# Supplementary material for: A Low-Cost, Low-Power Water Velocity Sensor Utilizing Acoustic Doppler Measurement
Source: Sensors (Basel). 2022 Sep 30;22(19):7451. doi: 10.3390/s22197451 (PMC9572237; doi:10.3390/s22197451)
Supplement: Supplementary file 1 [file sensors-22-07451-s001.zip › supplementary_material/data/field_test/data/sd_012/sd_11.CSV]

1			110946.92	1879717.50	52908.25	6272.62	4817.56	2975.96	3185.96	2662.64	1816.27	1668.05	848.21	3229.65	1838.00	1646.19	635.15	1206.19	919.98	899.00	1348.44	1484.22	1002.83	1196.80	761.55	704.44	492.24	556.18	1212.57	1267.73	826.14	2370.35	980.35	380.62	712.10	392.78	921.58	1678.68	908.69	2701.51	1677.42	640.96	566.73	924.46	952.38	720.68	369.95	405.37	627.25
2			1271061.00	6789212.00	366346.06	4968.36	9598.77	9128.49	4450.81	5556.81	3585.55	1696.01	3017.15	2176.39	2845.88	3110.87	3580.21	3559.03	2630.45	3602.48	1905.27	3260.79	2153.11	2400.42	2137.80	2189.08	3307.29	1854.40	1917.23	1078.79	1670.05	429.99	813.83	1672.30	1513.68	2052.83	2556.72	2049.49	1222.55	2193.75	1048.21	378.37	721.80	1392.13	1965.52	377.03	578.00	367.58	1481.92
3			323614.90	1641109.87	78200.87	13382.63	7952.00	12835.31	17892.44	11787.51	15121.90	8640.97	10133.94	7419.28	5889.47	9426.41	5214.56	9611.27	9798.82	4129.39	4821.80	9726.33	8144.72	3797.30	7331.22	9591.01	6522.67	6354.96	6013.21	3672.54	3665.38	3135.39	4345.31	1942.00	1925.75	1889.81	2875.66	1926.51	1733.28	1255.21	1052.03	936.12	491.94	834.25	978.26	1527.43	959.69	742.42	969.46
4			45139.72	400938.43	37923.75	11740.30	2846.41	8102.78	13665.66	4859.57	8297.13	5395.24	4766.24	8397.27	6722.33	4538.04	4313.85	1498.30	1980.01	5565.28	4098.94	4497.63	2502.87	3194.19	3837.98	8846.45	5571.94	1858.25	2374.56	1909.79	2431.11	4179.04	3742.01	1032.61	2362.70	2232.79	1523.64	1357.19	2407.02	1615.68	2265.80	1879.71	1974.93	2277.34	875.05	580.48	841.81	1065.74	870.54
5			174564.42	772690.25	24199.53	7598.33	6795.67	4843.06	9351.32	6664.41	2793.53	1730.00	6699.27	4036.58	1666.31	2582.18	4547.38	3286.66	2634.32	4422.83	3133.30	2305.43	4743.01	6709.87	5362.73	4854.11	2270.75	1859.60	2207.97	3698.30	3700.31	2333.43	1470.10	1086.09	1110.45	1978.91	3012.87	1902.27	769.52	1054.33	1231.33	1271.74	1128.69	505.51	469.84	521.19	639.00	492.43	701.21
6			160629.76	1048802.62	52241.83	5999.18	8553.08	9620.99	8460.32	2404.54	4344.67	2416.22	1335.76	7165.00	1101.69	5356.56	2390.24	1354.32	2519.24	4691.76	1504.24	1152.58	2014.27	1825.76	1577.42	2987.11	1969.57	1660.21	456.48	612.85	1188.18	1400.24	847.49	1678.66	3090.52	3007.77	1176.85	1045.05	1636.50	1540.56	888.33	441.98	751.78	980.83	546.38	792.55	1148.22	506.21	700.84
7			270719.15	2980809.75	116297.01	3381.57	4659.32	5164.82	7429.96	5799.09	7612.38	3368.64	4356.80	2990.83	4071.39	2744.40	2804.05	1054.11	3003.89	2974.58	2624.73	2393.20	717.78	2196.47	3576.57	3023.39	2680.58	2260.59	2231.19	1741.31	819.54	950.02	1410.21	2079.07	1321.82	1573.47	727.35	552.49	1102.85	1212.78	752.44	591.08	418.13	560.39	297.44	616.62	670.55	604.88	639.88
8			69369.70	278410.00	13013.05	6683.50	7129.79	3884.84	8941.83	6563.60	3367.51	4856.39	3100.53	3293.72	1287.48	2162.92	2584.63	3002.25	2408.43	3095.02	2050.28	1731.81	2251.29	2459.47	1363.31	849.95	2532.64	2963.28	2248.08	1008.64	694.30	1278.74	618.53	1292.94	1947.93	1154.33	693.50	1394.50	1877.97	782.95	788.83	1473.35	984.11	1124.70	1042.81	888.70	821.60	466.98	719.55
9			9627.55	152709.90	20754.53	9723.14	5914.04	2667.71	6825.32	15078.41	11969.49	5536.47	5026.14	4035.44	5355.11	4996.20	4028.14	5431.54	4241.83	1623.09	2879.29	778.56	2607.15	2224.88	2219.27	3516.24	3818.63	4079.63	2616.83	1676.13	1046.20	819.98	735.81	1759.70	1870.34	873.89	1150.95	801.94	568.26	1769.79	1714.52	617.39	937.70	1861.31	1840.50	299.11	542.66	370.23	444.99
10			11656.14	211442.29	28019.51	11373.43	4795.10	5408.13	3068.85	7426.92	5204.15	1598.62	3083.28	3486.42	1641.20	1420.83	1517.21	1574.72	1825.01	4461.96	3738.90	2134.42	1484.94	3645.84	914.42	621.35	1788.10	828.65	1642.83	1013.15	1059.13	1701.51	591.77	1111.20	1268.89	1201.19	328.29	629.16	377.10	355.40	386.55	564.02	554.26	507.51	734.81	389.78	716.66	332.61	256.48
11			1451553.25	11526360.00	445875.06	11963.37	8653.64	9572.97	14274.94	9252.91	9060.13	4521.62	5128.61	4060.29	4882.45	5974.64	4882.97	2904.44	6951.09	4300.50	2447.36	5156.10	3594.23	4866.98	2940.56	1814.22	2963.13	2682.04	1747.71	1154.17	2245.59	1639.12	1940.64	1070.64	1221.49	1074.06	1378.87	1612.85	1489.77	1882.86	750.18	394.86	1047.32	1747.72	1289.55	973.56	885.46	956.37	1132.55
12			98730.03	457496.78	55692.43	18701.82	16547.51	23057.79	26232.20	12443.02	7075.79	14188.03	8654.94	6076.64	7157.78	3852.18	7318.58	6949.46	19228.36	17966.23	6605.62	3199.27	3755.43	8917.55	17588.10	9648.97	4443.54	5399.38	7149.20	11729.57	5554.55	2555.85	4936.11	6302.02	4679.24	4221.99	6383.19	6826.25	4195.59	3197.45	4234.06	5139.28	3842.81	3376.42	3183.41	3354.64	3480.66	1945.70	1733.59
13			386615.40	1455105.37	83915.50	17096.54	10852.54	15569.92	18734.86	5513.82	12855.84	6883.70	11335.85	18337.31	10817.26	9244.72	6697.31	2364.33	4917.50	6112.12	7257.43	9519.88	10667.83	10757.38	11074.80	7698.95	11556.00	6312.96	2295.21	2854.54	3681.08	2122.54	2428.08	5285.10	2482.88	2503.20	4027.97	2471.42	2524.68	1671.56	1593.01	2827.07	5463.78	2100.84	3550.50	5287.48	3823.76	2554.40	1796.06
14			372998.71	716407.43	81890.20	6328.08	4373.34	3447.41	2919.25	3392.09	2341.31	2852.34	3191.02	2549.02	2067.43	1301.28	1601.06	2116.70	2111.52	837.13	647.57	2299.45	1982.63	2460.42	3272.49	1833.06	2619.04	2199.70	1381.67	975.93	1034.29	1330.90	528.63	782.49	723.92	626.64	539.69	903.55	620.48	227.92	810.17	987.11	561.04	431.28	981.62	832.30	330.05	230.77	291.99
15			121190.99	630539.93	50224.56	4818.77	3892.02	4454.37	25360.49	12705.30	1911.15	986.70	1465.98	1680.98	2052.90	932.00	504.85	694.01	361.90	516.86	552.13	1001.12	611.23	177.50	243.17	257.99	369.56	662.13	613.94	391.45	274.30	556.85	878.41	831.97	575.91	222.57	314.27	163.33	192.73	379.08	353.33	243.62	141.73	167.43	263.61	189.91	213.79	108.95	259.90
16			130741.95	924339.37	31400.62	9446.56	8696.43	3229.61	5041.02	3122.33	2325.50	1151.34	1600.78	1016.31	873.31	427.36	427.53	1148.39	1201.26	1212.66	1442.69	608.35	1376.66	845.61	866.32	535.86	2236.73	1130.91	431.04	1354.25	1029.70	498.38	907.89	957.95	570.02	528.88	488.75	832.37	648.16	180.78	341.03	308.03	548.89	638.34	174.86	325.22	357.55	448.41	180.33
17			187378.87	1404899.00	100772.69	11152.79	6229.46	14277.02	6126.80	11845.50	7781.16	3393.36	2420.11	2903.33	2234.17	3142.33	1995.47	1979.74	2475.38	1763.01	3447.03	4278.80	2131.74	1401.91	2367.11	2295.94	2436.90	3448.91	3497.04	2758.16	1622.08	1739.32	971.50	1401.64	860.19	589.02	1140.34	1045.69	425.60	333.25	695.72	773.99	862.66	723.32	603.46	324.55	779.76	421.79	361.12
18			1906498.87	6042098.00	678280.50	19698.50	11492.81	8281.80	4153.75	5792.16	6086.13	5667.22	5462.12	5608.62	6442.80	2922.89	3005.44	5877.11	8420.07	5634.42	3406.82	4371.06	3684.31	3108.94	2522.08	2529.95	2522.90	1683.98	1152.12	746.82	1783.29	2194.98	1501.07	2058.82	3025.43	1907.51	718.17	837.08	1100.19	779.97	1352.54	718.12	1259.76	1017.38	478.76	238.48	512.44	302.27	713.81
19			514023.37	1335108.25	83058.25	12081.65	6987.06	4864.61	6227.03	6517.15	3339.67	4482.62	1605.99	1001.09	2091.50	2305.38	2846.22	1787.39	1219.68	840.12	1304.52	1422.16	903.02	1229.22	2819.46	2857.01	1036.43	933.52	1334.36	622.62	1159.54	1120.90	962.09	790.02	605.12	537.39	83.22	478.70	815.23	480.47	188.27	83.24	146.60	51.64	231.15	276.41	247.75	204.36	104.85
20			39071.92	1293076.62	41035.46	6804.58	10282.88	3672.28	8560.70	5549.63	3023.84	5760.20	9460.87	11531.67	10628.91	3201.01	1530.05	488.07	2629.88	4238.27	7490.23	2509.80	912.64	1273.79	2891.50	1672.18	1479.42	4258.75	2447.38	2330.96	715.73	527.62	704.70	580.53	753.61	1373.94	518.64	218.85	704.17	2869.34	1713.49	119.30	498.43	480.01	531.13	586.07	1767.32	521.63	946.02
21			396870.12	1493482.62	82756.61	13666.87	11498.37	5757.48	12801.54	2606.09	4610.85	3293.56	3145.18	4437.55	3906.85	2514.69	753.68	2119.97	1540.34	2050.58	1161.10	1838.93	1910.66	1748.25	1672.50	1927.83	1720.29	2516.13	2080.34	1395.40	2105.38	1947.85	1825.71	1610.94	1081.54	988.12	950.62	643.97	565.33	1615.48	910.17	350.06	467.29	454.03	248.69	111.55	466.38	272.05	324.91
22			71703.58	1019965.18	56407.14	31206.15	21078.45	60386.91	53416.64	31362.73	11456.83	19345.03	21134.29	13962.65	11247.07	8372.67	12041.09	9810.30	15313.32	17719.67	15528.54	19777.40	14150.20	8696.31	7318.61	4985.38	8478.91	7130.79	5343.92	3188.96	5954.30	5648.28	7233.61	9255.82	9868.66	4372.49	2328.10	3112.56	7318.26	4375.20	5554.32	2271.77	1693.14	1106.07	2560.13	1936.08	1511.96	2415.01	1216.97
23			213372.79	2204781.75	66048.74	14535.58	8557.76	9176.27	8813.67	11611.53	1839.95	3439.13	3938.97	3907.98	7424.74	4403.04	1198.06	5036.75	13110.26	4697.16	2713.43	3219.22	4298.13	5222.58	2676.22	2673.16	3267.40	1684.87	7213.64	3069.01	1253.85	2078.13	1079.92	527.11	2977.22	2156.91	2040.19	4190.31	2748.42	1414.42	3289.60	1635.19	718.86	951.52	1868.34	1597.20	1159.01	1810.98	831.09
24			1141155.37	10408077.00	376206.65	14295.69	10703.38	19491.18	12341.22	20282.33	22877.91	7453.33	2465.05	5240.08	4325.26	5528.70	6004.13	6537.15	5720.74	4524.45	3329.93	2226.27	4584.03	2242.22	2435.43	2326.84	1884.95	2753.53	1727.07	1463.53	1923.83	678.12	1405.82	1693.86	1537.68	464.07	496.30	599.99	1328.10	1522.50	1826.63	1539.12	1679.08	1562.60	1050.91	733.00	399.73	478.97	633.58
25			318397.18	1420695.50	85933.10	7798.02	8146.12	5306.24	12220.96	11969.05	11696.17	3574.34	2124.19	1978.18	2848.23	3669.83	2175.13	3367.63	3194.95	1294.91	4297.23	6400.75	2952.11	2064.62	1093.47	2705.74	2811.59	2087.27	1573.37	589.40	1351.17	2500.31	1672.66	1173.05	1298.65	1732.47	1286.93	478.14	593.45	579.86	533.53	1433.94	1804.53	1955.83	974.59	1370.25	619.38	1000.75	828.29
26			285408.18	1172347.25	64252.82	6054.99	11712.10	9240.62	16665.14	7232.72	2513.07	3245.60	3724.42	1675.04	2001.68	2093.34	2427.39	3503.38	6328.05	4646.55	601.75	1534.20	1769.84	1266.62	3860.24	1472.42	2891.14	2352.77	1648.24	650.18	1030.70	815.10	828.93	1112.90	1832.61	1702.48	721.48	566.82	363.67	719.25	318.48	1056.41	1094.47	928.29	595.84	702.16	736.10	552.35	663.75
27			245450.10	850635.37	67607.82	19502.53	14507.76	30388.34	11335.77	10190.28	11382.51	4263.22	6267.18	2908.51	2848.95	2931.88	1524.14	4232.95	4877.38	2437.37	1297.37	3105.61	1548.04	1292.53	1399.75	2017.26	2553.73	1159.92	722.73	727.12	1689.10	3344.08	3188.48	812.98	475.83	1234.04	927.89	683.19	817.97	1016.75	2353.08	712.66	200.54	250.56	543.21	857.85	620.74	308.56	281.62
28			133018.32	1243006.12	64814.74	5727.86	7336.79	9039.88	33277.22	13399.13	2625.51	1319.49	1594.17	1545.07	1135.07	1149.90	967.42	1093.42	967.47	1385.92	1135.51	935.09	1312.19	1042.12	717.14	767.23	870.65	1153.16	2081.31	1733.63	1186.96	1704.39	854.82	499.38	277.12	288.37	206.04	260.98	394.98	374.51	467.61	733.66	514.73	393.24	749.51	433.28	354.41	658.55	456.21
29			522912.06	3801645.00	164561.53	5972.79	7316.71	6231.07	5012.12	4716.37	7001.53	5558.88	2368.35	1640.60	1947.30	2993.98	3462.15	1549.74	2768.61	1760.95	3455.21	2547.03	3592.63	2682.92	2043.21	1843.58	4209.02	2555.63	1555.71	1692.33	1608.71	1907.74	945.18	954.58	931.93	825.93	826.77	518.28	947.21	1415.52	1899.25	446.57	940.13	997.39	926.59	1052.52	855.51	980.13	724.49
30			301720.03	1573947.25	112737.04	9806.56	6168.42	7432.46	13654.81	20106.62	11868.18	3798.59	4412.97	2954.57	4213.48	2503.19	6708.04	8534.92	1369.29	2374.63	2176.97	1856.68	2421.04	2505.64	965.02	1723.97	1537.32	1182.19	2586.60	3207.29	2311.52	1379.37	763.57	670.16	2592.65	2118.74	835.39	301.24	505.25	694.98	414.50	478.67	560.06	300.09	406.00	530.22	669.32	382.54	325.76
31			14376.44	401019.87	64535.84	25179.15	22739.01	11230.35	27980.54	23689.29	9682.97	1992.67	7292.68	7074.07	6527.33	4509.54	6233.14	5759.76	5175.26	1399.35	2178.36	2199.08	2753.03	6164.05	3558.71	3964.19	3371.52	2514.76	2432.38	2477.97	5278.34	3315.79	2986.54	2820.65	2642.04	2887.85	1486.02	1805.33	3132.71	1968.61	1516.01	1000.17	591.93	1776.10	1785.98	1229.62	1277.81	1257.65	1081.37
32			191514.56	1633946.50	59399.43	7730.75	20439.25	7804.03	15113.49	16992.46	43291.52	42133.85	35327.37	12722.98	2538.15	2608.02	9038.40	8028.63	6178.31	4075.96	17320.31	20280.44	6137.21	8212.17	12854.24	3626.14	9724.59	6043.48	3480.01	1786.12	989.75	2582.54	4089.84	5251.58	2318.17	2970.78	2051.40	1404.31	2533.32	2443.64	2853.07	2802.75	1415.62	2480.84	2562.56	1601.59	1939.61	915.62	2065.07
33			53164.66	1374121.62	24544.86	12531.63	11940.62	12026.79	10195.55	16505.51	10721.08	7667.25	12403.53	3933.17	5269.38	2660.20	3600.71	4045.74	3370.48	1962.72	3314.19	6661.62	5465.49	2363.31	4423.29	5159.02	3293.82	5129.65	2372.95	3548.69	584.42	1941.55	1562.81	3198.48	1463.87	2115.93	2327.42	3315.08	1392.48	3968.45	3035.27	2879.50	2279.63	996.34	1777.56	1395.58	860.35	1037.73	954.85
34			17196.12	699559.87	19653.62	7107.85	7302.17	7478.08	2895.33	5046.38	3238.19	5053.53	2671.55	2620.44	3645.66	2628.15	2671.52	2017.50	2910.63	1647.60	4106.79	3883.20	4699.38	4149.61	3483.31	2271.04	2460.89	2815.99	850.15	1055.77	774.70	763.67	853.13	2111.14	2663.81	2033.34	769.01	1004.88	3025.86	1303.35	495.67	363.44	800.95	871.85	217.64	352.93	269.08	647.95	847.80
35			229668.35	1319547.00	158367.04	13409.44	11442.16	10817.39	28095.32	13158.33	4065.69	11037.09	28584.94	11415.29	11087.64	11919.33	9801.32	3365.93	5247.68	5704.81	7129.86	7342.53	7840.75	4441.27	1024.35	5015.87	3048.36	9614.62	7587.91	6114.39	8479.57	2930.66	2952.35	4050.24	2950.69	2857.72	3293.75	2489.19	2317.50	1303.57	1589.58	1595.64	4704.40	5246.46	2297.42	3211.20	5627.17	1976.65	891.72
36			365398.50	1631427.75	63669.76	15150.91	5706.66	11623.18	12027.90	14796.67	6798.45	3406.67	2643.98	2602.22	1355.30	1767.16	4927.14	4504.31	3196.77	4637.95	3007.39	896.29	1726.11	1205.91	928.45	1399.30	1979.30	1701.02	1083.68	1892.35	2519.07	1925.75	1397.70	1049.05	1340.22	1327.36	1082.76	2033.69	1271.76	733.10	822.97	917.12	1986.25	1634.32	1178.35	627.64	1104.35	1152.36	766.71
37			75807.46	357514.96	17171.60	8894.05	7440.49	4718.01	13035.08	12874.98	7070.65	4569.08	2348.84	2563.74	1777.33	978.06	752.93	2294.17	2975.76	2631.96	4992.77	1504.21	1153.09	1782.28	1540.64	2009.66	4216.69	3400.99	2330.07	1202.14	1268.85	1620.72	1059.11	1460.41	373.59	640.12	881.16	970.05	394.69	1855.48	1682.12	762.66	534.71	635.07	1089.88	182.20	487.41	806.32	511.24
38			205945.68	3493173.00	108372.86	34963.52	21242.98	10284.44	14353.43	30686.76	7552.29	5643.64	12170.39	18363.24	12193.41	6550.91	16138.64	22796.31	16109.66	18665.62	5179.79	5255.31	4768.68	4160.35	7124.44	9194.09	7186.40	5864.33	2955.16	4118.25	4952.60	3638.65	6240.06	2578.73	3525.67	2057.49	580.00	1207.08	1006.38	2473.57	4753.54	5112.77	1746.75	940.04	1595.12	1415.86	1162.62	917.01	945.91
39			42829.92	1113615.50	99175.46	20439.66	26431.90	22587.09	20577.10	26350.79	17746.97	16388.58	11426.67	4654.74	10557.88	4755.47	16807.46	17425.81	7511.21	3467.82	7530.57	18319.54	7336.31	6070.23	6191.60	8028.95	5941.32	7508.07	6059.45	5316.67	3440.51	4911.87	1946.72	2827.87	1699.51	5712.53	5817.19	3068.33	2499.91	3161.30	3039.54	906.07	4630.30	5853.25	2934.04	2252.92	1429.72	1592.83	1401.45
40			46156.10	999535.31	79730.16	25278.68	16253.62	16516.93	6882.62	14599.02	12451.03	7674.17	3012.03	1405.87	6161.73	3968.41	1338.90	1135.35	3050.88	3306.64	3051.20	5756.23	2842.31	4091.05	5923.07	2590.73	3532.41	3773.12	2766.44	2005.95	2170.19	1688.95	836.17	1369.62	1746.26	748.26	1345.15	1029.90	5074.57	2029.18	600.00	968.32	470.97	921.99	2276.46	715.02	577.61	1052.89	903.73
41			225311.82	6516069.50	322980.25	24234.28	11907.41	9668.06	13668.40	34274.94	24665.86	16320.69	8942.54	7316.85	4398.62	1754.87	7045.11	6652.50	10895.18	22959.47	4619.68	2756.22	1615.00	19717.74	13843.39	3952.08	2967.19	2530.74	5176.73	7155.33	1647.44	4496.16	2699.36	4364.43	4183.46	4186.66	11129.46	7475.86	5513.99	1805.11	997.50	2811.97	2075.27	674.79	1414.37	5162.26	5841.55	6251.52	5494.19
42			422459.65	7532412.00	265041.56	30954.39	36846.62	71522.96	30857.53	57509.88	91096.48	38392.90	16376.86	12628.80	23735.12	6780.68	11145.23	16623.59	12539.32	2507.38	9677.01	7734.03	6397.56	9641.88	6559.77	22220.88	19315.93	4091.83	4010.40	3983.18	9558.87	8526.70	1533.48	13300.49	7595.29	3555.45	4876.02	5426.22	4456.85	3808.62	6644.85	10936.90	5113.79	2666.54	1409.37	1977.20	2727.32	2638.26	2693.42
43			145223.40	1292972.00	63675.30	35291.97	29575.10	24756.12	25645.21	23592.63	13931.94	11691.13	13854.72	12931.14	13528.93	21155.82	8214.86	5750.82	6889.98	5605.16	4293.04	5319.07	4802.05	7094.54	6714.54	7183.50	8970.32	9888.31	8133.33	6861.27	5696.70	7675.61	6465.63	4079.52	2141.43	3103.10	2585.41	2458.79	3871.74	4785.85	3702.02	4419.11	6839.43	5416.08	3163.87	3650.30	2186.97	2435.20	2177.02
44			380792.59	2656396.75	110561.04	12517.11	12080.42	15789.25	9342.28	7649.76	2432.25	5214.67	986.18	2891.30	6847.18	3100.49	2839.87	6301.43	3597.91	2761.36	4826.61	4208.08	3127.98	1731.70	1677.71	780.23	1015.85	1199.68	1706.72	2738.24	1715.84	1101.32	853.99	612.07	836.74	865.95	1023.28	726.54	591.22	453.42	471.47	655.62	753.02	630.06	300.34	234.76	501.45	599.18	1021.38
45			176155.29	2728643.00	115088.19	46487.00	43052.48	40209.33	57674.06	43239.98	43587.20	35853.93	17040.15	16977.18	12323.27	23910.76	11932.15	20286.17	21819.71	12595.96	8106.10	12683.58	16984.90	13632.20	12874.66	19578.94	24417.41	8955.47	4625.03	13839.49	23116.39	15011.66	13458.24	13633.03	9943.99	2610.45	4355.76	4722.13	13460.27	4505.96	6446.68	4397.01	3678.42	6174.07	8505.47	4675.38	3182.65	6471.46	4166.28
46			354492.28	1544317.25	56617.62	10822.41	18966.81	7495.89	22303.23	7723.45	8822.05	15850.91	13224.71	7806.71	5018.16	19545.58	12310.07	6617.12	4101.12	5475.69	8279.49	1920.73	6766.37	10357.85	5135.76	9552.75	3659.92	4081.24	7815.52	3226.82	6364.49	4926.32	5794.62	8040.17	4526.26	5340.23	2792.20	1100.56	3372.07	1468.29	1111.49	2196.22	1427.40	1764.20	841.97	1496.98	1263.15	1288.12	1048.42
47			282557.56	3456667.00	109125.14	30356.95	28368.13	21924.46	21901.78	15097.48	10077.48	20399.33	12307.23	12247.63	24932.92	13032.10	9932.34	6274.71	5791.09	4587.67	14213.01	10988.85	7029.24	16266.80	16888.54	10189.79	2069.34	5864.99	6176.71	5719.22	10528.75	10046.60	4303.38	1845.67	1606.21	4972.09	4111.82	5538.20	11895.65	3265.00	1846.99	2081.80	7442.40	1712.11	2423.34	1111.03	1728.12	2460.01	2802.91
48			628852.25	7444703.50	208987.70	26630.92	24552.19	23350.60	31482.17	35308.82	5613.13	14022.47	24172.06	10995.66	9279.87	6943.97	8423.38	7201.33	4959.33	6074.09	5033.74	7813.64	5193.40	5738.08	5137.39	6691.69	15181.60	14010.78	13682.37	6965.05	6543.88	9484.98	4202.58	2293.20	5065.84	2675.41	1922.60	2521.58	5691.62	6588.69	4746.84	3908.65	2511.58	1523.06	2479.81	3445.63	1844.12	2345.93	3446.80
49			696401.12	7671292.50	144030.46	10341.66	9913.72	12985.55	9156.91	14285.79	18499.27	17158.24	4863.68	3426.14	7853.26	4771.84	10017.02	20916.99	17733.70	7883.77	2842.23	2486.65	2078.28	2692.86	3390.03	2529.61	3123.84	1765.74	4348.20	1617.70	2000.49	1167.53	2217.70	6264.67	2568.23	3393.12	1720.25	787.71	2053.07	2888.85	847.92	1339.15	941.38	1280.48	1390.14	1673.84	2004.11	1686.56	1699.14
50			1027485.56	8255038.50	550696.43	18934.95	21245.35	18867.32	21168.66	19350.25	16705.09	15885.52	10408.25	4533.71	5468.10	8904.78	13758.59	7516.26	7247.21	7225.34	8452.78	13143.26	8121.45	2513.47	9137.45	11950.13	10526.80	8533.97	4775.09	3264.39	3704.68	4969.76	8897.26	6959.79	3799.24	3893.38	1566.08	975.68	3538.84	3567.97	4314.63	3794.20	2293.06	2308.59	946.15	861.69	1134.40	1938.20	680.95
51			207508.53	2140079.50	119327.00	45441.80	36935.03	24158.12	19578.97	25649.05	12171.88	4603.34	5009.70	9623.83	7983.27	5611.32	4770.01	6053.55	8555.35	6860.72	2740.44	2799.00	2407.85	2161.47	4994.21	5674.38	7615.55	5491.38	2657.69	3213.60	4288.93	3387.02	4146.47	3298.17	2251.43	1813.63	2405.45	2697.77	1240.00	1601.54	1081.51	2075.73	1215.90	1183.11	935.63	705.63	2668.52	2723.46	894.25
52			354123.90	2672890.50	98421.89	22856.94	21272.48	11068.76	17696.66	26472.36	16312.58	6225.19	4551.22	6986.72	4140.18	4369.93	15399.68	7129.78	10832.19	5791.48	2633.73	2501.97	3971.05	4107.14	6800.94	4085.90	7632.43	5141.58	2534.84	1985.78	2601.03	3369.52	5997.61	5126.68	4850.66	3486.38	3195.88	3022.31	2932.83	2616.14	853.25	879.45	1059.61	1597.09	963.67	1219.28	530.40	754.82	646.73
53			211167.04	4565159.00	160106.23	71015.10	40782.77	26983.22	29747.30	64929.24	51880.24	7941.38	19490.18	18449.99	18845.31	19181.93	12355.96	12089.05	10405.33	8103.59	12206.77	12300.94	4846.93	14905.51	22289.07	17018.55	6666.71	5074.28	18615.24	5270.07	5152.76	3921.79	10225.87	16231.60	5220.48	13739.33	10292.81	5234.88	7626.18	4966.30	4644.58	1487.62	2585.11	5687.57	1581.34	3413.79	4102.49	3549.00	2995.46
54			1430329.87	5592474.00	329717.12	38662.86	28424.55	29914.27	35091.25	13827.91	18506.58	27937.43	13878.05	11166.95	8392.19	6202.72	5438.76	6530.54	4452.77	6073.23	7707.72	5439.33	1854.88	4688.40	8297.31	7393.67	3719.47	2720.15	7104.25	3706.73	5840.00	3038.30	3723.61	4115.64	2321.68	2337.96	2008.21	2278.04	2059.34	1275.53	1686.51	1736.14	2751.07	2200.07	1857.94	1565.54	2244.54	1430.78	1464.09
55			418653.87	2719082.25	95128.11	16021.08	17962.06	9307.56	10341.07	4732.41	8682.74	14884.46	11697.13	4166.95	7083.28	6651.26	9193.54	5736.58	5925.69	9815.62	7102.14	5601.93	3997.86	1741.17	2915.75	2602.44	4147.50	5639.72	5057.40	2098.29	2127.72	1807.13	4137.53	2309.75	1404.41	3954.48	2443.41	1560.36	1207.99	2034.61	1309.70	808.57	1373.26	1496.05	1370.35	1863.50	1270.84	3036.31	1601.58
56			223604.15	3229838.50	244023.29	136756.60	63694.92	57711.46	89926.11	58861.66	18965.50	23660.77	21444.28	38531.31	20330.67	30614.56	48025.46	30153.33	32036.50	22684.98	20848.30	13879.85	13899.56	15929.44	14923.63	13865.45	22775.61	18908.89	13902.59	10148.12	7123.77	5342.18	3728.83	3591.28	3817.57	6658.51	6476.54	2059.57	6913.55	3293.27	3645.12	5636.58	4924.06	4843.84	3541.24	2145.23	2984.94	1535.03	570.40
57			759180.81	3150843.25	123460.66	28098.21	27913.92	16435.02	17250.05	19101.18	14484.67	21656.47	27749.21	12963.30	19383.83	14159.98	13251.36	7019.77	5194.49	10615.33	6288.42	8683.33	12628.54	13780.91	10357.58	13674.40	17030.31	11431.62	12988.53	9921.27	7712.40	14106.17	12532.40	15356.63	8085.66	5532.02	4430.01	3865.59	6612.39	7330.17	1916.88	1323.79	1671.32	1463.80	2917.61	5324.11	4578.52	1739.06	1822.16
58			34138.41	2486713.25	202619.93	46509.40	35903.62	66133.01	40019.31	11935.08	15667.30	4754.88	12441.17	24671.48	24184.12	6511.85	10134.24	4551.84	7994.98	9183.61	4022.53	10032.22	3970.38	13551.97	22999.53	4173.77	5640.24	7710.26	9100.24	3974.17	4146.72	3250.80	2264.80	3634.35	2664.17	6130.21	4959.55	924.04	5098.16	9619.13	6893.33	7777.47	4993.28	3233.78	950.35	1738.13	1582.98	2083.25	1912.05
59			114461.06	1187420.87	98712.42	103668.18	100317.00	31191.20	18342.39	29867.10	18845.30	18540.69	36188.21	34903.70	12051.43	12202.03	16955.65	12692.76	9668.26	12615.14	9779.25	10103.41	16079.44	14326.92	14571.37	11867.84	16521.17	18567.54	10248.40	15716.13	15571.50	9701.03	11597.51	13160.19	6523.18	4434.08	3439.76	3408.39	2748.59	4665.31	11686.80	12249.71	5650.29	1456.28	3803.01	2795.62	1162.41	3943.90	4507.30
60			1222349.12	6157302.00	526785.56	58270.10	29546.29	11664.78	13103.09	16603.21	9899.54	5411.44	9221.27	15422.42	12899.10	13422.72	7478.58	9059.40	3118.78	3406.57	6197.64	6554.30	3870.03	7879.11	3138.90	1155.99	2338.32	2693.25	3256.43	4020.59	3240.68	1789.80	1081.51	4073.32	3834.45	3088.08	1983.24	2485.57	802.14	1318.79	961.25	1269.70	828.73	729.39	1128.03	662.13	601.90	315.98	799.39
61			927472.25	3433291.25	184429.50	12022.76	12553.69	22002.26	21425.06	9143.87	6878.41	5015.00	4030.17	8314.17	11544.28	16760.46	12037.61	5078.28	7509.70	10095.59	12761.04	10893.66	7943.00	12307.48	12475.50	4763.52	4155.31	6724.75	5250.95	2792.15	4113.65	5344.29	2015.85	4233.96	3845.89	2295.13	3287.46	2048.22	2164.84	2886.37	2506.21	1507.84	3021.65	2236.29	2330.20	2120.41	1845.12	2035.25	1998.58
62			88484.13	876071.87	50053.61	15304.70	19423.41	7563.28	11635.69	14469.50	14599.94	22165.15	13306.93	8556.74	9940.80	5221.87	11158.55	9247.34	11406.72	12880.49	24301.70	8458.28	4426.80	7660.24	6547.33	8179.61	9049.38	3673.32	4048.47	6086.80	6590.08	3902.14	2195.06	2832.30	3915.49	3219.97	4265.56	2144.07	2802.94	2830.79	2956.65	3777.15	2789.88	2636.00	2938.40	3507.26	3874.35	3158.12	1363.62
63			236375.51	7359771.50	215319.81	4234.43	20953.03	23778.33	18529.47	27503.92	26020.68	17952.48	11321.32	6375.14	6588.72	8739.10	11407.59	12998.81	13751.78	11759.08	13211.45	5850.84	3666.72	2740.03	1984.77	4998.64	8150.97	13065.95	6560.56	3094.51	2217.87	2959.17	2139.90	5515.74	2847.98	5306.72	8888.32	3871.29	2744.60	3687.22	4752.53	3330.43	1262.26	4448.72	5027.98	5602.05	3080.70	2629.94	5648.09
64			556994.68	3887562.75	140087.17	6030.37	10261.38	12306.88	10253.98	3940.13	3657.11	5846.62	5399.63	4531.15	6912.82	5721.35	2833.12	2766.91	2492.92	2662.03	3271.76	2859.21	2919.27	4786.68	7761.28	5679.41	4142.62	4375.62	2494.96	1281.51	1711.96	250.41	1563.30	955.90	489.29	2039.97	1237.55	2149.56	1599.37	1008.50	2109.19	829.55	860.41	836.44	658.44	852.69	1116.03	424.60	379.44
65			505955.71	1487089.75	108090.24	25051.09	18925.21	17850.12	15683.00	18607.15	14960.77	14413.72	12428.02	11930.96	13087.44	23188.59	11814.61	6426.54	1825.83	4001.36	3575.70	9032.32	8941.04	5748.80	6245.34	6153.40	7962.25	5161.72	3739.25	3634.71	3556.94	7398.04	11783.54	7066.61	1751.73	1985.00	6119.31	2631.17	2992.61	2525.65	802.88	1364.66	1615.63	1201.38	1378.95	1872.72	1312.07	1009.99	738.85
66			337376.81	3602642.25	174257.31	31910.83	31882.77	15100.61	24475.98	20102.19	14366.86	9933.07	15570.51	11271.79	12750.30	13698.60	15537.13	6980.32	10630.20	17917.81	10697.28	9880.79	9853.16	6996.16	9994.38	7239.63	5958.86	5704.73	7906.34	2683.27	3476.65	3222.00	6336.72	5959.47	3666.73	2205.22	1970.22	2239.89	918.75	1132.44	1143.00	575.26	666.83	1928.95	1472.36	1993.82	2984.44	1316.78	630.22
67			1602959.62	6243479.50	460493.96	15836.47	14144.79	10672.93	26711.91	17552.49	25738.33	13708.91	18920.49	6118.14	17979.97	8316.86	10503.41	11455.72	13417.38	18480.73	15748.07	7905.09	10576.73	11649.34	4736.59	3879.65	6723.31	4461.66	4787.67	6416.17	9644.10	4020.29	4039.87	3990.76	3307.63	6301.58	4882.83	2935.16	3986.07	4300.96	2070.75	1595.35	2759.86	895.05	1379.45	1537.95	1356.51	1017.45	975.75
68			3259056.00	11389993.00	678729.43	23108.66	28299.55	56747.72	40583.12	39459.78	21789.12	23767.14	14517.45	13479.95	13617.23	20835.20	13968.87	13050.68	16191.26	11414.56	10317.02	7504.71	5725.08	4031.62	4910.26	10170.88	8152.54	10954.46	5954.74	6592.87	6473.68	3018.30	6827.21	5479.21	6088.67	4091.04	2413.69	1828.36	1490.30	3439.97	2409.41	1490.31	2320.19	2326.76	1616.28	862.96	1498.93	1975.26	2510.18
69			284084.37	2789784.50	88108.45	8011.91	5671.91	9279.70	7177.60	10744.48	4302.84	2209.33	3983.62	1778.27	1528.96	8960.62	3189.96	3393.43	1447.14	1602.17	3534.40	1456.78	839.00	681.27	1128.76	3403.31	1804.74	1209.15	1585.82	2883.28	2730.74	1333.19	853.73	874.04	1039.55	1755.26	2111.48	2488.09	1486.11	1711.88	1099.1	656.98	578.80	702.57	1055.61	941.29	492.34	912.08	1079.26
70			2602943.50	12670603.00	804570.68	18808.91	26796.46	30977.05	32139.59	32092.59	34682.90	27228.29	26580.72	17092.85	24803.04	18591.59	26929.50	24663.08	18025.40	7175.73	9006.08	6698.08	4138.58	5976.52	7848.94	13747.58	6552.03	3137.58	6786.48	9470.50	11033.26	6643.71	6405.24	3114.75	2722.04	2505.89	3878.77	2316.25	1307.68	2707.99	2777.90	1324.74	2210.75	559.33	687.63	373.99	820.01	1919.47	2135.43
71			1344241.37	4770737.00	342734.62	15097.31	11430.59	14172.29	11838.40	8695.30	11856.22	9638.14	9693.15	11104.62	21140.83	30544.40	25392.62	13668.79	5803.57	2854.11	2704.08	3298.43	4026.19	4755.07	6039.22	5413.24	5705.86	6150.84	3788.43	2769.48	3095.50	3193.80	2880.12	2915.85	3143.80	3443.34	2810.12	1252.95	2700.09	2142.00	1387.11	1620.90	1932.58	1910.77	1078.24	1501.30	1281.57	1957.06	1182.51
72			407645.21	8801696.00	397340.34	83681.55	93858.95	23291.29	47713.86	26588.00	20219.87	15083.49	51474.09	36052.05	32571.41	20296.83	11154.28	14917.45	16190.23	15075.19	19925.56	19826.90	17585.89	25085.52	15629.23	19871.33	18597.96	27876.48	23161.50	9568.50	11791.07	10980.37	7163.98	13621.16	16528.35	12520.04	6889.58	11252.53	21003.31	18007.38	7144.06	10523.23	8674.33	4492.95	4799.71	5420.44	4253.31	3275.13	3811.46
73			937706.00	2327299.00	310633.96	109445.95	38973.35	46414.02	54780.82	33168.10	7470.80	34157.81	22298.76	17886.69	18192.51	23825.45	36477.86	28032.39	8116.40	4826.60	18208.07	27515.23	5345.61	10991.05	13661.54	15613.95	26934.18	11546.79	6024.84	13241.64	13254.02	7795.90	11395.18	4642.12	8466.18	8082.65	3529.27	4809.66	8628.42	14336.07	5514.09	1407.64	3036.35	2430.61	1455.06	1888.23	1776.28	2670.26	2207.58
74			1078305.75	7245743.50	519043.12	16534.88	11476.19	26087.85	19747.51	16881.36	14917.91	10457.44	10152.79	5018.82	10759.37	12202.86	9948.10	3894.54	5307.35	4770.01	4541.51	2715.43	4277.80	8266.76	7122.12	3363.51	4032.50	5636.16	4423.29	3319.74	3276.03	5421.64	2591.29	4409.05	3362.57	1670.43	3273.82	1372.51	1133.25	1159.71	2689.93	1390.00	1044.86	766.94	700.97	664.97	948.09	1235.58	1573.03
75			218589.35	1815882.87	106005.03	37171.36	11735.05	9576.55	21657.94	28403.38	12597.82	9783.13	11797.33	7667.11	5950.55	9020.14	16164.46	13695.57	5567.21	9621.50	3316.38	10610.08	9584.05	9992.76	7900.72	4720.12	9716.47	13302.96	7948.36	8786.22	12011.05	3125.89	5008.78	7650.28	3535.84	2046.20	2655.07	4837.13	5952.18	6410.18	3135.02	1883.69	2347.81	3610.33	3401.11	3861.52	2037.64	3284.49	2655.98
76			131956.35	1992038.00	53223.73	14850.61	14863.84	8738.58	6397.74	7176.56	5954.16	9723.85	11934.18	7702.86	8372.75	9090.49	5264.40	3897.32	2926.90	2522.64	3333.59	8765.53	3022.29	3051.23	4485.33	5000.77	4551.85	4211.65	1195.08	1403.50	3958.42	2226.62	2580.34	2591.31	2537.14	1186.59	1616.04	2030.58	1837.69	681.58	586.18	1200.76	940.34	2957.24	1155.23	978.08	1779.20	763.05	414.00
77			503908.09	3258758.00	368979.43	130441.38	68096.64	25915.00	29513.98	33833.52	34700.08	10589.43	12533.99	8052.05	26602.35	21642.20	9427.23	25501.54	16867.54	12451.48	19298.58	18998.71	17578.62	12158.36	12300.03	9353.12	5851.62	4619.67	7027.75	12562.26	8735.01	7791.29	6385.74	10236.70	17604.96	8796.84	5707.43	8844.44	4705.30	6705.45	3820.44	2624.27	3578.60	3835.69	6617.23	8979.95	6015.25	4049.64	4941.44
78			23943962.00	51350624.00	5361319.50	33320.47	32499.60	26199.35	15056.18	13789.59	18416.58	19482.48	20927.61	8759.52	10218.31	8025.88	7580.52	5008.90	8706.32	10638.27	8623.21	2983.01	9950.57	9550.98	10609.72	7266.24	5414.59	4923.64	4662.00	4992.98	7073.11	5050.84	4071.87	3399.00	5513.76	2693.20	3360.46	1930.34	5008.23	2964.17	2535.86	2068.59	2831.10	3123.29	2876.99	2235.12	2539.74	3019.69	3599.25
79			111135.06	976961.87	61437.02	22336.41	54447.32	30617.58	20158.94	17735.30	12925.13	18022.09	11986.85	8257.30	9979.49	6681.30	6498.32	4323.12	5550.56	11374.33	7694.97	4278.95	3018.76	1811.83	5707.52	8980.27	2079.19	2812.77	4884.34	6082.92	6757.66	2812.98	3708.59	2244.93	2095.44	3907.19	2444.98	4546.79	3693.02	1389.40	1542.83	2668.60	2039.89	2421.98	1320.67	1879.97	2085.70	416.79	582.24
80			977469.31	8214013.50	349464.71	86873.85	63895.78	44327.94	71332.93	21312.66	23009.43	5017.39	5813.59	20900.91	39855.75	5800.90	5199.76	10426.17	12492.73	16898.04	15352.12	8244.73	17508.11	3289.00	12117.17	15511.22	24020.79	11052.77	6742.88	4851.47	2501.42	3773.88	7789.78	6903.45	1194.54	2572.48	3136.73	5407.55	1068.57	3646.95	3694.75	7707.47	4463.98	4144.12	1020.91	7537.12	3043.05	2963.62	3020.56
81			6938968.50	21738254.00	1500641.62	27996.23	27200.35	23863.50	42695.24	18419.09	12789.44	17801.66	10408.85	22238.05	20257.69	27790.17	15251.00	11698.09	9492.81	13542.15	20284.24	24542.80	13849.16	11505.92	11103.33	10311.12	6015.81	9585.21	8813.52	6937.48	8107.55	5944.00	3157.00	6259.22	11053.36	2457.67	5385.94	3298.99	2713.58	4359.57	8290.75	4754.74	5768.72	4665.57	2382.36	1441.73	1644.02	1308.52	1632.95
82			4558272.50	13573328.00	633198.25	37944.24	33685.60	36639.01	21962.90	15881.48	12806.49	6906.46	17316.66	3711.78	8381.56	8371.29	16492.28	15877.18	7377.90	12884.83	15763.33	11200.49	9064.42	11618.18	12182.71	8929.02	12901.14	15306.58	8604.08	11810.54	8670.64	1853.37	2463.56	6933.01	11115.03	7952.98	3360.47	1837.41	3717.36	3840.56	1791.15	3144.59	2578.73	4536.29	5173.52	2456.03	1627.75	1331.23	1527.20
83			1013919.18	8768176.00	251498.96	17948.76	21385.24	12077.52	19703.28	17461.56	33578.40	24914.90	12667.84	15434.31	27269.82	19408.60	12450.15	11135.78	15228.95	11688.07	13328.41	13062.66	7671.64	5509.49	6391.62	2560.30	833.87	4311.96	7401.42	4386.93	6934.38	5632.12	8982.50	5830.67	4550.44	3278.25	4185.09	6895.93	7458.89	6349.70	2942.34	1727.46	2772.13	4701.31	3271.36	3512.23	5123.33	8929.66	4283.14
84			422749.50	6100731.50	265570.43	41398.27	42977.99	45318.31	20332.66	10805.14	22159.83	58575.27	50204.60	21582.37	11091.07	15405.03	19628.22	8295.43	2579.63	5473.85	6991.09	13273.09	7809.11	8394.58	9025.68	8156.97	12751.84	18641.05	15550.95	9855.73	4673.24	4005.63	863.82	2701.21	4781.80	6221.62	4361.82	4830.85	5189.60	4063.39	4325.48	2027.30	3746.54	7624.21	4496.19	1283.57	1691.55	1580.22	1807.76
85			2077998.12	8739097.00	477010.21	36306.58	31524.76	29360.41	38351.57	18783.32	80357.72	57809.04	49015.09	107378.04	66318.78	36068.03	31240.96	32166.42	77179.99	43178.55	29832.42	32381.58	13613.07	31787.05	35998.11	29051.19	16170.02	9281.20	4185.97	7009.22	6018.13	3518.40	13630.04	3985.81	4755.56	6255.94	13312.17	22208.54	4842.51	1676.45	6016.99	6897.30	5829.21	3677.98	4030.96	3807.85	4416.55	4817.11	2466.63
86			245485.84	9350249.00	400454.87	95650.36	25829.19	60234.32	47451.93	38401.67	22632.22	12878.73	22603.72	20357.70	22260.55	56087.00	55296.93	45120.17	19623.77	9276.86	53911.30	38952.10	32531.83	41956.85	31465.09	23812.81	15975.62	10726.34	11954.24	7508.77	5837.24	17140.05	15985.19	9680.70	9212.27	7311.01	5936.90	14992.74	19087.98	8683.99	4971.30	4505.79	1927.60	2432.98	3886.73	5431.67	3038.71	6267.28	2849.71
87			1171843.87	2600373.50	162025.81	16602.63	63934.70	52389.46	12062.13	7383.66	14855.33	33769.84	17492.46	10633.74	10316.80	2756.55	4049.98	16410.87	21109.94	3954.79	5754.89	20497.17	3362.60	2500.03	13708.74	4869.05	2403.30	4153.39	7526.33	7905.27	6939.53	6044.40	3234.15	2579.87	2778.05	4828.25	5055.05	4626.97	3559.19	1395.84	699.82	805.64	1927.95	2629.19	1307.37	1146.58	1653.97	506.05	886.88
88			4282428.50	10311902.00	1367272.75	20169.03	12787.88	9292.50	17985.38	13676.91	11615.01	10951.45	9563.34	12594.36	17923.16	5711.35	5334.83	1213.05	6597.06	6065.14	5106.05	4660.25	4128.13	5982.74	3653.13	3628.70	5631.91	7196.08	3358.53	2443.72	3105.05	2181.88	2638.78	1639.68	2367.88	2629.01	1579.36	1604.42	2150.62	3535.27	2439.49	2034.54	2235.26	1254.16	2734.91	909.90	1881.10	1401.67	892.01
89			2081291.25	10730382.00	491702.90	15395.05	30394.79	11826.68	11634.35	23669.63	12650.09	4700.99	4938.65	4228.31	6019.25	4109.05	6916.95	5971.38	7082.23	8739.10	2599.86	3101.14	5034.98	4242.16	8539.95	3965.95	2698.65	4715.72	2516.70	3458.64	4651.91	2680.65	4391.25	1654.97	1999.50	1190.01	2312.55	2400.09	1799.28	1005.93	3994.00	1706.78	3625.31	2855.55	986.00	2664.34	1850.30	2323.57	2139.74
90			4152282.00	19549608.00	1445733.50	59315.06	30818.44	15308.17	10139.05	15200.40	8484.38	15754.56	12782.30	18096.28	30105.93	18650.31	19299.90	12253.53	18733.61	19270.06	13624.52	7190.13	9926.23	7676.63	5230.32	10300.19	7128.88	6975.60	12930.33	9951.87	17552.93	8895.36	9295.92	5942.62	6353.19	8996.40	10276.71	7059.94	4517.88	4938.81	6043.40	9664.43	10411.21	5201.24	6440.02	3850.27	2910.28	2079.61	2283.39
91			802208.68	6336655.50	219119.84	63360.05	49016.88	40524.23	21697.07	22480.86	42589.70	25809.51	45477.29	28626.38	24184.34	15043.52	19153.73	24431.71	12199.06	6298.81	13355.10	12585.65	12908.09	6420.33	16884.38	14967.75	5484.16	9361.15	3129.23	4418.36	8168.16	10632.63	10873.89	11944.52	10440.54	5912.88	2205.21	2222.21	4786.21	6141.44	3847.52	4831.03	2347.25	1366.23	3105.26	3855.35	3700.35	3311.30	3946.27
92			1508981.75	6940758.50	375564.31	50311.28	34791.17	37625.94	49539.59	28765.05	8548.46	7115.31	14422.67	28572.45	12185.06	10991.57	30235.37	17530.67	15261.78	11226.46	18377.02	7133.55	4702.44	4626.74	13855.13	6001.59	8926.09	2121.68	11603.53	5888.55	6987.88	1723.48	2865.24	5661.82	9034.54	3050.90	2465.22	3222.82	3698.28	10502.77	8831.11	4046.92	2278.47	1314.32	2462.09	2502.36	1948.68	586.90	1800.56
93			390051.56	12509896.00	589848.68	33611.92	70498.92	28825.97	64052.92	56228.08	39710.23	64927.38	73632.31	88847.46	58153.25	28858.90	51273.68	41859.79	39670.13	118102.37	59144.21	35123.74	12656.73	13913.74	29335.92	34904.32	36923.47	14508.91	26205.60	38539.23	25916.15	11933.56	13936.64	25981.14	35517.16	7883.30	7090.49	9249.58	6864.70	13032.76	9974.41	10021.59	9819.29	5398.68	2855.12	5169.15	10003.90	7664.15	7744.33
94			580768.12	7155421.00	153009.17	39416.94	20733.00	28970.09	28175.93	41272.47	14261.20	25509.95	14839.93	38519.69	56509.89	44211.96	19654.10	14233.08	21723.41	6537.82	7546.42	5329.87	7381.42	13353.61	6329.66	2838.76	7996.38	7848.82	7084.90	9934.54	3640.83	1996.67	6101.95	9704.31	4887.15	5526.90	3163.92	3640.60	2541.36	2077.34	1919.29	1602.46	2626.52	1753.66	1443.78	2393.46	2684.05	1561.90	1698.78
95			1466252.12	14438450.00	595976.25	6364.88	17284.16	17651.67	14667.60	7998.88	9114.47	8231.79	10137.94	10174.03	5976.11	7702.25	4280.31	9015.00	6135.76	7567.88	3919.01	8208.66	5884.51	7803.61	7429.26	4195.67	4507.22	2397.77	7290.21	11328.89	5474.94	10147.62	10740.34	11199.59	5074.36	1809.22	1637.74	1528.39	8370.88	5837.01	4455.05	2616.41	3245.33	4285.50	3016.46	3177.15	782.76	2146.85	2272.68
96			833628.25	4302729.50	299630.71	85683.60	82530.12	38909.94	27579.07	49742.51	60396.19	52504.49	34039.26	36641.87	16157.23	20093.94	22330.82	19654.16	24437.38	22108.86	15948.39	14590.97	19858.57	8152.03	9109.36	25900.46	17312.27	8666.24	7520.66	6533.14	5615.60	15961.77	11577.49	6503.22	7147.99	4754.59	6861.20	11215.06	5289.56	6171.82	4183.91	3177.94	1623.30	2026.50	2365.63	1793.70	1692.28	2205.25	1701.45
97			408518.34	8029896.00	293926.62	24315.16	14420.44	61084.48	53228.76	41215.91	23132.16	27079.69	34215.25	21639.18	10302.47	16634.61	22002.49	21423.55	27001.80	20775.54	13144.48	22804.31	27959.50	18282.80	23761.08	23725.62	35333.39	22411.65	9057.89	7994.41	7124.54	5433.91	6800.25	4918.96	8238.36	7878.45	4013.60	9688.59	12980.86	5988.43	2065.29	2675.63	1190.69	3383.45	1922.44	3575.15	4144.73	1645.02	3413.95
98			9111350.00	38235960.00	8491629.00	179104.04	57996.29	21716.14	18262.97	35106.95	24338.56	14842.56	16407.49	8450.42	12125.76	20850.76	18046.52	7493.19	8954.13	11968.69	10099.57	12885.51	32216.11	26329.76	24694.50	19952.10	12632.78	6006.81	6215.28	14726.15	9768.99	8448.86	6280.54	4452.74	4645.04	3244.35	2768.51	8121.64	4188.76	2059.09	7077.13	6345.88	6009.75	3143.96	3129.34	4487.04	2743.17	3065.30	2037.90
99			243228.89	3390966.00	227193.23	127152.84	97987.10	63419.96	43446.25	64284.94	33424.67	46216.66	47509.07	129989.04	99447.10	66807.70	31164.98	17110.81	22249.10	47185.14	32082.31	44479.05	61722.28	49251.09	27878.97	22057.21	31238.21	18808.36	8536.82	10920.46	20768.85	17174.22	11430.32	7003.50	12929.76	19314.11	6084.65	8889.77	8131.07	8452.04	3289.25	7031.05	6231.54	1692.72	2376.61	2825.82	1507.83	2638.00	3973.27
100			5517997.50	11294791.00	1326154.75	41654.45	11687.54	17195.54	16892.77	9163.75	2558.42	9663.58	4185.93	6527.27	4731.22	7850.05	8402.17	4283.93	2389.41	1576.58	2798.44	3422.76	4510.65	1997.53	3365.27	2626.44	3586.92	3509.00	2111.15	3368.37	3230.25	2245.50	3125.62	2712.48	2629.05	3326.80	1573.59	1415.76	1106.77	628.56	1061.14	1044.06	833.29	1424.98	1026.32	905.66	1646.93	1899.22	986.59
101			390787.06	2030741.62	99982.92	13905.92	7036.29	9325.33	18293.32	15870.55	11557.57	5127.75	4672.10	3066.12	8070.44	12266.97	13694.84	7376.68	5978.53	3976.90	5573.31	9080.92	7183.01	2855.06	3785.73	6190.83	2400.59	2110.59	3429.10	7195.22	3454.73	6173.39	6255.64	1763.15	1557.54	2385.94	1801.52	5414.55	1958.34	814.26	1082.52	1368.19	1606.36	1582.56	1001.56	1274.18	972.76	879.70	931.85
102			1941030.37	27478202.00	1707263.87	44184.91	36793.18	22322.11	21432.66	20342.89	22093.25	34327.44	30677.83	170362	16375.86	12414.32	10135.16	9822.26	12245.83	15651.67	10420.31	7746.55	7648.56	3893.97	4452.26	6599.72	4575.59	5642.47	5974.36	4644.74	9247.21	6755.96	3954.41	3879.07	3857.06	3910.96	2390.95	2173.94	3584.62	3130.46	2773.39	1291.94	1987.30	2248.10	3067.84	1806.40	2497.36	2778.22	2376.81
103			212000.10	8473361.00	326643.65	35081.61	28646.93	28477.72	25555.36	15869.23	16496.61	19540.45	13567.43	6477.09	16367.78	9425.65	17450.97	15283.15	19253.85	10889.09	7998.78	6907.52	2582.93	8315.57	4148.69	5380.12	11586.85	8233.91	5935.45	3856.46	2701.70	5941.33	6897.86	2178.78	6536.72	8220.27	5139.25	1861.47	2417.69	1743.96	1413.85	3363.20	2174.38	3226.45	1081.75	1222.61	1023.30	863.94	617.13
104			253648.90	4972765.50	143306.78	61438.31	48846.98	32604.65	40899.25	22114.12	32263.36	40514.78	12894.11	26757.63	33793.99	18646.89	32978.52	23153.63	60731.23	15434.50	14998.88	15055.75	17431.04	10146.70	13367.23	38823.73	61649.74	26473.42	26610.70	19544.93	14893.41	10648.83	6024.97	8354.59	13147.88	11173.14	3923.65	5545.73	11620.04	10759.24	3345.50	5991.75	3894.78	2890.83	5129.63	1847.98	3443.72	2807.45	1446.69
105			1072107.25	4236326.00	203916.76	65563.67	74118.72	69912.29	34117.89	29119.11	27339.49	49585.21	27561.11	40545.39	12366.02	20207.35	20334.75	6387.28	10911.37	25293.50	44118.60	21207.76	10020.97	18180.84	21318.49	25951.66	11585.29	8280.47	17189.51	5165.99	13540.72	5039.72	12662.95	10309.43	6279.00	9013.72	9346.91	9058.43	5584.23	3022.59	3583.13	2600.15	3741.63	5724.12	3421.05	3238.38	2287.42	3240.42	2866.44
106			5636183.00	25030950.00	1122910.25	132991.90	107393.60	80762.59	103788.11	36776.52	14500.60	34224.94	40312.47	28643.32	39737.53	33332.50	43375.15	36814.17	26174.28	30732.14	22360.60	10833.07	15925.79	25690.21	29207.23	19089.09	13836.33	9664.52	13196.50	8576.63	9515.36	10772.77	14695.67	8926.37	8879.11	10837.00	11001.33	11257.23	15303.45	7323.86	8518.51	5778.04	6841.10	5054.44	3708.92	3794.25	4418.28	5548.10	5398.76
107			669429.18	7511393.00	305442.34	54439.73	28119.61	44018.03	28064.82	56364.86	33846.60	43856.71	37029.42	20744.41	42936.20	31467.55	23604.43	17764.60	12662.44	7408.07	16672.89	43289.64	26564.92	20144.13	5654.49	6953.54	17921.78	29707.89	10921.04	11385.77	10235.50	3481.31	4915.30	5599.54	14085.91	26060.67	9340.61	7032.34	5049.76	14766.72	9687.07	2681.41	3647.88	2875.66	2079.81	2037.52	11457.29	1428.04	875.22
108			761690.12	7806006.50	333504.78	15003.21	44442.16	39824.11	64794.72	29725.82	21618.84	10996.95	7959.18	13705.12	19445.39	27002.76	39643.63	58049.44	38421.60	52339.85	56845.67	25325.75	14039.85	9757.43	16851.34	19007.19	20436.21	22459.64	9061.73	5127.07	10120.89	6728.04	4616.27	7251.85	6041.10	5195.41	4440.32	5454.18	3927.20	2592.71	4473.32	3610.89	4172.95	3665.19	3012.26	1850.32	4977.28	4271.50	3767.77
109			669853.43	15185743.00	465423.12	29820.22	69777.03	46418.17	30629.61	117261.97	95656.08	80165.57	134797.46	71464.10	66055.50	57527.85	57861.06	44646.56	7532.99	17017.73	32291.01	30450.73	43676.40	25558.97	24001.17	5114.05	7701.27	20075.00	27111.72	24558.25	11295.54	14045.71	10496.80	5522.11	9268.01	13128.31	16469.95	10714.26	4052.26	3270.11	8495.21	5326.77	3849.42	4287.10	7154.87	8183.42	1932.11	2258.86	5752.08
110			1347752.37	7015418.00	296740.68	21554.53	24837.05	10702.36	16880.61	13401.76	6044.11	11943.98	6629.13	6760.75	10731.77	6898.52	6330.34	5471.07	6343.67	8402.46	4474.55	5836.51	3170.19	3611.36	2475.34	5870.35	3926.68	4636.08	2123.49	3433.66	10111.31	3488.57	6056.94	5739.03	1528.46	1519.35	3099.89	7883.89	4350.49	2097.27	832.53	775.80	2152.74	2296.10	1948.82	2253.47	1045.50	762.28	389.72
111			1145881.50	6020806.50	209006.39	96976.35	22444.09	24298.60	25745.74	33011.89	35476.69	15967.11	12897.19	15322.35	7391.33	11812.92	13411.96	19339.36	15556.47	20664.54	24045.34	27854.24	25075.74	15940.73	7274.37	22270.87	14230.82	14961.01	11989.77	13014.19	11579.92	8364.73	7324.29	4313.09	2654.12	1625.63	4688.37	5740.48	3865.71	4708.28	2538.91	1599.45	2727.41	2368.43	1382.84	1865.17	5043.34	3073.26	1057.32
112			201053.40	2964151.00	92727.46	8811.96	34618.29	19458.04	26654.14	23262.06	9088.63	15411.53	20810.25	18192.53	15923.33	11878.37	14439.11	11764.49	8526.07	25879.77	16865.73	7390.22	9668.92	9922.00	5507.76	6345.00	5379.18	2929.21	8400.96	6103.57	5329.53	7189.02	8669.73	2995.55	3941.37	5284.94	4356.03	4765.22	2211.77	2167.06	4721.26	3387.19	3373.55	1783.12	1842.63	2455.92	948.86	866.75	1007.09
113			1673424.62	5803660.50	806532.56	28015.25	15417.04	19778.74	17911.91	23151.48	6663.58	19633.48	26381.54	13199.35	17259.03	6983.34	7779.44	5892.85	13913.30	8563.44	9272.79	8524.22	15428.07	6370.11	8211.67	5530.27	13930.86	6886.64	4470.49	6952.75	6653.41	9575.47	7591.16	11450.52	12763.02	9043.98	5345.94	1556.90	1358.55	2627.52	3734.73	2527.81	3002.50	3857.64	5205.43	4789.63	1970.24	2421.10	2811.15
114			2487112.75	11737550.00	453017.53	19792.84	11386.60	11856.45	13605.27	14195.66	21757.35	2873.96	14412.76	6909.67	7124.58	10429.93	10710.70	5180.81	5140.02	6582.94	6782.76	8956.84	8909.64	6407.21	3697.65	9780.02	7516.72	10257.21	7153.55	7169.87	8533.56	8989.25	6031.61	9154.90	10289.37	5789.76	12719.69	16014.50	18394.83	10620.62	17415.79	4405.05	2949.26	3030.64	5822.29	5084.93	1895.76	2094.03	2677.33
115			757852.75	8117551.00	164261.92	55895.55	43728.97	17484.58	23039.22	33203.99	23164.68	26709.17	42105.36	8371.73	34556.41	24248.30	9202.96	29948.91	16456.77	42526.55	21714.01	11191.52	18423.05	17774.64	15388.29	15711.82	18126.00	2848.44	7189.21	5337.01	3467.13	3771.34	12853.80	14336.06	13848.38	6405.64	3327.57	4652.61	2419.12	2693.26	3109.89	3594.69	2846.84	2932.74	1623.24	2017.57	3800.23	2359.67	4491.33
116			2564528.75	15902283.00	709917.50	30157.19	36647.50	45383.37	41765.34	33742.92	20053.11	32487.66	21485.96	25046.06	25668.56	14522.97	28829.87	13826.74	11692.39	24023.94	16234.47	16552.62	9341.70	10370.85	10380.97	3015.77	17862.73	10767.03	19224.26	16468.05	6006.82	3562.99	14975.25	14983.68	7892.23	18484.12	20767.93	10836.20	12157.28	5679.18	2829.97	7471.95	12147.06	3645.99	5596.72	3830.06	5517.43	5082.76	8600.81
117			1286702.37	5550832.00	242819.28	12434.25	9666.26	39451.42	50939.42	23125.34	27811.40	20960.51	4433.23	9144.78	4642.60	5734.48	6292.09	14561.36	8045.64	13577.12	5649.12	11524.92	9293.08	10724.41	15456.31	6106.40	14019.32	5422.72	4526.39	9694.33	6003.49	16129.70	8327.10	5193.53	5620.44	7033.19	6372.41	2953.33	1775.53	1943.89	2835.79	1342.56	968.51	1947.62	1781.21	1053.91	623.18	1461.55	790.75
118			1977462.37	9597754.00	506144.15	20341.70	27849.54	26437.62	36812.40	25650.33	28516.88	43042.03	25612.02	18446.12	25417.28	17792.42	13152.01	9848.75	10237.93	13069.40	10601.39	6008.25	23746.97	18391.58	18755.22	6432.70	4875.87	10944.87	8917.25	21176.27	6608.74	7842.25	5778.38	6063.67	6555.31	4753.94	2444.29	4943.41	4256.54	3556.65	4742.00	5754.35	3950.96	3461.11	1591.40	1238.28	1540.05	2160.84	1549.69
119			5229267.00	16626171.00	874068.43	23311.91	33680.68	22576.03	44356.25	20740.27	14261.88	6163.09	7800.89	16212.87	26015.16	11209.36	15759.23	13728.44	9647.98	8388.00	12894.68	9909.82	21422.50	23851.47	18534.47	9371.37	8149.80	5624.14	9986.93	10793.47	11036.16	5849.96	5816.98	6097.58	5972.24	3497.02	5833.07	5481.07	1852.48	1892.14	1476.11	2291.66	2267.49	711.87	1816.44	2755.39	2627.77	1360.55	2250.51
120			589754.37	2734213.75	241130.17	106144.29	22327.33	46017.66	18216.18	119952.54	83870.82	48053.59	40824.32	86339.77	76149.67	21416.10	86664.03	71555.23	7030.16	19419.59	19215.00	14520.85	26437.84	54651.53	16908.87	28300.68	28237.10	8796.62	19568.45	6020.52	11009.60	20797.10	15115.91	7035.28	5817.66	8124.78	8945.47	23684.40	37848.00	24685.20	12145.26	24251.05	8412.50	4622.93	7036.02	10329.37	14619.74	9742.04	2027.68
121			12003166.00	25796818.00	2540814.25	20654.57	36522.37	51194.84	52281.66	44803.95	30143.01	18209.02	25173.90	45139.25	24603.57	21292.14	17979.83	34841.19	30557.04	22813.46	13684.32	16532.43	19109.05	13209.63	9117.62	16512.29	21835.76	9996.30	11007.23	5230.73	2464.99	4560.58	7054.03	12627.43	17950.10	4742.98	7975.31	6950.64	4287.67	2544.95	3209.43	6492.26	7741.97	4400.81	7299.41	6712.28	5300.12	2254.68	2649.20
122			3293249.50	23401072.00	1113027.12	37581.65	59668.45	46490.81	71003.47	43778.94	18424.14	41579.47	93079.17	27867.60	19294.27	16081.47	31762.59	22514.25	21554.26	22707.26	15534.00	6717.26	13413.90	7524.88	16862.81	34549.87	29894.26	6742.68	10716.61	4689.20	5017.16	10171.01	9572.42	6050.57	3740.90	3836.97	10958.23	6702.74	7087.12	4193.04	1458.84	4204.10	5066.20	8805.09	5191.68	5453.17	12424.78	4452.43	1734.66
123			167245.54	2414500.25	114606.03	43792.39	32632.79	26949.13	58987.07	27744.01	19574.85	15583.68	17347.81	22488.26	27826.67	27419.47	35122.05	23040.15	20971.69	22744.57	18185.31	16570.58	13978.54	22051.21	16476.04	9132.64	5250.98	18775.39	16269.99	8363.64	9423.09	16404.69	17209.24	8050.55	6738.41	3594.41	6886.19	6379.25	12354.41	11637.51	4950.77	7434.54	4727.58	1898.28	2585.03	3596.10	4060.35	3295.35	2067.38
124			826207.12	8600393.00	239634.31	35594.99	33623.92	42121.69	29554.63	36114.67	46719.23	46484.64	13927.09	46733.21	34779.95	9954.22	17376.49	19139.52	28363.57	32689.68	19524.76	9980.65	29067.81	11355.02	6096.56	4026.43	4711.03	10930.87	5742.48	6143.49	3896.57	4376.56	7337.29	5924.13	6863.21	18496.82	12744.23	2905.21	1612.56	3704.16	4071.41	3014.01	3441.35	1458.83	1170.36	1652.31	3380.81	2981.71	2936.78
125			810734.68	3827905.25	178831.76	19867.27	22358.60	16116.14	13269.65	16977.40	27811.43	63599.02	106653.35	25282.31	19753.14	10167.73	27879.26	8035.26	8568.69	4948.53	2261.54	6558.02	4410.25	5646.55	10051.68	4848.04	5159.62	7301.58	13909.61	12897.57	2679.21	3860.77	3117.96	5239.37	1043.65	5283.82	1801.14	1919.02	2208.63	2172.59	1983.66	2876.69	3334.18	5511.26	4518.01	3048.87	1463.10	2597.98	2020.58
126			4970901.00	21622826.00	1223997.87	201018.59	71894.40	38047.91	21833.30	66313.94	28823.45	34946.13	55582.10	76699.04	73876.08	50333.98	70606.91	19866.53	23821.78	8735.39	28968.59	61325.60	93819.71	44503.50	92253.15	83798.89	58314.05	63087.49	47380.83	21009.62	33314.15	22830.19	30997.15	7691.02	9566.62	27649.88	23460.18	37135.31	10967.06	3619.10	8711.05	18684.98	8465.81	1930.71	8736.69	7408.91	3122.67	5095.19	7281.42
127			1226397.12	3505793.00	349288.12	22992.50	18163.12	30073.11	21150.42	21960.37	19611.28	24203.33	33936.86	29251.08	20484.47	21389.48	17984.80	21363.56	10074.24	7713.07	13243.49	24940.17	14715.20	21250.93	21636.97	29054.68	26396.27	31239.70	12491.26	10701.04	7555.51	7452.72	5019.67	13873.77	22640.72	10929.62	14112.25	7117.29	5116.52	11140.29	10387.60	7883.49	5991.11	5018.64	4233.29	4368.53	4247.92	6115.20	5684.19
128			1791545.75	16297265.00	360338.46	34363.47	32488.23	38112.69	50805.27	70705.69	19864.78	26254.93	16680.69	32427.56	21450.53	26259.97	14872.93	7894.64	15693.07	16522.00	9724.34	3870.49	3411.37	3828.23	8780.00	9285.67	8949.34	6060.86	6797.62	7607.53	9839.67	3248.89	5514.41	5563.64	3438.90	2477.83	4670.92	6853.84	4035.65	3512.85	2476.12	946.56	2151.28	2680.99	2313.92	1648.64	1529.47	2889.15	2282.79
129			1568607.25	15418809.00	433552.81	47030.80	70990.29	58221.57	38653.79	43898.01	34771.49	29318.59	26803.11	44424.72	36313.58	27857.27	39470.06	46123.88	55209.23	35623.65	22653.98	26593.58	19202.23	31902.42	12289.30	14131.45	10261.84	16953.27	11106.18	20723.30	24787.96	17658.22	17964.05	13292.44	10930.46	7239.69	5129.53	3514.79	4809.06	12406.27	5789.15	3859.58	2352.48	1700.04	4188.82	3117.52	2207.41	3394.05	3326.93
130			2888305.00	11150321.00	410121.81	16127.07	13603.83	9378.55	7136.00	11178.13	3385.41	7006.78	4939.08	9382.43	9259.17	4399.97	5413.73	1770.71	2896.54	7975.60	3181.40	3991.22	3843.69	2929.86	5130.13	4515.43	2146.84	1462.34	5596.98	5556.44	6068.66	1255.85	4150.85	3203.43	4451.73	3983.49	3938.85	1971.67	3833.13	1962.67	2941.38	1235.85	1454.26	1598.03	2340.71	2304.63	2302.29	1431.52	1567.20
131			239235.53	4504880.00	253500.54	46942.70	46406.92	11650.67	8859.85	11604.29	22943.84	9811.83	10683.12	7456.65	28204.51	4510.08	12036.75	10116.73	4736.65	15277.62	4797.97	15590.64	48728.46	29660.29	11581.72	3057.58	2092.80	2603.78	2199.42	2966.16	4831.91	2561.41	3091.65	3212.04	3089.78	3288.43	6666.06	5076.48	1402.30	1754.00	1709.35	3173.21	1533.07	1392.03	1064.40	1543.73	1892.19	702.93	961.02
132			811188.12	13585775.00	351132.75	85498.93	38753.51	25038.98	27038.68	31800.67	53073.69	10598.60	33788.63	18153.34	10164.36	34253.13	19803.11	12754.95	31379.44	16421.84	16993.81	10266.90	15113.13	19692.08	15089.67	8803.34	5692.35	15213.31	8146.90	14600.77	27167.27	17113.20	12039.19	11250.94	6708.76	8943.61	5981.17	9012.56	25709.54	13293.68	4700.13	6940.47	15024.26	9268.08	12230.28	24743.55	8756.13	7625.72	10316.07
133			456652.34	8273522.00	299301.21	76550.90	88469.49	228838.50	95975.58	56175.78	55532.51	76791.26	99660.53	38812.30	42201.88	31913.72	27759.35	38816.69	54882.54	39371.73	75858.18	60981.25	34582.75	34517.58	30254.33	38416.69	29788.45	8389.60	16493.28	11720.17	19668.10	9223.04	15083.74	27632.93	17495.14	11631.72	10304.21	14205.72	8224.02	5811.34	7523.27	11652.48	10446.69	8845.26	8284.61	5095.91	5033.41	4933.05	5827.04
134			2256807.50	7985591.50	505280.71	81685.73	45197.76	50450.83	25765.42	11881.63	18953.51	19244.62	29651.05	31942.38	9641.21	6610.58	11573.72	10372.78	7612.58	41980.51	19246.05	8457.72	19536.23	6190.41	8514.65	3375.78	11752.33	14944.65	11820.18	12349.18	16518.45	4848.15	8565.98	8558.88	9837.97	5297.71	11602.66	6147.02	11081.23	10517.44	2637.25	4467.33	1493.38	2854.74	2937.18	5439.73	3700.50	2151.45	1695.29
135			662343.75	3810237.00	220539.71	10302.34	29329.88	16252.04	12784.96	8979.86	7609.25	11179.76	4936.62	5914.65	3970.18	3640.88	3000.95	4451.33	5499.54	5189.58	3179.41	1804.36	2191.69	2599.80	2723.33	1987.83	1547.61	1532.24	2429.52	2963.70	1464.52	2050.81	1960.41	1400.22	867.75	1401.38	2391.25	3933.88	1403.88	941.23	1224.98	1083.35	743.38	2227.84	1134.21	722.67	779.73	475.51	352.23
136			292255.75	11722691.00	159960.50	14016.97	12541.06	29144.15	33444.19	14798.40	16173.63	15409.13	13156.67	8007.97	7021.16	15961.05	5231.20	9905.34	13002.45	11345.48	6717.96	5803.18	7067.13	9131.28	3095.84	5580.05	6126.19	11417.35	7986.36	7799.45	5765.10	8143.68	10413.18	5830.57	7896.21	7841.33	4743.16	6464.87	5014.90	9417.79	5443.66	3879.16	1986.32	2009.80	2407.30	4838.03	3684.39	2533.91	5544.24
137			979743.62	15238657.00	976758.31	37542.98	47607.92	63307.42	22731.84	21459.98	34427.77	13184.73	13709.34	10423.17	19250.21	13722.71	8391.62	26023.85	46693.17	8230.16	16784.63	5574.61	8071.19	16523.57	6916.84	9396.19	9219.10	5964.37	3579.99	3893.00	5041.40	4951.52	7750.59	10397.78	4082.53	4145.35	5749.67	2908.15	3659.61	3523.51	5563.85	3481.01	7869.58	6699.28	3789.60	1630.75	8150.15	6044.16	2771.62
138			171923.48	1315933.37	30099.74	41112.70	67067.91	36414.92	80442.82	110861.61	87267.10	77387.47	37994.23	45532.22	27534.02	21311.54	28241.30	32128.96	19700.29	23138.55	45156.63	31394.96	4441.41	4963.91	7867.55	13906.68	10643.35	8914.91	6481.30	17119.03	18229.03	10182.29	5239.95	8416.25	7730.80	5420.40	9513.36	6765.68	7581.97	5043.10	7808.21	8376.69	2431.98	2727.46	2994.74	2382.53	2987.60	1169.32	1481.76
139			1417511.25	2799592.75	159444.62	18628.79	20811.05	16484.26	13422.83	14853.86	11749.92	16337.38	5887.40	5435.92	9959.74	7856.89	9707.24	18580.34	20777.14	7765.18	11737.54	10385.74	10402.54	4677.79	7069.50	9563.00	4440.87	3269.24	3047.04	2166.82	2894.61	1935.74	4236.38	3192.46	4320.95	3355.64	4392.58	2100.36	2006.39	2738.00	2899.04	3012.15	2202.79	1614.25	1428.64	1274.22	1581.06	1544.36	1162.45
140			831125.06	17776578.00	475856.31	57160.80	66301.37	37753.07	71076.45	22333.75	58746.93	11299.27	16644.81	16020.86	25918.33	18478.35	29502.22	23933.57	16009.17	22282.71	13283.74	7503.37	9670.65	14830.17	15230.47	14334.65	12841.35	12931.07	32879.03	10754.11	15026.61	17975.29	10446.84	11653.00	7417.33	7610.87	10624.23	5375.12	6059.53	8301.20	10252.38	2446.78	11906.24	10893.99	6513.76	3699.89	3216.80	2421.41	4391.71
141			485798.68	6535654.00	173453.15	51221.44	39204.75	14556.22	12655.91	46379.03	47546.44	34094.41	30419.59	16547.86	19801.82	34861.81	21061.13	39997.01	61852.54	25726.66	10989.18	17556.09	29879.20	26994.41	10290.79	12381.27	7570.74	10833.29	13695.55	10622.01	8374.39	5835.84	5396.76	1175.95	10048.94	12789.06	7512.91	2939.87	3394.05	1639.11	6122.94	5410.71	2401.78	4182.60	4421.28	4409.37	1883.63	1979.50	1237.57
142			1158866.50	5268353.00	247117.40	21302.92	20948.48	39847.30	28655.78	11114.80	34084.36	16950.70	3956.98	5066.55	5167.54	5684.91	18325.24	10880.60	16870.96	5739.60	4768.32	11325.28	10044.87	5373.64	3805.04	6318.63	8085.19	4694.73	7883.92	15159.91	4564.38	1426.70	4452.30	5476.61	3668.95	8197.07	3308.87	1020.12	4712.59	4399.45	3430.02	2934.12	2226.75	1987.25	864.93	1159.13	1080.15	615.57	1224.05
143			1927411.62	12278933.00	373065.84	16951.23	38944.58	19685.80	16795.78	24421.83	38966.38	28163.18	7432.02	25687.25	10334.13	14011.14	17144.10	17968.87	9523.54	10228.17	18669.16	12843.49	14663.58	15486.73	9926.24	9322.65	10420.66	7310.66	2217.90	5274.80	5348.56	6879.36	9504.35	11011.33	2797.16	3082.77	9428.17	15676.93	8056.53	2264.64	5517.05	7677.77	4257.56	2433.56	1831.25	2385.27	1153.92	1154.02	2874.79
144			2163992.25	38267136.00	1267471.87	18729.76	39462.63	29306.14	15455.75	67253.71	12306.92	12298.92	23213.53	9908.34	5385.13	14619.50	18295.59	7495.16	9544.27	13337.94	14128.09	1858.48	12640.23	9394.25	22245.41	13911.06	40985.84	16449.80	10426.73	3667.23	10584.72	4981.20	4036.29	3265.84	10790.07	12289.62	14009.60	8403.78	16674.65	3191.23	4110.40	3129.11	7093.70	4492.73	6826.51	6098.01	18494.26	4928.16	2520.00
145			1998368.87	17245730.00	392577.65	83174.22	95733.57	53299.49	38101.78	44620.15	26077.55	23115.43	41125.49	5259.79	9969.27	10841.58	12734.48	39784.09	31323.06	24934.03	39241.43	63418.91	53583.33	24086.89	15670.40	30196.90	21075.52	5436.92	12526.37	9990.99	9716.01	8613.77	6721.27	20517.48	26942.48	6366.36	9251.40	17448.78	13041.83	43038.04	24267.65	5008.19	9269.66	7042.68	6423.94	3936.24	3186.93	1927.94	1200.29
146			300021.68	6584842.00	452580.90	84210.21	47948.03	60667.27	40404.43	27685.16	30434.85	16042.00	18619.09	11515.38	13414.29	25025.62	41236.10	18317.18	11509.69	8923.75	12456.67	30478.40	7473.39	16467.99	12669.27	26226.07	23572.22	7480.18	4551.68	2879.15	7949.36	8763.53	19349.29	21321.35	15110.00	5209.80	4763.31	9811.74	3146.17	2938.97	6095.61	2312.96	6178.67	3305.72	2384.94	2858.62	4828.60	5503.65	2692.15
147			876674.50	5815675.00	247185.93	17423.96	11037.99	23346.66	10918.68	32820.54	24865.86	33015.51	20290.77	6686.78	11217.10	22641.36	25015.43	6560.53	28204.54	39237.18	14702.25	11289.83	10349.41	19502.08	12805.59	5262.10	7928.15	5043.80	6114.43	3816.91	4409.09	3604.88	7181.25	8451.77	7002.61	2544.95	2307.16	6114.70	3771.27	2547.19	2298.91	1878.80	2717.81	2064.93	2642.22	1554.77	782.01	919.37	799.10
148			415935.53	9645983.00	371068.03	35023.61	40752.25	16179.54	20717.74	17228.35	23495.08	11200.63	6822.48	16957.31	9853.58	8607.03	9683.48	4745.88	9501.53	6860.09	7884.64	3387.79	4701.81	5006.46	2763.02	4167.80	5427.36	2084.28	2882.66	4697.40	2701.92	2689.09	2644.49	2721.24	3776.55	3176.97	1585.78	2411.12	1324.90	2947.30	4792.89	3759.58	2812.10	1051.68	929.54	392.39	543.39	1168.17	560.97
149			6909582.50	10260615.00	1386955.62	60751.35	23626.28	12500.62	15483.93	17456.21	25246.01	15198.21	15867.92	7671.10	21661.52	7743.00	10759.17	10014.93	5663.19	11152.72	4968.62	20936.73	5618.43	8191.62	6016.83	6273.09	12428.20	21931.86	13744.26	14367.11	2848.63	1253.67	5737.26	5757.79	12750.02	6303.50	3930.57	11776.84	3765.70	1341.19	969.20	4405.43	2269.35	1560.42	3519.57	1252.19	646.28	1121.78	1423.49
150			966868.12	10077758.00	335707.71	62327.58	56472.23	32840.41	17755.49	27426.01	21571.84	19875.34	25017.46	33079.41	55368.82	11778.96	10002.12	25811.25	22595.14	10098.50	18558.83	14705.23	7476.22	7979.41	6497.47	11061.75	13319.85	17331.07	16802.43	6276.85	8055.81	15676.77	4815.79	9975.31	12978.42	9550.63	12289.88	15423.88	4154.68	6682.44	11431.54	9086.44	6854.98	5565.47	6289.38	2342.21	1154.72	3160.32	3570.73
151			694830.68	8732469.00	298828.40	6926.17	14634.01	9936.75	12330.10	8470.58	17874.23	8366.60	16281.27	10884.61	5727.84	8733.54	5925.27	7745.30	4645.05	3022.10	2732.07	3700.76	6190.89	2281.32	3379.53	4231.46	4885.75	3740.94	3203.01	3453.37	2450.09	4297.72	3702.60	3236.69	1613.09	2887.79	3259.29	2908.20	2782.96	1412.26	2208.41	2194.48	2038.63	982.28	1970.37	1208.24	1334.42	1328.38	1126.31
152			99082.51	2648616.50	56892.97	16636.24	38341.58	65877.80	95572.45	40034.30	48362.95	47185.19	52259.22	27366.28	26403.49	23808.35	20061.65	22865.99	26375.64	38080.13	16881.44	15783.49	28051.72	34418.97	26213.14	18008.83	20567.33	30776.08	14957.01	13666.52	8667.66	4459.20	12922.29	16799.27	24541.59	21071.43	19050.77	9791.17	12570.52	6784.81	7703.48	3871.39	4645.12	6111.59	5765.12	3531.52	6161.44	3753.53	3629.55
153			3955879.25	47388924.00	2172789.25	48648.33	74684.76	13528.63	28993.76	16908.23	19452.00	52738.20	56943.81	29679.55	19449.27	20586.22	23234.60	20325.27	18037.35	17406.94	13423.36	16260.41	16838.85	17113.01	19335.37	21083.06	17904.64	15816.19	14390.60	16426.03	16792.84	12057.34	12108.85	10592.10	12784.21	7818.13	12224.35	6260.30	5472.64	5587.84	7404.86	5952.69	5541.20	3665.90	2824.00	4121.41	4017.24	6700.59	4647.05
154			2391887.00	12633930.00	568459.56	56582.21	67110.15	98076.75	49227.35	18217.67	60845.73	121160.55	173321.78	93561.50	75591.97	30755.83	5110.67	35925.59	40408.77	34404.34	25616.34	23032.24	18000.39	8750.17	26994.62	16270.73	37140.06	44932.03	19516.22	11636.64	23468.17	24192.20	16386.30	7146.50	5313.13	10629.08	14956.78	13012.74	24270.93	20830.00	4545.94	6820.69	11871.92	14032.13	8328.36	14285.54	11752.72	5532.49	2709.11
155			5839701.00	24141234.00	998180.06	29157.20	19786.29	17323.51	20157.29	21511.96	11247.05	12167.17	18286.27	12879.16	28814.98	10383.90	13568.43	10546.69	14221.54	6026.63	10986.44	11810.77	6889.74	5822.62	3518.73	4616.55	4373.30	3541.71	3061.38	5883.03	3889.84	3879.15	6302.07	4282.62	3790.23	4339.87	2940.72	3158.57	1632.54	3442.88	2749.71	2047.94	3765.15	2809.37	2128.42	3557.02	3486.49	1884.46	2252.33
156			814983.25	4820104.00	186576.87	22592.09	18272.22	12100.48	12028.21	25894.86	14019.09	10616.48	10884.19	4609.77	7936.17	7132.83	15006.73	14305.84	12578.19	4817.98	6888.05	4698.28	10785.06	19422.84	12614.18	7208.84	5222.98	5384.91	9142.31	8962.33	3812.47	2942.46	3276.94	6569.33	3708.75	3735.25	4650.14	4813.35	4155.53	3367.47	2429.83	2432.67	2090.66	2505.62	2123.52	1673.85	1327.89	1782.09	1582.53
157			1874977.00	7010886.00	779168.56	12273.94	5590.01	9343.14	17343.55	21831.33	11130.91	6220.73	4670.95	3703.09	4769.19	2890.90	4175.93	6224.92	2599.14	2391.42	2791.45	2530.90	3790.19	2286.79	4518.70	6490.97	5336.12	1954.47	5847.07	1206.44	2767.98	2702.91	1672.01	3994.53	4179.02	2452.37	1500.89	1550.28	1471.09	1436.03	2099.17	1417.39	708.91	722.42	1125.49	1247.70	654.34	854.90	1300.97
158			1053943.87	8699002.00	219440.40	23404.97	17509.29	6282.58	21109.21	11515.34	13435.95	16326.42	16343.70	11518.86	10840.84	6647.99	12104.12	10585.77	8776.54	6599.01	13288.40	13078.91	11082.88	9813.07	7256.79	11145.85	8640.30	9625.64	7683.06	5309.46	7892.08	6359.02	13700.24	11653.28	2597.70	4231.58	2826.53	3670.18	7878.37	6550.05	11527.21	5215.67	1836.50	6970.98	5022.94	4122.79	2536.61	2388.76	3162.12
159			656776.06	2940882.50	112933.45	14751.86	14395.22	15456.74	10493.76	29213.05	20983.42	7255.40	8741.37	4706.28	6757.59	12155.46	16863.19	11042.78	5279.53	3251.39	5199.28	3458.35	4100.03	7429.44	7371.55	3278.09	6220.11	6368.47	3665.94	3027.03	2339.75	4012.88	4271.96	3314.23	2093.06	1550.44	6055.41	5399.69	1371.38	1482.54	1565.02	1858.93	2153.79	701.05	1100.74	1274.32	2081.67	2389.32	808.95
160			507458.00	6309397.00	219248.01	17976.79	27286.20	22574.94	22676.11	18401.01	20424.94	11520.98	9027.56	12201.43	10886.13	12702.17	14327.60	12740.48	7245.38	11213.53	10320.84	10001.25	10629.42	12774.18	7297.56	10103.73	4826.49	5162.75	7059.16	5866.41	6975.64	6124.66	5413.50	6792.66	7417.84	4320.94	3181.47	3045.83	2445.31	3343.82	4444.30	2287.18	3139.96	1766.03	1450.31	1500.08	1406.12	2219.89	2728.46
161			1828607.62	7748598.00	505448.65	40597.86	50706.26	42212.69	28056.50	34260.49	26835.27	43796.14	37576.94	21906.28	12840.01	14171.77	24950.43	17498.33	3086.37	12861.58	13040.45	14341.63	3745.50	9335.75	12787.37	10136.92	3566.52	8027.97	6070.99	8208.81	12603.92	13079.88	9591.39	12459.55	10613.25	4091.01	2472.46	3201.21	3909.43	4196.24	5273.92	3908.42	3389.65	4722.46	5530.75	3521.81	2590.56	1469.97	1090.83
162			1661950.25	11443707.00	751122.06	63649.95	38670.75	12304.85	13041.96	37487.55	22285.77	40065.32	18818.45	11362.11	15573.73	15150.94	27649.12	16582.74	14130.00	11518.30	10635.52	4822.01	10283.63	25698.61	25633.58	13842.27	14353.76	9637.87	4441.58	4677.67	3590.44	3839.27	3984.20	6016.72	3533.82	4258.04	3574.50	3466.92	3508.73	3894.98	2935.40	3221.31	3161.65	2967.45	2606.94	3287.03	1886.47	1601.34	2523.93
163			4903104.50	13032597.00	555436.18	28527.50	41337.15	40854.94	36063.98	21585.27	11454.81	11540.33	15180.32	26497.60	14236.09	12374.05	16467.63	10156.70	10489.98	17978.51	13439.69	8663.07	5136.31	4805.36	8744.92	11143.04	11965.14	5606.63	4432.60	5361.19	4197.70	6543.54	5037.69	4480.30	5721.29	3936.62	2240.75	3401.94	2385.61	3486.56	1894.19	1620.10	1836.36	1762.88	1999.98	2888.49	1851.05	1463.30	809.36
164			529679.81	4816477.50	119118.75	12604.98	18842.87	10560.18	2877.98	4639.27	7357.08	7394.90	8785.09	7899.29	4395.41	4506.67	7765.55	4668.88	6366.20	3469.79	3562.30	3690.24	3153.62	3259.72	1875.77	2418.60	2738.53	3923.11	1864.55	3833.88	3034.74	1263.70	2517.11	2858.95	3900.10	3511.74	3950.97	3968.64	2488.33	1753.96	1804.85	3534.86	1809.84	1457.57	807.63	2483.97	3216.73	1941.51	1627.11
165			106215.82	4252582.00	74305.93	35116.31	47104.62	26224.22	56319.98	44687.99	32317.86	26127.90	22850.57	33741.71	25217.87	24465.02	15705.33	16989.51	11481.12	13032.51	11635.53	6266.42	11754.89	14059.07	8020.59	8411.04	5568.42	7334.85	8828.65	9059.79	9551.76	9666.80	6147.77	5883.31	6782.95	12269.29	8134.36	5734.66	3974.27	4261.01	3712.87	6639.02	6723.45	5233.04	4184.97	2651.55	1629.45	2286.94	601.73
166			255761.39	1270609.00	50321.53	15815.02	10307.72	7400.44	6490.64	8127.31	4371.49	4676.60	4582.39	3501.44	5206.67	3758.40	9606.31	11013.08	10433.88	2771.73	3604.09	8122.20	10577.23	5730.86	6030.13	7917.08	5393.66	3474.14	3751.92	7756.96	4584.44	2434.21	2436.25	3352.58	1621.21	2637.89	2447.47	3410.25	1583.55	1590.83	752.56	1704.37	1955.33	606.73	1405.88	1289.83	1023.41	1079.62	820.04
167			517224.43	5908911.50	149113.29	7692.68	6599.85	14309.36	14551.12	10151.26	727	10318.04	8182.66	3578.07	4278.68	5473.64	6300.73	4828.51	4390.33	5627.89	2192.75	2973.18	6471.42	3742.04	2314.76	3366.49	1263.03	1944.47	2278.87	1924.24	1597.55	1649.92	1701.71	3828.57	3064.64	2862.70	2249.29	2543.09	1663.57	2101.68	1609.24	2229.44	1055.13	1076.13	1017.31	971.35	483.43	1503.34	1908.16
168			338604.28	1884933.00	129843.29	49650.50	53319.44	43572.95	42785.39	15730.20	24193.54	31511.11	34457.85	26213.40	28518.94	19395.56	9327.16	12889.37	18864.19	23959.49	10378.80	7673.42	11669.33	14690.69	17297.56	22956.06	14539.80	11089.58	9386.21	6846.65	4810.16	9621.08	6041.46	7475.45	6637.36	14804.03	4279.89	2558.48	3975.89	4654.40	4423.82	4163.37	1883.00	1905.07	2441.52	826.64	963.32	1072.42	952.82
169			3802027.50	17040802.00	1247878.25	21746.76	6013.22	10186.58	15110.00	16357.17	12797.65	33898.52	37363.32	19659.25	24986.38	20255.94	36626.61	44772.58	19942.60	16177.30	19762.91	23839.46	26887.60	25965.90	20739.03	14087.19	6222.01	4444.21	6835.04	10859.30	10843.20	5890.08	3017.48	6615.22	6590.24	5218.64	4690.98	3405.71	3635.14	4073.08	4018.24	3409.37	2185.65	2331.40	2267.48	1774.15	1708.47	2206.02	1407.67
170			402353.75	4699997.50	128145.17	14674.25	11920.94	7006.29	5883.17	4336.70	3230.95	11471.73	21086.64	15608.10	7029.37	1704.65	2354.32	3472.81	2333.65	4569.79	5610.07	2854.68	1723.89	2389.23	3220.56	3728.85	3013.26	1739.16	1822.98	2973.94	2824.23	569.26	1416.38	2686.32	3944.41	2482.68	1032.44	1024.76	826.61	613.94	1924.27	995.78	1160.51	1627.21	1806.47	1575.70	1043.36	1262.91	977.95
171			352452.59	2292131.50	119610.10	15217.95	20497.19	5424.90	17513.81	43905.70	65620.92	10368.93	9781.19	9603.68	5978.02	18482.96	18175.17	44262.52	25210.97	14670.23	13207.85	17366.91	15712.75	5620.47	6146.50	13532.47	6612.67	8646.52	6451.75	3816.81	4687.84	4610.62	3564.22	2114.83	4798.47	6205.76	1952.99	1716.90	4895.66	2651.48	2038.26	2447.12	1600.85	2290.39	2147.84	581.91	1079.23	1669.07	995.31
172			145952.93	1638820.25	47297.82	26895.60	24581.18	14935.48	25013.82	35228.67	68956.30	41333.98	29221.08	16604.79	8381.36	12285.96	19303.55	9845.32	6391.86	12485.12	50093.14	22747.00	10015.04	18070.06	8438.18	13348.63	7706.87	4210.76	5804.19	5535.86	7192.78	13335.16	13404.95	5601.10	3826.48	4636.01	7003.05	7933.27	7703.66	2970.04	6495.90	4211.52	6007.37	3796.89	4482.96	3231.62	1613.94	2929.84	1593.99
173			239938.48	5406352.00	226379.60	30141.35	21098.84	19827.58	9049.66	14488.51	13715.02	8068.40	4266.03	5172.82	12809.66	16713.29	5025.62	8394.09	5029.76	6229.22	7460.14	6339.78	5339.88	3505.42	5541.98	10242.23	12609.19	10695.20	2508.85	2996.43	5614.58	5529.31	1860.85	875.95	1493.18	4108.23	3684.84	2672.89	2622.83	2947.60	3751.92	1769.53	2742.45	3626.55	1291.95	2012.44	2137.64	2935.04	1978.88
174			2783564.50	6443448.00	787356.56	13527.86	2888.81	6636.38	12120.49	20877.72	10776.04	13319.19	9901.55	6668.36	12701.20	6513.06	5516.57	5243.55	5216.95	6191.44	4355.25	6311.55	6241.41	4212.07	4471.77	3337.90	2915.69	1509.48	1739.33	4141.68	3498.14	2561.27	3016.46	2133.96	2768.94	4713.29	2566.12	1156.51	1889.03	1911.65	1903.84	3972.42	2635.49	2233.62	653.57	821.76	920.08	692.89	768.91
175			601227.75	3212332.25	270258.90	38924.59	8308.94	18406.47	36395.31	33095.46	13005.87	6594.41	8726.85	9823.89	9818.50	8998.13	3118.39	3231.98	6025.29	4776.52	8188.47	4968.73	1805.14	2784.90	6670.06	8807.40	15075.02	12624.53	14057.94	8914.60	5465.03	7652.97	4610.64	4526.46	3668.72	3702.13	2039.13	2768.78	3278.10	4106.19	3632.74	4945.38	4018.97	3925.70	3206.07	1326.64	885.91	1078.24	1036.48
176			558790.56	4690191.50	263523.53	33959.11	28160.67	10815.55	14634.15	32120.42	21151.56	5718.00	7463.34	14094.78	22263.26	4476.21	9542.12	6997.77	12951.30	7634.56	13175.31	10741.28	10715.07	13335.12	6831.72	3180.48	5482.13	9029.62	8618.70	9317.14	5767.68	7972.38	7016.97	2350.55	5764.51	5512.53	4462.96	2439.87	3454.14	7082.99	5208.37	2386.09	1783.11	2131.91	4688.21	2844.96	1721.20	1492.66	1559.03
177			662048.81	3493474.50	402291.28	114439.23	101872.92	14698.75	25028.30	25276.03	35595.49	21279.43	36732.89	17558.59	10319.71	44801.81	58704.10	81847.55	59307.77	41869.64	18490.37	15032.79	21515.10	30046.82	15489.06	12338.78	13184.92	27301.13	16255.95	15677.38	16397.91	5175.33	8413.84	13606.99	10102.49	8978.16	2653.33	9459.05	14220.52	7353.81	10827.26	6923.34	9516.20	13214.21	12710.76	5440.02	1699.71	4145.37	4648.02
178			507084.96	3312010.75	160154.51	56487.97	17190.13	7802.63	20438.79	53721.26	17878.62	22360.78	24836.00	21313.60	12787.32	7990.62	19253.56	20769.08	8841.33	3994.24	8908.63	5300.86	4646.97	5305.41	5646.24	5220.71	4778.34	9431.86	21872.75	20646.53	15387.44	1841.25	4137.33	7472.46	5384.46	5045.63	3801.54	3291.32	3600.86	3753.72	3589.39	6044.11	2626.48	3222.67	5011.22	5646.12	3591.11	3049.87	1823.70
179			325090.65	2065980.12	136223.37	15538.43	24149.83	25576.87	25963.49	7433.11	20733.21	10589.33	5094.44	6893.33	12315.88	7948.53	4008.26	3343.26	6212.61	6643.40	5462.25	5372.33	6657.57	4557.81	9321.25	8126.81	3893.71	7058.73	7228.65	3146.75	4538.78	4241.18	5460.98	4182.93	4647.67	2988.69	4691.34	5422.15	1432.11	2106.13	2284.54	763.98	1508.15	1027.70	1725.92	1858.10	1434.61	1051.17	2461.22
180			213501.18	1960692.75	103722.66	69234.36	70176.30	119202.45	102861.73	30305.26	39716.06	89335.92	70523.93	25690.35	19081.75	33734.71	52789.40	11061.89	25344.89	15408.36	25176.96	20275.34	9128.99	14904.44	9795.68	37453.17	48146.52	16579.92	19124.41	29695.73	24079.12	4941.54	6582.15	6514.50	5991.83	3531.05	4312.51	7221.38	9811.49	8815.02	4618.00	11420.11	6243.38	3829.89	5262.68	2824.52	3472.93	3766.85	3263.57
181			257187.32	672476.75	58241.39	22479.95	20212.83	19932.57	7495.29	5716.18	6464.65	14465.30	8509.88	7844.00	11369.19	9032.55	5696.81	7043.96	5802.26	4933.25	6073.66	11200.10	6772.98	6122.00	6142.69	7919.54	7966.23	3099.82	4048.79	7405.51	4061.21	6874.04	7470.28	2398.53	5629.25	6645.64	4255.48	6407.58	4154.06	2258.48	3103.47	1743.80	1486.78	858.08	742.38	845.42	671.62	1267.62	1031.41
182			1688616.50	20944772.00	560075.00	8423.96	14437.93	13944.12	8742.76	23857.99	17608.41	12936.56	12089.64	4926.69	13072.43	8616.32	14255.87	7661.68	10279.60	6789.11	5246.86	4125.55	3795.47	2967.33	4544.54	2400.98	3783.97	6142.67	1919.14	2403.22	4322.11	3599.11	4253.58	5879.42	3012.33	3791.24	3387.73	5808.42	5149.15	2013.85	2500.30	3579.90	1755.99	565.12	2001.94	2088.15	769.52	1190.73	1316.06
183			2735119.50	12216379.00	402843.56	41567.26	10944.00	8496.70	40765.32	14413.46	15331.79	14853.40	17734.64	12000.69	16770.48	15584.16	18539.36	33890.91	15148.65	31534.84	9160.71	16791.31	41016.45	29327.88	12974.54	31096.28	30417.31	5898.95	4794.13	6013.83	10827.01	2732.52	5081.55	4916.74	9271.59	14885.28	6965.95	5722.82	4088.55	6335.03	5352.16	1450.26	3096.84	2830.94	2621.40	3243.43	2345.95	3858.71	3216.41
184			272197.09	2051083.37	77658.95	1421.50	1990.22	4841.86	5140.30	6479.20	5856.67	1949.44	1992.44	2895.50	2738.71	5218.80	3331.44	1011.38	1283.30	869.59	530.12	1411.56	3207.15	4136.34	2070.21	1833.24	1869.39	1241.87	948.38	1062.42	1657.24	1137.64	1129.71	2535.02	2092.29	909.60	1061.41	1640.56	2200.02	1012.45	523.56	950.02	1909.01	1042.27	379.22	595.14	987.57	1011.29	663.74
185			468270.65	3135111.75	163690.73	9350.75	20881.55	23781.21	18847.68	11786.80	14841.00	40178.68	29960.14	9923.83	14628.53	3470.64	5095.47	4318.41	20189.39	9336.57	13383.08	8178.29	5154.04	3243.46	5593.85	3762.00	2806.57	9371.61	8729.56	3615.17	1727.02	1002.67	2127.71	3516.24	3153.83	689.36	1156.10	1223.52	1191.43	1426.25	1469.74	1760.05	907.03	1309.62	395.72	1174.01	896.71	1077.74	1228.99
186			296716.37	4681711.00	113350.09	6090.10	12516.67	16187.41	21424.83	12981.42	7168.86	18015.71	16057.79	17375.82	25672.58	17196.25	17732.69	23194.99	11815.99	13786.31	17163.76	22345.32	10065.10	15267.92	13182.93	9953.79	15993.60	12783.54	7692.91	8773.20	6371.83	8776.80	13355.14	10251.96	4157.27	3539.22	1830.91	5586.13	5582.18	6645.04	5553.65	3689.48	4195.52	2178.34	1582.59	2693.13	1438.84	1667.68	2787.39
187			876699.37	5200811.00	152545.90	8802.82	13893.54	20962.36	41500.22	52418.69	23194.99	21962.64	14278.86	24876.92	13290.41	8418.05	3988.54	4918.27	12865.65	13393.50	13025.37	19730.15	28084.24	6893.62	5216.15	5039.77	5147.89	5100.58	3872.62	5154.18	6872.09	11117.70	7292.02	8334.53	5703.02	3133.32	4093.45	6156.79	7703.65	6172.27	4877.85	1812.35	1938.40	2622.23	3767.75	1525.79	2424.23	1998.80	2167.75
188			211810.82	2811609.50	62824.85	5821.27	10079.87	9578.98	7307.23	8036.03	18605.29	13586.40	2147.71	5445.72	4959.24	9064.29	3982.20	3385.03	3084.06	2866.83	3510.16	6038.08	9390.83	3186.76	2972.21	2866.27	8567.68	5358.54	6069.44	1962.12	2281.03	2841.34	3530.41	988.73	1455.32	2580.76	3466.85	3376.60	2852.01	5419.90	3048.63	814.82	1328.90	1727.77	2325.07	807.96	869.57	1864.28	765.33
189			3548259.75	19297780.00	865328.06	108605.24	124121.78	60136.28	47778.48	38569.01	14097.97	30167.05	22784.06	4802.17	15164.91	14596.30	18207.50	23111.89	15656.61	5992.48	11541.61	6691.63	18718.50	4714.21	9601.01	7697.94	7893.46	9653.81	13579.61	7286.21	3675.41	3910.57	8467.81	11093.75	3737.44	2095.48	3507.03	3333.38	6741.68	4884.33	3987.48	3036.05	4125.30	4555.82	2047.21	2280.94	2206.65	2006.61	3711.62
190			3882025.75	28411248.00	2896408.25	56957.27	23053.60	4863.02	16185.02	16782.20	5289.32	6661.46	8683.08	6997.39	7165.93	10769.24	4202.69	4201.80	5062.09	7996.64	6440.34	2375.07	3949.02	2374.75	2396.51	4197.67	3533.86	4335.13	2745.61	1222.39	2136.85	1659.12	1690.27	3316.81	3489.76	2987.83	3783.76	2309.46	2109.58	1232.44	1592.01	1451.43	2708.31	4102.30	2362.66	812.71	536.57	860.46	734.36
191			9978043.00	27819948.00	1703564.75	40086.87	40816.96	31565.79	23206.04	18811.42	12475.37	23530.57	18307.14	15109.77	23054.47	4267.31	4264.97	6179.43	4691.90	8731.79	19868.58	8354.05	2644.35	2369.12	3431.21	6514.42	5249.96	5634.29	3803.50	2856.09	2567.73	2467.94	1526.59	3502.12	1626.14	1658.53	3255.35	1894.80	1574.14	601.28	971.95	2782.85	1980.97	1338.15	2157.32	749.28	849.41	538.39	932.08
192			730199.62	4607068.50	185055.89	19639.98	36283.38	29616.53	9514.46	9305.11	6659.75	13186.02	13422.22	24973.21	14532.85	14177.99	12147.86	5316.66	14831.92	12341.11	10015.11	10301.83	8565.04	3533.86	3122.31	5139.38	8517.13	7739.77	4693.96	4718.58	5272.63	4981.40	2589.33	1408.89	2744.40	2940.54	2354.90	2262.59	3231.44	3288.40	4348.89	3815.12	3220.54	1530.21	1725.30	3390.49	2670.58	4426.03	2305.75
193			536143.12	5260912.50	234915.96	42166.49	26548.94	21961.20	29547.87	16027.87	18148.91	25717.78	5102.80	6407.79	7398.66	17917.39	12655.64	12958.71	11700.64	10878.89	10333.51	5142.40	1600.66	5412.21	6860.83	6839.82	6072.27	5405.55	2341.99	5343.08	8369.57	5639.53	5264.11	8701.97	3816.81	4602.28	4504.40	4253.69	1836.96	3021.87	5833.91	4647.65	2883.85	4480.45	8148.88	2943.88	1871.49	2068.57	2300.07
194			278993.46	1019174.00	40961.92	2706.49	5583.21	6767.42	3434.40	1339.14	3517.11	7120.46	5395.58	3217.92	1749.45	1859.04	4032.72	1304.24	1616.16	789.72	2527.39	2836.20	1638.36	1484.33	2152.87	2365.99	3486.04	2922.72	853.81	1814.82	965.54	2510.23	3157.77	1368.65	1337.57	619.78	802.51	492.49	1140.46	561.98	869.15	879.20	1051.81	573.93	505.43	1089.82	447.10	851.31	305.01
195			162299.59	1241846.75	32031.46	10477.69	26670.02	17911.85	13179.38	13469.59	12609.76	8766.27	19335.87	19454.58	7106.38	11714.73	19768.15	14226.58	10895.92	6640.91	4300.89	3706.80	4488.72	16005.72	7512.46	5340.49	6395.25	6838.63	3303.46	8444.99	9512.22	10308.85	6838.93	3805.12	3353.36	4874.29	4818.60	3585.96	2933.73	1968.02	1539.40	873.08	1868.94	2449.75	1365.85	1114.09	945.97	601.39	1241.70
196			352700.93	2662433.75	80552.38	8108.74	6004.55	2505.80	4115.84	6329.45	5534.22	5996.81	7284.56	6079.73	2305.61	2805.79	2414.50	1922.90	599.27	2234.84	1200.21	558.13	1572.19	3743.42	5960.26	7544.54	4656.82	2434.56	1064.50	627.22	578.50	462.58	1593.97	1374.82	2276.99	2477.58	1597.06	764.92	1457.93	2102.40	1198.96	758.37	459.34	1160.89	1360.08	1062.47	930.16	907.39	466.55
197			1621483.25	11064597.00	329442.34	67125.35	41843.48	22067.65	41482.81	15329.65	9171.62	18012.80	6692.66	8442.03	9729.75	23677.96	21176.03	13416.22	9211.27	11643.66	17194.58	25199.73	27140.15	25583.39	16338.75	6537.29	4574.89	4592.88	14511.77	7685.07	8432.18	3376.84	2587.39	7163.12	7831.14	1022.46	7998.78	11541.97	7151.77	3673.94	4042.35	2822.96	3343.23	3623.33	4874.66	7174.85	8246.25	3586.25	1336.31
198			323815.81	1470557.87	66365.92	3659.84	5693.35	5393.90	4981.27	4167.22	3824.44	5069.93	4463.00	6742.01	4627.25	2886.44	3087.77	6893.80	2435.38	6301.71	5590.23	5058.92	5375.09	3567.60	2463.39	2170.25	3646.93	2343.66	1515.71	1784.71	3001.09	1959.96	3156.37	1664.36	2500.55	2022.60	1615.07	2215.12	1773.38	1431.12	1106.02	1376.60	1388.03	1086.69	814.65	1316.36	952.60	945.73	1208.78
199			135356.21	2032940.75	84768.75	15422.94	9150.00	24490.80	17899.40	10192.39	13415.96	11739.43	14303.86	13480.88	6258.25	12547.66	11809.34	9198.47	6907.70	10158.18	6682.04	6977.34	7635.72	11104.99	8506.44	7447.45	6616.67	5399.51	4729.05	7235.33	6219.14	3698.21	5111.49	5861.15	6954.92	7358.00	3706.96	1456.65	2999.53	2258.30	2092.88	1790.31	1945.77	3239.27	3233.28	2456.26	2203.88	2193.28	1060.37
200			136998.65	1195699.37	48585.46	27738.68	24440.69	17084.60	12454.24	20636.41	17098.49	63854.56	52399.25	16423.74	21870.06	13937.66	14448.24	10975.91	10254.94	14372.33	19264.47	15451.16	5084.71	23020.05	19000.24	13454.22	18913.51	5770.85	6465.41	7421.09	5972.52	7499.05	3749.30	2921.92	3061.53	3413.42	4489.91	4863.88	8835.53	9358.19	5052.32	4806.22	4653.08	4484.16	2471.15	3327.285.77	1050.24	1334.30	1139.82
201			200720.81	4361293.50	146925.92	33832.35	21681.02	20979.25	24580.67	15274.74	13404.88	6841.56	8304.00	3971.79	4942.93	8594.10	7594.52	8706.22	8757.42	6299.89	6552.19	7384.16	6485.52	4661.64	4549.83	6508.85	4045.71	4204.84	3496.80	2261.78	3191.01	3608.41	8937.95	5929.13	4149.46	1481.96	1253.11	1873.59	1236.67	1158.51	1865.18	1991.14	3802.46	2782.59	3160.52	1525.27	773.89	1316.71	1365.90
202			1131298.12	2468315.75	200233.51	5725.69	3709.67	5572.17	5928.37	3588.50	3525.69	3515.46	2572.87	1824.74	2205.61	1180.07	1783.25	1080.03	1980.18	1589.89	2391.44	2098.72	1839.85	2049.24	3287.80	2188.87	2209.84	1482.15	1646.22	2221.08	2654.34	1205.93	1399.69	1760.67	842.19	1011.19	1660.04	547.14	1496.65	581.46	1794.97	1648.23	888.69	782.08	567.12	510.81	933.51	432.38	501.36
203			146276.64	1278399.75	72220.23	20594.06	9548.01	3757.72	7400.92	8107.78	4005.29	4866.13	3523.41	2675.30	3591.76	3262.97	4938.09	1712.70	4494.35	3484.21	3117.70	4588.19	5313.75	1668.00	644.12	1365.14	1146.07	1101.44	1456.65	2134.12	1743.56	3595.01	1074.38	3527.52	3037.04	752.14	1678.04	1612.44	1187.16	1466.04	988.65	511.73	692.12	916.41	1086.09	636.23	760.91	1382.09	1666.30
204			575400.25	1536966.12	142685.67	18095.25	22497.04	18967.82	25546.81	16664.18	10065.12	18307.91	20869.21	12321.14	6249.67	14211.02	15765.81	13841.49	3281.84	2279.11	3305.56	7316.02	13831.47	8946.23	2940.18	3920.66	6517.59	7355.92	5714.60	5669.49	4086.05	4112.84	1901.66	899.82	3764.75	3197.26	2030.68	2005.03	3813.35	3197.54	4602.64	2706.32	3160.33	1965.49	1736.47	1996.72	3104.63	2024.51	1338.23
205			280084.46	2874516.75	77226.90	6970.92	4824.65	16543.16	11349.39	16287.60	5435.29	4958.88	6241.75	10429.87	4549.71	6091.44	5222.38	3719.83	6842.79	5845.41	7222.12	4027.75	5610.53	5107.23	3165.30	3876.25	2806.94	3050.82	2847.51	5051.73	6790.62	7493.92	4955.32	4031.62	6338.66	4006.36	3468.15	3426.72	3921.92	4745.65	4123.55	5433.63	3146.03	5198.88	4674.10	4129.74	4628.01	4859.68	1777.53
206			625798.43	2229727.75	83709.70	4420.29	2774.29	5686.77	3922.40	8411.85	2811.54	4240.10	5324.20	4314.04	3522.58	1236.76	3178.94	4384.36	2164.09	3742.83	1618.36	3823.58	1097.87	2126.78	3000.47	1504.82	1240.05	1941.81	2964.78	1025.50	1558.98	2378.25	4410.11	1823.73	1612.90	1711.81	1944.61	1646.97	800.74	1218.83	1081.70	1108.23	974.61	866.78	773.05	903.00	966.57	659.76	1061.54
207			5635595.00	11589146.00	862361.87	46607.50	29988.10	18363.15	11072.03	20745.95	21579.93	26958.58	14920.39	13915.28	11844.10	5732.38	7484.92	7148.71	6419.57	9951.46	4880.85	4983.46	3755.66	6102.11	8713.15	7349.70	9510.18	4731.71	10512.01	7910.43	2455.19	1149.45	3380.87	3674.09	4125.81	4308.40	6218.01	4873.67	2012.29	2860.42	2775.28	3636.43	2793.23	2606.06	2559.76	3105.83	2204.31	2790.20	3257.20
208			354824.93	3315332.50	88376.53	3580.54	5963.46	3524.15	9366.89	5587.92	5661.56	5325.72	7044.85	3145.51	3039.26	7331.75	5459.59	2624.42	2751.87	1845.92	1657.34	1995.35	2169.89	2421.21	1704.30	1068.33	1557.70	1560.26	2208.24	1226.35	3281.60	1710.37	2860.86	3252.77	3702.51	3036.27	1693.52	1705.43	1154.19	786.14	1761.92	2337.07	2074.31	877.50	1249.15	2264.16	1134.47	1454.18	757.35
209			4978821.00	9249213.00	798937.75	69510.55	14312.37	2635.62	4094.23	4700.40	7059.00	7269.30	9357.61	4736.93	1587.48	1897.90	1747.01	2597.68	4113.06	2218.26	1237.08	1623.99	1579.50	1394.00	2097.97	2186.56	3360.24	2341.58	752.16	2645.72	1323.02	3390.54	2168.99	1183.81	1490.70	1250.53	1262.63	1535.48	1732.36	1552.44	1641.54	877.24	736.13	696.02	655.65	603.27	1694.76	1309.64	1581.12
210			724839.50	8405701.00	300188.21	32724.90	10156.60	17177.18	8092.12	22417.34	17896.16	11030.77	13364.88	9579.52	23601.23	8511.56	9195.50	9577.83	3091.52	7474.39	4569.73	6044.17	10495.62	12568.06	4815.10	4228.85	4471.98	4010.49	4471.11	4715.70	8845.88	5199.91	4353.90	9613.26	10410.32	3347.90	2427.92	4160.60	3910.58	1368.36	2215.03	4583.23	2899.19	5264.05	2028.84	1380.38	2233.12	2907.19	4900.18
211			596845.62	10353968.00	288352.15	29436.34	17208.69	10107.45	15475.02	19277.23	10646.43	15888.15	10770.32	7347.24	7898.55	3155.18	4019.65	12580.35	9421.39	2371.83	5834.90	17189.13	5161.01	4842.84	3955.09	4749.30	1848.22	2406.67	3950.08	8868.56	5138.34	6579.20	2783.72	3279.51	6826.37	13170.67	8405.57	3434.09	6439.25	3146.70	3061.26	2051.13	4566.78	2908.40	2739.63	4773.13	3867.23	2523.86	1978.94
212			928969.43	5962678.00	288796.37	22555.70	25641.21	16083.91	16644.61	31165.55	44094.04	12529.12	11989.75	18294.62	18921.26	26253.04	32632.01	39541.21	35148.39	17567.52	10139.46	14590.96	13271.95	9827.16	9487.78	14429.42	12781.04	6659.31	4931.68	4354.60	5490.32	5091.65	7618.27	6865.15	7526.10	10475.01	8064.39	3592.71	2308.40	5649.59	4613.62	3426.56	4148.00	5679.95	4711.06	2940.13	3245.58	1805.31	1157.71
213			121197.34	3189788.00	132239.93	17060.84	20116.42	21647.88	17357.30	17909.72	13569.02	21448.49	8544.05	8812.53	9598.54	6467.40	8893.54	14460.54	10755.11	24229.87	6642.09	5842.37	2982.74	9397.61	17097.47	7383.95	5257.19	2278.15	7789.32	5504.51	6607.76	5877.06	2660.11	8155.94	5297.53	3440.31	4359.55	4671.02	3611.06	1025.48	4433.40	4845.80	3356.28	3989.05	4258.31	1194.65	2819.13	1875.79	1200.38
214			133117.93	4327095.00	192170.09	8447.56	10817.12	5304.03	7729.85	6666.50	9840.34	15903.52	7462.02	7538.52	4537.94	8794.58	7328.46	4496.01	4517.21	3944.93	8083.16	7444.06	1325.47	2948.45	5067.33	11151.98	7919.98	3477.41	3058.59	3174.54	2447.09	1364.16	1471.40	3610.80	4511.57	2206.53	2762.61	3262.01	953.47	1183.04	2100.51	2833.42	2623.55	1659.43	3588.91	1285.15	2217.82	1685.54	1197.70
215			154875.29	3256136.00	127688.99	33014.52	29430.20	32052.80	28211.92	37331.85	15621.17	26349.08	11660.37	15048.94	17664.72	12389.86	20473.40	21976.30	40624.13	16350.70	5324.48	11406.34	10043.45	18878.20	21815.66	10884.00	6429.62	7866.13	7367.16	18962.46	8620.95	10465.59	2948.28	3710.21	2649.66	6123.50	3255.88	2660.42	6838.31	3869.20	2305.52	5030.77	1781.06	2613.96	1898.40	2614.96	1640.47	3717.71	3197.76
216			7738331.50	12324909.00	1489462.62	64076.78	49935.92	39561.39	21799.46	17559.91	24646.64	8173.27	6893.42	19371.41	22822.73	14275.36	4679.51	15937.28	29425.33	9868.66	7044.25	5625.81	3340.88	24067.79	16668.34	18771.26	12354.22	6603.70	9028.55	4105.02	11114.09	3780.51	12089.14	9169.72	7830.86	4447.86	7556.01	12490.50	9441.70	8918.96	7441.01	3853.84	11498.37	8409.38	5319.88	1044.83	2824.59	3086.57	2456.17
217			814459.12	4084809.25	152034.96	8541.17	9755.85	9519.07	24035.75	15487.24	11621.69	5777.52	17000.52	14833.34	5198.76	14390.84	1678.08	7471.65	11311.68	8614.65	3422.41	6399.11	12249.68	2667.30	4873.90	4244.81	4223.51	5249.01	6982.91	4142.79	2924.10	1421.01	2865.41	3566.25	3404.82	1910.61	3404.26	2547.60	1006.26	1088.67	2823.92	2041.90	1742.39	1049.32	1319.69	2021.48	2311.91	1792.34	1477.25
218			1519511.37	6475400.00	201049.73	21532.33	48523.62	32787.98	34074.58	9630.77	26584.26	29579.12	48785.10	27417.93	28225.31	26268.80	33947.75	21707.95	28822.31	24230.00	10227.63	27955.17	32036.69	12991.16	14402.84	20695.59	10199.66	12402.17	14786.54	7087.39	7735.75	11617.03	17951.74	10847.24	7170.25	11803.30	13377.04	18625.18	10907.06	4795.02	9704.14	7422.09	2283.82	4120.91	2661.11	2494.38	2022.24	1026.36	3561.66
219			215695.53	4609396.50	113492.73	22552.07	23644.48	56214.02	42193.77	9591.03	9444.88	22390.23	11877.99	8520.01	10526.16	23832.48	24435.00	4309.20	8640.40	12125.95	9832.78	8647.64	8797.02	12062.35	3888.63	1912.11	4759.56	5546.12	10660.94	6251.61	2345.54	6229.72	9511.49	10498.37	3846.37	1879.53	5758.22	5325.84	2473.03	2476.83	2275.47	2019.98	2891.45	1002.03	1912.83	664.23	939.89	1792.84	694.01
220			462753.81	2767976.75	177163.78	42980.38	14986.80	19570.60	20704.15	5711.66	5769.07	13007.20	2387.04	11331.63	32046.59	35555.79	28348.82	62756.56	27239.47	19509.92	13796.05	5853.63	13561.55	18840.28	1677.64	5056.28	9116.77	24864.40	4673.27	4881.08	5445.08	2075.14	4961.79	4333.93	4647.24	3966.64	6256.99	6620.03	6743.51	12789.78	7977.55	1922.80	2831.72	8805.16	8781.20	1925.90	1871.67	1212.72	895.69
221			328821.81	3075909.75	123990.35	18038.46	15658.78	9268.73	4068.55	7618.84	8625.46	6321.46	7113.30	5775.85	3591.91	2827.85	7622.99	4021.20	1860.84	5427.98	5172.35	6461.25	3729.26	3091.44	1410.84	769.33	1004.38	1802.78	1774.64	1417.76	945.00	1889.95	4324.75	4761.61	1919.65	1580.21	3819.60	3191.54	2765.95	2310.52	1320.84	1744.25	1810.26	2420.25	609.48	2969.17	646.89	1388.87	731.82
222			178732.93	926706.18	94853.32	17450.29	12100.29	8415.94	4075.83	3711.26	6955.33	8920.98	7911.28	7668.20	5467.15	3723.95	4440.55	3291.82	4141.01	4585.86	4919.53	2554.47	3216.53	3559.85	4471.29	2759.99	1559.42	2665.93	1466.37	1213.63	1452.63	1342.58	1153.55	2231.48	4410.29	1575.33	1410.92	1647.72	1421.58	2069.39	2235.51	1299.08	1206.30	2093.97	950.42	393.71	806.43	1326.33	895.48
223			22229.68	1233717.37	29153.77	2239.03	4057.76	8090.12	5596.15	1747.65	5622.34	6668.35	1735.45	3274.79	5980.82	6587.33	4523.07	3127.01	4396.22	5092.12	3633.10	3088.29	4479.66	1525.77	3123.40	3375.04	5367.68	3207.25	3114.89	2270.00	3161.31	2182.39	3503.65	2565.94	3315.05	2165.45	1761.02	5325.47	4041.60	3482.45	2031.15	1256.31	1422.78	1624.19	1267.70	1217.72	1238.12	1307.43	1374.62
224			45552.81	1476682.75	22505.72	3841.55	5593.10	8925.44	4306.25	4422.81	7709.95	6019.06	4028.30	5173.47	7694.56	3248.02	7985.68	4679.89	2761.41	4840.67	4734.73	3940.24	797.42	2378.45	2018.25	920.21	1835.45	1811.88	2859.61	1354.83	1356.66	1846.03	1846.77	2152.01	2256.23	3328.81	1552.55	2368.54	1175.50	900.86	1921.96	1718.95	889.43	1186.41	960.50	1360.63	674.91	1068.62	1076.80
225			80687.89	375223.00	28407.73	10065.12	13786.41	13929.67	15881.09	8827.94	6174.69	4338.62	3359.83	7516.31	8405.41	4617.34	4570.67	2553.36	5783.63	4371.48	6791.21	2571.46	3674.75	6966.88	7050.76	7363.32	5450.67	5174.09	4247.26	5596.03	3027.19	2878.27	751.53	1613.75	1357.04	2291.23	2458.64	1824.58	2219.18	1256.78	1509.21	1423.34	1237.51	1932.00	573.15	949.78	1128.17	1528.59	1074.32
226			86383.71	1728955.50	83815.21	47069.66	28392.44	8121.50	13486.25	19771.61	22082.52	24403.53	29470.97	10441.76	11741.85	19576.24	5554.54	6601.29	6350.90	4538.43	4422.33	5916.37	17278.62	12661.65	13377.98	1576.40	12538.44	6328.84	10343.95	4547.63	5147.14	6018.85	7844.12	12132.86	7772.79	4578.67	4067.73	2898.36	4908.38	4317.01	9793.93	5961.91	3982.58	2677.01	1857.86	3993.84	3158.13	4071.71	5627.14
227			629281.75	2444202.00	170376.57	58170.40	20295.92	38020.88	17394.18	14254.34	18504.12	11762.77	14912.19	11683.55	13839.66	12089.26	12024.35	13655.62	13750.71	7251.27	7039.75	6150.84	5057.41	6542.32	5814.55	6524.80	9764.16	10956.88	5067.42	9338.25	9788.13	4726.32	6281.29	4138.74	6119.61	4858.48	5173.40	5211.95	7750.60	1753.58	3168.29	6329.29	2063.91	3198.23	6739.66	9912.52	3198.27	1678.69	1900.79
228			1678068.37	5239369.50	184884.39	19914.40	16179.29	8310.62	14469.56	10363.66	9522.36	8811.73	11055.06	17599.18	17544.62	8511.97	7600.80	7348.89	4186.84	1925.33	1877.00	2341.22	4347.18	4453.45	6031.98	8369.86	3006.77	1613.21	4461.95	8880.67	3820.31	2714.21	6706.29	6866.73	2359.81	1361.13	3413.74	1883.20	2877.22	1399.60	2205.26	2332.54	1814.60	1462.58	1467.55	1777.01	2743.67	1770.89	1446.83
229			83788.50	1834433.62	32752.58	19226.84	26894.05	4671.44	21304.51	22989.92	11092.38	10549.31	18671.50	24762.33	16271.49	6348.46	29954.25	48291.84	44331.53	4271.74	21814.73	40177.34	11315.47	11915.41	5317.84	10659.32	9237.84	6516.10	2543.59	4875.74	1756.74	14013.60	6746.05	1402.95	4908.59	6397.64	3631.92	2977.55	1099.28	1638.85	4854.89	5916.79	6394.27	2321.41	856.63	616.97	826.15	3130.92	1339.24
230			455537.40	4989714.00	174469.70	42711.88	24548.79	121219.60	119404.23	50640.51	42826.33	44647.18	17466.86	29923.40	45293.31	25911.40	20480.76	21366.51	62560.64	34071.73	8745.18	8690.34	15515.66	27381.45	39956.15	19484.97	16929.26	11901.70	14631.12	12165.16	17638.23	18503.44	19274.56	20089.95	15996.08	13195.57	33857.64	23792.79	8399.50	9763.95	16395.20	10336.13	5985.09	2838.73	4293.86	3814.18	4539.78	3865.21	4905.11
231			29371.25	378479.00	6959.97	4756.23	5087.93	5461.30	6224.97	9067.41	7843.91	4770.79	4335.47	1816.51	2624.56	2904.15	1578.35	2179.04	3516.32	5116.89	3910.38	3038.17	3054.05	5775.65	2956.03	3961.12	2207.85	2281.32	1854.61	2534.71	4340.80	1422.30	1116.75	1430.26	2981.96	2218.08	1796.82	2419.79	2056.31	1786.64	778.60	1199.08	1304.65	1103.87	711.20	867.13	1097.25	712.22	1353.32
232			2021217.62	11610279.00	722608.56	8776.21	5292.29	4007.50	6079.20	5129.79	7105.65	3229.45	3192.53	6573.10	5000.08	2351.24	2133.01	3116.25	4678.54	2394.91	1714.51	3068.22	2621.73	1342.95	2936.68	1317.39	2557.57	2045.14	1383.68	1081.01	1087.37	2835.51	3149.02	4143.98	3836.24	1732.64	2596.18	2117.85	3205.59	1328.49	1318.35	1255.72	2390.73	756.85	1039.96	782.87	419.76	936.89	1229.84
233			251717.35	2230118.50	39401.07	14275.77	14010.40	18481.77	18087.50	12671.32	10587.29	6969.54	5574.98	2636.71	6161.77	6464.80	10997.46	6554.49	2636.62	3204.53	2033.68	2637.70	4027.22	3278.24	3298.70	3850.04	4126.74	2635.77	879.34	749.92	2555.33	2149.98	4745.25	3974.07	2715.67	1068.53	1725.82	2881.48	3680.79	1624.55	656.35	1185.48	1015.06	1295.86	968.85	389.89	973.65	751.59	669.44
234			1296304.87	5453905.50	323686.09	30727.34	10023.56	10527.86	3490.41	6482.05	2771.60	6689.12	4041.66	1962.22	2863.91	2779.85	4044.71	2945.56	2600.05	2451.03	689.97	1003.00	4220.35	1683.67	1966.39	1269.35	1419.41	1633.26	1902.66	1453.92	560.48	870.72	1285.30	1158.98	573.97	733.41	726.12	693.36	577.03	844.54	1191.86	638.12	970.19	1873.66	1595.12	838.46	871.28	502.48	406.27
235			236055.18	1087483.00	144441.75	20934.33	18415.53	16264.32	15970.73	17582.04	17324.46	8747.99	7795.21	8766.06	10063.76	7594.38	23253.98	6407.56	5438.37	11028.17	7001.09	3135.29	3095.88	6239.95	2741.98	4462.26	7009.67	3358.30	2614.00	4273.08	5553.15	4561.33	3986.61	2390.79	5437.76	7336.83	7440.63	7182.44	3599.70	5724.39	7911.58	4871.78	1945.69	1315.43	1400.92	1651.68	1499.89	1304.57	2339.67
236			153152.35	1446200.62	76416.96	9208.83	13529.71	5367.53	10268.21	23035.39	17957.81	5269.47	6049.76	2238.27	7966.18	17901.03	13363.83	22331.02	2819.07	5411.43	2470.26	7537.09	3598.19	4520.83	4031.55	7417.64	3138.11	3395.16	3038.49	2684.90	3185.40	4404.39	2119.84	2282.01	10566.29	9500.55	3030.45	2390.63	4771.79	3971.64	1307.46	3523.58	3098.66	824.71	1952.33	2077.07	274.52	927.02	188.46
237			2340946.00	6759931.00	468975.65	12558.78	3992.77	12139.15	5637.72	8628.12	10074.83	10266.43	3964.43	2936.93	5175.44	9660.07	6892.69	4359.70	5607.49	3898.91	6234.95	3087.93	4361.55	5130.58	5726.17	4142.09	4739.58	5583.77	2449.78	1083.83	2417.45	2415.23	3142.70	3538.85	4013.83	5346.98	5115.54	1715.21	1664.58	1890.40	1459.33	4109.21	3836.26	1561.20	1530.66	1721.98	1652.86	1261.50	1764.67
238			261674.28	4424438.50	101029.77	27389.35	18319.07	8621.39	12105.84	12916.65	14503.79	13582.18	17400.77	22116.38	18229.64	12579.27	5927.73	11231.37	7619.69	11211.15	5410.71	16655.93	20854.64	8900.22	5865.75	5475.11	5728.98	7112.14	2210.06	3691.86	3696.13	11839.23	7792.33	2107.83	1655.78	2474.26	7581.32	4602.39	2351.50	2115.51	2263.16	4627.56	1606.87	4155.63	4956.47	2133.61	2675.77	4348.28	2350.20
239			261188.95	774949.81	66502.70	12759.71	13540.03	13045.35	9005.38	6117.78	3505.51	11993.15	26149.44	22768.88	10036.35	5881.85	7910.39	17115.98	5953.48	2205.38	5220.19	4416.09	8541.34	24466.56	12299.75	10784.21	8145.57	11554.92	7991.99	4065.29	4955.68	2577.11	3542.41	5736.71	8172.76	5638.24	2516.18	3023.61	811.37	3755.76	3807.14	1270.18	2164.33	3015.74	4295.87	1648.66	1134.93	1709.25	2522.69
240			585402.87	5648781.50	254727.92	16470.13	39889.74	26203.43	35616.70	33605.91	26097.76	31875.18	15851.30	16724.85	34986.96	28477.41	21122.43	29854.18	21500.61	16816.11	18310.20	12830.63	21917.00	15856.31	12355.75	13871.80	7360.82	12503.07	11132.39	5571.49	13058.70	11018.23	6960.19	15181.27	8871.90	4971.24	8576.84	4250.49	8010.67	8444.25	7162.04	6618.71	7603.57	18916.55	14093.26	8163.57	4065.70	5225.07	4682.69
241			315501.87	5688365.50	149480.10	14423.59	3242.91	15649.59	7290.67	4214.09	6616.59	9179.04	13250.24	16940.96	1819.40	6697.32	7782.88	2557.30	5328.47	9858.38	3955.78	4132.27	11696.93	14114.54	4711.30	9610.50	4335.66	5852.92	8144.05	4479.63	6447.49	5384.90	4030.77	2342.55	2169.36	4573.59	6911.89	8023.93	2918.70	1606.30	1343.50	1415.99	2246.64	3353.96	581.12	3736.13	2450.36	1837.27	581.75
242			200033.37	2399530.00	74051.79	7501.80	6316.28	2337.86	8283.18	10779.89	5745.09	2820.32	2839.23	2389.62	2263.98	7580.34	7714.32	3184.59	3258.64	3034.11	5687.51	5030.27	3490.31	5422.83	6737.37	5277.20	2053.96	1462.76	1214.50	1287.14	3628.88	2026.76	4182.23	1376.94	1956.37	1041.98	791.95	774.66	828.84	921.25	1081.63	935.61	1535.48	850.22	813.29	717.16	722.84	919.28	780.70
243			217530.62	2305953.25	77796.54	19038.88	18243.35	13478.74	17895.69	12613.21	7587.76	9488.33	11640.66	26153.05	12441.61	10568.72	16310.99	7418.08	11076.05	10469.76	4137.42	1983.44	3078.25	3643.78	3998.38	3591.67	3554.39	5409.09	4659.94	5709.97	9548.54	9803.95	3916.28	1964.59	4119.83	3640.84	1317.87	2173.69	1956.90	2415.17	1038.31	1546.31	1880.32	1998.88	1681.04	3853.28	3543.73	2409.52	1871.01
244			299650.87	1901511.25	74761.69	4630.00	5020.75	6098.34	11633.46	8998.89	6772.11	7739.47	5155.47	5984.54	4567.92	2448.55	8103.26	5062.83	7296.26	5146.78	1805.99	3203.73	2674.24	1632.31	1759.74	1698.43	2493.93	2270.39	1478.31	2169.46	1546.86	821.80	1343.66	1883.08	869.54	1326.97	1954.34	1194.64	1225.54	2249.51	1159.06	920.04	888.24	1421.36	975.91	1263.70	1255.73	1003.02	491.22
245			138975.06	1010183.62	25423.05	5711.12	2878.51	2633.87	4403.52	3648.03	3909.31	4424.93	5298.77	1428.69	2330.90	3596.50	1998.17	3043.60	3459.60	1570.27	1045.02	2994.36	2119.44	1305.35	3548.48	4991.66	2867.26	1532.69	1301.79	2209.88	1588.32	696.20	527.75	3452.28	1737.81	2035.39	1966.32	1227.94	633.99	899.76	973.88	1120.31	998.05	909.76	706.22	1206.13	861.48	907.40	451.91
246			1344677.25	22102394.00	1167250.87	28419.81	9769.00	22417.53	18993.78	10727.47	18743.65	16126.97	6561.11	6843.61	6984.88	10063.98	4812.75	7235.51	15146.72	4094.70	5630.49	5753.45	10599.02	6414.37	2691.37	4635.69	3889.12	2716.40	1568.69	7167.28	7538.61	3930.75	3352.97	1944.31	4393.29	1715.59	1444.36	3063.20	1710.30	1249.73	1860.68	1439.83	936.20	1415.61	1461.20	1813.80	2538.97	2252.23	3770.90
247			1226521.50	7366697.50	196648.34	27891.34	24666.91	19356.47	8412.10	9560.58	13702.85	4925.46	3315.16	5755.32	8373.18	6679.81	4278.69	6285.14	6428.01	11494.26	7494.88	8843.59	9111.62	7166.75	6427.62	4278.73	6998.88	4141.31	4773.11	3490.15	2919.18	1866.29	3032.35	3143.14	3422.87	3024.44	4102.43	5428.75	3373.67	2608.21	2405.39	1695.31	1918.09	5387.50	4921.23	1834.96	2507.12	1636.47	1204.80
248			405925.12	5305953.00	220134.56	10196.15	15358.93	14647.22	16350.22	11814.69	10923.70	13824.85	9918.55	11556.18	14543.28	5517.59	3703.48	9479.22	10139.86	7690.20	11933.24	3504.02	9510.08	6164.82	3213.57	6851.40	3356.44	2569.08	6158.58	7942.58	2945.63	4244.78	4116.69	5216.47	5976.54	5087.89	1071.62	2490.90	2623.28	1466.19	1338.01	3367.20	3767.44	5366.35	5097.87	1950.57	3598.97	1943.89	1855.19
249			1466591.12	5967491.00	220197.79	14455.35	14352.04	15022.99	8813.48	9393.96	5795.09	7002.73	4864.88	9146.49	6624.44	9122.39	11522.42	5265.79	10955.35	3771.59	4215.98	6127.03	11281.66	7728.17	5718.04	2939.07	4261.77	3341.49	4097.94	4834.43	5851.60	4716.25	3815.68	4436.56	5275.87	3048.21	2811.66	3747.95	5210.24	3244.36	2474.69	1833.12	2771.46	2492.61	2793.37	2998.49	1691.66	2201.35	813.37
250			355267.81	3005331.50	87131.96	7238.03	4165.78	8934.37	11209.70	21721.94	23673.93	23954.59	17619.14	46867.73	51296.48	19326.76	15853.48	19786.37	8595.38	6483.06	3677.04	3566.28	3944.75	11930.33	7109.63	9989.30	10938.07	6558.47	6725.67	8327.54	5797.06	3382.27	1183.05	1758.02	3429.35	4171.91	2482.82	1864.53	4062.91	3377.81	2652.37	1134.86	1729.81	1309.40	3461.56	4958.13	4524.03	2580.89	1176.44
251			207975.53	3177407.00	139436.26	36417.33	27024.25	25620.67	62835.27	63262.00	71816.22	41192.73	36232.97	4660.30	14752.79	19083.21	9422.38	7140.41	5944.99	4673.40	5008.34	5099.36	17915.60	10152.39	4614.28	8261.70	5192.54	33944.57	40337.03	11701.13	5796.45	3464.88	7483.91	4017.51	2154.05	6617.45	4563.42	2460.50	2945.33	3743.22	4124.04	1382.75	4691.05	3532.77	1106.20	2993.25	2032.72	2535.08	1801.75
252			421506.84	2768355.25	82447.41	18983.00	16998.83	4556.76	12544.43	15673.33	7664.57	5604.91	4018.13	3339.18	6309.74	4051.33	4240.50	5684.88	6681.60	5353.04	2758.64	3252.77	3939.40	2033.32	1747.22	1760.03	1757.61	984.02	1815.74	1090.89	1010.29	2304.29	4502.96	4423.73	1303.25	1208.55	945.22	1522.32	2999.08	2251.25	1086.00	1199.04	1269.96	350.82	619.79	321.36	857.23	1335.86	365.53
253			956422.31	10663958.00	394294.84	21724.93	27868.31	33083.41	25183.49	11436.11	15767.71	18006.57	13321.36	18908.52	9019.35	9513.89	11339.01	7514.73	5495.13	10331.71	5393.95	3961.11	7116.33	12896.10	14146.39	13946.24	5770.81	5578.34	4552.96	6549.30	5019.56	3662.88	6313.84	5375.45	4137.84	4452.06	2905.41	2100.27	2828.90	1353.97	2807.02	2235.81	1607.36	1992.77	3008.29	3396.26	2446.26	1091.58	1947.09
254			188341.85	1350824.25	91313.57	45897.01	60262.79	24132.44	19126.59	19900.90	24873.71	35981.51	16418.65	19393.84	17644.92	8631.57	11235.37	19921.45	27831.56	14331.69	6879.09	3686.26	9074.31	7494.70	13359.55	8052.49	8838.76	7339.20	5707.06	5759.46	5502.66	5721.60	9044.41	9579.92	8288.48	4272.78	3698.06	3996.97	6673.74	2454.41	3329.13	2578.71	3334.23	6641.22	6738.50	3395.61	2037.79	2169.74	2443.98
255			2026276.75	9173402.00	387710.56	20121.28	3735.74	6066.37	3574.42	9373.64	9910.20	10719.66	10032.61	2484.28	5306.44	2495.59	5217.62	1940.64	2928.93	3943.43	4589.60	3026.83	2533.22	1535.92	2861.26	2512.86	1868.88	3299.88	2691.87	2321.86	2344.04	1576.67	2021.01	1473.86	1559.32	2094.40	1270.27	1697.26	3267.42	1855.20	2297.03	1042.96	847.32	1107.06	564.18	685.76	670.99	716.05	1036.00
256			467517.75	1694144.25	79264.51	69508.96	17810.25	22477.43	11308.75	16042.93	7152.54	13965.75	20833.96	18032.99	5315.46	6763.58	22848.43	11731.36	5607.55	6607.66	5954.77	5122.96	7009.24	25252.78	9875.79	16347.77	20432.35	15232.85	7018.61	2759.48	2257.90	2277.22	4612.93	9517.93	3902.97	2305.86	2891.72	1214.84	3179.58	6285.22	4835.39	2761.71	4210.89	2600.58	2389.41	2419.44	1744.31	1123.68	1106.72
257			424588.00	10525690.00	177401.28	32478.79	36214.18	30640.04	28264.47	21987.38	13172.63	17961.84	22503.65	19033.36	23616.73	21653.50	29344.97	14303.20	20296.87	4391.67	26067.04	7274.30	9912.30	12712.27	16352.33	12214.74	16628.07	6123.01	6275.51	13601.53	15410.46	10605.64	7865.39	6185.06	6209.86	19045.32	5430.46	3952.69	4163.92	4511.69	4458.25	2304.87	5910.72	3279.68	6926.71	3017.71	3927.91	4038.20	2936.74
258			56459.52	1915725.87	42024.16	11804.83	20801.35	18537.42	14164.72	7031.72	7965.77	6425.29	9332.50	2322.12	2054.44	2760.92	10092.09	7473.47	12068.19	3521.57	5563.74	5971.11	3337.30	2021.75	2046.27	5108.57	3864.12	1447.10	1173.28	4662.97	3197.74	3383.19	1858.71	2294.90	2368.31	3753.93	2105.73	1103.17	3088.35	1951.70	1193.71	1377.08	2578.13	1832.51	1425.57	1074.26	2053.25	1230.45	1080.46
259			303757.87	857417.31	44158.61	9679.79	8562.84	19408.65	9574.92	10201.73	6456.84	3753.43	983.69	4542.77	7234.84	6017.98	6435.47	3765.64	6649.32	3602.55	1760.83	3445.44	2213.31	2500.31	3221.36	3089.57	2340.43	3036.20	2222.17	800.95	1125.71	3556.39	741.07	1404.50	1528.50	531.57	536.46	1053.72	635.80	751.26	531.31	875.43	1001.00	642.24	533.96	1265.01	1463.78	711.15	576.64
260			121887.17	3164244.75	98174.32	25277.12	8846.36	21501.83	46969.65	48607.25	24699.36	17056.63	19805.34	11924.62	10847.69	19470.41	29779.67	23591.84	5047.93	24149.17	12212.50	17610.86	17979.44	10423.62	8954.29	3865.58	19185.25	8560.93	7051.19	3654.53	11884.79	9236.17	11473.91	10788.27	4497.15	9034.25	5551.87	2603.70	1178.15	3205.61	1186.88	2054.91	3322.25	5620.17	3288.00	5412.92	3917.94	2090.69	871.00
261			721342.25	3566425.25	138892.90	6795.59	8102.45	6676.66	14280.19	11021.32	5268.17	2636.19	2663.41	4771.21	7409.08	4848.93	3763.61	4136.70	3153.70	1628.72	1754.24	1868.23	2622.49	1692.34	2212.20	1931.74	2930.06	2831.38	2825.89	1759.81	1643.02	1499.87	2215.61	1432.88	1336.18	1231.47	851.35	430.64	1951.47	1606.77	641.14	485.94	861.81	1005.47	1081.13	715.68	778.65	290.61	583.83
262			88131.29	680742.75	18862.64	8260.14	16316.62	11542.38	21713.70	8543.68	9929.49	19798.06	12431.86	1827.93	4726.72	5259.46	5353.55	5096.46	4576.72	8310.24	7616.16	4333.84	8295.39	27548.96	24339.96	9685.92	2740.18	2199.96	3105.50	1241.30	2349.59	4264.51	2768.92	3099.88	3278.69	2627.83	4318.03	3015.29	2528.33	2380.69	2280.15	1959.66	1402.57	2389.05	2341.79	959.88	2359.08	1599.98	956.43
263			301907.21	2383068.25	159139.40	15293.08	14855.75	6257.08	1246.02	7755.13	10188.12	6156.50	4409.67	3710.27	1849.42	1765.71	1500.56	4808.10	4063.65	5070.51	2386.18	6695.69	4197.12	4395.55	4864.40	2336.02	6006.79	7907.33	2472.30	3289.13	2065.65	1777.82	1773.02	3681.45	1938.45	1238.88	1226.26	2045.08	1165.76	1955.49	1301.96	2007.75	1278.81	1257.35	1872.69	1226.67	2130.41	1937.37	1033.19
264			983556.50	2419975.25	153689.12	14368.91	5994.07	7678.05	9774.85	3212.31	3589.46	3294.69	6222.51	5614.64	4672.46	4464.74	2091.89	5646.54	8541.40	5715.36	2987.90	1906.55	3006.67	4476.90	3871.34	2200.81	1503.83	2686.97	2470.68	2020.85	1736.91	1793.02	5396.91	4622.62	3955.03	3297.15	3552.27	2617.16	938.47	1223.17	1666.41	1561.77	1319.50	1733.38	1350.98	949.20	2431.17	2428.04	1020.28
265			66889.64	821564.75	19647.70	6894.65	18635.35	37236.41	28896.54	18543.77	12237.37	20550.57	14113.17	7936.88	7073.17	11459.02	5961.65	8527.23	8564.51	9236.48	11247.52	7481.98	10261.57	8943.82	4956.03	6511.03	4876.27	1261.37	3600.42	8402.83	2307.79	4857.33	5885.43	3740.66	1708.99	2843.73	3597.05	2693.10	1995.73	950.71	2217.71	1348.66	670.70	919.94	1248.35	1390.41	1121.96	890.39	712.85
266			63892.62	270130.56	10552.30	10226.55	13299.85	12454.87	3598.24	14156.75	13358.03	5352.07	9152.23	14544.29	8597.02	5119.55	7431.81	6083.48	6557.12	3679.67	3761.30	1795.27	1557.31	2845.47	5354.88	6300.56	1042.55	4423.87	2828.16	1353.82	1694.15	877.05	1488.70	550.07	1192.97	3375.93	2140.61	2498.05	1267.01	1320.33	852.89	663.29	1648.60	2066.75	1843.38	1779.97	1028.36	872.27	579.05
267			268123.37	1235647.87	69257.91	12210.19	4090.84	2898.61	4693.30	4017.26	2287.93	3166.72	5214.41	3603.60	4085.01	4385.02	3913.27	6298.32	4910.48	4128.16	2796.70	1685.24	1457.84	4591.37	3618.99	1626.75	645.39	1778.54	1444.65	719.78	883.80	612.18	1113.86	1289.91	734.75	1220.49	1170.42	67726	1389.31	779.42	393.60	215.61	292.69	629.30	600.91	235.53	476.16	725.54	331.97
268			96626.32	639052.56	29150.31	4990.76	5572.75	10838.01	7293.84	9203.96	7162.92	7596.31	4427.25	4237.69	5967.46	6549.16	6126.71	4203.70	5289.01	4754.52	3182.57	1485.27	892.47	2538.90	3692.98	2054.78	3186.42	3789.36	4653.65	2390.58	1375.62	2113.74	1715.98	1125.20	1540.83	1591.49	1796.23	882.42	1247.67	1190.78	850.31	568.86	331.62	439.98	468.91	1507.62	2026.91	861.73	584.74
269			95045.70	1023418.87	18175.89	4654.31	7365.36	4330.37	4851.60	6359.30	8141.15	5917.74	7117.14	2780.44	3178.75	4125.90	3667.65	6009.24	4906.10	4120.62	2475.38	4435.86	1446.80	1011.84	2966.27	2249.97	2394.72	1313.87	2258.71	1246.68	1107.92	1599.79	1215.27	1536.80	1742.12	913.31	1268.18	1813.13	1537.66	757.92	701.67	1362.22	762.47	849.42	712.91	360.81	310.16	958.13	726.19
270			192868.17	639606.50	26203.94	11369.37	13181.61	17038.02	20233.50	16707.34	11352.01	10335.16	11268.95	9045.01	8927.37	26400.56	17736.38	19810.31	13913.49	3309.87	7951.40	4984.63	4398.21	4681.83	5971.32	11192.75	2145.83	1453.31	6732.90	7999.08	3281.85	5132.03	2703.57	1698.30	2000.26	1940.69	2039.51	3455.13	3093.64	1823.88	3098.81	3326.44	3428.45	1965.75	1131.08	3550.29	1352.72	811.76	687.01
271			640854.00	3901469.50	109507.96	21694.75	25689.23	26518.99	16757.37	2942.70	15179.01	15487.61	9499.30	4475.38	6343.67	1824.24	6567.83	7946.29	5622.82	20334.41	8509.85	4604.00	11458.02	8545.13	4738.87	2484.87	6871.06	6472.84	4430.94	13269.18	14866.81	9753.12	5269.94	23790.10	14133.41	20872.24	6486.25	4500.70	9882.07	10984.47	4337.85	787.24	1571.19	1776.86	1185.37	1187.21	1381.10	452.95	1533.01
272			1138883.50	6636398.00	445318.46	9978.56	15938.16	14840.73	18269.02	21303.80	5096.59	7234.13	7583.96	12033.33	9129.61	4575.81	2909.36	4200.35	2408.75	3563.58	4757.27	4187.14	2367.45	4100.52	3078.22	3896.64	5530.84	5195.38	2845.06	1466.90	1980.92	2518.80	3673.99	3515.78	3308.43	3714.26	1503.90	2993.59	3576.53	4092.09	4041.17	3341.46	2551.13	2440.71	1875.14	1782.25	2163.63	3034.68	1796.39
273			106028.05	1650633.62	75816.75	45991.46	54297.97	46856.60	23247.18	13997.77	25499.84	30716.62	26204.79	26891.63	18918.23	6612.52	7624.03	14578.41	13758.46	8038.84	14997.09	12557.27	16441.16	17167.91	11787.27	5357.04	19589.33	6471.07	12971.79	3213.67	4671.14	2753.79	8226.83	22207.82	5130.18	5754.02	7509.16	9955.50	4545.03	8982.61	6502.51	4123.44	10408.33	3375.01	2311.95	3585.81	4090.91	2928.49	4429.63
274			3297335.25	5134593.50	866763.06	27955.10	4417.89	6897.96	8686.21	15835.94	5164.17	2211.57	2379.63	2126.75	3137.63	2738.98	3644.20	2538.93	1295.17	2763.64	1524.68	4316.66	1542.10	2038.24	2566.22	797.16	1633.79	2174.49	1294.01	1572.23	1600.13	779.07	1023.87	651.60	1313.16	1774.92	1920.77	777.69	949.64	1193.03	1531.49	1714.93	1019.14	681.28	355.68	553.75	1228.64	1086.81	707.11
275			415851.03	11613350.00	430116.65	27248.60	36551.91	17282.23	34845.11	18900.68	12552.02	20927.64	30647.63	17243.26	22843.36	17512.58	15302.31	10485.06	10282.17	7155.32	11772.20	5638.48	6737.73	7447.25	3578.82	6299.37	9294.06	4429.46	4603.38	2845.70	5714.27	4376.21	5079.97	7115.99	3891.74	2141.06	3363.19	3421.91	2527.24	3248.93	3129.38	4704.56	4209.12	2405.11	1962.11	1499.52	960.40	1977.30	2081.94
276			88030.78	2358177.75	82246.60	26301.10	8173.02	19537.95	11092.96	9220.86	12121.00	67055.72	73766.92	14758.88	14365.00	8659.18	7356.26	8808.80	6418.58	2938.33	4346.63	6082.34	3751.78	2722.12	4636.25	3313.93	5797.45	8319.98	7169.81	12409.88	6786.24	1232.50	4089.23	9093.84	8205.50	4403.57	3387.81	2595.16	1274.70	2258.03	1528.95	2612.13	1448.86	3897.59	2808.49	1024.43	2725.36	4760.90	3515.17
277			114209.53	2013610.25	103305.31	41476.35	57595.01	113788.32	31296.45	33254.96	26359.32	21984.38	27939.60	28836.00	30118.95	26702.57	17576.57	12002.50	29600.31	21077.62	7735.80	14904.08	16758.88	11600.47	9222.89	3899.76	14696.46	8429.88	6684.90	3859.03	7963.87	6370.58	3811.29	4219.93	8401.19	8763.95	12551.28	9610.93	7258.19	4496.98	1937.90	6336.73	5177.66	5088.42	3945.09	2789.28	2664.24	2133.33	2537.43
278			83112.65	1720529.50	61948.13	5628.61	16188.02	4648.13	9555.82	27484.12	5134.75	10478.88	24045.42	16363.59	4379.92	15373.09	10155.32	9168.80	7202.72	10115.80	5906.60	12426.37	6734.98	10193.84	6759.68	8382.27	4173.43	3407.88	1078.56	5144.60	8266.83	7833.31	1812.91	2411.56	1016.26	2463.57	4380.46	1249.79	2522.94	1820.78	1091.82	754.20	1729.45	673.54	995.45	1402.92	2667.33	1141.17	851.14
279			44926.89	540676.31	11279.02	3621.85	6207.46	6908.86	7313.12	6998.95	1686.92	2239.72	5175.34	9318.09	7002.29	5217.73	4572.00	3865.03	3246.43	4687.22	2772.26	4592.38	4139.79	2449.40	1311.84	317.89	2304.45	2343.55	2157.84	3110.00	2164.05	774.26	1401.49	2162.90	1034.44	684.52	1468.51	3674.78	4344.80	2518.01	1413.10	1033.12	2154.44	2196.84	1570.32	1286.97	506.59	649.71	559.27
280			37610.51	647240.43	47333.67	15611.59	17254.35	52358.85	75603.93	48525.76	30851.40	15954.54	9685.82	9412.61	8037.98	11601.27	21464.46	6988.85	15432.83	12940.43	29786.06	29825.17	18613.12	4311.37	8209.29	24401.55	30583.59	13275.93	1545.32	1368.96	4138.25	12700.19	12527.28	10659.28	2738.46	1808.51	3498.53	2201.19	1669.52	4161.98	5035.09	5435.70	4551.33	3130.93	1711.35	4383.69	3412.41	917.61	719.93
281			144379.50	2680683.75	148773.51	20304.32	20886.85	9476.85	9117.77	29148.11	10575.06	15940.22	15738.39	7289.49	12592.62	9459.03	9272.76	4389.55	5479.31	5094.43	3586.95	2141.71	7440.44	3672.89	7211.97	3038.43	4075.63	2020.84	5969.77	5497.02	7886.55	5119.41	4830.94	9893.27	5636.41	5240.96	3049.37	5085.60	1347.38	1469.00	1340.86	2888.10	1452.45	1444.09	2036.59	2183.96	4552.38	2603.03	1861.65
282			86033.42	1235887.62	46542.85	17059.95	12668.75	3731.63	4670.50	13628.94	11548.60	3966.39	24170.25	26904.81	8578.64	13705.52	3950.98	9489.77	13129.89	19589.82	10700.35	17745.97	29668.66	12867.77	2762.13	4928.76	2085.50	1563.79	5072.55	6135.27	6876.97	3003.53	3949.65	1994.45	3055.98	3433.77	6274.96	4581.32	1282.94	2001.13	2548.93	1217.68	1345.53	1275.12	1584.89	1364.79	2846.18	2356.55	1925.77
283			111056.13	1221913.37	64318.73	37003.66	33971.25	26937.32	5085.18	31117.60	22260.86	13066.91	30731.27	23701.27	16026.30	6277.26	15747.46	40407.85	20923.44	12711.74	11264.70	24304.92	18630.35	20076.97	13121.33	11320.11	4920.71	10308.83	12724.18	2541.70	4594.50	10537.65	2712.98	4726.44	4611.64	5882.03	5182.96	3438.79	8772.68	15978.78	8708.92	7231.54	4039.64	3775.54	4258.27	3940.55	3438.12	1882.87	1982.36
284			39746.27	1084874.62	17061.15	18311.86	17248.50	3585.49	6000.51	3353.69	7049.10	1561.44	2498.36	4213.31	5737.08	5315.47	1650.08	7303.62	3157.52	1899.23	4400.90	3282.23	2882.82	2267.45	1353.92	1665.51	1475.44	4284.98	2667.43	3243.12	3888.92	1206.30	2065.38	2028.02	2413.49	4686.86	4602.95	1143.79	1317.25	2640.37	1692.40	2189.24	1556.09	1614.72	1366.47	977.65	312.08	545.03	925.29
285			359979.46	4146253.25	84808.57	6651.89	20909.71	24765.07	23242.99	18662.01	18857.54	20004.46	11095.76	9100.99	6522.69	7647.17	16195.43	13478.14	10773.36	4360.04	5703.68	2715.03	5348.18	6925.38	5804.80	4154.98	5144.53	7745.54	5376.03	5295.41	7436.33	7789.70	5268.60	3910.95	4142.92	2128.04	2842.82	2818.52	2956.84	2205.53	3095.65	3057.93	2451.39	1778.80	2357.87	2353.94	1658.82	865.34	938.42
286			172134.48	3435155.50	81886.57	22793.59	14662.69	10802.26	3386.68	10504.70	17700.25	6019.18	3988.28	4758.03	12701.21	5128.65	8459.58	9484.87	12197.68	4597.41	9542.17	6111.92	3267.64	2927.31	4300.71	7234.63	4098.70	5031.61	6511.21	6221.61	6196.54	5922.89	2519.96	2822.32	2285.25	1700.95	1144.35	2486.06	2814.53	680.90	912.78	2423.18	1696.95	796.14	1455.12	1151.23	577.28	1477.28	830.21
287			528589.93	2797472.00	108398.44	4547.32	8394.53	1346.51	17509.29	9145.06	10751.70	3901.13	2282.71	3209.05	4623.43	6594.39	8806.19	9232.27	10929.91	6891.49	3657.01	2169.80	4360.67	4589.05	1634.96	906.90	2436.49	2032.40	1819.13	1413.81	8274.77	5278.32	2938.55	7429.96	4351.28	852.50	1209.73	2336.83	2922.73	2221.28	661.82	676.39	1514.88	2086.22	2301.37	1852.42	3047.29	1426.38	884.90
288			42022.42	219830.32	12345.23	12382.90	15034.71	16765.32	18346.73	9399.09	5553.71	5289.62	4278.80	4897.92	7253.91	9173.62	7763.73	4874.50	3767.47	4227.87	4473.43	2556.39	4089.28	7311.61	4690.15	4037.95	5939.74	4600.63	2395.03	4911.40	4327.65	1257.37	2303.80	2544.89	1805.67	3300.94	2983.99	2678.98	2057.52	1812.68	1811.66	1771.54	2021.68	1428.10	1534.63	1899.84	936.96	732.32	639.57
289			41017.20	578887.87	36074.71	10860.30	20533.29	26865.73	22494.29	15561.34	10327.35	13928.38	15285.57	5598.23	3161.93	2699.87	8715.16	4153.46	4592.27	7090.86	4756.73	5537.34	3951.15	4999.47	8466.13	3891.49	4522.58	7036.41	3843.72	2501.75	2071.39	1565.82	2536.89	3325.73	7922.95	6512.78	3046.95	2305.76	1682.93	1779.05	1942.92	2040.73	1209.45	2702.47	3358.39	3571.27	1401.06	1080.81	2239.07
290			58838.89	998203.93	42385.07	42747.44	6356.81	26278.98	34230.08	17412.48	7559.96	11452.05	11554.29	9262.67	6640.70	7202.31	11996.12	14901.03	17995.82	13491.24	11239.20	3845.09	3601.60	4170.28	5226.11	4421.35	5046.04	4265.76	2472.80	1792.47	3340.18	4775.90	996.93	5199.98	8492.38	3452.21	6125.07	7547.13	4811.40	5270.05	948.07	4816.58	2496.39	1119.52	670.20	1807.44	2736.17	3430.89	2878.68
291			3152658.00	17849548.00	909618.62	21324.94	29298.70	18041.68	31261.19	25905.33	37582.55	7293.91	15849.43	13110.05	8077.57	4266.34	9829.33	22491.11	16686.90	19410.70	10615.32	4736.05	3175.72	2448.49	5191.30	7268.96	15005.60	7564.43	3542.92	3407.43	5198.45	3913.23	3220.44	6558.57	6168.06	4844.21	4591.77	4929.34	2513.86	2790.40	1734.39	2095.78	1421.72	1532.44	2410.35	2903.60	1964.57	2028.83	4223.31
292			287368.81	1619536.00	99627.60	24492.16	19402.13	18843.99	15820.86	5483.18	7083.99	8250.82	3939.14	9496.85	10490.44	6797.94	4474.57	4539.10	4341.85	4932.88	6359.23	3286.32	1823.56	2068.39	1520.80	4059.87	6655.80	2880.47	3640.08	6533.23	7487.35	3733.66	2715.24	2248.61	2993.62	2488.41	931.76	736.85	972.90	801.17	1018.83	537.45	628.56	540.62	976.96	1489.55	1198.25	404.01	623.51
293			315437.65	3607051.25	182961.17	14389.93	7760.25	7599.73	10941.90	10178.27	8646.70	11739.35	6016.91	6982.11	6037.39	7540.15	4041.69	8129.79	2497.33	2099.20	4997.71	4229.22	4331.47	5074.95	4512.36	4293.80	4343.33	2696.78	8600.89	16136.97	14809.97	2974.49	7890.10	3849.27	4968.90	6853.57	2572.00	978.02	5025.75	4410.80	4283.48	4532.10	2405.28	2319.92	2132.81	1675.85	2890.30	1555.13	2685.44
294			97941.82	2837308.75	45487.69	6775.60	13151.48	8496.38	6530.60	15482.21	19197.22	3806.05	4529.54	4052.39	5431.92	4012.59	4053.77	2664.48	5918.06	4153.13	5743.78	4855.61	2967.05	2109.94	4087.24	4638.27	10156.57	4383.29	816.67	3010.33	4237.10	5915.04	8410.99	2506.23	1448.09	4399.13	3306.63	2702.82	4350.87	2162.70	1990.30	1296.81	1848.49	1221.40	1197.91	671.41	2382.12	4516.55	3758.33
295			295305.18	1620567.25	111098.38	13253.77	6196.18	16773.97	10395.64	12058.46	14909.68	6879.41	4744.92	3676.87	3964.63	4230.13	6658.91	6591.34	10312.89	5585.49	4407.22	5201.56	9615.38	8171.86	8833.47	5203.01	4334.48	5130.84	1739.30	2778.53	4532.19	2188.08	711.01	2139.68	2409.65	861.13	778.21	2145.59	2577.52	2135.97	2035.79	1629.81	1310.81	3979.23	2163.77	1793.36	2206.75	1830.98	1174.51
296			258507.76	2084635.62	94560.14	16475.86	4057.29	8522.50	15222.67	9740.06	19672.20	22197.82	8736.12	12224.71	15620.41	8278.79	7301.15	6381.85	12293.77	5885.31	6496.61	9539.87	3817.43	2771.23	7158.17	4778.00	2228.65	6673.72	8764.12	3722.86	4374.51	7352.95	4361.66	6408.24	5133.96	5622.32	2131.07	853.42	2197.39	2644.60	2544.66	1729.78	1764.37	1851.91	2843.02	3452.21	2282.50	1627.31	1350.22
297			126040.69	852373.37	51382.73	12508.84	5457.51	12307.18	20280.42	17195.37	5234.41	5272.40	6396.72	8674.00	4919.73	5407.06	2934.96	4655.92	3077.10	6066.80	6146.16	5086.50	2420.72	3768.24	1982.84	2905.08	3162.67	3052.57	1507.44	2919.10	2047.55	1983.86	3860.89	3832.71	2778.01	1792.68	2481.84	2521.05	2194.04	1319.50	1250.26	1695.60	2290.61	2267.15	2226.61	1374.63	1475.53	2242.43	1476.46
298			577419.31	3259614.50	166871.12	31149.59	24630.98	43777.31	45687.63	15359.02	15764.06	13444.41	11883.70	9257.27	9415.16	11873.87	6907.85	7417.98	4776.83	12373.24	13527.24	17111.50	10977.66	3113.09	3700.94	5525.14	6501.17	10145.93	10861.29	9108.33	5787.86	6321.08	4983.59	3330.79	5070.48	4838.03	7857.40	8518.47	3996.35	2060.13	3068.41	7016.99	2271.19	3119.87	2429.67	2898.51	4169.08	2424.12	3091.95
299			2065970.75	8681683.00	408077.75	7360.75	7409.62	6993.41	6124.95	6690.41	6754.76	6578.63	12932.37	2756.13	1840.21	3073.99	2083.09	3945.34	5531.07	6922.39	4412.56	438.39	2340.77	2045.64	2707.19	2686.61	3064.55	2719.61	1364.96	1261.99	1416.63	722.47	858.79	1863.79	1761.05	1343.99	1105.20	380.06	735.07	330.91	820.72	1298.08	1412.24	594.38	496.18	507.18	439.25	440.29	772.00
300			176392.51	1140517.25	31880.52	9136.39	9990.79	9556.47	7753.51	10241.40	3079.85	2781.17	7297.26	3591.94	3464.77	5108.43	6990.74	8171.37	2985.90	2151.97	2817.49	3830.29	6988.15	6758.38	4511.99	5193.68	8612.51	7721.75	6579.04	5713.99	5882.24	6540.73	2272.44	3252.84	2452.92	2196.52	3151.89	2644.68	2585.66	1441.36	1801.27	2154.18	976.67	770.11	450.12	1610.16	899.00	1429.40	1604.75
301			208088.85	2137302.00	34404.51	11169.17	9883.98	10741.51	11010.34	6902.834.81	5578.81	2445.80	2165.53	2004.61	2088.37	3822.20	2604.93	1827.94	2382.70	1274.64	1106.14	1825.88	2166.65	1714.04	1865.81	1159.09	2179.74	1753.07	2419.97	1341.96	430.14	1460.60	1880.95	1480.15	2555.92	1060.99	1954.61	974.20	1557.68	957.56	664.94	991.10	329.13	880.50	530.51	505.00	759.85	780.76	1130.45
302			9512.20	710993.50	24872.24	8155.49	8337.99	12684.01	12724.88	12837.11	13241.25	13061.30	9562.53	8176.90	10379.05	9573.86	4173.05	16505.82	10066.71	7605.33	3201.09	2490.69	8197.39	8741.83	4555.38	5764.23	9729.34	8163.61	4215.96	5338.16	7118.36	5452.01	2082.20	2474.36	2333.88	3126.81	1608.50	1016.39	1797.10	1480.32	1715.18	2462.83	3788.85	2653.95	1309.06	668.03	825.03	912.47	874.66
303			29517.09	1612000.12	29793.71	9445.53	9088.07	2438.66	3092.40	5690.66	2376.12	3040.67	2821.23	5780.00	2858.85	3092.63	5844.49	10159.38	4269.53	3871.37	2281.15	4166.75	3753.15	2516.36	2516.36	2431.64	1648.84	2783.95	1921.59	1313.31	2381.54	1508.33	1957.10	2657.08	2798.63	2414.82	2265.65	1854.99	1556.40	956.11	1017.36	851.52	1352.54	914.41	942.31	769.04	661.94	644.29	797.17
304			44610.87	1539102.25	43585.03	13335.98	12727.01	11237.17	13277.36	7840.30	5773.70	4637.20	6190.92	3054.02	2818.83	4432.76	6128.47	4267.50	6913.05	3936.51	3249.32	1263.24	5923.77	9288.11	4599.17	2274.14	2936.77	3245.02	1396.94	1121.40	2149.42	2019.91	1164.18	1964.21	1465.71	1964.62	2784.76	1373.60	797.98	1481.23	439.64	1110.71	688.30	576.85	554.42	623.23	424.09	259.59	463.02
305			1450358.00	3622029.75	163216.87	31505.87	15598.56	43086.94	37508.05	18316.69	7590.90	4967.62	10780.64	10121.94	10577.97	21265.73	13349.31	9250.69	4569.72	10923.80	12857.54	8065.77	12875.60	16027.56	11382.13	5142.35	3246.15	3020.30	1596.47	1894.73	6026.30	4445.12	7858.46	9799.03	4486.25	1617.51	5156.53	6087.69	5623.39	6296.47	3501.37	6076.03	7016.51	2631.79	1703.05	3453.65	1836.76	797.08	2393.99
306			127105.07	1424449.50	43245.91	6472.47	7191.80	10461.94	17669.85	6146.21	17514.81	6742.97	19140.17	4394.85	5000.29	6601.49	5612.38	7152.27	3270.78	3415.39	7493.37	5570.76	7834.34	3071.88	4776.63	5286.65	3025.22	2615.31	2695.58	3701.39	3499.14	1372.45	1339.93	2527.32	3195.69	3533.69	4828.69	3516.07	711.37	1431.96	376.84	1545.62	2228.41	1049.73	1451.39	1219.23	933.84	1142.21	413.65
307			18928.81	304255.28	15185.34	12207.38	15838.52	8635.66	8817.79	12972.46	9477.20	7957.85	5063.40	5727.75	8561.25	10742.92	8826.11	7928.58	7964.13	4194.97	9860.45	6494.61	14159.41	6549.27	11229.70	6890.58	9289.29	12016.44	6771.13	3163.67	9808.54	7742.27	5925.56	3245.46	1782.78	3400.28	1864.17	809.61	2685.19	2818.59	4551.17	2447.02	1727.16	3013.69	3131.15	2764.33	2683.20	3032.96	1997.94
308			44452.85	503314.43	16756.59	4580.05	5372.73	7257.83	14546.18	13711.50	7927.35	9300.71	6475.58	5042.82	6082.23	6451.74	3608.64	4218.78	2487.92	1798.27	1844.96	1882.70	2011.99	2099.35	2025.44	1586.98	1900.26	1783.98	2687.11	1081.88	1460.04	1251.67	631.15	840.32	1352.69	1475.63	831.29	532.34	1109.72	1185.50	1618.53	1211.40	1109.45	589.53	680.28	572.58	678.93	438.66	336.07
309			374398.03	1284166.12	60759.75	3325.65	8629.74	9263.54	4914.02	2598.18	6406.85	9149.21	3982.15	1819.00	1683.22	4985.44	3609.42	3058.55	2803.46	4615.97	4776.55	2963.80	2381.04	5099.55	2406.95	2326.57	2873.78	2834.49	3564.33	2367.82	2896.95	1720.67	3387.00	6561.97	2669.38	1958.25	1481.76	1146.80	631.50	893.41	2577.08	3609.19	2576.21	727.09	1404.28	806.29	262.63	928.39	1014.94
310			55484.69	622777.93	23883.73	16738.60	22156.40	18146.28	18431.60	14304.81	11397.88	6035.48	8284.67	6387.69	2461.08	8714.27	11572.12	14924.78	10783.76	6629.54	8904.55	21591.00	5068.79	4137.69	6809.64	8108.17	3069.21	4651.52	5429.55	5848.97	6379.07	5635.37	2966.07	2467.77	2798.48	996.84	1523.76	2575.26	1775.03	1138.24	1537.05	2432.27	1365.75	2190.73	2001.53	1212.56	1076.53	1478.70	1724.12
311			20710.15	2939373.75	118704.64	42522.40	14093.87	31856.43	49628.78	16655.62	40951.57	11288.33	9962.73	10032.36	8984.30	25063.13	35260.75	10697.56	19098.70	25271.05	27059.21	40460.31	14874.20	11509.05	9283.31	7053.74	4908.44	2245.75	9989.08	38913.07	12783.26	4532.92	6085.83	8484.07	5107.38	4960.86	3498.17	5278.55	6757.61	6494.13	2388.61	2723.00	1901.70	3297.82	7515.55	8989.29	5731.66	5207.87	6646.37
312			64942.16	309112.90	30726.92	11298.45	9893.80	7711.89	3766.12	4402.34	3403.53	7524.95	8936.66	7180.20	4734.33	4455.65	8834.16	6522.06	6425.42	3789.28	2983.67	11461.11	8337.26	9027.48	13490.62	10938.46	5565.64	5556.08	5737.49	2691.78	1597.10	893.72	923.81	3256.76	3714.87	4628.26	5802.27	4229.92	2028.61	3862.78	2614.08	1875.85	1687.51	1481.82	1645.96	1614.76	1574.57	1302.59	1168.80
313			3385201.25	9426384.00	690454.50	5186.98	12129.42	9354.50	6008.39	12227.63	7053.46	7000.98	2591.93	5320.60	2764.94	3265.84	4966.14	6284.27	10508.88	5197.91	2548.40	6469.67	6908.48	3018.86	2092.16	3658.19	3218.72	4525.60	4770.16	4063.07	1552.90	1149.93	2974.35	4415.55	4530.55	658.28	704.23	1783.49	2571.33	2865.23	1477.89	2531.43	2359.19	1342.32	1241.62	1190.36	895.04	621.60	1605.51
314			265467.46	2677147.00	80515.65	18257.52	16999.06	9524.91	16645.67	20468.89	14442.34	13469.22	6297.67	5475.28	10531.30	8033.10	4066.98	18799.17	15015.46	10282.53	12528.78	6121.79	8719.16	9959.34	4274.36	2757.06	4224.36	7770.13	9271.14	2015.71	3057.18	7544.06	3847.35	1748.23	2034.87	3105.33	2373.19	1433.23	1786.11	4832.83	2887.33	2567.85	2292.01	1227.35	727.48	1311.08	1608.98	1547.26	2581.04
315			31839.79	2835306.50	72130.50	17415.82	27991.72	11228.52	11959.05	22601.27	21350.14	20774.45	9406.62	23351.28	16446.79	10453.44	8874.03	7826.22	6203.25	8737.29	8200.29	6606.87	5723.36	7218.98	8021.13	7213.76	3478.57	9644.13	7922.06	2569.76	4776.15	6732.02	1757.46	1850.19	2816.96	2700.77	7310.47	3286.47	4224.88	3684.61	5615.92	3514.16	3302.73	6743.66	5512.31	4277.01	2449.05	2962.53	5070.65
316			47634.22	804638.18	17687.04	22202.04	20220.89	10374.78	20589.92	26159.46	18972.00	19926.43	9426.48	17910.32	28119.71	20025.25	11922.77	8886.60	35589.98	49157.66	8549.25	12505.41	6302.48	7332.38	10806.26	5740.04	4168.03	4968.35	3389.54	7978.70	8835.25	7882.92	9762.75	5917.95	3159.39	2374.63	17690.52	7943.45	5157.49	2800.04	3226.59	1513.95	5887.12	4147.39	3716.38	2473.35	1802.59	5018.61	2127.26
317			48091.32	472499.12	15113.74	3727.79	3552.16	3479.16	5930.06	8719.11	3970.89	4437.83	3836.47	3646.94	7965.21	8083.06	5025.37	2309.31	1514.43	2475.29	1663.88	2881.99	1769.87	761.74	1148.50	1097.17	1054.17	1426.80	804.46	2133.16	2590.86	2631.18	1118.67	560.44	1421.88	1329.16	1226.48	2293.47	1417.53	933.38	705.58	852.91	984.12	1289.48	704.02	570.11	727.43	1440.14	1048.24
318			50709.64	779387.62	23424.35	10209.77	13375.18	26587.83	17067.32	13841.36	5920.81	10817.45	6673.71	9083.06	4382.88	3063.44	8249.93	5986.97	2211.63	2620.52	4704.23	13194.25	10857.53	4375.12	5567.56	3728.98	2464.11	3794.37	7631.52	5244.97	2030.57	3743.11	3749.24	4715.73	3155.66	3472.03	3837.34	4624.73	5775.67	3562.80	2933.18	2371.17	1045.54	1534.85	805.22	576.49	666.00	1978.41	2564.50
319			48135.42	711024.62	23494.39	17700.86	19348.02	11017.96	9464.70	9918.92	10268.25	8551.95	4889.71	4569.09	8848.26	4280.04	6282.61	6331.34	4666.96	5441.66	3931.78	2841.97	2951.78	6278.30	4819.44	4886.33	3059.43	1876.53	2161.41	2781.87	2325.64	5526.79	4890.91	4619.03	3637.78	3450.15	2146.82	2181.32	1729.81	1922.21	1514.53	2463.51	4150.73	2526.85	1800.08	2040.07	1028.83	1037.00	1345.99
320			46232.39	393973.06	48692.73	28684.99	32263.96	36136.94	20612.38	21531.48	29706.32	15245.30	6621.99	13609.89	19426.58	10440.59	14660.77	10948.94	9924.06	10542.54	14111.92	11131.35	9602.29	7014.43	2848.49	2646.54	4068.14	8248.47	5732.92	5655.07	4692.72	3999.34	5448.18	1908.00	3723.24	5586.53	5491.73	3736.03	2489.73	2761.98	3699.48	2653.23	1642.17	1017.41	2772.46	2217.64	1653.99	1235.15	669.39
321			172289.96	529560.81	32810.16	13658.24	33924.62	59928.96	45786.66	9080.00	16752.73	31245.04	65913.87	38361.90	18960.20	13962.48	12420.27	6840.80	17497.30	12089.47	9050.26	11017.28	21648.13	30909.04	37353.62	25907.42	14128.13	3515.47	3771.54	9620.22	27230.68	10310.41	7894.96	5209.54	6899.94	5521.05	8132.14	9637.27	7445.49	4914.85	3527.97	4543.80	3882.20	4390.65	7159.99	4739.87	7394.32	7899.71	832.37
322			2021620.37	6120182.50	324193.09	12914.85	3133.86	8202.19	10203.70	8975.68	7478.68	8870.33	7080.28	6704.96	12554.25	5202.36	4891.10	6735.04	7121.96	5935.16	12245.50	6166.10	3284.63	866.59	5134.81	6922.61	6776.35	8561.39	6048.25	2681.06	2798.12	1404.85	2987.23	4296.02	10649.50	4044.44	3430.10	4093.34	2703.37	1198.72	2420.10	2817.76	2290.33	1139.57	1688.71	1705.23	2373.42	2731.06	1772.86
323			311754.09	520490.68	67538.89	10048.97	5577.69	6773.13	6653.36	7783.92	10022.44	5349.79	3952.70	3738.30	7698.38	9889.53	4968.46	4152.93	1765.56	3227.36	3321.99	2543.18	2326.26	994.08	1405.23	2971.41	2516.97	2288.04	1298.38	2130.93	1428.62	2029.00	3267.00	1374.47	1780.12	2383.06	2108.24	3193.19	2447.19	1033.02	1329.36	726.56	1477.88	1327.51	827.63	819.21	1599.71	793.32	883.79
324			59378.57	794681.31	72514.72	35862.65	13189.90	9421.29	32350.67	29089.31	16692.21	17211.65	19474.94	9673.85	16356.83	15552.51	4812.75	19696.13	16592.29	9940.72	7883.51	17466.87	8401.46	9311.61	4432.42	5827.19	7264.10	6602.17	9612.42	6626.24	6344.34	5605.69	2969.35	4234.58	4687.68	7655.59	6946.14	2821.74	2801.09	4178.34	2713.83	3987.99	3053.45	1011.31	2895.16	3196.60	3557.73	3514.32	3334.87
325			125771.33	2395956.75	59461.33	20293.59	8829.13	19942.41	12439.97	9412.87	8337.19	6897.58	4362.92	8376.49	3541.10	6363.67	7275.23	2348.66	2839.80	4030.29	1504.55	5882.63	3886.14	3113.74	5522.93	4218.46	2696.13	5182.84	5325.76	4620.24	2811.74	2650.91	3533.53	4558.41	5882.60	2901.49	2301.17	3502.35	6400.83	6695.75	2831.55	3861.02	2047.73	2364.33	5461.10	3369.88	2996.44	4049.07	2474.35
326			79374.58	782731.25	12732.23	10343.12	4255.33	3754.67	7216.39	10002.45	9605.11	2909.60	1534.87	2449.78	2700.61	10193.80	6880.19	1671.54	522.12	2414.94	1542.78	2485.44	6564.15	12054.94	4464.37	1195.41	1146.72	1947.64	1285.84	2465.73	2099.57	1729.42	2062.41	869.89	4506.96	2355.24	850.03	980.70	1371.60	908.18	1218.32	1700.67	2865.42	2835.68	1775.70	1213.07	787.58	732.44	517.42
327			40154.23	1206522.25	60778.90	25406.69	8573.82	19926.41	19381.95	7984.12	8299.36	5419.72	11493.59	8039.70	16479.70	15853.41	13863.17	15252.97	15088.71	7237.83	7981.67	9248.08	16685.78	9645.01	5637.44	12339.43	6733.49	7207.35	16746.52	11864.73	3847.29	3504.21	4269.57	6426.60	3907.40	3125.86	6103.19	6307.91	3765.82	1902.53	4153.73	2273.16	2778.27	4313.10	2511.50	3025.95	6248.71	4829.12	1920.13
328			221651.62	1012626.75	50516.37	14552.62	6657.28	11700.12	8644.67	6371.87	11737.82	15666.22	8042.08	5105.69	3420.64	6511.77	5358.84	3795.68	3924.08	3142.67	1802.83	1841.84	2066.43	1907.95	1083.29	5290.06	4138.37	2424.98	2273.73	2602.82	2430.55	2595.77	4122.68	3334.98	2699.11	1874.58	2054.11	2251.32	1526.72	1334.22	1919.16	618.18	854.62	759.52	1310.50	590.11	614.71	1109.43	1765.80
329			338873.37	1748867.75	198142.62	5931.61	9888.68	12515.55	5629.97	3569.17	2576.05	2398.64	3296.90	4979.86	6564.41	6201.77	5088.10	3871.12	8245.82	7869.17	4252.92	4940.01	4628.17	6136.90	4098.63	3814.27	4476.49	2801.59	3745.02	3698.37	3720.93	3441.20	2418.90	901.46	786.45	1229.52	3203.44	4160.86	3441.48	2553.18	2050.91	1852.53	789.79	802.73	950.85	2316.72	2427.27	837.10	1919.94
330			1243300.37	6744028.50	185730.62	27106.89	13256.50	18381.36	10083.09	20137.00	11040.84	13535.26	5935.14	12514.64	3321.59	6010.89	7762.50	10610.10	14455.97	7873.77	15175.73	8940.86	4929.26	8349.11	16942.96	10888.32	10693.55	5467.77	4402.82	5081.62	3234.75	4074.65	8091.99	2234.26	768.65	6014.86	7565.05	2483.18	2014.08	563.69	1992.18	2781.80	2095.42	2524.06	2517.71	2098.98	1800.20	1592.09	1849.16
331			779543.18	7321938.50	173286.21	35739.92	29723.01	19726.82	10451.59	21586.50	18442.95	10891.54	14866.96	3270.72	12299.25	6460.81	10986.60	10265.86	5823.54	11817.67	7860.03	4121.22	6641.66	1830.22	4104.95	6071.48	3463.15	3229.17	3875.94	5314.29	881.85	3184.41	3080.55	5589.32	4855.12	5787.39	5362.31	4087.18	2935.38	2981.67	9359.03	13290.88	4908.63	5228.79	1831.12	1182.32	1947.82	2074.28	1224.82
332			77479.22	256791.21	26219.23	17870.09	34053.45	15532.49	3514.49	3077.20	7654.94	4892.27	7659.13	5583.42	6013.28	2323.56	13492.78	8719.27	5755.11	4257.54	4544.35	3709.26	2443.53	2178.99	4576.30	5263.35	5428.51	8433.77	7374.27	3491.72	4283.67	2615.27	1399.37	1502.90	1961.46	907.12	2418.41	1666.85	1506.90	3120.16	2056.34	1606.45	2236.03	1662.96	4422.56	2942.07	1151.07	1785.97	1711.58
333			1209959.25	6514040.50	188030.43	6399.82	22973.18	71234.62	51182.11	14557.87	5484.77	8264.87	7823.38	6995.34	31038.26	30570.66	9993.59	5395.89	8226.18	3572.41	19134.72	29299.59	10289.92	12563.76	8810.94	3733.38	5849.06	5159.41	5247.27	8822.60	3598.65	1613.59	2883.60	3016.38	1783.65	1217.96	2153.18	3249.05	2191.56	2017.31	1218.42	3355.19	1709.41	1160.70	1038.55	647.82	546.39	1051.13	1480.63
334			78860.88	1471540.87	33685.55	9052.41	12913.85	15069.99	8226.99	6952.80	7969.98	5584.49	10591.13	13102.40	7616.57	10240.41	4431.40	3937.84	6467.37	1386.45	970.57	1985.78	2623.95	4107.72	4351.84	7156.58	8720.00	2317.12	2019.08	2518.89	5227.81	2596.89	3581.03	1582.16	2817.85	5005.85	2389.94	2299.75	3847.25	2643.35	1931.71	2683.26	2991.87	2094.61	2965.15	1635.49	1420.89	1318.21	1494.23
335			870670.75	9041757.00	221897.98	3469.34	8826.91	9057.38	10806.48	8077.14	7708.59	4995.90	1580.54	4062.54	7883.12	6984.44	3212.92	4755.63	5348.37	4331.65	5732.15	5013.79	4768.44	1459.97	2953.95	2575.71	1772.54	2979.05	2082.23	1875.56	1906.51	3195.18	1467.59	3226.32	2198.77	1393.92	895.79	1629.03	1629.37	1949.80	1582.85	2785.29	4165.18	1558.86	1420.15	2435.51	2193.60	1765.07	1441.10
336			39400.03	181733.31	51326.04	26906.57	17411.84	7843.59	7667.71	6675.68	7212.38	7980.88	8175.21	4976.37	5632.21	4203.80	3288.79	3624.95	3994.69	2337.90	2458.36	5321.66	4231.87	3017.75	4591.04	8216.04	5420.34	5474.86	4146.08	2782.13	4133.95	5179.08	9067.48	4148.58	6796.96	4063.39	6361.01	3748.34	2743.41	1742.90	1509.73	2988.25	3546.58	1415.80	1288.52	1655.53	1513.97	1036.90	1076.37
337			259409.03	1505926.12	27499.29	6088.97	6585.60	13746.49	7952.63	5539.91	6932.65	4937.23	6213.40	5075.12	5885.20	5962.37	2079.14	1642.84	3595.90	2494.62	1832.46	4654.55	5929.21	5692.44	6144.30	6937.82	2623.24	3667.45	5663.97	1937.33	1569.30	2555.40	3359.01	1799.53	2383.56	1876.92	1611.64	1499.34	1774.84	2348.76	1400.95	1702.48	991.57	1717.84	2545.93	936.01	536.25	526.87	932.96
338			157017.81	1272640.75	59639.96	14902.48	5736.66	3598.23	2112.20	4600.83	2502.54	1317.40	1294.33	1835.85	1781.40	2506.37	2615.60	1215.94	1807.39	2668.73	2770.62	1566.14	1502.40	1714.33	3083.57	2556.56	1200.21	2483.03	1544.10	329.57	697.27	616.11	1198.85	1397.07	1239.87	799.13	318.09	738.16	792.82	788.53	944.90	537.60	438.74	302.08	338.63	526.80	474.39	472.06	284.45
339			11785.83	547608.62	18677.33	18164.36	12259.97	19925.11	13246.18	5429.16	7744.00	8335.57	6436.64	5932.56	4127.26	1748.95	2343.55	2131.92	4400.39	4094.57	4696.39	6345.99	4081.17	2944.87	3090.84	2630.43	1352.99	2067.77	1884.08	2460.73	2524.87	2107.78	2580.28	2188.70	1491.27	1597.33	1347.54	1411.30	1917.75	1621.79	1415.14	1799.69	1978.96	990.56	452.16	1200.25	1134.44	1409.99	1555.89
340			535555.81	5022927.50	120120.42	35572.89	37547.47	34051.57	46576.29	11993.05	20749.15	10546.56	10343.08	9726.46	22859.79	8041.52	9438.90	5706.40	16000.00	22464.06	19412.12	7540.95	4096.16	5948.94	5888.20	17848.89	18168.63	12751.33	3917.72	5865.85	5081.84	3853.97	8548.39	2578.98	5305.23	13652.57	5600.22	1934.02	4687.74	7861.57	3967.40	3255.80	3756.07	3339.72	3091.36	2681.42	1582.22	1916.91	1154.19
341			1206946.87	4696597.50	149837.42	22213.20	11401.50	8533.30	16427.33	18629.80	12765.69	3203.04	8882.43	16785.66	8938.90	4720.28	3607.96	9868.67	3720.43	7965.49	5948.32	14030.72	5276.68	9297.91	6906.92	2737.14	2153.15	2309.51	3150.26	2650.40	4589.92	2459.85	491.03	2106.03	3524.21	3705.25	4839.64	7314.76	5673.05	5511.88	3079.20	5329.66	6300.40	647.13	671.73	440.25	807.58	2709.27	3646.94
342			8114927.00	15544519.00	1047846.12	25155.82	13699.16	32661.98	17192.65	38755.11	19689.28	26895.55	13873.46	29283.28	12455.22	8481.10	22166.21	22956.48	10846.52	7012.27	5990.85	6001.71	4412.82	7405.89	8545.80	7646.90	12476.27	10963.72	3178.97	4323.34	8293.15	6461.57	3378.54	3340.18	5619.74	6291.71	5559.32	6034.26	9431.32	6366.13	2954.66	2692.15	4396.53	1089.64	1044.76	1910.71	3623.04	2606.35	5974.62
343			15140.39	226312.62	9012.77	5280.79	3211.21	1681.80	6485.51	3177.96	2089.03	1971.88	1403.38	581.64	673.22	629.12	954.67	349.27	1178.25	1398.49	483.92	482.55	606.91	317.06	275.03	245.11	521.19	819.35	590.35	352.68	215.30	220.85	174.92	253.98	215.95	257.36	263.40	108.76	199.82	306.86	254.28	152.06	188.06	158.28	348.68	299.05	167.75	179.38	78.19
344			477534.34	1107286.12	44707.21	3343.13	4600.49	2201.05	3715.86	3173.86	1203.17	1392.18	1043.06	4524.89	5011.71	2286.68	2976.27	2243.67	1796.33	750.50	413.30	579.92	800.71	1537.28	1047.57	716.96	1344.25	1350.95	1587.84	1396.61	1505.16	1365.03	968.08	686.92	1244.58	1225.65	596.15	1229.37	1580.23	950.86	549.76	331.24	265.86	319.81	348.93	415.15	473.54	309.26	399.96
345			135639.07	2444151.75	93350.60	12033.07	45030.09	23141.61	20421.52	32964.73	26980.77	4215.19	21375.63	14978.66	5000.51	4900.20	4662.14	12849.31	10963.73	11341.81	6394.79	2669.17	1853.72	1634.21	8335.84	7775.98	6757.53	3801.31	3497.67	5618.42	14255.45	7443.56	2467.68	3251.89	2968.22	2464.53	1724.25	1569.38	599.04	2364.80	1468.74	1711.76	2992.22	1256.85	530.46	1059.10	943.05	1083.83	1192.41
346			73935.25	1491293.87	21022.91	33796.14	7274.77	38002.48	10866.59	6342.93	31452.13	19273.27	15206.42	12247.25	16417.28	55233.62	2514.85	7898.21	2295.33	2499.77	21517.49	2587.15	24848.53	27239.81	5036.08	3768.74	5071.58	5944.35	17966.66	23388.23	24603.32	9204.30	8776.10	4309.11	5656.74	10013.63	1464.35	2617.55	5560.33	5378.68	5829.21	7269.80	3420.98	11019.83	6324.18	1709.44	3332.49	7636.18	8829.12
347			25652.90	539999.00	33536.03	38249.35	18928.03	15077.16	8122.91	20348.29	23894.43	14164.42	14234.03	7712.38	5635.68	4812.16	11094.77	10640.14	4957.17	4560.18	7112.17	8585.70	9495.74	6430.49	9129.73	11424.53	19799.15	12729.12	2557.57	4795.21	6362.43	4839.27	3956.45	2985.56	3042.69	4070.16	4128.64	3697.31	2165.66	2253.32	1394.06	3502.94	4313.23	1986.78	1863.05	1302.85	2371.33	2540.16	1386.61
348			97857.85	3507171.50	63624.11	14972.34	31831.33	12244.58	20497.15	9121.45	21971.35	24496.27	24109.90	7376.33	13856.69	16595.92	15567.11	7867.11	9105.60	5433.80	3859.53	9438.95	6384.06	5949.68	5099.01	6408.42	10340.58	1389.13	7876.46	4205.38	4643.06	4993.23	1843.28	8768.68	3757.51	1201.84	1800.83	6457.59	5805.59	3267.37	6156.74	1228.68	1356.58	1348.15	2949.99	5085.67	3540.94	3494.74	1313.38
349			187680.73	1878663.37	61030.15	14290.57	12275.13	9743.62	12666.56	8287.16	10258.98	8706.50	8500.01	8502.31	4061.09	3252.70	1726.46	2139.27	3144.78	6665.74	7300.99	3351.40	5833.77	9639.52	9302.46	2042.89	2716.32	3754.71	5034.57	3702.91	1849.04	3584.05	3231.13	3869.14	4800.14	4451.53	1252.47	3880.00	2939.15	2210.26	2542.09	1106.01	1580.65	2274.55	2085.38	1132.53	1106.31	1042.98	886.33
350			26175.97	482612.31	26613.08	7768.67	9133.76	4724.39	4697.51	3456.03	4381.92	3726.47	3850.54	3048.95	2341.10	2903.48	4401.07	5346.13	3335.86	1622.90	3111.37	2151.90	2398.34	4618.51	1275.65	2464.62	2071.46	1794.36	1870.69	2481.04	2994.98	3309.30	4013.83	1315.57	1123.29	732.68	1107.85	941.24	621.88	1701.67	1950.89	1210.54	1396.02	722.69	333.49	427.69	879.90	796.87	516.68
351			979815.62	5116182.50	241120.71	8668.62	4621.70	5629.94	6706.68	5588.77	7347.83	20241.86	15822.52	12103.18	14578.77	7961.54	4487.13	3180.38	3687.15	3265.60	2726.34	3006.90	1055.49	2000.54	2956.69	2139.04	5739.25	2856.75	3666.16	3191.40	2704.52	3277.37	2162.67	2335.25	2389.06	1864.81	1936.23	1217.93	2073.48	2500.73	1307.74	2309.73	2131.31	3099.78	2376.23	2532.08	2718.29	3766.02	2128.20
352			877522.75	3898652.50	229851.67	11224.14	11854.26	13365.88	5554.78	10828.14	4243.09	11967.36	5315.36	6459.09	11042.10	3183.52	2913.09	6867.59	4310.30	3839.84	4817.26	8451.25	5756.68	5157.68	5356.32	4457.36	2530.08	3260.02	1149.51	1425.23	2869.83	2029.70	6536.77	11815.37	2083.34	2636.44	6433.02	4727.13	2018.18	2935.36	2104.07	3737.32	4914.56	3839.33	1718.53	2947.77	2843.03	2286.28	1868.45
353			517836.68	5246898.00	168002.32	16714.21	8764.69	9637.26	9522.39	8965.76	23672.12	12884.29	7699.14	3650.01	6048.15	19550.73	10726.39	9973.53	2310.98	8480.91	11221.56	10423.42	5884.85	4047.15	3710.09	1835.89	3027.21	2693.67	5237.02	6894.53	4665.22	9104.89	7619.56	2204.93	6268.43	2488.67	2914.83	6743.65	5448.74	3129.57	2044.66	761.58	1209.49	1850.50	2190.78	1731.77	1161.89	3605.44	2561.74
354			62539.47	593099.50	27967.40	16288.40	16065.28	4256.68	14710.10	18122.58	5939.00	7345.75	8573.29	4817.60	4466.91	4350.29	4565.10	2440.68	5817.61	14383.77	12396.14	4281.29	6490.91	5992.09	2192.23	1217.42	2029.43	2595.52	1969.18	1359.44	2131.58	1226.46	2080.70	2988.17	1251.74	1395.78	2321.67	2359.30	1924.43	1594.29	3354.13	1138.35	1449.49	848.35	740.19	1078.58	348.77	750.30	564.87
355			69551.89	447038.59	22415.70	2933.24	3627.91	6197.20	9754.38	6582.54	2261.71	4364.39	7891.11	3343.34	1599.96	7169.59	4256.94	4155.31	2651.23	1648.92	1514.49	4248.96	1703.33	1401.94	3096.85	5087.13	2138.85	1765.89	1432.35	793.39	1026.24	1365.91	2381.13	3007.60	1004.30	1683.76	1381.06	1813.27	1478.30	1419.96	954.58	900.19	907.32	2317.48	1350.78	2369.31	1596.67	648.57	739.51
356			267761.25	3746196.75	73852.12	6210.49	8141.29	7574.71	8405.45	7308.27	6664.44	7253.35	3587.40	2560.95	3564.71	3608.00	3623.30	2472.46	2692.49	2038.18	3437.62	2934.81	4644.38	4181.12	4949.53	4631.79	4121.88	1662.72	941.71	2175.11	1689.20	1173.68	1357.45	3465.20	2167.67	2023.89	3230.38	2136.35	1633.61	614.64	819.05	1193.50	1477.85	1553.99	1305.67	964.81	796.91	861.67	1158.29
357			33879.10	1127971.25	18449.83	5040.72	6303.86	11482.82	8390.56	13135.79	10056.06	1760.05	1678.70	2000.39	3744.12	3080.92	2605.17	5614.19	4397.57	3471.19	3303.46	7103.44	3877.88	3042.56	4703.49	3385.55	2019.94	2375.72	3270.65	9603.90	4538.01	1369.22	1263.33	1428.86	1456.10	803.58	1593.57	2948.14	2764.32	986.53	1167.80	1304.11	1232.80	749.38	994.86	609.44	1085.94	1012.96	460.32
358			720612.68	3430083.50	123542.79	6428.89	8105.29	16693.61	15247.67	9440.78	7782.35	9612.95	5705.97	9671.14	7335.31	3507.31	3136.18	2873.74	5664.14	2674.94	3680.63	4913.26	2299.74	3251.38	2296.70	1446.25	1340.28	2236.77	3546.61	3392.22	2547.48	2644.34	3307.59	1754.18	1931.19	1072.55	2348.34	2153.27	1054.93	494.74	1742.29	979.98	479.15	246.57	960.68	295.08	280.12	664.18	763.35
359			116992.99	1873618.12	39218.58	10136.69	13687.79	8922.93	11182.87	6645.77	3318.57	7179.52	5577.01	2847.27	2327.60	2670.56	2467.80	2581.38	2527.60	6396.52	4069.60	5464.36	1501.71	3808.73	5091.24	2413.48	1442.59	10266.26	8234.77	1578.25	1477.70	2897.57	2241.27	2279.21	6585.99	3043.77	1406.26	1509.10	2096.31	1132.63	835.99	2411.28	2077.55	1907.82	1517.56	672.97	1484.21	1431.99	692.76
360			429425.81	2477802.75	129076.60	41613.25	19272.67	13609.90	26011.26	21182.93	13260.47	12433.91	12265.86	15675.78	13174.25	12044.85	12757.61	7998.74	4537.52	17811.47	12594.41	16058.13	14379.12	9087.61	8581.32	4916.72	5037.91	4739.76	8459.23	9806.48	3754.21	2187.76	3661.00	3050.05	5174.95	3612.20	2676.58	2536.93	1527.09	3720.58	3407.24	2327.79	2865.24	3262.20	2126.21	3347.33	3212.86	435.29	750.68
361			28852.73	494823.53	19775.11	6436.44	9596.11	10966.94	6969.89	5101.38	4863.56	3273.56	2381.26	2776.51	8576.38	2982.75	4095.70	5005.51	6068.41	4069.35	2183.27	1060.14	4209.41	3412.80	2864.23	2961.01	1737.34	1748.07	2949.60	2102.96	2468.76	1798.98	711.20	2648.85	2617.53	1080.26	1272.53	3062.32	1653.89	748.38	502.53	746.27	1498.41	1621.58	1428.15	331.67	528.70	450.82	605.06
362			53818.83	652408.75	38078.79	14191.72	5304.89	5709.26	12383.62	4911.05	7225.07	10962.68	8092.65	8113.61	4860.03	2607.75	10349.11	8798.20	3531.23	4077.90	5552.09	8643.85	3760.73	7249.26	4226.80	4113.19	2532.53	5665.33	4950.38	1983.82	4198.51	2966.92	1274.10	1768.06	1094.13	1080.58	1999.30	1870.37	2193.22	1594.19	624.15	472.36	713.46	783.60	963.76	1090.03	547.85	452.24	1281.79
363			61185.66	712352.18	13935.42	2797.85	4693.72	2828.82	4307.23	11082.64	3587.18	2683.01	2481.25	3477.51	2584.56	2681.79	3933.28	1780.79	4540.86	3047.97	2863.04	988.89	1514.95	952.05	1929.81	2040.19	2148.96	2202.48	2550.45	996.32	1239.92	1519.71	462.75	1991.03	1294.13	361.34	1043.27	859.16	785.99	1159.30	1388.05	862.93	1316.16	842.12	919.83	534.68	944.93	563.73	783.58
364			29161.54	317380.87	45615.37	55729.60	16705.99	6744.90	15760.83	10749.21	4788.79	16301.60	3076.37	10799.37	8436.83	4854.13	2232.62	10735.08	9376.35	8548.11	4684.89	7767.38	9244.68	7598.79	4968.72	5013.64	3583.89	3168.16	2867.96	2184.60	2752.65	4788.00	8846.84	8667.42	3693.36	4426.23	3194.66	1639.09	1315.08	2508.47	3701.26	1145.02	1918.81	2178.84	1572.79	2424.85	2632.00	1077.43	1176.23
365			81262.89	789823.31	26600.93	4302.65	2069.30	3275.67	2296.83	1805.38	2621.00	1876.66	1412.02	1137.26	383.28	1380.86	652.37	998.35	910.50	1026.49	769.86	1018.79	1385.34	703.44	962.65	1151.22	727.27	1032.67	680.27	632.11	488.73	1081.10	749.59	1045.17	766.31	453.29	563.54	422.67	452.93	748.44	514.64	131.15	358.15	455.97	336.70	203.87	182.49	304.91	541.29
366			19346.87	395757.96	60472.91	32679.07	28499.18	16329.23	8060.19	4786.52	6681.33	3988.68	4021.67	3618.87	4251.62	8712.01	10355.22	2960.17	8293.07	3837.27	3217.87	1906.05	5870.31	7741.99	4054.13	2579.42	2800.20	5364.17	4979.81	4244.76	2448.07	3202.90	7269.40	3095.22	1409.47	1474.71	1600.67	1874.55	2270.78	2394.34	1577.58	2549.58	2793.10	1144.29	1950.71	1301.78	2306.85	1441.00	1026.15
367			113865.64	1630568.62	86581.57	14570.03	7100.56	10424.94	13133.00	14764.31	11576.31	6653.62	5881.24	1730.54	1489.69	1044.12	2038.10	5450.34	5462.46	5376.10	4070.45	1812.22	5476.51	3280.96	1523.57	1210.88	1304.41	1513.46	2853.55	2434.72	1500.34	753.16	1028.88	1044.25	1299.57	869.12	1267.57	1170.60	1503.67	1294.93	968.34	1367.72	785.26	1413.18	416.22	600.57	502.18	821.41	516.84
368			157471.46	1936681.50	71446.98	12501.97	10439.01	14241.43	9995.46	6400.45	8133.32	6173.33	6858.16	10329.54	5894.16	3482.90	4504.65	3458.98	3422.91	2163.52	7068.12	2745.32	1046.60	2333.30	2637.46	6885.94	8957.15	8338.64	3198.27	6089.06	6241.24	3578.43	2088.72	1936.46	2328.83	4369.73	3326.76	3145.69	3019.63	1837.09	2301.70	2010.29	2184.95	2150.73	1233.79	1826.40	1103.40	1469.76	2576.78
369			142715.26	771084.75	23674.36	19793.36	22972.50	8008.19	7660.10	5487.37	8784.87	9094.66	13956.75	8805.89	4206.22	12713.43	4299.96	12392.96	20658.61	4426.37	10696.91	5060.22	13996.54	15793.02	2600.29	9223.46	6012.50	9743.68	16860.99	3302.60	3314.03	3274.25	2600.13	6173.22	2967.05	2021.38	2838.32	1778.81	2290.43	1135.43	1432.79	1281.71	2270.05	1917.40	864.11	836.55	1108.73	1340.67	1314.12
370			105747.06	2225714.00	39359.65	2497.52	4312.57	3364.19	7758.88	5608.35	5755.51	2097.92	2243.31	1509.05	1586.81	1322.35	2859.42	2149.95	2650.33	1765.66	2820.11	1640.27	1121.31	1448.28	1420.88	1362.83	832.78	1425.67	1299.15	675.91	619.36	253.98	536.01	456.53	474.58	1624.37	1423.76	837.39	965.74	284.53	525.06	769.70	805.71	958.71	1007.44	468.23	552.52	690.55	382.03
371			225528.87	851531.56	69115.15	34579.43	12142.64	17223.87	22499.68	26591.00	32944.55	32115.32	14012.62	14076.76	16975.29	14440.37	11833.12	13361.11	11622.95	21660.20	13067.97	9682.62	7386.50	9838.97	12396.54	4967.01	4518.58	3438.88	8560.03	12988.70	14318.16	12113.64	9244.71	14704.21	9634.13	7899.39	7838.73	5649.84	7623.55	7033.30	2804.77	1952.02	5085.34	4659.10	3353.23	2075.16	2391.61	2353.70	2271.67
372			45810.00	758198.31	23515.22	5089.86	5063.37	3152.73	4852.12	7190.09	9731.06	3810.89	3159.15	3006.40	3357.93	2208.59	2820.17	10401.21	4970.69	3095.56	2036.46	1794.75	3833.48	2443.32	4956.41	6063.97	2664.10	3514.36	4781.38	2364.18	2380.76	2449.08	3214.18	2698.80	1812.95	3059.11	2414.91	1173.22	843.10	1452.48	1854.08	1280.24	1662.18	823.30	2814.22	1949.92	1096.57	1233.97	1302.39
373			11772.64	388595.78	7239.53	8606.11	5008.45	4784.30	3626.19	6483.78	5925.17	3868.02	6263.48	4145.33	4871.59	4561.22	11556.94	7229.81	4977.13	6800.07	3303.20	3096.78	2094.57	2296.58	2352.22	3456.94	3957.68	1464.03	2366.72	2012.28	4446.94	2895.17	2290.22	4911.54	4344.22	3688.48	1651.60	3396.49	2196.34	1375.15	1319.96	3244.27	2209.90	920.67	2140.22	1015.66	456.73	618.30	501.12
374			138531.37	2470868.50	94658.00	12916.75	21817.82	13619.67	12661.47	10677.73	9342.31	10424.79	5404.07	7740.94	12277.88	6597.67	7035.79	6744.68	10188.82	14750.20	10560.39	13340.60	11595.48	6382.70	7922.01	7340.98	9055.56	6462.19	5149.63	3709.16	7083.61	4773.09	1754.39	1214.07	3527.20	7598.43	9314.84	5799.00	1285.05	2918.71	4346.47	3922.63	2156.82	1868.15	3660.21	1882.77	3758.46	2620.52	2141.14
375			42424.17	514648.34	12655.20	4155.17	5038.08	4286.64	9325.98	7342.99	3163.43	5293.04	3789.80	4999.79	2804.03	4109.69	2951.23	5561.65	4028.41	2378.93	1253.09	1926.21	1884.83	2673.36	1145.02	1379.73	1627.55	2992.33	3074.61	565.24	2275.98	2604.27	1433.71	1734.73	2587.38	913.37	1436.99	2293.06	697.97	2203.73	2543.39	1262.20	987.22	1046.57	894.46	975.07	456.77	754.07	725.33
376			2470512.00	11620032.00	487346.78	9721.60	8423.41	8820.21	34579.92	18907.12	11582.03	7769.46	3100.32	3608.28	9695.94	4624.13	7654.03	4234.42	4790.52	2961.94	4210.27	1486.66	2667.39	5692.71	2950.54	2271.87	4840.77	2036.14	3891.92	3189.53	2911.96	1526.06	1455.39	2703.63	2469.27	1611.11	2220.93	2497.24	2474.37	2081.85	1437.93	1487.47	1969.80	2735.60	3001.96	2318.85	1629.37	1172.13	834.13
377			52192.25	201840.56	11098.43	7060.59	8559.94	12765.44	14630.52	12250.48	19469.13	6419.90	6088.63	11453.32	8673.43	15280.39	18956.10	8153.24	2889.85	2824.78	4346.52	7709.68	11188.27	6300.21	4320.39	5739.61	7011.64	5101.09	4249.37	3782.20	3371.50	1225.67	1934.99	1092.22	2098.09	748.05	1849.99	2472.64	2088.86	1738.12	1175.41	1775.48	2139.03	451.39	1026.15	1126.84	371.49	892.99	749.36
378			95624.36	723893.43	52624.52	15360.05	22965.69	27016.47	14407.67	19700.65	20467.52	10663.13	9148.80	15826.94	14096.15	18479.72	2974.87	6723.96	4906.58	7862.65	5050.65	4414.78	6214.04	5749.84	13323.96	9223.96	7942.27	6429.56	6263.07	5409.44	3207.20	5606.96	3144.45	3765.26	2577.67	4707.11	2984.77	1906.83	4219.49	4748.67	4351.20	3872.94	3571.46	3733.77	1194.20	1215.06	1178.66	1069.23	734.98
379			101048.49	823478.68	17347.51	8012.21	13647.93	21862.10	9092.32	7810.58	6404.78	6032.68	3648.53	2883.81	4465.18	8193.50	3578.64	3358.27	3819.69	2074.42	4586.96	3029.23	1646.67	2856.10	5569.86	4413.29	4704.88	6503.72	3234.96	1797.76	2593.35	2453.22	1995.16	2061.99	3420.74	2578.89	1931.31	3207.84	2140.24	2377.83	3203.08	1980.78	1973.42	1257.96	1241.97	1055.46	873.32	1438.83	1206.30
380			442940.40	3834939.75	149966.28	19393.12	11876.87	3680.03	3465.15	4274.54	7156.96	3598.72	2439.69	5388.80	5487.28	6532.76	1672.87	2442.61	1806.52	3203.88	2213.40	543.44	1073.76	1235.85	2125.56	2682.82	1187.07	1342.69	1839.55	2070.84	843.56	683.83	1584.79	1880.65	3218.72	1828.35	1576.00	886.62	1294.92	1232.82	950.64	2056.48	1924.63	1656.13	1217.76	765.22	600.69	707.89	1316.72
381			73149.84	1094521.12	77777.41	37018.95	12978.38	2325.09	4241.39	15387.82	11909.10	5171.44	6427.12	6339.61	5947.13	9946.36	8670.83	7684.92	9590.90	8709.76	6670.12	8331.59	6451.11	3294.64	5438.40	5307.31	6856.02	10601.63	6441.09	6776.16	2109.07	9541.60	8017.85	6743.74	5086.62	3432.31	4258.45	2814.82	3945.30	2156.30	1884.09	3002.19	2892.46	4760.88	8925.65	5478.99	996.20	1146.65	1704.11
382			104940.83	638120.06	45301.00	7689.06	5172.40	4901.57	6057.97	10753.16	7178.26	9325.93	11255.87	8820.51	15863.59	16030.69	7928.12	4974.16	7127.57	5291.88	6621.19	2368.15	2638.55	986.56	4013.36	6861.21	6765.86	2752.14	6887.00	4174.49	2022.04	2685.06	2853.09	3381.72	3619.69	2982.77	3445.29	4786.20	3418.93	2008.14	1485.95	1631.23	1699.65	1532.56	2089.83	2261.59	3068.16	2029.83	1337.40
383			20008.09	361884.53	18882.73	11614.95	13393.72	9907.87	5973.63	2101.33	7620.66	7764.70	6063.42	6624.42	7033.20	3894.77	4071.76	7285.20	4114.49	2698.40	4333.08	7248.96	9312.07	6589.38	3724.05	3083.96	3759.74	2062.65	3297.81	4778.86	3717.25	4721.20	3957.99	2631.86	3006.57	1368.49	2406.31	3324.24	3363.58	3699.52	2475.84	813.01	1153.89	2029.94	1831.69	2479.93	1596.31	1145.53	896.35
384			64868.85	912787.43	24383.32	7721.86	3960.68	8306.20	8451.53	8386.70	5548.13	7065.86	8161.14	4274.39	3789.09	2258.12	1534.18	2450.31	4619.51	2190.90	3260.36	5616.09	1828.64	5727.89	1776.18	2729.52	2978.71	2769.70	3695.29	2547.59	2428.63	1394.27	2004.01	1449.41	2126.98	2216.09	1032.50	582.03	1118.42	401.11	279.79	897.60	699.78	965.64	1351.26	908.47	402.44	318.64	345.67
385			282882.68	3827634.50	125651.75	28350.16	4026.56	22079.27	16548.65	10920.19	10172.91	8961.59	6271.90	38804.60	15455.15	7157.18	10765.40	5531.69	7934.28	5431.38	1743.76	8314.07	6166.05	2010.15	1656.93	2422.98	4228.97	3196.42	6961.02	4655.37	2692.15	3790.85	2880.86	3470.92	3644.25	5639.00	10655.26	3729.63	1218.97	2536.57	2191.31	480.96	2287.53	1211.71	781.37	1182.97	1630.62	2037.87	1102.34
386			43917.94	1203657.12	48486.30	17351.49	5841.53	8963.61	13840.83	6224.44	11909.96	24170.38	28079.02	9446.06	8587.48	7270.50	5474.70	4841.58	3925.56	6404.34	11727.34	3678.14	6034.54	12582.14	9050.34	9239.34	3723.62	5569.90	5374.41	3934.54	7641.65	5475.63	3617.05	3303.83	1538.42	7167.55	6838.72	2447.47	796.40	1156.34	2126.74	968.04	1017.83	700.94	2362.29	1280.35	1743.12	1478.00	2724.42
387			85953.45	1345835.62	43730.01	9258.30	13480.25	9602.68	10650.09	18642.03	8151.04	8667.64	9023.65	6781.30	7111.56	3516.56	5466.80	6336.58	9139.28	13220.62	12839.74	3370.30	11129.16	10238.08	8188.92	6520.88	7074.60	2495.02	4919.91	7953.39	6864.54	6574.09	5542.14	4999.25	5162.63	6349.49	2312.95	1162.62	1159.26	1776.53	1924.67	2323.00	1491.11	375.41	1194.23	919.26	1376.18	973.25	815.25
388			264854.31	3328876.00	88173.72	21723.85	17415.35	30877.99	26156.16	12629.31	5132.43	5828.16	4940.22	17570.12	16231.54	7416.77	2714.51	5047.27	9392.56	18159.36	11690.58	7667.19	8535.64	8990.15	7357.53	4759.21	8178.28	7566.27	4493.99	4585.38	10383.39	6923.20	4425.89	2595.00	6977.43	5237.65	5573.28	2261.61	3570.02	3702.63	3662.81	2499.11	2979.14	2820.97	2680.60	2297.73	1972.75	2278.03	1605.25
389			951553.87	26685070.00	959779.37	9083.72	36614.93	17335.18	18908.14	16846.83	20361.93	7459.81	13415.02	4850.20	15833.17	8027.38	13006.58	7279.56	5160.61	8041.29	7167.67	8500.15	12279.70	1652.47	7878.06	5877.29	6032.70	5296.65	1497.50	1696.86	4274.63	3517.44	9724.21	3035.12	4145.37	2193.54	1720.08	2299.68	2001.02	1121.37	2589.05	774.98	650.82	2078.67	2050.67	1595.55	651.29	1234.70	1142.61
390			215538.93	1812194.25	117509.71	3248.63	11857.59	17835.20	22780.67	24472.27	23992.09	12474.36	13997.22	27354.65	47008.29	19908.47	21475.99	6555.59	3841.96	17085.25	22013.65	9114.34	8044.56	15178.19	21212.19	23408.15	5628.16	11013.99	4279.18	2183.71	3385.66	4857.12	3873.46	3014.73	5912.94	7677.96	3940.38	3824.71	2905.63	1740.85	2503.78	4825.50	2936.16	2513.72	2216.79	2804.46	2412.29	8008.74	5994.82
391			35046.19	540175.18	11286.23	4727.78	6036.66	4628.35	3364.61	5112.04	7557.19	6580.30	4662.21	1927.72	3629.16	6054.46	4294.45	5761.88	2702.93	1957.62	3847.29	6565.78	8299.93	3945.45	2316.71	2437.05	2272.69	2489.03	2568.92	2339.10	1076.04	1890.06	2147.94	2030.17	1312.94	997.63	1977.43	772.33	2803.88	2624.91	2107.46	2152.04	1410.57	1387.26	2314.26	2072.42	1061.63	1764.64	2966.60
392			31744.01	477305.15	14099.48	9655.12	3364.80	10772.03	12012.61	12903.45	6747.99	3240.90	9214.62	14387.89	10395.18	11050.28	14471.51	11471.96	3828.37	3080.63	5391.10	4034.98	6636.75	6943.84	7346.87	2184.95	1961.29	2075.10	4394.49	2460.49	1533.49	2205.79	2529.23	1137.53	2398.48	2153.52	1889.10	1759.59	1861.74	863.79	1030.84	567.96	1397.92	2028.08	969.85	1100.75	644.76	838.78	865.51
393			55478.41	481991.78	25245.07	1785.45	4129.42	5614.45	10053.11	8995.66	8260.02	4613.31	7649.21	7208.99	7256.75	12963.36	4189.27	3056.50	3669.98	3954.99	2818.91	2619.07	4198.90	3003.76	4601.13	3165.99	3200.95	6009.18	3704.12	3612.15	2268.75	4668.69	2743.66	1089.68	1456.42	1506.81	1335.80	2077.10	2958.94	4303.08	1404.15	1869.48	1302.88	2563.20	3377.81	1469.92	1632.84	858.24	811.88
394			236435.29	1367134.50	31698.60	17408.13	16311.96	10869.65	20599.55	24736.50	10186.18	8746.44	3356.91	10299.29	9949.54	5328.42	5665.13	4906.39	8434.31	8511.62	4315.96	7814.96	15049.75	5261.07	5222.52	5268.83	6106.85	3195.63	2825.75	3220.43	3250.83	1636.64	1857.06	3637.83	4714.31	3823.84	3489.44	2738.79	3383.70	2835.06	780.68	1183.93	3145.15	2590.98	3121.83	2174.70	1800.98	911.41	690.59
395			113694.23	914181.56	35426.17	10114.54	6126.24	6786.63	21068.60	23669.58	13457.23	11756.24	11669.80	7303.48	7311.47	3195.04	8971.01	9296.57	3462.10	5813.08	4048.16	4802.15	3809.30	3491.69	3168.53	5432.24	3723.73	5969.61	3672.11	1515.21	2020.52	1822.55	2564.96	3775.79	3520.07	3989.10	3744.00	2366.58	2918.41	2308.31	2147.78	950.77	582.05	945.30	1213.64	1209.50	1003.46	614.83	430.41
396			113446.69	2406675.50	96098.71	6351.23	30879.55	30144.31	20212.66	13899.20	8417.17	10099.35	11563.95	7564.91	6627.27	9922.75	14945.09	1645.60	1418.37	3528.85	2032.39	5376.20	10880.16	9005.67	10240.46	2758.24	13638.28	16334.41	6206.26	3684.28	7179.53	5509.44	4057.97	5756.74	3192.20	4059.68	3424.10	2498.58	2185.59	626.31	1889.53	5772.59	7129.83	3644.52	3965.58	7573.24	1838.73	1826.67	577.07
397			15217.84	1549812.37	19485.94	11811.57	7651.45	17701.97	10032.27	8318.31	12800.56	19188.86	22740.94	27464.07	20894.49	20812.50	15825.59	10894.72	9634.60	4513.29	3914.86	8684.79	15974.47	8636.32	7769.17	7589.85	11365.25	8914.00	10208.16	6713.66	14787.59	11233.09	11087.87	5382.29	2450.39	4213.01	3191.54	3085.40	1192.92	2596.09	3557.12	2750.75	2223.45	4140.76	4342.68	2964.08	4380.49	4587.84	3250.82
398			235502.35	15253605.00	195942.81	27017.94	17085.37	49114.07	31954.34	27340.42	23894.06	41952.55	21838.48	15196.12	29582.90	8901.73	27146.92	22111.73	11336.80	8673.49	10635.97	13234.36	15055.97	11944.78	13104.17	13367.21	8578.56	10165.08	8374.27	4859.14	2514.89	8664.11	5410.34	3059.65	9165.96	9984.65	7841.48	2255.88	2602.98	1152.48	5457.27	5565.88	4059.56	2641.96	2292.11	1472.71	2429.12	1855.75	1513.19
399			121011.75	518108.21	42070.82	13191.57	13278.77	16362.01	21672.13	12128.53	5756.80	8389.61	9332.49	14018.45	11792.50	2839.97	6312.60	12304.95	8993.37	9562.70	10112.02	5245.53	12350.49	13227.62	7713.45	3670.57	4677.97	6285.41	10042.24	3207.98	1834.67	2602.47	4985.14	7422.48	6148.56	2814.08	2470.08	1298.93	3765.68	1983.53	4237.73	6844.80	8385.40	3053.34	1460.12	1602.36	813.21	984.74	3413.34
400			85067.92	772659.93	13888.43	7131.87	8706.15	4068.95	3193.14	3009.51	3152.90	2933.39	3750.06	7422.26	5753.54	3174.38	1013.19	3824.37	2983.68	5105.22	4343.51	2918.94	2405.05	3223.00	4104.17	3005.40	2908.60	3012.86	1999.76	2325.54	2532.97	2582.55	2502.57	1850.53	1393.52	4598.20	3293.76	1675.37	1350.63	2464.29	968.10	889.91	439.49	928.71	1122.29	1057.66	1487.61	2082.44	855.61
401			35383.68	571190.18	23603.79	6884.14	6570.45	12891.89	9083.32	11709.76	4877.42	7037.89	5913.91	7725.96	5205.13	7153.73	5246.32	3733.31	4233.40	2754.60	5131.94	4207.45	3707.30	6981.35	3449.44	2920.88	3611.66	4065.73	3240.52	2076.16	2891.40	3165.97	2916.69	1541.36	2749.70	3054.88	3109.48	1441.66	1520.61	2547.76	1480.82	1858.60	2602.50	1628.78	1805.82	1736.54	1496.85	890.63	989.90
402			158863.37	957313.18	32584.78	22352.42	21831.75	8094.20	6953.27	13238.85	13402.52	5888.66	6339.69	8975.16	2606.81	3414.88	3262.57	4125.57	2838.14	4909.44	3937.63	1848.88	4465.33	3617.79	4043.48	5774.73	6205.10	3456.39	1368.43	1171.89	1014.29	2012.05	1270.47	1291.03	2141.12	2753.57	1600.57	3022.70	3401.80	2317.79	1551.02	1015.27	828.26	2032.95	1835.45	1093.47	649.17	979.15	409.26
403			43861.86	544445.12	15350.96	10269.33	7188.90	6668.83	3410.54	3431.64	8486.47	7876.64	3108.60	6143.38	7214.85	2940.96	3550.07	6558.82	3014.74	2139.85	1523.50	2429.01	1378.33	1231.86	1719.37	2943.30	2759.29	2831.20	3055.38	1241.09	1767.38	1332.48	1010.91	1442.09	2365.01	1719.79	940.07	562.10	1537.44	641.79	768.51	879.50	2223.48	1729.58	1323.34	1439.19	1856.33	1496.40	1131.94
404			35679.01	190472.93	28919.00	14258.40	8702.71	13290.51	15533.52	13557.96	18322.75	17324.06	6954.21	10248.42	14358.70	11463.20	16302.55	15840.40	10451.70	4584.79	8974.06	9489.92	8052.78	5243.67	5852.76	8457.59	3267.75	3352.92	6246.83	3583.40	7082.08	4058.41	4771.08	3214.49	3298.63	3429.70	4366.04	3212.05	3137.05	4377.98	4228.92	2894.85	1473.62	3107.38	2596.25	2096.50	2264.78	1680.15	2222.23
405			228368.75	1948813.37	47357.74	12170.52	11811.91	22919.25	11909.07	10977.50	10751.90	11199.49	19312.12	14828.81	7785.18	8935.28	4657.75	8053.41	7537.23	3519.78	6642.19	3177.17	3176.24	1326.99	4024.88	2695.85	13527.71	11376.96	5754.55	5197.78	3687.29	948.46	1684.36	2508.30	1690.53	2175.40	2791.55	1431.71	1456.23	2917.55	1027.49	1619.28	1031.19	1199.65	1711.84	1535.51	1286.55	1305.81	712.24
406			54630.57	1009711.62	40610.26	41464.26	13206.83	15159.09	16089.56	21865.53	27077.80	12881.96	4937.54	8458.97	11000.71	13682.16	9031.35	6255.78	12921.91	12281.97	12526.44	21221.18	17218.23	8938.05	6377.68	8967.23	9500.03	3914.61	3526.69	6168.90	7482.56	4467.28	3530.64	9115.66	3886.34	7223.96	8323.03	4590.38	2853.06	6081.11	3665.40	5712.83	8707.81	1527.65	1784.17	2216.09	1949.90	2066.01	1899.37
407			108056.75	1779154.87	34342.25	3387.08	6482.49	5246.85	9148.80	6314.16	5007.25	2190.33	4863.93	2862.53	7183.86	4676.19	4567.15	4024.38	1763.75	1730.03	3620.05	7758.63	4811.52	2766.08	3354.83	1599.36	1628.68	1645.85	1995.08	2680.16	1391.46	870.90	1633.00	1564.72	2108.45	1618.15	1152.96	1508.36	1819.43	1664.26	1632.90	905.20	1122.06	328.02	628.56	872.94	1268.08	924.22	1388.86
408			41540.38	862582.50	21891.87	6628.66	12336.89	15043.40	4228.98	9148.24	8048.59	9451.31	5691.95	5561.74	4924.33	5207.62	4959.16	3142.21	7931.25	6159.10	7496.31	5298.90	4679.41	2929.23	4519.18	998.64	2061.91	5565.24	2902.36	4420.40	5218.19	3927.91	1562.53	1862.18	2458.69	3479.06	3647.36	2028.76	1085.84	1584.76	2213.04	1571.46	2070.05	2314.78	3276.66	1461.05	927.43	1683.17	793.66
409			37192.46	875855.81	11421.93	5834.47	7740.83	4610.89	7376.86	3806.22	1331.58	1325.47	1118.46	1693.12	1183.01	647.94	994.08	1425.34	1457.44	895.28	1598.67	922.17	763.76	957.72	1378.81	765.84	1305.53	586.28	353.12	1156.58	1703.90	977.29	679.08	1110.75	1718.07	1009.89	754.97	694.39	631.30	748.65	407.41	521.48	410.69	484.74	770.38	583.55	628.71	769.56	376.72
410			56831.10	1184026.00	41203.25	22112.43	9752.83	24369.28	36547.03	20347.39	12210.62	8318.58	6298.69	16272.36	21626.05	6957.06	3341.48	4260.91	6294.45	12637.15	10467.59	3536.77	7687.44	7554.33	8989.01	3631.87	5445.07	6694.85	8681.51	6341.45	4964.68	3939.29	6968.95	9280.88	3785.64	5704.09	4613.59	4281.93	4520.75	3326.31	2716.19	2350.01	1627.77	1721.55	2572.92	1481.66	1444.77	1244.80	1624.92
411			102800.15	942546.62	43897.85	12206.90	4873.25	12399.52	7761.82	8307.64	5836.87	5716.99	5234.81	10038.17	6103.73	5325.47	3547.87	5529.65	4030.18	5402.57	2849.69	3332.60	2334.10	6541.62	13898.87	8636.21	7029.28	9525.37	2721.09	3031.13	2698.71	4563.21	3187.69	2144.90	3896.72	4791.64	9563.43	6492.77	3804.85	1534.64	1131.68	5423.19	3553.29	1417.80	2988.21	1234.29	909.37	2483.80	2987.38
412			119208.14	2075700.00	79050.25	25261.16	19961.99	14982.67	11929.58	7064.32	5752.62	14260.59	13389.76	18438.83	14838.41	11177.87	11134.79	7362.42	15206.06	4716.39	5025.57	4952.36	7345.19	9873.14	6965.13	8007.35	13730.65	9197.50	9063.30	6241.61	2982.66	4531.47	7261.57	3098.56	2772.62	1968.94	4711.67	3596.79	2204.36	1682.22	1963.38	2676.74	1681.10	1562.74	2671.30	2314.20	3157.13	1033.77	1784.45
413			926060.43	2950486.00	249414.04	57719.47	28627.25	10074.94	41845.83	37888.55	26374.27	15018.67	11586.44	18880.90	12872.03	32473.23	20186.03	11645.72	9399.55	14253.34	11145.62	19601.95	28586.40	8287.26	8422.93	6001.84	7472.69	16350.09	15765.52	4925.56	3671.93	3572.86	3210.57	5114.77	11318.36	4478.18	2785.84	2633.28	4740.28	1959.17	3562.78	2237.72	1983.90	1572.23	1009.47	2283.94	8533.78	5057.47	1780.05
414			30010.81	929757.93	26042.74	5772.87	4657.48	10508.06	12577.34	5414.19	6072.48	12807.50	8859.65	5253.34	12699.46	15290.86	9076.64	4155.24	6575.10	16621.28	11427.93	8741.69	10277.70	3737.63	1393.89	1134.43	1166.10	3210.92	6188.83	2369.41	2251.72	966.92	2469.81	1995.54	5946.47	3804.97	2211.55	2873.12	1213.41	597.48	2694.93	3259.14	478.52	600.84	1641.44	1517.90	740.57	932.00	240.98
415			48302.33	1113263.00	33545.45	20185.84	22780.68	19957.05	11191.93	15753.31	26248.63	12722.14	8423.41	3767.58	7915.04	6762.93	1156.29	5193.05	10038.40	11987.34	4928.16	2439.88	3422.22	19265.15	13846.85	2821.66	7581.99	12336.55	11295.21	2496.31	4808.08	8683.19	2502.23	2275.01	3319.55	4963.15	7443.69	1706.63	2577.39	1586.45	1741.30	1280.59	1657.34	1491.50	606.05	383.80	1856.41	1732.48	1273.72
416			124804.63	1963655.62	39967.42	9985.57	8402.36	9163.96	21212.75	20189.48	5685.19	8240.53	25504.71	15936.82	5874.53	5456.73	7382.41	8273.81	5676.87	4985.05	6899.25	11684.20	8434.66	3909.19	4494.42	8964.20	10046.09	3478.98	4962.23	1355.20	6079.15	4704.49	4529.33	4363.44	3485.03	2914.00	3305.31	1612.53	2867.70	3074.28	2210.26	3784.76	3264.59	2043.15	1695.29	2270.82	1296.90	1647.84	1439.96
417			916601.75	4314854.50	141204.92	21524.57	28441.95	26030.46	58551.53	15903.49	10666.66	7297.86	7228.61	5757.89	19748.93	16584.73	12868.22	12016.01	5660.67	8976.97	7728.60	4964.23	11050.49	10316.62	3959.76	11555.84	10584.49	5464.06	2815.09	4752.21	2892.43	1997.13	2114.68	1479.39	2686.04	5193.75	1458.58	3575.10	3352.71	2793.28	3170.54	2101.39	2143.20	1075.62	1585.08	1499.61	2165.11	2126.57	723.03
418			89989.17	3619812.25	103742.16	38912.29	16611.05	6824.84	14511.65	7766.45	5457.16	9259.37	10335.78	7560.67	7469.63	8043.35	6600.61	5022.67	8827.00	6643.26	5898.36	4157.59	3490.54	4823.37	5104.20	5045.86	9147.85	7995.92	3703.71	3450.67	4425.79	4406.00	6871.50	5769.20	2804.88	3097.62	1338.26	1498.03	3904.99	1687.66	1477.86	2327.31	4965.54	2383.09	1708.45	4041.41	3190.34	1042.30	1284.41
419			115614.00	2975923.50	38375.71	24431.08	16502.94	26338.34	11779.44	17306.62	17667.14	21415.64	10980.68	13909.60	11753.53	16019.85	14839.59	11530.71	7046.50	8574.22	14944.23	9023.38	5282.05	4802.73	5628.87	6314.55	4979.11	7679.46	9932.25	8641.08	16048.33	6333.27	3646.05	6124.47	11409.87	5387.94	6600.15	6765.86	5004.72	6443.15	4251.51	10623.61	11874.40	3359.66	2292.03	1598.67	4537.45	2952.21	2532.21
420			34529.19	435943.78	12804.38	7702.27	2137.66	7217.27	5151.36	5820.10	5890.89	5016.83	4859.11	1871.89	925.10	2434.48	1583.74	2634.55	5851.51	3982.62	3989.87	4150.03	1517.06	2220.80	4353.48	3187.77	1695.38	907.26	1952.50	1155.60	605.49	921.52	1079.01	1117.71	946.95	1537.92	898.06	528.45	588.08	872.50	400.78	852.19	958.68	1124.95	520.71	382.30	829.01	281.36	488.56
421			45049.26	191703.15	54114.99	16308.44	15996.72	13028.98	14399.16	13180.56	8825.51	3796.63	6091.26	3334.08	8012.37	12806.73	9049.46	14843.77	14276.39	4193.03	2914.53	5826.00	13341.78	10855.98	12539.79	9348.31	13051.38	9167.40	3257.14	3847.58	4592.57	5387.06	2644.87	1251.12	2349.14	2405.33	1012.86	1694.02	1123.03	1269.75	2111.91	1710.11	1441.82	3752.08	2998.38	2445.32	1359.73	1278.74	2525.67
422			442716.68	4917743.00	133484.06	14812.34	16533.94	14631.45	30032.88	46089.75	18131.29	12398.76	9985.82	10283.34	5152.03	16700.89	13927.37	25219.92	14820.50	9866.78	7323.86	8760.81	4438.18	7987.38	7750.24	2233.22	8308.95	4860.01	5436.93	11406.32	5909.77	1741.84	2838.78	3674.17	5348.88	3190.77	2742.82	5501.54	2627.81	1407.01	2074.74	2340.51	4875.94	1914.45	1671.93	1971.96	2147.90	1500.18	1245.19
423			11589.57	848416.00	29291.44	11051.78	18923.46	14418.86	14168.56	14837.49	6356.35	12499.50	7370.21	12381.71	8173.25	8687.28	4211.99	5807.58	6439.03	6826.71	4659.07	5390.76	5015.86	2908.56	4938.27	4926.36	2648.07	3211.77	5909.86	4683.58	3443.36	2137.47	3367.89	4772.22	3043.97	3961.37	1983.51	1183.21	2219.03	851.41	636.25	1595.47	1272.25	1597.44	1386.37	1130.26	831.36	1239.97	1083.62
424			151237.25	1660536.12	32960.48	5600.21	7805.11	8661.88	10597.37	5506.89	3760.29	3517.00	10026.32	2508.01	1777.84	9770.23	7550.12	3484.86	2057.71	5224.20	2329.67	7225.16	2614.43	1736.07	2390.95	2431.64	2204.27	1229.86	1793.07	2600.40	840.05	1550.63	1721.64	1211.77	2724.90	1108.96	931.47	666.52	688.87	1562.57	728.31	1722.43	2440.15	1133.06	991.95	545.68	828.60	1315.06	512.00
425			39463.10	340191.93	11496.70	7123.99	3462.95	6781.72	13603.07	6648.84	6284.50	5019.15	2832.30	2581.26	2872.36	2288.47	3817.08	5636.63	4926.58	2476.10	2310.38	4440.05	7419.62	2850.71	3189.38	3233.71	4173.61	4425.23	3116.07	2586.48	2976.41	2992.07	4094.52	2800.27	4029.37	3094.10	1165.15	1482.41	1004.74	1513.71	857.76	947.72	803.94	890.63	1876.60	1973.50	780.03	736.24	457.61
426			27384.69	396345.90	21773.61	10167.43	6010.76	6690.66	6791.31	5231.08	7303.77	12541.66	4963.54	3848.38	6048.67	2377.03	4134.46	6194.91	5851.85	3461.15	3572.84	5313.31	5112.73	2837.97	2610.63	2507.48	3420.88	1480.92	1419.72	4427.68	5145.79	4952.91	3598.34	3385.29	3485.85	3168.67	3814.05	3013.11	1993.88	1297.17	1415.95	2811.72	2025.73	1855.70	786.15	1040.26	1493.56	1409.13	787.66
427			29173.91	497551.31	19997.66	12761.72	13379.80	11459.35	8868.39	6141.97	9636.03	6842.94	6568.88	5310.64	6725.95	8737.82	5373.26	3143.54	4531.15	4677.60	2983.34	2489.73	2047.11	4502.89	6914.43	6064.20	5329.67	3471.68	2766.16	3447.99	1502.15	3055.82	8994.47	7236.70	1287.38	2946.50	2009.73	2618.29	3862.43	2864.70	1497.88	1185.77	1588.62	1099.05	1715.63	1757.05	811.34	1594.85	895.18
428			65627.34	351519.53	95708.92	27696.86	20512.11	19361.81	26871.53	28204.50	53202.10	25919.55	19038.74	48443.59	12650.29	15569.64	30087.52	10695.26	14792.91	16569.27	16416.00	24833.77	16484.16	6863.26	5051.08	5855.92	17188.49	14051.53	10595.88	8799.88	5267.81	5032.12	6281.92	6805.62	3591.06	4109.55	3169.16	3888.96	3802.68	5268.28	5501.11	4291.22	6607.66	4105.62	4451.61	4176.00	4870.92	4220.96	4550.48
429			265202.96	5590484.00	137088.90	17403.40	37979.57	25795.52	83572.31	27416.91	9412.62	14820.58	6618.78	5714.59	16154.40	21623.88	6699.65	6148.20	3100.76	2418.06	17395.89	23615.92	7553.61	3858.77	5753.32	4492.95	3123.82	1339.65	2109.04	5085.43	6665.66	2886.03	1399.15	2960.71	5834.57	5291.24	2661.35	3528.83	2725.95	3965.84	6956.36	6780.30	2161.70	2179.17	3127.83	1209.40	3499.30	7003.53	3502.65
430			100111.40	1722781.50	58864.12	11330.96	8326.89	22727.49	48882.92	22180.26	12822.59	35315.30	34562.63	13773.15	33362.92	27655.56	13475.00	5397.28	14501.66	8554.91	5664.93	5859.72	3055.70	6812.63	9595.89	17867.80	6497.00	13387.84	7667.16	7036.75	8806.46	6990.17	12011.48	14203.02	11759.28	7437.59	3580.97	3417.54	1562.28	2031.65	2258.27	4072.10	6878.39	9499.10	5216.60	4040.56	4329.87	3693.45	3519.59
431			47401.35	911970.75	46188.09	14602.10	15778.22	11771.23	10666.11	8107.44	21336.67	10840.77	11732.03	18760.20	12825.48	4392.54	4390.60	5779.29	8093.90	6858.06	5478.64	5999.63	3589.48	11582.59	10802.66	4668.01	8590.41	6441.49	3001.77	5346.61	5270.96	2449.68	3419.49	2691.21	3612.10	2988.46	1587.34	3411.96	3088.20	1540.38	1434.49	2419.81	1968.34	1815.66	1082.62	997.66	725.56	1344.48	772.55
432			507178.84	16248843.00	814141.87	60403.69	16137.26	38124.27	23854.29	59758.57	31327.35	43118.66	29498.68	27942.80	4457.64	10265.17	25486.44	22447.87	13936.18	20003.92	16659.95	8873.30	10944.86	9823.60	4138.23	8295.17	11368.28	11258.09	4711.24	8200.96	3998.78	4393.02	5163.55	6577.07	5815.67	17881.86	13734.58	8393.93	5225.70	5785.15	3310.91	1136.65	3868.01	2234.21	1556.38	2151.20	1931.35	2467.63	1267.12
433			1098188.50	13048331.00	276433.53	22954.72	26385.97	39365.25	5593.57	21767.35	38908.77	9172.54	13761.14	10703.36	7418.71	7298.69	11534.04	19690.95	15375.47	17393.43	8341.00	7730.06	23633.37	14630.70	8225.49	7531.68	8412.41	8830.86	10020.83	9098.14	7405.59	7972.67	3516.84	6278.22	10493.04	7218.45	2684.61	3463.31	3440.78	1553.87	2047.32	1105.82	4887.35	5247.84	5059.64	1183.35	2741.76	3236.56	4058.21
434			74115.75	2727924.00	49544.36	11021.10	16739.78	11022.46	9385.41	7159.57	5420.82	3513.11	2163.07	6267.41	6086.54	5610.04	2970.22	2184.57	6370.22	7304.91	7711.40	4050.88	2010.73	4984.47	2052.93	3155.82	751.67	2247.93	2651.03	5201.14	6350.57	2918.12	4615.14	3104.04	1081.32	1921.51	2135.11	1051.36	627.77	1192.85	1127.50	883.94	1002.59	1031.30	722.36	1063.67	1093.11	1440.24	643.87
435			19101.49	938802.37	67034.63	19210.73	19282.91	19504.55	32820.27	43824.70	18791.32	9778.55	8428.02	12574.28	7944.47	26278.39	14201.80	13618.60	15393.25	8499.44	11787.70	7845.76	10807.25	12529.64	7922.62	10197.66	12100.73	14617.68	6466.82	3090.98	7241.13	6259.63	7004.62	6775.51	10447.46	8604.23	8957.15	11460.42	7547.70	3510.63	3276.13	4085.01	3673.54	2263.22	2758.44	3211.51	5439.33	6194.55	5599.35
436			43702.21	489245.56	80732.57	48121.37	47177.17	40952.61	35850.74	32714.66	12055.53	8577.37	8111.77	13504.50	12041.35	16174.20	11773.89	10431.95	22958.95	15799.01	15449.35	10681.63	3576.15	2138.67	2703.53	5880.97	3195.29	11521.28	5363.40	7714.80	9838.21	4804.98	3762.51	2145.28	2217.43	5808.16	8955.26	4871.87	2856.23	1560.83	3003.70	4687.48	3602.65	2772.17	2222.39	1882.82	1718.20	2257.424.63	1572.92
437			51535.69	410868.25	18094.12	15022.00	7897.13	11012.58	13760.15	19247.31	17520.58	6710.12	12375.03	7406.79	7699.82	8556.40	17142.95	8821.46	7232.09	8927.18	7486.36	6542.24	3934.10	4782.91	6874.20	7284.82	16154.97	6152.11	4323.56	2494.98	6778.51	5109.79	4533.68	3130.15	2500.21	3639.08	1679.11	1739.43	2586.93	2809.47	1901.32	2115.72	1340.59	1340.96	1304.60	939.69	1407.05	1700.88	1432.25
438			14120545.00	50135572.00	2585389.50	53771.03	47477.76	26348.54	31890.53	23625.23	30854.02	25638.37	14632.87	23606.07	67903.09	26599.78	31755.39	18040.50	28533.40	31016.24	15953.52	6092.61	21852.41	13423.43	7434.15	20048.89	14522.73	18781.06	18450.68	14994.26	9349.80	8266.59	8721.86	14177.39	8396.96	7402.16	12821.82	6474.18	8843.16	3097.54	2623.94	5622.36	13482.50	4897.80	3200.35	4352.11	4484.25	7757.73	4213.82
439			156247.29	3435345.50	90305.76	19221.82	11897.53	11060.60	5630.12	5891.09	10524.54	2937.96	7423.64	9048.14	11309.55	8415.80	13302.33	21186.55	9071.05	7769.65	15270.44	7409.17	9546.93	5587.09	5909.34	3599.94	3935.70	2216.00	3599.83	3779.70	6143.59	3832.92	2142.05	3639.44	3181.54	3497.81	3111.48	3332.58	4245.04	2793.81	4627.65	4396.79	5039.13	2649.24	3956.80	5324.13	4215.10	2875.50	1247.17
440			27398.31	540414.93	15786.83	5477.19	3638.11	4268.90	2785.66	1959.65	3376.18	2368.84	2803.00	3271.60	2989.69	4311.84	6871.05	4209.21	1854.10	1668.37	1050.33	696.25	2759.42	3491.78	3411.41	1080.54	1248.03	2808.36	1357.34	910.56	2368.81	2581.45	2242.64	1665.07	1187.29	1463.56	952.18	911.13	536.69	1718.24	3417.24	2219.18	572.54	424.44	678.56	557.09	692.21	434.51	425.83
441			535547.50	5444566.50	129670.35	28974.13	17027.27	11909.62	19581.17	8926.18	14619.06	10413.47	11591.13	6775.29	3758.10	2972.40	2076.34	9816.16	22004.13	10965.11	6959.99	8144.11	10132.75	4257.48	8080.39	9714.86	4703.46	8899.41	8312.36	3748.30	3965.98	4908.52	7223.94	8604.81	11693.23	3406.53	1517.88	2683.75	2217.89	5446.13	6471.09	5049.98	1645.57	2890.51	1500.28	2699.71	1804.00	2791.65	4050.49
442			124088.33	1542246.62	114093.90	66726.58	12228.82	32368.33	22960.94	30223.85	13886.72	17707.19	32322.64	13656.57	27042.22	15268.00	14023.23	5617.16	12589.33	7425.13	11697.08	17788.52	5797.67	15978.55	25462.72	11753.06	8882.35	6854.68	21944.63	23452.53	6754.04	2269.83	5786.13	3897.94	6050.02	3378.01	2060.55	2814.63	2480.35	6650.41	4849.42	2919.29	4735.01	2842.69	4537.25	6028.83	2732.86	1417.84	3919.53
443			31272.25	1226958.50	31449.44	21353.90	11522.63	4717.23	8310.12	9975.41	21101.92	33288.90	8799.69	7195.23	14781.83	6534.51	7251.43	7621.30	4328.42	15968.58	15910.45	12477.57	9389.57	9920.73	6772.01	2193.50	8974.01	9243.79	6694.81	7018.93	6023.75	2225.99	5553.94	8243.55	7403.38	2682.52	2937.64	3216.54	4356.66	3103.79	2206.10	2144.02	1793.31	2728.06	3635.26	3072.70	2486.29	1533.07	2214.43
444			1129602.12	11756293.00	224432.73	23071.59	27382.87	10292.86	15086.76	13194.40	11470.23	10493.31	5420.43	8183.58	8091.02	6229.63	6278.91	8867.16	11090.96	7381.75	7054.32	3945.61	4606.59	3856.39	8109.91	6664.51	5236.59	1551.04	3523.72	3164.10	3158.33	3496.77	3254.50	1764.98	3241.98	2594.58	2913.21	3371.32	2917.78	1838.72	3533.84	6920.05	4533.32	2663.68	1838.75	1395.94	1608.81	1502.46	2061.10
445			565157.37	4899737.50	157672.51	12458.57	11227.06	24289.84	26587.26	15601.22	9735.21	6069.97	5966.57	2641.65	3893.67	13951.37	5443.27	6615.34	7462.29	2658.91	11270.13	5376.54	2205.95	2313.08	2723.56	1414.06	5705.43	3503.43	3997.41	2554.85	1693.76	3775.90	2799.37	3674.15	3144.56	2585.81	1361.31	3001.92	899.87	1690.49	1476.04	1364.38	1773.75	876.78	766.70	1992.24	2782.32	1993.18	1311.20
446			16555.78	506120.90	27265.76	7587.35	11016.60	12964.32	11001.16	5813.80	2895.84	1417.27	1000.92	611.11	781.27	2293.92	1881.11	3949.25	3224.90	1595.04	2238.75	1749.11	1120.37	1658.28	975.27	660.44	463.11	737.61	698.09	564.37	646.21	420.62	412.20	958.05	394.78	256.78	344.62	616.83	580.40	453.45	907.52	418.34	224.93	259.01	416.58	472.65	469.83	155.24	97.38
447			142773.59	3815719.75	58396.32	11309.12	16020.27	12935.84	10264.57	17470.47	11653.79	4441.49	2280.16	11701.66	7716.25	4230.07	9945.68	8153.44	7281.10	4370.36	9851.56	11515.21	13442.99	10802.44	7561.23	10264.90	7209.39	6523.23	5213.89	6779.85	7542.73	6393.20	6082.68	4290.63	4057.64	7449.72	10988.68	6854.67	4543.09	4719.40	2891.65	5214.41	5079.31	3330.44	3080.81	2591.73	1306.11	2088.96	3507.77
448			94553.43	299928.96	30244.78	8764.87	13151.91	4381.36	3402.77	5683.06	6106.56	5735.71	3127.37	1681.98	3300.88	1620.10	2705.61	5430.61	6727.56	4421.28	2528.54	2786.53	2010.99	1328.28	1405.70	1774.09	2148.63	4277.39	2919.24	2321.55	1780.19	747.38	976.36	1003.00	949.62	532.73	775.98	810.58	418.39	859.78	554.84	619.35	381.04	824.67	582.98	637.96	671.16	220.37	85.55
449			26800.26	973781.25	14260.36	4833.63	7774.52	5906.25	13288.06	4211.59	5403.66	1800.73	1352.46	2446.53	3335.12	4230.29	2489.77	2871.62	4225.91	4336.18	1817.97	1603.73	2035.15	3144.82	5006.21	2707.83	2125.51	1237.89	833.78	1325.22	1207.80	905.66	1932.21	2238.80	1022.53	673.70	2532.68	1687.48	764.31	491.48	624.29	724.75	905.32	1942.04	806.70	1022.96	1325.03	975.94	1048.83
450			313504.90	749291.87	66158.51	29131.56	22842.19	16059.42	12588.35	13119.07	27096.34	26283.66	18890.97	21428.99	4796.50	7993.98	8144.83	3968.89	7166.02	12463.39	16558.75	16336.01	11384.18	7894.73	3260.18	5269.43	6266.73	7474.95	5096.14	3305.34	2787.48	4754.36	3462.28	6766.66	11403.70	14152.29	6718.27	2304.95	2510.05	2688.55	3106.52	3606.22	3042.02	3425.69	2816.43	2460.99	4310.03	3113.15	1584.00
451			247628.40	688195.56	40033.73	2927.58	4432.63	5394.64	8869.72	12380.20	6722.11	5061.29	6800.54	7228.86	4266.16	4100.17	6323.66	7530.13	8747.99	8028.55	5828.76	2490.12	2587.83	1460.40	5760.82	5417.91	7063.89	2450.03	1316.18	1230.27	2596.80	2044.49	1045.68	1313.07	1121.59	935.70	1319.13	1346.72	1312.17	2138.93	1969.43	830.87	905.35	1321.85	920.22	1243.41	571.03	582.96	1039.94
452			35249.57	1232870.12	46450.98	25303.67	12169.54	13065.36	18221.35	27663.54	13258.70	16457.68	15279.93	14339.31	21612.86	19411.10	8652.63	6138.87	13718.40	11982.54	4278.08	4895.17	12130.85	10638.25	13444.39	4428.93	3640.57	3751.45	2877.03	4329.92	7519.62	10514.49	9756.53	924.80	5827.92	5045.60	4176.09	6800.39	2836.88	4746.20	6156.20	2323.13	2113.78	2686.19	4256.41	2884.53	2123.42	1896.64	1817.65
453			42536.42	1873445.25	30189.96	38216.52	32296.49	13811.77	12348.76	15383.64	18886.16	7751.82	13460.45	10486.58	9593.04	4417.04	3917.93	10285.78	7519.47	8345.44	4945.89	8739.69	4970.93	5474.64	11488.12	7791.82	14973.93	4520.92	6428.45	1470.89	6773.82	4640.99	3798.25	5007.26	1973.69	4019.06	2449.58	1784.75	1372.71	2522.99	2353.84	1897.39	1250.12	2094.85	4112.20	3083.85	1355.56	1701.20	2876.38
454			256363.29	1867865.12	112387.32	51534.01	25399.85	12805.88	10127.39	9635.73	17189.93	22874.27	10879.58	7544.42	10664.89	9569.11	6127.42	11530.81	14692.32	21068.81	19123.00	27961.11	19628.75	20983.97	9429.26	8962.10	10221.89	2568.94	4225.31	5770.93	10208.75	11807.43	6839.55	3363.70	2669.46	3885.39	2763.99	2623.52	1946.30	1126.33	2412.32	2442.75	3554.83	2622.87	2392.65	1896.84	1208.64	1142.52	691.46
455			133945.48	1242820.00	34331.33	15291.08	7922.29	10697.05	4652.85	6203.74	14316.59	6206.06	4283.41	3997.85	6067.93	8018.14	7987.97	3194.27	4565.02	3236.59	3156.95	1967.47	2734.53	3770.73	2619.22	5076.52	3440.07	2289.86	938.61	909.77	2377.50	2137.10	1212.06	2860.84	3320.04	1620.87	1815.92	1013.42	2173.49	2196.59	1159.42	566.27	773.82	772.23	303.47	1264.84	849.12	857.50	1238.27
456			140750.20	891103.62	30499.60	6817.57	11090.39	4225.64	4130.37	4964.14	6633.95	5781.28	3819.19	2749.68	2690.47	2234.50	3107.92	3969.41	4605.91	4847.64	4129.35	2938.69	2232.78	3904.35	4682.28	2182.72	4210.80	7525.20	3017.80	2145.85	3039.81	3036.80	2649.05	1947.25	1432.94	780.79	1626.26	1992.76	2254.11	3111.16	1775.81	2155.63	953.17	805.04	1028.51	757.14	931.16	835.38	1051.09
457			62494.21	1284895.25	22542.29	2352.33	5749.88	10924.88	10258.77	18946.00	17449.02	15808.34	14027.03	8242.81	9118.78	5500.00	2598.80	3738.63	3069.91	3800.99	2900.65	4219.71	6573.10	4578.54	2412.86	7551.63	3823.03	2650.01	1316.15	3754.94	3107.96	3704.18	4811.07	1124.45	1994.26	2190.11	1256.77	473.09	1048.86	1826.10	1178.89	644.54	391.67	768.21	211.09	476.80	753.19	1283.94	651.28
458			3265963.75	10278417.00	474064.09	18249.93	10653.02	14956.50	8024.22	20466.82	32591.79	9175.34	12022.23	6486.18	2857.61	18542.72	9007.86	7428.35	29696.58	42252.69	29248.35	17228.92	5933.26	9311.15	7623.95	4061.67	6381.11	3527.06	3232.39	3693.89	2867.80	2045.44	9673.00	9337.68	4698.25	4228.58	4528.10	2383.89	4271.86	6223.53	11474.17	7172.84	7465.26	3381.22	1435.07	2751.02	2202.22	1770.23	4067.67
459			51774.55	779424.50	14188.41	4828.83	9576.45	23481.35	14460.28	16961.81	14233.40	10867.74	11952.77	11925.91	20010.92	11355.12	7567.73	10033.20	17441.64	20475.61	11449.16	4081.50	5107.28	7509.02	9754.82	8342.96	4105.16	6407.51	12342.61	10637.18	7364.61	7831.47	6987.19	7880.89	7232.02	5951.15	2914.39	4804.85	4428.68	3893.90	3057.64	3676.61	5942.38	6101.05	3093.29	1902.02	906.34	2400.86	1991.50
460			354002.68	2485259.50	62769.32	13886.44	9331.04	7668.15	6298.91	10739.73	12551.22	7227.50	4753.06	3833.84	1504.31	6249.56	14405.46	13103.92	8620.92	4893.12	3565.57	2813.67	3817.08	3716.79	2471.07	2091.01	4940.13	7178.83	855.92	3119.19	2926.35	1343.16	1405.87	2337.95	2861.66	2739.92	1323.69	1299.08	2563.46	517.27	1057.53	1506.71	1183.27	1073.76	990.64	420.90	600.66	411.05	258.01
461			962875.31	5020511.00	200751.90	34903.53	50068.09	34848.39	20390.21	11956.77	13737.10	12578.29	7672.41	10441.43	8741.74	15903.83	14918.15	14909.80	10072.48	13135.54	29391.07	16407.90	8972.04	13644.21	8399.63	3004.97	14128.35	18896.50	13046.63	8103.51	13855.83	18624.25	4651.27	5424.34	4594.42	5186.52	5424.13	5868.50	7546.08	4665.31	6228.35	2585.14	4949.73	5485.28	2061.72	4370.05	5226.47	3175.82	3421.83
462			108768.98	2680877.00	139021.42	37927.67	62154.84	32410.83	71887.84	35341.01	57687.71	30671.14	11652.64	14925.65	17022.33	21534.20	15212.35	8990.02	30402.01	45303.87	27679.34	25391.70	7749.62	16329.80	3888.36	6220.87	11878.90	8017.94	17565.77	8901.49	11377.66	10575.41	5834.06	3355.62	6116.83	4817.38	9801.93	7662.62	10096.45	9710.58	8074.56	8419.53	6471.08	4821.15	3050.37	8453.02	5219.11	2323.20	3104.39
463			160875.51	956811.81	26921.48	13933.73	5655.01	7532.59	10446.13	10998.20	7189.44	9996.92	7760.37	4457.16	6462.58	2294.55	3478.70	15972.17	8404.33	8133.82	9886.12	4287.91	4484.16	8668.57	3644.29	4436.33	4364.90	4443.14	4301.28	2161.42	1166.66	2015.88	954.33	767.50	2153.28	1090.55	1099.37	991.81	1293.10	1503.60	1687.99	1075.34	557.03	808.67	1168.63	587.52	399.93	354.71	342.69
464			4589971.50	16794078.00	920389.37	12047.37	26093.09	5652.47	10668.01	17972.83	8432.72	8357.98	6695.54	3522.26	11101.84	8198.38	21397.58	4854.29	7229.43	10598.19	4113.47	4285.29	5587.22	10348.93	10397.97	11213.41	5673.64	4868.71	9187.78	3372.10	10437.09	7395.62	4992.67	3004.43	1081.40	5666.11	10147.52	5377.84	1760.99	3943.79	5671.12	5540.18	9550.57	1354.79	1883.08	3717.65	878.53	2821.84	3516.26
465			36150.47	1679810.62	43373.48	86982.54	92952.73	47869.29	21650.59	23756.66	17422.16	29356.19	16503.08	14041.17	15276.57	11645.82	19017.43	10334.79	8162.91	8991.73	7702.04	7949.54	18791.58	16680.49	13277.42	19311.28	5021.87	15298.78	13514.08	6514.36	5541.34	6324.58	5040.03	11632.98	8427.13	10283.95	13982.84	10936.40	6936.78	6490.24	9207.92	12951.80	8096.43	3254.63	2384.66	3193.57	4975.82	3490.44	1742.19
466			65940.08	2679185.00	70000.21	8867.98	16052.70	4635.19	6982.30	17826.72	11799.90	8855.74	9665.18	9409.24	6925.38	5867.78	13281.40	9576.37	5327.27	8597.54	11217.58	4553.62	4838.12	4690.21	4705.21	9414.13	2588.82	4914.92	2408.00	6050.02	2419.44	4561.66	3780.23	5685.57	4113.47	3499.92	1676.45	3765.83	1158.90	3352.04	3658.55	1094.74	1783.70	2274.42	1290.81	2715.62	3440.74	1089.49	717.57
467			10464.29	1113823.62	55665.80	26768.22	20666.70	23833.69	15215.55	20695.92	15334.63	21461.31	22569.60	15289.63	10616.41	16846.67	15174.05	3775.40	15742.30	13728.38	12038.44	10900.03	3689.80	10533.86	13058.88	13078.29	11260.16	8046.38	9792.96	13532.66	13636.54	6303.99	4380.29	3671.90	3453.01	4377.33	4544.48	2997.11	2125.65	6212.48	8030.60	3844.60	6896.03	4897.15	2383.18	1738.71	2003.16	4034.52	4750.82
468			65741.72	1034004.37	34891.52	16218.90	3557.41	10693.94	9925.58	3076.28	3168.39	2075.97	3378.07	4421.26	2406.84	5525.77	8802.14	3620.75	3661.77	2130.28	2530.70	1884.50	5493.14	2668.54	569.16	2526.62	1764.18	1371.95	1759.16	1621.49	2381.77	2378.03	1704.24	743.93	699.94	971.40	1684.22	3255.11	1732.32	1446.12	1391.58	646.09	864.09	1050.19	767.68	561.22	672.42	376.88	696.59
469			13693.03	527862.00	28532.73	15191.48	11234.98	16229.64	11363.18	16272.01	10625.11	3766.98	17027.05	17857.66	4253.58	8648.83	7152.53	10593.88	7838.67	14477.74	20093.43	13197.28	4709.02	4950.37	7097.11	1629.39	4955.53	7160.73	20872.13	14585.47	6453.97	3907.40	3264.49	4058.49	8116.23	4112.59	5471.37	7364.91	10778.98	5039.19	2471.99	2901.55	2492.84	2611.78	2128.73	3876.84	1392.70	935.67	1021.07
470			811050.37	1517170.50	100567.91	12323.40	5739.02	4051.70	4524.14	4884.83	5130.56	10112.39	7567.20	2795.23	3760.02	4835.89	4679.20	9803.74	13835.54	13822.96	9513.22	10312.86	8199.97	2945.85	3247.34	3903.10	3418.76	3450.70	3032.10	2010.12	1740.19	795.24	1559.16	4750.84	5591.65	1827.04	1554.00	1789.16	1095.60	1318.57	1742.57	1782.70	599.69	1011.76	1376.66	1045.89	932.37	1255.09	392.07
471			290297.84	2389943.00	79438.05	17292.42	11225.87	14755.21	26585.66	14172.47	3600.36	3692.91	4581.52	4362.48	3283.11	6718.55	11891.68	5412.75	1653.95	3581.86	2352.35	1645.77	2443.92	2317.68	2369.05	3508.14	2098.31	2607.28	2735.21	1759.64	3555.91	3059.80	1648.79	2526.31	2566.39	2741.42	2530.44	1026.71	2169.92	944.58	1118.64	2304.11	2234.22	3320.36	2678.16	1413.83	887.34	1139.81	719.19
472			66140.60	363115.28	41415.25	20050.42	12254.73	9291.99	15810.32	15912.43	7211.69	4553.36	3283.30	3805.35	1715.66	2483.28	4908.22	6111.98	4967.51	3309.63	4014.84	3085.80	3522.73	1492.71	2052.64	2525.12	6394.34	4630.17	1979.63	1648.32	2233.71	2008.20	3822.61	3719.41	1565.55	2026.14	2888.91	1961.17	811.69	443.16	1779.67	1135.26	550.71	1489.04	933.13	590.69	1495.35	1069.44	753.64
473			281507.65	2231818.50	61331.02	3524.12	10198.36	15123.03	13206.12	4846.41	16527.74	12395.72	23246.31	3081.36	7069.97	4575.06	24796.34	33472.87	10411.30	8171.76	2154.40	4843.69	2611.77	6004.26	6932.36	10550.43	3745.83	7084.67	5204.94	7201.92	2213.70	1549.71	2081.22	3567.30	3074.99	2359.34	1908.02	2367.68	5046.91	8905.21	4691.39	1716.65	1276.17	1530.73	2945.51	2342.69	1024.47	827.69	873.23
474			117829.45	289843.31	43035.51	2520.44	3267.15	6991.88	11694.47	5751.59	7932.99	5198.95	1903.72	7936.61	8367.97	1935.16	2522.40	1735.96	1715.83	2176.81	2468.03	4572.31	8853.44	4780.20	6412.84	1963.19	1933.13	1944.53	1781.51	694.33	608.90	1134.80	2068.34	3039.92	2805.20	1536.63	994.03	1305.06	623.82	1027.30	1015.57	1369.89	869.19	1129.54	1126.55	445.22	888.37	845.11	600.59
475			17681.54	259005.95	7021.68	3738.47	4156.16	6378.02	10504.89	7898.33	4198.58	1442.00	3091.58	1288.05	3568.68	3979.20	4866.99	4149.49	2140.56	1050.46	2357.66	3462.07	2432.74	2040.63	3268.83	4297.13	3010.67	4430.56	6086.96	1449.27	911.64	2093.16	2475.75	394.32	621.15	1172.76	1352.48	651.43	1133.94	632.69	876.80	700.09	510.56	506.42	578.37	529.69	815.90	663.14	410.29
476			673036.56	4669604.00	183729.42	19686.39	40332.56	30115.86	10881.19	11156.59	18509.70	8313.32	7319.43	10288.24	12665.72	9963.23	4005.64	4098.39	8026.95	2552.50	5347.92	2890.60	6488.27	7882.26	14480.77	4520.34	7706.73	4867.19	3241.44	4152.87	6543.51	4981.07	2685.50	4801.55	2058.25	4023.96	3690.44	2659.03	3791.54	2798.61	3867.72	4905.39	5753.30	6414.16	5229.11	1781.36	1774.25	1179.93	2612.08
477			62655.08	1314635.37	14756.07	7769.24	13099.58	7664.49	9264.89	17343.00	12365.27	9002.95	17984.77	3402.58	9527.71	5723.14	3383.66	3515.93	2402.02	4865.82	5040.90	5959.95	12090.99	10513.40	7453.87	2644.51	2962.07	4196.38	2725.73	3530.20	7632.68	5979.81	959.37	2553.25	2185.01	751.39	3731.37	5182.21	6510.82	6060.12	7471.70	3485.81	2732.69	4156.53	3890.57	1427.46	1594.79	2350.34	3920.35
478			25016.03	413135.09	22939.03	15561.05	9031.82	5782.66	9996.71	11658.25	15448.98	8119.03	4360.16	6768.35	6510.19	9270.75	4798.71	6425.72	11447.16	13416.06	8619.22	7710.35	8783.39	3097.22	5312.44	4571.18	4329.58	5654.79	4505.02	4402.79	11018.45	9049.33	3786.02	4276.83	2845.33	3322.65	1924.69	1000.55	2848.29	3233.35	3498.07	3274.41	824.98	1800.47	2201.80	2385.61	3095.96	1881.93	897.01
479			29418.77	508792.40	46128.45	34289.46	13338.06	13361.85	4906.27	6220.06	9222.07	9538.74	4820.76	2883.98	8134.78	10575.14	9288.55	5254.58	3667.06	5635.02	6806.83	4442.91	3396.73	5463.00	4306.67	3182.01	3307.63	7378.01	7831.76	6368.22	1282.78	2547.60	2885.19	1962.22	1341.18	952.84	1759.29	1578.28	1217.09	2709.84	2923.46	1744.45	1271.33	1440.37	983.48	813.52	908.91	898.98	1104.13
480			212105.43	1529333.00	60876.01	16768.95	11038.28	25611.27	23159.86	21011.45	12747.14	8196.17	3187.17	4910.80	8736.52	10443.07	7004.03	11921.55	8477.49	4204.51	5080.91	9234.51	12714.01	8694.07	5200.23	3135.29	5360.88	5062.99	6768.03	5338.46	1836.51	2030.01	2902.59	2187.43	3021.12	3163.07	3187.48	1507.08	1622.05	2136.36	1720.59	689.59	1076.70	1281.72	1548.27	1151.95	860.52	1015.79	1727.58
481			37505.00	677879.68	25469.39	8389.87	5731.29	5589.84	5056.21	9780.57	17813.51	7660.67	8587.70	11186.96	4825.70	5854.58	7926.40	5329.29	4357.46	5345.33	3720.71	6817.61	4331.94	5589.53	5118.67	6582.45	6765.80	3546.83	4412.47	3995.85	6050.34	5653.48	2479.40	1834.77	2006.34	2588.94	3845.82	2564.08	1090.18	1923.95	3470.32	1906.52	2985.86	1072.94	1523.34	1538.55	1309.95	2610.77	2046.25
482			1145906.87	2546362.75	173857.98	18136.65	14205.33	12547.43	23296.17	35297.89	35407.75	21267.81	5395.26	25255.34	30896.15	17293.36	15521.97	17580.61	4026.60	16055.42	11839.62	8939.60	4984.00	8746.54	9920.22	11791.41	11648.05	14500.17	10181.49	5961.17	2001.82	4271.34	5015.78	3912.98	7029.75	11474.06	12184.19	5491.35	4754.91	6631.50	6277.50	3606.87	3925.89	3539.64	3193.25	2458.74	2052.96	1139.46	3535.36
483			20930.49	2029901.12	34919.25	45062.12	37549.85	56118.69	52922.06	37950.51	46693.67	18660.12	16632.59	26538.55	32911.40	47655.54	25740.94	15307.77	23567.20	19871.42	25844.25	13365.45	13227.80	39401.10	30464.01	7637.79	8010.08	9216.78	9317.01	16361.65	34936.35	23523.36	6544.22	9110.05	8110.70	11338.52	29764.89	22549.60	8671.38	8972.44	12280.31	11317.91	21165.23	11051.17	3822.33	6171.72	13003.16	6483.74	5627.56
484			257532.48	6075298.00	118655.46	34980.79	20443.92	21175.41	35069.01	32031.79	27148.11	29392.27	22254.32	22227.16	23043.77	8618.39	15347.74	11365.16	6227.42	10074.12	8072.30	15043.49	17866.41	19011.47	8175.99	8876.54	20044.46	11275.53	12679.34	7705.59	5423.18	7562.71	3689.75	5523.59	2775.69	3833.18	3981.59	5765.36	10215.46	8803.11	5847.24	6972.64	8385.48	6362.60	2631.33	4554.91	4005.06	3869.44	5709.57
485			40196.96	239282.68	24930.15	21056.04	16149.85	11595.47	10668.55	8417.61	5502.59	9151.26	10944.49	10055.59	9334.11	6613.43	3936.26	4552.37	5810.20	4571.70	10171.54	11047.22	5711.42	11986.42	6694.29	9258.16	6088.36	10274.35	3140.94	4470.51	4876.16	8694.58	7562.48	3173.58	4357.49	5160.75	5769.88	2857.14	1982.49	1275.92	2155.55	4141.06	5116.83	4113.14	1969.21	4746.98	3565.12	1537.05	3677.08
486			3711205.25	16170560.00	1021551.75	39159.88	33998.87	17523.69	35708.60	40692.15	30473.44	18057.37	17078.57	13649.94	8177.63	15209.17	24367.14	26803.67	12021.99	6425.47	8915.93	10164.46	8391.73	10481.18	10211.37	5477.26	8071.12	6120.86	5273.64	4116.52	8278.02	4162.70	5294.04	3714.59	3558.38	5479.17	6312.63	7131.52	6677.73	4912.12	3058.30	1897.20	2629.72	1947.09	1059.08	2638.51	1848.67	1678.34	1825.94
487			34918.30	2820421.25	46254.59	9525.97	32712.78	31768.28	43119.29	37696.68	19825.81	6100.33	3054.60	7191.30	12026.45	4419.60	4544.60	12141.35	13198.20	20062.22	10454.38	4738.16	11294.79	4758.11	4590.27	4883.45	7413.73	6860.01	9348.79	10002.60	16885.23	3207.75	2935.84	2407.21	5152.10	3658.29	5405.99	6823.83	5231.91	4069.60	3646.94	3580.14	1301.77	1255.08	4041.27	2595.52	1911.38	3865.66	2079.84
488			370808.68	1620037.62	39270.25	17051.75	21970.06	12658.41	14317.26	12440.64	11710.14	6668.93	5824.33	2620.66	3747.16	11469.70	10352.04	6418.93	7183.66	5416.64	5786.15	4609.73	11690.54	4766.65	1486.63	3689.87	4896.95	7069.76	7218.00	3219.24	4452.60	2949.22	3280.26	2360.24	3304.64	2832.09	3296.71	3177.23	4560.40	5167.51	3131.68	3295.35	7286.97	3289.38	3360.61	3162.70	1337.07	423.35	2263.86
489			578332.37	5451538.50	131693.89	26869.90	14409.68	6002.35	12551.52	10126.62	12527.92	3519.64	3830.18	12503.34	15230.95	6424.70	6518.01	7524.98	4603.38	6624.25	4155.74	2298.90	2865.37	4713.29	4672.11	2879.95	2009.08	2472.15	1680.36	1435.54	2084.53	3050.03	4124.55	1626.18	2196.70	2290.48	2420.64	1453.32	4556.62	2937.40	1352.42	2214.94	2320.74	1807.20	3340.29	2922.78	1144.83	1111.17	782.61
490			946398.75	5514996.00	204905.00	38149.50	15197.84	22643.86	25804.51	14836.70	18307.68	21398.33	10528.79	5034.49	13682.40	27988.77	19744.79	5244.43	9559.87	16891.02	9458.29	1689.08	4941.01	12510.52	8338.15	9364.17	6188.01	7071.87	4836.79	6927.93	9186.87	12964.08	6907.36	5445.47	4858.31	4230.52	3073.79	3965.88	4050.13	4452.01	4099.05	2125.87	2920.23	3076.94	3359.81	2084.20	2184.97	1766.78	1698.11
491			453682.37	2068906.62	192357.82	8841.36	23046.40	27559.84	16607.42	15804.08	6158.78	15280.98	8123.08	2208.05	3090.88	3590.40	4914.50	7074.47	7552.92	7694.14	15506.47	11394.27	4942.40	2917.62	1087.49	2156.22	3967.96	3642.32	3417.12	4229.02	3280.00	3647.82	1658.06	1053.90	1931.78	2466.08	4396.28	7255.88	4077.30	2929.03	2598.39	3654.92	3757.54	1105.58	751.24	974.42	1701.67	2373.73	1728.93
492			44734.21	837801.93	16627.11	6130.30	10158.10	10498.62	2332.16	5802.85	6624.80	12396.84	5007.36	2863.85	2183.06	2615.24	2411.92	3514.46	2059.80	2854.73	5689.17	3481.74	1102.56	3186.05	3684.34	1337.64	2592.72	2705.79	2478.91	4104.77	3489.67	5371.77	1996.52	3324.69	3419.57	833.83	2132.31	2853.11	1563.83	2655.25	3112.38	2144.60	1129.72	2558.24	3759.65	2037.47	1666.38	779.10	2937.24
493			17744.57	450000.78	23971.21	6395.92	5207.69	21926.37	24529.37	21948.59	4566.88	3383.95	6053.57	6716.12	9063.39	13626.38	8890.25	6276.16	12441.10	15028.89	6186.82	12426.60	7336.56	2729.67	3732.66	3768.86	5725.16	4431.28	4244.70	1756.20	2670.80	2463.58	2728.82	4229.00	2987.72	2736.88	6943.12	8070.73	3574.01	4224.42	2112.26	1944.01	2455.91	3475.19	1940.88	1600.15	1579.12	3664.34	2557.62
494			68736.71	1509070.50	39599.22	19069.26	15993.67	19131.90	25340.33	14903.85	8672.49	11980.45	9763.97	7132.06	9114.73	13849.31	25556.55	9446.89	4198.73	10169.73	6827.51	3460.67	6830.46	7321.97	8289.96	6377.34	3516.57	7096.28	6608.81	8676.79	11037.54	7645.43	5689.06	4099.13	3268.14	2886.06	6592.87	4146.48	2197.32	2431.28	2576.33	4462.72	3945.52	2834.30	1907.61	2519.77	1613.99	2340.53	2532.65
495			41783.79	999845.31	18934.22	5053.68	3245.19	7062.49	8067.16	4958.63	2707.42	2473.23	2402.29	7818.98	2762.77	4176.06	1479.81	903.74	4099.83	1519.17	3120.60	1182.72	1246.99	2563.02	754.55	1030.28	1229.83	932.41	894.96	820.47	339.87	812.17	959.65	1725.02	1419.00	1255.54	451.29	1474.27	1534.23	740.99	231.07	1205.18	936.17	285.66	566.82	1240.54	958.72	661.89	1978.21
496			39802.83	499627.25	48072.23	28552.40	33621.59	25108.99	29751.09	23697.40	14345.76	22755.57	21397.66	11644.31	10462.02	9073.67	5450.68	8576.07	13117.73	17735.17	18922.70	9120.80	7052.54	14984.44	10547.73	4987.16	8096.18	10183.65	8669.16	6917.64	2011.81	2194.22	2168.81	4737.87	8024.48	7062.32	3985.01	5799.55	5211.06	3773.74	2105.82	1807.53	1713.64	1909.74	2205.03	2672.92	1419.07	584.01	1244.26
497			49440.59	860711.87	51790.99	40336.56	8499.57	18674.75	28992.69	12458.73	5074.48	8857.54	13355.87	12881.87	2900.23	4356.26	6130.18	9062.77	14626.48	14907.45	4271.54	8163.41	6573.81	5710.32	3344.24	4062.04	3102.88	6482.50	5485.87	4555.26	5937.44	3263.13	3193.47	3419.32	2933.55	1586.19	1844.87	2300.50	4927.71	3521.47	2536.18	3310.64	2097.17	2971.21	2332.43	2257.10	3044.15	2158.60	897.11
498			13373.38	400368.59	17851.49	10709.52	8538.80	6374.06	2916.78	2624.44	5114.28	2974.43	3666.16	2868.28	2526.73	2136.33	1314.68	1406.83	1942.67	3052.70	4378.44	1703.81	2100.13	1859.67	1794.76	1403.53	3035.18	1729.41	2401.30	4888.34	3040.94	2784.88	1788.52	3130.76	2566.38	1391.90	909.12	899.63	1112.15	2207.47	1728.73	3694.21	1142.21	1147.36	1035.75	1418.41	1458.11	942.85	783.24
499			101623.30	940755.06	41275.94	28152.62	29097.37	32238.60	28776.97	10503.65	25433.20	18466.21	7111.32	10973.15	11565.88	16394.40	12530.89	9447.54	11477.49	6904.75	7640.67	19901.81	14745.50	11266.25	16964.72	10953.38	4571.78	9190.50	13066.13	8673.44	2448.14	5959.87	3132.47	6191.65	8489.45	6175.12	6690.92	7313.11	6088.05	4136.15	4587.73	4524.78	3616.86	4283.89	1886.42	1860.10	1735.02	2757.35	3713.67
500			37053.67	2806281.00	83890.76	15299.39	19426.74	9570.25	8736.82	24676.96	18367.25	20603.50	37244.75	29361.14	21196.53	13120.29	7186.54	11460.13	7886.72	2570.12	7603.97	14329.97	5663.08	9364.37	6411.05	11350.61	8011.14	13061.31	12252.54	11600.29	8660.96	9167.92	7070.11	5807.94	5697.92	4828.70	8316.33	5844.34	5434.24	6250.04	6039.17	6806.97	4631.16	4095.31	1797.68	805.75	1760.87	1379.34	1645.22
501			58123.80	1480151.87	27608.45	16668.86	12072.93	16193.28	14780.20	7568.70	48805.10	21298.73	4349.17	17639.48	25233.66	28543.04	10267.78	7576.98	5516.02	6358.63	8225.23	23765.30	28720.87	10560.63	4395.96	7942.42	12802.84	10254.91	2316.95	4679.44	3068.15	5564.23	4718.82	9087.30	1310.84	4263.49	7057.11	10859.44	4057.02	1981.24	5464.87	5515.97	3876.43	2203.73	3957.58	4026.81	7222.64	7233.53	3224.42
502			56282.48	852860.12	31165.55	9806.30	9178.08	9860.20	6197.98	17773.55	11836.45	9051.97	7541.33	11257.60	10989.72	5870.35	3935.64	5108.21	1927.28	2603.43	7142.36	18770.63	3967.91	2256.73	7820.78	4228.51	5319.44	4894.12	1985.57	4917.86	5584.56	4451.67	4260.50	2444.94	1778.29	676.03	4039.26	3748.55	1612.30	1569.74	692.24	1114.58	1791.26	1177.33	810.70	2285.01	3396.60	2155.11	4145.39
503			69975.89	1019615.62	49930.52	15443.54	27049.25	14728.48	24627.42	10416.78	17907.77	16176.94	28218.00	38894.52	21815.58	17186.71	8373.50	7480.09	17732.05	9663.57	9382.91	10026.01	7986.81	14842.14	4651.63	8855.89	11181.85	5549.39	3267.16	6088.06	6471.78	4985.26	5532.61	7701.34	6595.75.03	4794.95	1789.43	2746.00	3353.64	5493.98	2748.18	3946.56	2983.33	3421.81	2746.49	2134.23	1828.90	1836.48	2141.58
504			20774.75	438275.37	11191.39	2554.14	6101.70	6877.82	4124.88	3566.79	3550.64	5505.57	8924.66	9450.78	9744.09	8563.76	6958.48	3566.72	4002.23	7877.61	9709.96	6464.69	1577.65	5123.68	6944.21	1672.65	2141.85	3725.26	2614.65	1589.58	1214.35	1525.61	2601.35	2838.38	2000.62	1705.31	3509.88	2658.19	4789.10	3936.46	2378.63	806.39	879.00	1255.99	1536.86	2881.69	1544.32	1039.21	821.79
505			169954.59	6234916.00	210975.93	9934.60	10450.26	9257.92	17519.39	17402.98	16435.11	8588.31	11426.47	5076.43	9254.75	6642.30	13241.59	12123.57	6345.78	4336.13	1898.78	4780.64	3118.38	4835.69	6851.21	7364.64	8435.23	4460.55	5187.61	8915.52	4194.80	3882.57	1640.16	6652.96	10042.28	6286.89	5010.63	2519.52	2397.86	4126.03	2821.68	1208.73	1215.25	1738.48	1727.63	1080.50	1699.32	2031.57	3041.37
506			13025.63	1333857.75	49011.46	18833.88	9585.91	15276.48	4024.89	6998.65	8412.29	17571.14	5465.87	3239.72	5487.94	5050.19	10816.01	3966.98	9082.15	7887.33	6115.02	3230.11	6973.93	2998.36	7434.21	2788.38	5231.16	8768.63	5935.33	4405.27	3578.29	1741.28	3424.67	1802.72	1355.78	3325.71	2838.34	4836.22	5972.48	5345.68	3513.62	2473.77	1847.89	2033.74	1779.21	3146.93	3074.65	3319.01	1919.09
507			69734.60	1203055.37	31084.18	12880.32	23712.66	28597.16	4616.17	3245.89	3401.01	3007.18	2251.35	4129.47	5670.72	3462.60	4078.81	4650.04	1826.60	2579.97	2699.19	3971.82	3647.90	3391.09	4684.24	4155.39	3895.00	3233.78	3727.07	11388.75	3872.55	1029.78	2028.98	3950.39	2853.26	2340.05	3015.21	1898.96	2128.59	4060.90	3275.27	1592.93	3566.08	3116.22	2087.76	1700.99	1980.19	767.11	1328.64
508			580274.62	2063194.25	94248.29	8953.45	4115.94	4429.41	4038.54	3363.97	3897.57	4511.79	2821.23	8840.52	7344.13	3793.37	3922.90	2827.35	4169.14	4043.08	458.70	1664.81	1986.73	2619.04	1696.47	1813.73	3177.63	3026.61	2697.60	1131.33	1699.39	966.88	1675.80	1839.58	1606.79	1143.94	1419.25	864.79	1489.31	1073.51	911.49	1010.34	778.16	1006.97	552.63	606.25	736.28	790.79	989.82
509			242523.76	3134376.00	59802.88	33969.25	15301.33	12822.63	19208.77	20149.84	17884.02	12077.86	15177.79	7764.49	14449.20	25906.32	15299.20	8155.66	11651.66	7495.77	9935.55	1117.28	4503.75	10405.22	8163.04	7820.27	10731.12	8201.04	6204.92	9665.94	6532.46	3288.46	3499.61	8255.91	6756.65	3067.91	5313.41	2949.20	2612.74	4213.52	2756.05	1818.45	4160.69	4967.35	4822.46	4696.46	3991.87	2010.95	3263.07
510			94672.79	1134331.25	21769.92	9831.85	8310.94	6543.43	8760.07	7614.71	10241.90	13061.98	7321.72	6761.67	9583.19	3824.72	9575.24	5502.66	6895.36	11241.02	4460.88	6485.90	3335.15	3596.02	5896.42	5105.13	2888.71	7404.70	8389.93	8446.43	3721.06	2085.47	3356.64	3731.55	2566.61	2630.73	2849.69	2031.20	2651.81	3807.56	3530.73	2591.99	2927.06	1342.64	981.20	2703.01	2602.72	2456.98	2368.89
511			206997.62	4989485.00	69860.06	6240.35	5351.02	14867.18	11101.16	15785.07	6710.63	1548.49	25100.31	13213.36	47122.69	10826.76	13455.52	30151.45	29909.07	16933.78	8282.38	12545.01	11213.27	10436.21	41899.48	12596.26	16474.80	10027.04	4946.97	5166.96	9083.53	4548.56	10317.71	14759.50	9428.64	2008.06	3048.24	2182.64	3149.10	6904.36	10878.70	8676.88	4329.38	2931.83	5895.62	4671.42	2266.71	4326.39	2006.85
512			49895.80	511924.18	29277.09	3648.52	3929.82	5134.60	9453.44	2149.89	6235.66	9451.34	4127.30	2245.28	1537.09	1202.08	2069.17	2863.41	2727.37	1999.23	3443.73	2125.63	1900.20	2060.61	524.91	1648.20	2016.61	2472.57	2811.86	1677.46	2293.58	2975.35	1639.40	5155.43	9028.90	2116.34	1368.95	1664.68	2968.05	2008.40	1588.55	1326.63	1194.63	640.08	762.58	884.02	986.60	712.41	1313.14
513			140178.37	548296.12	25299.68	4629.30	5619.72	7936.77	12859.41	6344.92	3847.88	3416.39	6369.33	5123.23	7105.12	6282.73	8642.44	7799.25	9254.39	8221.51	7233.33	4033.48	7384.28	4946.56	3526.63	1804.40	1252.63	2597.92	1593.54	2061.68	1578.65	1299.41	1952.95	1351.34	1133.10	1325.86	504.01	1228.46	2139.36	874.98	1111.06	1040.90	896.67	1197.97	1304.14	1010.87	969.64	1001.32	426.46
514			18131.54	981270.31	15655.76	5851.23	3893.95	6685.30	2362.50	4589.83	2857.67	3043.78	1051.47	2797.35	1398.70	1231.72	1567.33	1391.10	888.29	2115.78	1886.64	1932.39	2360.35	1317.98	885.05	1107.77	1653.68	1957.35	1635.71	1925.35	2462.77	2299.64	749.65	460.01	2083.29	2160.60	1414.45	1253.53	804.96	600.35	1394.24	1290.50	1491.48	738.09	812.84	594.70	1239.46	535.77	420.60
515			131496.29	2332745.00	36492.16	14433.67	8449.71	7843.80	10089.76	18050.83	10746.75	12473.20	11634.36	10415.91	11085.28	5838.38	11784.48	4201.52	4991.04	4141.27	4932.20	2886.29	5327.50	2399.45	3617.47	4521.73	5840.18	7889.24	10969.17	5619.64	5469.95	3401.26	4188.73	5144.60	3129.69	1469.66	1205.43	702.80	1032.29	699.85	1944.53	1626.99	1462.04	1986.14	1731.24	777.29	1156.17	1585.10	2561.42
516			563986.62	5161903.50	128277.21	9571.67	26103.69	16751.29	40625.05	37642.19	48714.29	23549.09	28646.72	17474.68	14034.19	13713.07	11457.97	18275.48	19763.95	19179.37	12270.86	17125.00	8337.80	7914.71	12928.11	17401.15	13501.95	8304.71	10742.15	15352.29	13801.98	8321.41	3278.64	8036.89	7184.66	4578.28	3537.79	5785.72	3591.63	5176.44	9743.16	6487.26	4564.55	5808.84	4850.97	2821.17	2705.91	2010.04	2937.13
517			70332.96	3686799.25	58252.85	6828.06	10577.11	4071.25	14691.38	9076.86	8947.29	6686.56	6286.57	4938.03	4790.21	6607.81	8181.94	8442.15	6135.09	2458.13	4791.08	3401.11	3746.24	1915.63	2159.38	1454.08	2337.38	3467.77	4805.83	2807.98	1185.95	1130.14	2715.61	3324.44	5385.29	1805.54	2280.43	3861.17	1348.01	936.02	2193.96	3022.07	3124.17	849.93	1077.44	2703.33	2050.81	497.89	1205.27
518			23822.58	808968.31	32299.34	9133.30	3402.77	5449.38	13215.91	5678.91	18159.16	11042.67	12125.54	4857.20	6964.78	8050.93	1689.39	2995.02	4072.71	1696.22	2883.71	1358.87	6734.75	4595.56	7644.99	3689.35	2178.12	2843.60	5573.24	4881.62	2164.25	3496.69	3524.71	6863.44	5218.78	3043.51	617.78	621.43	2031.74	1933.24	3952.00	2618.73	2019.81	1583.49	1092.10	599.38	1307.24	646.58	505.73
519			21227.33	671444.43	14515.59	17318.73	13666.91	10551.73	6545.79	9920.34	11741.12	11013.27	19994.19	11161.54	10142.06	5867.26	6532.34	5135.07	6700.62	8530.87	14360.85	11355.58	8604.23	6715.10	5634.01	8327.81	6263.57	7139.16	3931.58	2942.49	6314.45	2306.77	3249.02	4567.43	4129.53	3445.91	5158.89	4760.07	1000.26	2371.41	1151.89	2466.87	3560.39	2401.86	1859.48	2862.16	2994.36	1244.81	1358.13
520			422102.87	1973291.37	108608.55	9280.57	7567.45	5720.74	12780.11	9419.15	5271.76	1608.58	5121.03	7951.20	6655.53	3189.41	4936.08	4694.97	7214.80	3551.62	4503.30	5612.01	2912.19	2074.02	3543.25	3738.50	3687.26	2028.30	2193.36	1773.72	3257.76	1415.18	2890.85	2575.17	2577.30	5489.45	2969.81	1328.44	909.62	1465.17	2362.37	2231.68	1121.34	2107.86	1291.86	922.24	922.95	1323.57	899.96
521			122075.41	2991996.75	60538.95	50049.73	37618.86	26399.15	21739.53	8118.69	38768.78	39025.26	50285.36	14288.84	29367.41	25750.55	48271.69	52173.86	26552.21	17130.38	12994.16	14044.82	4894.94	5777.30	5916.55	18147.46	19100.71	7617.01	10920.34	10344.41	20990.71	26601.50	7495.30	5347.65	12686.06	4477.33	3299.71	4556.68	7034.02	6200.53	4285.03	6767.36	3229.56	4391.86	3673.24	2448.31	1740.87	5061.70	3184.92
522			138915.64	588386.25	22681.00	13158.59	22267.60	24189.12	15762.00	18108.81	8051.43	9031.77	11912.11	23206.30	6903.35	5319.24	7633.68	5569.51	7122.50	16609.75	10776.02	7648.49	11241.41	6642.66	14875.69	4158.55	4525.40	4645.89	10535.74	8180.70	4473.79	4322.01	5372.85	4190.08	3876.70	8733.74	2976.72	3409.55	3806.37	5862.66	5185.20	3820.85	3458.15	2555.52	2177.93	2531.93	1317.95	736.73	1613.10
523			57653.97	1482305.75	33400.60	4292.74	3163.47	5157.05	6507.79	3452.08	2267.71	3635.30	4818.16	3881.87	3435.85	5109.85	6171.77	8817.45	9957.98	7118.50	2845.83	2490.79	2415.07	2942.96	1977.44	2012.05	2930.93	1596.16	1189.13	5237.85	2433.62	1603.47	2484.24	2666.97	2696.69	1452.89	2203.11	2080.56	620.78	592.80	1777.54	1414.77	1494.18	1116.34	1544.95	1152.50	1303.31	935.26	1553.08
524			47011.09	773923.93	12101.54	11743.98	4242.75	3950.81	12003.33	8237.12	13618.64	10600.52	8149.19	11618.95	13556.20	9449.81	3442.21	7480.77	7565.31	11321.94	4207.21	9460.09	8776.77	4850.06	4392.19	4417.48	7809.93	8904.74	3673.39	2443.66	3224.57	1740.76	1644.53	3201.49	3503.06	603.05	3296.28	4053.67	2075.64	1772.47	2780.01	2898.49	1604.38	2079.12	2417.78	1130.64	653.16	809.90	618.85
525			565159.43	2828570.75	99984.99	12368.44	43587.57	39211.76	19401.92	9592.40	19075.66	43950.97	22614.04	7469.63	12379.62	12941.66	4578.15	9479.96	12615.56	2527.74	2697.47	2709.75	6294.67	3351.50	9834.64	15407.61	5181.66	4468.90	4236.37	9025.01	8658.17	3805.79	5017.75	2791.35	10937.84	9521.65	5075.85	6532.66	8819.43	3518.48	3478.81	1400.14	1033.93	4151.41	3232.75	681.85	1638.39	2918.49	4108.54
526			192751.20	1946666.87	59821.32	12173.90	4929.29	8232.37	6333.58	7598.49	11079.68	3052.20	25475.94	6990.86	2984.84	4712.59	4964.53	4789.76	7590.06	3446.35	2014.40	1581.38	2427.39	2964.35	5815.28	9891.00	3309.55	3159.59	2673.42	3369.02	4703.13	4856.03	3879.71	2987.20	3511.37	745.80	1772.04	2132.66	2963.62	1812.95	1105.71	1320.37	865.60	1386.11	701.13	759.51	661.54	291.94	1119.21
527			157336.45	1303408.62	34599.95	14300.94	27174.67	15463.52	10339.61	9016.51	4833.45	14885.35	13787.99	13834.89	9785.75	3352.72	7432.72	3381.05	3948.48	5288.65	6985.86	4587.66	5141.48	4482.23	3049.65	1395.98	2855.84	8460.26	3758.69	2270.47	2944.05	3777.78	3356.52	2091.63	4062.10	12046.52	10794.21	3752.90	1124.91	3096.11	2881.73	5424.98	2465.02	989.60	532.77	1689.65	1960.14	2075.22	1697.22
528			115042.82	1496870.25	41712.46	10643.85	7308.49	13367.70	4297.94	10019.02	6272.57	6948.31	4689.16	4512.10	12404.76	4403.72	5511.32	1218.74	2536.27	4120.31	1333.98	3435.26	2029.34	1651.86	2029.08	3797.80	2154.86	2544.62	3823.66	2490.59	2046.46	1719.48	1117.30	1177.88	4704.99	3204.52	2026.48	912.44	1560.30	2564.68	1273.81	711.25	569.68	994.96	579.18	864.83	781.83	761.16	828.47
529			76380.57	6227754.00	265551.25	17275.59	11723.97	12383.09	5885.65	4138.91	5468.87	3280.47	8108.46	6634.60	7630.00	6759.29	3780.13	5088.98	5556.47	4979.81	2005.68	3356.14	4003.73	1927.76	3596.58	4590.52	7366.94	6968.56	4221.61	3897.43	3472.07	2941.59	762.02	2064.59	2613.80	1548.68	756.82	1431.30	2390.13	2637.32	1305.07	1028.68	1279.38	1180.53	1290.17	1293.04	1785.81	1129.20	863.08
530			126981.30	653975.62	25513.76	4687.97	3943.64	4289.47	3820.28	13025.69	26484.31	14250.30	8450.91	9715.26	3994.78	6201.55	8882.24	3833.91	6284.97	11351.48	10034.30	5419.62	1958.56	6780.27	11850.60	6511.58	6886.47	7009.27	4321.71	4943.34	4606.60	7250.68	2661.82	2278.61	3366.95	3156.80	1314.54	1301.50	1670.10	868.71	2476.70	2735.06	1853.16	3034.48	1905.41	769.08	2512.80	2977.32	2633.92
531			21027.82	904118.68	12133.46	3750.68	7454.16	2744.27	3074.42	6356.64	3413.04	5087.50	4735.84	1543.49	1815.22	2890.19	3273.08	7784.07	7614.86	7680.54	5480.70	5103.36	2370.30	2991.32	1380.10	1911.61	2118.92	2694.89	1819.53	3776.40	2067.04	2309.22	2824.24	2509.32	1114.14	1047.06	631.52	2817.03	1670.44	1309.58	2499.34	3781.21	2218.41	1542.85	1528.39	1858.11	508.98	1626.23	1649.00
532			175953.17	2129454.75	54940.95	44163.26	47932.64	31017.72	18471.31	31617.09	40440.46	31865.30	12756.80	14076.10	31617.74	10272.90	32706.37	16247.14	10108.92	15161.75	6462.62	5858.20	14662.55	8816.91	8768.82	12939.45	8887.27	3502.69	6357.87	4764.19	11950.04	18688.52	6498.73	5433.51	8092.38	5420.45	3334.90	5160.17	5523.83	9371.33	2198.54	1945.90	1614.85	2897.25	1083.74	677.72	1310.83	3296.66	2868.21
533			78527.33	800721.81	36233.80	27268.19	27339.57	16708.34	8409.15	4983.92	17432.58	12877.38	3247.27	6332.25	7613.03	3655.10	5535.19	9469.96	15264.49	13134.91	3423.05	2111.73	4353.65	2548.87	2334.11	4034.95	5645.47	5655.27	2662.55	3255.23	3371.55	2169.65	1316.19	1470.57	2637.39	3761.23	1894.75	855.63	1130.99	2210.78	2263.53	2459.41	2523.09	3219.17	2217.84	1149.14	329.81	999.53	610.48
534			46832.78	880432.43	16829.06	3962.73	8748.37	8225.70	3811.44	3940.65	7422.20	2341.61	1967.25	1734.05	1821.90	991.65	904.98	1065.80	1245.33	1137.73	3739.33	7839.17	2532.10	2440.67	2286.49	3477.58	2453.18	1084.75	783.20	1064.77	2172.87	2107.63	1286.63	1254.02	1577.92	1115.35	2317.14	1564.40	1090.45	1597.21	1122.97	360.19	902.47	957.67	1707.81	903.39	843.99	1192.64	755.17
535			859909.18	8680325.00	225313.04	23503.96	29416.28	20424.28	22216.76	14110.69	12475.17	11279.25	9294.18	19179.69	14304.73	14232.47	6946.91	8357.16	16938.75	24168.00	12271.97	4809.67	6593.56	4948.33	4708.37	8026.76	9386.51	6528.82	11228.49	11050.78	5122.12	2811.26	3620.98	3664.23	3532.88	2093.42	1543.78	2327.56	2301.61	3145.58	1461.17	1484.52	2304.01	2895.67	519.19	1432.20	2188.66	2708.43	944.75
536			34079.44	343824.68	7664.48	5216.00	24176.14	34778.58	22021.58	6748.48	3596.73	7890.41	3117.92	800.45	6673.65	3634.19	6298.27	3756.31	3790.35	4660.06	2083.85	2662.79	2809.83	2423.42	4721.00	5368.10	4296.76	3613.46	3546.92	2977.89	2048.91	3524.84	1828.18	3977.99	2418.13	1240.46	1234.12	1529.01	1232.12	1420.72	1869.49	1900.86	1685.89	3159.03	1489.14	1369.58	1412.33	1158.16	701.22
537			207310.03	2196227.50	55459.25	3787.44	3712.09	6318.09	6722.48	7584.95	2923.11	1583.99	3664.65	1876.43	1608.40	1848.10	3013.11	2699.57	852.63	845.56	1221.80	1530.29	1455.48	709.43	700.19	1329.31	1182.04	932.15	666.72	718.61	453.43	1042.94	879.77	1515.95	974.91	961.87	902.99	1197.39	620.30	617.83	260.21	545.35	251.71	210.38	454.96	487.99	250.33	371.40	437.75
538			241872.64	2669616.25	66769.39	13994.00	16470.41	11976.32	8961.17	2857.07	7292.17	2554.05	8808.30	20280.41	7607.82	4305.93	7563.34	12433.84	9127.63	5965.81	4840.86	6381.32	10110.59	1400.36	1535.46	2127.31	924.62	4527.30	2467.73	3348.97	3836.94	2305.00	1636.58	2788.14	5049.65	3901.12	319.66	2297.68	2215.41	1752.14	2024.01	1379.40	1125.00	828.78	491.80	659.96	1027.31	473.03	721.48
539			67156.93	1074164.75	12877.49	6298.36	44802.99	15579.81	7917.82	10864.99	19137.86	29402.73	13385.91	6365.75	4187.56	4440.60	2121.44	7627.37	6085.45	1471.89	2237.90	4383.21	6557.13	5496.14	5617.44	1951.52	3070.32	2318.77	1671.02	1053.40	2961.11	2013.00	940.80	1030.04	548.51	1194.11	744.67	738.14	1604.48	866.04	2114.70	1663.38	1792.79	665.97	535.99	470.26	439.39	1800.71	2444.25
540			49111.60	374528.65	20188.18	9073.00	6852.80	3658.05	5436.29	5594.15	4492.24	5267.65	5688.54	5321.60	6632.39	3465.23	5604.52	2267.37	2456.58	1162.28	2386.94	3841.02	4004.33	1864.04	1347.93	1853.33	1912.80	2194.44	693.80	2270.43	1804.41	1708.02	2208.34	1799.70	3249.24	1264.18	1261.35	711.01	725.11	1074.24	851.38	1358.77	1686.22	852.65	769.23	1128.06	849.70	730.78	906.41
541			250619.26	1653864.12	82284.92	5167.82	7723.08	5380.99	8768.70	7605.35	13819.85	8120.56	4795.30	3047.16	2743.11	1571.07	3056.87	3814.28	1810.90	2251.18	1657.99	2057.83	2683.27	1147.30	1070.65	1257.55	1286.40	1773.23	1071.46	637.47	1712.04	1455.57	836.25	2255.43	1280.03	1419.26	1266.60	1589.02	1065.63	815.02	1200.45	1626.04	976.83	466.87	910.25	1517.79	999.65	934.37	732.77
542			38306.93	1492277.12	97809.59	13348.81	9944.73	9824.17	19892.55	9727.70	12753.35	15731.41	13466.76	15152.66	16982.08	18425.76	10370.69	10354.57	5901.76	9838.60	7322.23	6061.57	7841.93	11521.80	7128.96	6016.41	5704.20	9838.22	8610.52	7143.33	4122.20	3970.50	3972.00	7701.74	5459.58	3115.89	3282.80	3003.17	1968.09	2329.22	3537.73	2408.04	2284.31	1515.03	2484.33	2766.34	2262.17	2384.30	1926.46
543			891313.81	1864284.50	120196.33	3925.02	2659.27	5384.90	12195.79	5643.58	4931.02	7159.72	7240.19	5717.80	6454.14	10897.32	13543.43	4894.60	1799.75	2441.59	3365.24	3493.64	1530.96	1849.93	1369.30	1770.12	2803.17	2383.03	1356.08	1865.11	1420.65	1203.22	1712.03	1844.67	1042.08	2254.38	2628.28	1611.53	1304.43	1297.34	1785.52	1638.86	1877.59	509.31	816.18	943.04	928.95	952.00	1112.62
544			23746.77	529512.31	40005.72	22828.48	9511.36	19010.46	26732.77	20236.41	25632.35	18122.54	9251.93	8186.32	2093.45	3046.26	19881.96	42516.76	34632.93	12303.93	12028.95	8242.23	8816.88	12329.86	3119.18	8028.86	10560.27	9027.34	11407.42	7111.58	7207.74	6898.59	9804.42	4847.96	5064.81	6561.43	5460.62	3799.67	2821.64	2946.90	1856.52	1616.37	1858.55	2258.96	2875.05	2065.14	2940.83	999.15	2464.65
545			40139.41	706048.68	20844.57	16825.76	9356.06	14849.00	12508.81	9945.67	4583.12	9980.67	12261.11	7402.83	5627.83	8283.38	9897.98	3013.95	7097.83	6714.42	7245.36	2095.01	6804.53	2593.63	2128.95	1541.71	2699.72	3388.16	3911.17	3916.30	3443.16	5070.97	1969.54	537.03	1523.48	1774.29	1855.38	1163.87	1682.32	1947.46	1533.52	1933.49	1550.82	1077.41	684.43	746.26	1384.99	477.20	803.12
546			103317.37	1038387.87	64254.89	8968.69	12913.81	6104.29	11627.03	23211.24	8385.88	7942.08	5998.41	3977.98	8429.76	6914.24	4852.04	7739.26	9378.11	13158.71	14869.96	9311.74	3004.18	4391.44	6997.35	5950.34	7678.87	15140.63	4681.30	3773.14	2600.19	4271.66	9210.66	5515.27	2755.05	2088.64	1002.95	1022.28	2246.07	3090.53	1447.26	2503.97	1519.51	1473.51	2015.24	1635.64	1174.20	583.85	1154.92
547			225903.20	2775060.75	85226.57	23847.15	41232.71	14862.35	62058.37	38105.40	11492.31	6560.76	9636.55	8398.82	4593.17	8875.00	31795.28	9464.83	8425.27	9857.58	9379.84	10109.55	10397.82	8349.92	9775.39	1760.86	10945.85	9620.80	4523.62	3609.43	16201.96	19331.13	8594.58	2210.40	2047.15	5984.45	8566.70	11715.45	6646.59	4538.16	2500.72	2448.36	1685.24	2013.71	1220.90	1154.96	3543.92	6688.34	3012.63
548			170294.76	1212518.12	68137.83	4909.21	2494.44	2373.81	7815.43	5146.74	3108.46	1806.83	1514.37	1730.59	1227.99	636.70	776.18	1469.73	827.26	609.10	1717.04	1674.06	556.58	652.57	907.69	549.47	470.85	779.61	1181.86	1162.95	1063.53	363.23	1259.27	1889.91	852.83	497.61	601.38	538.53	456.76	346.80	841.35	1158.72	531.57	1094.05	1468.37	707.05	429.30	344.86	781.96
549			136719.92	1215019.12	44416.69	54394.78	10652.32	62176.91	90044.94	63803.58	51821.77	33844.41	14979.96	16294.94	23228.14	10216.64	13912.00	20656.57	24951.40	14057.62	21135.01	10996.07	2748.18	6585.02	4261.84	5680.69	10243.92	39973.05	25089.36	9576.84	4149.98	3873.50	5026.32	8384.15	11156.53	8374.72	6025.70	3210.30	3901.13	4374.29	4651.89	4520.26	3213.68	4004.16	4266.01	4322.16	3303.05	2439.25	2151.35
550			111729.77	835849.87	42547.80	10961.42	11450.87	7469.06	7931.30	7122.59	8259.19	4128.80	6929.73	2772.28	8149.05	10019.33	8161.17	2755.43	5439.71	2267.14	5189.97	3397.96	2495.65	6075.27	4598.26	3755.05	3578.14	7714.57	6778.79	2972.72	3046.44	4045.37	2975.74	4887.46	3068.17	1558.13	2665.43	1270.93	2505.18	1799.98	1096.79	1131.18	905.78	1474.97	1195.75	1097.08	807.27	601.53	962.75
551			43707.62	308549.71	32480.16	26836.79	11579.55	5954.76	2676.36	4589.83	2638.51	2306.97	3504.44	1749.77	6595.24	4333.64	1988.19	2132.16	7949.58	7397.45	3526.26	3979.11	4872.07	1182.78	4035.36	1646.74	3101.74	3548.33	5250.57	2582.03	630.41	3505.52	3681.77	1628.00	627.19	2040.99	1324.69	1533.58	997.49	698.13	931.90	844.36	602.90	1055.55	570.02	422.90	699.98	1418.65	1778.95
552			9138.95	1077711.37	39717.87	20243.29	9052.61	5326.75	5719.09	10343.44	9808.42	3341.46	3030.01	1534.68	5960.91	6034.02	3099.14	6448.74	3135.91	2400.54	3523.54	2473.38	4642.74	3658.45	1276.38	1939.88	1709.08	2147.91	2391.29	2374.63	2945.46	1406.51	1984.75	1098.93	1390.97	1786.63	1309.71	689.17	1197.71	2145.38	1347.75	1231.68	1515.73	1240.97	909.72	694.37	681.49	727.81	1024.21
553			47820.37	633424.81	22749.96	9448.22	4683.64	9076.99	4494.73	7216.56	6340.19	2003.53	5919.33	4725.09	4386.85	3908.22	3599.19	3618.00	6003.03	4478.37	3424.57	2902.21	5595.33	1914.56	2805.05	3673.39	4658.13	2571.80	1919.43	3358.13	1901.37	1316.15	1476.45	3023.69	2693.14	3044.62	3286.80	2033.95	1320.63	670.02	712.07	1039.71	1391.13	1113.34	1008.61	632.41	538.02	838.21	580.87
554			108245.96	1700192.12	26103.50	6497.71	8978.40	6585.69	9829.68	4672.31	10363.56	3517.97	6852.84	4901.54	2388.21	1183.62	8741.14	10546.70	3186.06	1669.65	1394.00	1661.12	6354.15	6309.62	3799.76	1188.53	1376.23	778.47	1675.23	1004.04	633.15	623.61	756.78	1308.10	2350.11	2133.33	874.58	722.63	618.25	623.74	3501.77	1909.21	655.36	1631.22	584.59	1039.68	1787.33	1324.86	837.01
555			457165.37	7002148.50	197394.53	10194.45	14595.12	7914.33	8304.21	23355.52	3087.91	3310.24	2304.10	3526.34	2041.41	3591.70	3674.62	2813.11	6999.36	3713.39	3050.62	1477.94	3120.99	1966.10	3273.19	3920.90	3983.54	4281.47	3020.18	1679.66	1080.29	1940.06	1301.30	1436.20	1289.18	1339.32	3114.91	3722.30	2304.39	1555.11	1743.70	1279.81	1421.60	1307.91	576.99	1097.03	1409.23	1151.69	871.06
556			793886.56	5908848.00	153133.98	16456.02	7378.24	34440.17	24077.13	22775.96	8246.33	5550.85	26755.74	34728.07	20776.63	17145.13	18266.90	26098.06	10164.62	5661.31	15848.04	13290.35	10499.74	15056.38	18427.92	19896.50	7703.82	6937.42	8509.08	2699.67	5679.37	7687.00	2793.94	10794.02	9180.74	10679.20	10042.61	11125.57	13323.15	6331.23	4709.76	3123.36	2458.24	4096.62	7046.43	6209.26	3519.08	2392.12	986.11
557			12933.12	237655.07	41650.95	38754.53	9543.46	12281.02	12995.49	9226.57	9325.94	4699.60	6167.32	7054.24	8072.33	11308.43	6858.81	9127.37	6528.27	10958.66	8738.51	14802.83	7464.10	3018.89	4767.25	3199.57	3379.60	6014.23	3804.02	1971.73	3462.12	4661.08	7939.56	5876.41	3298.59	3568.37	3765.10	2894.22	5849.36	4301.71	2435.35	1713.82	1903.94	1423.06	774.19	1876.54	1977.07	1526.00	2172.62
558			74713.71	2244639.25	71286.62	33940.72	35453.83	20044.23	35494.30	12451.89	9297.67	6456.18	8021.47	11040.51	6306.25	11379.79	3117.29	7407.16	4338.54	10184.25	17405.10	8056.42	14232.64	12156.59	7333.70	4980.39	6574.21	2667.09	2110.12	4899.63	6197.19	8019.17	10740.75	6663.59	2895.29	5771.18	7165.01	6300.07	6071.99	1501.30	2432.11	566.67	3256.22	4291.16	1420.05	1658.89	3330.89	1568.13	1667.14
559			99955.16	970954.68	35184.02	11791.10	32478.69	14156.06	26287.66	15642.08	11622.26	19374.00	5379.01	12470.52	21805.79	7866.52	9613.32	19600.09	11287.78	4883.59	13590.43	10958.77	7650.77	12906.87	7962.56	9688.67	10397.46	7351.98	9515.98	6181.11	5368.21	7549.82	7858.42	5415.50	4657.01	7692.35	6911.66	6993.77	3939.17	2604.40	4118.79	2208.82	2607.27	2502.49	1925.57	2061.28	2617.32	2328.21	1587.32
560			234256.70	1028988.50	49138.28	19835.23	11714.39	11375.42	8254.07	10324.18	12087.24	6401.08	9514.65	12411.11	8312.83	1816.24	6435.50	6211.44	4019.25	10216.25	15175.27	5075.29	5952.33	8151.30	6672.89	3666.08	4504.64	6937.45	6611.23	3014.96	5235.84	3995.09	2183.71	2495.37	3665.67	2758.75	1324.11	1874.68	2389.58	3206.83	2077.25	2846.76	2151.97	1108.01	2134.21	1705.47	1355.25	1694.44	1228.30
561			23667.86	186643.18	9075.09	6272.82	7115.56	2628.52	1227.97	5040.96	7316.59	5490.45	2571.01	2352.61	5199.16	1349.17	3866.85	5573.58	2916.93	1496.19	4969.29	7556.12	3568.66	733.42	1714.97	1444.02	2337.31	638.73	752.23	1639.59	3420.67	1370.01	1428.08	883.37	768.28	2826.37	2498.67	1254.31	609.31	957.54	1566.12	865.86	604.54	1386.32	1626.66	968.26	746.38	620.83	1302.88
562			487344.75	3413315.75	74078.85	5939.53	4205.89	10984.82	9793.04	13153.19	5017.41	1745.71	3573.49	3900.99	2563.63	1100.14	974.52	1920.39	1881.03	2464.37	2096.74	2540.36	873.10	715.08	1793.03	2915.26	3028.29	1872.10	1942.42	1187.24	1825.03	422.57	978.99	837.25	2311.65	1203.31	937.89	754.05	798.96	242.04	439.36	746.03	595.56	646.09	1062.79	819.37	767.15	708.36	964.79
563			3921159.75	11494314.00	960801.18	19883.08	9857.07	13345.66	13078.04	11308.75	25981.35	15275.73	7055.25	7444.29	25436.61	17010.83	7761.26	8270.41	18276.33	10667.98	5184.15	4005.89	6717.77	8796.62	8785.76	9975.36	8758.23	8318.76	8497.26	7909.39	2852.66	6838.86	7151.70	4247.62	5187.57	8649.83	3683.38	3372.01	5550.16	4598.00	2839.01	2609.42	3124.59	2053.07	2834.40	1597.25	2572.02	2934.14	2872.95
564			557128.62	1431281.37	88842.08	6441.21	4934.28	6072.68	7239.82	4292.51	3553.99	2540.52	4116.70	1502.77	6232.10	3848.72	3455.35	2676.09	3254.82	3468.68	2878.40	4701.38	2079.78	1840.16	3348.84	2297.27	1608.89	1236.35	1443.05	2432.41	808.25	1619.32	2472.28	1122.96	1853.43	1635.15	733.12	1620.53	2931.64	2921.79	2132.03	968.92	1722.08	2150.52	925.43	1334.27	982.87	973.46	1089.19
565			12272.16	182491.43	13623.11	11957.91	5998.73	6031.66	8076.60	10115.35	5889.89	3014.64	5207.18	7333.79	6947.54	9718.74	6755.34	5958.55	3328.09	4431.93	4044.13	2476.92	3496.50	7397.50	6637.85	3806.49	5984.40	7346.64	4777.79	5136.38	6012.55	4415.68	6396.53	5758.32	2695.98	3663.53	3056.72	2210.80	2471.83	4343.25	5637.20	2585.32	2736.96	2038.86	1561.78	1729.78	902.47	1277.92	1300.83
566			32805.02	1423511.62	36999.51	5365.99	7246.98	10432.17	12823.28	8267.31	4909.09	3243.22	4346.68	4756.16	6332.67	6892.01	4384.74	2693.52	10341.35	6179.84	2546.24	2829.56	3306.88	3343.69	1236.66	1825.28	1255.13	2478.89	2218.05	1691.97	1709.97	1436.27	2059.00	2974.10	1438.39	2538.86	3516.53	1846.68	2232.54	2119.77	669.75	519.42	416.79	657.61	897.14	1636.58	553.81	575.06	1132.83
567			13419.39	495989.25	25330.22	4993.51	3762.70	7638.99	9456.54	4992.66	11869.83	9291.59	5516.20	3946.41	6603.46	5234.54	4537.78	3578.24	5471.07	7631.48	5181.68	3246.24	1925.40	2942.52	2317.33	1915.07	3411.98	3588.92	1365.87	5223.04	6470.54	3884.31	2931.09	5118.39	2831.90	3757.34	3529.23	2299.41	1559.64	1454.62	1900.29	2675.65	1503.56	1099.93	1342.08	828.57	1723.32	1721.42	844.45
568			152835.37	2538682.50	96197.61	19371.93	11682.89	17641.11	12541.21	13219.32	17450.15	16595.64	15747.17	11382.25	2400.88	8627.91	3797.14	2157.63	7449.30	14578.64	7528.03	3370.16	4689.64	5697.76	6097.77	3028.00	1698.39	5841.97	4743.38	3736.32	3355.65	9072.73	5369.32	2162.20	6713.48	3407.80	4034.18	4375.15	4134.33	2752.06	1677.14	3452.07	3674.78	3342.81	1306.66	1199.24	2519.80	5055.61	2746.72
569			32410.67	1173297.75	11000.01	2707.81	4664.73	3714.82	6494.13	1738.36	10894.20	3316.77	8008.73	2355.42	2906.91	1737.70	3576.95	5006.97	10631.40	4604.15	2847.91	2218.33	1162.14	1320.80	5606.86	4421.11	2254.43	8316.89	1826.39	731.48	879.89	1700.26	6239.83	2722.81	2237.08	2599.49	1400.12	1933.52	1358.57	1001.45	538.75	1306.18	945.93	1866.58	1140.39	1017.17	907.41	1575.09	1926.87
570			285990.34	2001160.62	35430.29	9793.35	16512.62	23594.02	10012.49	11559.22	4852.16	2404.27	10211.90	14948.38	19661.35	17093.34	9885.90	5836.06	9381.82	2540.24	3411.80	2574.53	3933.75	4981.34	2742.57	4449.58	4734.76	4405.99	1800.03	1094.04	1466.24	2217.26	2097.52	4429.99	3336.00	2986.74	1238.33	831.09	2163.58	1438.31	1563.95	646.94	459.04	692.99	769.19	1282.06	1452.91	208.96	879.64
571			14850.25	901280.31	20245.74	6943.40	15816.75	11064.94	19291.93	12805.94	17931.50	10957.58	6230.82	6103.25	23027.74	15020.67	9587.69	12830.74	10703.24	4903.96	4339.44	7527.60	5444.38	4691.26	6740.59	5080.19	3343.99	3598.67	7056.25	6971.55	2714.69	2581.64	4919.13	5009.59	2889.00	4281.89	1943.32	2352.39	1183.37	1982.78	2065.41	2538.43	6146.09	5021.14	4216.16	1959.69	943.73	1813.36	1569.64
572			17286.61	750467.75	47727.88	33270.32	15656.06	20452.47	20572.53	24626.63	33345.49	18970.33	11166.98	11879.98	18706.36	14689.36	14997.80	6824.95	9930.63	13577.67	6903.64	7595.56	5135.91	3233.60	5388.62	10976.28	6362.68	11557.34	8111.47	3764.65	2625.99	4337.88	6056.95	3219.26	4305.96	5485.53	1651.42	2606.91	6528.79	6426.39	3831.43	2438.33	5492.34	3167.36	1813.22	1740.46	2025.81	715.96	1541.19
573			449074.78	4330112.00	86265.20	5903.61	7530.23	5627.02	6667.14	6152.23	4382.35	5482.61	2924.93	2538.70	3883.31	6160.77	4145.87	2368.37	1733.39	2771.42	1510.07	2860.67	2937.34	2478.80	2667.69	1165.24	1227.92	2460.81	2771.04	1303.89	1518.96	1319.71	1368.09	1047.97	1199.58	1281.79	1418.86	713.69	868.58	1732.09	2194.08	1394.81	1128.73	1067.86	1920.23	1447.85	865.23	357.64	505.95
574			64214.41	473786.40	18637.79	15396.96	17441.48	41588.81	19127.25	15257.95	10815.29	8672.62	7532.74	7110.78	9191.98	16647.73	23117.11	11650.64	5712.10	9792.05	13004.03	3973.09	3368.56	6247.31	3596.80	10457.47	17467.54	4499.69	10058.58	9428.73	11358.48	6706.93	2856.38	3757.79	4512.24	6632.12	6001.13	2538.77	1837.18	4802.26	8083.28	5425.29	3026.99	1489.07	1702.96	1871.02	1497.15	1676.37	1707.04
575			117711.57	730399.31	43468.39	6124.51	7380.57	14009.38	7162.15	2596.01	3396.51	1883.15	3136.18	4187.08	5648.83	3524.78	6610.04	10335.11	1942.05	5846.71	1622.74	4477.32	4004.09	1511.50	2750.49	3866.32	4550.77	3827.56	3097.44	4200.47	3035.23	4843.27	2836.90	2007.76	1598.28	3208.88	3829.70	3915.61	1656.69	2036.51	2557.36	1441.57	1286.59	2255.34	1471.34	1036.57	1179.52	2009.45	1973.85
576			157756.87	3382942.25	44091.14	9661.56	14458.58	8996.88	11741.45	6913.62	7631.94	18973.49	13112.35	10768.98	12133.62	8733.81	2021.29	4972.90	7910.77	5003.24	5676.06	1625.43	1449.71	1211.61	1418.24	1808.95	2255.10	4171.79	1572.13	1277.58	5423.49	3457.58	1334.02	2391.76	2898.27	3112.88	2675.24	2136.81	1740.45	1833.66	3089.30	2691.79	563.07	727.03	1624.92	1020.04	700.08	401.58	1128.34
577			23355.39	462317.90	4592.68	2861.59	2563.62	2698.64	3179.39	5656.29	2224.36	4743.26	8463.51	7106.93	2934.70	1100.83	3421.81	4619.48	2829.61	2917.92	2047.51	3391.02	3447.22	1878.63	4091.40	1657.78	1572.51	2175.47	940.95	3399.35	3855.85	2650.13	3147.08	2643.44	1804.58	1451.28	1143.27	883.41	667.80	1110.72	2186.47	798.22	296.47	725.66	453.85	802.01	565.86	926.37	1001.23
578			70148.63	860636.50	21824.09	9206.31	4133.13	10181.27	4748.95	5191.78	9118.88	5930.46	2994.02	2693.76	2853.46	3940.15	5484.91	2715.69	2254.28	2062.62	2986.29	1898.40	1518.86	3331.50	7333.89	5157.46	2163.77	1349.72	1320.83	851.99	538.63	1197.90	1392.90	549.32	1259.28	1803.72	710.98	2100.43	1074.90	1086.77	1472.82	972.26	1715.65	1347.10	258.42	578.04	413.58	1113.53	725.47
579			54376.28	1700534.50	94750.75	32236.05	36100.94	40286.47	39594.36	24897.67	13406.80	14334.88	10303.39	18501.45	38678.37	25406.87	7614.25	8307.48	13650.27	20519.06	14753.41	19098.56	7117.75	7947.83	17718.46	9030.03	7413.99	5482.36	14312.94	22781.11	10484.05	5307.54	9189.03	7466.84	2538.55	1733.73	2492.57	4311.97	6826.11	6861.62	2301.79	5691.63	6119.45	3899.48	3092.32	4481.64	3476.53	1310.64	4913.42
580			43082.16	331591.18	15963.06	11577.55	6426.17	3120.37	8554.96	12465.73	9453.39	5392.12	7172.86	12559.78	8332.25	4001.64	9424.97	7548.91	7890.03	3636.00	7672.46	9346.00	4458.34	3459.59	6603.63	3244.98	3765.66	6094.84	6565.23	3989.10	2866.64	2476.73	2153.25	1540.27	1477.72	1981.96	1550.80	1898.85	3482.15	3206.69	1837.01	1493.08	1406.09	680.18	1265.57	905.03	427.83	738.63	1312.55
581			64926.87	1132351.25	11771.30	3881.46	5223.45	20440.11	14988.68	19403.00	5844.51	6287.45	9367.39	2595.13	2799.04	7362.65	5336.61	7114.98	6411.16	7320.64	10377.80	10784.57	10395.21	10795.64	7356.16	6237.66	3253.73	4002.71	6361.78	12386.31	8779.91	5112.78	2053.58	4321.65	2885.31	2872.71	1776.89	896.14	1277.47	3262.17	2290.09	3874.94	2710.11	1709.47	1110.02	2586.28	856.39	1733.57	657.40
582			1008501.81	3094154.00	126177.61	13359.79	7604.33	7451.08	9059.50	4232.57	8814.97	4664.99	3477.15	3851.07	3645.18	1979.23	4316.59	6327.85	4836.32	2497.07	4581.47	4568.43	2827.58	1665.64	2672.05	2907.94	2554.26	2181.53	1332.42	1708.11	1458.09	2267.61	2103.67	1503.90	1450.43	2491.70	1982.51	926.97	884.48	470.35	1483.07	1255.58	1248.85	1840.52	1239.44	667.54	511.56	855.94	828.32
583			182876.79	2121786.75	111051.89	47294.53	20252.22	27744.98	22209.34	25079.17	15051.87	25453.66	30350.67	31464.27	46966.86	43915.48	12791.66	13540.23	6212.83	15162.05	11599.71	18854.48	13516.13	8106.54	47310.01	43203.07	6052.96	10780.27	17138.49	7196.01	15189.99	6054.97	7493.38	13667.49	4667.19	12641.48	6361.28	8308.29	2443.58	3196.38	4440.85	9936.76	12775.47	10345.53	3945.92	3893.18	3371.78	4116.29	7530.09
584			27772.05	1140474.50	37226.18	16648.16	13220.09	8973.67	5282.29	10330.56	10350.27	17843.75	19493.79	7836.11	10725.57	5453.15	5033.59	5372.73	11788.12	9771.07	7657.82	2953.12	4359.95	7036.08	3569.25	1853.19	1486.07	2665.58	3369.38	2719.33	1041.45	2714.73	2334.01	2219.98	1768.10	2642.75	2168.59	4652.52	2480.07	2586.92	2256.55	1150.62	2033.95	2230.44	1521.13	1110.87	461.01	1136.07	667.23
585			11797.16	376882.28	14469.97	8769.04	5599.67	6345.64	3324.93	3200.40	7884.64	6771.72	4506.67	4386.99	3614.95	2866.63	2742.57	4482.55	2893.77	1685.61	2964.43	1554.75	2499.94	3731.96	2356.92	3057.14	1711.71	862.13	1685.11	2314.30	4129.89	2469.35	1229.26	724.31	1500.49	3228.00	2143.88	1593.06	1868.43	1490.04	1185.98	1663.54	934.12	1409.18	997.44	968.56	1407.71	1208.01	881.51
586			19609.31	366972.40	9183.31	7540.46	6071.01	2393.28	5626.31	5375.00	7054.17	3153.67	4128.92	7962.33	3255.48	1710.54	2712.79	2912.21	1488.30	1320.87	1218.07	1560.10	2136.23	2018.16	3191.65	3197.99	2319.35	1540.62	2051.26	1883.67	831.84	829.94	1069.98	1833.68	1767.72	1540.23	1345.11	1566.40	1052.62	1510.48	2217.47	1800.94	1318.43	747.90	852.49	1325.74	644.36	756.18	618.22
587			43792.96	345488.87	26901.90	11755.31	6603.80	4115.15	4720.11	4749.26	6425.58	3947.50	6001.21	6284.62	1779.89	4001.71	4224.10	3311.30	4943.77	4665.72	3712.36	3137.60	3044.56	4251.52	4545.02	3735.93	3207.46	1668.50	3249.04	1486.53	1269.88	2676.88	2598.46	3769.37	1684.64	1234.14	1405.04	1819.38	2080.01	2195.79	1650.47	1422.98	1165.78	2105.78	1356.89	899.58	1245.78	608.49	735.56
588			80235.88	896500.18	21138.07	1961.76	1195.58	1986.85	1754.09	2757.41	3150.62	1286.91	870.25	1009.24	1210.47	731.24	766.67	1067.58	2293.63	1362.14	389.12	583.96	895.33	857.08	1282.75	1191.26	556.81	423.38	544.37	274.85	1216.99	1430.58	625.98	277.27	504.28	366.75	547.69	366.89	1603.21	1039.66	623.67	452.11	843.28	520.75	371.23	685.51	633.62	589.86	290.87
589			157905.59	1292122.75	26416.65	2225.90	6393.78	1387.60	3996.31	7592.76	7305.25	6274.95	4393.32	4948.21	2870.35	4729.85	5794.23	6872.40	6396.95	2233.64	2592.82	2698.50	2853.36	3419.41	2735.81	2224.80	2522.49	1990.15	1392.07	888.48	1352.19	3211.48	4429.71	3575.77	1893.81	2599.21	1549.08	1052.33	1997.83	707.79	1914.11	1044.68	844.70	1131.90	953.54	1862.17	576.06	1979.87	1974.23
590			81353.68	1900639.87	28092.08	3937.85	7787.59	7380.88	4186.88	5418.35	5554.18	6513.65	4567.00	2458.87	2085.73	1359.24	4986.59	7862.95	5395.25	4230.71	4736.16	2689.36	3165.19	2262.64	1983.85	2437.50	3578.28	3676.48	1751.95	1453.82	3257.15	3540.64	1300.39	1196.98	1649.81	1701.60	1722.45	1353.11	3494.48	2651.70	1028.24	590.97	1765.01	1465.16	926.52	1741.38	2173.71	1231.25	2173.90
591			22347.14	215539.06	9813.52	17747.49	8084.38	6637.46	4219.90	3609.36	4075.94	3908.46	4623.84	11193.29	6975.24	5111.62	2731.79	2730.98	6359.89	6258.09	3143.44	7605.11	5502.48	8005.10	6851.71	6164.84	3296.60	3260.88	5861.68	5841.66	4320.97	5459.41	8521.27	2625.45	2737.43	3847.97	2525.63	2877.77	2062.04	1155.70	1826.54	2270.30	1260.83	756.06	1832.97	1295.91	741.86	883.40	1535.16
592			53591.45	546091.50	22376.39	14376.40	8835.86	18698.36	9714.99	9159.12	8134.43	3223.40	4527.92	3416.02	4379.70	8940.93	2618.57	2810.05	3324.95	3421.51	4551.08	1838.95	3453.57	2328.28	2102.86	3626.29	4449.81	3171.46	3327.20	1573.18	1087.49	564.57	1480.34	3616.22	825.78	906.16	1285.93	1367.01	1724.43	1138.39	831.71	1150.96	1263.85	987.55	1043.40	472.52	870.11	588.20	486.39
593			194720.01	941691.18	45621.89	5905.83	4721.72	6063.19	6597.99	3749.47	5019.01	4630.22	8589.59	10205.06	14233.58	6599.33	3653.11	4271.63	4308.30	5807.87	16303.97	4282.66	1274.13	3073.13	3432.35	2352.59	2140.47	3205.00	3673.67	2820.07	1779.78	2155.87	3203.80	2500.33	2956.30	2355.58	3231.83	1608.60	1870.32	1647.03	1685.29	2177.81	1674.95	1491.11	1382.64	516.15	457.01	691.01	887.50
594			143169.20	1402442.25	47025.99	11448.80	4855.48	6797.10	14625.01	10270.03	3371.79	4912.78	3148.07	2713.12	2005.71	2456.53	2107.99	4223.42	2591.47	1873.10	1198.86	1637.65	833.65	1628.37	2243.89	1515.87	2046.58	851.28	1308.17	1507.13	1084.36	1507.96	1337.63	980.21	262.44	909.30	644.76	286.43	821.86	1239.11	1253.11	391.60	939.33	507.25	1002.50	411.39	1018.51	866.65	527.66
595			128970.03	836043.25	258736.28	36198.83	14164.17	9100.00	7216.92	10629.37	5149.83	6551.65	7466.06	7522.29	8056.07	3887.11	2386.51	864.57	4266.07	6979.81	2612.87	3764.47	3024.18	5879.65	5725.55	4287.06	7778.91	7313.47	6328.04	6442.85	2249.41	1244.41	3818.63	4359.88	2307.83	3759.83	4429.46	3216.57	1958.68	4156.01	1482.54	1217.55	1782.34	3161.09	1086.47	1752.71	2156.86	1431.82	1022.00
596			115507.71	388078.12	35045.97	9645.22	7204.77	8395.65	13279.96	10517.80	22119.46	23195.14	11255.87	6471.58	12783.06	14209.97	3080.89	2956.93	3708.15	3213.59	1904.04	6506.71	2830.16	2631.33	1985.60	4917.14	2653.85	1384.48	2795.03	4763.71	2676.59	1556.84	979.47	1174.78	2266.16	3038.69	1157.06	4340.75	2278.47	479.36	486.25	578.62	1376.93	1418.13	2159.93	1860.29	2592.06	2226.61	1052.59
597			17339.45	444621.25	14865.20	5360.19	5060.40	20522.63	7865.06	7297.45	5363.00	7481.07	12568.83	3598.21	2563.47	5431.80	10040.40	18014.27	6179.47	3285.93	5505.22	3607.19	4027.73	2450.76	2542.88	2937.52	2982.00	1996.52	2496.14	2212.72	2078.62	3055.19	2305.90	2190.01	2279.08	2020.77	959.33	399.24	1031.06	1567.48	1072.76	977.19	1218.33	1197.94	565.41	227.37	846.96	1090.48	721.88
598			55540.45	1665721.12	38801.88	9887.22	6598.97	5090.39	2145.42	6073.27	4957.41	7289.23	8463.17	6124.54	6912.50	3557.44	5219.81	3896.08	4277.37	2993.74	3021.18	2669.70	3136.92	6696.83	4211.82	4032.77	4528.31	1222.03	2565.87	2832.92	1779.86	1838.55	1395.29	1512.46	1477.45	1756.50	1272.52	1377.66	1815.34	694.26	808.42	610.63	327.41	1302.09	1908.93	1213.75	957.11	619.59	1601.18
599			39835.03	545707.87	36519.37	4687.54	5135.83	6548.12	3497.85	2270.92	1223.43	3213.70	5854.68	2659.34	3863.23	2511.58	2077.21	3458.42	2247.26	2196.20	4121.00	2327.24	1155.54	1222.77	628.65	2669.11	2021.40	1430.54	1199.46	1062.66	1080.34	1848.62	880.42	878.46	527.10	1141.02	1064.74	1246.19	1699.28	665.52	347.95	282.62	479.22	595.72	574.44	394.83	303.59	440.02	650.14
600			47338.83	1201855.12	28049.96	7273.65	3977.23	7262.52	4646.19	5912.86	14737.79	9390.05	3863.41	3026.65	4652.23	4109.67	2915.77	1585.63	4074.33	6568.44	4067.23	3555.89	3360.73	1635.19	1672.44	2257.02	2294.32	1080.50	927.06	574.17	1648.28	2145.40	1219.37	1492.05	1938.91	2071.62	1163.97	959.06	1678.80	1997.10	2411.49	2706.64	868.14	1216.15	1098.08	483.41	943.37	702.08	626.93
601			86159.16	1190049.25	45967.39	13066.28	7040.21	11058.75	14523.50	9585.40	8931.53	1890.87	2470.40	2305.17	4745.17	4367.05	2852.68	6900.24	7725.58	5900.30	6737.90	15063.61	6574.89	1451.84	2837.02	4559.54	9282.11	3739.30	5012.07	5889.89	1956.35	3359.44	4073.25	1361.23	1031.48	1932.14	2095.00	5098.17	4771.98	756.26	1607.36	1741.73	1148.58	756.10	2257.66	810.70	1234.06	1459.45	1827.92
602			65394.02	718691.06	35160.65	13645.17	14016.10	13926.25	15980.86	11705.53	9142.90	10590.21	6399.12	5110.63	11712.32	12044.13	9047.81	10027.60	11410.89	4293.41	2375.69	1170.10	3779.84	4725.84	2022.56	4159.72	2839.01	1131.70	9410.88	3879.25	846.79	1210.64	2668.41	1756.95	5691.10	5049.58	2459.63	1444.65	1700.34	2431.45	2763.42	1729.34	823.40	1362.53	1856.52	3059.85	1044.33	2183.58	1287.67
603			744554.62	3602354.25	101584.25	4246.07	5319.29	5533.89	4315.00	5443.22	5022.59	3973.05	3721.99	2912.97	2545.86	3223.87	2189.52	2693.36	4112.82	3650.27	3820.41	4208.11	2223.61	1529.88	1538.22	1839.55	1229.69	1832.87	1183.55	1874.03	1649.38	1192.60	1383.13	1893.07	1214.56	1304.94	2428.23	2493.15	1412.83	786.38	1384.97	1329.41	1509.72	741.48	707.71	813.37	847.13	1137.95	1189.82
604			102626.89	2017457.87	40935.34	5183.45	15246.75	19586.66	15588.08	13059.84	6609.67	13286.47	7600.20	3777.41	4883.59	5984.59	9168.52	15667.63	8394.95	2489.50	7325.27	18981.88	10791.76	8505.19	5674.78	1691.33	5026.24	5470.70	16225.09	18249.47	6742.52	7335.90	5791.31	6140.70	5334.56	4549.25	4442.28	11246.48	6046.36	520.10	2902.62	4385.44	7191.20	6445.99	2877.84	2862.75	3409.92	1448.37	1104.61
605			33234.67	568080.68	20048.97	11590.60	13017.29	6291.17	9985.45	10590.47	9627.69	5169.80	6972.76	8411.55	4018.14	3417.63	4717.61	7408.06	12161.97	2622.91	2900.74	10912.00	6069.80	5822.91	3406.42	3864.38	2874.24	2561.91	1386.48	3870.02	2445.21	1739.30	3216.59	4790.70	4870.85	3391.50	1953.19	1443.15	1308.00	2438.37	3091.52	1736.93	886.95	2363.93	2725.66	1684.11	1065.88	1463.59	1118.74
606			65458.48	350025.78	17251.29	9470.75	8193.12	6300.43	9654.64	4175.66	6610.27	3790.64	6262.47	5390.42	4771.55	3804.56	5586.50	12519.65	10111.05	9484.11	10070.93	2913.48	3524.10	3756.23	4345.49	6051.08	4832.97	4790.05	4218.27	2650.91	4064.97	1863.96	1811.90	3013.88	3124.66	3011.59	3093.00	1856.71	785.32	436.96	1480.32	1746.71	2034.82	1317.43	1023.93	769.55	744.86	994.95	1287.55
607			62226.82	750069.87	23830.31	28914.96	17424.02	4636.71	3032.87	5818.23	2499.86	4294.52	4309.62	9530.36	3788.84	5444.27	6321.13	3138.67	5542.52	8567.25	4568.49	2022.80	3965.00	5748.55	6680.28	2864.44	5080.54	5548.73	1686.58	2078.17	4700.75	4829.30	1005.98	1634.78	2033.05	2735.30	5475.83	6636.67	1495.64	1669.45	3515.45	1599.18	1920.71	2204.83	3942.99	1546.80	212.59	1419.64	749.82
608			26746.08	219648.17	6629.77	1257.54	2434.20	1905.34	2432.28	4108.40	2326.09	2928.51	3859.55	2146.54	3585.81	3824.40	3582.48	6556.45	3024.99	2171.46	2555.69	1124.94	978.17	850.92	969.01	2045.60	860.89	1005.39	1685.02	1216.86	751.91	800.24	1111.70	1348.89	2441.61	2786.57	1033.67	661.01	912.27	399.37	492.04	257.42	564.40	503.72	307.97	371.87	394.72	206.29	275.36
609			104328.60	2520028.50	67139.49	38184.22	19605.00	6188.79	11296.71	14134.86	26119.95	11867.38	24901.74	16350.90	19892.84	21921.01	15348.70	10334.65	35443.72	8536.93	4308.90	2343.17	10237.22	8516.89	6554.93	8396.46	4786.55	2134.01	1629.59	2932.25	4243.19	6750.30	2095.90	3701.36	940.10	2514.18	5452.74	2434.96	6104.33	3065.45	2794.65	3600.73	1624.62	2468.80	3547.22	3456.27	1257.31	1690.30	3889.06
610			853295.75	7579388.00	191656.20	7079.54	8869.81	12297.00	9220.47	3303.41	13503.11	3387.26	12429.39	4677.94	4500.93	2207.96	4915.07	1295.96	1858.79	5752.93	3168.06	2140.19	5193.10	1840.89	3034.07	2610.88	3047.89	1500.05	2099.04	1320.47	1342.46	4603.75	2793.84	2269.28	3126.82	1210.31	1602.68	1205.42	1050.55	729.71	1159.12	3763.00	873.26	760.64	1179.98	885.17	849.38	411.15	724.79
611			17590.53	159356.57	15940.32	16082.06	19593.61	20946.09	25749.21	8742.69	15393.38	14057.72	8425.08	13878.18	11675.93	5526.02	14808.08	13488.16	6503.04	4338.44	2520.49	3955.10	9467.95	5693.38	4936.54	4360.00	3077.53	6185.79	2322.69	2234.05	1389.01	8194.29	1725.00	2245.89	2673.73	1478.78	2326.16	4348.89	6213.62	5397.96	2317.86	943.38	2982.74	2677.53	982.70	951.13	624.00	553.22	713.35
612			122092.21	820174.12	24801.46	3648.06	3973.24	7583.21	7414.49	8247.15	6869.71	1339.35	3535.31	5776.67	12801.76	6680.33	3479.25	3559.79	2816.26	5494.27	4830.73	2450.62	2592.11	2161.15	1645.97	1149.81	3422.15	5395.44	5658.88	4320.54	5979.12	4565.01	1797.56	2640.57	4312.10	1887.32	1263.67	2146.38	1646.55	1834.02	1620.38	2045.97	2228.67	909.37	373.30	838.11	578.48	620.98	622.18
613			112068.42	1064345.00	26190.91	5843.02	3558.07	4354.68	2402.96	2613.12	1094.51	1165.36	1921.14	1636.88	1040.27	1083.54	805.44	2240.20	2257.87	1166.05	354.15	1085.09	1096.06	1643.43	1476.00	1191.90	1767.47	442.31	567.76	620.61	1141.33	1276.35	790.40	1209.10	992.05	1352.19	413.30	505.49	907.67	601.68	469.13	624.13	678.54	1073.38	582.97	254.93	440.49	314.95	292.47
614			5076.14	238504.50	11113.10	27541.38	17079.91	7331.11	11595.71	3712.90	3666.04	6110.80	9308.69	5528.78	8862.90	4071.06	7772.85	4993.25	3756.81	2472.23	1777.21	5269.68	5325.70	2389.73	5133.88	3130.27	1078.15	2149.23	1037.43	3347.68	3294.55	2628.65	1817.61	1316.58	656.55	1849.00	5302.13	2319.45	828.22	1768.15	2312.03	1595.63	1485.01	550.97	503.69	649.58	1083.38	1735.63	1344.88
615			359344.25	4169638.00	82433.92	4760.48	10924.88	5670.23	4740.77	12758.70	6652.78	3615.90	4446.93	4467.97	1703.06	980.87	4190.62	3504.57	3758.59	2262.01	7715.49	5012.58	2190.87	3492.01	3630.77	1366.96	2750.09	3537.30	2540.31	2997.09	3249.69	2519.36	1866.24	1786.24	2606.95	1815.81	2457.39	855.58	3245.42	1379.63	1350.58	1648.10	2746.44	1147.26	800.22	938.34	618.74	1978.54	2301.05
616			123830.10	1652430.37	47229.28	31546.81	45992.89	45683.61	21094.62	8500.19	10207.41	15384.95	45543.91	20741.08	21255.14	18272.72	21510.61	6348.10	19571.56	23915.96	15717.67	13318.61	9553.85	3935.16	11853.00	4366.33	5332.91	6495.58	7850.52	4423.93	5372.01	14239.31	17447.51	10450.54	4193.08	3403.55	4334.68	6349.38	4117.90	5758.63	5784.55	5510.81	3884.52	3972.40	2493.03	1646.58	2987.47	2588.61	1488.20
617			19366.02	117553.73	4823.56	8092.44	16247.79	17757.10	5848.70	4726.66	6422.46	7226.86	10637.32	5308.44	5892.46	4105.50	3642.37	5626.99	3875.43	2580.27	3068.89	2923.82	3123.32	1929.24	597.81	3832.43	3878.23	6265.94	4300.59	8720.04	9469.96	4926.72	6802.85	7493.84	4042.53	1962.60	1024.56	2203.14	3651.30	2912.15	2026.72	2909.41	2801.30	2337.01	4114.41	2025.16	982.63	1981.15	3729.42
618			259860.57	3536866.00	111523.47	19367.25	25859.58	15834.20	19541.97	24307.69	33802.26	27744.08	29046.78	35134.42	30049.70	25880.48	19582.12	23388.45	14982.40	10830.02	16684.16	5791.66	2702.17	11184.31	12276.95	5788.37	14848.79	9664.61	3994.48	14266.98	13415.39	9678.17	10176.10	3483.14	1688.76	9150.71	6932.90	3242.36	3810.06	4319.20	3116.98	3891.59	1233.72	4400.09	2936.82	3553.40	3583.34	2464.36	1629.05
619			574029.87	1757301.62	91911.11	13247.69	14965.95	13715.70	27238.08	21421.89	19464.41	3232.95	20185.44	12439.31	10780.51	11195.99	2503.90	4669.50	8313.26	18778.13	12553.50	9269.06	3640.58	4402.19	4191.04	3464.18	8699.45	4117.14	3272.96	5991.75	1447.75	4401.70	3916.89	4128.49	1623.36	1614.28	4850.57	5366.20	2893.26	4144.14	910.99	737.06	1916.16	3093.68	2176.64	1734.22	2749.64	2575.52	960.86
620			28541.28	332466.87	12490.77	12852.04	7189.91	7061.27	9430.76	6176.54	5456.95	2262.45	8007.78	15401.45	8725.28	5677.52	4951.36	3022.74	2937.36	3344.43	4275.84	4643.35	2298.93	2845.25	6896.93	2656.75	1916.82	4512.85	3557.26	2502.40	1989.43	1282.59	1199.92	2493.63	1313.68	2974.86	4069.58	1966.89	1519.51	1115.49	1536.42	1207.76	2360.56	783.96	736.48	647.70	2380.72	1715.91	677.37
621			65523.47	2345968.00	63319.83	6008.54	8028.13	6816.32	5030.49	4403.12	5387.17	4742.95	1872.08	6277.08	7847.58	3933.04	3566.92	6305.60	3980.60	6220.89	2705.10	3268.06	4031.54	4303.45	1355.73	5922.30	5714.92	4172.55	1536.12	2201.28	2852.64	1500.53	692.98	1394.26	1830.66	1570.64	1509.10	2312.97	2085.69	1265.78	709.93	511.39	526.24	1178.80	579.10	1218.02	2975.82	1937.50	729.25
622			69467.67	1047098.31	12787.44	4357.16	3461.54	2787.32	2986.16	1221.90	1248.50	691.94	1127.32	1164.82	2271.21	1782.05	1857.30	1082.97	1255.02	962.85	1666.05	1910.06	758.69	1048.64	1205.68	954.44	1799.52	773.44	575.36	613.11	1248.51	1771.44	1007.64	1207.79	632.19	738.15	554.43	484.84	844.20	970.10	629.18	396.16	671.21	632.25	1108.69	257.94	335.57	568.24	485.65
623			27177.31	338418.56	11681.31	5546.04	8972.82	6777.97	6647.01	7772.87	13722.19	4442.12	2223.73	1577.77	1880.23	5499.99	4912.44	2190.65	811.13	1569.07	2155.35	1131.48	659.41	2174.77	2145.59	1246.00	1550.92	926.08	1886.01	3191.73	2386.74	408.21	262.96	1192.16	380.09	423.70	987.58	505.04	659.71	512.72	892.59	766.44	211.01	1143.92	1143.93	657.03	287.30	422.01	644.54
624			32141.80	2174066.50	40791.93	4648.52	2905.35	5926.47	8298.46	7206.07	2692.48	4930.27	4988.15	5381.77	2398.94	4218.35	5910.31	4045.06	2339.02	1665.52	9264.53	5732.89	2418.09	2054.29	1732.51	5075.27	4116.30	6772.75	4388.44	2382.04	3681.89	3794.67	3941.80	2614.53	2350.51	1491.10	527.71	2990.83	2397.42	1277.07	854.83	965.22	2103.95	1490.57	2609.05	1950.69	2055.84	1169.67	341.89
625			26645.10	222752.09	37973.96	7717.95	9329.08	6896.28	4713.94	7422.38	7234.36	3470.16	2941.83	3244.78	2411.80	2563.23	2895.80	3224.90	2916.91	2921.38	2600.62	2547.30	1306.02	1149.15	1530.35	1584.45	1810.38	3986.67	3148.76	2104.51	925.73	1759.51	1718.49	1972.16	1286.05	1096.32	1015.43	2427.89	3966.01	994.23	1947.41	3798.36	2254.36	1633.90	975.20	962.38	1349.14	1310.63	538.49
626			55437.07	292369.40	16981.57	19107.94	26969.50	14805.82	5732.75	2591.28	1506.10	881.58	772.11	2836.46	2091.29	3422.42	1757.10	2488.28	1788.34	3130.25	8358.14	6863.28	2785.45	2561.54	1383.46	1606.97	2414.38	1012.10	4429.13	3441.34	2846.24	3833.21	2617.19	247.39	2677.00	2785.21	1993.52	2222.36	4988.26	4523.68	1482.97	702.29	349.95	587.22	718.39	1580.20	798.90	500.26	1070.81
627			95086.39	722524.43	39131.20	12756.76	12722.76	41683.23	9740.74	10808.74	6764.95	12626.03	17590.47	10089.78	14547.86	12140.36	11711.19	9970.09	12896.10	9709.77	6835.61	7721.54	4409.31	3919.76	3014.58	2444.91	1842.64	5935.90	6595.98	7663.32	5542.12	6190.08	4113.32	2910.50	2244.21	4738.23	4406.17	5486.50	5379.86	3165.52	1825.59	2790.76	2558.70	1495.05	1015.74	1241.65	2952.47	3494.67	3130.07
628			16744.81	390622.34	20751.86	14060.60	21947.06	10819.65	6449.52	9216.72	6138.14	6862.54	3915.06	3528.15	7662.39	8931.38	25124.57	12303.92	5100.69	7253.59	8815.09	9514.77	9494.13	2378.87	2201.96	8402.43	5378.93	3069.95	3535.04	8015.61	3575.74	3849.11	5045.85	3377.46	1964.30	3390.25	5096.92	1983.99	1874.76	3088.17	2146.64	2954.00	1990.38	2755.48	1800.61	544.04	901.98	2062.20	1634.16
629			118577.65	1057272.50	59325.20	24314.53	11557.62	9689.81	9934.29	20895.04	7719.27	6468.10	15072.53	13011.12	11182.37	9624.33	4706.78	7632.57	3406.14	2517.25	5405.22	5144.04	2467.29	5672.68	5014.09	9390.78	3734.81	2859.29	3267.42	5038.38	4624.75	4121.94	4941.09	3448.84	2076.91	2986.41	1934.56	2346.33	3851.26	2822.71	2074.33	2452.91	1997.60	810.19	1704.26	1943.80	1991.97	2108.51	1489.78
630			62169.61	498881.28	19617.95	8998.99	3508.31	2530.06	8070.32	3135.87	904.00	3370.30	3017.73	5186.06	4208.23	3849.14	3213.03	2783.78	1703.60	2386.98	1453.43	4417.94	1813.27	3327.55	2436.83	2934.94	2932.90	1280.11	869.63	514.06	2789.53	1488.20	1829.30	2527.38	3220.14	2280.49	856.20	596.73	1724.69	709.09	1248.36	1490.14	1062.51	1312.00	2180.76	2170.50	1041.43	1186.38	790.27
631			96288.46	895587.50	19343.35	3231.09	4886.72	4281.51	8417.95	3746.11	5413.21	6972.93	6237.11	6515.91	3230.17	6032.57	5451.13	2318.02	2139.35	5242.88	2189.56	1412.03	2136.12	2678.30	4893.29	3624.50	3439.67	4050.09	1544.51	844.85	2001.89	1120.25	1832.68	892.49	978.01	429.30	1988.24	1402.74	557.44	891.44	592.26	1574.73	1046.79	548.35	317.38	567.90	710.75	449.20	335.64
632			54147.23	2895058.50	48812.71	43853.67	31583.73	27775.91	19296.97	19694.22	17442.35	34429.82	29228.59	17916.90	45216.58	24903.42	20846.79	34583.17	16025.02	6337.66	6592.17	1740.56	20432.80	5960.25	5256.48	5748.72	3727.05	5536.28	15306.03	11360.42	20552.59	18871.40	9952.35	6277.13	7998.43	6740.77	2609.94	6818.72	7900.10	5023.42	14615.42	12456.58	7709.96	6342.34	3806.35	12020.78	7445.81	3726.93	2051.10
633			32486.33	363312.84	5204.58	5763.09	6974.55	4926.88	4219.31	5075.88	7043.07	4553.00	7908.88	8613.23	3890.63	2974.27	4509.51	4176.36	5541.32	3347.85	2579.94	3017.50	6001.24	2127.04	1147.21	1413.00	1986.46	1134.98	1078.95	3239.46	2415.18	1561.71	1187.12	2314.64	1281.61	865.60	1456.09	1270.75	497.94	1695.80	880.10	905.35	575.00	513.86	368.76	1136.10	1982.94	685.82	517.48
634			1481030.62	4259870.00	197842.78	6971.99	1905.27	3491.62	11656.33	9865.38	9560.70	5660.49	6785.30	2980.54	3671.83	3028.84	6145.65	4539.48	4518.64	10102.27	8878.34	3133.32	2367.84	3796.94	3218.41	2560.82	2584.93	2146.92	1108.77	710.78	1507.24	1858.93	2923.58	1672.22	1648.42	1050.13	609.84	1974.64	2697.24	1955.53	1563.46	1661.81	1026.29	1365.06	979.24	1367.22	738.29	1176.52	926.47
635			21538.96	306126.37	18801.10	11071.83	5972.97	3841.11	5829.81	6731.22	9889.16	10095.80	13248.84	22942.87	15308.35	2671.52	9139.80	9026.34	6178.52	4435.16	10339.35	5191.03	3192.19	3719.85	2642.78	1498.00	2512.97	8896.93	8999.66	3184.15	2247.76	3278.82	5292.68	3636.70	1359.45	1396.78	2180.12	4883.30	3748.04	1665.85	1991.31	2142.75	2051.48	1610.98	3247.32	2250.96	903.75	644.60	1224.30
636			70693.00	1827856.62	54486.05	9131.85	42676.99	20863.87	19751.09	16120.62	18088.61	7706.29	23076.60	33545.15	31483.94	16648.61	18501.13	10942.04	19305.13	28706.30	26601.13	16409.06	14446.10	11141.57	9914.64	8386.04	4855.36	5390.54	7441.17	8328.84	5635.17	2346.04	3343.14	8384.17	14983.00	8545.94	4667.33	4854.96	2744.88	3092.67	4805.10	9549.92	11857.85	3427.82	6647.89	2239.71	2946.32	3013.27	3779.72
637			62079.11	1612844.00	52454.91	24718.57	19876.08	8793.81	11855.51	7555.14	12626.95	14179.03	11080.83	7949.41	3781.47	5290.64	2122.07	6248.47	3882.38	4912.50	3892.29	3089.53	2025.01	3599.30	4022.81	1988.03	4464.98	6865.20	6585.01	3941.64	2269.50	5090.81	4792.68	2693.80	1751.37	1199.97	1199.52	3720.89	2886.44	1137.71	1420.73	1197.82	1127.01	880.25	1139.33	1017.71	2078.71	770.86	309.50
638			111490.39	2200720.50	48751.08	7581.02	6853.88	5833.30	6160.80	15564.60	5318.99	6845.31	6231.02	8340.53	7457.49	4389.37	10726.40	8863.48	1070.75	1695.92	5980.21	3445.53	1586.85	1141.26	4880.25	4039.48	754.02	2785.97	4870.50	3769.00	2158.25	1608.61	995.39	3480.87	1888.63	1311.58	654.01	642.03	548.02	2772.62	1757.72	1070.61	1137.20	1015.40	750.03	750.89	710.10	2010.43	2000.43
639			68522.13	1018881.62	33704.73	18111.32	17038.77	8066.98	8464.47	6226.83	7383.28	4241.23	4482.21	7291.51	5094.68	11499.39	5714.44	3858.59	5753.75	2837.68	1988.75	4547.33	5281.86	2281.61	4761.44	1692.73	7536.48	10773.15	7354.15	4628.00	2714.46	2467.42	5909.97	3123.25	1421.87	2924.50	4498.72	2806.09	972.95	1028.38	1401.78	1534.63	3505.90	2107.47	1808.98	2550.61	1103.62	738.60	603.68
640			85949.20	2480533.50	36524.54	10095.44	13588.96	7058.18	9285.84	7934.48	7280.10	1810.32	2106.55	1573.24	2939.78	2686.95	3455.80	1420.39	2052.98	4230.39	1992.11	3135.66	1945.42	2464.15	2723.38	3630.61	3277.13	2757.94	2679.48	3422.31	2056.22	2987.88	2239.05	842.08	1163.43	1488.65	2112.37	1579.27	999.10	909.36	1312.16	893.18	728.75	605.94	669.51	634.74	1105.22	1097.07	981.34
641			40065.74	1013239.56	85186.85	15630.38	33102.58	21476.26	18894.64	27072.48	19843.44	16140.88	18216.98	17801.03	16230.90	6421.18	11912.96	18665.00	10468.03	18784.40	12767.41	9267.32	4567.09	18336.63	17497.42	6150.93	8375.52	9567.72	9425.00	5331.76	8264.39	9124.03	10662.02	9246.63	6038.50	5926.87	5684.68	8695.15	5545.44	4654.94	2048.67	821.27	2723.34	4170.78	4902.05	2888.18	3342.48	3277.27	2712.18
642			414633.62	8414588.00	145665.26	13986.39	15784.40	13196.17	19605.48	19852.74	17470.41	10807.32	4090.90	15813.39	4817.81	8407.81	16645.75	6187.78	8182.50	6284.84	5954.85	10559.07	3570.50	3709.92	4871.09	4962.00	3666.84	6449.08	8621.93	4192.08	1884.52	3567.40	17435.48	13153.60	6460.39	6404.12	5069.26	1102.68	4637.46	2601.31	3505.14	2107.83	3977.47	5179.14	2875.18	1121.53	1533.96	701.91	2752.19
643			312486.81	1532356.37	68888.44	4070.11	7582.79	10062.90	10652.05	9125.74	4308.68	3448.44	2355.69	787.81	1549.58	4782.61	1828.22	3651.11	7000.53	2784.17	2738.18	2003.86	680.36	1174.90	2162.18	1141.98	1776.43	1821.49	2232.70	1567.85	2245.60	2833.35	1452.78	1166.00	747.61	983.90	2048.47	2281.90	540.20	1121.99	1502.66	640.20	714.14	2322.59	2635.69	769.15	567.46	337.52	307.98
644			61390.98	4038146.00	171690.07	15114.26	15681.50	9899.29	14388.08	19776.45	10617.28	9641.93	6899.18	12267.66	16680.50	6722.17	25012.15	21640.97	12503.31	20904.43	10617.50	6440.36	7226.84	12289.82	10473.34	16155.35	15099.47	14808.38	2853.64	7439.64	10992.89	2000.61	2977.74	6273.90	5813.29	8906.86	6503.44	5398.67	2641.59	737.56	1678.24	3264.66	6010.43	5999.81	5383.07	5299.21	2227.75	1791.09	1976.12
645			86011.53	553879.50	48072.23	9609.29	8754.15	14017.39	19669.88	8895.21	2712.27	3855.43	3320.87	2246.30	2662.03	3878.49	3303.01	3841.50	3155.42	4890.92	6578.64	3316.37	1353.20	1261.26	3774.04	4495.92	4182.82	3110.73	1116.04	2158.69	3482.28	982.27	1759.83	931.75	1664.18	1171.39	2409.48	1687.63	850.78	741.79	1427.09	1762.55	1189.03	1190.66	1199.10	418.77	997.95	1264.89	1345.67
646			40702.65	351686.31	20322.07	27335.13	21339.73	17539.90	6055.06	6182.58	4793.25	2204.72	6113.35	5300.24	6645.77	11696.77	5433.46	11653.59	4822.50	2433.02	7033.61	4273.39	4568.97	4615.59	4315.01	8693.46	9942.32	6508.25	4557.84	3893.75	7087.70	8053.26	7848.73	5463.48	2248.61	2972.58	5888.36	4474.93	6267.89	5712.56	1414.99	764.28	1094.43	1347.87	1973.81	1634.73	3808.49	4167.58	1108.07
647			91799.51	1613300.62	46384.05	21949.39	6949.70	23342.98	16777.76	19092.78	34353.37	15541.28	11359.80	5697.42	6986.42	10025.40	12144.20	10613.89	16995.65	6053.07	11084.06	11323.91	7924.44	10177.53	10883.72	7815.03	7478.51	8673.44	11981.48	8031.05	3903.05	5308.23	4402.89	11480.11	2044.62	3181.34	7746.84	3287.06	1867.50	2973.56	1895.54	1005.63	2675.34	4272.58	3908.28	1815.52	2418.40	3083.60	1784.82
648			292665.87	3080323.75	98339.38	12383.26	16754.08	27914.95	15147.25	15856.01	15204.99	9921.06	7568.74	20036.69	17559.56	13051.55	9050.09	7649.96	4335.36	6499.57	3267.53	4162.16	6964.69	6004.23	4563.83	3781.27	7174.59	5234.34	6604.89	7065.62	3050.45	2061.62	1816.08	2895.07	3178.51	1634.51	1168.87	2670.60	4520.42	1088.47	2566.16	2227.16	1417.24	1536.69	2053.73	1847.33	1406.40	1421.18	1832.72
649			73486.06	675389.50	27719.24	12080.66	14659.83	12258.39	6141.09	5673.07	3098.48	18224.91	19465.00	7782.93	4450.46	20831.91	10556.49	6749.40	16578.98	18324.89	3987.89	3236.00	3454.96	3472.40	3126.62	3063.34	4746.18	3756.05	5032.84	4378.67	5768.02	3234.49	2161.66	1906.33	3186.67	5086.22	5724.88	2080.37	1764.47	1613.27	3259.32	775.44	3317.52	3397.37	2209.28	1789.44	903.18	835.74	2580.98
650			23406.22	219019.40	24500.99	38512.96	28155.41	14422.97	15096.07	13017.75	11767.70	14226.59	10030.95	5060.97	21670.01	10921.53	3282.50	3692.88	10408.15	5737.98	4240.51	8811.56	4469.62	10332.03	5653.52	977.71	3117.88	7957.34	4851.69	4785.21	14810.72	27446.50	17235.91	13120.75	9720.52	4772.82	3555.74	4351.68	6561.83	2823.85	2313.89	4286.12	3391.90	4292.38	1879.21	3482.04	2721.52	3737.94	2941.32
651			1368828.12	3191520.00	375892.03	26955.29	9043.31	39630.71	48935.96	10089.80	20654.41	38558.81	29608.22	17642.64	21912.45	16776.08	7818.94	12513.16	8780.76	8832.69	6145.92	4734.11	5715.57	26821.09	32342.52	11267.26	4634.27	7743.81	17736.79	7217.04	2755.82	3998.37	2817.95	10012.26	14486.22	6429.81	1760.88	2607.88	1597.28	5479.59	6130.35	5369.86	7045.93	7211.40	2171.10	5036.88	2024.05	1140.08	2025.76
652			47978.78	1196961.37	24497.34	2646.06	7618.53	4078.90	5381.37	7148.56	6193.64	3339.37	4564.22	2543.91	2693.54	3001.09	2938.02	3609.11	2017.99	1163.34	2949.15	3440.37	1553.10	2244.47	4740.48	1912.06	2269.88	2392.54	3071.13	4476.63	3842.40	3065.75	2083.14	2518.08	3351.69	2311.00	1007.55	1546.31	1862.51	1787.23	1854.44	2124.12	1467.03	1093.07	579.69	596.61	1455.66	1138.88	1346.53
653			92794.94	808130.06	19661.29	4901.05	6777.25	8205.54	3019.83	2620.59	3747.51	5019.62	2291.71	3013.60	2035.14	5868.16	2634.82	2597.62	6896.30	7222.62	6305.58	5095.47	5436.02	6524.76	3453.17	3740.99	2932.68	3204.16	2940.41	1385.02	2341.56	2727.65	4097.84	5314.45	3745.18	1509.47	1941.94	1466.46	222.12	578.36	1016.21	1204.56	1561.25	427.61	608.70	1298.10	892.43	780.64	999.61
654			47919.35	542840.31	24097.52	9902.96	11460.62	5739.70	5068.49	4718.26	8368.78	5402.01	5796.23	7062.63	6583.23	11064.16	7252.30	1369.85	1632.19	3146.87	7924.59	4713.36	4166.23	3844.35	4643.74	7360.20	4427.36	1345.53	6007.27	3266.30	2117.93	4282.66	2180.01	3217.93	3476.34	2554.06	2874.20	4286.34	2652.64	2803.84	2732.48	2083.52	1802.52	1828.10	672.78	1063.50	991.45	1024.46	643.65
655			330959.15	2572098.25	75513.57	6734.59	9006.20	9410.08	5805.44	8213.49	11698.94	6844.46	2804.67	6999.04	11060.51	8518.40	6674.37	11210.90	6526.56	2173.84	4558.80	9640.91	5811.76	2390.76	3692.81	4158.95	4150.25	3241.22	1915.99	1694.24	1311.02	1163.83	1170.84	1880.42	2303.66	2005.87	1054.98	1554.96	1228.81	1038.63	1291.01	1472.20	1218.78	1092.60	1856.89	1761.73	575.34	349.81	764.43
656			846679.75	3558851.75	103359.21	4001.47	4977.05	7911.74	8143.78	8129.56	6770.88	3941.54	5893.47	9558.69	5158.47	5082.74	8067.13	3416.60	4720.55	2341.37	2347.11	2713.32	3961.16	3138.87	3210.25	2393.41	2082.31	3922.02	2770.43	1579.52	3178.09	2358.76	1395.03	3093.39	1765.26	1797.24	2053.70	2160.43	1028.94	1450.44	1297.21	836.44	703.58	2133.56	2176.47	1145.87	674.48	1217.60	1335.06
657			29382.50	527831.87	14296.86	5484.82	15837.47	12244.74	10494.34	6143.76	20452.08	13774.38	4887.53	14319.79	18105.64	5024.07	15563.57	9980.68	6893.72	5734.40	3678.19	2548.94	6179.40	9098.97	7455.01	4597.57	2549.77	5356.78	1552.80	2437.99	2297.00	2202.89	4408.64	3118.09	1841.12	1253.76	2589.85	3236.00	1887.16	452.83	2082.44	2525.61	1380.38	939.60	1688.65	2100.06	1630.13	767.05	1792.39
658			465689.75	5729708.50	250552.57	16016.63	29827.49	5812.40	5059.03	12698.67	19243.27	4406.16	3806.24	3286.39	3678.86	2831.07	6614.51	20255.23	16432.97	4008.77	8326.76	7938.74	3886.51	8798.67	5486.38	1858.35	6374.96	8626.21	7758.68	2808.51	1638.46	3924.87	3578.18	4690.76	2898.86	6871.70	5436.17	4354.47	7212.51	1878.07	627.43	650.00	5563.88	4894.52	1778.82	816.72	2437.70	2219.75	2357.47
659			2815887.00	14182246.00	757941.56	30623.17	14831.05	11506.42	14271.35	11008.56	8855.14	7900.08	24602.58	13683.73	10081.27	6178.91	4705.13	6141.99	2913.76	2585.85	4280.77	1880.69	3267.68	3521.57	5151.81	3117.34	5261.19	8938.59	5117.59	4992.92	3153.48	2024.93	1928.74	2304.21	2219.27	1310.36	2489.44	3672.10	2539.21	1747.82	1492.25	1789.92	1584.07	1590.06	1624.55	1368.18	1484.39	996.64	1297.72
660			12950763.00	27651154.00	4243272.00	88991.27	18654.02	14810.02	6273.87	6304.19	4546.82	5444.78	2469.13	7627.35	19893.89	7424.09	4322.76	5191.32	2972.32	2716.40	4023.39	1929.54	1814.13	1251.51	2241.42	2800.58	2854.02	1258.73	2269.98	2315.66	1824.31	1540.71	670.77	1245.32	2477.36	1578.85	1829.78	975.74	1334.77	1078.42	1338.55	1211.38	2495.09	2053.64	2242.59	987.24	529.76	997.42	855.48
661			10248067.00	37034456.00	15786041.00	5994849.00	1426316.87	90861.89	31982.95	5965.01	7979.95	13741.09	12482.43	6211.47	17650.46	9301.33	9016.40	5515.93	6681.33	3952.49	4219.18	6509.57	3275.84	3668.65	3629.08	4004.38	4893.49	4878.08	5268.78	4898.59	4335.63	2585.81	1467.77	2965.23	3406.38	2827.59	4179.81	4958.70	3852.24	2145.74	1277.96	1367.43	1210.70	2841.67	1737.61	1505.17	1356.54	1038.22	949.73
662			8059977.50	24566302.00	5418459.00	734762.68	76135.06	50992.64	19032.89	8487.58	7810.44	11791.94	8282.91	12149.28	11150.66	32708.31	22185.69	15373.72	3289.27	2598.36	3220.17	3323.97	3572.73	3432.67	2897.54	1856.79	1961.82	6097.33	3062.17	1339.57	1898.27	2728.78	1005.40	1711.96	3152.07	5005.51	3418.90	2068.84	1765.51	2509.83	3096.96	1651.79	784.63	1221.69	1366.22	798.30	1529.73	826.80	966.67
663			8657838.00	24741220.00	4444963.50	227346.56	9130.99	10448.40	12204.77	3540.00	11628.51	13836.23	8456.95	5505.71	11750.37	13963.65	9812.05	5758.05	2522.99	2331.68	2537.39	1694.36	1058.41	4395.61	5380.49	3666.69	1450.67	1560.53	1216.68	838.21	1326.25	978.52	567.25	689.06	908.10	723.68	910.37	715.06	809.40	754.12	1721.61	327.78	352.86	651.99	1146.41	1186.18	1128.98	554.98	597.26
664			15593960.00	42771876.00	7168282.50	144561.09	25940.02	12990.83	32441.56	26150.42	20950.87	30478.74	20587.85	5040.83	12093.84	7043.01	6098.49	14713.92	10441.08	8273.11	10332.99	3810.91	6893.05	10869.16	8967.71	10213.62	3385.23	7845.22	5192.33	7594.12	12411.64	3297.98	3165.87	9267.16	12057.90	14290.03	5523.97	7248.76	9765.99	5316.72	6113.18	5006.81	4523.31	4326.74	3885.15	3102.77	3558.73	3383.88	5981.28
665			14298856.00	78325768.00	24749594.00	443785.15	19331.87	14487.07	14704.65	4970.05	11988.98	8021.96	7750.95	4391.85	8498.73	2943.18	8387.81	2616.49	4408.67	3937.14	2899.38	1238.32	1989.05	3637.90	2399.90	2699.63	1578.16	2735.47	1930.04	4467.84	6065.02	4289.66	2773.46	4225.00	5861.57	4821.22	2544.17	2682.32	4984.10	2650.67	1424.54	1445.90	874.35	501.98	831.04	581.63	508.39	1197.12	976.21
666			1380143.37	11658622.00	674904.43	161994.57	33862.30	21460.83	16933.09	13613.98	9481.44	8762.11	7304.98	14206.62	14196.69	16332.43	7620.88	3596.10	2477.69	1967.88	4056.83	5849.22	4614.35	1475.68	3117.19	1641.87	1926.84	2889.58	2583.11	1201.02	3706.76	2965.24	3066.08	1690.17	2484.69	2546.36	2009.56	1423.87	821.25	1772.08	2268.40	1781.34	644.00	829.43	519.88	1448.51	702.57	1036.34	1904.67
667			7241386.50	30249820.00	10081580.00	348862.40	155825.23	63616.01	22014.97	21633.91	42973.07	24058.37	23463.04	42875.93	4523.91	5047.66	2333.69	11181.22	5460.92	4166.79	2423.37	3039.05	4456.72	5617.94	4618.48	5086.38	3474.08	2933.66	7474.86	10458.86	14647.50	21289.24	10775.30	1765.00	1038.48	1066.73	1899.53	3968.64	1113.80	10140.77	6276.55	11402.01	5137.13	3065.65	2187.73	2866.02	1795.84	2300.67	2472.10
668			4296706.50	20142180.00	5775910.50	701954.93	109514.28	36206.89	15927.02	7591.44	10734.69	9762.69	11296.02	11308.52	13734.36	15505.65	18519.84	12723.54	11091.24	3386.31	3195.95	4790.08	3604.37	2013.83	3156.13	5912.45	4701.11	2107.11	1744.59	2976.32	3032.43	6578.18	6422.46	3800.98	3001.59	1418.20	3414.76	1655.85	2424.79	1745.78	1702.51	1272.15	1434.94	653.26	1126.91	1543.90	2383.88	1555.49	2752.00
669			3004145.00	47755428.00	13967165.00	519765.93	100545.71	39248.01	20486.28	13488.74	9402.96	9494.52	7417.95	6954.85	15068.03	15371.46	21509.09	9981.56	6929.68	3582.33	6958.21	3262.77	6665.59	4067.24	6012.39	1352.32	2160.26	661.80	1402.06	2717.02	1701.96	1636.00	2990.43	1212.80	3150.93	2708.47	2898.17	2945.71	3932.01	2173.92	1891.35	1146.99	468.22	736.72	1760.31	1809.10	1219.19	575.12	2231.90
670			8391376.00	16733710.00	4815353.50	142405.07	34815.89	16930.27	14268.97	9228.12	3241.75	5011.40	2758.77	6641.77	7676.80	17922.79	7930.16	2814.90	1741.05	2077.10	2969.10	3341.28	2533.59	3244.15	829.08	2900.31	4586.19	5518.67	3892.87	2816.43	2843.21	1455.91	1416.73	766.89	2749.80	3369.38	2827.57	1903.79	1805.37	1223.91	933.14	1351.74	1387.83	1084.67	1288.36	1736.89	541.65	408.11	574.45
671			14527459.00	27547674.00	6200309.00	56004.85	36467.85	16100.61	8856.52	13961.88	19745.90	12604.53	10040.58	5163.06	10365.24	4651.54	3819.29	1918.63	3338.85	1800.53	2056.49	1970.54	2712.72	3545.95	2100.73	1714.33	1816.73	2528.28	2172.22	1702.00	732.22	642.97	1045.18	1263.79	873.14	972.25	864.65	688.75	707.86	856.59	396.47	1666.29	827.07	881.34	1647.48	1439.48	1263.22	966.77	484.51
672			8117939.50	33848040.00	3556754.25	111243.42	48076.63	14553.77	21807.04	21839.70	29978.14	42854.29	24482.62	3939.95	5490.30	12126.48	10544.39	20533.90	11966.40	2243.13	3533.80	7484.40	2130.46	1628.00	2702.89	11040.44	2816.85	6786.54	16810.21	69.76	9418.10	3486.63	3996.14	2036.38	2341.92	3134.10	4031.30	2825.95	3787.56	2378.21	1993.04	1794.39	3232.94	3623.94	2112.46	852.50	1005.26	1754.73	635.76
673			10463074.00	16058083.00	22856144.00	10654412.00	605077.37	58932.33	36752.91	19321.83	15516.92	30397.00	16107.16	5022.75	3348.36	5766.86	3839.33	7752.21	11308.09	18837.73	5934.02	4512.51	2603.18	1742.43	1184.89	556.95	550.94	781.73	1844.61	3265.78	1959.70	802.51	1025.84	1405.02	710.92	1261.42	1025.22	1433.71	583.16	488.43	898.86	897.89	1334.22	417.56	926.50	489.47	1082.09	817.86	932.14
674			73325.27	228558.06	125527.77	65103.39	41353.31	34861.72	90489.44	112598.78	48757.99	91094.25	84933.23	37076.94	130473.77	115726.65	69397.07	48499.71	26481.99	26463.08	26051.86	24261.38	87505.95	75375.86	79823.24	75879.35	56190.28	29837.68	57355.80	26911.18	6569.08	1525.48	491.24	192.03	355.79	339.47	264.10	256.39	160.80	121.97	106.58	73.80	71.04	49.11	76.43	134.03	93.01	93.31	95.05
675			2781547.75	9791486.00	8854935.00	2166242.50	423860.71	148516.15	40529.24	32776.39	45412.89	40451.30	46580.37	44042.12	33885.57	34471.34	63528.78	54536.05	38247.72	54529.01	66117.95	42202.68	33582.75	20321.64	15028.93	17242.10	23108.91	16728.34	37952.66	46877.49	54143.12	70810.94	49457.29	35629.05	18781.02	5223.71	1910.23	1056.35	1103.09	321.48	1480.17	410.20	346.99	742.33	388.23	428.69	364.44	746.93	233.09
676			1305010.75	22424510.00	2840131.25	764124.68	1073365.12	448132.37	136919.04	71192.14	139189.14	232260.40	116833.52	90681.12	106976.42	178230.06	195726.32	237702.14	130750.63	255533.18	180681.64	86034.60	185751.10	135868.43	71354.31	120253.39	157646.95	80198.31	54103.41	68962.39	118003.00	170943.68	89169.57	48853.47	31838.16	15464.67	3784.85	3420.82	2269.57	1112.73	437.49	750.81	1713.36	2164.58	1423.14	1715.85	1024.45	2314.36	715.21
677			292113.87	732267.43	1371144.37	1078580.87	393929.43	188757.35	125925.82	106594.03	141411.39	162025.98	90746.89	103187.90	108610.75	89099.61	47004.21	90853.43	68417.03	64309.21	49917.13	39443.33	63523.73	48288.44	68902.32	45106.81	82962.58	47440.42	46041.08	26401.28	43964.69	42310.10	33164.57	21074.73	17480.68	7515.26	3199.55	2398.73	1466.89	373.69	358.16	232.46	277.52	203.43	180.75	211.98	257.20	306.42	202.43
678			94332.21	221719.21	165531.17	60806.11	145231.12	36014.66	128026.35	150797.90	354113.68	2060056.37	1917393.37	1117533.50	915641.81	967385.00	668465.00	229619.90	148116.68	139243.85	211463.14	228566.26	109847.97	61149.34	70167.63	60199.18	91722.14	46783.01	21183.57	46669.16	65321.61	44008.65	34706.74	38494.16	28094.19	19742.19	10799.34	4776.04	2438.17	1487.63	1462.06	410.76	338.72	322.77	322.11	190.50	131.23	102.59	153.65
679			4064486.75	10169555.00	5149152.50	6849565.00	2957258.25	499724.18	346295.56	155616.76	106973.67	182981.01	104099.48	43658.68	64402.64	79843.41	24292.32	42059.69	33377.93	27645.22	20632.12	29008.15	43306.61	29504.49	16501.34	18198.01	41081.36	31279.66	4366.27	16199.53	20115.66	13803.18	10826.30	22143.09	25313.26	41354.17	106909.02	46133.66	10529.58	11253.36	1299.47	367.62	1471.11	930.09	624.70	400.70	479.41	343.69	313.28
680			879282.43	1349503.37	700494.81	1001151.43	651143.06	102014.43	98056.76	130698.11	171958.75	102222.86	190601.79	146047.29	76702.80	183666.18	121517.82	84131.38	119757.04	87622.28	86120.52	63543.90	65496.60	61177.91	26047.20	19597.31	13956.73	22767.78	9847.87	17329.33	27078.62	34103.85	29857.85	43604.82	54928.50	29743.69	11264.53	4937.54	3386.37	1673.52	843.55	644.40	601.49	482.48	280.00	216.70	110.15	137.87	260.30
681			8415484.00	21509254.00	12325571.00	1170884.00	221163.84	211075.78	151592.65	76173.51	76137.12	27441.50	28559.43	22596.81	35129.37	52761.09	49842.57	41611.84	62745.73	15806.12	47888.32	104244.24	60499.16	91886.53	111173.82	60422.62	19872.61	26913.96	8941.09	13695.11	4592.92	20462.94	21013.24	15441.49	16440.90	6151.15	4046.77	3518.07	2712.69	1428.91	1158.87	962.28	892.90	464.80	343.11	370.21	333.69	393.75	303.76
682			167149.21	286938.68	1071674.25	874234.18	535355.43	259763.12	279061.84	385984.06	366424.46	168061.68	158224.71	118121.90	59515.10	61221.81	45230.47	24216.05	33160.74	9123.19	18536.45	32423.36	37401.17	24152.21	23966.90	36594.95	77582.25	59038.50	28844.62	26795.42	20286.07	17661.06	28035.40	34806.65	52535.55	23482.38	38927.27	13739.95	10064.30	8393.12	4226.83	3427.32	1661.17	506.38	616.19	566.01	307.95	314.45	333.31
683			1911176.00	3597781.50	3831210.25	1599089.00	1255009.62	1601423.37	866255.43	464851.21	963510.50	625319.75	189627.87	83001.21	64924.08	60803.10	95667.42	46504.76	28301.97	28874.58	25001.83	18980.67	37401.92	26465.43	17013.82	35670.42	15134.96	6614.73	13898.44	10140.00	11064.00	18796.24	14920.71	16176.83	38498.65	58991.10	41727.48	33870.45	17503.20	2507.56	1770.06	1107.94	883.09	654.49	566.25	302.52	274.62	779.68	563.96
684			5645160.00	51422468.00	19256822.00	3351464.75	467823.62	247696.85	68515.13	54144.61	41743.18	32905.82	153839.50	85659.43	36856.77	10472.98	14825.18	20365.27	15198.89	7181.78	14032.94	7129.54	7863.55	12424.83	7053.84	5835.38	13657.09	10656.30	17580.64	2277.88	10701.88	14412.08	33066.68	13392.28	5292.96	3604.82	2119.82	521.25	720.41	588.39	236.65	264.21	460.86	358.50	272.23	532.48	292.00	162.47	543.64
685			19730.81	85877.39	125902.66	166173.95	66899.17	20780.71	272555.06	208975.53	43925.44	58374.33	28428.09	63577.49	243637.59	239366.12	74040.71	63346.68	75156.62	43732.60	83008.16	64212.99	147313.96	146525.39	89048.78	119803.99	75188.73	26040.29	47689.64	26876.57	35290.90	42489.59	67939.80	72431.00	41459.68	28291.12	16534.75	6402.59	2398.93	955.05	705.62	518.64	516.04	231.58	112.09	209.70	127.66	197.83	183.55
686			34396.62	91575.59	54291.63	33532.16	21976.98	21334.02	24457.94	24580.79	74035.11	54498.28	36053.78	87415.87	62387.15	78694.17	67006.45	54419.85	61944.32	77508.84	82376.70	73651.96	119214.97	66616.63	29983.07	34652.19	34136.11	29181.42	43236.00	75726.62	28265.33	35967.65	97016.55	55173.39	37678.41	42572.52	37772.19	21750.46	7917.30	4191.34	1352.07	1232.51	758.85	673.96	276.90	207.16	217.75	108.13	79.86
687			1933664.25	5573955.00	2175588.75	484972.25	170185.82	57753.12	56002.98	60309.75	51214.96	64074.61	39914.32	113500.26	125402.14	160803.64	39526.62	93322.45	171757.96	92132.90	75262.42	120854.32	82587.52	52237.61	26294.29	79478.96	74530.08	40096.74	24518.28	27822.14	37081.35	41657.94	19963.45	13569.82	9073.29	9401.55	8641.64	5118.83	1325.68	566.05	862.50	798.41	260.48	200.52	282.96	260.09	174.94	210.33	171.82
688			16345.33	39122.31	52005.57	64727.92	136319.59	37752.17	52600.11	38118.17	38491.51	47867.50	87905.03	193666.06	137601.07	48581.95	82988.51	125358.51	93171.10	121449.38	34389.55	55479.14	131062.98	88084.38	45646.05	19116.73	29026.68	26958.68	40494.83	47847.20	30283.80	44132.03	18996.71	22060.08	31977.04	72467.38	33526.45	11174.70	10778.52	5488.33	6976.82	2491.06	1747.29	893.40	376.94	282.33	324.76	154.48	103.61
689			11637031.00	22940562.00	16317222.00	2299229.00	687978.50	1322818.12	525175.87	101416.75	33657.91	60973.51	98207.56	154479.35	68744.32	70584.05	107031.23	26069.07	22225.73	44178.23	57129.79	25134.14	31450.03	20716.33	18953.12	41842.95	37745.99	19358.48	19298.23	18576.48	53097.96	102860.87	38820.09	29090.51	41357.28	61785.95	48530.49	15831.05	7968.56	6331.02	4186.79	1889.90	1034.45	1151.86	474.53	418.12	282.49	477.97	240.85
690			639360.43	8438243.00	4456536.50	7359048.50	11540759.00	6272261.00	912699.93	226675.81	59566.69	44056.56	59622.77	30891.55	51256.24	124681.64	54481.47	16690.41	22721.19	23234.23	15844.28	13540.67	21243.64	31292.93	26780.32	14473.61	10239.90	13439.89	15012.35	13233.51	18514.36	7542.91	14453.07	16526.57	22895.45	21617.11	25108.18	13397.43	14379.21	5750.83	3760.62	1840.03	769.22	1617.05	900.48	809.94	854.13	284.27	1071.85
691			1516668.75	27782942.00	9464946.00	4834602.50	4061280.00	3501627.75	255326.62	92371.67	80221.24	128337.89	70050.66	35253.94	65511.39	20606.67	17183.96	16529.48	31377.80	17925.92	24374.67	17850.88	7387.49	17201.60	8571.89	11661.68	16082.89	10502.37	8798.35	8669.49	12764.50	8257.51	16202.83	18090.59	18702.30	12678.95	33996.38	21644.07	8051.81	5865.22	2924.01	1383.01	805.97	438.25	325.06	646.20	1757.03	578.23	376.59
692			1414032.87	8585632.00	3521677.50	4543871.00	1148039.50	51435.73	35377.17	10960.34	15997.34	24492.88	32177.51	24025.96	67744.73	40716.81	68739.01	74184.07	70361.42	65872.79	43119.02	12311.31	14737.13	31718.98	28607.02	20140.04	17241.48	15809.73	24554.50	32226.86	9447.79	18133.33	27671.33	11505.02	14261.11	19510.24	23451.95	14821.13	4142.12	1132.92	468.62	760.70	525.20	329.01	183.65	165.47	227.24	137.43	190.52
693			2349920.25	10229439.00	4148201.25	2536712.75	1762948.25	366131.68	286264.59	45039.28	25147.37	45337.52	48224.75	28235.94	13818.70	4168.14	5138.78	9898.21	9262.06	5288.70	3859.40	1992.15	5185.43	2595.41	5071.86	3146.84	2459.41	3201.47	4596.78	6485.05	9661.35	9965.65	3200.23	8871.02	7260.52	5327.01	3560.01	2352.41	4891.55	3277.10	1195.66	972.88	342.15	383.52	461.90	376.30	285.15	178.63	128.19
694			151619.09	1385449.75	1037899.62	1125015.12	559900.00	129146.25	327463.62	481260.78	123595.45	644278.81	2952988.50	726412.93	67991.43	34560.68	38557.90	38900.80	28087.50	29705.01	18256.75	16868.30	11069.39	18590.73	18242.08	13388.95	12228.01	5653.76	12612.00	24746.61	13994.45	11844.89	18039.94	24361.45	15970.54	9322.90	2755.91	2040.65	531.69	638.52	581.02	357.69	390.98	223.46	191.60	187.51	283.52	477.70	376.47
695			1076014.00	3704468.25	2615652.50	270249.15	90435.98	31987.88	32713.36	71340.21	65590.97	37027.28	16904.53	65660.36	199997.70	56935.43	26293.12	10894.96	8547.93	14790.38	13145.14	5321.98	5656.76	2825.10	7630.03	7739.87	8645.48	8094.62	11007.87	14720.05	21893.94	15100.82	8277.19	27619.10	12188.72	5260.21	2177.54	1317.28	762.63	457.82	327.57	188.08	283.82	349.22	151.99	100.42	166.32	190.07	150.67
696			548876.12	2497903.25	1166150.75	772280.93	280834.37	98812.41	39998.62	38304.87	63535.19	88829.77	50573.76	18003.13	17158.74	27364.21	23570.90	27802.63	28913.62	12872.65	8417.67	13430.09	14683.12	14153.55	22719.33	21676.70	12637.58	5107.34	8068.82	15574.56	21944.09	12239.89	32905.27	35271.12	22008.49	21367.82	18228.87	8896.97	6916.54	5865.57	3105.27	999.58	585.14	476.53	181.25	426.13	320.33	280.82	238.12
697			3646401.75	8383218.50	6901392.50	935171.12	670498.31	357713.37	134910.87	48940.50	55169.20	18407.13	15525.10	14533.07	20274.04	27426.71	38990.75	20679.16	14856.94	19330.16	12783.59	2716.96	3682.07	4483.67	6340.29	4027.11	13131.38	17413.98	17162.99	12298.99	10881.95	4979.99	16590.92	11974.10	2349.48	1331.10	3105.88	4599.60	1298.77	559.65	398.65	376.91	362.45	320.13	421.17	106.89	326.92	121.92	67.96
698			192134.03	4543026.00	11414771.00	4727465.00	1300704.37	519005.18	87677.71	134349.42	33030.10	39169.96	12076.85	13002.21	23720.66	23927.25	26628.85	31261.70	30791.42	18229.17	8886.16	6473.71	5493.01	3269.76	6963.35	4197.63	3019.10	7608.96	17790.15	18697.09	16765.34	9645.80	8915.06	16761.86	89101.29	106520.89	24353.09	13519.82	7370.94	3433.56	1425.39	312.05	149.59	380.20	886.48	431.01	223.01	477.13	360.96
699			1182731.00	3866929.50	1576098.87	729497.18	798308.43	4325409.00	1160365.75	119864.77	38025.66	34012.91	24734.55	19564.90	11661.13	13286.45	15286.82	16160.53	22346.25	8536.39	8828.92	7968.42	6237.50	9086.51	4290.15	4139.90	5081.14	5820.51	5812.69	5483.78	4182.35	2439.28	1237.14	2738.90	1580.27	931.66	1173.07	940.11	436.87	521.04	559.95	446.58	345.70	314.98	596.74	371.28	299.04	475.06	168.23
700			279418.59	1273675.12	3195350.25	325280.96	112832.89	31177.70	31190.41	37544.26	30368.26	56201.01	59594.87	19600.27	19617.07	17916.75	14685.33	5431.34	18179.77	13144.11	10266.85	18629.75	20593.54	23749.04	23736.85	37477.28	38203.60	28585.20	20852.88	17877.65	18634.65	20595.45	21381.84	12568.64	3674.59	2102.13	1380.32	1022.39	368.01	148.31	237.73	338.46	312.51	207.76	146.63	209.59	186.48	115.62	188.88
701			1261531.75	3195233.00	5232563.00	7774031.50	950004.56	440944.18	69612.42	19025.51	28190.13	29663.41	34415.55	35166.51	22167.42	16418.31	13603.70	22560.44	26319.69	9071.79	17031.12	9574.14	16997.30	25895.52	5568.28	7880.50	4475.42	5788.16	12240.08	14727.86	5954.77	6700.38	9238.97	3697.11	2742.29	3328.81	3682.45	1315.27	774.96	598.89	266.50	509.32	403.88	349.40	376.03	500.14	308.67	283.23	314.21
702			584195.31	2209626.75	5033152.50	3014512.50	1968975.75	3347674.25	535101.12	66693.75	50544.45	25502.79	22117.04	22726.08	22496.01	19967.36	31249.28	16617.35	10126.54	9357.14	3155.23	8350.08	11159.08	14231.30	24115.65	25271.98	15592.54	7842.27	8927.21	2008.46	6068.61	4639.66	7363.37	3217.56	1335.09	1146.72	1087.96	900.67	977.60	491.04	358.21	441.49	283.90	308.04	655.36	300.76	281.90	594.48	194.92
703			108414.84	889297.50	1213674.50	624334.81	276406.25	739948.93	371641.18	47815.38	26341.95	21142.96	18546.83	16444.65	21491.92	10552.99	25792.49	38423.03	27046.83	52408.91	52956.63	23750.59	11987.51	19894.20	17415.57	17628.65	17958.00	14821.17	17069.44	7587.94	10316.70	16911.88	22319.37	11156.20	7302.26	4465.29	1604.62	773.78	572.39	182.99	194.30	89.40	152.65	130.96	88.87	91.01	145.79	145.81	167.24
704			81580.10	258567.00	407662.21	218641.06	136846.26	193460.21	75381.83	104823.37	43391.22	35789.52	31279.30	49871.80	58746.19	65847.36	112588.91	40421.13	42623.83	77501.78	28925.45	18928.41	16244.97	12171.37	9385.88	15996.63	26698.98	18065.10	14152.23	16963.70	16461.04	33234.48	46000.77	12469.52	2039.46	1226.45	480.96	330.13	343.38	152.37	167.56	194.48	167.85	101.11	135.52	113.66	86.27	53.28	121.92
705			484448.03	1055818.00	1284258.75	602127.43	197929.87	99668.53	51416.30	117879.15	68242.87	34360.42	40922.67	58955.98	17366.29	45352.57	56191.98	32090.19	25482.13	64281.26	36113.99	27021.23	38436.67	17174.43	17974.91	10934.54	25403.19	18213.08	18374.65	15691.70	14643.08	5579.17	5173.64	5121.90	1583.31	1536.91	942.59	319.56	186.69	134.56	198.23	169.69	100.14	157.26	173.63	58.84	107.92	111.08	148.88
706			659081.81	7020117.00	7834349.00	1635634.62	276741.78	195264.81	38044.90	92611.59	53322.63	92474.04	61812.95	16899.09	25391.57	15478.92	22289.74	19868.43	16445.05	10486.93	13385.75	21272.28	66466.76	38939.48	14226.07	18804.56	32557.35	57903.12	52351.83	21648.46	23388.17	17607.15	7232.84	3460.97	727.76	519.66	583.59	514.33	202.38	107.37	109.12	149.45	91.22	164.05	122.56	101.07	87.95	139.29	58.66
707			1474631.00	4293417.50	2208821.25	3368496.75	2435636.75	408780.00	49280.11	33526.58	31486.54	28664.69	45068.76	40640.41	20844.57	23737.42	40640.26	35786.27	24857.71	18836.98	50771.93	52872.33	34692.13	11117.82	29165.90	30370.50	29874.27	26282.00	12107.75	11646.71	8921.28	3051.56	1028.22	830.81	582.45	182.90	117.22	145.42	318.19	293.32	242.21	210.22	195.00	96.48	187.36	147.07	123.70	127.46	140.77
708			145519.23	322370.18	1666523.37	577559.37	251616.29	362611.40	769185.43	850815.93	132985.96	46117.58	51835.46	49814.54	59990.51	45638.90	56004.28	81749.62	33810.55	14471.40	20902.00	17252.16	30187.99	12446.87	11795.54	12882.18	34311.42	31814.83	29994.04	28013.74	20783.43	8590.93	2856.12	1360.89	549.05	413.77	205.17	160.63	324.76	323.01	166.20	313.09	531.24	300.60	131.06	183.94	203.96	100.61	133.65
709			2989830.50	6417224.50	4016462.50	4090134.75	1846430.50	525646.00	156413.59	100841.37	133148.64	36673.16	33124.37	37826.86	25811.29	15491.79	13879.95	10214.68	10489.42	6147.68	10960.87	7882.13	4613.40	5051.62	7216.82	13361.26	20884.14	18109.44	8706.31	8686.55	18385.66	6310.86	1710.86	1827.28	1864.70	942.11	417.95	362.50	416.47	393.12	408.24	263.87	150.69	608.35	466.96	387.35	340.66	125.44	318.93
710			786353.81	3809516.25	2185751.75	464842.56	287358.56	118743.28	522165.40	222725.59	82690.10	48106.58	25065.64	14251.44	17749.20	29746.53	27866.65	13058.16	13831.12	13951.80	37138.37	37427.38	39943.35	43013.01	31346.05	12548.24	14984.69	24696.57	21302.70	35016.05	34560.10	18703.25	9742.88	3479.87	509.20	349.09	317.35	163.93	233.46	158.61	274.38	385.96	263.80	225.35	123.58	142.53	267.87	137.56	210.68
711			2522236.50	5434963.00	9191175.00	6945307.50	8432932.00	3201754.50	272626.50	436877.62	718701.50	448197.06	210127.56	42611.16	13815.67	37717.77	23317.50	22494.51	18596.94	16388.59	17686.78	19507.24	25949.71	14175.47	19481.68	30203.34	19593.51	16329.29	34401.22	13315.94	5117.31	5698.29	1777.06	1694.61	652.49	1525.40	1511.82	614.73	421.49	486.25	1366.22	1783.49	1376.97	930.81	1728.13	1042.77	610.91	737.76	199.53
712			106160.54	484618.96	675960.37	637247.75	815644.37	419512.56	164611.60	88659.39	35698.01	38313.36	73032.65	54176.41	59302.16	65089.51	70432.81	115398.03	46648.68	15892.94	42834.32	38071.11	21022.92	27310.66	35352.06	27094.86	21863.66	31165.14	17270.94	15653.27	5909.70	3121.91	629.19	453.71	376.44	178.59	160.29	164.83	72.25	95.84	76.63	130.99	79.19	103.79	93.41	126.21	100.89	117.89	105.78
713			1144529.50	3235768.50	1547999.75	1060445.50	1146340.25	947855.00	1422601.62	236938.84	315970.96	51003.15	49501.33	43286.75	36446.43	28392.10	17737.23	27039.61	22712.00	18701.30	21133.50	16157.73	17459.10	16252.23	14940.03	10789.00	12488.04	12212.50	23462.80	16433.68	4774.90	5324.13	2617.00	999.58	230.34	279.43	338.69	341.80	307.90	274.20	390.83	205.70	123.42	409.08	789.85	810.45	630.37	430.36	430.68
714			1478023.50	3262998.50	1530035.50	993982.31	459572.25	4123765.00	2976417.75	47210.80	29175.32	38984.78	41046.96	32417.97	18104.31	36903.96	50389.52	33143.08	10205.72	13880.56	14682.44	15316.28	9733.89	4754.74	9356.72	10068.38	7509.51	9876.15	13448.54	12244.33	4118.26	2094.44	964.40	444.40	610.16	622.23	277.15	252.68	544.02	654.59	546.01	406.30	295.42	531.30	274.86	443.65	721.88	269.28	355.72
715			3464924.75	20176626.00	31222472.00	8244678.00	2091490.12	849830.18	147960.20	44305.08	107598.12	39049.15	26766.04	13265.13	7218.83	8753.86	6313.50	14273.97	10317.96	10462.89	8231.33	7102.09	6282.84	4767.73	9991.20	6830.15	14701.37	18559.37	20834.04	10194.72	6417.72	2743.72	1990.70	1695.46	1409.68	794.42	906.25	1270.99	1872.02	886.05	872.37	954.89	999.62	537.95	771.98	702.42	890.36	497.60	532.69
716			650221.50	3175619.75	7541336.00	7780323.00	2750153.00	611215.81	229197.18	92278.52	102514.35	243274.90	119944.12	56140.99	19160.47	20987.75	32497.28	70382.64	73507.79	42496.05	21708.75	20217.54	31046.95	16694.54	21391.89	15194.92	14119.26	8593.19	2462.51	1643.92	1638.51	395.56	256.20	691.74	296.95	728.74	1223.07	697.58	305.97	723.83	393.27	524.00	866.39	843.51	342.70	249.57	457.57	551.08	422.07
717			331250.09	1050787.00	480177.25	1428554.37	981966.81	269157.87	149330.79	66814.52	77187.60	211737.73	128155.67	60356.81	41388.01	66149.92	40325.43	21791.34	30709.76	29406.10	13607.20	5190.91	5575.98	6758.81	6729.12	8638.82	28672.03	17243.19	12660.12	12767.07	6094.69	2031.00	281.04	208.72	382.56	463.85	418.86	311.32	147.98	94.51	168.67	184.18	111.59	71.36	113.08	152.53	157.96	94.65	77.06
718			2672759.25	23257054.00	18410622.00	450105.09	66046.50	63347.21	71601.09	65678.72	25850.53	15268.65	47756.09	39055.20	17511.62	29865.49	20148.07	18284.06	32646.00	16222.93	11091.74	14712.69	9451.14	8727.04	26306.81	12540.67	10972.65	10072.15	4067.24	2509.37	1472.58	919.30	720.35	501.82	202.49	580.79	185.37	858.11	658.02	980.72	1040.20	485.49	1226.37	840.06	1386.60	560.95	1376.76	698.05	678.62
719			10451424.00	26856648.00	3896799.00	1062331.25	98585.65	53509.24	30946.47	51622.29	28117.72	18582.04	20107.02	12492.93	10387.00	6402.92	8884.95	4186.19	3923.26	4372.58	3633.73	15709.25	12283.81	10676.44	8656.42	7912.10	7774.42	6966.70	6037.23	2613.98	3490.32	3193.04	1977.21	2133.67	1244.68	1218.36	2798.67	1155.10	1738.91	2631.06	1914.82	2487.06	2751.70	2565.41	1207.76	1264.38	1191.78	1313.86	2334.51
720			155593.00	1149609.87	623372.37	229783.46	168488.56	515294.96	48453.41	96305.40	48364.80	50393.72	59122.74	59857.73	37006.71	32263.40	27530.89	17948.61	17767.18	12610.00	4420.18	16070.74	13899.23	17938.63	16771.86	12338.46	11568.99	10217.54	4781.63	2095.46	1130.03	285.37	277.65	288.98	362.99	319.41	165.20	211.53	258.76	180.87	147.28	103.02	75.91	113.59	103.41	161.87	127.91	118.45	181.50
721			4512059.50	12116924.00	10822860.00	2393401.00	169620.81	163138.48	119747.37	19814.81	69038.01	18349.43	18120.61	21288.58	44457.01	45003.10	28850.58	11920.59	11279.98	14291.98	13812.18	15820.80	12466.16	14118.17	8194.94	13031.86	17092.33	13695.96	3375.69	3004.17	1520.41	346.01	802.48	963.31	890.45	367.83	262.69	254.80	493.13	290.47	222.15	186.90	720.55	274.17	439.54	607.22	401.60	536.57	214.76
722			1725946.00	4789832.00	2553995.00	1512572.87	183966.87	82920.21	109421.78	84554.14	27915.07	37840.39	75780.48	86594.40	40639.01	11735.36	13436.96	21306.58	12947.04	18302.82	15336.49	7103.07	9958.38	6861.42	7170.18	6456.47	7708.57	6654.67	1170.39	971.19	786.56	997.80	1170.37	2141.77	636.83	584.08	354.26	526.41	1888.26	826.37	588.98	963.11	909.70	147.68	203.91	244.41	3042.23	827.77	326.76
723			760897.68	2722449.75	3321887.00	2866303.50	1158102.25	498858.09	108443.87	527316.87	93717.49	64070.70	65040.52	47717.90	111680.40	40436.46	27412.33	12495.49	3858.18	7540.10	9983.69	5393.35	10937.70	9056.44	11503.58	8039.46	7384.37	3983.13	2382.56	1497.79	1572.16	1226.82	1089.04	1566.09	1737.43	636.17	786.56	442.45	1049.73	641.52	674.48	220.17	342.05	213.39	267.36	323.27	363.45	271.69	425.14
724			4118324.75	13266103.00	8735956.00	2962800.25	2926485.75	877360.50	264547.96	86981.98	116864.17	68100.25	95989.89	55230.25	11180.43	14998.44	16329.51	7492.28	7663.81	26160.65	207980.90	98131.14	4900.15	5598.20	3932.08	3272.17	6153.16	3218.22	1705.40	1281.44	1021.97	1215.64	1140.13	2377.87	692.41	1034.27	687.75	1039.91	715.74	355.40	367.41	708.51	1023.41	917.48	1011.87	752.51	379.16	790.43	742.28
725			2323681.25	6169786.50	3979854.25	569583.06	326536.37	550749.87	735575.00	362817.59	124823.82	77267.77	67033.10	49639.71	54312.99	32449.83	16165.45	22954.99	21276.73	16997.41	32615.39	37169.38	18302.81	20883.40	12351.21	17020.86	23724.62	17583.23	3502.12	2028.02	433.48	459.26	1926.28	767.61	996.16	728.61	556.65	1324.01	744.10	552.11	479.59	335.09	518.52	348.84	146.58	234.06	301.19	566.69	330.24
726			866817.62	6676932.50	1325413.12	307982.84	123905.10	65987.11	30463.11	20517.92	47100.03	43220.44	40691.38	41779.09	23130.89	26789.79	14713.11	13733.02	26200.82	24878.88	10314.15	7560.53	11889.26	18979.95	9992.02	30982.98	33629.59	12127.25	4892.19	3532.95	2554.48	2283.02	1798.08	588.63	549.18	804.20	611.73	611.62	832.35	1506.07	711.15	643.57	511.86	677.10	350.27	640.83	424.08	304.71	592.45
727			7240546.00	12337487.00	1942938.62	85272.36	114370.66	150739.09	85812.87	95505.05	71267.00	63597.78	55018.64	20653.77	53462.86	49211.62	28675.89	11408.04	9524.72	19404.91	14522.33	5599.04	17696.48	14944.08	8016.18	9438.10	2549.72	1033.51	1001.55	617.67	278.84	636.61	1001.82	667.27	365.10	329.03	434.52	185.90	458.52	412.00	223.23	341.70	91.53	114.44	285.71	541.19	452.56	252.85	227.80
728			433488.21	4487908.00	3044851.75	487003.09	147747.01	81126.96	49481.48	40121.13	69920.11	48415.39	37893.44	56067.50	39788.85	53781.46	28644.02	35085.84	47826.96	35430.44	16517.37	17850.91	24886.68	31533.81	23709.06	8649.83	5973.66	2186.03	766.97	254.67	275.57	345.25	316.03	432.57	212.23	198.93	272.30	219.51	196.20	120.05	156.17	90.32	192.69	144.62	155.76	232.23	210.88	126.73	123.06
729			92250.07	252556.50	197214.65	82772.60	205912.35	222309.96	247423.31	155432.12	150416.18	45016.17	33220.11	32541.14	17947.73	33347.12	49475.81	56180.88	47809.91	92996.98	34110.04	21531.34	35183.09	51277.53	41996.05	46156.70	24341.13	3780.65	4033.73	1063.68	394.67	305.25	491.22	528.95	207.88	204.05	114.60	107.82	51.12	120.20	125.70	186.67	130.64	76.44	105.33	58.75	90.51	112.38	114.60
730			14552330.00	25129196.00	6518435.00	7394367.50	5501143.00	1281698.87	75785.37	43319.16	21903.78	12866.19	21390.28	23258.15	25356.86	10954.56	8835.54	8063.53	19803.54	22627.37	21144.50	22664.48	18061.67	12765.36	9313.61	8835.05	2722.13	1106.65	1741.70	1166.62	948.25	1981.64	979.49	1599.53	977.44	1180.63	835.60	768.33	775.43	909.06	1163.14	343.99	645.17	773.47	347.64	506.91	348.61	997.67	795.29
731			1485017.87	10261154.00	2753516.25	329161.21	221380.17	141150.35	65255.05	88987.53	373390.37	213249.53	21996.11	28332.74	41903.34	27979.01	32386.93	16520.89	19466.39	20370.66	37086.00	15813.26	16179.01	21048.54	8786.17	3441.14	3770.49	1991.97	1490.94	1837.94	1018.49	515.00	1045.79	1067.15	496.62	286.60	999.81	806.80	792.46	267.22	363.72	519.44	733.06	246.01	486.14	371.02	1109.27	624.70	363.45
732			547080.75	1888067.00	451246.46	409928.18	185198.09	80767.25	22862.66	68183.28	19505.88	27557.54	55576.42	22989.85	15987.46	29224.79	23915.63	14496.48	18214.67	26328.29	17624.74	15554.96	25297.85	46032.89	42895.79	14327.76	5986.25	2006.35	500.36	602.74	567.25	432.02	274.14	396.75	369.59	190.26	318.35	408.85	319.07	88.04	175.97	169.91	49.64	89.48	105.95	116.26	113.87	130.04	186.38
733			1185858.12	5080451.00	2248905.50	329521.03	261486.65	121520.85	79752.96	72642.31	85072.31	75901.87	52989.83	25303.60	37291.90	33374.39	28564.94	23527.64	20038.97	13165.65	15201.92	11368.47	4929.33	8306.56	8112.46	1145.71	2865.72	2732.53	1942.03	1940.90	2114.37	616.29	2027.33	981.74	521.32	902.09	3516.60	3190.37	1363.62	171.21	2227.29	1407.26	852.45	1665.00	1273.47	543.67	203.28	371.92	472.88
734			41299.40	9894474.00	3496057.75	472098.81	93125.93	93612.37	120709.31	156741.15	95376.79	48868.85	23276.42	46627.67	52571.00	44497.57	37647.06	23872.86	12535.68	15604.88	33717.07	21185.20	23035.32	11222.36	5496.94	1575.25	1049.79	472.29	378.41	192.26	149.84	105.16	120.03	181.47	121.36	135.50	189.00	150.97	126.76	143.26	122.51	107.87	60.49	71.63	52.81	85.73	171.63	186.01	115.68
735			8220597.50	36228088.00	59399916.00	12196784.00	467537.25	134727.06	134977.14	90074.02	24442.90	24918.41	34103.78	24016.10	15697.77	11446.31	13369.51	8647.79	23477.50	13716.52	6482.74	4570.42	17421.55	8774.67	5035.08	4633.07	2353.11	1349.88	2557.36	3336.17	1731.23	5809.29	3823.31	1616.35	2472.87	3914.04	3067.02	3108.89	2473.87	2708.18	4201.12	6852.68	2975.43	2465.61	2958.68	1083.10	1685.38	905.87	903.14
736			36353.72	214329.31	282450.40	137336.37	110703.77	160075.14	79354.13	49108.72	54246.51	40558.47	64787.62	46262.71	21958.96	76639.38	83046.93	45503.83	40306.70	24536.36	21268.20	45480.98	43400.41	21804.33	27462.51	10873.51	1817.30	593.04	247.48	204.79	222.66	247.03	252.94	291.07	88.70	119.64	151.30	125.00	96.35	108.05	121.98	97.27	100.75	66.80	61.45	90.02	115.90	158.34	138.07
737			212216.35	915348.25	196278.84	67508.10	144855.65	192763.17	103793.52	61726.76	39442.85	48317.91	54524.69	17065.04	56248.57	43332.31	34080.46	49399.58	36936.40	31356.24	37074.95	29465.49	22902.43	7055.25	9295.84	2609.31	293.94	295.03	350.14	345.34	385.27	426.86	237.88	157.01	84.02	109.00	94.43	78.17	69.13	90.62	187.08	167.62	118.16	46.76	55.56	99.89	57.80	109.94	89.75
738			7779159.00	24149478.00	10919140.00	4591357.00	668109.06	75711.66	38180.69	29794.20	30315.03	24504.37	31535.69	32520.49	13978.86	9795.94	10362.87	8673.74	11018.35	14443.28	12430.78	9863.44	13441.05	8222.04	6103.34	3049.93	3565.72	2316.49	1823.08	2295.65	2483.85	1638.02	1997.88	2525.63	2244.93	918.99	1166.17	1535.09	2176.38	1487.29	1187.35	1528.13	545.67	820.78	1780.70	787.11	607.95	1046.22	824.82
739			272230.50	1398056.37	1371302.00	1111419.75	1194484.37	454547.75	144927.51	39944.33	47808.57	34076.48	37475.00	43254.48	44566.16	32318.01	35257.41	43664.50	28530.63	16707.66	21366.91	43272.04	37297.98	21791.00	3327.15	851.98	586.05	634.19	482.58	354.96	315.05	357.89	337.62	275.22	300.66	296.34	200.65	115.58	136.61	132.65	188.53	130.11	146.42	170.26	164.84	150.58	144.90	83.90	83.61
740			8382977.00	14117347.00	2294546.25	152549.62	58959.92	63843.27	16301.36	8703.10	9347.24	6370.97	4299.43	7284.79	6091.04	8278.00	3431.51	11621.55	9639.54	7094.65	7051.83	3961.48	6001.68	7180.85	2829.38	3101.98	1276.91	1332.81	1788.27	2479.92	1793.23	1269.13	2019.25	3395.23	791.04	2486.37	5669.13	3365.14	2745.18	683.56	899.89	1487.38	1033.79	848.84	603.61	828.11	978.88	462.96	2112.76
741			2069968.87	2693537.25	853135.00	184530.00	115688.67	69657.28	93682.27	68633.96	52291.46	72868.15	44595.75	48500.32	46338.46	113934.97	126574.31	111721.60	58363.05	21366.38	35355.36	30481.99	21072.02	10166.54	2520.78	1108.61	503.12	134.24	426.21	186.61	356.72	368.91	204.50	556.03	347.68	193.76	146.54	340.64	173.40	134.95	204.40	213.66	127.40	235.00	104.71	321.40	206.55	169.31	66.17
742			10463609.00	27750924.00	5254589.50	281698.15	81436.25	29997.38	14935.58	9932.46	19309.71	18196.72	17320.96	6869.46	5698.16	8757.61	9141.54	12597.19	10889.37	17299.56	15624.94	11008.84	4635.26	2815.21	1755.00	1490.62	865.71	1231.66	1251.10	1271.73	1817.79	1209.09	2161.95	923.48	410.06	1539.22	698.79	1220.92	886.15	856.98	545.34	1340.35	961.69	2408.73	1060.46	860.09	635.09	842.16	592.54
743			13940562.00	36306636.00	17014822.00	8899020.00	2765126.00	179511.54	85394.64	46467.30	47031.84	29648.50	6956.38	20072.66	26053.11	20371.41	14456.22	22503.07	12808.73	23297.05	34880.33	24510.23	14746.70	6287.08	2086.50	1213.75	811.11	601.62	1151.91	411.18	1214.08	1701.88	1021.82	711.25	1626.71	958.35	620.06	503.53	402.72	578.60	606.94	348.12	533.04	717.72	719.35	224.56	199.52	207.79	655.40
744			3306764.50	8566741.00	3120538.25	1031991.50	379358.62	110174.96	29128.68	21276.53	32979.35	28797.57	33179.85	21894.55	28908.66	31019.90	15000.60	15442.48	19098.72	22050.02	18897.71	10559.32	7185.22	6673.85	3149.83	3132.63	2584.96	1716.50	2318.51	1663.16	2809.18	3302.97	4652.94	3973.00	2488.68	1148.76	1270.37	1622.59	844.11	616.57	603.14	523.27	657.22	754.45	652.98	470.49	379.32	1233.99	954.82
745			6096363.00	12846255.00	15572997.00	5522627.00	467800.71	268481.34	81832.77	28389.65	18618.88	22301.53	18633.32	32410.41	35885.41	19320.53	21985.43	24696.67	23175.78	25177.21	21758.49	23560.66	12917.70	3293.52	1524.99	2144.03	1819.71	1513.94	1190.13	3847.13	3087.73	1982.54	2665.53	3245.90	2280.48	2031.56	2508.74	2288.76	2256.03	1585.41	355.59	365.26	419.90	609.30	738.67	330.83	370.75	521.95	400.40
746			1855728.25	22594276.00	4436240.00	248183.32	49038.41	45123.42	34106.17	21036.49	21089.02	24609.41	14509.17	12016.92	16933.85	12251.25	20045.62	24755.81	28893.41	19395.14	17192.52	18625.82	9534.57	2555.38	1688.89	1921.28	2093.87	990.82	794.51	406.41	2011.29	1056.33	2122.24	757.83	496.81	1247.44	971.02	1443.06	604.52	1059.02	490.27	592.58	692.12	1451.73	641.73	410.67	729.03	483.77	529.70
747			1577954.75	11003690.00	9987360.00	1644418.50	145756.32	83549.41	61878.94	45801.43	75025.85	39816.90	53836.96	38033.78	18862.41	13447.73	23915.46	15825.12	21222.50	16768.88	22103.39	14363.08	6355.60	2033.43	746.40	1298.42	748.93	327.20	265.84	497.67	491.23	249.08	1081.03	1033.59	2241.77	1120.26	1268.42	544.62	784.74	359.07	330.27	571.27	762.18	328.76	313.05	485.32	1192.49	343.56	377.62
748			32072262.00	85745608.00	9838483.00	672410.12	133645.71	91578.10	60821.40	22348.69	24687.13	58340.82	57054.96	54610.98	24120.59	19457.11	24890.38	41226.10	23273.56	22207.28	15472.23	18179.66	9761.18	10384.81	13786.22	2662.86	1933.35	2489.77	6086.06	3307.13	5450.56	3948.49	3185.71	4432.18	1340.89	1127.07	1098.69	1542.04	1348.90	2615.38	2141.78	1971.86	969.31	2898.93	3591.96	977.88	661.99	2265.65	501.52
749			55662900.00	71713824.00	9798948.00	392106.71	53081.42	10322.02	9990.40	3801.87	5210.89	5900.25	2940.07	3350.30	8053.68	3594.68	6724.46	3516.42	3686.85	2549.22	4586.08	4769.08	4127.89	1826.45	2237.12	1198.98	2167.08	1215.32	1251.16	1984.08	2926.03	1273.00	2142.72	2902.73	1712.88	1185.28	2494.89	1065.47	2726.84	1376.33	568.47	462.20	616.68	494.21	666.36	584.48	293.76	615.13	590.21
750			1081111.87	3748393.25	2592489.75	1084648.00	122613.16	269206.87	146983.37	66346.97	45519.25	114706.02	177249.89	72805.00	64499.89	31054.47	40920.68	48642.97	47542.59	10958.29	12980.85	5040.68	1776.81	1599.52	1079.27	1051.46	473.68	487.20	545.29	383.28	284.62	573.30	363.86	319.91	353.99	259.92	287.99	314.57	172.68	287.41	271.14	202.34	205.51	244.30	173.25	158.78	120.28	185.48	115.94
751			2171695.75	7242693.50	3450114.75	193254.64	146601.93	63539.21	56520.99	75330.69	43056.57	51585.69	38773.63	35755.24	29037.99	22075.22	18827.28	12152.15	13654.94	21080.56	19560.71	11703.51	8477.89	2230.50	820.65	433.57	764.47	1102.11	630.62	626.54	886.93	498.70	311.36	368.85	820.86	359.70	122.40	428.51	337.32	218.01	292.70	171.52	349.81	293.95	417.83	202.05	142.23	177.63	182.67
752			3054718.25	18070076.00	1692751.75	447079.84	208302.89	115339.68	49811.26	21681.82	39343.82	21609.76	11725.21	18934.31	23807.99	18452.06	25297.85	20685.71	14629.42	17281.25	16294.68	5869.37	7046.71	5122.55	1681.74	1638.67	6927.31	1058.69	2808.18	6399.91	5649.96	1775.29	3581.84	4773.35	3805.27	3119.64	2399.61	1795.71	2359.36	1311.32	1636.85	2180.94	1858.83	3062.56	1975.17	2741.78	3882.94	2183.47	2010.65
753			29997246.00	81779536.00	43500400.00	6825641.00	567727.37	10139.15	18831.89	16381.18	11661.97	12513.79	12952.04	9232.36	9870.16	7161.33	8062.57	19723.03	15596.66	12498.52	4312.03	3557.31	3512.35	5490.25	3900.98	3476.43	2719.86	6413.81	5955.75	3275.36	4536.89	1220.56	2582.44	3748.62	6455.97	5689.55	6313.94	2603.83	3203.78	2444.31	1555.66	1798.22	3323.38	816.09	2143.11	1872.26	1575.36	2004.88	1758.20
754			4051302.25	14266967.00	12943943.00	2564891.75	207745.79	104389.90	53054.91	20613.61	14888.20	26899.19	15910.00	18995.18	11021.81	6647.09	5591.13	12908.91	14131.75	14723.81	19162.81	6861.46	10565.65	3834.01	5259.81	17419.23	2717.72	9634.46	13264.37	11880.25	2533.50	12392.61	10199.34	4328.40	1228.27	3721.19	2525.07	1261.76	828.77	568.74	1392.59	2105.30	3035.06	5853.33	2148.10	3681.43	2030.32	1082.83	297.95
755			5236390.00	16289672.00	13161356.00	2124132.25	225933.65	179344.06	28650.12	44732.09	31272.88	10044.29	26503.74	6249.65	13208.70	16412.44	14329.32	12657.67	6886.96	10390.11	5413.32	3073.47	4695.21	3343.57	2823.56	2316.87	3001.33	1033.55	1986.87	2018.55	1376.65	1645.04	1888.47	3456.46	2811.79	2607.32	1802.25	1121.45	1135.98	1686.43	1134.11	870.28	1248.89	645.27	558.28	486.10	446.89	669.33	647.80
756			4877223.50	13192155.00	13823123.00	5737215.00	465431.12	96101.03	114964.11	55577.14	72322.92	33324.87	12053.11	14475.14	12516.19	15886.84	8491.14	13172.67	8409.09	14008.19	19976.86	4468.04	6768.57	4214.13	2820.56	3091.80	3046.73	1853.49	1222.28	3155.93	1619.15	445.68	1318.47	1326.53	1612.63	1227.49	1688.47	1503.06	1106.26	1450.77	877.07	305.42	687.48	412.04	767.00	270.89	1074.67	840.63	1310.42
757			2942131.25	4869856.50	880137.00	335851.21	79446.64	72570.11	38658.96	22748.92	47394.89	19079.52	15089.33	7547.48	14953.44	13068.33	7842.36	15678.59	13407.74	3663.45	1775.81	1057.54	1036.31	543.87	724.18	369.68	726.79	352.60	1401.34	791.33	643.42	401.51	811.87	413.55	577.22	429.65	445.92	507.98	279.46	611.48	324.55	281.08	431.18	360.08	117.90	197.84	428.03	321.49	152.91
758			17980160.00	43254676.00	43332028.00	6204117.00	107702.47	52980.70	44336.67	15687.56	18310.23	51376.36	37339.84	34423.42	20096.90	16322.91	8294.93	11173.54	16051.00	13252.99	14147.96	2970.08	1676.53	2588.78	993.59	2600.41	1408.55	1610.60	2037.09	541.22	1478.27	1922.02	1292.08	931.27	478.27	1016.62	1253.90	912.60	1038.09	545.88	504.42	362.14	335.42	248.93	508.05	1039.33	132.97	549.62	977.26
759			3157810.75	16925264.00	2450407.25	168442.90	15366.91	8094.38	6341.92	10880.09	9438.49	9858.69	8660.75	9155.27	7220.26	3989.10	4405.75	8539.70	9704.41	7803.09	4561.93	2451.96	4057.68	2838.66	1127.81	2881.32	2088.87	1555.59	1101.41	1581.18	808.11	892.34	848.56	2087.68	1832.03	1989.28	1573.68	713.23	2068.13	1481.15	679.56	799.26	630.76	1039.04	1147.11	1279.18	1071.52	1182.26	668.26
760			1313684.25	6918898.00	3025149.25	312070.06	154761.26	103226.77	35140.68	22006.41	26586.71	4594.98	8830.20	8834.82	9164.39	7295.97	9341.46	6664.78	9317.93	5479.86	6218.73	2103.10	2100.30	1475.58	2161.39	939.45	1641.38	2457.19	1929.94	1419.30	1032.99	2073.78	796.07	1056.54	1645.22	1012.62	803.78	1642.89	1646.67	1608.97	778.16	1444.98	711.26	752.60	567.23	1407.46	625.74	728.10	1314.89
761			15046761.00	41156584.00	13693719.00	1162665.25	204306.34	37153.52	25393.03	15990.88	11338.65	12794.88	5950.28	5126.63	4148.04	3062.78	2727.04	4684.50	6989.78	8182.32	3298.18	1412.64	856.41	1469.07	535.11	1365.06	3198.57	3026.29	2846.01	924.78	706.95	1141.74	1161.32	792.99	904.64	2468.14	1943.29	840.26	855.13	579.12	352.23	927.37	1133.59	998.24	396.66	379.43	427.40	427.61	528.76
762			2059738.50	14322298.00	1645338.62	878800.37	288108.68	37223.23	52241.42	35605.35	24093.03	16702.20	23439.85	34612.93	49320.17	18833.11	15216.74	22191.06	26638.40	4644.53	5897.57	2102.04	2866.77	1005.54	1181.62	1438.54	2476.40	858.18	795.61	781.99	1495.03	2233.93	1435.99	1636.31	478.33	1577.09	446.38	471.68	1103.48	1421.16	3525.59	1373.52	1399.58	366.05	625.34	296.81	753.91	537.14	696.74
763			4820015.00	40471164.00	11773033.00	226490.46	53149.52	97511.62	49062.84	11165.40	20393.25	10116.27	9646.18	3636.42	3201.56	10726.80	7492.63	4643.36	9058.25	12791.27	5126.85	9842.75	7497.20	5420.98	2205.85	1099.68	3258.29	6178.09	2877.63	2140.80	2506.67	4125.35	1221.54	609.56	3391.21	4709.35	3500.76	1118.94	792.79	2530.62	4216.29	5342.04	2591.63	1190.85	372.80	1276.15	1261.30	1400.85	1668.23
764			2927627.00	14118635.00	5454346.00	1033400.06	211189.29	30384.50	9106.09	20212.98	21983.36	14862.59	12842.91	10263.67	4081.03	11867.81	10552.80	6340.55	4380.59	6413.90	2147.99	3436.10	893.42	2202.17	879.47	1163.54	1981.21	711.89	283.45	1724.10	1668.33	748.90	1597.22	632.22	1124.31	650.04	2228.69	900.81	598.10	924.62	447.79	274.76	1133.62	591.47	1162.37	404.43	1121.14	500.64	939.68
765			2930298.00	16417568.00	30094154.00	15520851.00	3155262.50	1143009.37	95754.03	21503.76	15906.67	20318.87	15272.00	9260.20	13132.52	19864.26	8318.56	9874.14	8489.70	8718.56	5962.50	5916.24	8330.14	2720.81	6129.76	5828.84	1945.39	2876.14	4081.54	2210.44	2828.98	2130.63	4666.76	2983.32	3127.84	4709.36	3817.56	2059.90	2094.58	1565.31	2416.42	1454.54	1638.79	1776.11	989.51	1096.87	1256.03	983.40	745.39
766			1538191.50	6417848.50	1537910.37	299509.68	51014.29	11563.16	7959.95	18101.62	29308.02	11426.69	5625.87	5644.55	10907.85	12485.95	10187.72	17885.09	18014.46	7258.23	1376.57	1192.15	794.28	754.27	938.49	604.34	684.10	819.47	620.09	843.27	1516.11	729.41	1055.25	933.22	1554.92	1182.80	1040.56	497.31	450.99	818.93	420.87	399.25	611.71	377.57	414.79	383.29	401.07	529.10	236.04
767			632639.50	6369544.50	275520.93	165693.70	48385.88	61626.03	71131.46	16010.45	9177.20	18585.71	24606.76	17347.67	11386.15	10240.16	9162.37	17437.39	9771.84	3451.17	2198.90	1571.07	995.41	1185.10	1670.98	410.23	602.57	759.56	1218.39	969.31	608.61	722.43	819.23	612.05	500.38	442.11	607.50	547.80	454.22	581.71	596.45	1172.56	275.89	454.94	224.84	461.12	298.58	329.71	532.32
768			184218.20	640022.75	268933.87	99403.59	134917.71	120969.55	75629.28	177079.70	122931.21	34341.28	39463.95	19963.95	17075.03	20620.67	25598.46	36869.34	25844.04	10895.07	3393.82	708.63	345.19	267.07	571.31	261.85	200.18	259.00	263.39	169.98	118.06	182.94	192.20	197.81	205.66	84.63	182.11	186.51	189.54	117.37	183.09	142.74	206.15	139.18	98.01	65.90	65.27	69.51	93.54
769			10768366.00	52849232.00	84653768.00	17823478.00	163491.42	51530.92	27020.93	15158.82	13603.82	8007.74	7096.79	6866.72	5874.76	9272.15	4283.97	6073.72	9121.05	5757.75	3683.76	4662.01	2518.21	2351.09	6175.64	4673.95	3347.90	3843.79	4898.40	4967.28	2871.94	8042.04	5857.26	4164.88	4782.29	4525.17	3322.57	3816.63	5820.40	2907.36	4614.03	2942.93	1862.04	1765.44	1794.43	555.61	1292.53	1674.33	1050.67
770			3680402.50	7752989.50	1481302.37	147154.04	47792.36	18542.32	11179.39	30757.76	20207.74	7783.33	14094.07	16851.08	13920.36	11159.85	18250.36	14002.22	4387.08	1739.17	982.47	916.55	859.26	452.61	737.41	406.44	748.28	871.82	625.41	611.21	289.62	359.56	315.81	349.67	275.05	367.11	396.35	233.85	194.24	321.07	211.68	215.87	222.54	137.21	166.81	235.35	360.56	287.73	225.58
771			33275996.00	91301072.00	19180202.00	1298732.62	97427.71	25823.87	21398.27	27958.12	12130.46	30565.62	9619.04	19484.75	23166.40	9167.68	22497.11	11083.68	19943.04	7017.99	19076.61	6422.38	4099.02	2096.06	4599.46	23101.81	2892.66	7386.43	7144.93	9773.08	3874.19	20620.71	1491.35	10099.49	3822.16	17306.63	5281.23	3593.69	2494.33	10402.31	1210.77	5950.96	2031.66	1758.78	2025.33	2451.23	2952.54	5790.44	3047.69
772			10268788.00	20122240.00	4223681.00	778941.50	60727.64	22335.96	9972.88	7238.76	9477.55	7874.29	11773.82	5213.56	4349.86	3078.63	3034.65	3693.27	2214.39	4479.05	1767.59	1757.04	2231.99	2223.26	1864.65	3176.95	3274.05	2767.64	1159.51	1424.10	1054.58	957.21	990.73	1164.15	1018.08	1370.18	1180.45	788.18	1052.38	887.47	1013.86	795.15	1213.06	1003.19	690.67	611.33	444.15	435.18	719.56
773			5750734.50	14709228.00	5553669.50	403646.21	45884.43	30842.52	13262.98	15500.82	7373.19	17064.95	16260.84	8501.32	5764.32	3424.70	10264.87	7990.57	6398.39	3656.70	2325.26	657.51	975.53	605.94	747.53	1531.24	717.57	950.14	1400.47	1436.88	968.52	843.87	334.63	1431.60	1272.06	916.86	1280.73	747.93	695.12	711.85	1071.80	913.46	1148.14	2008.37	714.68	841.73	238.37	327.96	412.71
774			2201744.25	9407827.00	2413154.50	377327.21	73038.66	28444.30	10886.05	19572.71	19051.04	10404.75	6699.92	4251.83	10172.85	8850.09	6331.04	12762.86	13267.80	3576.14	957.92	1472.41	1079.49	1418.35	943.87	619.93	485.39	606.06	744.95	949.76	1302.44	1120.37	1715.78	1779.94	1155.44	640.08	350.13	277.09	320.25	792.08	354.76	458.54	741.60	1119.91	1206.40	1274.50	1138.89	575.71	561.73
775			4175651.50	27720506.00	4966827.50	110607.37	35365.28	18732.48	35113.18	18248.03	9195.05	5592.66	5261.28	7084.84	7109.36	6517715.21	2121.44	1409.96	2562.18	1847.84	2350.42	2026.65	1916.27	1128.97	610.64	1213.44	1054.60	731.98	1084.31	1084.55	884.65	967.67	1135.86	1217.88	1215.38	564.10	1366.38	463.94	686.69	983.46	805.46	997.30	831.40	962.15	804.45	609.43	603.35	528.86	517.64
776			10280115.00	31055662.00	13144682.00	4363720.50	820423.00	71077.86	34197.76	20914.45	21735.81	11894.88	10662.72	17769.59	11760.02	8909.87	11070.25	11637.74	11665.30	5385.79	4909.28	2503.66	1093.60	2949.95	4837.85	2411.94	1869.84	1944.21	1330.28	1815.15	2508.16	3402.11	2418.17	2097.38	1921.30	1408.82	968.71	1444.61	1167.22	1434.14	1160.37	539.22	1812.56	1168.34	1069.47	885.77	1584.49	883.08	1784.56
777			69769.96	1575250.62	703617.87	295152.28	335757.21	70914.51	38362.30	56619.66	54286.63	12157.55	26006.07	32826.50	35722.27	19780.00	16966.75	12184.16	5987.01	2155.65	802.98	1142.44	836.93	651.55	625.88	736.28	629.08	289.76	133.88	182.58	80.83	213.69	271.40	300.15	183.82	173.55	146.01	239.06	145.67	133.83	178.47	196.73	230.61	255.61	218.84	150.82	164.53	88.76	111.88
778			1877262.87	9206406.00	3016956.50	310781.43	186513.20	41760.85	17557.22	15928.38	8463.04	8478.61	6249.86	6249.00	5175.04	6302.70	3629.00	2893.42	2039.17	1144.08	713.70	707.78	627.97	505.16	1218.63	632.96	501.25	1096.45	363.41	723.56	592.59	578.16	957.13	1119.38	435.41	436.48	361.14	596.77	230.49	304.91	414.01	281.15	318.97	575.93	754.12	309.60	503.77	329.35	320.06
779			21824178.00	83942784.00	45995156.00	5038110.50	159249.67	25023.01	16875.25	14331.15	24024.40	6423.71	23099.94	15643.85	17028.13	9749.34	22848.03	9463.91	17500.46	5602.79	18697.76	7997.67	11331.39	3322.51	7225.73	5382.44	3835.60	3688.43	8061.91	5349.81	6509.36	2298.39	1609.25	3169.26	4279.23	6965.27	4341.24	5625.97	2634.90	2041.53	4463.83	3554.21	7550.71	6414.54	7072.67	4904.91	4623.58	1197.56	2097.08
780			753779.43	3379720.25	1369607.37	728015.87	154395.17	36100.19	24399.63	12231.05	13343.83	16193.23	15055.99	10025.80	14155.11	12289.82	9989.26	5784.82	4092.98	1116.70	277.02	1545.39	1369.07	774.33	1018.17	674.95	680.91	806.45	689.35	544.01	420.42	371.47	345.36	386.80	259.04	298.98	267.66	186.14	360.88	128.58	326.17	258.15	135.68	152.93	335.84	209.63	353.91	311.39	159.19
781			10728233.00	40768232.00	12241457.00	1150685.37	72960.84	24290.39	15808.47	12591.88	35214.63	17843.65	12999.58	18467.43	15849.03	18012.61	9564.64	7610.97	2381.69	3407.10	5062.19	12555.85	11475.01	10386.01	5897.54	7193.23	12075.66	10733.49	3461.33	3335.20	3748.80	1738.50	2497.75	1156.45	1602.47	1813.28	1684.73	907.41	1586.89	1067.28	1353.02	949.61	2290.07	2322.85	2752.66	3019.10	3210.49	1973.81	2215.46
782			11037979.00	33926924.00	6004109.50	141455.93	84130.35	19119.70	18897.79	15127.06	24335.75	7853.19	27218.25	14068.76	5832.29	7058.39	5110.76	9829.19	12149.19	5815.05	4822.56	5263.15	4001.02	6180.45	26479.25	16023.44	8070.64	4719.69	3345.87	7937.83	13639.31	13738.13	4411.36	1119.57	2044.07	1592.26	2773.65	4841.29	2541.38	1483.47	3075.64	2021.12	2975.71	1421.65	2086.99	898.68	1923.42	678.42	2189.08
783			14500313.00	27799348.00	3806005.75	31368.54	7632.74	3839.11	4761.77	6954.25	6271.30	4265.59	3880.81	2826.40	3007.64	3055.53	3815.60	2487.77	2607.16	1585.04	880.92	2074.25	2596.05	1012.43	1511.17	1304.43	2949.99	1563.46	1669.12	539.08	1883.84	1234.03	2060.42	1786.49	1354.45	2044.98	1917.71	1010.20	1650.65	998.73	434.46	1513.18	1021.41	792.34	826.27	915.64	1311.68	744.40	612.60
784			2321432.00	22181208.00	6171576.00	167285.93	33845.92	66439.20	31937.28	7785.45	8360.98	11471.55	15061.04	8380.49	3863.32	8358.58	10030.86	7017.40	1595.21	959.58	1378.50	1101.00	659.85	807.39	1412.30	751.29	1393.90	1318.62	500.98	959.95	403.00	254.17	445.78	994.48	526.55	1066.19	686.88	730.57	847.11	279.12	375.66	183.51	680.56	548.02	551.19	353.14	363.11	515.12	322.81
785			6434830.00	22880148.00	2907139.50	62766.69	23080.18	14860.19	20875.06	23480.97	14027.18	7516.00	9481.15	6138.53	10074.30	7016.37	3317.74	3100.24	2616.73	2963.20	1872.08	1106.15	2505.60	1228.38	2011.53	1880.81	1862.45	2419.97	3352.00	1762.18	2748.52	5177.84	2457.98	1508.89	1064.54	2157.89	1961.52	1973.62	1315.69	478.00	733.33	645.10	1537.10	748.32	3136.76	2448.80	2134.97	1235.25	3724.50
786			2784916.00	24551206.00	3864384.75	382400.50	48211.29	3599.00	9572.26	14083.29	6638.57	12924.05	3879.52	2911.77	3496.75	3026.55	5870.54	2364.88	3816.71	871.35	2049.78	1897.65	1348.71	1123.71	1701.45	1409.65	2338.03	1515.23	1575.46	642.66	1236.38	758.77	994.91	649.43	1303.50	450.63	1507.62	1290.64	802.03	424.90	570.11	1470.21	737.45	813.46	1328.39	1165.46	454.90	225.81	800.40
787			3085526.25	28550386.00	5125603.00	2444116.25	396589.90	31617.48	77297.68	18017.34	39162.35	36984.11	25846.82	13934.41	4152.67	13127.15	8732.49	8977.58	7870.59	2692.25	2419.06	1992.37	2966.98	1131.86	4822.73	4580.96	10263.99	1517.95	1307.26	3925.56	2667.36	3542.23	8872.75	9021.35	3555.66	1874.96	2270.16	1036.07	1671.99	3811.53	1257.48	1530.02	1575.06	1702.12	1930.39	6934.07	5368.40	5123.14	547.70
788			11459433.00	23757730.00	6746798.00	168986.71	13900.14	16358.22	12825.78	9074.61	4003.36	9648.07	13126.88	10953.19	8970.95	11486.74	11104.03	4375.04	734.63	992.28	2602.39	1952.53	942.45	698.60	683.68	1526.78	2098.00	1367.82	657.12	756.74	507.67	581.71	597.31	697.75	526.30	1048.06	1057.09	1529.37	417.60	415.87	559.18	317.72	620.04	149.99	735.03	716.21	206.24	628.06	389.63
789			493492.18	3828398.25	369151.62	59196.69	19794.11	22547.32	23528.08	12248.12	20015.06	9657.76	6112.78	6512.21	12924.02	12371.71	3945.26	2799.15	1771.53	2259.96	1767.67	1972.04	1682.00	3138.40	1971.60	2080.70	1612.80	966.12	2421.92	2526.17	933.73	1393.37	986.15	1896.37	1955.51	3367.82	2477.86	1543.66	1120.87	498.74	623.22	604.17	1097.35	610.29	1668.19	2465.10	2181.47	1668.20	1603.25
790			2255869.00	9299975.00	6170257.00	1106585.50	55916.47	36090.21	15861.31	13706.38	7382.83	8558.86	12977.37	6028.78	9267.95	7903.95	5538.05	4403.30	2018.50	1839.04	630.64	988.96	566.83	482.91	627.91	639.43	849.41	1711.53	2322.10	650.40	962.09	901.75	911.51	207.84	463.25	546.87	539.99	526.94	365.14	506.96	403.01	192.15	347.15	667.96	239.21	332.17	222.81	263.16	349.73
791			1908449.37	5031774.50	3310646.25	2848041.00	490606.25	82615.41	26119.21	26406.27	15676.60	14161.72	7430.21	6384.31	12594.93	7301.24	8032.28	4326.43	1894.50	2562.33	2482.33	2754.12	1576.76	868.65	1154.92	2193.31	2200.82	2384.07	1701.81	1207.45	1837.13	1207.43	1327.81	1118.28	1294.48	1658.55	1148.80	681.03	585.01	484.61	467.40	705.96	293.14	350.83	727.31	1047.58	792.38	597.48	633.12
792			2059608.75	11002646.00	955124.06	86227.04	26643.16	11671.09	18844.38	11178.42	10188.05	19989.15	6130.14	3472.77	4612.83	3391.25	5401.46	4299.28	3972.43	2358.01	2246.87	2037.37	2007.34	2872.75	2754.36	6565.11	3853.64	945.04	2298.85	803.64	957.96	2243.26	3129.94	3331.53	2707.17	1806.83	1916.25	1321.50	1575.27	1632.98	1739.58	639.15	529.96	671.77	984.37	383.78	699.88	1001.75	1457.93
793			4923799.50	19348242.00	8515752.00	144778.09	35609.43	26503.30	16864.46	9584.93	10212.05	9302.35	5040.64	5064.14	12747.64	2717.94	4844.22	1201.82	879.00	2211.89	547.21	866.94	2127.24	784.96	485.74	754.73	1899.22	1612.20	1172.60	702.66	1147.41	505.54	595.81	643.75	1068.95	360.75	802.86	1181.21	996.10	589.88	674.13	1120.11	531.11	929.66	417.91	894.76	259.16	375.08	539.94
794			3216556.00	12150769.00	1997786.00	53413.03	44486.59	12401.62	11956.97	8688.90	8471.45	4971.82	5598.20	4202.44	8432.88	7518.12	4745.33	2434.01	2942.74	2712.19	1925.63	2658.85	3622.61	1009.14	1837.13	1020.67	2039.10	1917.57	1586.86	830.15	2439.93	1762.84	643.47	821.65	883.80	1373.20	1504.48	678.52	930.01	516.61	405.68	521.77	921.06	801.86	942.18	488.51	426.12	220.30	327.87
795			16724772.00	54980364.00	5917465.00	49756.25	25690.75	11621.99	17894.47	9814.25	25050.04	10196.04	12235.06	5686.86	5082.88	7589.85	16557.93	7894.48	8522.66	5187.50	7761.51	4176.47	5423.00	3305.32	13349.92	12912.15	10913.43	1537.30	3607.88	5866.58	3607.26	1055.31	3814.80	5925.74	5049.36	5061.53	4195.34	4637.17	1652.78	1547.12	2317.61	3280.29	6778.36	3468.31	3652.02	1348.87	4088.95	2430.76	3188.50
796			2162213.00	7448681.00	556211.06	32098.23	32361.95	19736.75	9032.77	8005.46	5470.21	3001.15	3121.81	3953.26	2106.97	3939.91	1998.96	1623.59	2278.66	3352.88	4792.03	1870.52	1853.87	2628.80	2236.80	1694.21	1341.61	939.59	1135.40	1272.73	1226.91	708.13	1072.11	1629.10	1421.35	1476.37	1136.07	1215.94	625.66	879.18	591.20	654.44	1652.92	1076.41	516.23	803.06	277.43	361.32	640.75
797			3665656.50	20402732.00	2376456.00	187438.70	14957.80	16063.84	6782.31	12701.17	8124.23	12022.46	9677.53	6388.83	11664.56	3650.06	4926.59	2987.84	3940.61	2595.62	6899.86	5070.10	2174.99	2295.02	2630.22	3915.20	1230.06	2776.31	2997.87	2559.38	1751.73	2554.85	2168.68	1156.34	2243.10	1951.14	1938.37	2810.04	2796.49	1683.03	826.84	1248.25	990.98	1079.72	741.81	1177.85	814.26	859.87	1004.85
798			4699434.00	29855242.00	5836706.50	436979.28	11060.05	5914.19	7037.45	7238.43	6611.01	7168.64	1634.55	3983.00	2255.07	1871.91	6932.00	2132.80	4933.70	1409.72	1955.29	1127.35	1955.55	1642.48	593.57	1362.06	2595.42	1115.86	7119.94	6880.86	5069.71	1225.56	1677.34	2293.67	1934.35	2901.10	1724.80	2564.75	1614.14	2575.54	2714.63	945.55	1021.50	2008.41	1122.81	1026.59	1171.88	1469.79	948.21
799			8353314.00	40132040.00	15927219.00	2413837.75	212090.96	25212.15	10574.59	14680.85	10020.37	8318.41	1430.56	12765.49	4636.00	7374.36	4102.98	5866.83	7588.91	5388.81	7894.35	5324.41	3380.94	3875.87	3876.73	3591.02	4860.59	3821.45	3665.60	2895.79	2924.95	1876.41	2028.98	5272.14	3405.87	4303.29	2892.08	2884.51	2107.66	2069.86	1116.04	1514.86	1483.92	980.09	1441.79	1405.06	1173.74	758.63	1059.53
800			4738036.00	31570146.00	4936739.00	503549.93	46789.01	34841.96	29238.58	4087.72	11727.73	21053.53	3301.55	5462.41	8755.49	6981.04	11782.63	8354.80	7459.97	8139.70	4151.66	1605.53	8961.92	8529.28	3092.65	7776.84	15218.58	22899.02	14023.23	12491.90	14691.88	6105.70	3383.57	5870.55	2967.44	4698.09	3669.54	1752.86	1388.65	3775.41	1983.61	2127.81	2577.39	4197.09	3715.03	2445.50	2257.05	3789.92	4122.51
801			8927852.00	20477116.00	4724490.50	204889.57	20197.14	13605.20	8438.32	4829.28	8824.26	15681.26	12693.57	10815.65	9330.99	7966.40	2859.64	2627.13	4960.76	4253.70	2683.00	3313.41	2807.99	3095.24	1813.90	862.16	2191.40	1983.37	2052.26	2405.18	4781.77	2106.68	2279.31	2250.24	671.65	2097.77	2548.21	3775.77	1455.97	726.66	1681.93	1434.58	878.47	1303.88	1453.64	353.57	598.73	717.09	763.78
802			4548840.00	28189026.00	2005611.37	78678.50	22773.50	12602.28	8991.73	25187.21	16490.14	16981.04	9768.67	11529.69	9809.25	7831.09	2567.66	5381.95	8762.89	11810.20	6329.41	1921.09	4032.20	3447.07	4030.42	5385.38	3388.84	4520.08	5441.37	2880.27	2490.51	2566.85	4424.04	2594.89	1810.23	2717.06	2585.68	2371.79	2450.06	1999.08	1910.14	2059.28	2311.28	2203.07	2598.46	1624.67	514.40	1154.22	1332.30
803			1459665.62	12108040.00	710965.00	28485.08	18712.61	24177.32	17428.96	19715.75	11687.76	8542.56	15217.71	11988.35	10927.23	9258.02	2602.48	5798.96	10973.88	6716.54	10249.50	5450.05	3619.19	5685.46	3653.04	9302.91	7823.49	6194.78	1795.07	1754.79	3710.40	4960.85	4374.12	5250.94	2791.97	3599.77	1226.87	2328.46	3431.84	1716.47	2403.13	1956.94	2528.42	891.15	1685.99	1980.16	1340.34	1221.58	1409.07
804			2460218.50	12853967.00	981103.25	30043.49	16808.70	13682.56	24845.85	5374.15	6677.57	8042.01	5548.36	8127.60	4672.53	3714.32	1439.10	1916.83	1001.14	1125.07	1164.84	1409.40	1218.29	679.29	2076.31	860.05	250.13	914.56	847.29	795.10	564.78	1488.77	1261.47	795.51	304.25	289.58	202.90	425.99	295.18	358.85	148.08	715.64	411.04	700.62	255.52	238.39	280.95	462.05	147.42
805			13636978.00	30712562.00	10034785.00	498974.50	47274.45	42986.41	25304.50	6460.38	5672.46	3708.11	3656.55	4508.66	6422.88	6508.63	8794.97	13104.85	13251.90	9016.19	4527.89	3116.18	3092.39	1479.27	1375.84	2055.12	3004.04	1632.70	2523.19	1679.71	1643.47	2760.94	2122.19	1709.77	2082.85	1729.39	1073.92	605.71	731.67	810.13	1058.95	848.54	323.27	463.96	867.54	1236.90	1395.79	984.42	672.05
806			445253.43	9390566.00	174956.01	27021.54	45403.88	13247.65	18443.23	7626.83	16925.15	30217.35	14491.19	13120.56	8551.45	13451.73	8104.17	7480.19	4147.69	5084.28	5875.32	9548.65	7532.50	6241.72	4593.60	4870.82	5728.10	10815.96	5863.02	5697.89	8666.95	6892.24	5816.03	8309.69	5454.64	2504.20	4107.80	6394.14	7364.05	5420.13	6484.93	9539.23	6909.50	1035.93	3863.49	2696.52	2123.37	2007.55	3491.83
807			7960675.00	36268796.00	2004536.12	56979.62	26423.37	70656.60	14112.73	15418.17	35378.89	17304.66	18411.67	14254.67	15355.67	39559.96	20499.64	19739.34	31555.19	9440.18	16930.67	7057.82	10467.97	10896.86	15753.41	13347.43	8481.42	4031.00	8349.07	10483.87	5401.08	6235.69	10728.19	9251.19	11079.07	13114.37	11039.97	6197.05	5303.61	7055.40	9611.25	10499.67	6897.38	8304.81	4814.76	4839.32	6481.38	4668.02	4409.18
808			7967229.00	20912984.00	2150330.50	31732.61	5867.97	7245.71	9462.93	8082.96	12693.73	3540.71	3700.27	6191.55	4378.35	5068.33	2646.34	6413.95	4026.02	5845.05	3179.10	1844.19	2805.90	5113.96	4151.51	7032.85	4113.59	2731.62	3503.57	3422.33	4662.44	2030.50	1290.85	1631.23	3528.26	1916.88	4843.25	4088.54	3918.22	1619.89	4203.50	3383.63	1788.78	1470.61	1193.42	943.59	2841.04	2072.13	2402.55
809			568211.62	19380744.00	807912.00	29960.06	22693.92	17879.55	14410.63	8114.72	11094.02	10318.93	20297.41	24701.78	16300.65	4388.12	13185.18	4911.71	6356.55	7928.67	12483.18	11320.32	24081.14	4048.59	6403.47	5094.45	4842.20	11570.49	5583.55	6425.07	3772.28	2839.96	1054.60	4027.65	3926.39	3447.33	3132.47	1603.06	1408.91	5848.34	5959.88	5233.98	5411.67	4201.69	3671.45	1267.69	1269.30	1543.63	4868.95
810			4597929.00	9873155.00	1581824.75	39413.28	9163.54	5655.00	7882.15	3635.30	9682.04	12774.50	8619.64	6953.51	2527.71	2644.13	5165.80	4590.87	4881.86	2818.55	3966.21	2958.97	2959.07	1941.55	4075.58	2921.87	4850.50	6557.64	6245.26	5448.49	4686.07	1202.09	1112.46	2031.49	2138.01	2417.72	3612.14	2635.53	1470.53	2293.68	1553.52	1205.63	731.66	1170.00	2376.85	1020.98	1165.73	984.19	1264.36
811			1208140.75	13715519.00	1208547.12	87115.18	89486.94	20151.78	6945.98	12080.45	8264.24	3439.87	2829.58	2551.98	6931.98	3475.56	2227.34	2119.18	1559.20	2897.92	2347.39	1044.26	1627.69	1488.50	3428.48	2049.28	2956.77	2372.12	1264.32	830.71	1686.36	2301.49	1408.05	953.89	961.90	1525.86	947.08	1256.02	1736.17	994.89	860.70	859.51	931.73	414.60	574.18	443.62	303.75	340.36	326.63
812			3263345.75	11033537.00	1466846.87	44238.48	32042.75	18811.37	19225.40	11975.17	8770.89	3625.00	6298.11	7085.12	5323.42	2201.71	2000.36	2012.95	1803.37	2123.88	764.95	1419.97	853.42	931.66	1989.58	1658.11	1152.54	1098.17	686.57	491.43	985.74	1002.88	1903.67	1038.59	1133.80	751.29	578.24	689.20	869.20	848.79	472.27	439.45	256.54	251.96	469.21	254.72	157.10	226.37	171.70
813			2718219.00	29198648.00	8097203.50	63087.64	15515.71	13787.94	6195.33	5991.65	10387.71	6620.26	8918.25	7963.09	8772.67	2575.04	2093.02	2884.02	3532.25	6536.12	2761.21	1384.03	684.69	934.78	1778.38	1120.77	2401.78	1481.28	1906.19	973.14	862.38	1404.99	1192.76	1685.06	2051.12	1918.02	1150.31	478.54	492.89	1046.29	818.61	1085.68	387.01	528.65	428.59	364.07	990.92	1157.40	1126.91
814			2686000.25	7925342.00	1728513.50	735444.25	232035.73	24928.97	15004.54	14148.78	8563.07	5685.54	7568.52	4634.38	4026.52	2589.82	6683.29	13987.77	11015.71	6663.76	8302.72	9460.92	8659.34	4176.47	8747.43	2795.75	7763.67	8705.09	2429.09	1629.32	1884.17	2485.44	4159.31	2929.04	6746.40	909.03	1491.93	1728.72	2178.55	793.75	658.62	1314.47	762.73	1039.42	1035.46	801.44	1404.93	1254.65	1241.74
815			3283318.00	25947498.00	2491786.00	20987.15	25010.83	12310.80	5038.50	6371.41	6427.82	7512.58	14763.45	4581.61	6687.86	5815.62	6062.10	6310.03	8547.96	6417.45	4948.50	2632.84	2228.89	3013.30	6201.96	4942.81	4745.94	4478.54	5083.17	3458.21	1618.30	2798.72	2577.39	1502.70	1510.89	1109.02	1072.21	1417.97	1894.26	1567.21	1853.61	2049.68	1357.40	1025.30	1478.14	1314.60	1322.43	706.03	1463.48
816			6318322.50	19121754.00	3054118.25	53326.70	16969.75	5792.90	10087.57	8373.14	8530.15	2841.43	10068.56	5576.10	2128.79	6823.72	6435.56	3446.24	3054.18	1056.37	4589.32	2414.43	3370.40	2227.70	1328.75	1359.32	1872.58	2553.46	2133.74	3920.71	2485.54	1330.63	1804.54	2159.44	2876.02	1572.37	2892.64	1124.23	1071.36	1451.07	1105.82	1157.97	2208.34	1353.56	1531.31	535.59	808.45	1198.65	3063.81
817			1683624.75	4152489.00	450001.18	24686.74	14821.21	6984.46	6877.12	6973.06	9410.69	4632.56	2809.70	4301.22	5898.79	4438.58	4081.07	3219.80	4021.23	1622.80	658.32	2016.95	3967.54	1959.51	1651.18	2399.04	2139.15	2068.04	2209.78	2041.09	1272.67	759.84	1233.14	1742.24	664.97	704.12	489.38	646.59	517.57	1397.13	1506.65	1000.51	585.40	524.13	496.59	609.10	776.62	326.93	340.71
818			22538212.00	53950596.00	12237085.00	229549.96	74364.78	85622.49	19278.37	27783.24	12560.58	47514.40	10985.78	18496.80	17691.93	25267.72	28475.53	53602.90	18925.69	14213.74	24597.98	15712.25	8045.81	3786.53	1413.21	4839.49	13694.14	15957.40	9817.26	7141.86	3480.60	1396.37	5196.85	2912.44	6958.29	10010.59	7180.83	12387.42	8071.89	4121.76	3989.50	2206.90	5684.63	8717.50	2971.78	4198.89	2999.69	3170.15	3929.39
819			585447.12	7977336.00	580681.06	42186.52	4302.55	20618.15	11718.23	7298.32	12705.02	9023.83	5145.23	5153.51	3652.82	5571.46	4216.64	8501.67	2949.92	13511.48	8879.44	3820.06	2036.16	3823.09	4077.29	2348.21	1144.90	2086.59	1654.02	1463.58	1521.96	1210.35	1325.73	2294.32	3827.93	4034.33	1587.21	1774.77	1989.85	1440.57	1142.33	1388.01	1177.39	622.75	649.26	1222.24	1043.03	445.64	457.80
820			9084694.00	30331950.00	2379345.25	70863.71	22180.43	30009.11	6355.01	8824.39	4906.46	12213.57	5188.91	8890.97	9752.74	9737.26	10322.02	14715.89	4724.42	9338.09	13082.92	9459.98	7947.68	4594.63	4282.15	5034.62	5181.50	7760.53	5984.60	4774.91	6469.79	8016.49	4884.97	2615.75	1159.88	2507.39	4080.66	1840.24	3260.72	3426.39	3451.02	2097.33	1921.77	1452.75	1724.84	1635.65	3749.17	2119.28	1663.86
821			1583889.25	12628626.00	935422.06	39101.90	25917.28	13556.30	19351.27	16143.13	11206.75	16044.21	7244.54	9781.40	9775.91	7818.21	8153.44	10840.74	15834.66	4484.36	4175.70	2733.31	3223.29	11160.76	6798.88	5091.08	5823.03	6205.51	8427.63	4401.22	2347.65	4496.99	5217.41	10113.12	6555.86	11606.36	6635.93	7265.92	7996.84	2491.95	2748.56	4647.58	2437.38	4059.08	2685.11	1085.39	1741.10	2461.86	3350.93
822			3422604.25	14781445.00	4842147.50	398875.06	70296.28	29050.26	19034.57	13571.22	7807.17	7515.71	11408.84	5916.26	6418.74	1891.40	2308.34	3892.07	9730.86	3023.59	4351.21	5318.24	4254.02	1872.30	5574.99	3077.59	4593.80	2767.24	1896.72	1159.65	962.69	1590.91	3686.25	8608.16	2422.11	2653.61	2565.12	2274.05	4743.65	2905.52	1844.75	1417.63	1283.95	822.95	1187.17	952.64	1173.74	963.88	2617.49
823			411572.71	5424450.50	216237.59	18280.83	23366.50	13222.49	14194.20	10084.13	15540.50	7647.52	4424.47	7712.08	8837.37	2708.07	17654.01	13307.11	12513.74	8552.85	14674.43	11264.03	9974.64	5991.51	14274.66	6746.71	5664.30	7652.90	12981.88	9402.86	5148.88	4972.75	3348.74	3644.12	1661.98	2077.31	3215.39	3426.84	4477.37	3654.23	5417.76	5103.16	2711.85	1010.02	1424.62	2970.63	4838.08	3210.99	1703.95
824			4207169.00	13168392.00	1061773.00	41818.98	6359.53	3199.91	8977.20	11676.82	22322.20	18779.83	14368.13	11119.41	3806.55	3851.65	6032.52	7666.80	6471.45	4712.14	3129.72	3076.68	5600.13	2202.41	4933.08	3118.32	5659.17	2621.76	3859.45	3405.53	1704.91	3057.34	1640.00	3192.54	3268.39	3344.26	3271.63	1465.01	2049.59	3863.55	3490.81	3441.66	3748.30	2992.50	2122.70	1277.39	1069.60	2345.56	2360.77
825			1059265.00	13125967.00	4038577.25	75283.96	35738.90	16408.58	24968.68	20480.46	45128.69	20522.06	22476.95	6061.38	7390.25	10830.80	9062.11	13054.95	14460.97	6466.44	13055.03	3850.38	3668.56	5924.86	4325.71	4072.32	5158.51	5379.08	5038.00	2911.45	4108.54	1385.62	2096.66	2717.69	2183.66	1056.06	2618.68	1724.38	1650.73	2679.80	5993.89	3007.82	2481.85	2936.61	1305.08	846.13	924.26	1891.68	1083.77
826			8698739.00	21291864.00	9927602.00	1187357.87	30707.37	14298.25	8146.92	11225.98	11091.95	11178.68	5472.76	7207.10	7019.87	4056.57	5021.55	6691.47	9188.87	7370.90	2861.81	5287.00	10736.73	5915.40	4662.98	2664.08	3506.64	2148.01	2986.47	4154.11	3470.48	5473.31	2468.20	1439.22	701.46	3378.34	3276.28	5336.98	3143.17	3821.88	3301.84	1552.99	1088.25	1246.01	1218.94	495.88	850.09	770.46	508.73
827			3288442.00	17525232.00	2555870.75	80601.80	25013.13	28651.47	15441.34	8934.14	5470.25	22295.79	16303.18	7791.00	31310.21	11914.18	12003.45	7878.04	5480.56	5229.46	7316.68	12874.82	9737.35	2185.70	4775.90	11051.12	21060.67	12736.85	7081.46	8481.91	2940.18	6599.25	4414.78	3766.86	4646.79	2150.04	7550.56	7774.33	2112.43	1743.13	4084.24	9162.88	2857.70	2954.54	5025.68	4985.74	1283.91	4996.80	4261.83
828			7204173.50	12704869.00	2459574.00	48238.40	18336.90	10269.64	11612.47	4628.29	6155.23	6223.00	8706.47	7162.17	5289.36	3210.42	1369.16	3402.76	5414.88	1993.66	2345.45	6064.44	5470.21	5817.61	2864.69	3713.33	2036.91	1684.65	4581.54	2963.41	3604.72	1678.20	1574.71	1847.55	1062.58	1178.07	3064.14	4543.70	4117.27	1259.31	895.85	872.52	1921.57	2388.38	1633.08	1889.69	1087.96	1694.90	1436.11
829			3693611.25	13447783.00	1995258.75	6950.25	11968.95	12763.59	16855.93	19407.69	7182.78	5880.55	5822.63	7618.28	4826.81	2121.77	2359.15	2046.13	2152.47	2786.40	1842.36	3709.07	1332.08	3651.01	2693.01	1132.88	3409.72	3556.96	2462.66	950.94	544.54	1023.33	2880.38	3199.36	503.68	1224.53	914.79	411.98	601.24	1116.31	819.66	1135.66	1293.60	817.09	480.26	636.18	666.90	469.57	547.15
830			5335967.50	12992480.00	3458701.25	96476.28	21065.41	6032.14	9873.63	15832.22	11156.17	10763.16	8239.64	4401.70	11131.31	15394.52	8046.21	5946.74	3227.28	5932.66	7116.40	8194.84	5688.48	3797.67	4185.18	1276.70	2361.60	1799.09	888.72	2379.09	2486.29	2195.15	2482.45	3036.24	1989.07	1557.88	2382.26	2314.40	3988.75	3654.75	1252.06	647.78	962.60	1707.50	821.52	316.05	896.58	783.95	919.10
831			5656454.00	15201462.00	2703220.75	90516.88	11880.05	21736.65	23161.58	5334.10	17899.15	14515.79	10962.27	13253.19	8443.51	3641.16	7333.76	17840.95	7345.96	7602.40	3852.50	4385.09	5195.02	7441.93	13404.44	12219.82	7007.51	3867.91	9760.90	3735.33	2442.32	5887.92	14723.94	5966.10	5293.66	3306.37	4648.15	1492.27	2221.41	4401.11	2226.69	3393.64	2944.47	1304.82	2631.30	3853.10	4039.84	3752.96	1160.76
832			2130659.75	10854197.00	1329201.62	9292.71	10910.16	10995.79	5262.59	5848.44	12561.18	6812.31	2828.38	9283.32	7370.28	7567.25	6555.29	4176.47	2343.33	2975.01	1864.40	1967.66	1372.69	3142.49	1281.90	2466.25	1487.95	840.73	1475.82	2270.40	2166.93	1296.25	2014.91	2242.42	2459.95	978.70	961.72	1338.67	1452.41	1238.22	1334.58	1038.60	735.62	2104.26	457.94	280.29	682.23	701.00	746.43
833			3727127.00	10372861.00	2267571.25	43433.86	8827.04	11383.10	11255.37	12559.39	3826.17	3714.90	8615.50	2996.37	2786.38	1180.83	2082.82	1239.51	1626.89	2546.95	1472.24	2261.65	1115.91	1524.12	2861.53	3035.64	979.20	726.40	1004.61	2234.15	1179.12	1129.43	728.70	387.41	1091.50	1186.39	724.53	1114.19	587.93	557.78	729.88	369.50	492.59	985.94	650.35	802.49	442.68	464.56	466.94
834			4232165.50	13712384.00	11164295.00	645902.06	33410.30	14407.79	10409.05	2939.90	6248.78	7230.86	5674.76	5345.00	4092.37	3431.17	2617.14	5237.75	4311.48	3933.96	2507.94	2932.82	2211.21	2768.96	3549.67	1335.62	2570.67	2016.88	2473.52	1873.15	1390.61	2289.00	1848.97	2156.52	1443.07	1616.46	1988.70	1925.01	1336.31	1857.80	1364.20	514.91	2580.21	1522.02	1121.49	1125.11	1109.61	883.35	1576.68
835			5326494.50	31028354.00	2090224.50	17704.38	32587.67	13977.97	19306.20	27871.91	23769.90	33862.73	14010.69	13861.94	14853.53	15906.81	9184.96	13103.92	20734.37	15316.98	19515.15	11493.06	16806.86	17733.40	13339.93	8135.93	16832.85	13423.39	8320.00	5668.34	9384.07	14051.59	11259.29	9328.70	9115.53	11983.36	8394.85	11117.21	6622.45	6791.37	4104.99	3789.22	4884.69	4458.21	3222.35	2598.57	2799.90	3017.39	1411.03
836			4814063.00	13727520.00	9427339.00	1780736.00	205531.09	24621.36	19976.24	14642.61	6408.19	7164.80	8160.41	7858.01	10734.71	4567.16	2916.64	3215.20	2010.06	2517.83	2844.18	2243.75	1529.75	3145.08	2416.98	1475.70	2299.88	2544.52	2599.11	1282.13	2484.57	2875.09	1326.88	2179.36	1358.32	1334.76	1397.78	1798.94	1867.32	1038.44	999.72	859.27	1058.87	523.57	1605.21	806.49	691.86	1011.36	771.27
837			15587504.00	24308404.00	3519328.00	34863.80	8155.30	8861.12	19136.31	6173.54	9232.22	6592.67	6955.52	3740.24	3552.91	3520.99	4548.78	1458.89	3601.41	4202.30	4900.64	2867.41	7636.67	3889.57	4486.73	4030.73	2682.80	1354.56	2653.39	3826.12	4148.20	1732.95	3903.79	1061.15	1009.23	1688.42	1736.27	1379.78	1171.17	1226.90	1409.33	1705.97	1604.33	859.71	1472.88	2076.26	1380.34	1350.70	2670.73
838			1005718.81	5997016.50	1382092.75	49776.46	12724.81	4631.86	5228.16	4539.73	5378.96	2779.80	6702.08	5954.92	3925.60	2988.86	1392.02	1080.66	1943.77	1804.07	1790.86	1210.96	1826.07	1793.94	1459.27	939.91	1232.83	1208.06	833.99	835.37	755.76	1566.24	2467.71	1978.48	1876.47	926.10	781.83	486.21	529.13	491.83	706.52	456.90	705.90	598.70	246.40	339.04	374.06	297.73	473.48
839			7895511.50	16865932.00	1453147.12	46116.77	9488.03	16445.16	8630.38	10871.78	19739.14	12013.69	15292.80	15861.73	9698.33	3650.93	6721.52	3889.99	11402.57	4926.80	2915.06	7473.09	7159.81	5236.99	6919.59	1108.35	4446.25	6578.65	2114.01	3115.02	1992.92	3262.60	1640.40	2753.82	9147.21	6313.16	2240.92	3885.42	1554.10	5698.25	755.02	1542.56	1069.46	3329.18	986.21	870.82	945.19	2434.41	937.63
840			11510696.00	30406856.00	9912666.00	529974.87	51030.92	7934.58	37497.86	23269.66	33890.62	24536.12	20712.37	17183.38	14552.01	9073.53	6284.11	7059.49	11211.58	15115.11	18240.82	10153.13	5828.10	6596.94	6975.08	3368.86	4919.69	4890.67	3992.50	3493.72	4580.77	3612.19	3291.20	3149.61	2015.17	1997.19	2067.64	3231.69	3147.08	2810.38	1940.65	706.62	1680.20	1549.02	1798.32	1296.28	719.74	347.08	373.27
841			5359019.50	18315554.00	2841307.00	15186.74	7556.36	7678.93	6804.95	15539.73	8331.12	9895.18	3682.70	4420.51	2318.86	4267.01	2154.35	3295.67	3206.99	2852.16	2388.28	2205.17	2633.17	2656.08	3968.09	3957.78	1455.49	2502.88	2127.23	2931.95	2608.63	2141.88	2083.19	2157.96	1470.46	681.19	1896.69	1813.28	1600.46	1356.04	1554.09	923.53	798.81	1050.15	251.49	960.88	1997.83	1788.73	806.74
842			2647060.75	8405290.00	438800.21	14652.77	10491.85	10820.62	9158.61	8159.86	11017.38	2815.60	10947.38	2987.30	4551.39	2848.22	1593.21	5908.68	3372.19	3173.32	3797.48	1573.78	2530.70	1396.90	1722.66	4517.90	2853.01	2053.82	1715.42	3809.95	2543.10	780.29	1532.46	1246.76	986.31	1550.61	2354.64	1105.43	2477.37	2643.62	797.14	1260.07	521.38	1898.32	1312.62	1068.75	469.35	244.52	767.36
843			2169008.00	22939070.00	744500.00	36802.87	24865.84	16342.78	5354.19	33224.23	19145.08	18563.88	25109.56	17451.36	9887.16	6950.18	17246.83	17781.77	13933.25	7231.78	6604.26	8303.29	7815.08	6980.95	3067.32	6278.91	8009.06	6814.76	8146.76	5929.72	3028.15	6971.87	10252.89	10670.81	9190.74	5396.17	6487.91	4733.93	8929.42	8527.91	2323.62	5076.89	6661.17	3979.18	1847.82	3983.34	3587.78	4196.79	3614.26
844			1208933.25	33373826.00	1541135.00	16982.91	14542.63	14886.04	14317.53	9849.95	10160.41	5716.73	4974.16	5084.09	3943.33	3947.36	6888.33	5193.03	4584.08	3200.31	4225.36	2190.12	4249.67	1879.57	1853.76	2393.94	3663.86	4549.10	7363.74	1878.42	3068.73	5203.42	1806.84	1184.70	2895.37	2301.39	1258.52	1520.41	1865.18	935.42	1305.23	1061.15	1014.31	337.09	1069.91	1032.78	1871.44	1665.71	1078.42
845			7487368.00	24797532.00	3730390.00	45044.47	16108.80	13940.37	15264.08	11275.22	13032.80	8576.92	9941.87	7422.88	8838.83	3935.14	1389.97	3188.57	2624.78	6507.24	2935.69	5314.29	3392.85	2230.95	3715.91	4382.40	1108.26	3444.64	1258.75	2437.76	2710.67	1671.55	1920.99	4150.38	4588.71	2202.85	3990.32	1858.14	2026.35	1331.05	1888.04	1418.22	651.03	1512.84	1555.93	1213.16	1865.41	1936.21	1951.79
846			3182091.75	10112333.00	1209127.87	91609.39	11006.69	5949.24	7256.81	3452.24	4655.35	2650.80	2916.41	2871.29	2158.90	2222.12	1208.49	2902.20	3743.64	2448.12	1886.16	1894.74	3935.79	4967.10	5076.52	3085.43	1304.22	2459.94	1751.88	987.49	2841.28	1520.52	1718.13	2331.51	1544.90	606.54	1287.09	1164.42	1214.98	1378.68	878.65	664.04	2106.64	4027.21	2358.22	1454.16	702.71	1098.10	887.76
847			1328385.62	12764226.00	1231933.00	99565.58	70224.26	42175.58	24032.11	25481.95	16221.50	10445.06	13978.59	19899.15	8217.46	15002.15	8155.34	14527.86	18478.88	9379.11	8537.27	10037.19	10520.16	13790.04	8363.50	9085.92	8646.51	5993.12	6942.53	1746.84	2140.81	5769.18	5170.06	10509.98	9389.78	7091.35	8154.02	12299.10	5113.68	3880.74	2762.47	5333.25	4068.96	3946.25	3415.72	2215.83	3974.87	2335.24	1554.42
848			1141711.75	5128845.50	958282.18	44801.88	7167.27	7841.20	8762.08	5360.74	3160.13	4740.67	4154.83	4471.18	3245.88	1606.11	2728.89	1927.01	1453.58	1781.70	1133.03	1389.57	1352.29	778.32	1880.81	1383.83	919.24	1419.72	925.82	1232.22	1282.84	1975.11	2672.14	1101.09	378.54	767.37	625.14	510.75	998.90	635.00	844.74	363.77	454.22	682.74	297.81	285.33	491.08	504.19	338.62
849			2720266.00	28911480.00	1399280.87	25887.55	18015.91	9780.45	17320.10	7403.88	13989.79	8732.10	8282.24	5666.32	3528.78	6549.34	10359.12	4096.39	5767.38	2156.94	7069.10	4980.45	1526.68	3093.28	4593.38	5121.69	5821.98	6665.32	7237.00	4484.39	4231.19	2131.20	2354.46	3332.32	5171.25	1553.54	2088.68	760.58	2146.37	1716.32	2439.53	2190.59	2694.23	4006.25	2811.92	4974.88	1787.01	2859.89	814.17
850			527866.37	4408868.50	192898.90	8567.96	7165.51	5770.96	5043.85	5682.71	4570.51	5267.26	2705.09	2580.68	1547.99	2200.71	2214.01	2390.85	1149.79	1598.50	986.87	1232.74	1617.03	1526.48	2224.58	3699.16	3357.78	805.45	1252.11	1112.11	494.74	978.53	571.04	916.16	1546.99	1645.66	671.51	296.63	440.73	499.69	640.41	517.82	972.78	555.79	904.96	1226.44	704.95	396.02	300.90
851			889212.81	3760441.00	158730.39	11971.87	10963.45	13026.15	14135.77	3829.02	6491.02	4708.74	2640.11	2725.22	6148.49	2477.98	2737.29	4935.99	6561.22	3130.63	4851.91	3380.38	2000.75	2955.85	3391.47	2440.41	4494.65	2605.88	2585.93	2655.57	2041.39	1635.55	1278.78	997.42	770.74	1743.53	1930.67	2771.75	2657.41	2341.96	839.56	2475.93	3815.34	2889.53	1142.48	989.71	1071.06	938.44	1303.37
852			1114043.37	8819803.00	497846.90	8289.25	9135.40	3136.28	6145.08	6459.43	12692.35	5387.64	3410.73	3695.92	2730.65	2936.20	997.24	2310.41	643.35	1355.87	2605.42	5208.97	4381.67	1817.24	3403.55	1925.67	2037.87	1525.87	2456.30	4057.16	4196.19	3579.07	6460.54	4121.83	1786.68	3136.36	2185.59	1482.57	1420.16	1140.72	1420.61	1487.62	2797.03	3202.90	2778.74	2149.60	1131.83	976.32	1152.65
853			2091889.25	56645032.00	14270238.00	630564.93	25659.70	19507.78	18571.58	22808.56	17290.67	11342.00	3132.44	14304.26	10218.15	17229.02	5630.69	14942.25	8146.57	21372.45	12475.62	9156.49	14192.70	11119.66	13740.55	15132.39	10787.73	9248.00	6457.73	2942.98	2272.79	6543.95	6574.45	6054.33	7083.02	4391.92	4838.97	3883.12	2635.64	4568.58	2286.91	3217.95	5203.73	9393.89	9021.58	6396.31	3725.64	2639.29	3833.53
854			2199484.50	5624131.00	1606688.50	216074.40	9986.14	3378.83	5421.05	2064.37	3090.06	3210.42	2530.61	5069.45	4420.69	2079.97	5944.44	10600.45	14538.48	8313.29	2447.57	1451.20	1993.81	1919.75	1821.37	2092.14	2203.58	773.71	1030.71	1667.19	1839.12	1175.76	3210.11	1536.36	776.59	1796.58	4521.22	1350.56	1435.90	1340.32	731.76	1707.99	1107.52	898.79	924.80	956.29	446.55	260.99	391.50
855			1574294.75	4253635.50	304438.25	18560.84	27407.31	17565.09	18807.14	9034.04	9774.45	11222.60	11195.37	13075.36	10200.62	7297.99	3354.39	4088.64	8126.80	4032.79	3468.63	4250.20	4917.10	7811.45	8179.49	6796.61	4260.60	5323.76	3142.21	4103.61	3481.87	4348.11	2829.78	3366.29	3260.80	4590.35	6101.74	5055.40	6018.07	5367.60	2035.62	2100.51	2965.35	849.98	2054.26	2585.73	2713.87	5311.04	1095.79
856			879077.56	3649863.75	166727.51	10774.79	19176.13	26004.58	12428.22	19262.11	18917.69	17504.91	18179.21	16191.75	16279.54	8351.43	2898.50	6437.35	6728.11	5404.84	8179.95	7463.69	4861.05	4924.00	3330.34	1024.29	2740.76	2675.83	3452.54	6608.10	5590.70	2124.54	4212.20	2431.39	2375.25	4916.11	1984.18	2277.03	1085.85	842.75	947.12	1488.17	3625.14	1829.10	2954.73	3634.35	2329.29	1652.96	1497.86
857			624671.18	3403663.00	228453.75	27691.00	8887.39	16207.92	8382.18	9662.09	9424.97	14296.89	10723.46	11060.71	8463.54	11113.42	11952.08	5447.61	6192.96	4299.52	2143.08	4369.49	8564.43	5996.73	9351.74	7049.70	2097.84	4319.72	10665.26	3807.56	5878.80	5880.59	4285.06	6070.38	2414.55	3351.46	1585.32	1210.71	2244.20	3872.67	900.56	2824.40	2128.67	1045.60	823.91	1425.55	1841.01	1374.95	1129.55
858			3579858.50	10915421.00	680366.81	32734.05	28517.37	38707.33	13857.94	12768.21	7793.32	3406.04	10719.95	8985.55	5629.08	6945.71	7087.19	8428.90	11237.48	2670.29	3307.96	4947.08	2299.22	5351.53	3777.71	3848.21	3431.22	1705.52	3172.46	2640.00	4842.35	4960.61	6785.82	6189.90	860.75	4503.77	2537.14	1671.38	3205.37	2427.60	1593.13	650.11	2592.00	2087.57	929.76	1396.74	423.97	643.22	2426.63
859			6119947.50	15687381.00	2151001.75	32759.00	18979.01	12390.82	13117.69	12324.43	6111.58	13106.88	11773.46	4220.54	4073.10	5158.75	10333.20	11428.80	6332.75	5047.62	3379.08	7874.84	3470.42	1109.15	1599.24	2280.49	1242.42	1436.73	1999.00	3471.36	2134.59	2387.70	1326.13	2631.07	1671.73	1697.63	2182.40	3810.94	1870.48	1287.71	1738.39	1790.67	2461.70	2037.83	1323.42	956.08	805.21	1631.71	696.10
860			3517942.00	10270826.00	1337426.87	70821.84	23312.38	22608.55	12753.07	14613.48	7961.39	8285.48	14648.25	15257.79	21746.53	11179.29	14910.95	11297.98	12439.33	19178.81	19631.76	16379.56	12541.78	12500.98	20369.48	12964.63	5914.53	7177.61	14038.87	18781.21	12254.42	3359.18	3912.03	8461.14	8157.47	5157.27	4658.95	4220.23	4511.11	7969.73	3245.09	3364.63	4138.55	3473.58	3373.03	3103.43	4247.32	2792.79	1560.67
861			151050.65	2780424.25	103984.97	19307.75	27087.93	16203.73	16952.65	16138.99	13786.06	13119.14	9605.12	9611.92	11831.02	9525.23	14285.08	4087.81	6779.68	9408.32	6306.09	5842.27	6155.08	2815.44	2401.07	4708.07	10837.62	7369.20	3189.97	3526.45	2810.33	5353.77	6120.83	3922.90	2429.29	1461.59	1395.72	1851.67	4212.64	2317.83	1463.15	1936.84	1680.29	930.40	3666.45	1911.40	1555.55	1192.15	997.27
862			2298568.50	11948683.00	516716.56	26124.33	8165.17	14928.51	15057.88	13494.41	5379.65	11051.57	9953.36	10872.32	7220.06	5251.92	5621.56	1671.76	2702.84	9221.56	4820.81	5270.69	2931.03	5302.35	8701.89	5792.33	2272.62	3600.08	3270.08	2747.13	2280.21	2411.69	1628.74	1908.08	2528.18	5259.26	3269.82	2167.49	4685.75	2878.95	2463.88	5296.84	3543.32	1554.66	3108.24	3566.47	3392.03	3333.10	2020.89
863			3029831.75	6149009.50	602667.12	36229.20	10648.66	6818.91	5420.29	17410.86	5150.81	11156.89	4229.04	7859.61	9126.13	1849.04	2245.61	6162.72	5014.55	4584.41	5100.49	4613.91	1583.96	955.15	2840.99	5564.04	4655.40	1444.65	2064.20	2202.24	1897.26	2560.52	2434.11	2285.34	1480.79	3722.12	3111.12	1914.22	2377.06	1830.59	1855.55	1267.14	1181.78	1136.75	1006.27	900.02	613.45	613.38	925.47
864			16531671.00	43735360.00	6895116.50	21384.98	11416.78	11241.70	12433.76	13667.37	14105.71	7828.01	2889.20	5428.53	6760.02	1857.74	2185.48	6969.79	9303.15	3057.15	3028.21	2702.95	4758.16	2085.84	2225.61	4641.31	3008.42	2481.46	1921.39	2260.99	1983.72	1231.28	2466.40	4573.10	4969.76	2721.50	2511.33	1305.59	1676.49	859.86	2121.61	3634.89	3119.03	2050.21	578.72	230.10	1028.68	1985.79	881.18
865			2328147.75	18472924.00	692127.93	16103.39	15868.92	11025.83	14081.06	10938.92	8020.34	10848.65	6456.51	9662.21	7486.02	3416.13	5993.12	7124.78	3368.26	9798.79	7286.57	14048.02	4365.85	4819.99	9851.04	4052.12	3259.44	1946.31	1956.72	3136.50	3322.27	2172.76	3293.26	4611.27	3549.84	2304.05	2027.72	2438.51	2884.70	2068.20	1523.56	2093.84	2026.37	1007.47	927.24	1234.02	2415.10	1376.24	1524.97
866			2813905.25	10999512.00	1122765.12	38024.44	7850.67	8611.61	13244.60	29062.75	19979.72	12936.21	8657.11	3472.20	10642.43	11682.96	8496.91	4382.79	10125.74	13186.05	12578.27	7566.23	4427.36	7405.09	8886.34	6007.61	4935.96	4263.49	2502.33	5753.05	7478.74	8098.03	3567.15	2223.39	2052.76	5185.62	4635.83	3866.90	4907.57	3622.55	1650.06	2440.37	983.93	1838.44	2177.12	707.54	2060.62	2416.98	2102.18
867			1531262.37	15428360.00	634060.56	52109.59	37635.25	23752.60	17479.88	35661.51	27898.37	22834.20	13767.13	20824.07	20029.85	20740.72	9769.56	39547.75	41638.99	20386.07	10681.53	13244.71	7923.82	17090.02	20575.17	13653.86	18711.60	18798.88	11889.09	7440.86	9107.13	9507.49	7874.09	6000.98	5827.61	7813.17	10473.74	9347.17	3584.22	3293.30	6561.94	9284.28	14343.04	8510.07	12034.80	4340.97	2076.89	3499.15	2517.33
868			7439576.00	40121804.00	1733187.25	31872.09	19702.04	57917.89	5422.23	19030.29	8372.87	17137.08	10302.84	13149.36	15244.90	4963.72	27541.08	21262.77	15194.99	4443.84	7320.29	5335.97	8473.71	4855.82	27956.58	27479.56	10501.82	9288.30	9681.65	5791.15	9065.04	10222.01	7542.03	3633.29	2507.38	4934.35	3918.86	3443.95	9807.83	4910.36	6245.61	9270.82	11382.97	1419.20	655.88	2956.65	2491.14	2035.02	3359.89
869			7575394.50	22399644.00	6431202.50	527988.87	49585.84	5470.80	6057.63	3097.78	6431.32	1537.13	3861.45	3287.72	2037.60	1678.87	1058.05	2719.05	2855.67	1617.23	1762.99	1689.77	2819.01	1452.46	2641.74	1643.12	1736.14	1751.30	2733.78	763.64	896.45	1552.27	2128.64	2054.34	1709.99	2114.17	1766.21	1677.41	1148.11	510.94	606.35	971.87	700.14	279.09	479.95	665.45	646.09	480.12	603.02
870			122175.81	5936572.50	200458.93	38329.26	38870.72	5336.84	55480.57	52706.74	38415.55	26178.46	17110.81	12499.15	7012.05	11335.91	57726.35	32310.59	7424.28	9138.76	18608.92	22215.02	5909.77	10246.28	9577.62	11218.86	4180.15	20704.90	10564.75	3352.60	9804.26	4825.68	8303.20	3583.17	3085.42	9074.64	11594.53	5687.25	2868.26	2008.00	1929.48	5219.43	5829.89	4703.49	4749.61	2772.13	3250.29	3413.85	3618.69
871			3346477.25	9238197.00	853272.06	29726.93	9122.27	7414.34	6295.29	6865.96	8310.38	7549.30	17938.55	9463.86	9609.03	5874.07	4817.26	2797.45	4132.95	2297.39	2077.72	5534.81	4308.48	5996.10	4110.39	2353.29	1496.82	2584.34	3410.06	4348.70	1165.72	5539.14	2418.47	3116.45	3893.64	2007.59	1163.38	1154.43	1626.81	1132.98	1589.86	1388.33	1103.31	525.75	991.40	1145.59	808.67	1059.62	2544.38
872			2141544.25	9352593.00	380254.93	14036.62	22808.11	12769.65	5795.35	12423.93	13132.65	16711.61	9475.22	25919.80	35985.42	9765.61	11837.21	2344.47	6112.01	10106.96	13489.09	11195.62	4083.84	8140.60	8714.76	6324.72	9519.77	6838.05	6066.49	3751.23	4908.00	5198.42	4168.64	3314.77	5731.72	8086.90	4869.40	4085.70	3218.03	2334.85	3484.46	3559.32	1932.35	5420.02	4434.08	1867.74	1350.87	1087.55	5723.59
873			2660328.75	10691864.00	743775.50	15035.99	6933.05	35251.35	13542.25	18635.65	27249.63	20679.79	3459.85	21388.44	23275.32	18294.99	11752.15	12859.45	11384.22	9549.86	5315.74	9080.98	8338.15	4835.27	9088.06	5508.40	5047.06	3608.99	3028.08	4566.47	1777.32	3327.08	4535.31	10808.28	8468.03	2136.87	6003.43	2943.46	5477.30	2085.37	1597.22	2171.10	1329.82	1463.38	2610.03	1779.62	746.75	2616.03	838.22
874			1015208.06	7110796.00	233086.54	32850.73	19744.88	13026.07	21287.03	13833.41	11812.38	11590.52	8686.36	14805.58	6493.96	10965.71	6110.59	9593.05	15258.28	10525.30	5372.76	3255.24	5219.11	5189.67	1872.71	2728.89	2872.90	1731.09	5273.51	8614.53	7694.92	5836.78	5108.17	8402.12	3808.01	2862.05	4228.34	2892.41	2100.61	3856.49	6468.57	3681.03	5098.56	6050.61	4086.84	3116.91	2378.51	2395.09	1236.93
875			1201562.12	7671677.50	573720.93	30824.41	28316.49	18413.09	24768.17	14161.28	3931.39	3127.02	20174.27	8923.91	21163.36	22243.09	16827.90	8915.48	3418.11	4751.13	3339.69	6470.13	6408.60	4291.79	6980.38	21221.87	13630.57	8416.75	7183.47	2777.04	1939.64	7114.89	4606.17	15481.04	3228.85	5376.66	5053.44	6519.73	2196.43	1272.29	4251.94	6580.71	4127.59	2454.77	1877.27	4870.49	9254.66	2942.40	2661.82
876			15383675.00	27389766.00	7545913.00	220103.46	7847.38	11544.92	5987.51	6252.95	7947.95	5806.88	4571.76	7705.19	3231.19	5398.22	6100.51	7774.02	2790.35	6871.08	3202.80	2503.36	4588.73	7170.88	6035.64	5570.96	3307.68	2544.14	1609.59	1466.09	2289.65	1318.18	886.95	1870.35	1444.80	664.60	1441.68	2771.14	1976.27	2447.72	3312.03	1959.93	1170.41	1846.33	1492.77	1625.44	1124.74	1401.93	1319.27
877			1298114.37	7474152.50	245586.70	27271.32	41221.47	12417.68	14640.91	14165.06	17100.34	51842.85	16197.21	5650.96	21848.11	11583.64	8063.68	19890.41	26996.50	28305.94	9014.00	13923.97	12716.30	13812.26	7800.00	6984.07	4239.36	5257.67	5112.93	8714.17	2974.95	2992.19	4959.73	7128.62	5519.77	6281.12	2794.93	2156.34	4295.30	2218.85	4233.47	8623.32	7129.59	5846.96	3320.21	2278.85	7410.84	3861.28	2541.90
878			1812631.87	5511811.50	855855.12	12224.69	5946.04	12595.94	4889.43	3376.76	9146.25	5794.88	7507.26	2588.85	1750.06	2049.07	1695.14	715.03	1707.88	1672.80	2019.23	943.25	1054.09	1050.54	1423.41	1208.18	582.70	1074.43	1330.70	425.50	1715.90	816.19	421.68	549.85	634.73	938.71	865.61	1044.83	972.85	1214.54	403.26	210.08	260.80	225.71	513.06	326.71	481.97	927.86	758.18
879			1378487.25	20046648.00	2172668.50	46587.74	14252.60	9443.55	22071.60	17806.35	5244.29	7759.59	4226.82	2833.83	6939.65	3637.37	8217.32	6331.64	3887.54	1909.06	1939.68	8391.18	2023.99	2577.57	2497.10	4725.84	5983.58	6049.98	2467.63	1635.31	3110.82	1954.37	1083.67	1749.03	1535.24	7053.58	4099.66	2909.79	1182.87	1689.70	1554.85	1725.83	1696.27	2232.46	649.09	1034.10	1665.96	1162.78	860.09
880			1797876.75	7944792.00	328573.84	27965.11	12059.22	13409.27	13474.33	15646.57	11139.25	15781.77	15692.68	13279.10	11039.35	6548.68	9968.37	11891.36	11380.57	15373.53	8419.56	13111.46	7017.70	9385.22	14301.42	5980.65	3626.50	3221.69	3900.97	7336.22	18465.91	8500.47	6342.78	6869.81	3840.64	3614.28	3756.97	6909.59	4239.59	3684.69	2095.11	892.96	3539.73	7995.84	4065.88	1733.64	2050.46	4150.48	4270.63
881			875603.37	5685110.00	1050860.25	41497.55	14898.36	12487.12	8184.44	10020.72	6281.37	4202.57	2187.43	1708.35	1540.17	2316.19	2147.37	1126.64	1518.23	2437.17	594.70	1857.91	1479.34	1671.87	1990.50	1893.94	1149.83	750.06	656.96	886.01	1000.10	952.63	802.54	1048.18	1894.16	4238.39	2063.59	1471.19	846.03	1075.46	2496.73	1289.54	1445.75	546.07	1201.32	492.69	1327.34	1073.28	390.28
882			1644834.37	6720774.50	627548.81	16119.60	16669.79	10342.62	9662.52	10746.10	7632.20	6746.33	4223.65	2059.47	4767.90	6417.77	7481.91	4929.09	5033.93	5172.48	4188.81	2989.39	1717.85	1560.43	2936.29	3415.82	2260.30	1943.92	3211.72	3255.25	3260.79	3741.39	710.89	1519.08	1794.98	993.36	1164.19	1856.17	2282.86	3746.53	2564.03	1176.32	1751.64	665.04	944.37	536.80	515.53	949.27	567.65
883			3923202.00	24919602.00	2931051.00	24720.96	15085.94	11212.25	6445.21	7721.04	8060.20	13430.41	14509.39	9467.49	4363.88	13642.70	10167.71	6329.12	6283.70	8309.17	8505.58	4260.76	3126.76	4995.15	3889.19	6132.13	5718.90	6996.84	3971.70	4773.23	6139.36	2052.96	4185.24	1476.12	4349.65	5538.31	9600.01	5275.78	5828.10	1701.20	1530.06	1860.02	3204.79	6691.93	2686.28	1773.07	1462.54	1407.38	2283.50
884			3308721.25	10964679.00	689425.31	22077.68	8845.60	19951.60	14038.62	7708.81	5463.02	7527.96	17604.23	16955.78	8413.58	9468.30	8584.01	16267.75	20141.96	13951.93	1879.11	4509.91	5863.31	4320.63	1507.67	2213.66	1232.29	2343.99	2231.40	1430.04	2563.08	1679.62	3010.20	4092.84	1039.05	2542.34	3574.66	754.41	1814.94	4385.05	3331.32	792.54	2762.64	2895.13	5223.73	2385.69	656.08	1431.40	1440.72
885			23918396.00	86224056.00	10652306.00	59381.35	46666.69	34031.87	59147.69	53272.48	26754.92	20541.57	11890.85	20716.25	14126.69	16381.14	15720.68	30656.22	22398.39	28490.20	7602.77	6161.83	11804.35	27105.06	31787.89	12158.98	4145.08	8567.01	6265.94	3271.58	9702.35	22284.14	11649.25	5448.73	3514.21	6737.96	8338.74	4406.46	3797.44	5352.96	3326.79	3933.95	6316.21	3774.43	4088.70	4076.48	8716.23	9092.61	9134.06
886			4072033.25	28335430.00	1981520.00	15229.04	3379.63	13536.35	6053.01	5163.43	5533.58	7409.12	7035.93	3437.45	4673.49	1985.68	2037.48	3360.38	4139.60	5874.09	2493.94	1079.93	3750.52	4760.81	3309.49	1476.98	3098.72	2769.09	1394.10	2133.73	1721.03	1517.44	3246.89	2573.70	1390.53	2759.90	1939.25	1071.68	2021.59	1375.04	3217.80	2782.45	2423.17	1715.37	707.46	921.73	1408.00	1530.79	2442.13
887			2415487.00	22684670.00	1928334.25	13570.15	31537.76	22868.56	8068.06	13975.15	8250.97	9565.80	8178.72	5054.60	7731.48	14616.54	10480.39	12769.62	11621.06	14442.19	29079.42	28352.51	24230.72	12090.04	15659.26	4996.79	3083.46	6352.69	8800.34	10610.39	7457.64	4492.63	3898.68	8917.21	7283.13	5062.14	1016.34	2295.44	1111.84	1145.42	2058.27	1922.33	4082.02	6816.86	3859.68	976.02	3144.36	1758.72	2795.87
888			8388733.00	50671832.00	3369543.00	34255.36	41688.37	17831.83	25978.14	44576.90	21944.17	30501.68	22481.78	23193.00	19285.63	16597.80	13444.20	10664.17	7756.35	12092.83	15024.30	14828.21	23560.80	10918.71	5431.32	8538.37	10488.77	7099.32	13755.24	8386.49	6680.76	7607.77	8336.08	6422.67	8895.61	11365.55	9901.56	5634.70	5829.47	6591.20	4954.44	4563.31	2972.13	3578.74	2599.38	2940.22	5060.37	4037.75	2180.55
889			11082136.00	45327552.00	26165370.00	1948644.00	41046.68	27189.92	52454.90	20084.75	15642.74	16961.31	20950.39	24344.69	13999.28	6328.49	23556.02	13272.72	9582.97	9888.13	8287.37	9906.70	9472.75	12382.56	13490.26	2332.93	11904.44	18798.15	14129.16	11368.01	15544.50	4453.35	5630.25	8448.82	14209.59	6920.94	4944.29	5200.53	5487.83	4126.61	5236.12	5296.67	3680.19	4640.63	2954.53	1784.99	4017.76	4558.84	2821.87
890			9379128.00	20255328.00	3018918.00	20392.51	25788.04	12986.82	21026.04	4218.91	7332.71	7770.91	8566.23	6174.42	7810.35	3590.65	12388.71	4585.83	9484.13	7085.00	4529.65	3773.15	6743.61	7283.54	6692.85	8134.00	3370.09	2743.53	5643.69	6649.29	2694.50	5067.22	5742.62	4896.17	5294.24	3392.51	2304.20	1057.15	1225.44	1896.14	1772.09	2721.82	1431.13	1374.50	1204.90	2360.13	3928.99	2305.11	1787.17
891			2959361.50	20090058.00	598389.18	61962.09	20079.29	39664.89	27127.07	29702.76	38119.58	61919.77	23524.47	20639.84	7308.39	13122.54	17418.89	15962.56	18369.83	18971.79	6057.18	11905.08	6095.22	6581.45	7625.04	14984.65	11778.59	12721.99	13310.03	6853.68	13787.92	7257.72	12655.73	5377.35	9654.48	6436.03	9265.42	5982.00	8220.28	5324.01	3030.99	3737.41	6301.86	7603.66	6570.74	3359.52	3860.88	4631.60	3426.82
892			286033.84	2436131.50	57771.05	7646.02	22278.22	11958.23	16630.63	13413.99	4966.55	10607.32	13076.43	13237.29	15540.55	14203.91	12293.86	6790.90	2636.02	2887.45	3970.70	8074.46	4921.42	4805.47	6102.91	9716.31	3095.25	3217.28	4440.35	2867.67	10774.58	9323.93	4887.60	3705.24	4738.31	1939.89	5102.61	3547.70	8765.69	9146.77	7350.42	4087.67	8846.83	4352.17	2456.77	4455.68	3455.48	4788.40	1437.16
893			6053429.00	82919720.00	6199286.00	43864.74	9102.63	25362.18	66424.96	24845.55	38937.27	14073.15	99386.12	8330.53	31140.86	23801.47	22082.51	15694.90	58206.23	17227.25	42463.02	6951.86	7845.58	13660.98	5112.97	6339.94	12498.12	9578.70	3983.13	9010.65	18061.02	7737.13	5118.75	12777.66	5907.75	5979.94	15386.81	6536.41	6333.44	1878.13	4481.65	3279.70	2037.39	3316.85	2409.01	4397.40	4791.32	7675.18	9208.97
894			3591551.50	9566153.00	894964.37	74491.71	8810.13	14838.82	7677.63	8580.13	10991.37	6136.25	4774.41	11430.56	5371.06	6101.71	6960.22	7043.00	3854.91	1368.63	5211.58	5106.37	8931.42	8159.40	5865.21	8542.44	6366.73	5117.16	1819.86	1929.58	2384.36	1417.55	2999.91	6803.99	2604.76	2629.66	1722.23	3451.01	3452.81	3206.45	5101.95	2867.37	1915.72	1682.99	1132.80	1239.35	1352.01	1051.31	879.91
895			549231.87	2639455.50	102071.11	31477.80	32489.15	37764.89	36153.93	63287.24	35961.37	14658.56	20801.99	33323.76	23222.78	4032.75	6963.14	19460.65	11307.46	7514.45	6285.79	5231.83	15126.31	9359.34	10891.60	14391.53	10887.82	8038.12	9181.41	8857.83	6573.68	4397.52	1233.98	2904.33	4207.77	5360.07	3960.35	6178.79	8401.74	5517.62	4431.90	3800.80	1932.70	3235.83	3806.45	2396.74	1760.17	2335.58	2742.82
896			8513290.00	29820554.00	3402146.50	15062.27	17673.27	38721.78	27673.02	12693.66	12822.74	12526.71	13839.00	12583.32	7105.89	3331.44	7732.23	6694.69	9792.88	10975.29	6018.71	4128.19	2718.25	4702.72	5231.94	4847.97	5158.88	4430.95	3073.45	4349.86	3629.12	3845.96	3003.91	4274.23	5505.20	3031.66	2492.66	4673.32	1796.83	4472.14	5193.78	3396.81	1508.14	918.04	523.01	2227.64	3079.04	4519.41	1424.98
897			2232044.75	16350959.00	741352.62	28441.58	15776.67	10143.38	20220.11	10024.98	9304.57	7141.09	3827.66	3666.95	5289.08	2411.28	3363.44	4141.71	5077.19	4013.77	1958.12	1641.71	2223.02	703.04	5994.64	2958.85	3130.96	1696.44	1585.14	4912.27	1512.36	3552.93	4289.67	5281.78	3193.79	670.45	1812.74	1540.22	1750.10	574.95	1215.01	985.51	3733.35	2777.84	1101.37	650.56	1950.13	793.36	1981.80
898			252587.90	3276057.00	107508.38	9868.20	8625.44	12179.78	20645.10	15074.52	15172.05	13962.72	13162.61	21464.86	32276.79	24313.97	10517.87	8307.49	4840.10	5189.52	12492.20	10593.82	7218.79	6180.56	16496.40	6408.56	3758.82	3036.87	14241.39	14150.12	5153.58	5590.47	7308.12	6171.08	7994.85	4137.11	3055.46	4306.37	3136.72	1901.80	2738.44	4628.94	3568.10	2155.97	1732.66	2231.56	1331.86	2447.25	4237.38
899			2490251.50	13267328.00	1311551.75	11528.01	14918.18	7119.02	9848.07	21811.28	9088.43	9160.68	10805.73	13012.67	16498.74	7062.92	3010.09	6528.67	11354.26	9554.85	5161.25	2004.81	6775.48	11126.09	5489.66	3045.68	6833.59	6330.61	5352.37	2054.34	3072.08	4522.64	4391.07	4487.02	4017.23	2168.08	1702.65	792.32	1214.99	816.36	1247.32	975.10	2288.26	2238.67	2148.10	1456.57	1941.75	1737.46	1825.81
900			1978487.25	17817642.00	1098563.62	14733.83	13000.67	23512.27	27571.22	25308.68	13350.23	13297.09	8824.99	13916.50	8744.17	6584.31	14571.21	25039.78	18020.31	4335.14	6702.48	12708.71	12633.35	4654.30	4925.48	7508.82	4159.57	5685.77	5677.30	2541.12	5246.29	3855.33	2568.17	2538.08	3166.67	4360.28	2701.06	2362.82	2484.47	3667.29	2940.49	3878.62	2613.09	3508.20	7483.76	4273.10	2769.66	2347.53	3360.21
901			1009608.50	3973892.00	162168.17	13589.45	7978.26	10107.25	3029.46	2667.33	3892.86	3176.76	2292.68	1501.20	1049.65	2067.33	2641.14	1694.75	2614.20	3204.34	1562.48	4120.27	2307.32	1126.69	1576.80	1427.91	826.70	1456.08	1129.97	1418.19	1375.95	1112.50	1621.46	2305.03	1612.79	863.04	828.58	1119.05	542.35	1035.46	933.98	1004.51	678.50	455.40	389.22	493.19	1022.08	769.34	1184.26
902			84332.03	2873529.00	38739.41	21425.87	46315.39	13946.20	5986.53	10779.75	21538.69	7310.68	10995.30	12560.60	16076.41	16045.11	4582.01	4021.83	9156.43	1881.34	6047.55	6667.16	10096.94	7231.09	5578.10	4293.02	5835.72	6582.65	8320.95	1754.01	1714.91	5982.50	7811.95	5347.12	7365.32	1936.92	6022.54	5713.56	1467.94	1493.55	2098.85	2429.63	2094.64	1637.97	3340.34	2414.28	1509.64	2362.90	6088.90
903			1208352.50	7210317.00	649877.37	26133.09	21177.40	7471.64	18290.65	22663.33	23372.79	21561.01	9364.60	14738.18	9515.08	7899.33	3843.08	6118.88	5612.74	9416.71	6849.93	6729.07	9979.89	4097.02	5653.29	6634.14	10406.30	8273.37	6433.55	7679.98	13339.38	12602.24	6614.96	1796.75	4370.78	5267.47	3469.69	3015.46	2176.36	2777.84	3990.42	4508.88	5320.64	3513.62	2590.64	1983.48	1543.96	1589.81	2235.27
904			4766468.00	22652088.00	1330244.00	35729.65	43541.10	51613.00	18997.33	19625.19	13721.50	9836.09	13759.74	7710.79	10817.08	7937.80	7362.75	19703.33	11651.29	10972.69	7136.68	8750.44	9966.30	10439.08	8585.47	6158.63	17170.65	6173.06	8130.86	4492.76	3051.72	4133.52	5775.84	9481.35	9761.03	7906.77	1651.06	1134.16	4100.20	4030.53	4152.95	1503.17	1998.54	1728.34	2329.71	3037.44	2658.61	2369.66	1579.89
905			2345217.00	18700726.00	727816.37	51360.31	41567.71	22241.70	21954.28	30240.94	16906.39	20919.87	22825.86	31428.15	33286.80	11508.04	9587.55	13265.46	19909.73	18031.42	26590.30	15021.45	13280.82	9462.05	12981.21	5689.60	12683.50	8849.93	7080.74	6795.59	5866.11	10030.16	15347.17	9613.60	9731.51	9239.13	7136.56	7240.81	1814.89	2519.68	6247.87	4752.89	6307.39	3202.58	4010.41	3237.45	3385.89	2518.08	2721.65
906			3788254.25	13646736.00	799721.06	24665.91	13066.43	11890.34	23732.18	13135.63	16305.98	13178.00	5040.12	11330.75	19869.30	14665.20	20525.81	11212.45	8367.77	3988.11	1747.80	4385.93	3776.46	2148.06	3659.37	2298.87	5942.18	7345.37	5064.03	5420.32	5758.82	1163.02	5864.85	4157.00	3930.94	3592.59	3656.08	1402.82	1564.63	700.03	2192.06	1134.13	893.72	2157.27	881.54	674.65	1273.96	1751.21	1557.21
907			313672.81	6215796.50	146528.32	17168.27	7587.94	3119.16	8965.83	6073.61	5845.41	12408.50	12171.50	2492.48	2447.48	3916.60	10943.39	4570.23	3868.23	6129.06	3377.44	1500.12	2357.56	4010.03	6288.22	2531.02	7091.19	3914.80	4428.39	1625.25	1717.05	1867.70	4444.40	6207.25	3435.21	4013.47	3679.82	1556.00	743.39	1369.91	811.77	604.34	645.97	765.80	845.11	394.47	974.38	990.15	636.21
908			371626.37	3411406.50	214879.95	29646.73	5349.24	13693.69	15130.12	20817.74	16722.47	12390.04	20034.33	19901.02	7830.58	7580.00	13021.15	7835.31	9560.29	15535.81	11050.07	7003.68	8891.09	10605.05	7831.99	5467.33	5212.16	5183.01	5037.20	1941.31	4787.36	5770.78	5503.61	11079.59	6783.59	3536.18	2218.00	909.66	1846.25	2724.56	1733.81	1918.92	2232.35	798.06	1251.05	1783.29	2144.29	1818.16	1839.70
909			401932.62	8327033.50	507135.03	24187.43	24110.35	15976.70	9321.79	9337.26	16355.28	14279.17	10206.17	4912.56	4015.21	4506.10	3655.67	3737.85	11111.94	5143.74	5269.53	4209.31	2758.60	1343.30	3265.13	8815.11	4550.28	2125.23	2871.48	1278.09	2341.52	2180.56	3741.93	2868.93	3106.73	2222.61	2045.17	1583.81	3738.15	2775.85	2105.70	2913.23	2112.22	2390.94	2712.34	1998.90	986.20	1132.28	541.86
910			5213027.00	16205546.00	982145.06	16850.22	9368.28	4040.65	12012.07	6421.66	7613.16	5127.34	5062.76	4503.74	6207.97	8047.00	3811.96	5987.70	2743.84	3982.04	2424.90	2139.57	2919.78	1015.23	666.34	4016.00	2574.33	2632.64	2099.34	1912.67	2739.85	5797.13	5329.70	1822.96	2617.86	3302.94	2809.75	2280.56	1659.95	1670.14	1142.38	1365.24	1580.68	875.97	1442.53	1259.76	2354.75	2628.98	1718.51
911			199879.25	4184922.00	93090.06	15579.94	8343.09	10368.38	11533.29	6297.80	10357.30	5975.34	6502.15	11415.72	12611.44	4383.27	6430.23	18148.70	11543.23	4273.31	5355.65	8350.64	5931.50	5025.43	3698.53	3014.29	3103.82	8177.49	8341.82	2583.12	4959.60	1389.87	3581.36	5195.38	3823.53	1762.30	2728.01	3042.29	2923.80	3090.76	2445.58	2139.83	2394.47	2364.76	3153.76	2311.08	2957.30	4141.07	1278.27
912			1693057.25	13623653.00	356344.56	7689.32	12213.90	7965.94	8683.47	7604.36	12046.28	7321.28	8342.52	6305.99	6492.11	2483.55	8007.57	5229.53	6947.05	6908.26	4691.93	4902.91	2100.55	2639.33	6092.26	5536.68	7400.80	4035.42	1666.33	1940.19	2237.14	2674.59	3403.21	2423.20	4260.51	2665.96	2562.48	3637.00	2140.38	1624.34	1216.97	1131.76	1522.16	1410.38	1387.73	3389.85	3405.75	2297.37	2111.84
913			22328060.00	38790960.00	4929820.50	59062.31	21069.09	39634.99	7302.44	15632.64	15019.89	20363.56	5008.46	7306.98	9979.54	14523.37	7837.57	4471.30	4706.47	6354.85	8331.10	2982.41	5434.15	2513.96	2895.27	3906.23	3610.18	5441.31	5236.00	4864.04	5537.99	4978.09	11286.35	7646.76	7929.11	3485.64	5098.15	7913.00	5897.54	1327.15	2012.50	2963.13	2168.59	2027.47	1812.45	986.27	3345.65	1804.31	1154.99
914			3632658.25	17356956.00	1024634.87	25701.35	17828.54	10786.43	17250.78	15643.19	17291.51	9386.13	14331.06	18509.92	20806.48	16776.68	2863.64	8166.44	14607.11	12382.78	7073.47	7747.26	12135.72	14720.55	10041.86	7931.79	4060.23	7928.29	7977.25	6787.34	5252.62	2529.33	3172.28	1774.96	4585.41	6277.31	5104.14	4703.31	7628.83	5265.64	2536.08	1432.25	1587.17	2989.15	4421.10	3745.19	4962.69	2603.93	2820.24
915			1417488.50	5900032.50	288493.34	64806.30	44877.51	33474.77	22033.56	20764.39	7651.23	14355.53	16725.93	14856.05	6398.34	10337.20	6767.04	6662.83	8485.82	13107.04	8598.46	5777.80	12101.34	7092.65	6160.79	6098.47	14564.79	17002.61	3954.62	2831.31	2713.26	5826.50	16492.57	16398.61	7901.21	3991.92	7098.42	4843.49	3745.65	2693.24	3303.96	3343.62	4861.58	7227.61	5072.59	3307.27	1005.45	1861.03	3457.81
916			3365367.50	21865816.00	2506899.00	29319.54	37154.03	21905.99	33344.78	14839.51	32708.93	19707.88	6694.59	4012.00	3972.25	3820.09	7302.49	4279.98	7586.35	11315.68	2555.66	3576.37	13341.28	4379.74	2329.77	4797.41	3896.35	4726.52	3205.73	1358.49	1350.08	4251.40	1469.33	1188.02	5742.32	4727.78	3689.59	1567.81	4010.38	1725.55	1478.93	1454.42	2537.37	2747.16	2227.94	1364.05	2263.83	1268.32	2301.85
917			5275480.50	24547814.00	2534134.25	50745.77	29392.12	21164.18	19044.16	27349.08	11816.81	29204.42	16331.80	33251.75	21571.25	12446.58	12399.56	16778.86	32168.66	36871.64	23056.13	13464.03	4200.26	6372.76	8163.12	12103.43	7305.35	14264.81	8781.73	14841.29	5274.39	6743.98	5396.37	1619.39	1629.55	9587.73	8776.33	7154.98	6020.79	3529.55	6820.37	7667.31	4118.58	1143.95	2142.13	998.64	3122.81	6020.95	1641.05
918			714643.75	2017899.00	228234.25	20098.73	6990.81	14745.91	8064.55	10265.56	17609.41	12474.87	13536.16	5962.73	4677.10	20176.46	12812.31	4238.55	8090.52	2987.48	12807.12	7722.16	2696.83	7024.94	6720.68	6977.61	9479.60	3534.51	1568.79	3710.31	1834.51	3242.47	3706.38	5012.02	6394.83	4287.59	3184.66	2513.90	2631.24	3908.14	2129.92	1244.46	1067.53	887.61	1123.37	960.20	1092.11	763.07	727.39
919			345957.62	7162281.00	216830.65	41976.89	22469.76	10382.12	15169.88	33321.02	20690.01	9852.16	31672.07	40770.64	12777.86	14072.67	4077.42	4277.14	18228.99	15965.49	11653.21	5888.09	4852.56	6824.31	2529.30	3026.44	11223.16	6299.62	9222.12	12910.65	8907.59	8794.82	7728.41	9005.64	3282.15	2634.48	6650.05	6429.13	5269.76	2777.49	2943.58	3650.27	4706.49	9414.66	3674.68	8769.97	5844.64	1386.42	2470.95
920			569434.62	3268785.75	129754.72	13397.27	15842.53	15664.96	23280.03	12716.03	9290.92	16251.22	17330.01	15520.32	12960.69	15125.66	12587.70	8552.48	5990.63	9670.88	12547.36	7627.55	5801.98	5024.71	3903.94	4689.00	4693.76	6548.08	5240.07	10783.43	3852.49	1428.59	2050.56	4195.38	6910.42	3757.89	1245.78	4312.24	4730.24	4816.82	4811.14	2757.54	3022.85	3749.71	2050.86	1893.95	1652.39	2375.00	2964.54
921			3397464.25	17577588.00	619430.56	18642.87	69544.03	36020.13	26205.49	18310.14	29511.52	33895.50	17103.71	8359.83	6907.03	4677.51	9264.12	14434.31	17639.38	2584.49	10478.92	22697.11	24208.85	10804.45	8585.50	8473.28	5654.64	3027.92	5103.03	4368.94	6770.40	4764.69	2976.25	3687.22	2871.99	2754.43	2522.40	3127.76	2933.39	1327.93	3507.17	3942.64	2772.41	1552.44	1850.07	4651.86	2769.24	1429.24	1593.39
922			1873283.25	7764943.00	469141.78	10304.89	14575.93	7177.54	4124.09	19134.98	16877.50	24411.99	15151.07	9885.16	21943.06	4750.49	10085.26	8774.62	7663.92	8957.88	7523.32	2965.78	4436.24	7863.57	6727.41	4612.42	14162.49	13145.42	11072.21	3284.16	3726.25	2917.61	12036.35	5430.14	3402.92	5562.73	2296.84	2907.73	2265.89	1545.15	966.35	2397.94	1466.24	4310.81	3227.31	1127.09	3663.37	3509.09	2455.13
923			869101.68	5161809.00	363590.25	7932.86	6952.71	8978.07	6766.15	7293.21	7869.46	5942.84	4021.93	1506.91	1989.75	2379.44	2639.35	3696.96	1934.97	3494.91	1555.04	1436.65	1528.07	1511.03	2123.83	1570.83	2861.00	835.76	2900.78	810.26	1325.44	1835.58	1486.13	1703.91	1041.49	843.78	1414.63	1392.23	1517.35	1890.21	556.02	669.69	1150.41	1492.72	1338.16	748.32	751.67	374.11	219.57
924			94041.69	1859600.50	135200.40	45518.94	26870.63	9671.94	14125.74	12680.46	15070.39	9629.79	25147.22	6981.84	3266.67	8725.26	4252.75	6359.78	11647.31	9735.60	8640.67	2643.75	4120.45	4111.89	11106.38	15532.80	8373.73	9090.74	9834.68	7861.01	5327.27	8574.80	4201.82	4877.89	5074.73	3091.14	2502.24	2700.65	5780.16	1908.14	1965.02	3430.43	3401.21	1867.92	2150.87	2085.42	3283.91	3080.83	2306.86
925			416503.31	1333514.50	119340.39	18800.29	12224.31	23897.33	18550.16	5683.50	16928.88	5347.25	10551.64	7465.15	13310.89	16206.04	23980.22	17451.82	22306.54	28766.16	36035.28	14101.44	10331.45	5658.94	4611.04	12292.65	8680.71	3681.59	6935.68	3907.25	3040.35	4819.34	2608.62	2394.49	3967.80	4282.96	4567.55	1787.52	3048.89	4248.41	3313.95	5091.57	5804.14	2943.32	3830.42	4524.34	3388.79	1864.65	1532.19
926			656849.81	2320660.25	75976.23	28777.47	16036.24	6536.87	15462.29	11459.42	8595.56	8101.18	1686.19	9964.37	7176.01	6294.66	2674.75	2119.59	3410.71	4837.53	7856.24	6088.02	3635.46	3377.24	5507.79	4901.10	1457.29	2269.65	2769.44	1843.23	3720.70	2804.71	1396.46	4670.11	2210.39	965.42	1451.09	727.02	1675.85	2917.77	1712.97	2328.85	2010.03	1263.42	450.60	736.73	1338.15	430.56	711.10
927			158322.79	1654295.37	44453.74	15357.87	9434.96	9368.10	6333.43	5431.33	7081.05	3683.41	1899.07	4438.46	6876.68	3833.45	2742.02	3572.03	1876.55	6080.37	4493.57	2777.87	2998.64	2980.85	2523.86	2071.38	4122.82	1567.56	2203.63	2441.53	3240.40	1802.90	2153.69	1941.06	1055.75	2728.22	1719.62	2283.31	1455.57	1624.88	1320.98	1201.75	941.54	1239.02	1645.32	1377.88	1175.95	726.92	440.12
928			297110.00	5116700.00	147789.01	11609.53	19433.12	47209.79	69584.42	9652.80	19278.90	11828.02	14749.02	11795.49	31344.96	9031.55	8469.48	16846.97	20142.33	16362.79	13305.63	16947.27	6085.62	12767.64	7931.53	8556.12	3928.71	11631.85	11627.95	15763.08	19478.98	8785.98	2416.90	3592.82	10296.81	5652.04	9370.15	5735.13	2518.51	3921.03	4672.83	3075.30	3647.69	2136.59	2265.00	3543.32	2124.29	2566.20	4845.25
929			1802407.37	11766618.00	336077.71	10170.40	13401.34	11341.83	11615.92	14322.32	17072.36	4467.16	9395.28	16354.70	10180.01	8423.95	4441.72	6780.35	3446.49	5567.95	2406.79	8847.01	12849.38	4204.65	4583.70	3434.23	4673.91	3196.93	5595.42	7178.86	2492.03	2502.53	6003.84	4497.70	3095.86	5791.92	3633.76	921.00	1817.87	2307.93	1842.93	1835.39	1789.68	1505.25	682.10	1606.69	2448.13	5074.80	3043.61
930			2044249.00	14261689.00	716107.25	18300.68	17345.26	43777.24	21818.34	20809.08	18430.08	12770.81	10175.45	9359.82	4711.18	10060.49	9365.97	11962.02	20328.81	9870.23	14650.52	4530.32	8037.42	8507.45	4316.65	8381.09	8771.21	6084.54	1928.50	6160.21	3946.16	2163.49	6860.67	4373.98	4548.18	4969.35	2704.19	3958.84	2756.00	3914.82	1571.73	2562.04	3399.55	5902.09	5017.26	3901.88	1096.95	1028.52	3283.25
931			1078233.50	4240550.00	158911.23	37097.81	9462.32	12512.56	43858.20	29954.10	13848.48	26663.27	42027.41	44722.52	15532.09	25920.61	56407.88	18848.81	18727.41	11577.87	6818.66	10481.22	16489.40	5225.02	11237.97	11471.61	33324.85	16944.79	17901.38	22869.43	14833.91	2593.67	2007.47	4749.58	2850.09	3419.48	11463.20	9777.96	1385.21	8396.95	5171.38	4622.38	6749.09	6189.70	3809.73	2807.39	1789.82	1400.72	3393.44
932			786246.25	10047659.00	329498.09	20058.01	18066.33	11183.61	20167.72	6744.82	22885.64	16494.85	18549.26	9618.51	12770.61	16198.20	15165.96	8250.09	7351.50	5320.64	3925.58	6169.83	6673.40	7148.00	8224.08	12299.15	5581.31	6994.70	6051.33	5141.86	9562.37	4387.12	7001.31	7124.57	8151.41	7452.25	3939.24	1585.84	2398.55	1076.15	1667.09	2782.57	1320.81	1530.41	1622.83	3103.71	3111.36	2290.68	2545.63
933			346618.59	1191041.75	36844.96	6034.83	4303.25	4300.39	5748.42	2744.33	3443.73	2506.00	2670.79	3111.59	1819.25	2403.79	5046.08	3803.76	2438.56	935.05	3735.38	2699.69	2031.03	1433.05	1150.08	1895.73	2513.34	429.31	1574.89	2106.90	3301.29	2389.12	1833.71	1108.02	1953.69	2687.84	2628.00	2667.62	1964.41	1102.63	1234.06	940.49	1172.17	1289.23	869.05	1334.72	970.97	619.38	1006.42
934			4214741.50	53127824.00	2401499.75	27637.56	21168.58	43695.17	38060.19	44882.30	72792.16	24044.85	19857.50	5584.61	10079.43	21167.09	11359.55	26996.32	20357.12	15237.43	10072.44	4881.38	13833.05	6065.42	6809.76	10427.39	17176.91	8644.01	9267.53	1619.31	7326.39	8424.80	7664.66	4433.50	6333.97	12139.31	4912.21	3453.91	3457.55	1792.10	5496.45	2745.47	4097.62	1220.20	799.29	3233.99	1308.52	1358.10	5326.39
935			419193.65	2019967.50	119617.48	16604.89	29063.23	17513.58	8180.53	16193.84	30736.76	19229.03	7567.17	6857.31	8705.22	8199.45	6435.53	8123.18	12447.91	8441.12	8198.26	2884.18	6632.75	13930.38	14055.75	5159.37	6313.78	8599.34	6730.88	2012.89	2406.41	3160.36	3728.16	5664.26	4112.05	4426.10	2130.00	3708.70	4873.82	4447.06	2795.74	2379.20	3372.95	2187.33	1555.66	1186.41	1361.59	2452.22	2584.49
936			463431.75	8244627.50	228987.62	20604.03	20939.38	16515.86	9356.04	15805.90	9756.82	5720.88	2460.96	9967.36	17064.08	9077.71	7925.75	4685.12	7157.86	12425.80	14832.34	5689.18	7365.26	6863.65	6174.72	6544.17	7083.00	7615.64	11289.90	10943.81	7432.39	5483.42	9102.53	8701.92	14050.00	7274.58	7740.37	2942.90	3035.96	5549.59	5263.96	9139.03	10417.11	12775.71	10640.30	3726.01	1526.12	1962.13	3161.75
937			2391806.75	10072355.00	590325.75	22586.35	13593.66	18110.36	10787.86	21236.23	17772.40	14357.65	12047.48	8642.47	23874.70	10385.10	1817.51	10811.59	7696.29	10645.13	4711.96	5233.05	2111.95	7794.72	14213.16	1008.04	4917.14	3234.76	6200.35	2716.64	3747.26	3343.46	6315.20	6663.84	3762.38	3658.75	2453.84	1539.03	2821.53	2937.79	5331.88	2179.33	3902.88	3314.52	1870.66	2829.85	2011.39	1845.45	2031.52
938			3168680.50	14599775.00	683265.25	20502.03	60844.78	38975.49	20816.15	20504.37	22735.97	7579.72	10032.24	15668.16	7482.76	9219.68	11496.52	20556.60	16760.03	18140.52	22561.23	11854.57	18483.54	11206.31	12273.66	11272.80	3335.60	3263.75	5494.18	5694.71	5431.64	5617.10	7925.60	3334.93	7855.17	8394.24	3846.04	4168.46	7110.15	3911.20	4744.77	2437.40	2817.56	4086.16	2876.41	1620.46	3167.29	1020.11	3212.16
939			599883.43	4858315.00	223516.96	15809.44	22013.41	14980.56	10597.86	9624.20	6079.03	9401.02	4331.83	2803.38	4287.68	6820.14	5301.12	1984.14	7097.44	6315.79	9540.43	6858.43	3764.87	5503.35	4560.86	5742.73	7407.36	3599.09	4168.16	3108.10	3904.91	2328.59	4282.86	3103.00	1990.41	6330.10	3744.17	3504.76	2592.74	1981.72	1427.10	1551.33	2772.06	2981.40	1644.09	1737.25	1503.84	955.54	1363.17
940			873186.12	10046025.00	602950.81	84341.08	85396.64	44340.08	22131.82	17714.21	42091.37	22434.44	13155.74	34679.48	48126.93	31648.42	21630.43	11164.97	14979.50	24124.92	8347.42	15989.07	21707.97	15994.29	15800.20	9387.97	9510.80	19704.72	18441.18	5688.76	2029.00	6250.37	9465.91	4965.50	6521.45	4514.56	5549.40	5615.32	8575.34	9573.02	7382.66	1881.25	1246.62	4946.08	8336.71	9977.95	2984.04	2428.98	2845.22
941			447157.34	5181091.00	141187.67	32009.08	43026.73	31525.16	24120.62	22950.13	38860.99	28353.41	23616.93	32384.41	53909.55	21966.66	11984.20	15445.86	12096.23	13243.73	11442.89	9501.22	12074.01	13225.45	34610.87	23535.05	15652.61	12193.77	4777.93	18192.41	15427.02	8315.54	7158.09	12118.72	8191.07	5293.28	6904.32	10131.70	9553.54	4596.39	2861.71	5141.15	7581.27	2819.27	5097.79	12087.07	4330.04	6075.72	4012.44
942			397506.28	2960302.00	80681.32	23100.62	13537.30	8039.24	8674.73	7231.73	7308.45	8404.76	18587.86	11981.76	18993.20	10860.96	3968.17	5525.54	12584.23	6082.25	4174.52	8951.74	10158.62	14336.05	8410.74	5766.38	6198.61	5711.34	6156.50	7349.52	5905.99	2980.37	2538.20	3428.37	4115.74	1975.34	3853.61	3896.52	2971.01	1291.59	1682.32	1252.05	2250.63	1318.22	2515.84	4709.88	4311.18	3683.81	1597.49
943			446538.59	2294564.50	187975.75	14588.11	5189.88	8949.29	7885.14	7019.37	4548.48	4475.63	11602.91	7212.41	4106.17	3854.48	1962.61	4863.75	3787.28	2317.40	2258.45	1569.95	1680.23	1798.69	3457.55	2610.23	1212.70	1689.78	1331.98	1215.91	2369.64	2493.45	2352.88	1277.02	855.95	900.43	822.06	644.87	734.29	876.69	721.17	1267.22	1378.85	2076.21	1173.53	700.18	987.10	877.09	975.95
944			4959393.00	24184190.00	1468160.25	48732.05	21408.12	12593.48	21140.58	17068.93	22641.71	20516.40	14390.38	14464.45	23364.70	27237.47	27207.08	12106.53	9262.44	16567.69	24487.54	14905.68	13122.25	14081.83	8963.64	6762.74	5606.71	4067.00	3144.49	5252.13	4794.37	2596.99	7338.12	4154.81	3364.34	6614.76	7635.90	4585.56	3660.41	2545.59	1720.29	3882.90	3012.37	1309.00	1673.74	2266.70	1774.07	2502.73	4378.37
945			2821278.50	7842772.50	752749.43	27076.47	15656.60	8417.79	6601.12	6950.74	8122.95	9813.54	11102.78	7928.68	11353.03	10213.69	9487.31	5492.93	6569.76	8838.59	6524.14	6924.45	3410.30	1912.71	7675.37	7641.20	4916.11	3784.50	6337.42	3554.15	2886.28	2581.17	2837.75	3816.92	4885.92	1691.37	1445.83	5723.18	4833.13	4443.00	2515.00	3134.22	1977.46	987.21	801.12	2017.75	873.35	1720.15	1462.71
946			1046498.06	4187649.00	526616.06	104736.60	17354.12	7410.15	10376.29	5893.66	13727.58	11393.36	11109.97	5587.46	4405.33	7404.19	8804.86	6250.01	6116.58	2942.24	4722.41	3745.61	1263.44	4095.20	3453.95	2414.54	3207.15	5198.31	1773.75	2049.21	1707.74	1637.62	1814.40	3461.21	2407.31	3041.05	1553.26	1513.99	1357.33	1465.91	1938.07	1426.28	3822.18	3292.60	1578.54	743.88	684.27	1759.30	709.62
947			3059193.50	16418579.00	872592.06	23551.87	31749.67	18989.00	16747.99	31692.45	6578.47	12081.57	20235.48	11372.10	17290.16	26581.29	28131.09	16912.42	13473.88	15914.67	15578.23	7371.65	10403.63	4842.90	12396.49	7397.61	8015.09	17988.40	23426.83	14304.71	5480.28	4621.01	8698.85	9753.80	11898.85	9263.80	3482.04	2479.11	5542.44	7413.08	3465.23	4745.53	7624.81	2569.21	6530.89	4585.79	8495.46	4239.33	2302.44
948			198354.01	3630532.50	86154.60	9230.05	7848.07	2517.84	4089.37	6269.24	2233.21	2053.11	2538.86	2631.74	1080.97	1659.22	1740.58	3628.09	2363.65	1839.44	1663.92	1345.26	897.60	1363.62	2357.39	2130.65	1948.69	999.93	1058.92	979.00	749.67	1586.68	1235.02	359.08	1439.77	576.59	759.35	1145.51	1294.84	824.85	1225.47	817.52	544.25	705.75	1081.56	957.68	1624.14	701.37	734.38
949			402659.56	5912192.00	159660.10	13138.61	14365.33	23463.50	9969.82	6370.18	16023.69	7349.70	4952.11	7325.52	3986.58	1404.26	2288.00	11058.48	6793.25	7347.85	9588.80	11651.46	3934.52	5885.16	7613.71	3358.36	4532.93	2233.84	2752.73	4243.70	2721.96	1795.13	1164.81	2576.78	2542.10	2602.77	4877.97	3967.04	2055.74	2920.05	2395.58	1055.31	3970.10	3862.57	5368.99	1911.02	5025.30	6145.95	3121.01
950			3234979.25	12315507.00	6593270.00	221530.26	2549.35	15461.14	6801.00	5604.02	4680.10	13552.43	4320.73	5401.61	10475.07	9149.80	9017.54	7333.58	3100.96	4599.79	4259.65	5139.51	1002.36	2315.27	1113.68	1115.01	1621.25	1875.90	753.29	1164.42	1442.77	1606.55	1499.25	2603.51	5497.90	4152.39	5644.00	1584.19	963.05	899.22	960.52	1539.31	2045.26	2148.63	714.94	572.91	578.22	1562.27	743.65
951			1397893.50	3662001.75	727888.75	98217.28	24579.97	8676.29	6927.91	6596.34	8733.60	5614.71	3134.46	2179.02	3639.66	4612.72	3321.77	3466.52	3497.04	3079.56	5294.28	6353.91	6093.68	6816.45	4535.95	1327.54	2060.96	2668.97	2760.33	2266.58	3162.58	2172.15	1325.54	1468.93	1749.07	699.11	825.13	705.01	1839.23	581.25	746.59	717.53	1358.12	1226.57	868.48	719.18	450.83	211.87	407.25
952			1219749.12	12810073.00	438384.28	25038.03	30030.37	27229.91	12441.91	26908.42	9434.91	12102.44	13086.51	11197.40	6957.37	7089.14	8396.44	8997.53	5615.94	8367.59	6764.92	3228.12	3008.58	8114.67	4313.05	4423.65	5647.15	5702.07	4427.24	6881.84	6162.87	6090.56	7076.52	5751.04	4207.88	5734.24	8698.18	2393.12	2982.70	6301.22	4515.01	2608.63	8002.54	3068.66	636.79	2979.82	3418.07	3108.55	2910.77
953			691784.75	11443965.00	318541.90	60648.27	71762.09	25388.14	30599.08	27866.21	36151.66	25313.25	25962.08	23257.89	18379.25	15769.23	20752.35	20687.85	13681.10	15101.15	19572.92	13083.15	5644.45	10125.72	11094.72	14659.71	17518.37	11656.60	20515.08	27112.58	15821.25	11907.66	6997.31	7053.57	9719.87	17981.24	8750.12	6271.96	2318.60	3308.62	8410.96	9845.28	4118.92	7832.99	2865.31	3298.00	1090.84	5636.12	9651.12
954			2447854.50	9496286.00	487221.90	29339.97	32936.45	20263.68	14628.98	19878.72	14005.23	7990.01	7112.46	12000.98	12507.81	15079.95	9465.92	7079.50	5801.86	4454.91	4945.62	10040.94	7150.29	6005.80	5536.74	4533.83	4370.87	1911.54	3279.03	9591.04	7530.06	2124.86	5719.28	1794.44	1090.40	1512.84	1646.40	2616.65	2976.93	5021.47	2436.94	1442.85	2528.73	1879.98	1930.63	1947.05	1707.65	1409.72	1734.34
955			283853.15	1983692.25	80612.66	52504.89	14339.19	9576.06	7333.38	28646.36	16446.13	9484.74	10479.67	8345.92	4452.41	10426.21	18311.57	9657.87	11693.63	9625.96	23585.88	5520.59	26315.74	24179.81	6115.29	11750.47	5349.93	4765.68	10259.84	9626.20	3992.34	1054.51	9565.49	8205.62	14083.17	21380.82	8138.46	3909.08	2758.84	3237.54	2065.90	4451.92	3300.59	2698.85	1677.31	10765.88	5513.60	3474.65	2564.28
956			723667.62	6345081.00	170320.20	12827.92	24955.82	38789.96	10099.10	40573.48	77440.99	16298.00	86156.47	23732.61	16726.52	5251.87	7848.69	5248.43	5741.26	8321.75	4328.64	8825.07	17173.40	17705.00	19995.52	6901.98	9839.79	9981.45	7945.47	17896.21	11727.79	4552.86	4373.66	3752.29	4016.41	9232.21	8990.73	4898.28	4756.44	7926.54	5452.30	2697.28	4300.79	2905.87	1600.98	1660.02	8526.68	8589.68	4434.92
957			736912.31	9882753.00	245077.93	18598.62	24728.42	32869.09	28271.30	16689.30	9965.84	21608.79	16981.33	5834.42	19146.24	7118.22	11126.86	11651.50	5816.70	3130.60	4194.71	4822.73	6405.02	8154.34	4835.86	2439.63	5045.47	6308.46	1498.92	2616.59	1410.97	2797.53	9806.07	6089.26	4849.32	4707.41	4470.04	2795.56	1592.25	1835.66	3972.46	3987.80	4317.51	8356.46	4183.23	3579.21	3500.16	4012.42	3286.17
958			237429.89	3117516.75	145280.75	32190.68	9086.46	13939.69	21744.34	11289.96	12674.67	9354.80	22788.04	22471.77	16571.73	6877.02	6708.14	9730.47	6967.56	1320.51	2939.87	11838.80	22485.20	6314.47	4003.37	5018.68	8694.91	10995.38	6143.65	3742.93	4650.58	6701.54	5125.25	5638.23	11577.30	5290.25	5947.84	5847.98	4837.96	3899.64	5840.84	6403.03	3305.68	2663.36	3092.89	2226.42	2602.40	3582.11	2136.81
959			4361609.50	25645770.00	1545788.62	41676.88	26570.32	23958.72	20870.80	22642.48	20056.93	22874.38	11175.70	13389.48	10668.36	8460.35	6021.38	11987.82	9481.75	9647.30	16115.18	10024.21	12392.38	6698.85	11129.37	3437.44	5123.23	4043.31	8134.24	5507.21	4218.87	3684.23	5361.38	4106.74	1595.85	3217.90	2835.94	2931.96	2188.29	2125.36	1777.20	3082.57	2769.95	5227.40	2441.74	1633.85	2467.26	1200.85	1585.15
960			3055957.25	7475360.00	548054.37	43797.14	14969.66	19653.58	24501.81	18266.85	20303.46	11474.00	10416.19	15052.81	4901.87	4607.94	8095.91	5371.21	10751.53	15694.85	9474.21	11331.18	12800.87	11581.57	8134.28	4076.83	12381.32	13948.88	14521.50	9705.35	10352.91	10148.29	7379.76	10017.51	8623.10	4714.68	1931.18	4770.29	4506.24	4368.22	6940.46	4790.18	4570.66	5283.75	3551.82	6813.86	2667.92	2799.28	3260.67
961			414590.53	5940204.50	162811.45	60039.87	53796.47	30049.42	99359.98	59848.67	20103.51	26291.52	22535.08	14985.94	21264.82	12771.45	12095.64	19909.42	17318.78	11724.07	19080.96	21825.27	10801.50	14505.03	29970.77	13698.33	12798.01	33335.14	29514.10	18992.67	13632.53	10990.43	15755.36	11891.42	14346.46	3515.54	7002.85	3877.81	8247.59	5260.17	5910.05	10977.62	9448.22	8083.59	5099.78	4670.46	2739.29	4540.09	3064.21
962			91157.75	8851475.00	127133.89	6713.93	8214.18	12043.38	10026.32	7604.62	10075.60	4516.87	4307.01	2276.56	9223.10	5748.81	3910.96	3943.91	4484.00	4154.34	3663.16	3264.49	1793.81	3569.41	2884.60	1809.27	1856.99	2145.63	3358.67	1286.22	2048.49	3749.48	2980.25	1770.88	1552.63	867.33	1809.02	3131.07	2669.67	1187.87	1105.72	444.43	578.17	1682.12	698.45	677.22	1338.63	2248.35	2921.45
963			210779.51	3224919.25	129793.03	29309.66	18517.76	14938.64	5368.45	10005.79	8918.95	12389.37	27863.81	31268.51	25589.57	13635.38	9565.09	18905.88	24401.82	11446.12	6804.45	4932.89	13580.13	20552.16	15190.55	9682.69	6336.48	6585.93	1295.75	5922.44	6835.73	7423.06	7417.37	5425.21	4864.09	7657.30	8033.78	8153.87	2867.97	2887.56	4200.11	4180.87	3042.74	2969.02	5361.02	4250.88	3647.10	4141.82	1941.04
964			1723249.87	22525640.00	598949.43	13434.09	21940.60	23082.47	25738.96	24423.63	21744.52	8207.78	11665.99	12477.35	12465.39	6514.16	9018.86	6207.32	13064.21	4452.26	6169.69	4829.39	5074.77	4011.27	3695.06	8095.42	7028.20	6934.70	6141.32	5599.31	6968.75	7011.39	4534.46	5940.50	4332.73	1691.03	1935.24	5705.01	9468.06	3625.33	2687.45	2885.34	2880.54	3258.76	1595.66	1575.79	2060.62	1219.58	1471.15
965			874375.93	9082876.00	737474.25	15190.16	39742.73	14800.97	15634.61	24125.76	17369.23	22729.49	25722.15	14574.87	13630.93	10076.30	10765.61	10584.46	11325.48	7286.20	7137.79	3740.90	3540.63	2336.78	5096.65	1852.36	2344.99	3520.21	3731.96	3778.04	4573.95	4403.29	6560.30	8796.05	5784.92	3237.50	5487.89	3342.34	2494.18	3340.00	2590.05	2562.47	1632.76	793.39	1411.85	2170.74	1553.54	1724.29	2110.24
966			3577450.75	10418210.00	535899.37	16098.59	15863.02	11747.09	9879.97	12546.73	9536.03	10275.77	16574.55	14620.59	4738.56	10116.08	7905.48	4024.71	10134.65	19283.37	17810.82	8321.83	11540.36	12941.36	5781.09	6158.93	6869.16	5239.34	2146.73	2451.64	3746.88	3933.67	956.22	3527.03	2255.59	2651.77	1748.14	1981.94	3615.92	1858.31	811.93	2376.61	2427.24	1358.68	1412.49	1296.30	1356.39	1351.77	2030.21
967			12593690.00	29908456.00	3180794.00	39441.42	20474.95	27600.74	36851.83	67435.39	79880.33	81486.99	25580.14	14582.76	17937.56	18387.33	13164.53	26010.51	25966.05	22641.06	23171.14	15742.08	5293.20	16768.25	12594.65	12232.97	14865.35	5972.49	9067.71	17070.14	15233.65	11129.88	12305.21	6450.56	4496.29	1693.31	2915.15	9072.69	18543.12	10460.43	10044.33	6246.19	4902.47	6960.39	1949.28	3669.26	6495.74	5414.98	5036.79
968			56596.14	513481.25	27669.93	15158.95	8726.46	12809.50	15230.43	7060.43	4949.29	5888.41	11178.17	3519.36	5596.10	5153.67	2847.78	6262.35	6986.50	3604.13	7040.52	8413.58	5824.38	3799.91	6036.98	3855.00	2791.17	2794.19	3138.70	4159.52	6114.38	3145.71	2403.94	2234.63	2110.70	4387.90	5100.88	2880.67	2113.98	2393.19	1917.99	1512.99	1499.03	3432.40	2410.04	2181.09	2928.83	2821.06	2537.69
969			1408917.75	6384293.00	564235.68	5293.41	7491.35	5760.81	3345.64	4189.81	9130.45	4376.58	3457.79	4066.96	3583.49	3195.50	2137.77	2001.28	2307.05	3839.41	3527.00	4480.16	5047.08	1978.41	3149.66	2223.62	3387.98	1905.12	2068.84	1420.13	2072.07	1729.86	1554.64	746.29	1307.77	1708.47	766.98	752.31	968.83	878.33	1213.38	906.90	1335.73	1449.15	1344.34	806.39	999.24	920.12	564.97
970			6792403.00	72188544.00	3440266.25	32685.48	129168.14	22573.92	43483.22	33033.61	56301.04	18245.67	16464.71	30061.73	21534.11	12248.21	21816.55	12540.81	18973.05	8666.80	25419.08	7717.87	16388.91	5000.48	5149.38	4127.77	6072.13	10035.53	12332.56	8077.86	7635.83	3616.93	8922.72	4360.41	6436.97	8112.92	4460.36	5494.68	3453.86	2833.18	4559.04	2453.70	3531.84	10165.15	1825.87	4395.38	3720.74	4512.08	3362.74
971			1141458.75	17708888.00	561800.43	28004.22	27079.72	4334.38	20950.32	8482.53	21035.58	13772.84	28442.24	17912.47	23918.37	19019.81	27503.92	5180.35	7354.34	3295.70	9362.09	5837.96	2586.01	4368.23	6036.92	2806.59	3143.42	3011.26	3084.58	1513.07	8784.98	3448.66	2673.81	3713.36	2727.61	6725.88	5921.96	2153.42	1834.83	1742.31	3553.26	2881.86	1928.50	5115.17	1196.36	2403.17	2075.33	3827.70	1981.25
972			44752.62	460784.81	57175.07	24410.73	22897.75	21095.33	19727.00	14716.84	17217.51	28410.78	19434.32	14269.68	16434.21	20075.92	6544.40	13497.40	5195.42	8269.39	3194.01	5505.23	5223.88	17407.21	18209.02	16236.67	13266.45	6398.34	13174.38	9086.50	6696.56	10836.26	6901.97	5809.95	6921.81	9239.02	6115.97	12990.43	12064.57	6394.85	4698.14	6043.53	8495.23	3013.63	2575.65	6311.27	8855.46	5149.72	2141.44
973			7171656.50	22537894.00	2272366.00	117504.18	56136.53	10944.91	29329.72	20604.57	30342.98	24519.67	11677.39	19227.26	5973.83	6118.67	18699.58	8292.64	9897.40	10260.36	18137.17	4568.68	5172.66	7801.31	4598.19	16429.70	20108.66	12385.38	12061.74	11413.17	7215.05	2174.43	4112.40	5370.77	6875.81	4789.37	4498.07	5110.75	3049.84	1997.31	1825.33	2449.81	2583.89	2238.00	1514.49	3055.52	1487.58	3533.61	1599.45
974			248510.26	11257366.00	392963.81	10800.76	11864.86	3622.54	10101.10	6200.09	6544.87	5922.58	4163.71	3331.60	7519.30	5766.26	2808.27	2271.53	2755.40	5058.61	3392.85	387.58	1840.30	1605.93	3139.37	3069.31	3766.64	2113.32	1978.98	746.31	1754.05	1360.75	2747.06	1419.30	1451.55	1426.07	1380.50	1471.57	605.49	1147.22	1402.55	1421.84	909.15	1646.41	1074.27	1620.48	335.47	542.11	1398.19
975			198106.34	5698150.00	226344.50	30005.11	15607.95	17773.84	7083.14	28632.41	13672.64	6448.93	7926.13	15710.71	6069.82	6325.63	2399.65	3508.41	5635.76	10314.70	12920.98	11842.18	10434.70	7786.39	10090.94	11185.02	6115.55	1921.18	2669.79	3924.11	7261.57	3527.43	6091.60	7840.20	4040.02	3585.24	4232.69	2945.71	2462.76	3195.67	1980.59	3899.42	4534.13	3775.71	1647.18	2620.45	3745.59	3049.27	1578.24
976			537936.62	2945094.50	244645.54	76912.22	67520.50	36847.03	31547.99	19255.48	29572.68	32652.50	21200.39	25592.77	28116.65	37393.25	19946.14	13910.12	14258.04	6336.20	12340.46	13325.66	8861.42	17545.84	30780.13	15856.99	5249.44	5785.95	10200.14	4680.31	7048.85	13637.91	10960.83	6481.18	14900.18	12053.43	7666.18	7364.88	11551.89	9514.22	7937.48	6732.38	6807.30	3939.63	2041.18	3897.96	2937.48	3465.51	4925.28
977			523655.03	12271115.00	190896.17	28065.41	12544.80	21204.29	36086.49	31589.00	31568.02	12816.16	10535.10	6409.29	13274.14	7384.74	5648.89	8693.78	10187.75	15843.06	4299.03	4423.19	7211.83	2872.16	4013.00	5829.45	5964.23	5322.74	5788.07	3229.44	4772.12	3825.55	4321.32	1351.84	2055.49	3703.81	2174.21	4714.43	4167.34	2859.40	4935.56	1478.85	1195.92	2510.58	2199.27	1201.63	1605.77	1813.50	1867.78
978			1466094.50	10301016.00	583310.93	68860.90	12457.28	7540.46	7816.41	7846.30	8350.78	4176.85	5771.34	2830.49	1876.31	2725.04	1602.59	5567.65	5099.90	5002.74	1706.76	587.23	1732.91	924.98	2471.02	2480.41	714.79	1985.73	1264.73	1116.84	1031.71	1160.66	1010.19	1003.14	892.70	969.62	1087.14	472.05	312.19	326.84	992.51	1045.59	424.97	277.64	435.63	711.77	898.59	1282.50	531.07
979			3013826.50	18251858.00	497757.09	40881.00	36156.76	26279.77	15403.77	21425.62	44607.89	24363.52	12172.20	20584.65	6628.54	14671.51	12991.33	6653.76	9608.14	12051.89	12174.91	4444.43	8798.17	13094.57	6379.46	9941.65	7047.61	7216.18	5064.74	4877.05	5995.23	7388.65	3497.92	5920.57	4016.56	7313.81	6410.69	3106.55	4970.06	2125.06	1533.92	3353.94	2844.73	3094.71	2081.58	3183.84	4374.82	5697.66	3652.06
980			1993786.25	8696203.00	412330.40	17884.59	25326.40	17881.19	17670.18	27840.95	42432.03	29227.75	14308.04	16478.27	14356.71	9180.63	5690.07	6205.98	7205.89	4620.73	5627.43	3205.04	2098.30	1836.46	3851.00	4327.65	4225.16	4753.53	3584.22	3414.89	6317.99	6016.24	7889.46	6032.67	4503.76	3373.75	5326.26	2241.45	1546.94	3885.22	6776.78	2877.94	2140.50	1991.37	1581.55	1110.47	1006.35	1287.38	2446.44
981			328936.37	1914970.75	83874.50	29083.11	20121.03	12376.43	6439.42	17337.77	33468.75	9892.63	7500.76	4631.70	7237.39	9431.15	4749.81	13057.46	7909.72	6376.15	10228.08	10743.68	12002.27	2450.65	6094.59	10508.35	4796.94	4242.77	4228.33	1815.53	3656.05	6440.26	5502.61	5459.55	2395.27	3424.46	4164.27	3820.35	1273.87	1316.12	2099.94	830.42	1811.32	1633.40	2465.65	4713.72	2022.15	2106.37	1283.14
982			2030886.87	5129891.00	385664.96	18905.22	10361.39	16798.36	8957.24	13076.63	14965.83	10057.56	5278.73	4753.17	5352.12	3956.32	3479.02	2969.41	3072.47	2938.41	2887.64	5341.81	3529.41	5165.45	3395.30	3753.40	5877.12	2472.92	3951.79	2262.79	3064.14	2382.18	1849.54	2349.97	2169.24	3023.57	2301.40	2616.58	1772.79	1446.49	1276.63	1392.61	1991.43	2351.52	1011.75	1727.01	1378.08	1705.35	1121.00
983			98045.28	2172799.75	76093.58	16092.65	17701.41	8644.97	11679.79	11774.83	26790.32	21205.66	16774.01	5439.14	9601.55	11601.45	11727.20	14165.57	12196.94	7644.97	3022.73	3894.45	9066.24	10750.06	3679.50	2266.87	3893.47	5585.40	7435.95	7886.81	4164.44	4156.17	3903.72	5853.79	12330.93	6804.27	7084.87	5399.86	2776.39	2801.17	4188.41	3056.29	3824.85	3066.34	3041.16	1312.93	2433.45	2515.99	688.60
984			2546783.75	8272111.00	713316.50	106583.84	19565.27	13551.60	17103.27	12043.70	8408.69	11862.53	12675.75	5297.46	22838.15	18179.98	7757.22	17762.63	3534.81	3548.54	4318.05	7457.61	3493.99	4646.33	2653.20	3223.49	9277.54	1993.39	6236.46	5230.53	6863.42	9494.26	4947.51	1737.56	2936.62	1583.83	4155.97	2723.74	4548.16	3498.56	4551.17	4228.39	679.59	661.36	985.47	1030.85	1303.40	1316.52	1343.32
985			200023.21	3837347.00	112429.14	16840.28	19238.69	11092.95	11942.42	8598.34	20873.32	15172.85	7760.64	13960.66	20895.97	6528.56	4210.82	13720.97	7162.39	9188.83	7268.42	7817.44	6846.69	11447.19	5516.35	2544.71	9810.71	11315.40	7396.76	8090.77	5308.61	4807.87	5859.57	3128.75	3096.19	1335.74	2558.02	2212.17	1423.42	3822.65	3434.38	1003.59	1551.88	2427.28	2628.53	762.79	2229.64	2830.66	1514.45
986			7279695.50	27560294.00	1380807.37	47783.94	44675.11	10283.68	48938.07	10959.94	20176.41	19734.67	11702.03	11169.94	16154.22	23052.84	20153.16	26733.57	14669.83	7176.17	13569.42	9839.13	20995.11	14515.33	8285.18	12634.64	14360.43	7508.05	10643.01	4733.90	10791.20	9013.20	7109.09	2734.83	4783.40	9731.95	5892.44	3043.01	5060.61	6640.13	4729.48	3708.74	2545.90	2545.79	2813.88	2895.15	2771.47	3404.77	2509.82
987			6210958.50	24544562.00	3991039.00	28048.69	5697.81	8795.94	4402.97	4744.21	12396.11	6520.80	17524.14	6247.92	7039.94	6310.15	4938.96	5239.03	5857.46	8601.97	7346.29	2416.19	5587.26	4833.87	2687.43	5066.30	4001.59	3922.21	1520.92	1099.26	2005.36	1221.91	1898.66	2848.94	4016.29	3594.05	3338.01	891.17	926.69	841.52	723.58	826.59	793.96	693.72	1098.78	681.57	1122.51	560.43	457.45
988			162938.64	4706111.00	110175.98	28102.08	13730.86	20773.10	12489.65	12380.07	26865.11	15593.19	18807.74	19294.31	16231.07	3993.86	7124.86	7253.75	9588.14	8597.47	4273.22	3362.72	11540.68	11128.90	3667.07	9264.90	5589.11	2674.67	5507.59	12693.75	12965.88	3848.29	4155.67	7487.64	7372.08	3509.44	4265.02	2536.87	6081.97	2540.69	5842.51	2037.88	6877.99	8812.39	9548.14	5677.99	4864.31	4214.28	3431.50
989			178787.65	2019336.12	59658.57	13437.85	16196.30	18793.15	16667.27	11326.37	7545.24	12120.60	7412.78	4547.54	5891.50	8824.84	17910.27	16709.96	9487.15	3289.61	3086.91	3185.32	3702.40	4075.77	3327.36	6250.03	5857.04	2420.86	3000.73	4092.72	4616.03	3453.62	3758.56	2480.75	1328.20	2159.22	1190.36	2564.94	2045.53	1644.77	2694.82	2329.85	3872.63	4019.80	2045.78	2316.97	1717.68	1152.65	1070.10
990			993058.06	11602760.00	308628.15	28984.74	16449.71	11147.33	7688.20	7859.31	16880.27	17223.79	4655.86	2735.30	11446.87	2627.52	3755.37	2357.39	2075.77	4975.21	2161.14	1021.79	1257.24	2870.29	2390.87	603.47	1140.98	1851.20	1046.90	1532.60	2113.25	2400.09	4300.94	1384.79	4077.41	1549.19	2112.09	1330.07	1507.06	620.05	1495.27	476.87	820.87	299.48	871.51	409.82	561.26	439.33	546.07
991			3133601.50	13996179.00	902948.31	17563.16	16430.85	14309.99	6923.72	3965.49	21238.00	6234.87	14830.97	7540.85	3188.01	1200.30	1627.98	4721.95	7582.50	1760.35	1207.19	1677.25	1267.20	2705.14	2739.13	2923.02	2035.08	2271.65	3877.27	5914.64	4322.94	4792.42	2042.43	2234.59	1073.63	2747.99	3256.53	1900.55	6642.19	2707.79	976.47	1155.50	597.22	1132.56	1137.43	1619.17	674.53	1075.09	1290.87
992			10211802.00	38422284.00	5093996.50	138690.14	28924.33	19834.06	12961.62	20570.15	17165.39	11613.96	13752.87	8608.55	5364.41	6237.59	4746.97	3559.85	4508.28	3285.26	3833.93	2976.06	2449.79	2815.70	3187.51	3884.25	2559.32	777.35	2818.66	2324.58	5202.49	2689.62	3557.05	1211.50	2309.41	1638.31	3080.78	2559.98	2615.34	2524.34	1634.26	655.31	730.75	1594.82	1411.23	737.94	2109.06	1155.70	1626.91
993			7926494.00	28515210.00	5003265.50	138703.15	16566.51	12818.79	21652.09	14548.34	6235.30	6603.86	5885.17	5651.86	8709.73	11787.43	14619.13	9947.79	9037.27	7063.68	3743.38	4376.82	804.84	4359.01	3798.63	5487.36	2950.36	3453.89	5224.35	4417.75	3586.74	4310.76	1108.18	1384.48	2322.61	3209.38	1530.90	857.19	1555.59	957.94	1789.93	1372.00	1017.71	1258.01	1158.87	1874.23	2630.14	1104.57	3625.33
994			9606792.00	32533468.00	23866684.00	2602148.75	179435.62	47434.69	76431.93	63333.80	42884.67	31852.47	17223.17	10720.39	17319.62	10418.47	40265.05	26697.20	46780.10	49024.41	14013.14	2383.51	3656.26	4623.37	4549.75	16099.26	5386.40	4056.50	7936.44	6875.09	7321.29	7015.50	8689.96	6789.09	10515.37	8895.49	8540.97	7900.89	2991.57	982.75	3305.50	2907.06	2905.84	3559.46	5507.42	1253.34	1052.72	3881.19	4799.51
995			15585267.00	40282284.00	7286040.00	1087655.12	943054.43	349327.96	61266.23	54489.83	38166.10	9004.60	15826.64	9350.11	12456.30	28583.51	10382.24	17399.59	27163.10	31766.65	19103.18	11102.70	3636.96	2893.87	2733.72	2955.04	4897.17	2999.98	4883.05	3194.05	1307.73	3837.88	1762.15	1956.23	3185.79	1383.15	2402.43	1128.52	1827.79	2132.62	3107.76	2554.95	4686.51	3053.79	2585.39	1900.50	1520.86	1497.12	2190.49
996			8253878.00	21120874.00	5781044.00	339994.31	28320.31	8726.81	13849.36	14569.67	9826.34	5708.87	4120.66	5170.29	1924.85	6912.20	11365.95	11952.38	16664.39	12579.33	15601.19	10733.33	5237.08	3173.08	4123.95	5712.07	2634.30	1441.33	1353.78	632.74	2178.35	1870.84	2046.16	2610.03	745.82	547.12	580.14	742.96	1367.37	2222.33	1578.37	1471.38	1705.98	884.84	1143.55	1051.15	837.93	565.40	936.41
997			1325695.00	12481951.00	7290455.50	1590999.12	1010696.68	328256.37	63891.24	25400.03	21182.62	20044.77	9028.73	12476.56	24756.31	6879.46	12277.98	7349.36	12070.22	18288.38	7121.20	40160.78	49087.35	6437.07	1395.56	1901.25	2169.20	2711.83	2359.48	1020.75	3286.23	1966.52	424.49	1254.26	1940.59	1169.47	760.21	748.96	955.50	1693.87	1005.33	847.64	1661.27	968.58	998.15	614.53	856.24	1083.74	531.81
998			733052.93	1705860.25	2629786.00	2278961.75	1200906.87	139466.39	112542.20	15745.04	39798.02	50180.85	46348.62	116125.28	57475.83	18081.52	17146.74	14738.07	21766.92	24431.07	18966.62	29328.30	65901.57	44698.29	21261.02	5724.14	3856.72	2271.84	849.06	974.01	527.46	643.40	1095.38	1445.30	1297.52	1119.69	795.67	860.48	355.80	254.10	167.41	206.74	220.33	206.49	166.41	166.14	376.27	220.19	66.44
999			483792.59	1849352.00	2385969.75	644739.50	140619.28	191380.01	91132.55	24691.97	20143.96	45462.77	35209.55	30983.69	11092.40	31147.34	23016.42	63448.30	45796.23	15782.33	26263.63	26077.30	33965.53	17137.99	30438.54	51887.23	14048.04	3089.52	1821.88	1820.48	1036.74	582.78	610.30	715.41	936.05	899.51	433.87	346.37	329.00	500.47	411.59	214.99	376.12	162.64	160.44	189.41	184.40	220.94	223.25
1000			23875946.00	216530992.00	140159952.00	7163318.50	409204.93	192172.89	25591.51	15116.47	25550.96	13526.12	18944.51	19398.86	12497.18	3655.80	8505.03	8290.09	6488.64	6162.84	11449.78	7390.17	8289.26	1425.00	4819.35	7356.94	8035.88	14594.26	11398.16	22393.40	6219.29	3542.85	1304.16	1524.20	2245.98	1720.23	9147.23	3600.01	5195.73	2929.04	5237.40	1879.71	2594.81	1121.56	1654.41	1380.04	1226.09	1265.95	1523.05
1001			720104.25	6347394.00	2167239.75	772359.06	152682.90	327790.15	52376.77	43372.76	27233.22	33888.50	54620.70	21596.84	22567.33	49407.14	20930.45	14740.72	9509.20	17330.40	7406.77	4771.25	8109.12	9679.51	5479.85	5049.34	11622.55	11433.45	18160.78	17095.79	7767.05	8405.87	9842.13	2522.65	2366.49	1356.79	1172.48	805.46	560.28	248.84	235.43	192.02	357.62	230.17	144.69	146.82	144.71	198.47	206.98
[truncated: 1,298 more rows]
[truncated: 86 more columns]
