# Supplementary material for: A Low-Cost, Low-Power Water Velocity Sensor Utilizing Acoustic Doppler Measurement
Source: Sensors (Basel). 2022 Sep 30;22(19):7451. doi: 10.3390/s22197451 (PMC9572237; doi:10.3390/s22197451)
Supplement: Supplementary file 1 [file sensors-22-07451-s001.zip › supplementary_material/data/field_test/data/sd_012/sd_12.CSV]

1			124110.64	1863128.75	65882.03	43301.64	60392.76	25306.79	17918.55	29906.06	40437.25	36867.24	38263.25	10420.15	26117.31	21507.79	12621.45	21333.55	19678.32	7185.47	8925.46	13805.17	13380.70	11399.75	10874.34	14133.41	8247.39	9792.84	5323.03	5395.76	4609.84	3000.87	4503.87	9346.92	7467.78	3799.39	2502.07	2979.60	3505.12	2334.63	4169.92	3634.81	4420.11	2448.10	1458.06	1571.99	1704.75	697.81	2590.45
2			827990.43	3468835.50	318669.21	109647.56	60885.62	24966.89	16529.74	18096.79	9901.83	14451.20	24695.74	23895.94	30099.86	19460.24	20521.00	10225.20	8996.42	17450.25	25875.10	30577.21	19184.73	10203.92	6254.75	8549.59	17734.07	11692.26	8145.19	12287.11	9250.15	5491.97	7925.35	6385.64	4544.73	3933.86	3552.24	2012.32	1938.16	3431.41	2827.67	2306.24	2325.65	2405.80	2412.76	2113.60	2096.62	2563.10	1345.79
3			124007.03	1227911.12	92414.26	11066.19	10580.11	24449.01	23249.42	25894.01	22457.77	14053.08	5024.05	11407.85	13818.96	11657.21	7016.90	15265.54	14584.07	5009.30	4744.33	2320.74	5193.11	3702.99	5658.71	5309.55	4690.40	3706.00	3311.45	3138.04	2143.61	3128.72	3723.16	7541.66	1972.08	2884.17	3964.55	2809.84	4844.06	3415.40	1303.96	2726.64	2764.79	1113.73	1785.86	2642.05	1967.47	1246.90	914.56
4			290668.62	3120600.25	69582.07	24048.89	22680.75	31400.40	28017.25	18035.97	23628.74	15527.65	18271.65	24245.68	26888.82	8474.77	8198.58	6249.82	6586.41	13569.23	5705.15	11341.52	16806.13	8789.55	5239.65	2200.31	3408.87	7226.14	4481.03	4571.95	2018.30	7938.27	5916.07	6474.80	5390.76	3912.05	1982.03	1631.44	1366.14	1430.92	1819.62	1247.82	2361.06	4344.01	2961.13	1858.33	539.55	467.22	791.84
5			49562.73	658362.06	35575.88	15856.49	30269.88	32471.00	14354.18	28247.49	37114.41	16419.49	11606.38	21164.27	31084.79	21965.08	14367.58	11002.14	10327.49	10199.57	5907.81	13531.16	14586.38	12030.81	8832.99	4307.85	11370.72	15704.63	9567.09	10945.99	15826.99	4835.67	4538.18	4546.87	2065.33	7666.04	10157.92	5149.43	1427.29	3364.69	4852.91	3430.33	3898.01	5657.90	4147.25	2792.74	2653.04	1381.79	1521.58
6			321968.43	7273720.00	503005.09	39270.19	23371.27	18769.43	21136.80	15135.70	17471.53	7772.41	21700.80	11392.23	11049.99	8299.80	10899.35	14164.03	6890.90	6695.66	6053.67	14246.47	8785.12	6655.06	6850.95	7159.94	4774.12	5556.38	9516.93	5090.70	3578.10	2938.54	3405.89	4520.79	5813.73	5128.86	7953.40	1743.04	2427.29	2644.58	4610.46	3388.55	2243.92	3960.48	800.95	494.82	2414.06	1690.73	772.82
7			259485.32	1588553.62	105552.65	14508.63	15602.56	20522.87	13908.37	9529.93	12228.52	4346.82	10020.44	11965.55	16889.45	10310.20	7057.77	5988.19	6369.02	2823.52	3570.06	2448.42	4072.69	4628.93	4717.23	5419.37	6061.65	2727.86	4274.69	1853.92	6962.00	5161.50	4853.92	5080.81	4307.38	2257.42	5052.09	3887.12	1250.42	581.98	465.58	958.28	1481.76	844.80	1918.05	2022.43	1201.78	533.43	739.35
8			13207894.00	39131776.00	9189970.00	346402.87	77621.50	26779.00	30277.93	31760.37	9033.70	12475.95	8383.80	14485.79	12428.00	9685.68	17786.84	10431.12	18276.54	6438.41	8468.77	6758.23	11923.69	6272.39	5806.26	7354.81	9303.87	5395.01	4720.35	6193.16	6157.51	3239.69	3052.58	11224.63	5209.54	3254.62	6244.94	5793.32	6452.39	5207.74	2644.33	1603.68	1554.73	2008.90	1496.72	1118.64	1876.91	2057.35	930.39
9			386081.87	7600031.50	613345.06	68966.37	26823.50	30751.81	32589.86	16540.19	11139.54	9270.78	19096.72	14502.33	24364.92	19986.92	24170.29	7993.81	14260.42	15313.77	5816.92	5695.32	3383.75	8500.31	3823.37	3223.39	4247.48	3550.56	11114.50	5048.66	3743.76	4633.45	3587.90	4097.78	2071.28	1765.53	2105.38	2622.67	2194.27	1150.04	1776.27	1844.61	1427.93	1282.30	1816.67	1144.35	609.78	835.05	1310.93
10			25565.17	449629.34	54986.83	27005.33	22428.92	11651.07	8483.16	14417.94	11788.71	6074.12	13794.03	24841.57	32476.69	6828.19	8346.52	8083.22	5125.72	10025.16	14248.92	11905.80	6203.69	5401.19	10204.72	6242.08	9880.28	8097.55	7819.50	8576.35	7502.18	2557.23	4992.00	6531.46	5874.31	5604.16	3989.95	5852.60	11747.47	8221.11	2389.69	2910.59	2898.80	2343.88	2402.98	2746.84	2383.14	1659.69	2695.36
11			1324076.50	4783780.50	170256.37	35583.53	12056.83	17177.48	32865.92	17969.36	17065.10	9028.87	13820.68	7967.90	8342.85	22550.12	24883.65	12532.27	12465.41	7635.84	14579.49	22284.21	17599.40	7052.86	15418.13	25343.47	16192.33	10631.36	6980.61	5103.87	8949.37	12382.91	4333.24	3317.98	3366.35	6213.96	9742.00	6010.55	6266.95	7738.87	5153.08	6124.33	2696.48	2471.33	3406.13	2682.63	2053.32	1018.92	1603.00
12			89602.46	354233.93	54948.21	17854.82	17370.88	23957.15	18216.10	30916.99	30482.93	10634.59	11432.30	10358.20	5719.23	2681.18	4600.70	4735.72	9564.01	12124.27	16494.02	8285.12	3980.52	2799.36	3126.90	6300.22	8338.15	5090.12	4735.44	15260.33	9329.97	2790.16	3421.37	2920.36	1647.18	3043.86	2250.45	5278.51	2210.67	3522.01	1356.72	1289.72	1824.19	1766.73	1190.35	513.05	371.21	441.90	1180.66
13			260692.06	3177311.75	99499.19	26862.85	48814.54	13810.83	16248.30	14494.27	26397.07	27617.18	21953.05	19398.75	28401.21	22026.21	11925.65	20602.32	21842.34	12720.98	11723.71	16067.87	22039.53	19822.01	9037.89	6213.43	15957.96	14991.57	3507.34	5613.13	4572.02	6620.84	11289.00	5709.13	3482.45	4878.66	9530.81	10487.34	8052.57	5457.97	2925.98	3908.45	3648.53	3568.51	2541.22	1380.68	1848.41	1951.73	1671.37
14			284920.12	1212055.87	112947.82	36486.22	27963.91	80674.60	118721.86	44545.60	71495.22	50856.76	30390.68	9975.40	44658.63	50513.07	32364.42	16703.94	40193.06	25048.33	13706.68	23246.08	16695.08	25336.30	44740.44	22577.43	7233.18	14377.79	10621.24	27691.33	25862.52	24044.25	8045.93	8405.20	7420.34	7973.29	3097.87	3013.86	4669.26	3830.03	7112.40	12740.72	8480.50	4994.57	7013.30	17689.43	4361.38	4300.16	5329.61
15			699029.25	3677657.75	144422.15	21246.66	18076.63	16785.99	26545.12	28765.91	28595.84	2954.34	1880.43	2523.86	3523.55	7629.36	11604.98	5419.99	5438.91	10424.07	7570.95	5415.58	6261.17	8812.47	7567.89	5110.37	2068.63	5860.70	2417.74	4405.77	3854.64	4577.14	5950.57	4212.45	3262.64	2800.27	1945.26	3303.49	1875.66	866.16	1728.74	4249.49	2496.21	3249.25	3260.90	957.10	732.68	967.16	709.17
16			972941.75	3669919.75	250994.87	15232.72	21488.63	13342.35	25914.31	25495.97	14143.16	12151.82	7792.30	5660.71	13978.12	8861.24	11687.00	11862.42	14281.74	9474.23	9222.52	2762.23	3396.04	4000.31	2465.84	2706.62	4719.95	4968.92	3504.70	1303.12	2687.12	3279.09	4863.66	2692.22	1337.28	2423.02	2418.21	2190.61	1751.73	1727.52	1426.32	1916.59	2757.62	1801.62	1183.71	841.57	404.35	683.39	603.19
17			821229.18	5667690.50	198627.14	31577.12	18569.81	19156.66	27243.37	18184.19	8091.70	19683.91	23000.59	20888.04	4408.95	7713.09	25912.61	31062.24	33677.33	8018.21	15776.34	13335.67	4141.16	13957.87	24472.25	4703.37	5207.61	5624.48	10581.32	7292.07	3736.65	6340.02	2327.60	4488.24	7985.95	3406.23	3614.30	6526.06	3045.92	2389.60	2633.93	1615.10	2126.88	2921.58	2012.27	1258.34	1734.68	3264.70	3726.47
18			87750.22	697026.81	100649.92	33164.01	36368.02	39046.30	47099.23	41928.55	19255.01	11399.45	16474.22	13250.57	14512.94	7186.04	24450.58	15903.12	7035.07	5712.72	16024.45	24008.28	10760.07	5848.86	4360.59	9569.05	13115.54	9963.06	5631.21	6186.59	7986.64	7767.83	4157.95	1745.99	1303.61	4432.69	5601.31	2263.38	3145.34	4351.50	3674.02	3048.98	2755.55	2428.45	2733.87	2720.81	1478.51	1867.98	1447.41
19			830942.93	5409482.00	254073.76	36710.31	17023.59	22604.58	31490.91	25781.27	16353.99	35876.27	16348.46	22232.44	14208.49	14747.51	22952.38	29867.77	16306.63	10869.34	11955.93	10551.86	13371.17	9476.12	10840.18	5460.01	6372.02	13721.44	17812.31	14651.05	10755.85	7763.65	14504.70	6571.16	5974.49	3602.73	2957.03	1882.23	2189.71	2495.51	2489.14	3328.50	3665.79	2601.52	5354.36	6933.66	2227.23	3081.18	3554.09
20			126204.24	1921383.00	149765.73	35498.86	49047.49	25706.80	42019.75	47042.03	29062.15	25962.63	26658.20	36703.54	9827.71	8400.85	36239.55	14143.13	15519.51	34812.41	19994.31	8131.36	6758.91	5242.43	7545.68	6793.26	7601.24	16759.50	8650.02	7577.92	8244.48	5756.62	22086.29	32663.00	10578.32	6593.58	1258.18	3315.65	1198.32	3033.74	7305.56	6472.26	6993.10	4582.31	746.93	1792.49	3390.58	10665.91	5661.45
21			145823.20	2218882.50	154202.59	35176.14	20094.64	15564.41	15981.41	20744.29	9553.85	12656.19	12893.48	12504.17	4764.07	13076.11	11145.82	9815.86	8615.96	16794.53	24803.35	20625.38	15866.72	9286.39	18910.57	11806.76	6142.06	7637.99	3849.97	4084.67	4946.53	6784.28	9641.25	8129.35	9019.02	7861.52	2867.26	3606.12	9591.29	9189.57	7167.25	3224.16	4724.88	2518.19	3016.69	1382.79	1143.78	3774.87	2021.47
22			87273.34	581078.25	107543.84	87337.34	24902.67	20513.30	37310.89	19223.43	23264.42	19153.36	14488.83	14840.43	28705.16	15792.34	12428.68	18427.49	25010.23	7069.51	5611.20	27424.54	23255.46	5003.83	12703.75	7105.19	6750.10	5521.74	7596.55	19193.80	14568.79	6367.76	9061.21	5605.70	3570.67	4588.00	8785.77	6050.40	2937.56	5597.58	3137.98	1908.18	3097.28	1457.31	1440.04	1491.75	1194.02	2202.58	3385.33
23			401092.53	8555264.00	429996.43	10849.07	21718.83	20990.23	21285.53	35176.44	27467.79	8796.03	19714.51	22591.68	17948.98	8978.81	20820.50	20920.82	22451.64	7273.65	5985.66	15656.20	9211.27	10261.34	9162.31	8434.76	8888.85	6925.08	7573.59	8296.67	6657.11	5763.07	5592.40	4151.20	6443.21	1994.62	3043.21	4851.89	5431.89	6818.11	9075.02	9957.03	7245.41	5019.84	5391.70	1402.21	2050.01	5350.64	3010.62
24			290811.31	1437841.37	108248.08	50698.29	40159.99	15666.87	23982.06	37351.96	29656.53	8477.27	10995.53	14156.42	18966.82	14970.93	15479.02	9680.55	17556.89	6047.13	14769.91	17008.09	13403.14	12151.41	11161.75	9233.57	5054.03	11203.70	7280.86	5796.16	4743.41	5382.44	15045.64	9802.99	3318.39	8141.25	2542.38	2695.19	1201.56	1159.06	1893.20	1622.46	1357.34	2544.00	2013.29	1078.15	1017.19	1311.36	749.89
25			807461.43	2029151.25	127246.25	13730.51	17535.99	31156.59	7300.31	11020.77	17888.99	12300.80	4798.40	10643.61	15732.39	15330.86	5919.23	6411.83	6101.78	7365.53	4961.65	1865.68	3658.05	4256.10	11601.69	12852.56	8762.44	7358.44	3688.96	1879.83	4283.30	3778.02	1486.22	3263.11	3135.98	2284.25	2135.70	1686.23	1046.07	968.95	1238.23	1345.48	821.92	1596.31	622.32	1174.79	980.31	1059.48	468.40
26			120271.93	574648.75	22406.58	30406.39	75858.57	99804.04	50278.92	24774.50	61420.10	51179.91	39392.00	19869.16	41154.21	53196.80	83512.87	45108.52	9244.73	54831.35	49565.62	16849.81	19794.00	15441.47	28876.75	22506.36	9874.04	10605.22	30363.15	26337.82	29097.13	34305.13	17533.91	8685.42	3008.95	17003.20	7941.80	11092.15	9344.67	12543.04	8636.64	10870.70	13165.06	15240.58	4866.22	3491.59	4548.43	2378.64	3969.77
27			48165.99	556830.06	14189.99	29581.25	36507.52	35784.41	41742.94	29244.74	31049.73	16180.12	11057.63	6230.31	3955.28	3298.31	7515.30	15785.50	15811.97	19734.29	11471.56	6602.52	14661.04	10546.85	10660.89	9545.37	5213.08	3131.81	9752.90	7241.26	5789.98	8044.75	9946.82	5516.85	7079.74	4227.54	4753.09	1446.28	4007.47	8074.73	4063.52	5366.31	5340.43	2201.94	3221.18	1147.64	1422.34	2214.51	906.74
28			254038.09	3678797.00	88308.86	8854.99	11323.23	13634.46	7266.67	12074.45	28016.32	18944.57	14694.09	12265.94	7207.78	7888.78	5846.25	12446.54	12169.07	7368.24	8980.24	6788.72	8278.78	5516.49	8420.69	8012.66	6964.97	3472.70	4750.56	4946.42	2713.46	3990.29	8202.94	3697.85	2888.21	1889.07	3225.99	985.87	2523.90	2453.45	1647.93	3728.40	1297.20	1125.21	934.56	1344.32	1138.09	1606.23	1401.25
29			837142.68	6926955.00	407595.18	41804.26	25110.56	20042.26	21932.68	30321.40	34124.86	22641.71	23236.55	10270.53	6221.00	13773.85	24243.32	18212.71	11084.74	18257.91	25273.65	19121.84	13224.26	6513.83	9144.49	3148.37	14961.47	4758.83	7290.88	8827.78	8327.77	9735.60	10106.94	15159.66	8676.09	6596.45	4580.18	3423.53	3315.08	4502.15	5818.29	5875.78	3486.38	2200.16	2432.85	4424.54	3329.11	1380.25	2387.95
30			31689.93	559546.87	25616.31	17345.74	23381.49	18369.63	21299.79	21730.15	14920.41	10660.41	15905.09	24876.37	16820.40	9532.96	7829.38	4468.56	3316.81	3375.07	3271.71	3418.61	11149.88	10458.54	4097.05	3086.70	3517.66	5873.01	6468.17	3756.72	2228.27	3154.49	3055.17	1608.42	1654.03	2217.53	2043.50	2903.84	2688.35	2429.18	1950.46	2422.34	1611.84	1036.14	1781.85	1168.93	789.11	848.59	375.04
31			252848.62	1568112.00	45521.76	52509.60	86570.97	26485.93	36483.04	61961.96	83047.26	104500.38	47909.37	44372.23	22398.25	38927.34	17395.18	8032.71	39184.74	52695.19	19155.32	7400.80	11675.60	11893.33	22795.66	51337.24	48182.05	57215.27	12258.52	31699.45	18827.10	21725.58	12034.90	8602.61	9635.68	9728.49	8352.03	2559.31	17595.66	16331.41	9754.41	8010.50	3749.36	3184.50	3005.53	5937.91	7616.41	5415.98	2658.13
32			134325.87	1136257.87	60937.44	24744.00	16748.01	24503.95	16568.06	34250.57	55943.40	23216.96	15528.88	5795.22	12206.75	25917.47	38200.37	39652.79	23037.73	14955.42	6880.11	9081.55	8943.46	24214.14	9614.83	11730.38	3709.20	16661.61	9507.36	4784.03	12357.57	6173.25	5873.85	15291.05	9511.47	9395.50	4979.17	2866.74	4161.99	5786.07	6826.73	4662.14	4459.88	3354.88	3893.80	2159.00	3149.23	5139.01	3322.25
33			70452.25	1496006.25	66658.80	17527.41	16940.65	41374.91	28903.22	37485.05	23053.55	31250.40	18182.28	19544.44	10890.89	23276.38	28951.33	9289.89	13276.16	12394.95	17196.73	17394.82	21528.01	11647.37	9519.41	8962.14	11971.99	18162.86	12144.80	9406.70	9991.49	14908.52	11176.34	5557.39	5380.28	4204.51	10132.99	11959.32	12048.04	7759.97	3154.39	4711.15	4832.62	4374.68	2293.85	4685.64	2724.89	1130.01	1238.38
34			335899.90	1842589.87	223877.12	68156.85	29555.52	34732.46	39289.23	11079.25	13027.05	45039.58	40283.89	20867.00	55320.76	41551.41	37563.16	27322.75	9773.09	12367.43	15436.34	7805.94	13810.14	39159.14	47096.01	13113.72	6976.70	4412.88	3198.91	4682.95	10329.39	10704.10	8244.05	13371.90	17968.81	12503.40	9257.15	13702.04	12581.61838.10	1874.56	3802.00	1451.14	3975.98	2350.37	1593.37	4621.52	4935.37	976.57	2378.02
35			775616.18	7218299.50	248851.62	19484.18	48829.17	15548.64	15651.11	7295.13	16270.26	14731.34	11527.90	12210.82	21003.21	18579.09	16938.04	12374.95	13622.69	10347.37	11634.11	7630.60	5782.15	6870.82	2643.78	4554.20	4379.52	6951.47	7299.92	5561.19	7049.00	8864.62	5655.92	6081.98	6202.41	4395.71	8221.01	5564.64	4277.09	5356.08	4458.65	1850.90	1690.06	1333.92	3554.72	4321.30	2157.18	4179.85	3298.05
36			516163.28	2490237.00	176489.60	20585.77	20448.17	20389.67	19922.26	25299.65	6865.33	3311.21	1723.28	3451.29	1350.00	3445.08	3159.98	2676.30	4429.89	1021.03	1236.42	4154.90	2260.02	1095.56	1342.75	1939.57	3922.63	3566.20	1972.37	1833.38	2374.56	1131.85	1752.16	1341.24	1192.77	2696.86	825.43	1089.84	1825.05	1163.13	473.64	697.58	458.29	952.07	1369.69	1137.24	533.54	873.72	1130.61
37			4571451.00	16183426.00	1262055.87	18278.49	17890.91	27282.23	23150.42	21935.96	12800.04	9539.92	4939.50	9418.95	12150.27	11069.77	8249.71	7724.36	4386.31	12945.13	3422.52	4292.87	9065.06	5235.35	6535.29	9133.67	14468.15	5539.45	3022.57	7217.53	6740.86	6395.80	8847.07	3968.11	3460.72	1223.07	2358.09	3344.60	2735.18	2343.29	1371.47	978.00	2565.52	5867.30	3064.84	944.06	1621.24	1793.75	1281.97
38			5826695.00	15695936.00	1388122.62	53469.87	18264.91	30895.32	26273.50	13716.38	21771.25	7968.89	17795.07	29298.72	11870.92	19416.53	4845.48	6386.78	11395.07	27809.13	14726.64	7408.82	12922.08	7996.92	12976.98	7937.32	4686.69	3363.60	10724.94	13475.69	6390.61	6148.95	12213.13	14888.21	17156.93	20371.63	6507.33	2586.17	4360.58	1675.12	3232.53	2934.39	3846.49	4743.37	3771.76	3146.57	653.39	1902.60	1556.29
39			2060628.87	16723127.00	1305106.50	48988.51	28228.64	32150.25	34346.48	16371.62	25579.22	20701.98	16012.67	18444.31	15122.45	6891.88	11830.03	10627.43	11194.71	8357.13	12314.36	7437.35	11614.09	18469.23	13218.08	4979.79	9235.92	14636.18	5992.46	6112.06	6628.72	6852.30	6775.40	7907.51	4528.38	3901.72	3786.87	2346.26	1961.34	1854.80	1852.59	1297.33	1149.81	1552.41	1718.94	2598.29	2876.49	1314.38	1071.40
40			1035259.93	13245292.00	680662.93	42083.68	50751.60	64055.13	47219.08	48011.56	16041.14	25223.45	7222.45	29807.20	30349.86	23850.75	25724.60	42830.37	15339.21	5601.27	14608.88	28149.53	18802.89	9642.35	31971.70	23768.95	11808.40	19054.36	9763.72	4697.70	6917.66	12374.26	7394.37	4106.64	13586.72	9771.72	5124.07	1276.36	2723.57	2335.17	4048.07	5867.64	7542.54	8636.28	13968.40	10347.28	5834.25	759.65	3465.09
41			94487.57	5927990.00	115967.92	52400.10	44332.87	55878.28	65213.75	74019.68	35789.80	36938.37	34717.22	36197.26	33447.04	29034.98	46466.31	31788.91	34404.15	52180.98	28218.30	8776.68	20241.61	13296.34	16609.11	18615.74	16345.38	9748.45	14741.26	5091.32	5301.25	4036.32	8052.69	16521.15	12132.72	4245.46	3055.55	6428.69	13016.70	12168.41	7616.95	3386.72	2446.70	3183.44	5768.08	4917.29	5950.31	3031.42	1399.52
42			283523.90	3549100.50	95218.00	35266.45	28896.57	32051.97	26895.82	44072.83	11675.70	12002.03	19003.23	13193.26	11235.47	19683.18	19838.93	6861.86	8342.41	17463.99	16979.77	13145.61	15468.40	16981.32	9733.72	20228.30	22950.70	15738.87	15284.52	8864.51	14387.03	10407.66	8036.17	9061.89	6506.53	8103.47	4302.65	5303.20	10714.73	6552.23	2387.79	3173.42	5512.06	5315.62	6163.73	6547.98	1358.00	3048.05	4461.04
43			74906.44	1028105.93	36333.67	31155.93	13037.93	17834.71	42182.25	48154.25	14610.65	19551.91	6496.96	14436.19	14632.58	10131.27	5336.21	13194.29	6526.59	3678.42	2664.62	3183.74	3165.78	8569.11	8761.44	4226.37	2044.71	2522.45	3410.83	4649.76	2667.50	1363.86	4646.84	4815.71	1745.60	2982.08	5219.30	2744.00	2530.40	1525.79	7545.65	4947.47	2690.89	555.56	485.86	811.74	633.20	511.94	605.15
44			633631.31	7596339.50	218554.32	41740.21	4572.59	28640.16	68462.61	68244.60	54518.12	10741.87	5476.09	6817.66	13937.53	25312.19	16088.35	28497.18	11010.25	7719.56	12487.04	15459.18	2722.37	10154.16	11101.10	3098.67	8811.79	11183.91	6056.32	2400.87	2648.99	4936.46	10910.81	4223.18	3136.56	1241.67	4506.17	5867.39	9620.05	1317.47	2662.09	4743.80	6362.70	4051.28	4061.91	2318.26	1456.69	2472.36	747.80
45			319695.46	2199994.75	54362.52	45411.98	37230.10	59156.66	33970.90	28590.36	42449.33	28273.16	22462.38	17909.25	56146.60	48603.07	26815.59	26875.62	36461.44	16703.09	36935.23	31446.95	29779.89	28513.45	19903.79	8487.04	13157.27	10498.99	10416.56	13363.42	6812.47	7260.56	13853.88	16451.09	8063.39	7552.79	8019.48	11289.61	9750.30	11799.05	5744.14	3145.83	5564.95	6320.42	3578.15	3505.82	3915.28	3135.29	6851.97
46			1151604.50	8615504.00	500713.00	80782.02	74222.63	70818.60	96232.13	74332.86	49570.00	15207.14	5889.39	4156.16	3284.51	5052.11	1962.39	6133.73	2295.03	4433.56	5106.48	4478.69	2237.84	1680.05	974.79	2240.56	5301.69	2755.25	2039.77	3605.87	4522.58	2774.00	2010.41	2281.16	3897.61	2121.11	1443.22	2511.54	2170.75	1429.56	1869.70	2287.52	1873.32	2110.70	848.99	788.22	372.49	260.27	970.18
47			67673.97	1168814.62	84337.21	16181.58	9194.41	22375.58	6802.88	6850.51	6975.19	14563.09	13917.92	10258.77	23405.47	12377.65	5528.02	5309.80	8944.66	8778.07	3298.38	9454.78	6237.10	4562.40	4461.59	2195.63	3661.63	2696.40	5560.32	6788.12	1789.82	6284.75	8346.92	7126.82	4940.54	5190.77	3898.71	2834.12	2259.87	4969.64	2736.41	1651.52	5556.12	6637.93	2831.48	2960.08	617.36	1505.36	945.69
48			1607376.12	7561639.50	923818.06	94600.44	21657.51	10261.19	23815.90	44489.99	35642.52	39953.52	18694.87	16447.65	31637.07	16126.71	7397.47	17275.68	22954.83	59309.19	27306.58	41114.01	16630.45	7844.88	19141.84	9806.15	6596.29	9103.60	24580.11	22057.32	6613.75	10626.38	8551.92	6254.87	16517.21	9125.13	3760.94	11203.71	30411.79	4649.62	3991.76	2427.08	4418.43	4329.66	6688.52	2649.27	3159.91	7646.68	3268.47
49			35116.62	466656.53	39306.29	22450.68	24444.60	11102.88	12184.03	20747.50	23442.60	10382.71	9842.76	9333.25	16908.93	4852.90	15318.35	20566.03	9693.39	5009.57	8445.72	8867.66	6584.18	4594.54	11258.16	9323.74	7776.87	8073.06	5655.65	6210.75	9088.19	8916.74	9469.41	4479.38	3293.92	5658.39	9533.91	6732.30	5209.89	3764.67	3398.84	1250.11	2115.89	2250.27	3466.71	1366.94	1682.13	1951.67	1380.69
50			565723.50	6317644.50	224354.95	55573.86	53124.07	48703.85	30341.73	33430.65	30965.87	31587.61	34936.16	23415.00	34784.66	37993.09	12743.12	23450.21	18300.02	15811.23	12336.59	17932.72	20093.19	10642.33	22219.68	11240.67	11486.55	14377.98	4385.55	7845.47	12097.18	20190.88	9954.72	7356.82	8783.62	5491.07	4295.38	7030.72	4168.01	5443.28	3464.91	4453.22	3979.07	3801.25	4016.55	2963.47	2559.88	2812.26	2286.98
51			153179.10	1758086.87	58496.00	8498.69	5803.74	5364.92	7597.91	9098.73	8560.55	3371.95	6770.16	7596.10	10760.12	10194.63	12353.17	10177.96	8004.65	7715.79	4610.50	3147.42	10051.21	7730.51	1448.88	6014.90	7754.67	9371.02	6098.83	4222.07	3909.59	3130.51	2767.75	2626.73	4070.88	3970.44	1645.42	1482.92	2420.84	1543.75	3261.56	3665.64	4603.36	2549.10	1746.69	1711.71	1650.45	2087.87	2740.09
52			225011.75	4559461.50	636550.75	101368.34	45517.87	41746.43	72459.18	128133.75	49740.00	19872.61	31090.04	12366.97	27082.13	14466.28	34961.12	56429.48	14642.29	18581.46	12630.19	26449.22	29065.28	7818.48	29360.05	13283.64	8406.88	21564.21	6456.05	8914.43	9678.53	9362.36	4408.52	4113.19	8298.31	9745.08	4149.55	3241.02	12770.06	7903.90	4660.55	1911.56	1511.74	7401.41	9535.49	4178.38	2003.89	8457.69	4153.69
53			2117130.75	18578736.00	2571427.50	41565.51	18473.03	11803.76	15278.32	10429.78	13617.31	3541.16	6009.21	4618.76	5071.71	2668.69	1832.10	1590.64	1480.05	2311.69	2293.44	1019.38	2762.57	4390.65	2897.31	2325.40	1740.95	2283.77	1623.15	1979.35	1566.23	1977.17	1874.57	2078.73	1001.74	1784.81	1052.03	657.10	619.82	1641.55	1114.96	812.44	1319.01	960.02	909.47	977.34	695.86	685.76	1066.61
54			238731.35	3050816.00	90112.46	33993.03	32667.31	74925.82	47200.67	30328.96	14931.01	28815.48	20785.23	12760.12	6360.35	10510.81	14518.86	19922.78	12259.77	6830.08	12180.70	13343.43	7687.69	3285.90	6520.33	2772.79	3891.05	5509.16	4477.06	6680.91	4293.61	2788.30	6700.33	3432.77	4569.65	4547.19	4213.45	2843.43	1340.86	1913.83	4109.87	8903.02	4983.04	1674.01	2800.27	1870.27	1547.61	860.16	2562.94
55			193977.62	3533328.75	125983.42	47526.85	58920.18	47741.62	42312.13	69874.89	134218.76	67319.64	25091.02	15309.95	52927.46	40591.26	23750.04	40616.72	35034.10	17069.46	19637.73	22839.29	28506.40	23093.78	36853.86	42068.15	30684.40	17899.59	23262.52	11779.58	3711.23	7951.25	8951.45	13372.16	8367.12	8808.78	9668.76	20266.45	17421.44	10586.58	7684.42	3631.59	2531.42	9939.07	11413.49	5488.81	5189.75	2992.00	2841.34
56			193295.82	2836954.25	121517.95	14936.74	24528.44	31734.89	52803.79	55147.71	20450.86	20045.66	11388.52	21515.75	12830.91	9622.20	6909.48	5625.12	8510.43	6549.36	9522.89	8263.75	3103.60	6418.51	14902.37	6061.29	4681.66	5533.95	6076.95	4531.58	4590.19	1980.32	4049.35	3162.66	4843.67	5877.32	5019.56	1809.71	2256.41	1959.61	2451.48	2053.01	3770.77	1957.87	996.06	1543.98	1477.95	1142.34	943.77
57			2022597.50	6115481.50	403483.75	32327.39	30201.82	41130.53	18718.23	10162.49	19738.43	21538.60	16171.86	3317.92	15134.25	12474.92	10189.22	17688.93	8162.39	19238.49	8250.38	3873.95	5941.33	6609.94	11909.07	15012.08	10391.20	8227.92	9056.20	6947.61	6087.98	7690.82	6168.80	9216.60	3794.53	2783.21	9001.63	3512.62	2517.75	2216.83	3426.73	1628.27	7817.23	7849.97	2966.16	1260.55	2038.89	2313.27	2063.69
58			121160.67	1307637.25	110906.71	21029.37	12848.77	10751.46	9485.87	12434.89	13790.46	7147.02	3082.28	3491.07	3707.52	4776.75	3490.64	3338.22	4488.94	2160.89	3592.08	3673.68	2074.63	3001.62	3430.40	2812.04	5011.27	3617.80	1191.90	981.14	1850.40	1955.08	1945.27	1480.14	2564.18	3517.40	1948.89	1130.72	3013.29	3059.03	693.82	1011.96	1126.36	871.22	458.37	1356.51	919.87	1465.01	1166.70
59			107058.29	1156775.75	43261.95	11062.11	18583.34	33821.49	12606.30	5123.67	17170.42	20238.52	19180.72	19670.20	22948.40	7170.33	5741.32	6726.00	3975.30	7366.08	4520.95	4786.04	4430.76	7333.87	9578.52	4817.64	3159.57	7144.26	3182.38	2298.98	2311.38	3645.49	3999.04	3582.91	4520.67	4672.43	2859.77	1476.04	2219.12	3804.39	1289.27	1257.81	2043.47	1445.84	961.12	2312.40	4032.38	2116.31	592.75
60			436353.53	5937938.00	300526.56	77482.44	83706.94	27954.63	36390.85	48674.66	30874.16	35510.82	24401.44	15783.14	16689.45	24616.07	25334.97	11761.98	19079.09	30018.14	22729.57	26689.28	22564.03	7229.47	5510.05	5387.96	4662.46	5358.95	4246.65	3557.49	6860.13	7030.64	7424.83	2973.73	4485.91	3282.42	4167.72	3156.82	7043.25	10859.55	7050.81	3555.42	5542.67	3542.32	4340.62	3337.44	1974.78	2671.25	2845.88
61			86205.89	422269.62	31741.47	44125.97	48156.41	43576.23	39951.45	22368.12	7037.52	24617.88	27445.45	19797.34	13508.47	19387.45	18338.00	14985.40	8993.76	9541.73	32371.93	23141.97	10762.75	11214.94	16120.22	8467.19	12947.69	31507.32	15366.65	6036.88	3858.39	9804.44	6538.23	7946.52	4205.17	2580.31	6637.83	3816.66	1738.86	1799.51	2416.79	5235.96	2369.03	4899.08	2070.74	1075.44	3141.07	1220.38	1601.56
62			471232.46	11895657.00	327988.75	67103.85	32006.94	62846.91	45875.45	61800.69	108950.10	66877.32	34883.83	39083.32	24446.59	18598.24	30713.49	39392.73	40806.30	142166.95	118476.25	71816.49	15462.90	43473.86	20732.76	9392.49	6665.56	21784.68	24323.96	18961.17	18362.01	13423.39	40637.81	33803.64	21343.64	17051.88	16656.02	18056.61	14661.29	8469.25	12226.40	16475.42	14943.74	9455.91	20474.37	9177.73	4758.75	6680.83	6148.84
63			144608.04	3997792.50	65891.22	17031.18	32589.38	15652.62	12738.58	17401.39	11557.33	9482.37	10988.80	11370.42	11519.82	9835.71	4966.17	8216.20	8697.87	5539.77	9746.87	6490.28	3655.49	2747.14	3764.67	5539.31	7077.63	2825.72	11289.68	7141.75	4437.90	5488.79	2307.54	3339.30	1704.46	4554.19	3288.42	3647.32	2407.49	4035.12	4107.42	1909.90	1347.48	2670.05	1073.19	2109.29	3656.90	2153.04	1049.75
64			488785.87	3179718.75	256733.34	69201.51	26926.69	53922.67	50686.63	41695.48	41987.44	26724.82	42527.85	35476.36	37929.82	76113.02	49959.41	17127.97	35459.61	42216.30	27645.17	24197.98	15473.36	16199.78	23494.44	9072.65	3007.87	9443.44	19803.15	13362.47	13917.48	14214.69	6454.66	9459.94	8872.67	18266.45	12751.84	3005.54	2740.36	2976.49	7451.81	14345.02	5957.65	5254.55	3650.22	7134.61	1411.17	3521.19	3417.89
65			424066.46	2701797.00	167901.95	47253.58	29549.46	18787.11	72907.75	84776.42	45264.57	11945.66	18725.18	19103.85	17985.05	20122.22	24382.19	11325.10	7074.92	16765.38	32963.73	35042.50	20347.34	12528.81	7758.76	9785.41	8383.74	8916.93	10121.92	7810.90	21154.04	15596.86	12506.29	8061.38	10687.95	7217.33	6618.00	10297.75	6769.28	1965.13	2652.00	6806.21	5926.60	3001.65	3119.58	2393.32	2276.01	2139.33	1552.36
66			1273917.87	2818449.25	164800.64	17699.84	14418.98	37106.01	43393.31	28835.71	14087.74	16386.64	10774.90	3898.96	5394.15	7529.95	11295.12	9122.02	5727.01	7728.74	5476.32	4729.18	5431.16	3243.85	5500.05	4839.56	2829.10	2407.91	4316.63	4524.01	4276.32	4502.85	3205.32	2316.39	1810.83	1159.80	2732.20	1066.71	2225.41	1593.23	1618.32	1839.12	1596.51	2088.44	1074.89	1311.76	1281.61	588.08	871.25
67			33816.36	785535.31	88019.51	96185.60	32358.34	15890.29	19202.54	26919.80	11142.48	14597.51	31534.67	30052.78	30123.56	15484.18	11327.87	24338.79	11301.86	12094.03	9346.63	6354.18	5781.99	3237.84	6474.97	12338.66	17704.36	33209.49	14545.56	5140.35	7825.69	6688.42	3630.59	5784.28	11495.40	3887.41	9132.46	8586.77	12210.72	9692.41	1999.94	2537.78	3080.75	3793.91	11196.84	5363.58	2128.52	590.72	515.11
68			268781.00	844297.93	83172.54	24652.76	24824.00	26677.00	12180.55	26509.14	14620.42	7878.29	4240.28	4656.25	2261.44	3004.44	5010.05	5165.60	10269.48	10412.21	11991.09	8684.42	4161.98	3974.34	6119.76	4153.20	7645.78	7402.89	6613.75	5124.45	3806.69	3677.38	4085.67	5000.30	5597.88	6687.02	7128.29	3091.28	2300.68	587.11	2176.33	1263.30	1598.17	1520.04	749.67	1040.96	543.19	553.58	772.20
69			72018.12	732113.75	120052.96	24462.84	16994.92	12918.06	26026.59	54053.80	26125.02	13417.15	9102.97	11016.57	7615.75	7106.01	5957.38	6304.63	14032.21	15838.29	20858.04	27085.27	7058.18	7056.40	5849.26	4614.68	6940.80	10197.05	12106.09	8137.87	6092.51	10157.48	4164.24	5625.57	3093.96	3608.49	6097.02	4911.07	4513.56	3162.45	1138.91	2102.90	3977.26	8368.04	8655.41	7128.08	2634.80	3340.11	4093.81
70			255505.59	8165356.50	196637.84	12059.25	20252.20	44627.68	30146.81	18641.02	32423.28	8029.71	10938.47	8677.45	5684.78	2556.52	6200.35	9028.56	16701.90	12390.36	1767.77	1207.93	7536.75	13416.66	7094.22	3386.81	3766.72	3971.85	1869.44	3701.69	7268.66	2755.81	4379.91	3009.30	3194.14	8743.70	5714.05	7223.64	8948.45	5032.73	1791.39	2254.53	3597.62	1352.07	3035.65	2659.18	2794.74	3611.77	1303.46
71			54975.82	1760164.25	112084.00	35907.45	12797.90	24397.22	29785.08	21291.07	20923.30	21658.26	30659.59	24253.47	16227.39	16627.92	6974.69	7788.81	12188.69	16557.70	6526.05	4395.79	8714.03	9873.35	11872.68	8128.75	12352.69	7834.61	7967.97	8832.75	5038.19	5283.55	6013.45	2126.59	2002.81	2184.02	5479.53	4612.98	2529.42	878.55	2181.74	2956.53	3233.92	2930.85	2261.12	2763.31	2444.57	2685.10	1699.92
72			6849626.50	12644198.00	829640.87	63558.83	18676.77	24615.09	39935.14	51301.69	37899.85	18388.48	15286.36	28001.60	22592.49	15067.95	26215.22	9872.31	12659.78	13878.33	4676.68	9611.67	20126.24	12938.26	13328.77	10448.02	9234.29	8708.03	6013.98	1806.60	3539.26	6924.93	7997.46	8552.15	11264.52	8640.98	2538.12	4553.93	3909.77	4515.60	1913.00	2931.53	2268.97	2310.56	2583.87	1394.92	2970.14	2026.10	1281.14
73			156776.40	3130059.50	114557.31	36840.90	48574.79	35301.17	23274.37	22430.79	14750.33	15111.80	17389.65	9553.37	7547.96	4075.63	6637.23	12218.87	8392.22	7404.31	6860.88	9382.56	16981.83	23441.70	18110.89	14823.31	10323.64	3446.33	8504.66	8726.44	8553.26	8760.38	6035.77	2927.40	2006.21	3457.94	3042.02	5195.68	3724.14	1017.37	1845.09	1620.09	1560.91	1048.47	4310.69	1827.69	1314.61	3123.14	4559.75
74			381408.06	2566144.50	94122.34	59262.79	17256.54	38414.42	29465.77	44517.52	18750.44	32780.08	23093.79	67007.17	40915.28	25635.23	31611.91	17849.84	14268.96	27898.23	22864.91	13861.04	19675.62	8271.06	7191.49	9292.38	32149.12	25588.38	10585.93	7588.94	8909.77	15290.47	8363.60	4018.67	6314.65	4569.51	8210.14	5022.49	4568.14	4245.85	3733.94	4436.05	11233.77	4923.56	6741.24	2606.28	3820.26	4775.12	3319.24
75			1528394.87	8605543.00	307858.78	49950.18	55055.72	45093.01	51213.64	41445.68	28181.88	30410.68	39154.46	34186.55	47740.83	34581.53	36156.14	29071.02	17141.75	10521.76	23965.24	21201.14	17958.35	22334.23	15700.09	16465.30	17325.72	7834.32	4558.23	7584.58	8449.96	11470.66	14210.48	14806.34	9461.15	9064.19	5495.04	3922.86	3733.51	3541.73	4974.20	3849.79	4171.62	3493.24	3985.82	3271.95	7259.09	4392.48	3243.58
76			94743.82	1039264.93	94604.41	21287.83	9730.37	27528.75	13076.40	16908.32	33824.70	23439.37	16392.08	9783.65	7490.77	4008.97	4224.98	6493.29	11877.99	5325.77	1755.10	4009.07	7242.59	2832.24	4978.22	15272.93	19077.05	4275.24	3976.37	1488.61	3987.91	8762.12	1280.36	1858.10	2233.61	1226.26	2351.40	2229.66	5150.45	2334.56	1516.56	2669.21	1523.71	1006.13	2678.95	3722.66	2394.93	1009.28	1122.54
77			399981.18	2255677.00	69274.00	20709.51	24306.05	14570.09	17425.13	22666.63	28896.49	17310.20	10481.75	6940.50	9927.01	7306.72	12741.81	6974.58	4659.63	3844.40	3673.17	2758.15	6947.70	2550.38	6207.49	6377.57	4638.40	1424.87	3777.20	8202.03	5058.14	4033.82	5364.92	4952.03	3640.74	4611.54	5012.62	4819.57	2269.42	1907.89	1823.46	2534.93	2591.42	1446.12	1814.45	1914.72	1449.66	1294.10	1196.19
78			364980.18	1259472.12	137141.65	17383.43	36264.95	24372.43	32555.85	42140.48	23327.42	15851.19	7680.84	19261.41	10559.43	6260.04	5557.87	8934.47	11760.37	6181.88	5692.47	15675.49	9676.45	4035.94	5321.12	21884.62	25906.97	16777.87	7029.16	7960.07	7233.90	6478.86	16898.50	12649.94	4207.42	1001.10	3413.31	1297.83	4432.23	3924.98	2682.95	5523.67	5204.16	2252.34	1914.90	1812.77	865.70	2942.55	4178.60
79			603628.06	3636446.00	433920.34	41658.18	17661.07	39787.81	6220.35	30346.61	23461.06	15077.54	9370.72	12936.13	4089.73	7845.94	15319.35	16308.13	18040.11	12464.56	6011.66	2421.70	11992.35	26238.30	30541.79	7670.86	3816.99	8780.49	5692.16	3084.91	3451.72	10374.19	11815.84	5246.02	4526.46	2147.15	4221.37	2159.66	3105.16	5244.98	4116.53	3497.99	3738.76	3167.92	2125.07	1886.18	3872.27	2660.77	3106.74
80			267040.81	3179911.75	118310.23	22458.22	17563.32	14811.96	12594.04	16603.13	24078.36	6459.24	9740.59	4488.57	5522.99	7547.44	7448.05	5747.19	3306.01	11958.44	11349.55	7743.72	3244.58	2543.16	3335.65	2813.81	9510.35	3246.35	6716.04	5370.91	5881.00	6093.82	2579.13	2845.97	3877.07	2951.97	4970.50	1432.93	4632.46	3028.48	721.15	1345.38	1811.47	2527.86	1866.92	1638.47	1400.84	1093.92	1165.87
81			152493.00	519496.18	42957.09	11693.72	16941.10	18980.04	13113.91	6285.37	8615.67	9738.76	5338.68	3055.94	13111.68	13629.51	5968.04	2669.91	2488.81	2097.74	3021.78	3288.23	4001.79	1565.70	2391.80	4480.22	3562.84	4129.62	3741.07	1570.04	2652.01	1482.71	1257.29	2132.79	1964.12	2049.85	1219.80	3095.08	3730.20	612.11	373.26	1061.58	1726.97	1007.86	737.93	1067.10	750.63	452.41	679.27
82			1157614.00	8344019.50	525586.43	80120.95	62792.88	20922.66	62361.80	25854.93	21743.18	11581.52	8511.10	6436.20	28048.92	2518.39	1642.03	13040.25	3954.04	6652.18	6707.10	6811.79	3180.88	2128.11	8341.58	7413.19	5354.72	7757.16	7545.45	3201.78	5294.22	5154.93	2421.53	2783.25	6480.79	5217.91	2747.42	5901.21	4313.76	5583.42	9414.51	515.37	1354.71	4444.47	3666.70	1488.78	3408.86	2664.46	3684.26
83			1305617.75	3756197.75	223754.53	22557.46	10215.77	22597.55	16436.16	36360.28	44679.75	22857.07	22722.25	13127.16	12229.49	4484.18	3551.23	10006.47	10517.95	8183.47	6217.33	12120.65	8773.76	2701.35	2094.77	3473.23	10775.62	2126.67	6523.13	7178.88	7686.89	8458.84	10896.10	8423.78	9913.88	5754.26	4260.60	2257.61	2600.02	2535.59	6059.96	2498.57	1091.70	908.88	1092.26	1280.63	1112.82	733.23	465.40
84			186096.35	7514634.50	209158.57	31537.58	125706.25	52155.12	50545.21	64955.35	61684.27	44301.36	23953.64	64953.49	35352.31	23332.43	16571.55	18762.77	18036.01	21476.42	38403.77	13004.50	26911.60	13830.18	13349.30	32095.52	14732.76	40070.16	54196.99	6719.00	3483.37	8837.98	11662.79	8400.99	15170.89	13499.16	19133.90	20921.11	1462.34	7801.20	5986.54	9940.77	10190.03	6454.11	5470.71	2965.99	2719.63	2598.18	3654.45
85			975598.50	5441351.50	240527.31	15864.98	48367.91	41864.06	9723.99	11966.75	27387.38	25766.89	10914.68	20288.62	18952.53	10096.98	9785.60	15059.36	14128.14	15995.41	14205.17	17172.52	11657.48	7119.86	13808.63	9439.16	14158.78	16590.53	4212.29	6218.55	8846.86	5315.25	3928.52	5353.22	6428.30	9565.65	4769.42	3921.09	2234.67	1887.66	5403.33	3116.55	1877.59	816.31	1491.47	1603.17	1904.71	1161.11	1796.18
86			201553.09	1300178.87	44989.57	9999.81	16939.10	14096.60	6952.95	10520.62	14352.63	10293.31	8632.43	16458.59	5332.81	9899.22	16764.88	18131.86	4476.13	2803.88	4459.65	4433.77	6127.66	14394.44	6895.36	2807.62	2112.00	3105.41	2809.16	4907.29	3838.73	3589.98	3074.26	2142.80	4270.00	3880.41	1797.13	1609.73	5257.20	7100.32	2073.05	1619.75	4265.40	2715.42	1170.29	1170.75	451.97	822.14	1508.03
87			300177.06	5024534.50	125745.67	43416.75	50666.00	33337.38	24786.16	53175.64	47680.11	18707.05	36108.83	65759.00	78633.35	81229.93	46872.99	26542.70	10052.83	35634.36	30925.78	9329.08	17463.61	19749.23	16673.92	4878.43	8101.24	9832.33	21889.60	13695.05	11265.41	12594.57	1618.32	6274.03	4533.82	21894.25	12813.39	7211.99	6571.28	5508.53	22966.42	26829.46	12894.10	6517.50	10037.79	13662.27	6086.23	5070.16	2149.44
88			75172.46	597550.25	44707.94	13868.86	37588.10	12023.91	9771.57	9917.02	7797.55	8910.78	7131.91	5320.78	8139.87	8966.39	3731.79	9106.59	10268.24	5730.38	1516.70	2362.73	6414.98	11500.91	3711.04	3952.30	4676.05	6354.14	2410.38	2767.31	1957.38	2178.72	3208.92	2420.68	3316.14	2223.45	2956.48	1042.73	1398.28	3328.58	2257.90	1218.16	1040.91	547.63	1392.08	1308.92	1390.28	955.93	978.96
89			325326.68	1617164.50	71310.68	33212.81	29421.89	21149.61	34999.46	22865.58	21778.48	14861.59	25199.93	8008.11	13808.14	5339.32	12936.65	22511.58	17888.67	23148.30	10348.49	9057.33	11302.99	16573.07	20774.34	9699.26	6051.56	10002.18	7969.09	8514.65	5144.68	3827.61	5424.24	4382.92	9237.66	2895.36	7875.91	5416.10	2977.16	2106.53	3436.56	1100.11	2039.01	2769.90	3251.37	3161.47	2733.13	2350.83	1527.92
90			1071578.00	6781754.00	608883.75	151732.03	28609.87	16048.43	32118.59	42056.51	31291.36	10759.42	12174.96	12349.42	14808.48	9897.85	5446.49	5353.80	5417.41	4077.46	5492.61	6864.04	2724.07	2771.34	12008.77	12532.36	8118.75	9922.64	11510.25	4624.07	2700.69	2882.57	2416.35	2155.25	5968.68	3636.69	3701.82	2913.89	2248.61	4374.40	3423.33	2798.73	2163.71	1420.65	1524.22	1534.28	1017.51	1211.59	1421.14
91			193748.89	5956693.50	109892.43	49778.75	35146.47	29738.90	32360.38	63293.00	31943.61	22017.14	29547.89	69356.68	62066.03	15088.40	46195.01	60885.78	18372.87	20018.16	19038.06	17057.72	32584.87	21048.42	8210.94	5952.75	6399.05	24987.01	25528.27	26901.68	26929.13	17343.91	4698.68	14567.26	11974.69	4134.84	10550.63	18692.81	14409.49	3924.51	5397.43	8650.92	4157.63	4781.89	3454.89	926.11	3491.19	2672.16	1381.87
92			88763.75	620061.75	31932.00	4521.57	22119.24	31448.06	24316.11	14759.46	23812.92	28403.50	22482.79	15791.22	6167.41	8903.23	9678.45	18312.83	31420.72	23326.26	9207.33	6007.94	6833.54	12638.63	11466.28	13729.73	7661.91	4786.85	7431.63	2673.76	3644.62	2259.08	1786.15	3545.59	1227.85	3565.21	3132.19	5038.21	5151.56	3636.59	3237.49	1080.07	1869.04	1698.66	725.65	1045.35	928.47	2168.81	3105.38
93			474273.81	4624700.50	182585.18	39145.78	33206.80	31025.27	30006.92	17438.89	10323.70	12532.31	6826.30	2193.56	4634.22	5844.32	4002.08	3060.72	8839.36	7450.18	14018.29	14909.71	3468.51	2886.72	4302.22	1764.91	3327.22	1792.10	3691.70	2256.49	2706.07	5725.12	4003.66	5050.86	2142.33	566.78	1673.23	1524.54	1484.30	2823.03	1512.55	1684.51	1421.48	678.33	180.82	685.75	272.65	1137.42	952.98
94			2348315.75	22295284.00	1032115.56	63976.75	68363.81	80264.40	30258.90	88226.79	42023.11	23869.47	39721.61	30749.81	43878.27	84130.71	36261.61	23793.73	23916.75	15806.71	7909.98	19909.72	30540.86	9403.39	13412.13	6570.81	30428.59	30041.88	16949.09	17702.35	5387.00	12144.50	5284.68	5210.95	7789.32	8361.94	15337.48	5026.74	5385.91	13265.38	4742.42	3398.68	6973.59	4053.28	3719.76	3572.94	6652.23	5392.17	2679.72
95			360477.34	5334872.50	241623.51	16782.95	31432.08	31703.16	26166.38	48270.97	53869.22	16734.04	31460.29	36440.35	25235.95	8560.30	12434.25	22635.70	24328.68	26136.64	15108.62	4854.57	9521.92	10699.69	19804.18	13464.03	9029.55	4386.08	1807.82	4956.34	7987.23	6655.58	7503.23	14013.88	19761.54	6394.33	6654.34	2500.04	4897.81	3432.89	3647.27	4823.82	5986.97	4184.29	4301.04	3576.25	3990.17	2960.96	4449.84
96			469358.71	3374418.25	243637.20	16566.56	6088.98	5800.12	8038.22	9139.03	16149.76	7314.73	8806.65	10813.93	7216.67	3654.67	3785.89	7395.64	8201.18	4426.63	3235.35	4560.33	1827.91	2620.41	6375.27	3476.25	5776.99	9953.22	6466.98	4479.74	5134.23	2518.26	1951.72	2388.23	3123.61	1381.80	1272.34	2407.58	1172.11	1653.38	1443.13	2300.40	2627.85	1689.65	1785.87	2010.27	2267.93	1172.22	740.88
97			81906.30	1576950.12	42201.98	23208.20	20294.61	29264.93	20837.63	17260.72	12418.90	17650.17	7351.85	17102.42	14615.63	3685.87	12410.54	10175.63	4699.79	4929.49	7595.72	9629.04	13245.51	17924.33	10706.69	5397.03	4503.00	5512.42	4972.73	3246.62	5378.45	5307.93	2992.91	4572.56	5794.90	2992.45	3706.77	5285.89	8244.90	3934.65	1880.41	2041.32	1680.19	1292.61	1194.16	1275.03	1305.23	1189.66	1131.58
98			99109.09	1228668.75	51640.78	7070.73	12185.64	18901.13	34324.70	8696.54	23106.06	19208.64	13686.93	8590.53	9384.05	5418.35	2839.62	4959.31	3230.70	9796.23	9110.24	12181.66	10290.30	7459.36	7655.01	12390.72	10420.08	5229.50	2887.14	7175.06	11874.03	9246.92	5220.99	1180.76	4323.25	4352.70	4214.09	4319.92	2563.93	3777.41	5184.13	5977.85	5794.06	1865.87	666.24	1459.42	2249.50	2311.08	1659.33
99			54607.73	465654.56	22488.67	13187.76	18616.69	14956.13	8784.94	9695.18	15022.47	23589.96	16700.63	12586.37	18856.80	18304.53	26813.85	14788.27	8870.89	14264.12	7557.59	5775.25	4395.53	8042.18	12783.46	9954.19	12795.50	4598.04	8581.18	6977.92	2010.52	1857.57	2769.92	8289.97	4570.64	3464.50	2927.35	3837.86	4377.30	3349.72	2046.32	5328.73	4598.22	2525.23	5199.09	7283.20	1275.39	1168.37	981.15
100			343689.68	3278312.75	174770.75	48280.78	36821.44	38316.00	33919.61	31143.55	41117.55	13431.37	20182.76	20714.51	19916.03	39615.03	20158.50	11933.41	10425.36	15719.61	14100.16	13913.07	15134.14	12824.07	24196.65	27684.10	30374.01	24123.99	13288.32	14859.45	15596.62	6367.94	15553.47	8060.37	10850.40	10697.98	10371.77	10125.69	6400.06	5220.11	4323.69	3247.49	6067.59	6846.88	2557.91	3847.08	4656.54	3304.87	1643.07
101			686575.12	10838398.00	324184.78	29590.43	28274.56	22637.60	29215.68	20616.63	25371.19	10123.25	6751.99	8431.58	7838.86	5064.16	5669.77	4177.98	22082.31	9895.32	8378.49	3781.20	7634.69	7152.48	3703.72	1880.84	1612.22	3028.79	5188.47	8151.98	5986.27	6588.66	6059.80	6222.99	3955.20	5830.98	6091.13	2753.55	1372.05	1951.61	1304.10	2213.90	2759.33	1076.04	1002.90	2511.12	2149.11	1552.17	1800.71
102			359672.75	3876715.50	318703.75	42087.10	45352.38	29509.38	18567.15	20896.48	18480.78	15167.24	5356.48	7086.82	22754.11	8506.90	17357.46	11143.89	4421.27	4990.49	6811.04	10775.18	4057.36	5379.35	6809.48	4815.62	7124.91	7096.26	2728.28	1730.95	3207.50	2961.09	4461.21	3646.26	1502.53	1677.32	3258.60	1395.13	5329.78	4149.47	1980.80	2014.01	2427.42	1700.23	798.26	1167.52	1047.74	832.96	529.80
103			643167.25	4391786.00	128674.74	39867.87	27296.66	35301.30	34874.61	27628.75	23726.65	29986.56	8009.95	8703.29	13947.51	11468.85	19568.61	6050.91	6081.55	9765.73	18267.50	21160.21	9832.81	5749.14	4003.77	5508.87	7357.05	11062.84	9578.19	7980.78	11942.76	9518.86	4633.97	3177.08	8224.94	9031.41	11569.66	5477.27	5214.78	2209.58	5197.60	4247.46	3176.89	1055.40	3146.75	8835.66	3635.38	2079.78	1558.73
104			378162.25	1361224.62	102767.35	49867.48	11499.67	7181.89	12076.99	8215.74	3205.22	6858.62	12577.99	4189.39	7120.35	10241.39	9015.74	6209.28	2614.36	7385.65	5298.66	3769.31	2313.93	5006.91	7316.55	16151.99	10331.59	4946.84	2087.96	3996.70	4274.71	1851.47	1204.41	3299.08	5003.60	5250.12	6340.36	2753.25	4789.70	4391.44	3108.59	1758.45	841.80	1925.23	674.87	722.66	1363.36	1636.16	1473.20
105			1182416.37	11513859.00	621063.12	33401.31	21548.44	13012.79	16364.80	30333.41	36941.45	24151.99	17656.39	8739.66	19631.75	17816.20	4446.49	3949.86	5231.28	14585.56	9124.93	5088.20	10062.56	6004.31	6330.52	5402.89	10427.68	5529.24	4501.79	4509.21	2055.18	2837.64	4382.40	2641.74	9794.85	3031.39	3129.18	6338.81	4671.37	2224.04	3428.86	3402.56	3428.65	2576.95	1823.48	1095.40	2591.65	2306.24	1274.89
106			118223.25	2186647.75	127969.42	37822.83	26762.73	22045.48	19113.63	14360.24	10069.92	3846.40	6474.77	4950.49	4020.55	5164.44	3346.89	3636.28	3639.63	3985.29	3737.63	4429.61	2754.52	682.82	2621.94	2929.28	1464.29	2117.57	3350.35	4187.34	2069.29	1170.07	1696.72	2134.50	5046.61	8320.15	1821.47	2752.73	1618.08	3265.33	2516.24	1418.65	694.10	579.54	673.93	906.34	1337.38	437.92	696.35
107			866254.62	3259835.50	503739.12	52079.87	35394.03	62244.04	44256.36	43637.79	35136.92	27873.52	27371.93	27799.32	27769.13	20310.02	18844.43	12105.95	17311.80	11305.32	6663.90	10629.33	6978.52	6641.07	11339.76	11544.67	5241.89	6267.88	6395.84	4790.40	3793.04	4850.29	4321.89	3840.32	12162.33	5731.08	2807.00	2644.78	3571.76	3753.40	2798.04	2335.76	3216.82	916.14	2109.37	1634.39	2350.22	1637.79	776.64
108			350149.68	1327108.37	100237.62	11288.66	9303.31	6556.98	11066.79	12789.64	12849.76	8176.10	3563.71	4045.34	5745.91	6330.20	7512.59	5485.24	2692.82	2944.83	3013.84	2269.74	3019.71	3768.17	2709.67	4361.87	2498.44	999.40	1201.59	1567.77	1390.41	1193.05	1575.33	2585.37	1846.43	935.00	584.95	553.54	861.37	825.89	868.73	804.76	792.19	375.05	475.17	433.19	293.38	251.94	410.20
109			85171.19	848754.93	49046.73	12218.02	11884.37	16207.28	20832.46	21794.32	13024.06	12929.41	5751.09	11958.67	11970.87	11264.56	33912.18	22615.54	11891.40	18372.35	22735.91	20829.73	17778.08	6733.44	4664.73	5225.59	3628.42	6357.97	7419.77	4539.51	6935.40	3579.58	7827.06	4669.52	2501.68	5078.15	4393.70	2129.58	3185.19	5242.65	1338.91	2527.20	2217.48	1256.54	1122.53	1465.07	2176.28	1112.48	809.82
110			80130.77	634292.50	56320.37	25127.10	32847.47	11830.22	28543.11	42345.23	14755.96	13803.62	23744.45	30552.26	33491.19	23755.80	18926.89	23146.95	17370.45	21872.40	33508.01	15695.25	6198.92	14170.90	7074.07	4499.37	16710.42	10938.98	8047.53	6009.31	5523.86	13865.73	15696.06	7607.58	3724.41	4548.69	4708.36	3949.94	2944.77	3288.96	5041.16	1131.53	4068.40	4616.89	4041.44	3600.92	1784.84	2344.60	1153.23
111			74344.11	3038089.75	66933.40	18619.67	12269.82	21757.68	33014.46	31498.23	31798.01	37336.79	22707.71	9803.62	12369.05	16138.20	11146.01	9838.61	12057.87	8500.46	21198.27	12426.29	7855.85	8207.45	7729.00	8758.20	7675.89	4677.32	3882.89	3489.18	7500.00	1936.45	3208.26	4923.29	4414.54	4056.92	7904.85	4430.99	2621.42	2916.93	3788.23	1651.23	1299.52	2000.69	2326.46	2232.81	808.66	643.13	1556.61
112			265063.12	2063993.87	141785.50	16804.01	15825.92	5406.64	32100.99	13748.01	8800.50	21405.30	28534.21	22313.49	44244.28	16820.42	15181.16	9810.94	15130.43	8258.08	6906.33	3068.47	5046.75	2515.57	2758.85	5583.47	10820.48	14678.27	14079.53	9516.67	13178.77	12864.89	11762.56	6480.97	4327.24	5055.74	2083.94	3580.20	5349.13	4373.47	414.59	3311.75	4267.59	2448.35	1644.93	651.35	975.02	1062.72	1785.84
113			146458.01	708418.87	30992.65	12493.11	9409.95	10512.85	9149.28	11336.58	6352.65	11737.49	10742.70	2886.34	8789.99	15941.06	11687.72	10882.02	13739.48	8592.43	4471.81	3011.92	5342.28	6005.81	3625.92	4350.69	4983.18	3636.77	5128.08	7492.83	8484.00	5393.74	5255.76	4083.22	4803.40	2041.14	1017.93	2181.87	5786.68	2963.32	2048.83	1509.07	1238.73	1281.97	2133.57	1433.09	856.72	665.48	575.29
114			92028.50	1472343.37	85743.21	24482.98	25094.25	5197.29	7263.39	13229.30	10991.15	9600.28	19472.65	23550.84	11130.39	18549.65	10650.03	10084.44	7419.45	13259.95	19870.71	34254.20	26925.46	19761.77	12042.70	6353.97	7694.44	10677.14	5553.51	6191.80	7856.36	8794.46	7137.64	6665.94	4098.14	4312.85	5103.96	7714.09	9531.29	9024.53	4332.29	2646.97	3374.70	1931.46	2573.31	2286.82	1030.62	905.43	1241.28
115			10983.75	1346098.37	51753.16	24868.53	70847.24	69007.22	38454.17	19077.45	26302.73	37677.54	41001.72	16793.02	15921.08	17582.32	15460.17	14157.92	28681.89	18573.35	9948.63	17216.12	13395.02	6425.47	9667.04	7525.80	10853.45	6815.90	8198.24	12922.34	7831.92	3231.86	4293.23	5315.25	6700.14	4843.56	5881.18	8892.16	2129.51	7133.34	5805.20	1713.25	1342.47	4556.27	4077.59	5180.81	1953.78	1828.21	1251.97
116			502339.71	4413149.00	106266.93	5741.57	13170.77	14165.49	14042.40	16096.88	8447.20	4097.31	6687.36	2493.21	579.97	2548.85	4149.05	3201.23	5963.52	2259.26	3018.86	724.58	3399.29	3788.83	3055.96	2001.45	2079.47	1804.81	2328.78	558.09	1319.22	1093.30	1865.59	2368.84	1366.05	678.51	1014.57	499.27	547.18	1110.93	389.56	853.69	786.45	1321.07	659.42	674.70	535.17	305.54	290.76
117			96238.33	989853.43	26495.66	25541.16	29024.43	5343.26	23445.50	26485.95	12781.42	9777.65	15506.92	17286.28	5037.21	8159.32	5228.16	8239.55	11732.40	6431.11	6240.86	4872.76	2550.40	1818.60	1997.45	2297.93	1614.92	1944.46	5362.43	11429.76	8627.66	2273.45	2566.61	1201.10	1639.33	1535.58	684.00	1278.98	4008.25	2327.25	687.69	1374.70	2309.74	833.97	1884.05	2375.59	1461.57	821.50	461.16
118			321802.06	2861341.75	77931.51	30925.94	19645.43	11898.59	11021.63	11369.29	14011.02	3638.13	4492.75	8125.33	12936.25	14962.07	5211.56	4239.29	9973.65	6519.76	3490.64	3624.14	4939.79	3561.15	9342.31	6520.88	5120.96	6021.40	3897.34	6608.08	13448.76	16522.25	7382.77	2710.73	4139.96	3261.55	1645.71	2711.42	2890.41	1307.97	2748.30	5181.83	2960.86	1300.32	3101.38	2267.32	1252.75	1731.13	911.92
119			162949.35	1665499.25	36732.14	16846.47	26188.80	26188.68	18747.54	12582.81	14600.93	7790.10	6394.34	8128.54	7706.67	3939.39	16483.85	8963.72	8112.17	9290.20	3218.15	8603.13	7885.26	14419.14	9452.80	4407.78	1928.84	1594.09	3983.31	2282.35	613.89	2955.29	1192.36	3771.61	7396.53	2021.91	3334.42	1174.01	3870.35	2769.81	1926.28	3180.91	2486.49	368.96	1581.87	316.79	626.86	666.83	765.23
120			248626.73	2072352.37	87815.06	36000.82	50013.91	60921.12	40997.38	41705.62	24535.22	38283.60	14985.92	19966.22	14129.62	22510.75	26924.58	21962.83	23761.69	22508.57	13114.29	19998.11	14321.33	22157.25	16663.17	4249.52	4058.13	5657.68	15654.19	21281.41	16989.51	7603.69	4026.35	6129.42	6400.27	6012.97	5512.23	6653.06	2325.28	2478.71	2406.31	4418.76	3105.97	3078.74	7250.55	7387.72	2059.01	977.22	1345.25
121			1107948.62	11218464.00	924734.37	7963.64	8918.17	15058.93	10273.13	10706.81	9313.20	9233.19	6975.13	8483.57	4935.64	3549.59	10259.31	10579.59	9877.79	5342.29	13433.08	6622.75	3159.07	3629.17	5287.76	7491.90	3244.31	5332.35	9508.23	10317.51	5435.71	1956.31	1216.82	1245.54	2119.71	2521.21	2290.42	1741.59	1161.23	2493.34	1247.72	1345.14	2387.24	2765.52	1726.45	1686.27	1743.73	2317.02	1714.55
122			1196767.12	5146115.50	207351.25	14541.89	22335.25	14511.29	12105.37	13387.21	9529.92	8575.17	9625.71	7018.68	5587.15	2196.17	4312.08	7748.42	6525.98	6060.54	2566.92	2150.40	5174.81	1181.52	2124.93	3342.04	4647.58	4745.54	3208.64	3108.03	4126.83	3899.35	5014.79	4463.27	3621.86	1409.06	1768.05	1771.32	2397.85	1088.81	1018.16	1199.43	898.31	1066.10	477.34	841.42	1225.05	635.58	304.43
123			929593.62	4790875.50	131636.18	9244.61	45266.96	22980.56	25675.68	16291.69	28019.53	12863.32	31028.17	54040.17	19719.63	7276.41	9091.94	13687.38	6768.07	4119.66	19531.88	18537.56	11538.88	8655.67	9550.49	20261.55	8236.25	5559.94	9169.29	9052.08	4863.06	5669.41	10413.31	3327.50	2329.33	5835.98	8394.93	4658.72	3119.40	1656.28	6623.49	3998.41	1712.91	1718.18	4415.39	3626.42	4426.22	1889.97	937.54
124			125812.57	1757916.62	162343.54	85983.39	64858.22	44115.44	36688.56	27013.65	37687.80	34690.01	21549.53	27646.08	42351.11	23150.15	9308.21	17669.81	29164.13	14039.91	13206.29	15190.74	12564.56	17900.18	15467.92	17848.31	5483.30	7197.06	8040.05	11044.72	9479.97	12420.79	5095.97	5402.16	5191.30	10206.57	8535.52	9292.02	5130.30	6212.14	7689.18	6372.94	4498.51	5381.67	3877.77	3401.57	2725.20	3850.12	990.30
125			359093.90	2332394.25	186202.06	34436.87	15727.60	5187.69	6516.07	3872.76	11389.21	10860.93	5019.27	9239.15	7737.78	7000.23	3436.56	5507.99	15087.79	11115.06	13339.97	8024.65	3017.32	4537.60	3386.68	3634.76	6312.10	1831.76	2548.86	2966.93	1944.18	3374.18	4304.50	1550.56	572.60	2103.95	1364.36	1226.53	885.85	1841.12	3895.21	1268.50	1299.06	1637.29	1737.06	510.32	554.01	759.01	772.35
126			84749.35	848909.37	108726.20	61687.73	22153.61	37962.76	26255.09	63400.20	23603.71	15276.86	28931.75	42790.12	33653.39	33416.88	27090.54	18544.12	43270.66	43754.05	47436.32	45731.73	13608.74	14422.00	22145.53	12212.91	44960.93	23294.16	13501.88	11791.17	8003.87	12779.98	11087.71	12537.68	17109.27	13994.61	14211.72	9460.81	6990.69	8817.50	4945.02	3484.96	6401.98	6950.35	5349.83	3375.94	2518.70	3548.87	5136.17
127			735700.93	2766006.50	85072.30	11820.33	8446.66	7046.15	12288.08	7546.54	4303.66	7671.98	3499.79	2662.35	2492.04	5951.51	3148.16	9977.97	5497.51	7444.91	7145.04	3818.61	3100.80	2936.80	2986.90	3574.15	1892.94	3225.79	1903.96	3008.52	4487.71	3233.10	1007.89	793.21	1273.53	2622.58	2309.76	2072.06	1766.57	1696.11	1887.10	935.99	1548.79	1239.13	1489.56	641.88	1177.99	971.17	892.87
128			997514.81	20946498.00	1339794.62	22454.76	19288.14	24122.98	22682.68	28502.81	34540.34	23705.63	20099.57	21108.39	17194.36	5370.20	17173.93	28278.14	34634.98	5054.86	6801.60	11268.71	15027.30	11071.53	13743.73	12167.29	13544.91	7197.04	10296.66	8186.39	5730.29	11116.49	13402.42	3104.97	6559.78	3728.34	4445.84	3908.95	5088.21	1503.15	1959.25	2512.46	2559.67	1575.24	3243.39	4861.42	1655.85	928.22	3007.95
129			1538068.50	6654626.50	271853.03	18313.10	32625.00	27822.74	35171.28	43305.38	27104.28	2891.31	14859.04	4409.20	14290.47	18510.80	16205.07	8633.15	17056.11	14738.70	11898.52	4148.26	2730.64	5785.26	2248.72	8148.57	8027.83	1807.37	1658.71	6604.56	8540.96	6856.51	2661.41	5979.02	3082.69	2072.64	2030.98	2067.46	3708.31	2647.68	1116.44	3881.09	5515.32	1396.75	2309.71	1894.05	2734.37	1878.57	1203.52
130			1395590.00	3817785.75	175184.84	66638.64	68308.60	65143.76	55099.92	9253.62	40085.99	22592.19	19539.25	25365.10	14823.67	16685.98	13960.21	11770.79	11426.73	18589.62	30951.42	10882.44	9969.70	9567.27	2822.87	10146.61	8016.09	7488.78	10070.10	5023.09	5415.21	3852.48	6915.85	3168.50	3023.61	2722.26	7233.10	5926.81	2649.96	4707.08	5846.88	1871.88	1955.24	2361.40	1346.93	1285.18	1258.34	2008.32	3077.60
131			378591.03	6256476.00	308732.50	100353.10	61518.05	20105.09	54177.12	39137.66	39813.76	49686.88	42311.19	25442.72	17011.23	20953.21	24346.91	13923.31	13520.12	22109.21	9324.83	10049.50	20308.24	20357.61	8366.16	13123.14	19554.13	5309.72	9689.12	8398.93	7538.61	6002.29	11462.59	13285.42	11379.18	4401.62	7676.75	4128.31	8940.36	8413.45	4645.17	5156.40	5084.01	3670.85	1342.08	5334.48	3277.20	4024.59	1960.54
132			210570.89	11210893.00	1372186.87	23403.09	30288.05	15396.52	18459.20	39208.29	31498.27	38374.35	22015.76	15504.33	7995.23	14277.20	33314.60	15630.14	13382.31	14223.43	14650.31	14907.00	16573.09	12791.96	22873.32	31757.88	13305.88	12369.97	14859.78	9985.23	3548.00	3161.44	7227.01	8700.52	5476.75	3824.28	4620.68	11497.93	9999.84	6566.85	4717.90	3416.56	3540.01	2614.57	1713.28	3266.60	1800.45	1163.94	2203.24
133			570489.31	2661898.00	181472.37	10473.12	30864.58	29632.20	28693.43	31286.96	14396.92	18865.06	33916.89	21636.98	35997.23	8422.87	32152.02	23541.14	24015.11	35734.57	45185.36	19426.74	20666.60	20351.87	30192.35	7681.01	11487.57	13580.29	8195.97	49812.41	33327.81	6842.37	14441.84	29107.88	11072.58	6011.86	8108.84	15333.56	19366.99	11271.17	3497.04	3247.79	4036.24	4542.95	6340.53	5632.82	4249.99	2410.25	2608.96
134			73132.01	317895.31	38073.37	8310.08	17276.31	7849.65	5324.68	4556.35	4908.46	2543.57	3063.77	5604.58	10317.11	6331.26	7324.82	11513.30	1751.89	6592.19	7933.61	7553.66	7169.61	3553.15	3615.58	7408.81	1511.10	4531.54	6271.84	1534.20	1453.35	4120.21	3851.27	1103.41	2473.09	1840.96	965.08	984.41	756.95	1174.35	1168.45	1865.38	3010.69	1335.15	1261.47	1191.97	1412.46	1180.24	898.22
135			87155.30	504037.09	57214.48	15081.27	9108.69	23584.64	17607.24	33576.21	15346.88	17093.89	34532.92	22753.73	19752.46	18197.23	13821.07	13770.16	20176.99	13795.15	20712.77	11852.76	9007.57	11848.20	8812.49	22857.44	13156.48	13435.41	17169.92	7847.35	18209.01	11858.17	8156.28	6073.92	4613.94	7963.49	3137.46	3146.21	2959.70	8092.62	5973.27	2238.85	3906.75	4247.01	1509.13	1647.51	2512.52	772.41	1356.13
136			305364.62	15538059.00	612388.25	22392.97	28322.71	34492.46	17054.29	26271.81	29450.90	37612.86	22609.03	44638.39	30996.70	20827.34	46284.66	48638.81	10785.86	14274.31	21824.83	28328.23	23038.08	13924.37	29209.91	36932.01	19261.41	14199.82	13223.87	17455.31	16909.22	8476.76	7315.69	9605.56	6611.24	7950.40	8694.40	7535.38	10607.67	6925.75	3410.02	1355.13	906.79	1421.61	3174.93	1645.24	919.77	3408.61	3296.40
137			613449.50	4400875.50	386498.84	28359.38	11729.78	13940.03	27240.57	27647.61	6600.00	9614.34	3533.05	4332.21	5551.23	5822.43	7302.31	10607.57	10067.34	8245.41	26412.65	14481.39	2455.88	2115.97	5401.46	6126.20	3741.27	2846.14	3308.93	6651.85	9780.53	2713.99	4584.56	6122.95	4090.26	4996.40	3476.33	1963.03	5253.41	9198.17	6161.93	2679.62	2345.06	3231.71	2996.15	717.58	924.41	491.91	568.65
138			676896.87	3362785.00	123421.04	19126.34	17823.60	19336.20	21205.79	12889.18	15316.02	15885.74	12388.83	13508.70	11683.31	8986.04	7021.81	4215.52	10308.35	16474.81	13826.16	13494.87	7598.38	4776.61	8354.95	14243.84	18472.32	18661.26	7716.78	5660.72	7112.07	7670.57	6673.82	4967.62	5773.09	2975.79	3230.52	3681.12	4824.03	4071.20	2644.33	763.00	903.52	2644.77	3014.36	2696.52	770.29	1593.50	2465.23
139			163419.65	1717872.50	113558.25	12075.91	27232.34	21462.34	24312.43	35892.85	36832.08	33906.16	9051.37	32103.30	19513.85	9322.39	23298.56	18538.51	11575.00	8099.15	12437.67	12456.99	7432.42	13329.35	15158.71	13006.58	3230.90	2653.55	1622.90	6827.22	5779.67	2361.19	3782.78	4520.28	3246.99	4451.05	5163.47	3082.03	2646.53	2421.85	1707.46	1909.04	1899.64	1908.07	831.26	3834.03	2179.08	3115.89	1716.32
140			584840.50	4300107.00	199167.76	23330.02	21881.80	14913.50	20646.05	36991.07	20697.40	18967.69	6315.77	13576.89	19388.44	16135.94	7794.85	10100.69	22651.45	24885.57	31881.28	14280.76	8875.40	7810.10	6242.75	14027.79	15310.41	11553.34	7456.38	9557.92	2673.48	4611.91	8619.07	6824.48	10165.30	7562.26	7487.19	8476.06	4643.20	6993.34	4597.21	2506.89	1932.73	1179.52	1893.89	1799.68	421.04	1680.71	1274.06
141			175628.03	2560258.00	112065.49	22735.19	48304.97	64678.66	25675.68	40292.21	35156.09	34044.06	61260.02	25656.75	21060.96	51346.41	14902.90	9588.66	17767.21	21071.55	5807.55	14940.61	19109.35	32352.95	28934.96	38746.04	12817.08	6619.67	9882.75	1822.12	3942.62	8344.75	19155.89	17492.30	11221.31	6298.05	4782.58	2519.00	4028.90	11638.70	3061.63	2825.47	4531.56	7699.18	6249.17	2724.59	1031.75	1652.03	1805.80
142			1029833.06	7418695.00	370941.68	53898.69	42497.69	76982.25	26367.11	17993.58	28959.54	19561.08	9753.78	12351.33	6217.83	9463.38	6341.84	13042.00	4452.32	7352.52	19119.83	11255.75	10148.19	12908.63	11758.91	10547.13	28793.95	29800.13	15738.53	12387.18	7968.18	6526.75	5274.32	5746.79	2970.23	4166.15	4329.78	3784.32	3841.47	5816.36	2777.98	2795.79	2095.47	1281.22	2864.01	3435.66	3116.28	2011.78	1387.22
143			223644.73	1461616.50	46458.21	12312.65	16952.42	26441.66	15733.54	10684.25	21418.61	16578.54	9984.57	5065.58	4818.36	9397.03	9417.27	3527.07	14133.77	8393.87	5309.43	9060.27	13012.12	12990.75	10381.59	6705.56	10181.67	2261.82	4818.95	2176.89	1813.45	1168.11	2030.71	4351.15	4101.60	4177.80	6241.35	2013.18	2229.22	2751.01	1987.23	887.99	516.10	1784.22	3624.89	2792.94	1036.46	1496.83	1392.76
144			1377426.37	4834121.50	322384.84	21837.15	18854.87	15115.12	28338.79	14984.20	7377.20	14282.92	10363.08	20754.70	11390.50	10463.34	12246.06	8450.26	20672.83	15841.86	12444.39	4331.01	3475.12	1861.05	5450.64	10905.34	18256.74	8685.85	1507.98	4421.29	4135.45	2876.85	3217.54	5008.93	4131.00	5862.07	7759.45	5145.00	5054.47	2217.62	588.89	745.87	1518.86	2316.36	820.56	374.19	554.94	493.32	859.27
145			127779.54	915581.93	94929.34	69858.50	20371.68	9179.77	20864.47	22492.88	13887.66	28710.88	44109.55	23031.78	12702.65	5575.70	10121.83	17985.24	20754.99	11945.79	15592.61	8521.19	3225.95	5885.70	7674.43	9348.99	9781.58	13905.70	4986.72	3770.91	4299.96	3099.38	3974.32	3679.22	3726.10	2470.04	3247.74	2740.33	1550.19	2104.51	964.66	3348.27	2577.14	1478.02	861.66	1244.88	933.62	933.84	862.67
146			671989.56	1730960.62	237554.21	31674.93	16327.10	24643.56	28241.68	24197.41	18588.07	5166.98	17180.83	26689.98	20196.67	4114.18	6842.35	5620.64	5141.91	3294.67	8041.44	8705.92	3827.16	3399.59	4735.73	5161.78	5428.98	4474.62	6072.70	2997.30	2362.14	2186.68	1956.22	2057.91	2596.48	7004.93	4192.98	4215.23	6911.26	5572.55	1630.35	3144.60	2144.53	601.93	597.75	873.34	1105.51	1077.80	650.07
147			2318625.75	6517339.00	446069.43	20395.09	12739.21	8991.27	5010.97	5140.41	7749.19	11205.60	20952.19	7637.00	2215.91	1471.78	3854.24	4395.04	6032.09	14706.94	14449.28	11259.31	4273.63	1071.68	4569.24	3745.27	4012.82	2498.02	4693.27	7063.45	5181.71	1300.63	1950.79	1489.84	2668.36	2878.98	3168.95	2677.79	3399.55	2169.78	2466.76	1387.98	963.37	658.79	520.93	934.07	1283.22	985.91	441.47
148			772239.50	5367140.00	190530.35	52505.80	40361.87	26254.48	18408.43	38901.82	24528.86	30216.09	21238.38	19141.08	20650.20	16552.34	17699.87	26187.34	18702.12	16909.63	13344.43	10001.44	7579.91	11754.01	11620.29	11648.45	21314.25	8613.13	8035.75	10783.58	14407.03	8388.84	3306.10	7290.40	4915.06	2859.20	8182.77	5114.09	7969.88	7262.29	6183.80	5947.73	2985.41	2370.16	3399.67	2170.53	4977.19	6128.99	5457.63
149			159677.39	1545617.25	82901.14	8753.28	18305.97	14040.20	12852.98	4944.92	3821.51	7153.04	4662.94	6144.16	9780.96	10172.37	4187.68	5415.13	13931.33	10324.04	6584.45	5313.38	8133.14	6915.18	3965.86	4515.26	2912.68	2169.40	2077.32	3497.55	4895.43	3710.15	3802.41	5641.65	2249.90	2541.36	5457.11	2552.06	5953.33	6559.58	4838.89	4620.67	2999.80	885.87	2128.06	3179.88	975.16	734.94	992.09
150			581811.18	8083101.00	634058.00	56842.46	32965.54	15629.31	41585.79	102215.33	37816.82	26139.73	13000.09	20712.01	68109.60	58042.64	61956.06	26360.67	24849.60	8288.14	6860.29	8000.42	40590.04	39638.83	42620.44	8262.29	4701.38	5005.76	4886.82	7666.14	6932.93	8837.32	5508.41	8402.19	8259.02	2813.12	5609.43	2321.46	1610.67	2152.04	2814.35	3451.34	4477.46	7739.73	4390.97	6304.06	4153.41	4881.11	5338.03
151			8469880.00	28212892.00	2090265.62	35948.84	33786.44	20241.01	21004.48	15999.66	11721.85	15964.86	12880.34	12041.89	15883.20	4537.88	32690.03	14884.37	9344.08	13530.56	32737.85	7020.76	3960.92	9545.91	7771.06	10953.08	20215.03	19956.18	8886.25	6759.67	7793.42	4531.51	3378.62	2342.09	3207.58	12654.76	14562.33	11228.12	3573.70	1254.77	5101.12	3264.01	10862.48	5528.25	5632.03	9243.72	15337.14	7315.22	7130.42
152			1049908.62	5173670.00	254641.39	12450.79	36173.08	9815.98	11393.31	23765.18	16286.88	8372.94	23913.89	7287.24	11591.83	9143.15	4039.79	4613.50	15674.76	12984.91	6886.62	2506.31	9234.64	3749.37	3092.59	4593.47	2808.01	7063.88	8415.30	1067.07	2317.79	4063.25	2964.26	6460.11	7154.68	2987.41	3481.99	2753.04	1912.28	2362.11	4748.51	9759.75	6008.88	1696.19	2250.67	937.25	1108.88	2126.89	914.58
153			2690704.50	17389920.00	1775153.00	9452.14	12868.15	8410.74	8044.34	12294.82	5147.49	13233.08	10911.12	18369.08	8681.53	12939.18	5349.66	10216.37	6422.20	6985.19	13995.34	10486.61	15828.20	5489.90	4194.63	6782.93	6696.06	5183.99	4673.06	5788.23	2860.12	3768.18	4392.41	4410.57	2977.10	3998.26	6718.61	6022.10	4773.82	3010.15	1711.19	1061.87	2554.50	4856.86	2063.60	2084.34	781.13	1430.92	927.26
154			696056.25	4614485.50	136140.62	26077.87	18503.14	14578.85	15858.17	22606.33	27288.00	16893.75	19506.08	16978.14	10914.93	5213.32	7200.48	14111.31	7658.24	9634.16	13215.43	12596.93	18002.96	15137.74	11881.97	15327.43	9762.56	4296.92	3004.45	3943.32	5859.09	6092.02	3861.08	7085.75	4528.55	9753.16	5449.23	2051.12	8320.24	7717.94	3514.77	4463.60	2436.92	2080.11	2625.85	2190.19	2034.55	4680.35	4504.39
155			121139.83	3150308.00	133556.65	26689.27	16332.78	17659.19	24465.20	34492.18	32199.96	18555.26	25081.06	16779.51	11335.41	8233.58	12337.48	13077.99	17403.89	5338.51	6151.47	5507.57	6074.21	11191.68	11244.16	9682.75	18759.43	12238.05	7142.59	3453.97	13505.77	11381.49	5110.18	11914.78	4083.51	4816.91	2851.84	4313.13	4474.64	2543.17	4212.35	7055.38	4903.20	1733.48	1844.23	1879.62	1468.39	4659.23	2968.47
156			1603326.50	20173360.00	731070.56	91831.92	58661.19	32290.69	65733.92	26765.83	64457.80	43926.64	60119.66	17452.06	31713.58	20107.58	16012.84	38761.56	17703.11	17730.48	22520.32	4685.47	32408.09	46281.69	19520.87	20271.35	22357.11	19638.39	12150.83	18014.83	13285.04	5138.17	5294.00	5045.04	8838.91	21623.92	25056.94	6884.71	5543.14	7740.95	9809.88	4925.83	3052.13	7004.11	12216.56	3462.58	1852.41	3017.47	5534.81
157			58475.60	436830.34	20596.21	28316.81	23281.73	13477.02	10864.45	8120.86	9404.66	3433.76	9415.96	9130.89	19893.16	15977.72	15568.09	4676.20	4369.09	6945.55	6049.38	8330.13	13583.07	2590.07	5046.72	3834.67	2100.89	1749.15	7388.65	4192.20	4058.93	2244.59	3121.91	1973.60	1771.83	2006.17	856.12	1226.97	2232.89	2063.65	907.04	1858.07	1373.75	960.75	1604.56	2841.66	917.21	755.90	706.27
158			1034432.31	6105152.00	309320.15	22206.20	14454.57	20968.58	13743.22	13299.32	26452.80	28539.64	29756.44	28063.06	11960.70	15777.88	12688.36	12220.11	18179.57	18915.26	6017.84	2403.47	5828.92	6594.87	5860.48	7726.21	5419.71	8281.73	5006.70	2851.53	5896.41	6073.71	2611.09	3005.47	2792.52	2660.82	3697.70	4536.86	5330.34	3843.03	2891.24	3469.29	3589.61	3091.12	1871.12	914.66	770.71	1423.40	1044.56
159			81175.64	320706.15	12202.44	5946.41	12491.67	12003.53	9431.93	13279.14	6205.64	10459.18	7764.33	4562.28	7895.70	4912.15	6208.40	7894.91	7168.96	2107.26	4093.43	4240.98	4757.43	2054.40	3790.77	4075.31	2225.88	1817.15	1448.68	1320.89	792.90	1119.74	3320.21	2337.75	1869.48	1782.60	3721.39	1483.70	1271.47	1942.89	1532.76	1070.04	937.23	1452.80	905.63	745.71	1099.96	484.34	584.64
160			564691.06	5974545.00	464674.09	34367.54	20912.44	15186.01	9556.67	13648.86	15209.44	10303.23	21165.19	16171.18	9358.75	9923.99	8065.89	3182.64	4257.98	5155.98	7619.87	11637.11	11983.32	5636.55	5973.27	2048.45	5309.72	1872.05	9639.31	14319.66	2305.08	2277.39	705.25	3916.06	4266.21	5717.55	3023.14	2330.75	3640.58	3508.44	3887.29	1756.08	2202.05	2693.42	2206.76	2080.67	2570.76	2079.28	596.46
161			29637.16	260987.18	42638.65	14673.67	10329.00	7466.81	8133.90	3369.96	14164.33	14441.09	6004.38	6022.77	2779.64	4106.24	3907.98	7874.06	3644.22	3159.02	8295.12	9614.69	4457.87	3239.83	2620.30	4929.15	6758.84	9406.29	4313.71	5074.44	4197.34	3099.03	528.86	4276.42	4187.59	3603.21	2211.89	811.14	775.94	2097.52	1355.63	1092.51	865.84	961.95	2050.09	406.71	1124.65	918.46	734.32
162			76932.45	880407.81	49232.87	20186.63	17701.55	41147.72	45832.47	20261.80	5414.07	5269.19	5281.08	2534.30	3569.35	7281.17	4971.73	4418.84	6647.50	2523.17	4855.62	5219.36	3297.68	2035.75	2697.82	10588.69	3579.77	3150.68	2781.59	2281.23	2948.46	1549.91	4081.94	12391.23	11710.52	2321.60	1404.82	2533.64	901.29	1256.66	888.21	642.57	599.46	1552.34	1737.34	1145.86	892.14	1471.80	980.84
163			345620.34	5256239.50	92449.07	16758.72	13304.18	33041.85	17190.47	19463.53	27127.22	16165.46	8867.19	10629.50	6553.39	8648.75	4667.69	12706.24	9788.30	4423.74	14948.27	7073.85	4567.43	5878.57	5717.07	4240.77	3824.67	2937.39	12074.24	6089.54	6396.29	5816.25	10534.83	6644.29	2996.03	5637.89	4426.82	5172.13	8708.99	3014.11	4325.36	2621.81	1863.45	3000.11	1712.28	1258.75	861.39	2492.07	1067.47
164			243782.90	1449206.62	184655.68	100043.98	143661.90	37574.71	36353.89	64638.42	45763.97	66375.67	23044.03	28006.47	20151.10	17996.78	21535.19	35318.04	34388.75	37779.63	12512.77	20390.88	24305.96	11097.71	12866.85	11902.68	11694.49	10268.79	9174.50	15093.67	5444.04	9948.87	11872.91	26450.49	15829.85	11457.80	5769.27	6945.93	7082.25	5702.30	1703.01	2561.19	2808.76	2675.80	3993.66	2711.03	153.37	3263.47	4591.80
165			368544.46	1913139.37	137126.21	44709.06	58041.41	40436.27	18493.43	14467.43	40876.32	29136.42	1362.68	4185.66	13115.39	22577.53	18136.94	23144.09	14396.84	8939.45	6420.72	5449.65	11279.04	9827.23	10338.65	10497.21	12172.39	6379.03	3585.55	3761.10	4128.85	10197.25	9033.51	4187.50	2673.86	3030.82	3094.83	2655.66	1952.46	1451.85	1236.90	2352.53	3334.54	1051.98	2641.29	2099.97	1515.43	1141.97	1700.62
166			272930.90	3398950.25	156740.18	7856.60	16012.66	11210.60	11416.33	20896.26	30093.67	12659.86	10545.59	30106.06	18272.31	9841.27	5873.88	13943.02	9810.16	12063.45	8891.05	5296.69	5198.35	18391.45	18017.43	10279.25	6542.69	10342.01	8191.19	6054.78	3694.61	2133.38	1356.44	1668.50	2005.22	2608.51	2227.52	2782.73	2699.08	2558.62	1937.54	1688.14	2147.85	1815.94	1439.05	2505.05	2514.03	1352.04	1748.73
167			995620.31	4816057.00	186094.51	39704.55	29098.49	16827.98	10073.71	8436.38	23483.27	14087.97	2557.90	6118.60	5068.32	12237.82	10673.96	5180.50	6276.93	6353.96	4805.51	6546.55	9535.38	4043.83	6501.26	5351.27	7257.85	6457.79	2452.14	2757.78	4259.43	1864.62	2904.68	4154.41	2603.20	1623.90	4391.53	4480.11	2614.28	2048.55	589.20	1840.50	2128.92	2159.77	1555.12	1615.85	1926.97	1777.71	1092.27
168			293556.12	5131845.00	275965.50	27423.36	15128.96	28088.88	20287.09	40093.48	19032.66	29812.87	15353.93	4683.48	15549.38	13430.86	6862.04	23164.08	7041.68	3845.78	3798.	21156.84	22611.38	7826.58	17112.87	13132.99	6534.30	5961.13	11029.68	8581.19	5759.24	3278.33	1248.21	2825.49	3252.12	3672.65	4198.25	3136.03	1879.56	775.24	1274.56	893.22	1016.29	869.92	1638.19	684.34	450.34	508.21	385.49
169			66525.56	849532.87	69513.81	29579.65	34351.14	22275.89	19308.31	21247.79	18638.25	20237.54	34443.40	24279.50	22636.47	23930.27	23888.53	9973.11	7890.04	5113.51	6704.75	13037.75	7137.76	6555.84	9568.28	11376.50	27328.80	13169.55	8010.62	6620.44	6891.00	6713.98	6651.20	9438.57	8397.87	4135.65	7419.62	10515.14	3137.31	3109.33	3519.54	4674.69	2485.45	3103.43	4890.54	4728.73	3584.04	2620.05	2499.33
170			2170458.50	7552941.00	438969.09	20603.21	6505.95	8794.62	9695.47	6893.09	15154.32	6414.24	11362.60	11280.30	10981.51	12557.22	23300.10	12765.38	3514.53	16173.41	6318.83	6528.57	14191.27	9229.94	6683.14	5565.59	10177.64	5658.58	1434.90	2287.50	3942.27	2906.79	4054.60	5765.12	2621.91	2672.30	1862.09	3405.60	2097.57	3308.75	5615.71	3053.18	3851.70	837.26	4226.05	2487.12	804.13	1520.57	1825.00
171			3814195.50	12444488.00	783542.25	16853.28	68550.26	25131.82	35512.89	32366.89	17859.44	19452.30	27426.49	6389.24	32097.97	29121.56	29972.69	23962.85	21227.99	16023.88	31573.58	31461.40	20625.36	5419.84	11460.05	16102.61	3785.95	15258.00	6126.57	15111.60	6333.38	11699.03	7663.62	8754.44	4963.61	5354.31	5698.00	6365.22	4085.20	4246.01	5277.01	7270.37	7845.60	8427.41	10920.63	3528.96	1783.60	1795.87	2548.07
172			592777.00	5558827.50	102032.96	65691.39	80248.22	39912.47	63588.19	27726.77	21914.44	35125.46	61598.34	34035.75	32138.65	19177.92	44273.76	36912.73	10372.58	19741.75	14658.54	7906.58	19877.98	10832.34	15696.01	11742.31	15300.60	14331.37	12930.93	6560.61	6234.15	10899.30	13833.46	10921.44	9224.92	9377.11	7680.42	8035.09	10747.79	10081.26	5414.70	3709.84	1439.73	2261.77	2025.53	4451.08	6471.08	4705.57	2981.19
173			496878.00	2174608.25	107388.27	28293.06	43090.16	65923.07	64791.05	26077.25	26970.94	22565.64	22915.18	27098.23	27397.99	22468.69	12851.42	26377.44	21343.08	18518.42	9356.79	8753.27	16471.05	16051.42	9530.15	9835.09	22825.96	13604.92	13246.21	4545.20	2402.43	12122.40	9868.32	3948.91	9137.18	6094.71	1930.50	11039.71	6034.08	7907.01	2808.91	1740.86	2994.99	1992.65	3319.41	3153.12	1927.39	3105.55	2486.48
174			87492.39	2416800.00	59255.75	9001.12	11809.36	20098.63	15377.53	12233.98	4454.13	11805.72	13925.80	14590.86	12665.59	17060.75	17457.13	12151.24	14027.53	21434.38	9995.56	7603.27	2305.84	4535.40	5222.05	6531.99	2265.11	5918.00	4011.39	2892.70	2499.52	5087.14	6264.92	4859.81	2002.95	2728.20	3745.07	1325.46	2912.48	1809.36	719.12	591.36	2216.69	1312.88	868.94	2413.58	2116.70	1826.29	973.11
175			460672.68	1296820.75	75336.57	10971.35	9798.21	3224.07	5972.16	6096.68	14447.26	15961.54	12132.25	3975.31	7090.06	8843.72	4456.51	7834.46	2886.44	809.17	4646.70	13231.29	7451.16	1665.88	1572.42	4125.06	4937.01	4770.33	2956.22	2167.28	1293.74	1433.08	6282.41	4012.84	2483.77	1526.01	567.73	1283.24	763.63	300.61	696.15	698.86	1252.29	523.98	593.95	1045.70	850.81	663.06	679.66
176			282855.00	4666327.00	130746.85	12526.13	30634.12	19034.53	29614.49	17620.55	54426.58	85786.10	42369.09	11074.10	7298.31	9437.28	9150.82	4260.12	3644.14	2129.61	7505.98	6760.93	7564.94	7319.56	8786.50	15992.84	9778.33	2724.75	7639.97	4941.73	1621.27	1987.57	2545.70	1098.35	3064.46	9664.45	5411.61	4465.70	3109.77	3891.19	6672.82	4092.09	4044.02	4761.72	1928.28	5869.17	5228.64	1302.24	2275.79
177			781131.06	2928013.25	945558.62	96072.27	8656.22	10532.13	6471.26	17027.16	14385.65	10481.13	8440.33	5331.22	4989.73	5715.40	9499.83	10889.32	15013.88	13509.98	10211.21	19070.25	12489.12	18544.74	15132.44	13227.10	6305.87	5361.98	4491.83	2372.27	5102.72	2087.93	1343.98	1334.63	1521.20	1406.47	3071.19	5703.21	4643.20	1278.58	782.46	706.05	422.58	1000.55	2429.88	1801.11	919.48	1880.89	1060.01
178			125518.16	822869.25	34567.71	12866.34	7290.62	7325.58	12825.39	52506.67	40324.26	15184.96	14549.11	14021.43	5677.70	8623.06	7430.97	10099.62	10025.82	6597.32	3105.06	6584.09	12947.77	9697.65	2533.88	4952.01	8411.28	7934.77	4990.71	2369.89	3516.47	7974.68	5091.34	4232.80	3472.80	1741.75	2048.60	949.55	2897.29	1301.53	1144.69	2854.10	2288.33	1538.83	1291.07	505.30	907.65	671.68	2310.67
179			2124802.75	6755091.50	488851.87	42824.51	65108.15	21590.01	24835.67	27371.15	41582.16	25578.52	23527.58	9259.95	12307.52	8569.25	18378.58	13769.73	14457.44	19792.82	7826.63	12982.07	27455.28	16069.44	7847.77	4136.60	4385.27	2603.25	1897.08	3768.61	6149.61	10717.81	11052.77	3774.81	2255.37	4839.07	3239.11	3484.84	2962.99	1798.67	1548.02	644.76	1659.91	2930.42	2292.70	1021.31	1076.09	1503.76	1083.07
180			229118.03	688870.68	45120.07	13003.60	12710.20	21841.70	10195.50	24441.90	25554.69	8029.19	12062.94	15212.08	18271.13	14784.39	5865.19	3498.64	6364.51	7110.82	7192.46	10473.45	16082.25	11213.10	6479.23	5030.65	6484.58	8006.26	7049.91	6896.27	6896.18	2920.73	7318.36	6998.86	4225.06	4277.86	5192.19	5245.69	3628.84	2504.97	3184.64	1300.75	2268.51	1132.65	383.08	2005.76	1677.81	649.14	2051.57
181			801468.87	3378491.25	127337.19	15588.95	15862.41	19489.21	25324.67	23419.91	17787.47	24923.30	20853.61	19511.61	25144.34	17326.81	19999.50	22878.93	18813.20	17215.11	11925.77	9339.83	14411.71	13726.15	18058.31	11455.36	10206.99	8370.19	7481.34	4864.27	5445.72	10548.87	13571.20	7499.93	6431.04	4766.89	6594.32	4330.37	4202.58	5363.04	4110.12	5549.56	4882.06	2276.93	1465.51	1933.33	2560.33	1951.22	1685.19
182			3215061.75	14896218.00	859597.37	15936.20	45793.72	42809.22	65877.28	23526.27	22144.87	16127.39	38214.46	20875.42	27119.33	13656.29	15472.47	14862.19	13678.58	8960.11	11525.88	15118.50	8404.15	11813.80	6605.59	8682.63	11858.32	14702.03	5643.22	4955.90	10313.02	7623.66	8536.61	6904.50	10989.06	7339.01	6357.59	7489.83	8250.89	11095.70	3426.56	3350.95	3203.85	1819.49	2300.53	1675.55	1964.25	1638.11	870.32
183			1428024.37	5612520.50	241749.28	63494.15	78191.55	34063.25	31303.19	12967.37	13063.24	16953.07	42453.75	10951.62	30974.13	46427.44	28620.34	17678.72	14864.12	18255.36	6534.77	11898.20	20138.02	15164.19	8578.60	8477.24	8457.35	8810.68	14591.19	6722.46	4193.38	7084.94	9455.33	12918.41	12269.59	8876.66	5332.82	3559.17	7299.68	10923.69	6611.53	7183.47	3629.06	5896.84	624.16	2565.81	2680.29	2986.86	2814.07
184			1354754.62	9374948.00	760305.06	109659.67	66763.98	17841.15	9321.48	24497.54	32204.77	55698.46	32816.02	18583.13	23241.62	29497.14	14332.98	35067.25	34704.30	22995.20	16089.38	7821.81	12647.70	16963.55	29578.68	24308.48	9334.98	4334.08	7006.31	12706.37	3826.46	2487.59	5032.05	9020.56	5317.26	3914.99	9657.14	5132.94	4978.92	2143.83	5268.86	6671.45	2644.66	2758.68	4486.07	3591.30	3401.95	977.17	1999.30
185			2220527.25	15613635.00	1312530.12	30347.40	26178.81	11492.47	11817.05	12542.73	36291.69	15066.48	20864.93	13078.67	19584.98	11147.43	13593.03	19377.66	8863.93	8267.14	7772.49	3378.71	2094.57	4686.75	6403.83	4023.76	4136.16	3005.68	3980.52	3028.83	2893.62	2613.79	6179.38	6558.02	7412.85	7767.51	5247.69	4261.21	2760.12	2586.65	3051.78	5123.52	1192.54	896.61	3470.60	1733.13	2090.54	1962.74	1918.42
186			1168105.25	6684091.00	318347.96	8243.32	20111.25	17029.29	16184.26	9799.29	14326.85	30864.89	28498.21	15206.05	14221.01	6008.20	6761.54	17187.28	9763.02	9211.81	8288.70	10877.91	7595.21	7857.25	1633.28	4701.15	7968.98	5663.51	4340.22	5699.28	5914.69	4963.89	3167.10	6154.30	3668.47	3913.26	2358.56	1678.49	4112.37	3734.27	2442.38	996.26	1228.64	2728.60	1109.47	682.59	1145.72	1765.46	2054.33
187			24636.26	617922.06	27666.83	11449.16	11086.90	16930.28	11631.08	7380.51	6723.18	7411.91	5170.03	7670.41	2546.95	5878.77	2134.14	1266.99	5421.16	4924.40	4897.56	6885.00	6622.34	9757.25	7581.15	4072.43	2272.45	5380.61	2284.55	2335.27	1318.31	1773.41	1464.07	2601.92	2379.84	899.78	3356.44	3651.19	1022.11	2005.39	3076.56	2467.80	1452.29	2186.68	1406.71	774.86	473.18	1378.15	1546.65
188			64564.76	1605010.25	85323.13	17731.73	17791.28	8186.69	10201.67	11026.88	8302.56	2201.15	3872.02	3351.99	6566.46	2429.79	962.59	2502.37	1703.12	2127.81	659.93	1771.37	5858.33	3109.49	1513.04	3078.56	1534.29	1621.09	1603.69	2148.16	1805.39	3701.87	1831.13	1430.36	1144.29	1427.24	685.62	744.11	655.20	866.39	672.97	368.45	516.88	338.21	673.49	838.51	632.31	147.25	484.70
189			346360.03	4620794.00	96896.19	11120.51	11176.66	13548.04	14045.41	26333.72	45013.06	40705.06	16054.43	18164.74	23429.29	27116.42	10898.40	5784.77	4567.08	7845.16	9007.96	11557.70	11945.07	14638.84	10473.82	7475.05	13173.65	8697.00	5285.71	3389.31	8112.82	14621.64	9131.96	6853.71	6038.18	11904.09	14437.88	7097.35	7486.33	1961.23	1789.53	2685.50	3131.60	2104.35	4094.14	3306.07	1486.84	1378.56	715.00
190			333013.18	3007782.75	453038.56	6500.81	8200.14	7238.54	5391.86	9925.74	9058.46	4711.48	3144.53	3259.64	3670.79	4046.29	5936.24	3694.21	3165.46	2200.68	1781.79	860.04	1551.49	3496.30	2958.38	2862.74	2272.40	1589.27	916.43	1365.49	1218.27	1538.93	1714.37	1896.74	703.48	631.60	1134.74	1388.40	1082.09	1235.36	1617.65	1541.66	289.36	314.88	395.68	246.87	434.66	538.41	370.17
191			97933.83	4078553.50	115775.29	35862.00	19327.06	16900.13	17173.88	15282.09	26603.28	35072.15	15882.06	7877.17	17097.97	15122.67	6620.67	8418.24	9903.41	10767.40	8636.00	10952.04	10680.14	8545.55	9016.99	4165.20	8369.16	8243.71	6793.25	9155.80	10919.31	10543.90	8254.77	5631.13	4192.25	3350.70	3279.16	2757.62	4965.57	2922.26	1705.91	2792.17	2968.12	2397.62	4952.83	3363.19	1616.05	1473.48	1300.81
192			358192.68	4292326.50	125626.71	39246.09	25179.57	17698.11	16358.78	12094.39	13411.67	12879.32	12494.36	17807.45	15261.99	12081.63	17789.95	7749.68	7148.18	20520.08	12752.61	10006.50	5696.17	8968.52	10991.39	19129.83	5423.00	4242.77	8749.12	3868.62	7365.31	12164.31	9685.70	3841.36	8435.08	3128.82	3592.97	2427.88	2002.12	1187.35	1380.35	2612.25	3987.09	3405.37	1366.03	1652.81	2805.19	954.32	645.79
193			2311024.00	11050214.00	593321.62	50416.15	74188.63	37936.94	47314.82	38219.96	8487.32	15524.48	27332.86	20877.70	35004.91	11506.24	15904.70	10506.59	10715.21	16582.79	7096.29	20848.87	27211.64	10825.64	16118.61	9913.07	9456.56	10346.45	22471.24	24817.76	23480.40	13140.34	7717.38	5208.93	7316.71	5415.08	5670.15	1646.67	1522.14	2889.49	3126.28	2440.86	2506.21	2928.73	3439.94	2320.57	2257.20	2233.85	2838.73
194			846482.43	5965943.50	199304.84	20192.80	18108.68	37746.34	19801.91	14339.66	8748.33	14602.78	15798.76	17952.69	14501.76	13784.34	24380.57	14778.57	19763.22	11988.14	11019.65	12686.29	8015.62	3941.43	1933.93	3251.87	6012.37	3707.99	3210.27	3565.85	4517.86	2923.40	4680.87	3500.18	3998.54	2507.22	5353.39	2444.64	1251.96	2341.14	2215.02	1096.65	1409.87	1347.99	1776.74	1241.85	1197.89	1265.99	1357.67
195			663784.93	10028630.00	1131714.75	26454.86	36550.79	27037.54	55539.80	49258.54	28844.51	21344.29	21953.74	14842.04	13633.51	11699.62	17215.66	12040.92	11707.35	8131.69	8472.05	11793.47	22791.18	15437.65	14587.76	8803.17	5788.73	7273.91	12560.08	13331.90	17887.70	13930.64	21541.43	17883.78	7590.95	4476.77	6475.03	6771.94	4329.98	4287.20	6073.38	3535.01	2794.98	1899.53	2400.70	3285.63	1699.23	2608.21	1472.98
196			405742.25	2857349.00	123674.28	28705.64	27287.51	34922.41	51613.88	32571.84	24621.84	17978.55	22479.59	10499.72	18360.06	50324.69	33867.06	13940.22	16771.68	16141.35	22462.27	15015.62	26354.66	31099.34	16319.81	4486.17	10315.53	15530.92	22962.64	8584.81	7383.74	7972.20	5007.52	4406.42	5805.11	9974.50	8082.47	4277.95	5322.14	4316.67	3358.92	3608.66	2859.51	5636.80	6651.46	3422.47	5172.73	2605.05	1496.11
197			7176591.50	30138510.00	1841547.87	19604.11	42144.38	24336.64	29347.92	48175.72	11412.39	7866.85	15388.04	7152.18	12426.11	24085.49	25319.19	15389.53	7565.10	12917.32	16679.88	20093.04	17965.25	7144.77	5496.81	6256.31	3064.90	7390.80	6974.83	2826.98	2370.87	2842.76	2471.23	3521.22	2843.54	4550.64	6511.02	4184.40	1613.40	4391.95	2186.16	2826.94	1507.78	904.75	1000.99	1302.55	916.24	1301.70	1639.34
198			148110.10	6979591.50	125861.35	16054.97	24895.15	35627.23	24825.10	17698.52	15925.49	21833.24	14637.90	7774.68	36600.41	30044.97	18890.67	9932.70	41900.55	51163.91	24216.45	21897.92	32672.51	23656.94	12044.51	10061.17	9333.95	11261.85	8239.39	5993.81	8754.70	13944.42	11568.29	13115.82	15215.58	5391.45	4823.83	2696.02	7132.94	3757.82	3162.84	2862.22	4154.08	3071.30	5258.63	1359.81	2274.94	3361.36	1354.62
199			4323120.50	12129780.00	1765204.75	80841.25	31414.73	20227.78	18622.40	24870.64	13800.36	18529.21	11871.20	11206.55	23326.23	10273.76	10286.98	12612.33	4590.70	4075.79	8499.69	4881.02	9097.24	10304.69	11237.99	6636.20	12748.04	13960.80	8993.07	6704.71	9269.94	5806.01	7165.37	7084.41	3065.17	2027.70	4207.64	5583.87	3837.59	2850.22	2447.41	1304.82	2769.83	2197.48	2690.67	3142.86	1731.51	1864.94	875.06
200			457222.40	2769316.00	178720.01	21540.86	22239.16	13691.86	9633.36	15892.34	16270.14	20496.53	7367.86	10115.93	13349.29	3293.44	11550.66	10649.99	13491.19	24906.52	27737.86	13781.51	4784.56	8969.36	12160.89	10875.36	9416.02	6712.58	11364.17	4901.98	4053.13	5468.34	6964.64	6324.53	1796.09	5269.26	3116.89	2591.70	3655.76	6342.84	4592.16	1795.63	2852.30	2992.18	3052.91	2298.63	1161.61	802.29	903.36
201			102861.48	830924.37	58880.75	27035.26	21176.64	16465.74	8489.46	12562.45	13154.30	17283.33	7206.79	9567.75	2574.84	5141.79	5538.29	16317.32	16080.23	4936.12	8749.64	5118.58	4072.65	4605.63	4749.22	3518.77	1738.89	1794.44	7096.48	11854.23	9004.70	3837.13	4037.35	3721.67	3865.40	3870.84	3823.15	3881.20	5084.73	2121.48	1472.91	1715.00	1586.17	1963.58	2550.48	2336.31	2119.22	1817.77	1382.96
202			986015.00	5059964.00	292425.09	30577.64	23911.93	12067.78	5387.87	19260.73	13694.38	13276.31	23087.63	17821.34	15603.82	24170.17	9788.12	5501.27	12080.92	15716.18	24195.62	10402.76	5064.50	7058.93	7753.95	2989.50	2066.33	3301.62	2693.61	5755.49	4086.85	4096.87	2909.77	2426.06	2698.23	3546.74	4162.33	3326.17	2665.33	2273.60	1173.53	1411.65	946.40	1293.64	715.44	889.77	806.86	390.01	1275.43
203			59892.51	302883.81	25909.78	14900.23	11946.36	10752.53	18607.64	17680.27	6892.07	11145.56	14606.38	14904.60	14468.54	7324.57	13250.70	14444.30	14364.65	9835.40	14977.51	16301.76	6616.81	3042.11	3931.63	5526.72	5251.94	2418.13	4263.65	2896.73	2983.25	5684.12	5746.97	5777.42	5112.49	2816.35	3635.77	3574.45	1193.90	1854.26	1993.06	1424.10	2357.66	1689.47	3574.16	2802.09	931.83	1487.97	1939.01
204			9262909.00	17291588.00	2682224.50	36205.66	30597.88	13569.60	10712.36	20438.08	26846.85	19214.15	30959.89	23114.46	34626.51	44019.93	53927.64	57350.79	6013.20	20286.01	8076.76	11177.82	9781.82	6901.04	16073.65	15849.52	7271.47	4601.41	7447.93	6090.57	7830.86	4488.79	3816.24	5727.17	8565.53	11368.33	3304.32	2404.74	965.45	2660.53	5274.49	5998.07	2096.34	3131.42	980.52	842.22	1110.04	3401.79	1949.44
205			1542349.50	9526521.00	739840.25	51555.14	78046.88	42979.80	32077.19	12013.85	17409.75	9115.20	17902.59	14902.73	25627.94	21691.54	23744.17	23348.62	7830.74	7943.45	7394.97	6102.53	11196.83	6044.76	15923.58	26279.34	34213.83	27222.67	13730.17	2555.58	4819.20	12238.09	12677.53	10954.36	4496.67	3527.94	5858.04	11241.51	5691.97	5296.57	3788.57	5385.84	2657.68	2131.51	3401.64	3222.10	3232.95	1300.02	1812.21
206			44843.71	483534.06	36552.39	12537.60	16122.50	6996.07	13138.46	17445.67	22909.69	10351.52	2892.03	6458.99	14170.26	20971.73	13119.07	7397.66	12538.73	18183.77	16190.43	3442.32	8483.02	8807.36	6937.71	4030.92	7196.07	8093.63	4648.97	3585.88	3333.72	5046.82	6028.01	1194.24	5720.06	6106.86	2068.44	1656.76	1684.55	2345.75	1536.57	475.16	1565.43	875.38	1614.42	779.30	2165.49	2333.97	817.39
207			307310.75	1796347.00	69879.84	83098.78	27178.49	50262.14	30764.03	56526.23	57153.44	27659.39	31896.82	44758.45	47480.66	29170.29	52054.77	44538.19	20122.21	18282.65	24204.09	24134.77	31135.65	32658.92	26778.04	38023.67	22715.00	13862.89	24409.55	18075.11	25594.21	40570.39	56572.04	20821.65	5533.48	7587.72	8966.06	4400.14	3222.95	6718.67	9571.95	8212.21	5903.68	2743.18	2502.64	3279.90	2564.59	5660.23	3173.57
208			544367.18	5244911.00	96962.35	19421.84	30200.01	24432.93	21374.08	18118.36	8262.10	13053.55	15929.37	6435.19	8345.97	8605.64	15081.97	15385.18	17590.79	9471.18	22841.08	23240.22	20518.08	19552.51	9458.06	2268.10	6007.57	5625.49	9689.80	10160.97	8714.46	10410.91	2198.92	8942.15	11227.80	2504.39	1892.34	2893.34	699.38	2468.70	2917.81	4526.61	2242.24	2282.50	3060.92	6246.24	4058.43	1353.47	1798.45
209			269817.12	2926984.50	108170.87	40101.57	41298.83	34796.92	46157.21	19943.62	23665.40	33963.47	21133.82	26938.44	11585.89	12556.31	19336.74	13505.74	37654.09	47134.92	19192.89	15798.99	19452.00	12550.18	7670.79	5186.10	5222.48	18023.34	3897.88	4088.46	8024.09	11763.09	9233.60	4448.95	6324.27	6175.09	7699.18	11281.79	7820.75	7902.80	6800.08	4216.68	3065.46	10804.23	6890.13	2680.27	1874.64	3895.15	1811.21
210			349199.71	7811709.00	142531.56	20111.36	19549.90	18307.76	36217.26	30284.00	42806.71	31397.91	11449.61	18142.51	14775.81	19299.52	8283.78	26774.47	31633.08	29144.78	26988.73	16377.01	23821.32	16493.24	6230.99	11130.63	6018.47	4933.32	4899.19	4221.53	9286.90	8313.88	7626.47	5670.66	7795.65	4782.32	7258.19	4378.01	7110.37	5430.78	3751.02	2914.26	4397.36	3737.79	4752.87	3421.19	2207.21	2699.93	2926.26
211			250717.04	2345036.50	88346.61	35368.56	14060.83	7197.08	18326.36	19709.04	20178.69	13322.42	9632.26	12855.53	3392.55	9642.85	6108.56	2500.16	7513.43	3245.22	4343.46	8674.00	2842.40	6031.28	30655.87	13912.95	8554.78	9178.80	5268.64	2098.75	3751.56	1817.06	1512.76	1805.42	846.11	6077.95	4243.33	2025.67	2692.79	1635.52	448.89	2016.99	1568.12	1371.10	1889.61	1512.06	1030.77	1582.61	415.33
212			129704.07	766600.43	36744.55	16879.65	12631.45	15747.04	19847.43	13419.60	23005.13	10611.33	11846.70	7697.40	9189.78	10045.88	11266.59	7097.19	8416.37	9959.13	13248.11	9038.79	2067.76	1742.65	5284.36	3047.86	2541.00	2182.34	2350.64	3306.07	4468.12	2941.18	2124.34	9110.87	4585.91	3670.60	1687.89	864.04	843.65	695.84	343.98	380.78	1647.55	4307.61	5593.52	578.09	400.85	501.18	3253.33
213			2738460.75	7356441.50	683277.06	36407.16	52047.12	17760.90	18596.04	11132.58	28253.83	12878.07	9936.56	8913.06	10679.44	10186.16	11059.22	9841.79	12193.43	11197.23	11557.74	12153.60	18552.07	6919.01	8246.95	3040.35	3394.44	6277.41	13879.29	5101.15	7923.36	8495.38	6335.81	2648.91	8858.97	6349.25	2007.37	2925.82	6339.31	2530.49	2211.08	2184.24	4856.31	5006.15	2418.59	2061.16	1369.31	981.69	1626.50
214			1104108.62	3254010.50	244029.60	9965.59	8532.26	8329.80	12847.92	13654.98	15202.98	12764.36	5993.74	12592.71	19106.85	6825.78	6875.51	10323.04	9515.24	9193.83	9022.38	9379.17	6632.63	12213.85	11024.43	5466.75	9133.18	3555.27	2265.05	6491.48	3365.88	6446.52	6061.49	2163.42	3120.16	2789.84	2981.82	1903.77	895.46	1201.26	1006.09	2339.59	2642.08	1338.42	1618.80	2453.71	1212.52	814.58	946.62
215			550909.56	3306435.50	203588.34	20169.58	19682.70	16703.28	12976.24	14647.85	6632.89	12907.15	17113.86	16526.80	7706.20	12749.33	11122.75	7485.61	9235.56	10311.72	19507.30	7323.23	3124.65	12883.54	9792.45	3952.41	3023.45	7207.81	3837.47	5823.04	5956.82	3868.25	3112.18	2316.35	1582.00	4248.02	4367.73	3995.24	1535.80	1083.12	1976.99	3225.45	3623.92	1169.71	2255.87	2158.29	866.50	858.17	1497.17
216			305851.25	2356561.25	81956.17	23073.27	13271.59	11437.38	8541.24	3875.53	10102.37	14230.52	4948.57	2954.93	3645.64	5394.73	5584.28	6990.64	3809.54	1328.94	4238.34	3788.80	3535.04	7010.55	2964.29	4973.75	5277.83	1349.04	1918.46	2619.68	4704.31	1482.81	1428.05	1994.58	1347.13	1303.13	3350.37	7118.38	3173.77	2623.30	2015.46	1268.81	1461.42	2233.59	2701.36	2171.15	2824.54	1120.91	1344.23
217			101190.59	645436.81	48670.49	9939.25	6023.63	4300.59	5417.89	9315.23	8104.27	2763.63	4631.18	3891.94	5957.31	5561.45	1428.70	2821.16	3308.17	1509.65	2339.58	2252.31	1295.90	2040.47	2907.05	1566.66	1479.75	1378.92	2036.69	1593.76	1609.01	1353.97	1548.87	1762.91	924.13	538.88	629.95	780.43	324.67	1330.05	1035.78	1003.88	1026.03	613.34	282.69	407.64	538.18	574.46	305.66
218			296398.15	3228136.50	154853.35	12325.74	18483.37	21584.07	18415.33	12130.92	9037.45	14181.03	22708.64	28317.24	21935.26	16759.27	4951.65	16099.84	11234.44	14029.62	11039.63	8039.13	8171.49	6485.98	4663.34	3094.35	4466.31	5644.76	4538.13	3311.10	4115.13	7630.00	8550.86	5476.81	5763.02	3539.32	2581.09	2799.87	4175.16	6654.00	4876.59	3907.45	4259.33	3089.48	1956.13	2250.07	3270.47	2187.21	1589.24
219			497425.28	3193290.00	121900.08	18608.40	34071.70	45371.09	9529.96	17805.88	15109.25	16492.95	18356.50	10580.08	11350.47	13393.73	20121.58	34098.73	18658.18	12583.48	11165.71	8630.89	15868.91	21473.06	24125.16	21570.31	13088.09	8044.65	13671.91	21776.58	14374.62	6002.49	1298.00	2558.49	4398.99	2144.61	3875.01	4985.92	2651.59	2628.15	2040.20	7634.83	6600.73	5000.59	4238.56	3268.98	3071.24	1141.64	481.39
220			5203625.50	19775128.00	1622546.75	37692.72	20721.77	9414.70	12069.59	7106.67	21757.71	22115.64	10016.64	6908.92	3417.14	6015.79	4685.08	6560.41	3179.78	7395.75	2565.49	3219.27	5264.27	2235.71	4049.09	9050.60	8619.54	5279.53	4645.59	4000.58	1566.59	2138.18	2453.93	3114.17	2025.55	1184.18	2594.21	1233.50	2129.69	1536.37	2361.94	2766.27	2393.31	972.35	832.16	745.41	2116.09	1073.61	2873.14
221			173586.03	2711875.50	139821.39	58086.31	46293.05	60695.72	36125.53	37109.65	44325.68	69336.08	43633.08	26663.61	16219.14	32874.78	19193.21	14912.68	15264.58	28503.91	24488.19	10479.25	22336.46	24994.61	7764.96	22480.06	25269.04	13954.77	9607.54	2343.20	10764.85	8510.97	5658.50	5732.19	6715.03	7958.63	7740.51	5950.35	5202.78	4034.71	4670.70	6204.95	5385.50	3169.97	3644.46	4274.86	3864.54	4742.95	7305.10
222			133710.28	1081533.50	66387.60	25992.32	25016.14	25992.60	22950.68	17827.75	34262.68	9886.37	12175.25	20140.21	8062.87	11381.66	14316.17	17666.30	19417.88	25829.66	25475.59	13950.68	6925.99	2657.74	8434.02	14461.85	6759.43	5923.29	2426.19	4269.51	6089.86	2138.36	2941.80	4154.48	2814.56	4983.36	2653.19	4869.87	2470.71	5952.82	2524.46	2558.36	5459.13	5690.29	3559.34	2755.19	1331.95	1633.41	2560.60
223			637664.31	1763136.12	131007.11	17528.98	6946.47	4520.00	7448.18	11402.50	3356.45	5155.83	8619.40	11405.14	4948.30	1952.34	5600.37	11107.36	11209.01	3534.37	1944.01	13566.11	14523.26	9383.16	8944.94	3729.54	1727.63	4546.31	4292.86	3217.43	2189.93	4216.37	4922.26	3998.94	13158.24	5029.60	2865.89	1268.19	1127.30	3566.85	1770.01	2946.97	1820.22	3936.66	2603.47	3459.72	2683.79	2618.77	1564.91
224			302176.34	2319410.50	115359.04	10237.45	10933.24	14540.93	9173.25	14150.79	5790.40	15232.14	11434.94	13139.56	6248.44	7222.58	5402.93	5653.95	8372.44	6542.77	4177.71	3096.92	3134.90	6143.57	5621.75	4672.44	5590.89	6666.03	3254.70	2096.56	1790.36	4064.47	4162.25	3458.73	6291.19	3449.85	3233.90	3121.16	2856.61	2026.42	2288.47	1751.66	2014.87	1867.16	1089.19	1403.03	1251.31	1246.95	2356.91
225			145433.90	1910268.62	63304.22	14893.42	18008.44	17876.67	13161.90	5957.98	13966.26	17781.09	33057.06	24674.29	8524.29	9773.46	11892.08	7129.40	4543.76	6339.78	3795.38	10709.39	15803.40	7212.73	7664.20	10475.99	16657.48	9489.85	10410.90	9618.77	6136.96	5577.59	3989.23	4853.87	5344.52	3872.24	1799.55	1674.79	835.23	1448.18	1074.38	1617.14	2616.68	1389.52	1713.51	1550.59	1712.18	1479.23	568.73
226			248191.98	2372352.25	132068.70	10468.83	8659.78	8052.91	10444.81	5592.38	8190.27	10606.63	13747.68	6073.69	5032.40	1191.90	1984.90	6117.72	9528.16	3962.03	4894.27	1936.56	2055.87	2005.37	2228.06	2815.43	2463.30	1898.25	693.04	1036.81	1391.61	2871.75	3439.73	3044.33	1931.38	2887.13	3631.94	4088.37	3331.61	1078.93	649.56	853.35	820.14	709.93	417.09	526.39	1474.36	668.04	391.69
227			643492.81	9322223.00	253478.51	37556.10	58221.48	27391.63	28049.77	80499.56	44059.66	19521.67	9062.77	26253.73	21392.06	27134.39	16014.30	11119.20	11882.49	8431.50	7334.43	17604.38	19068.18	8544.24	5453.33	6774.31	7160.95	15345.94	6972.68	4180.19	7598.33	6073.45	5810.41	14004.10	2878.42	2848.15	5544.58	9471.78	2851.86	5473.87	3008.66	1361.94	2970.65	6264.54	3424.76	4307.72	6660.08	1995.34	2598.69
228			455106.12	3572864.75	208673.09	33787.96	8694.13	20246.57	16215.89	11497.75	32441.66	17949.76	12049.97	7868.34	5009.75	5595.65	11433.37	16185.20	12127.37	5087.80	5850.75	18077.05	8366.98	5427.99	5636.79	7258.39	8602.33	5973.44	7062.84	4236.27	5912.83	4560.02	2372.38	3880.91	3205.95	1513.48	2200.72	2966.22	2721.92	2601.62	2074.94	2875.67	2071.94	2018.87	1443.44	2766.52	1168.00	673.77	556.58
229			3467370.00	9480364.00	1374327.00	13203.69	12364.86	8837.91	5142.91	5461.93	12354.07	13706.39	4570.02	7604.23	9174.70	7258.35	7090.35	2664.25	4852.33	1515.22	3565.45	5974.71	1933.81	3027.39	6662.03	4417.35	3793.78	2246.25	2635.75	1689.70	1880.50	2602.54	2336.74	3119.90	2441.62	1043.16	1472.70	1859.11	531.39	1798.02	1159.03	669.56	1132.82	729.97	1178.97	797.84	450.85	368.42	330.21
230			196199.81	5698085.00	275901.00	42376.00	60073.84	29073.72	9555.39	39749.83	38891.30	31725.91	27812.90	17838.13	34515.96	8040.05	1878.40	38266.98	27314.67	15366.86	15335.76	8947.14	21699.63	4226.22	27418.95	26468.88	18460.27	12812.04	10687.85	3972.27	10160.38	12246.83	6557.29	5434.92	3366.47	8157.47	4507.95	3965.49	4395.48	2149.39	3524.47	3397.93	7856.77	4417.62	1955.66	748.68	2430.40	1544.92	976.40
231			912349.06	7408442.00	1379236.12	74377.06	47658.73	16499.86	33782.52	22254.00	34018.17	28922.64	13093.28	35124.98	33134.55	26081.72	35423.12	21860.45	17947.62	6544.66	19139.94	14416.75	18547.36	14866.85	7931.78	9012.79	9763.91	14945.82	14739.58	6534.01	4647.48	5063.77	8800.85	5592.92	5322.43	5101.61	5986.16	3703.14	12656.77	13128.52	6523.23	6278.91	9576.66	4896.56	3630.75	5072.16	3722.27	2892.42	1523.86
232			167827.81	643506.93	79140.18	23574.51	28372.14	32712.19	15524.77	23230.58	16906.48	25789.59	14466.41	17527.54	16126.48	17899.93	16204.02	5349.96	12496.94	8112.72	10973.81	18245.74	11122.71	5573.95	6355.62	10652.78	8567.38	6382.46	3965.71	4039.60	4766.11	3875.86	3408.12	3600.06	6510.13	7558.92	2516.17	3849.55	3411.96	1504.81	2068.10	5036.77	3312.26	1835.49	1302.02	1262.96	797.39	2017.63	1439.53
233			118349.98	1031183.25	59781.45	9387.13	5527.96	11809.54	10679.01	4164.07	6978.98	7780.00	8138.62	6372.37	9271.60	6157.79	4974.50	2025.25	3004.81	7067.26	7188.98	4820.39	10937.48	9541.62	8990.34	5542.29	3802.40	3758.92	1636.71	2405.74	1120.81	1555.26	1859.16	3180.74	3450.09	3844.83	694.11	1377.30	789.76	2014.46	2645.41	941.74	1171.08	3197.41	2338.23	2838.62	1732.75	1072.71	2199.04
234			270574.59	2342385.50	110303.66	29974.36	18334.61	29670.97	20319.39	9188.46	22089.41	13772.81	10296.68	8255.05	19128.52	6635.85	14512.25	21251.45	25243.58	10266.54	10328.71	13547.63	18744.31	11997.38	9120.64	8255.02	11088.80	6309.61	5521.51	4698.77	7434.79	9070.84	7547.76	6535.03	2839.81	2896.05	2997.78	2558.81	3972.64	3356.32	4129.93	4316.56	5422.70	3486.76	2257.70	3232.22	4839.51	3374.81	1605.47
235			1256636.12	4613912.50	302466.84	24869.65	20059.42	10640.91	12299.84	20074.00	19380.07	10018.74	7687.38	9686.57	17476.227	10687.94	6717.61	9643.62	8737.62	12220.12	10099.55	14268.04	11246.99	10739.54	10195.98	6449.46	7450.80	4595.40	1411.02	3402.79	7404.20	7233.61	5577.35	3224.07	2715.42	5103.33	3372.75	5759.98	5859.06	5089.48	8663.71	3365.48	2204.97	2454.22	2034.97	2369.93	837.21	1506.44	896.27
236			324316.56	2231376.25	118575.85	21269.34	34297.04	38591.89	15702.72	13866.70	15229.94	25744.02	19611.24	8303.78	21638.26	13521.70	12476.78	14140.24	13492.62	7705.64	6611.56	5732.22	10977.25	16833.41	8808.92	5337.36	8821.44	11887.17	7819.38	3981.57	4714.46	5488.95	3412.97	6058.99	11654.91	6651.26	4955.56	2997.51	1658.37	3287.02	2560.37	1549.21	3008.20	1011.82	900.51	1510.87	1852.93	2085.72	1307.72
237			2874394.00	20392772.00	1295383.50	26351.88	61257.21	21961.77	33731.68	14287.67	23917.91	18749.20	13411.24	24295.00	10280.03	10378.63	9723.29	4568.48	8078.14	11287.14	9974.35	10039.64	8947.10	4353.19	7677.48	6115.38	12633.81	6819.59	5739.53	5519.29	5169.45	8806.71	8751.16	7611.87	15415.42	5371.61	4182.30	1509.50	2057.84	2984.57	7714.28	7740.30	10163.01	12667.33	6162.40	1314.96	1472.65	1829.00	3590.66
238			285247.28	2695578.00	97533.82	39357.58	44287.08	24960.79	6248.93	25820.49	44813.16	12066.12	25120.94	19633.24	28774.04	13354.81	21438.11	49285.20	19841.61	13710.10	9229.08	7210.32	17083.02	21017.10	29113.70	13661.88	9523.68	8534.58	8489.41	3822.72	5301.85	2805.81	6539.50	2911.85	2883.08	5886.22	13008.37	8377.59	6569.04	5475.56	14365.68	8658.04	4084.06	860.10	4308.63	5008.47	3732.73	5007.15	2164.84
239			3316409.50	12799990.00	548714.56	9864.73	11708.15	39673.14	45059.08	15190.84	21712.03	16295.10	14065.67	12411.86	4833.61	9767.69	9518.88	7841.17	1851.44	3530.29	11045.71	17873.03	6290.43	3496.60	8942.58	8352.04	7527.42	3971.62	12952.72	6785.53	3620.50	3846.32	2323.74	9317.70	7978.69	7525.03	6803.03	2148.50	1979.84	1538.43	2024.39	5406.50	6385.78	5648.55	3384.36	2596.82	4303.82	2111.25	1966.94
240			87260.03	1377904.25	37917.32	19508.78	21452.04	5891.04	18982.85	9435.69	12579.05	18678.51	12750.25	5560.11	11116.16	6014.94	6745.24	6298.02	4118.78	10883.89	8069.54	2523.70	4459.34	4973.41	1875.24	1574.11	5100.07	3185.13	3584.94	4678.77	5505.74	1845.73	2216.11	4540.06	6775.55	2205.30	2789.09	2464.52	1965.19	2771.34	585.56	2993.23	2102.63	553.15	353.86	647.18	768.85	824.03	701.69
241			695271.43	11366050.00	264622.40	16860.87	13806.02	31064.82	12399.75	19543.79	13359.13	27215.61	13387.54	21775.12	40699.93	17633.70	26354.69	12760.93	15725.94	21795.90	8544.40	7868.33	8441.28	8837.14	11766.32	16639.80	18272.53	11939.42	5573.53	9872.31	8839.46	7572.45	4986.43	3839.73	4880.93	9714.58	9365.30	8762.50	10991.57	7340.92	3528.49	2877.62	2841.81	2931.77	1637.41	2559.29	2204.79	1578.90	4417.74
242			109318.46	919120.43	72862.48	21428.32	34428.25	48293.18	27165.11	9514.32	16603.08	15523.53	9816.70	11238.89	9414.98	14883.78	10591.85	12054.41	4561.67	7390.66	17043.62	17794.96	17091.61	6667.15	1647.16	7082.10	5721.85	4992.17	7003.29	7512.00	7571.28	6015.07	2041.29	2199.67	4942.87	11068.34	5948.64	4969.67	7057.81	8685.48	5906.19	2416.35	2202.74	1837.89	2000.79	1249.34	3385.97	1592.56	822.17
243			880181.43	3188655.75	141954.15	13150.32	15695.54	11121.33	25340.29	11968.74	9367.82	13554.52	23979.22	21495.54	3440.28	7020.41	30235.78	20288.64	10715.12	6241.66	8356.63	12947.48	8619.89	4951.56	6198.53	1816.75	8951.70	3243.17	2593.95	3816.04	4904.03	6847.98	3312.44	9954.13	5274.68	1100.58	1615.78	2983.46	4022.19	5105.57	9294.68	4321.13	4025.31	3249.23	334.17	1412.28	3360.29	1561.32	1110.33
244			143062.31	919048.87	85067.89	28439.18	26987.03	17368.84	12818.23	9345.08	19341.12	12847.48	19002.35	17639.29	11777.86	18511.41	35331.34	36878.30	22376.81	10364.40	10755.81	12818.66	13587.92	7240.68	8450.06	3507.67	5986.41	10331.93	11602.96	6643.32	3659.49	4065.09	6867.19	3409.93	2523.68	2008.59	5768.49	4364.80	2041.31	1995.36	4577.64	3261.53	1736.45	1176.06	1268.94	1321.72	1962.81	2154.90	2132.82
245			548891.18	3531424.25	250213.00	19265.91	17003.09	26747.28	30447.43	17775.92	19284.41	9337.78	12279.29	13563.90	12717.43	13682.34	10917.48	5057.15	6688.79	8010.43	15278.34	14496.12	4624.43	5719.47	4137.54	17085.98	14723.78	21037.40	17355.77	12902.87	10016.75	11431.79	6532.18	11655.42	6853.58	3753.87	7542.43	1941.44	1539.29	4906.49	3044.92	2680.87	5519.40	1292.18	1305.77	2136.42	3998.52	4981.22	3494.15
246			326049.78	4668040.50	166614.35	107328.09	148303.67	42137.47	20480.78	15135.61	22315.82	45467.16	42881.71	38217.20	34116.48	33383.12	34906.08	25459.36	45601.81	30641.87	27173.88	15846.31	32407.07	39913.78	16347.30	29803.19	11267.18	24884.66	20129.80	14697.44	11193.04	10236.28	15934.46	29629.23	15847.00	5263.18	8263.34	8660.04	11156.68	6282.61	7051.89	12615.56	9373.70	7393.38	5123.65	8124.98	3213.99	1278.94	2686.29
247			395019.21	2586690.75	107376.36	13761.42	26020.89	15623.53	14013.51	18113.46	12141.12	10192.03	19194.00	17117.80	18263.96	21377.01	17144.85	15680.74	11226.19	22549.35	17515.43	13712.45	15632.71	5646.19	10337.77	4781.94	7975.45	13129.75	11216.41	18179.64	22379.08	13015.72	2839.96	7640.26	14389.04	9313.48	3899.96	1441.25	3195.38	3707.80	3062.45	2629.03	3204.40	2227.37	2403.19	3610.40	3594.10	2403.02	1558.57
248			807732.06	3174240.75	344014.43	12790.15	7662.30	11883.07	9638.60	10092.66	15327.79	9444.28	10600.85	5002.16	5372.75	6689.62	3463.60	1345.39	3541.04	4235.52	4942.57	4475.60	4609.43	3757.61	2470.14	1024.83	3418.02	3513.30	2249.48	2174.29	1970.36	4205.85	2909.48	2388.96	1015.53	874.63	847.08	1310.48	1784.03	1769.67	1436.01	432.19	716.90	1323.06	301.40	495.44	1513.81	518.68	391.71
249			100249.99	4235494.50	66889.77	36955.17	25760.75	59711.30	33707.69	28797.70	26889.97	44742.71	17411.32	31401.71	29569.90	31309.44	14160.58	20980.71	9644.26	23619.64	28507.13	7475.65	17870.77	10132.72	3617.57	5084.97	9498.65	6883.41	6531.72	8264.28	8727.43	5076.21	3486.11	4381.24	4507.27	5489.37	3078.38	5522.47	9686.72	7254.15	8107.79	6253.51	6414.22	2563.90	3828.72	1629.79	2191.74	2777.58	2569.40
250			221310.14	2170100.50	49677.92	16634.20	71765.61	64219.25	14620.89	26571.22	12948.13	29839.89	43296.08	31557.33	16693.93	23016.85	7127.04	8315.61	7497.01	9844.38	11512.12	12576.18	34725.01	9114.05	3419.05	2365.00	29312.93	36372.05	7526.40	3302.91	1365.36	1269.82	3814.82	6737.03	1337.72	1731.00	1700.00	12660.85	7876.71	8256.22	5688.90	1670.31	1759.80	587.89	2417.87	1827.56	3543.02	6752.61	1941.86
251			89477.41	302880.50	27858.93	10747.28	24380.57	22638.87	18014.88	11182.19	25823.74	18122.83	6077.80	11542.04	10685.32	4573.64	5973.24	7173.32	2062.62	6289.82	4193.46	17542.72	22620.41	10629.29	3238.92	7555.87	5990.82	4121.74	3900.42	8272.42	9968.45	4283.43	2362.04	2360.78	3014.89	1863.94	2656.67	3797.73	2464.84	2998.81	1647.44	637.71	2471.53	1855.71	1057.69	723.79	561.42	1033.84	1857.39
252			337049.12	3584378.25	170487.37	28410.52	102644.71	49092.11	23348.12	16510.99	12850.77	9549.27	7634.57	7657.57	6249.54	14602.56	9436.29	14590.40	9833.94	27051.75	5099.78	23939.53	9967.41	15111.58	37253.66	18289.66	7906.98	11153.06	19502.20	7339.91	1874.38	1582.97	7467.38	10515.10	1616.04	6228.16	5472.08	6952.83	13337.48	2215.16	4200.54	5222.17	4058.22	4261.98	2588.80	1098.03	6584.58	5838.90	1823.26
253			123632.36	2156476.50	66079.32	11912.76	18753.02	10117.89	17554.04	21655.43	14074.89	18252.05	7850.67	5275.55	9476.33	13663.24	17973.04	13343.64	6973.97	10758.55	8372.29	6442.70	6103.23	14133.14	9401.92	7820.02	5064.89	4930.02	2841.24	3023.93	5011.83	8273.77	10347.77	5717.74	2994.23	2974.91	4380.60	3516.89	2554.59	3415.87	3964.57	4446.25	2660.12	3780.27	2580.67	3958.90	4890.88	2082.45	2019.77
254			3409525.75	18197554.00	2092563.62	176988.42	61235.17	30866.00	39241.19	12113.86	26887.29	12995.45	13146.29	7262.62	8495.35	7240.38	5042.43	6016.90	5008.00	5302.55	17569.57	20948.08	14047.49	3315.87	2374.22	2881.42	3275.84	3164.92	5012.55	2515.39	5142.51	2756.03	4065.13	1471.79	2055.64	1690.67	2788.31	581.32	1065.18	1265.66	3987.50	3024.55	3533.69	2008.15	1916.28	462.74	1183.57	3758.14	1086.20
255			42230.55	742250.00	35274.72	11851.13	13938.19	31701.57	36103.83	30381.33	22445.81	6365.58	9354.12	15690.51	18551.12	19042.02	13459.12	13986.08	14272.96	21023.29	8367.65	10242.33	13638.27	14609.64	5673.50	9020.14	15149.35	11506.31	5956.10	7460.00	4199.12	7207.65	6086.36	2894.48	2507.43	13055.55	17668.40	9443.03	8051.12	4349.93	2441.12	3177.83	5800.78	3420.29	3351.21	1853.35	3460.51	3229.66	1586.43
256			3302586.75	12292214.00	882435.18	54646.75	59872.39	39069.53	36441.38	11431.45	23382.01	12135.50	28771.78	28510.70	17925.21	9903.76	4938.50	8091.32	33281.31	17191.75	27522.68	11767.58	25583.07	37779.53	17436.05	16533.26	13460.49	18549.63	6710.07	3825.55	9911.79	14140.06	9938.64	6940.62	7700.01	4354.23	8003.23	10632.64	13962.54	9839.84	12296.49	4079.90	1996.69	4438.21	3178.41	5051.87	5000.18	1883.45	3452.72
257			127610.42	1561160.00	60504.39	80891.70	48459.06	29127.60	8937.52	36313.39	14383.70	44300.40	31729.43	21301.30	29015.00	28019.42	47444.06	26419.29	21594.43	24678.50	9030.39	16083.83	15339.40	23832.01	34432.28	42299.14	31976.35	17908.24	12489.51	13543.69	16741.26	8209.30	7031.77	10363.65	8493.73	6629.76	9092.03	5827.86	2633.57	7346.34	4628.59	4456.74	2512.75	1656.72	2677.94	1290.34	4441.43	4889.97	5779.25
258			687836.81	2349577.25	106094.34	70569.59	30258.29	20818.50	23069.27	39808.08	23787.17	18339.48	27909.34	12410.89	11470.07	17317.06	13802.63	11436.86	14790.11	10775.11	22805.10	19011.24	22975.28	27569.40	15480.48	18249.11	12216.44	7005.64	7934.44	18098.94	17103.96	11206.06	21116.45	26621.90	14843.05	6541.72	3324.25	7657.04	11535.75	7813.91	9118.44	6736.50	2244.33	5742.66	11548.61	4630.54	3202.64	2237.93	2178.34
259			1162875.25	2988712.50	152686.67	25275.09	42910.59	38822.34	22890.73	48935.86	55429.35	26051.85	13512.61	18140.01	13123.80	24493.21	18432.84	4969.05	12222.08	13044.66	11294.80	15909.74	10138.81	6989.97	16490.59	13451.57	7874.46	15337.69	4316.52	2719.60	5302.22	7472.97	9941.48	8278.00	1091.43	2312.99	2527.94	7553.73	3674.29	1590.00	1003.88	2774.52	4280.83	5757.66	4031.00	4635.59	3223.13	3369.17	1216.22
260			150728.54	2785751.50	107586.73	38628.07	43935.58	47828.16	49256.91	30308.04	19170.93	18798.72	30984.04	29793.83	17923.34	22454.24	34567.44	26978.06	14581.56	12643.29	11457.71	5138.09	9866.69	6180.41	6456.91	5938.42	3217.41	4804.50	6470.35	5587.53	4866.75	3876.99	2190.34	2878.37	4994.15	4608.61	3476.43	3309.71	3638.58	2676.27	2054.32	2187.36	1734.58	1886.74	1895.96	1863.47	1849.60	3591.40	2093.28
261			216327.12	1463440.00	99342.16	13409.95	7877.29	12362.98	7992.66	8844.10	7788.99	19871.41	24844.32	43508.96	29827.85	11850.32	11406.21	12521.25	3205.38	6217.08	2548.63	4249.74	10092.79	7661.52	18314.28	17671.65	7848.39	5349.89	5517.23	2730.27	3370.29	1660.74	4029.93	4875.80	4921.62	4025.77	3167.42	2136.56	1427.84	1306.56	3985.27	5640.02	9097.20	5220.62	3202.84	976.04	1638.66	1626.62	599.27
262			55088.27	1193448.00	24582.02	4722.73	4114.61	6977.18	7483.88	20675.39	19225.84	5812.93	3333.37	4951.37	5868.55	8570.04	6715.61	6576.56	6093.34	3136.97	7203.26	3701.29	3858.01	2948.94	6603.30	10099.66	7719.03	4174.88	2677.33	2309.59	1187.01	2806.52	1819.04	1130.92	905.46	886.72	1225.71	1122.47	1000.91	1746.22	1825.10	1554.60	1450.63	794.22	1233.59	957.14	818.52	1401.89	1762.50
263			263504.87	1213287.62	86553.02	46577.14	33757.16	19825.22	30908.03	27660.91	27437.97	25130.90	25008.62	36681.70	30020.59	29360.59	23597.18	11325.58	7744.28	39730.93	33116.88	16660.63	13225.37	12507.13	20240.49	11021.47	7531.35	14021.24	17198.56	11735.22	9464.93	4996.12	4904.99	4820.47	10140.74	8636.81	5277.97	4569.26	4647.50	3395.64	5465.27	3948.90	4578.99	5090.04	4541.16	4329.36	3484.98	3006.37	1513.49
264			335348.90	1389921.37	127400.57	17069.20	17460.22	12237.11	6756.15	8305.78	28753.10	29988.05	16242.23	6536.74	11697.70	23199.65	10697.31	9892.50	12120.28	18237.36	11588.40	10630.07	13267.73	5351.59	9296.31	4081.04	4653.92	9892.78	4097.11	2155.73	1829.90	4398.05	4760.53	2675.40	3149.29	4692.84	7451.29	5240.96	7467.09	4319.36	2561.48	3476.60	4071.26	2134.80	798.10	578.54	728.39	1587.53	1471.59
265			2235836.50	20751698.00	1183971.25	9521.62	36314.39	23826.20	12770.65	37474.59	54407.93	21414.96	16392.80	56841.23	36108.87	12323.59	22140.08	29021.71	36091.79	11296.16	19881.75	25038.36	14064.65	19738.13	25510.57	17746.82	15526.21	14727.98	13396.40	7893.73	6819.26	7025.20	2362.87	4389.17	12830.70	7345.79	4345.72	4975.45	4755.81	7513.35	4854.18	4770.99	5428.87	3343.89	2211.35	881.68	1665.10	2105.12	1203.38
266			223863.37	1228189.12	101002.43	72083.79	40271.61	44694.77	101062.85	80508.69	28800.89	38985.16	83875.03	61651.85	73135.63	60113.47	71337.96	108709.29	81234.50	32842.29	20108.70	22482.23	49435.71	68997.70	92067.04	55679.92	39438.25	62977.71	31816.95	33161.86	22791.06	13885.11	40672.30	35647.12	6789.87	8139.38	9996.89	13333.20	13919.46	15853.08	16904.60	8098.79	3146.84	8932.56	10111.94	8007.55	3326.98	7412.82	3543.43
267			2099707.25	6046687.50	461007.40	24869.96	21683.08	8580.50	9610.39	7429.58	17663.96	7477.04	9455.76	8592.65	3493.38	6140.71	6435.90	2670.28	6232.48	7146.03	2234.32	5928.98	9170.58	3164.02	1530.52	1335.46	2663.04	4683.84	5580.70	5287.59	5537.80	3406.84	3174.19	5005.84	4971.86	2197.54	2153.62	2005.44	1726.04	1773.70	3046.81	2066.53	1898.12	2150.31	1892.20	2249.73	2593.62	2153.07	1711.98
268			120729.55	1316702.37	53914.83	15704.05	8460.39	23735.41	22873.60	8903.90	8491.22	5758.22	4567.71	8124.09	21524.70	32443.53	15762.32	3328.91	3385.96	6970.43	2362.81	9194.34	10635.63	3301.21	8691.03	2815.94	1113.73	5119.09	5695.09	2952.19	3139.37	5731.85	3110.27	5546.62	3357.76	1445.32	1930.46	1131.48	11010.70	538.59	429.08	256.19	769.89	335.78	513.29	717.97	770.46	981.12	416.45
269			612800.68	4593778.50	152893.06	6214.02	15805.52	25194.41	23432.45	10421.28	11684.81	16862.33	10370.88	28408.08	8772.52	6715.09	7312.21	12685.16	6755.78	14207.74	6682.81	8690.64	15824.42	2925.98	3411.31	6462.33	8620.83	7795.92	15427.98	9982.15	7634.03	5636.63	2517.16	4248.61	2476.00	3161.42	6012.69	4891.91	4630.34	1375.69	1720.69	2415.67	3848.56	2652.76	2696.24	2018.62	1637.41	1233.27	677.95
270			4630719.00	20841136.00	972816.25	36710.92	19128.74	49659.43	15779.95	32640.75	25031.42	11335.35	33635.13	24630.79	22465.17	12654.33	13935.08	12052.55	17449.91	5377.00	7405.96	12658.46	11897.18	9200.29	5968.35	12680.78	30550.80	22700.40	7401.51	3915.83	2740.50	5085.85	4509.53	4312.68	6825.08	6697.93	11304.23	7876.24	3797.02	3696.06	3439.55	4787.29	4097.42	2234.60	1549.55	880.40	3771.72	4668.31	4786.40
271			1186636.12	8534092.00	336097.90	15098.91	38855.80	18565.33	13927.97	32448.00	27425.42	19148.43	17789.29	9457.39	16108.41	28220.66	13232.97	15424.47	12548.51	11800.11	6678.90	11238.53	12835.65	18000.05	11601.28	13227.70	4925.31	5544.83	6900.28	9353.23	9973.47	8713.30	7408.11	7120.91	5045.36	6821.22	6076.83	5015.97	3991.26	1714.72	2962.60	5350.27	6665.36	4440.26	2656.59	2367.73	2338.14	2517.39	972.29
272			675008.62	3262399.50	122726.29	23186.64	11835.70	8487.36	12472.65	13095.54	12658.18	3123.92	5370.78	9110.19	7764.50	9433.69	4686.32	7627.95	7064.29	5801.98	3337.59	3441.90	2231.10	3273.05	4936.76	3137.11	3017.62	5303.02	2039.18	1594.48	2138.39	2253.58	1127.04	2169.33	1928.93	1213.09	1993.52	1537.87	1309.72	1185.42	1752.55	1695.03	1525.89	1439.02	1265.93	1294.98	1144.57	883.41	926.89
273			524684.62	2770768.50	101062.65	17926.14	21306.84	11418.60	5655.56	5951.71	7972.54	5078.98	9700.82	13331.60	10519.29	7629.94	4767.73	7857.98	16204.79	4149.65	7689.62	5360.59	4410.57	3246.63	4603.37	6761.12	3687.97	3074.44	3596.80	3825.62	4069.33	2937.79	3007.10	5599.10	3662.46	2308.27	2834.96	2406.00	1906.37	1870.91	2390.27	1146.40	272.08	1774.85	3384.13	1358.26	1345.52	1352.26	1015.22
274			257021.96	2286255.00	147468.21	8330.04	11147.63	7251.58	7074.71	15321.22	7512.99	13950.44	9241.88	11945.17	13660.76	21580.57	19739.36	13993.54	6430.51	5739.95	8716.03	18159.59	7671.02	17675.61	24367.54	13493.77	5507.23	4290.06	9248.29	12436.34	4548.19	4680.77	4684.12	5318.67	6829.07	4780.21	2182.91	2847.23	10217.36	8105.24	16704.98	22991.39	8014.99	3544.12	2601.63	2174.33	2122.50	1856.02	2476.26
275			897784.75	4790763.50	222814.39	47105.30	23511.46	23563.73	35735.01	28970.12	7865.37	13311.04	19228.87	16174.66	27434.48	14209.21	9170.71	10930.89	17435.61	29922.41	9528.00	14239.83	12021.81	2893.75	9306.13	13550.64	16065.13	7390.89	5638.40	4019.71	4616.59	5675.85	4809.30	5926.03	7855.80	6282.11	2745.31	2291.58	1898.52	3081.70	3839.01	2470.45	2739.70	2443.36	2071.61	2629.17	1901.80	979.37	555.12
276			3619011.00	26053468.00	2289620.75	63677.45	24383.85	60835.81	17837.98	30842.11	16181.38	12851.39	36175.46	40965.43	62226.32	33684.39	9562.52	17749.40	16796.93	17019.24	10907.44	18533.35	17730.75	13480.84	16853.26	12984.00	9623.32	8975.49	7756.71	4946.08	4543.41	8196.70	6655.68	2281.92	3630.42	2953.94	4438.75	2132.51	2176.55	2484.00	917.82	4239.42	3691.92	2016.28	2538.15	3962.62	3590.31	1618.28	1330.96
277			753704.25	2331378.50	155687.92	18352.07	25363.83	12859.48	43578.25	39751.40	31693.91	37331.44	29775.37	22594.37	4007.22	4497.61	4329.95	5792.83	15992.54	16941.20	13610.94	11613.63	16785.17	8257.00	6064.19	4927.23	4104.66	7072.17	4390.77	5995.90	3587.80	1890.54	3689.98	5125.55	3987.16	3682.73	4832.64	3162.51	1942.27	1254.48	2928.40	2856.90	3099.61	1950.68	904.19	704.69	764.20	1795.37	1093.37
278			794017.93	12525478.00	327941.81	83666.46	27874.24	22034.71	21317.37	14166.54	15108.44	16232.46	14239.76	13967.37	19017.83	42151.64	46013.60	27848.28	26700.29	25653.79	24905.49	9119.52	11461.61	12078.94	26879.75	25829.93	5972.04	9026.17	6504.88	6065.36	2851.49	1790.17	2924.63	2686.48	3664.58	2171.67	2369.16	4822.00	1543.48	2597.21	2854.79	2239.24	2770.92	2004.97	2334.47	3288.65	4354.87	5711.83	1871.78
279			54623.51	3683235.25	51867.48	20442.10	28176.27	56535.60	45359.94	25223.72	22050.48	17005.96	17695.57	14355.77	29788.57	18989.62	19421.09	21631.18	8958.72	10443.51	8768.63	7413.09	20335.18	18661.40	9972.54	7915.19	8977.70	2637.98	5480.39	4157.59	4484.35	5003.96	4878.84	4969.68	5650.68	8279.94	4284.06	3348.27	7639.81	3793.48	2518.94	2018.68	3709.03	3961.33	1798.74	2551.33	1791.02	2428.35	1917.62
280			642763.62	1938147.75	182762.64	66941.78	64193.42	45752.57	24438.50	18689.05	30896.96	27018.44	16944.92	19806.25	11018.10	32528.55	27316.30	9970.15	15578.20	15423.55	21927.03	16208.30	12653.83	18279.33	14070.45	14663.24	3641.86	12708.68	17246.60	13674.14	10336.06	9812.26	9463.11	7215.98	9769.05	9456.06	6858.17	4237.77	5006.17	3775.12	3106.70	4119.52	1464.15	1813.45	2336.45	3409.21	3610.73	3829.53	1816.67
281			182361.65	1694317.00	57299.04	8979.67	18801.52	20287.43	13795.15	9283.70	5847.00	7090.40	4920.66	4938.57	2820.40	2780.18	1602.99	3653.19	5520.91	1559.75	1859.64	3516.35	8576.23	5409.29	4685.32	3133.75	2529.98	1534.38	2512.93	3182.33	2383.12	2533.96	1272.50	3307.25	2235.25	503.93	1634.76	1319.17	2254.33	1734.08	1687.94	4323.42	1769.30	1737.97	1326.36	760.54	2368.44	750.05	854.26
282			120305.55	922168.56	68817.72	12889.94	3338.03	13706.60	5068.32	10806.20	7385.51	9029.52	7798.85	9237.68	6408.84	6112.93	1770.95	2829.12	3631.66	8974.36	4378.36	1524.27	4218.21	642.26	2056.53	2505.20	3316.74	4710.20	1923.40	2465.15	1801.29	2047.78	1600.38	2141.00	862.10	699.85	511.05	2094.54	424.21	1501.52	1144.19	902.06	478.54	188.69	611.10	606.22	708.16	1371.78	538.26
283			770578.87	2961200.50	164327.53	15940.03	25043.21	12179.40	15232.53	23827.88	26391.44	21605.66	5102.61	3780.19	21855.80	17750.09	7041.34	7946.50	14751.44	6556.58	7637.93	4296.23	9064.53	1558.93	14854.18	16050.29	11180.22	9561.59	4298.83	1427.61	7929.87	10340.81	4724.93	6249.37	5572.66	1787.34	3711.95	6008.71	3632.48	2377.36	3069.79	1832.86	1205.29	1393.11	1683.01	2530.92	1036.57	1643.14	1709.94
284			895999.43	4059954.50	171914.62	29518.26	19522.10	21045.30	14778.11	18482.47	13145.09	9327.40	10638.31	10509.92	8987.79	10574.76	3434.01	7585.47	21287.03	11246.93	7937.81	13681.27	7462.49	4771.31	5107.09	6601.11	8318.03	10318.59	4121.15	3360.00	3612.58	4098.58	2810.84	7588.79	7000.44	5895.55	4095.24	2936.26	3111.62	1639.25	613.16	1091.65	3095.91	3790.04	1045.90	1058.29	945.13	1364.01	764.56
285			163609.17	2790944.50	92115.81	10390.33	14002.13	16991.45	10002.04	19855.26	38204.27	25436.79	6512.25	3766.60	2769.95	12069.59	7720.09	8910.08	5976.31	6653.38	9528.30	6764.96	6742.71	8070.35	5360.61	11735.63	5125.34	3655.81	2799.85	4043.06	6453.60	4509.96	1934.14	2409.79	1943.36	3029.38	1725.01	2245.75	2265.43	2718.77	464.69	1098.91	2138.33	1002.88	830.01	961.23	1367.92	878.26	675.43
286			614557.43	2251270.75	117014.69	28554.77	47967.53	35743.58	22801.50	18784.86	15771.82	8821.62	7333.88	9297.07	24334.71	12235.23	5340.69	4958.12	5206.89	12608.20	8536.20	16429.54	12696.11	10773.52	10264.54	6149.35	14480.05	10650.87	3000.15	2415.39	3564.92	5580.25	6916.34	2508.23	3837.44	5237.79	7041.19	4129.38	3653.69	4286.27	7194.42	3139.13	1637.65	3946.20	4701.16	2707.50	1480.74	665.81	685.19
287			359214.28	1460844.87	112514.73	20686.10	17420.26	6821.86	10615.76	21733.01	6259.49	9688.89	13431.02	9704.99	7898.20	5280.64	3690.28	7032.46	3290.71	3509.59	9278.03	14047.32	4019.90	4821.35	3333.17	4691.96	8691.95	3224.47	5670.53	4845.30	1166.09	2118.73	1644.99	5729.77	11135.39	2352.57	1858.32	3023.25	2902.15	2178.49	5360.60	2039.19	3447.72	1977.88	1615.03	1585.96	1213.50	1839.21	1395.37
288			176116.04	2925629.00	188753.92	75831.09	61439.53	39085.94	32405.24	66231.76	23541.37	17312.66	18377.29	31213.90	26872.33	13437.84	26279.66	26810.87	29041.83	17666.86	33889.43	34197.27	17361.39	18371.74	14866.87	7413.02	14552.88	15383.93	7935.52	15823.07	31635.73	37174.95	18293.66	5360.76	5625.74	5169.62	7697.79	4603.31	3169.59	8151.72	4856.29	5913.61	4877.91	6408.85	2937.40	4339.47	4288.42	5751.10	2650.09
289			3579459.00	9505363.00	1193228.75	10698.11	6785.89	6533.49	11334.26	19303.20	5003.84	4733.40	4710.67	14886.46	20910.95	9212.21	1622.74	4535.78	4746.18	4443.42	4136.57	3473.54	6374.64	7158.93	4955.83	2132.38	3831.82	3974.28	2178.82	1066.72	737.43	1734.27	4389.40	2845.70	639.55	1035.95	2094.94	2278.26	1443.98	2930.20	1871.20	1847.81	1067.50	1194.95	727.30	1037.53	816.56	478.07	873.65
290			239505.95	2052227.62	157444.04	60050.92	58785.71	67351.34	39499.25	69945.08	69756.55	45681.48	60264.36	18121.15	21090.72	39185.86	50805.54	31852.01	45879.85	19191.81	32261.98	23979.21	52555.71	48667.46	15246.56	10680.79	14441.15	11412.98	11212.71	18965.99	19366.10	16543.50	19750.44	19309.54	7443.28	4932.96	7720.26	8510.76	5061.26	9970.96	11601.33	11110.07	6858.75	5707.33	5185.65	9005.01	9339.66	7750.23	3750.94
291			849538.87	7573165.00	1411342.50	40194.78	26658.41	9137.84	9646.86	13754.43	9685.61	6828.56	7147.55	17975.05	9979.39	8230.30	8388.28	6996.91	7328.90	3614.47	4044.43	3269.44	2273.07	3196.14	5705.90	6362.24	12066.79	6496.04	1048.68	3287.86	7743.35	5623.07	4712.91	4100.24	5878.54	3038.81	3863.68	3329.50	3625.79	2754.62	1548.00	863.60	1722.35	1583.71	1728.07	1790.89	2859.74	966.62	166.95
292			838054.18	4004336.50	545979.62	31846.30	19177.38	14491.90	8215.89	22054.71	19395.37	23677.61	14771.73	11601.20	26922.60	28658.44	18167.14	13930.68	10052.54	13082.83	10097.52	7972.80	6333.46	3936.26	7245.59	5294.20	5514.25	5957.58	7340.51	7263.11	3645.22	3232.18	3779.42	4199.59	4445.07	4477.59	2739.37	1206.51	2395.60	3175.92	3854.91	1463.42	1655.96	991.54	2118.60	2249.33	2297.44	997.61	1527.00
293			1318877.37	11799462.00	379497.90	11119.64	41881.05	24390.71	26132.38	21514.87	23599.76	39193.73	22042.68	37177.68	16407.51	3094.42	13656.73	3129.26	4903.24	8279.75	1781.82	4940.38	5610.64	9974.81	8518.60	8892.04	6049.80	8020.06	4409.33	6308.23	3154.13	2800.17	2452.38	2853.34	4814.04	1638.64	2451.10	930.16	2020.68	1068.28	1321.29	2046.51	1725.90	1910.11	3797.45	1733.36	2902.06	2201.04	1056.73
294			82801.75	1151814.37	35005.24	17754.00	18318.21	26545.65	9682.61	34075.87	42884.81	13310.77	15351.59	11356.64	9870.93	9208.46	27525.09	27150.36	13158.01	14991.23	10155.69	5643.96	5272.14	6649.45	12829.86	18166.39	8585.66	5078.21	7261.37	8210.86	4031.93	4022.02	6031.57	6899.52	3468.24	4754.53	4303.06	5283.38	1956.09	2850.49	2937.83	6943.83	3913.78	1426.78	1672.95	1439.28	911.16	1657.48	2015.04
295			737967.12	6982127.00	348887.15	34129.08	22785.85	11733.69	19481.19	26061.31	14193.61	11140.60	13632.75	9552.80	6722.96	11177.25	17889.73	7705.30	3959.02	6882.89	5382.63	5850.21	3185.74	8378.80	4595.72	3959.52	1836.96	4383.48	3052.85	4263.82	7077.23	5419.54	6882.78	3703.43	3849.04	3319.96	3988.81	2458.69	3177.31	2880.77	1896.76	2168.11	1569.29	1858.77	2979.56	1746.80	2681.79	3194.34	2288.40
296			1708876.75	3974657.00	184688.00	10214.22	4865.82	4473.64	3082.50	7564.70	7422.21	3421.70	728.07	1947.53	955.32	2881.10	4579.50	3234.38	2983.60	906.32	2196.29	1865.28	2712.32	3902.95	3256.55	1518.10	2525.20	2402.05	1702.46	704.76	1378.43	924.32	1152.45	2092.05	2532.22	1381.78	506.58	563.54	271.64	460.33	441.91	463.11	711.87	471.77	413.49	525.19	406.49	213.76	177.92
297			170808.20	785330.68	46277.47	19966.45	24430.53	21865.88	17321.20	24824.02	29658.49	17360.25	13441.50	6043.95	6257.80	11138.22	17558.95	8272.20	10012.85	13550.35	6135.74	22873.02	25545.17	25298.18	15828.83	11322.63	10313.44	16808.96	7246.65	6989.99	12742.22	7803.19	1922.85	5251.31	1999.47	2496.83	1500.27	4183.21	1909.96	3616.59	2409.18	1586.98	1833.35	2787.01	1486.08	1224.10	724.42	846.17	1141.74
298			393624.09	9071572.00	331290.31	41667.06	79623.84	43279.23	56216.77	64435.98	19477.67	24087.67	29505.02	21310.38	45835.53	11194.14	27868.09	23411.69	35668.30	33963.19	17470.50	14924.98	14162.37	26143.13	15324.71	11893.35	8827.80	8553.65	12227.70	13962.80	22302.50	13522.42	9974.65	7877.94	6463.38	13360.93	3992.05	5254.53	10048.91	8275.34	5220.18	3893.11	2445.66	5252.89	5148.79	3178.27	5828.85	4905.88	1820.57
299			4344447.00	12376990.00	4390238.50	101289.03	73092.12	74034.07	60548.47	27225.52	8763.65	34277.22	34522.66	16332.69	12770.33	12278.28	13596.12	5558.89	4472.69	4966.97	2979.35	4413.66	6563.52	5343.74	7273.70	8817.75	18057.73	5264.78	2093.17	6102.34	15752.44	2523.89	1277.48	2387.58	3897.92	8867.98	3524.60	5726.31	2570.07	1701.42	1563.51	1301.16	2930.37	1511.22	662.43	2615.97	1168.73	399.00	1152.01
300			65016.40	2346155.00	104720.42	31350.42	20103.43	24394.88	32574.33	20986.80	40453.89	11903.41	14038.51	20337.84	41105.19	28789.06	11112.52	13048.67	20881.84	18541.93	33457.73	43762.17	25295.10	7915.69	7635.22	12665.80	10234.89	8418.16	4442.05	7787.05	4916.48	5316.62	5934.91	3023.28	11552.82	10086.51	5022.34	3955.11	7315.39	4733.74	2138.01	3560.46	5018.25	11072.91	6175.17	889.94	3322.87	2546.77	676.55
301			1143905.00	6144222.50	342978.12	50788.75	18356.25	16950.75	51344.83	21213.85	18333.25	30644.75	7915.19	35938.42	33372.30	35336.65	18462.83	10263.26	13593.87	9497.53	16652.29	7510.79	22759.57	24657.93	10934.26	4828.51	9457.18	22662.04	15201.57	12809.69	9557.14	6318.79	2730.30	1627.39	4283.06	3663.64	7212.83	6976.13	10736.58	10121.56	1911.80	1471.96	1121.25	1825.49	2844.22	2713.03	1399.53	1830.91	2688.63
302			147569.81	373479.62	57692.16	33778.86	61278.22	15481.58	14048.91	46791.71	46921.25	25236.60	5366.76	18848.75	39587.42	47376.09	23713.48	9443.96	19022.74	19794.41	26264.77	20793.39	15672.72	17977.11	15743.02	16215.90	8079.00	16217.68	13703.50	8988.86	7986.05	3482.51	4695.69	8825.96	7338.40	2559.80	2497.35	3729.99	4979.36	2208.10	4201.75	7529.65	2220.26	1625.42	2709.10	4829.70	4631.16	1922.53	2151.11
303			190472.34	3175030.25	113995.59	8843.25	5155.90	7768.61	6235.22	7119.00	9893.33	6806.40	6597.49	3868.18	6079.48	4434.58	4271.94	2338.72	4931.69	3879.11	7014.73	4697.34	4308.68	2672.00	2652.49	5277.20	5668.00	2508.54	1625.98	1648.49	1594.08	2257.51	2076.08	1879.27	1074.64	1012.14	2510.28	1422.83	835.04	982.51	1859.63	1526.19	638.76	1007.38	386.38	921.23	1035.08	895.58	741.50
304			1396543.25	3974388.25	312473.25	51123.62	68315.72	49491.24	29183.56	13949.27	29509.93	23291.48	17351.03	15401.72	13519.95	9235.72	6200.44	9904.37	12685.72	7543.11	6367.55	3156.64	5435.33	11384.84	7327.25	12544.86	12368.03	11176.48	5895.38	2963.72	1834.60	2164.61	3241.57	3716.67	6896.69	4675.58	2433.51	2651.41	4749.01	3804.33	1922.07	1695.94	1876.45	4213.53	3710.84	2530.61	1177.18	700.62	1434.33
305			2592669.50	5976293.50	457013.15	7305.13	7638.91	5736.46	10092.65	7296.72	15368.69	7731.16	6515.91	6718.50	12067.56	3360.95	5749.78	5544.31	3255.66	6388.10	6152.81	4551.65	7091.93	4291.37	3650.05	7168.68	5472.46	1352.93	2126.16	3380.17	2713.16	3192.39	2427.46	1997.38	3472.49	4205.85	3729.23	1534.63	934.26	2366.99	1726.19	2268.38	1579.12	3142.69	1462.24	1568.27	1777.11	510.97	1108.46
306			868923.31	7422830.00	340757.12	35523.98	34436.10	13598.78	10993.04	25904.58	32186.10	19023.15	6354.03	14892.37	18783.92	23825.39	17885.39	7769.27	8055.25	12001.65	9878.27	7071.07	6765.85	7241.65	6219.81	6607.09	12298.93	4107.77	2040.31	2465.17	4140.39	5510.76	3781.36	3872.28	3757.80	1678.10	6017.22	3258.70	1027.13	2069.62	2969.64	1354.11	2978.45	1905.11	1456.85	672.59	2902.10	1648.04	1086.00
307			272565.62	3973384.25	115880.41	28119.55	54374.10	35876.54	17391.04	20706.17	24640.46	10750.37	25103.68	11830.40	32434.22	39291.50	12191.66	9093.25	13696.72	10888.27	12303.76	13030.23	12559.31	10106.17	20603.21	7842.35	13527.27	18088.53	12614.24	6131.61	10631.34	5295.32	8104.36	5944.73	4612.04	6648.72	5396.54	2792.41	4967.55	5061.84	2570.34	5645.37	5237.56	2856.98	1533.20	2042.81	3727.08	3096.68	3256.34
308			1411429.25	4089827.25	295859.18	25303.00	14040.15	17354.56	15531.68	18715.68	21464.33	11016.63	5865.27	9340.81	16761.14	20069.02	9453.83	9036.46	12811.81	11299.62	10741.22	10030.57	9936.84	6772.05	7110.26	6702.92	5410.89	5850.15	6295.66	9340.96	15293.03	7311.78	4176.58	6187.29	4465.03	5616.60	4058.26	3297.72	3804.22	2034.89	3779.14	5252.16	3923.70	3471.60	3435.45	1898.79	1704.85	2237.00	1499.04
309			450314.71	4926699.50	312881.40	14875.16	28816.64	25341.93	27648.50	51614.37	35611.39	29119.17	15681.88	18924.81	18936.64	6553.54	5179.19	15131.16	13983.78	9846.84	15536.97	4565.75	6116.30	17930.49	16079.26	5487.70	14362.00	10005.95	8012.71	6941.03	2682.36	6308.66	12705.32	6216.98	4249.23	6658.51	12361.82	19515.46	12256.01	6099.07	2671.16	5422.15	2522.51	4477.22	7072.69	5064.55	2396.34	1806.76	2422.11
310			376006.90	2576554.75	101620.41	9379.42	10889.10	10717.71	8735.02	5467.08	10895.68	7663.15	5432.62	12871.02	8083.44	8898.57	4454.97	8319.07	1768.44	6976.43	5024.80	6858.60	10703.13	2533.66	3608.59	5362.72	3037.17	5495.14	7177.35	3322.96	2253.39	1624.06	4071.06	5272.89	3032.91	2805.07	2353.62	3279.65	3975.59	2133.81	1427.95	1556.14	2083.27	3057.60	1605.09	416.45	964.58	1136.25	1451.66
311			78971.44	827488.93	25661.80	20701.44	20594.71	8974.69	14093.52	9904.38	17799.04	15077.08	22512.30	20329.78	13534.41	6772.18	8855.21	9250.56	12190.20	14713.29	5985.05	12570.19	12015.27	9567.11	8374.23	6524.17	10559.65	19395.72	10471.16	3969.65	3262.21	4918.94	7139.25	6270.66	4286.36	2471.70	5474.86	6165.20	2957.63	7702.95	3073.36	1359.63	3146.11	1299.79	3563.47	2069.66	1676.36	2302.17	1085.64
312			2392191.50	13898098.00	708402.87	12362.37	6055.41	15033.83	9465.33	30524.76	19257.38	12103.69	5318.54	5955.96	6746.28	3973.35	8928.84	7226.78	8159.74	3008.46	3140.76	8755.82	5381.53	9166.95	6984.02	4948.37	6838.90	10452.19	12477.58	11650.93	5112.00	4522.55	2150.71	2068.95	980.86	4046.74	4292.48	4825.67	3376.49	2919.55	3680.72	3265.92	3419.36	1820.71	897.21	639.77	938.55	1402.30	727.75
313			1495167.50	7690499.00	352529.06	61642.17	71911.79	31254.18	12943.12	19007.02	28070.38	47327.63	8030.00	26538.25	34883.90	4639.28	16931.37	6598.21	37447.49	13279.39	12759.76	31413.64	8644.25	5054.67	6924.47	5993.71	9128.54	6567.14	4022.62	3860.13	3804.39	3314.48	2729.30	6821.87	4686.35	7550.42	3568.86	3375.21	3761.02	3613.82	2069.87	1359.80	2192.96	3946.83	1094.37	1922.55	890.71	4683.95	689.53
314			3406347.25	11206119.00	1173398.87	61169.01	9374.73	14482.02	7001.71	22678.99	13879.79	10790.56	5972.55	7744.26	5811.49	5962.11	18827.40	11559.42	5606.54	5849.85	2512.10	3281.15	5719.87	14711.95	11072.38	6897.83	3947.42	4002.00	4486.18	8223.89	3194.96	1224.30	2804.92	4784.21	3899.89	5207.17	2029.81	1300.00	1166.46	2084.30	2437.48	4112.01	4392.04	1498.17	869.00	648.77	756.02	1448.20	2739.79
315			534384.81	2552075.00	119380.22	6815.24	5945.13	3422.96	16062.36	11962.43	10007.48	8438.83	15101.76	1498.66	9281.71	2531.01	5314.77	6846.26	1872.38	5058.42	2620.07	7423.86	3559.74	4226.22	2341.88	7360.83	6574.63	1407.78	1812.59	1410.25	1274.27	2542.71	1793.65	2046.20	665.51	1749.04	1187.12	1560.01	4486.10	695.74	1336.09	1668.05	1527.38	1187.47	817.73	1101.92	1304.75	995.61	901.99
316			23478.60	920168.93	19282.32	5722.46	10738.13	3166.80	13428.36	14123.55	4971.09	4261.81	15045.02	21713.25	14882.82	10070.74	12999.72	10772.65	16405.25	18251.98	2339.82	2405.04	3661.08	8741.30	4881.16	538.49	2847.40	2352.60	2864.95	2010.94	6064.81	2884.81	2194.46	1383.32	2298.77	5905.15	3976.38	2410.66	2177.29	1568.07	1320.05	771.99	778.07	1221.47	2152.12	1418.89	1023.27	866.48	398.49
317			460530.87	1616277.87	103502.93	12590.85	8287.17	13957.39	6002.63	7480.05	6630.35	15797.63	8159.39	8154.93	8046.00	2129.56	1723.60	7901.17	3020.27	7734.62	11153.19	6335.13	7121.81	15453.71	11312.80	1693.05	3445.03	3652.85	4724.92	3287.08	1484.39	3440.93	3991.15	2789.09	4362.05	3558.17	2121.48	1188.79	2802.57	2068.17	1665.75	1115.74	2456.21	1559.19	494.08	1108.25	499.88	509.65	874.72
318			1586303.50	6266644.00	350003.56	66552.75	36340.32	24740.18	65021.19	15009.54	14389.19	20116.60	11452.39	14317.09	8106.07	13676.66	8236.79	12015.33	16151.21	12917.63	6468.82	4632.98	7387.99	9135.67	10991.94	11695.91	12328.04	17243.75	9398.10	12304.79	6085.86	2639.25	9433.04	4763.88	8102.48	5321.35	4148.19	3093.70	2652.80	1293.27	4524.31	2064.41	3449.20	7823.84	3185.94	3213.90	2093.96	2171.15	1933.85
319			887274.31	4186482.00	300765.12	20339.42	20913.80	34223.10	26863.60	11490.06	13629.25	13186.13	4250.72	8739.01	6175.32	3761.71	6587.11	2544.88	7657.77	4210.80	3970.24	3270.27	3534.71	2775.42	2571.97	1831.38	1499.24	2506.19	2526.66	1779.75	1966.19	1521.56	1811.08	1622.28	1297.62	1880.10	1242.29	1197.62	652.84	1312.42	2066.11	1688.37	1698.87	1154.52	689.97	1194.59	980.69	652.37	832.27
320			335454.68	2671333.75	120561.42	8440.41	8881.68	7330.06	15815.43	12015.88	7466.72	6588.47	12056.85	10286.67	11363.51	10845.17	5316.91	6283.10	7631.77	7867.48	8944.47	6595.52	2850.71	5864.29	7185.12	2446.82	2843.74	1116.70	2409.57	3872.13	5215.01	1868.52	4575.68	4206.66	1669.41	2283.53	3077.02	3115.11	871.22	658.30	1157.49	1275.19	1439.31	1542.09	1670.21	1346.25	1189.07	553.09	768.77
321			324522.65	2707383.25	96008.74	6783.82	16289.76	21458.30	25418.78	16685.35	12542.84	13059.97	7101.64	14583.19	19272.60	8794.82	23933.26	11958.23	8579.02	10274.00	18220.70	13153.25	12777.88	7018.01	8295.69	4263.31	4542.38	2445.00	1431.02	4266.56	6279.72	4994.00	3692.02	4951.90	3194.79	3059.77	1700.68	1212.14	1578.85	1360.41	3592.86	839.16	1024.77	677.92	1063.57	1908.32	1426.15	744.39	1042.11
322			53752.44	794025.37	18018.24	12909.62	7094.72	7438.96	6059.38	11464.54	19211.10	5459.90	7248.19	3647.89	6104.06	6749.23	4276.95	2147.92	2625.72	2259.19	5081.04	5123.91	4211.02	4038.29	3400.87	1872.31	2771.30	5055.66	4429.60	2619.57	2719.59	1296.11	894.47	1446.46	1042.56	2615.86	2584.49	1295.27	678.37	892.70	1214.49	484.39	676.10	735.41	965.62	392.67	688.43	481.20	504.05
323			89742.21	1645162.87	83560.00	70022.29	65321.30	14945.28	23437.39	23809.52	40014.29	86437.45	36086.64	22305.57	48913.87	40693.60	30386.35	26449.88	13965.35	46435.47	24636.31	6877.68	33416.55	22672.74	11454.85	12011.69	27114.13	9604.40	2471.31	4897.11	10206.37	7474.71	8544.81	12095.27	6986.58	8426.06	7354.01	9461.71	8754.37	4622.85	3982.17	11639.90	16023.20	6197.02	3557.65	4049.21	3529.70	1286.08	2084.17
324			241720.42	4856994.50	184771.25	18842.07	28301.47	20202.42	11443.86	14528.64	12264.39	22126.11	6951.39	7235.00	14288.82	1832.45	3870.70	5732.32	7724.88	9690.80	7148.02	14096.34	8778.35	4485.89	6995.08	7873.62	7470.99	7084.08	6170.62	2489.92	3297.58	2657.86	1520.45	4685.35	2118.35	3497.78	2817.87	2136.18	1581.44	2544.58	1342.77	3046.28	2467.57	2150.46	1865.43	1386.39	2588.39	1770.11	1086.95
325			1267392.50	6876508.00	225061.65	42816.64	53072.89	36255.77	19886.26	21740.84	25770.00	14793.30	37388.33	37459.89	12076.23	9624.88	14124.98	17165.86	29973.41	26958.56	9875.78	11065.73	13052.60	23410.55	24505.38	16976.87	10393.48	13284.54	12378.96	21113.21	10975.66	14674.08	3897.14	6248.61	6490.22	8632.33	9274.01	2163.70	5701.79	5374.29	2900.10	2781.51	3899.01	4746.49	6880.44	2993.12	1527.33	2852.77	2073.08
326			493121.78	2930763.75	193174.03	47892.89	17563.27	9625.00	19833.39	14491.94	17129.88	24775.56	23073.97	23660.98	17084.08	15796.37	19123.49	18220.86	16055.57	18264.38	11314.87	13186.52	10580.80	6792.04	9600.72	9552.80	4503.58	7093.84	3358.22	3395.96	3276.65	8646.10	5954.68	4550.12	7555.35	12232.00	2676.07	1706.75	3682.51	8718.59	6196.72	2505.01	1124.95	2292.30	4410.04	3265.93	2827.87	2156.17	1445.52
327			446265.15	33156900.00	820282.43	58474.25	27597.32	27199.66	172824.89	89994.69	12227.57	26711.95	35597.43	14342.93	19610.98	11086.32	13765.76	4702.25	16616.60	49008.50	13008.74	14834.85	24473.49	7507.62	13907.03	20286.89	15664.53	11227.33	2851.17	6575.54	10687.56	10896.64	7976.07	19308.84	16413.76	12057.17	8904.31	10435.33	28084.00	25386.33	17544.31	7986.01	16637.55	2762.78	1571.30	1288.22	898.08	1415.21	2066.08
328			228629.43	1258971.50	51990.82	18312.37	19642.49	40565.64	31778.46	24887.96	20898.34	7832.57	5941.89	13996.10	30951.98	37149.61	17039.06	15847.62	13977.80	8510.36	8008.07	12855.24	10601.22	3603.16	10796.43	9507.28	9616.25	13660.67	8026.21	6949.53	9583.68	9230.70	3086.57	1924.02	860.82	3010.34	3263.88	3350.84	5543.67	5255.04	4968.26	2869.51	1917.37	1141.44	1988.74	1102.69	1958.38	2222.25	2236.41
329			220398.62	1250963.37	60642.75	21284.34	19239.84	2599.43	9097.61	3670.84	6134.01	2952.03	2056.67	11645.40	10575.69	21768.38	22746.10	6089.99	2796.32	8645.95	9090.52	2916.03	9143.62	6853.80	9020.52	17930.56	7159.90	5716.77	3718.78	2454.32	2950.14	2328.91	1330.62	3120.05	1902.42	1678.29	1408.59	820.00	2710.19	1948.86	2384.83	888.04	1101.47	972.62	494.29	331.72	3747.42	3588.51	1553.39
330			502050.00	14343897.00	402542.34	47054.63	58565.22	27990.72	28841.45	14726.04	13173.93	15487.04	20529.42	12346.55	17276.25	35919.98	15378.22	4527.59	14432.43	11786.64	12310.72	7036.36	12853.77	28442.04	20304.51	8262.24	4736.36	6487.04	16224.14	13338.30	8134.86	3865.36	8817.17	5864.95	2778.52	7377.50	7849.94	4989.79	1963.69	2396.08	4098.43	4191.88	4612.54	3134.52	1734.62	4403.80	7120.13	1581.84	1140.75
331			624274.18	7111347.00	200307.18	10418.81	17368.27	19288.93	12077.63	11798.22	17519.30	16066.03	14232.49	19180.24	32022.71	18753.05	12552.28	18808.55	16904.05	7577.86	3774.86	4829.24	3962.04	10312.99	5915.56	8997.38	8253.70	4617.50	9106.83	4877.70	4113.37	4450.49	5110.50	3844.60	6446.01	10353.42	8092.67	5540.48	5785.29	3027.01	2283.25	2749.15	2739.43	4365.59	4123.67	1425.34	951.88	944.42	673.68
332			978801.00	19492140.00	734233.06	61514.23	47676.51	91787.08	36849.16	103492.59	70291.22	51865.15	71293.89	48007.48	27995.76	32839.86	39516.98	45146.70	46496.19	26543.17	15734.42	22907.25	16847.17	12298.65	23647.94	16202.47	28724.31	34686.61	19413.31	12616.82	16396.47	17351.09	5827.31	11854.32	18070.51	9967.30	8056.83	5756.70	10833.13	12903.85	6875.68	8008.92	15719.90	8883.95	2934.46	4042.91	3486.49	3526.84	3239.90
333			742387.18	6003749.00	301360.18	45381.26	65465.66	43536.15	14590.59	30558.31	25711.20	17773.07	35028.84	37860.45	41487.27	21349.44	13165.51	11543.44	7397.72	6604.42	6777.02	6850.96	25275.39	15344.00	6297.95	6554.05	11522.32	6956.66	6850.49	25808.66	16117.25	8212.98	5098.20	12409.65	14062.59	10671.95	7935.36	6783.16	11070.31	6356.31	1864.86	1900.87	1800.32	3293.11	3046.63	522.64	2062.65	1056.31	2777.10
334			226867.23	1826020.50	74789.31	21827.83	23183.06	41765.76	34734.07	27079.48	22263.58	8653.09	13260.34	25739.38	42875.50	32493.68	16277.60	17409.20	8827.62	10889.93	8271.68	15746.70	6658.04	5081.66	4771.91	4067.36	9351.98	9652.21	15793.51	5951.93	5242.67	5162.81	5193.67	8714.00	2033.96	5314.81	1807.40	2695.05	3157.64	1737.88	3615.40	2501.38	5028.92	2774.85	2286.19	2835.52	1379.76	1598.59	2271.98
335			178454.26	1055415.00	48202.72	11792.90	10970.35	16379.08	19151.58	16510.52	20918.34	8284.09	3253.28	3402.77	7471.40	12558.69	9428.06	8362.84	10521.08	17084.32	7186.82	6967.01	3952.09	2194.60	5770.04	6409.85	2592.47	4363.11	3100.94	5196.35	6365.45	4809.16	3447.66	3099.17	2281.00	2865.93	1129.57	2212.08	2624.00	1772.29	741.46	157642.61	1047.37	862.35	1221.47	1076.27	454.87	817.36	1363.33
336			459748.56	2161541.25	133479.56	8600.09	29850.58	22011.68	24519.13	15362.99	20290.07	15707.86	8699.82	6235.43	10973.56	14479.82	10626.08	9903.39	8248.58	7772.00	9155.43	18600.17	5127.06	6918.56	3511.39	7419.11	5526.88	4651.82	2392.13	4543.04	4707.65	5971.52	5447.10	11305.50	15037.28	13729.89	4232.95	2989.60	4538.20	1768.73	1356.39	2264.46	1808.93	2540.60	2757.28	1500.73	1153.97	1980.63	1217.31
337			226902.70	2411658.75	144784.12	67842.73	20785.01	65376.05	55047.66	40415.73	55782.21	74303.27	28319.11	20420.26	44280.71	61908.30	24848.63	37167.44	36913.52	30693.33	14750.27	15230.82	21561.26	67298.47	47670.06	61534.83	76706.14	53033.46	13533.60	29621.20	43010.38	29526.41	15519.41	12522.40	14220.88	8417.50	7748.10	10150.73	12556.72	27772.71	17545.97	9739.90	11264.25	13317.72	10336.68	8232.47	8553.21	4089.59	4476.67
338			328199.34	2578260.75	153596.37	40807.79	17654.06	19072.31	33868.62	25455.23	51236.64	37140.85	17482.01	10158.53	26869.02	20908.52	38255.38	21619.56	10405.65	6832.86	2948.38	8507.88	8597.18	12476.90	14648.95	8185.81	8352.45	9118.66	11768.23	10906.05	5368.56	6687.56	6702.05	8836.98	6431.57	5993.34	5543.22	10041.59	9576.89	3490.91	4330.47	5600.01	9328.55	4827.58	3856.16	3416.75	3082.41	2227.65	1920.66
339			527465.56	2149927.75	127500.27	31748.79	47951.46	71750.27	44508.67	12630.40	25003.42	18069.43	23232.45	16753.70	16024.97	30061.95	32716.66	37012.58	28118.18	11181.57	32156.21	26396.22	9440.72	5961.12	17713.26	30948.92	10743.80	7976.74	17618.73	5049.32	10878.26	7833.57	11239.89	5313.79	2965.65	3694.69	4961.30	3384.49	2877.91	4019.63	4402.15	2378.87	2427.70	3319.88	2687.47	3522.15	5069.81	3327.98	2736.58
340			684686.68	3817262.75	204479.79	13307.56	36747.94	31186.31	18818.80	11468.26	14850.32	13613.44	7056.04	7554.83	9948.83	7159.27	14193.50	6597.36	9353.39	9333.99	17564.13	7702.96	14587.47	8491.87	6310.14	7057.40	4966.78	6060.60	11330.77	8441.47	4459.21	4858.86	1377.95	1574.51	3371.34	7064.19	5097.55	3710.39	4327.96	2937.51	3966.04	4172.76	6164.67	2274.84	1641.45	2484.17	4528.68	4638.29	5033.99
341			4916105.00	11493836.00	863728.81	15498.73	21566.92	4885.87	17700.50	15426.02	18457.00	10372.44	1865.04	5916.62	7831.35	8538.94	13169.27	7670.23	3384.75	2542.69	1476.92	3008.49	4432.35	5956.33	9501.41	5837.20	2531.22	3258.41	3982.85	4466.99	2726.42	1790.45	3001.14	5284.75	4135.58	4359.84	1303.86	1436.76	2100.70	1832.54	3491.94	5674.89	4958.15	5084.78	2886.34	3470.58	3630.85	3566.40	1029.19
342			105720.38	1472793.50	46925.64	16691.52	23717.54	26069.86	22132.02	15445.52	16298.43	7342.07	4480.97	16488.61	6065.31	12807.18	7685.60	12231.71	8180.18	6466.42	4171.73	5924.35	7103.99	6549.66	6418.72	8194.56	8877.05	8362.14	15743.07	9467.79	5502.51	2525.31	2227.27	4857.76	5695.09	2580.71	5993.39	3664.11	2378.76	2964.64	2519.03	446.21	691.91	819.86	3222.80	3752.58	951.10	1179.85	686.61
343			864577.12	4921464.50	183698.07	13485.14	18463.62	22384.70	15010.57	9920.55	21985.38	8370.91	18613.70	27533.36	18589.03	4131.54	13205.70	7318.15	6421.31	7042.32	3574.16	4160.04	3030.10	4588.70	6804.80	9078.26	5718.77	7956.32	2968.53	5772.49	2867.31	2564.41	5310.25	2128.21	2311.37	3480.55	700.90	2010.83	1038.76	1185.91	1157.97	1363.30	1200.10	1393.56	569.68	597.67	1668.28	705.07	1295.47
344			310725.81	3092789.00	79456.31	24149.11	66442.21	44619.34	36479.94	29230.86	35755.39	32402.07	20767.84	21972.85	20215.50	26125.46	18216.39	8066.36	13776.07	25385.66	24092.17	24504.26	22997.59	8133.00	12996.58	10183.99	10114.17	2846.67	4504.77	6347.18	6118.39	4248.50	8252.81	5372.90	5037.40	7993.14	10614.31	7706.78	5577.67	4789.96	5166.22	6176.59	3926.41	2774.19	2820.58	5477.27	4126.68	2563.94	2860.00
345			920570.06	3183966.25	138382.14	21164.47	18210.81	28438.39	18475.44	16027.16	10603.44	6048.01	4747.55	19510.38	33121.78	10864.62	2830.22	4447.82	3417.14	11942.92	18088.96	8493.25	10659.73	8866.52	6183.95	3561.88	5558.30	12716.23	13195.83	5313.11	3086.34	4804.04	3092.58	4678.82	1881.12	5223.69	5294.16	7677.41	4138.85	1927.96	1216.89	1170.96	710.12	697.17	2041.50	1030.58	1707.26	1645.36	2408.83
346			685554.43	1736763.37	113584.72	29386.09	39706.35	16639.30	8034.77	17487.45	21046.86	26055.63	15326.90	4005.52	17111.96	16114.41	12307.60	12115.58	9554.38	13212.87	9905.95	8432.87	25965.25	30387.13	27329.84	16925.62	12185.01	9371.03	24348.83	22569.66	5283.11	3113.40	8904.54	7678.61	10018.89	8528.92	3374.21	2687.75	3066.38	4845.99	3300.56	2566.33	811.38	2290.58	2171.45	1008.73	1728.77	1380.62	656.51
347			54234.89	1996705.75	22354.12	3710.18	2993.65	31331.46	11765.05	8774.99	14710.86	6816.03	8904.68	5976.07	10980.60	12939.25	7506.59	22014.99	15375.17	12519.37	5310.41	5087.89	9294.87	10964.66	10374.44	15127.58	6864.69	8827.19	6129.91	5100.69	5129.58	8669.72	11315.56	7127.85	3719.37	6378.74	5172.20	6317.88	2461.93	2518.63	1910.48	2173.89	2733.67	2676.99	2044.89	3311.51	1374.92	1147.69	1264.75
348			233196.45	1355484.87	56849.01	5374.68	33033.05	39733.82	26831.38	10758.11	15313.53	32127.70	20515.35	7592.77	19164.78	10560.78	7178.58	8619.70	19836.56	5788.37	4142.87	7169.29	5906.56	3141.28	7077.04	2543.99	4694.90	1731.33	15427.80	8189.12	2172.20	3273.60	5430.58	9078.80	11211.90	4472.64	2545.70	4046.72	2698.59	3202.64	1114.03	3613.30	3980.89	1336.73	2860.82	1242.32	957.77	1444.94	1033.98
349			1454105.00	5692442.00	310164.59	32013.43	31238.53	17720.16	10111.13	10123.75	13857.33	27497.59	10873.29	11010.25	13360.49	13043.75	26965.36	26485.48	19662.73	9601.00	6529.52	6713.24	7780.41	4012.02	3537.87	4226.27	2438.38	2584.21	3455.09	5323.65	4664.54	3279.98	6552.97	6651.63	2869.98	1386.64	3086.41	2585.84	3554.10	895.92	1845.04	1763.13	3037.35	2354.13	2389.06	2257.05	2013.54	1374.06	1843.23
350			2400244.25	8143151.50	545412.31	33475.42	11450.28	31198.04	24733.39	18835.25	15977.55	21090.14	12339.13	10830.53	28449.62	30585.87	20622.43	10897.37	17153.93	17812.38	16736.80	6392.65	5427.32	10442.83	20971.37	21356.62	16662.54	16879.32	13464.56	9014.20	6985.07	13176.37	9533.36	5898.36	4810.38	2192.42	3497.71	8534.64	4943.73	2769.91	6029.67	1254.77	1751.93	1625.11	1692.16	2857.01	1970.77	4441.42	4887.88
351			2149746.75	8629301.00	498369.43	50602.31	72035.29	56841.53	139800.65	96014.72	53345.34	25785.07	42851.80	60534.20	48337.94	42087.92	35027.60	54116.71	56650.89	36423.48	29278.27	26141.48	21477.88	14709.94	23225.22	33343.31	7349.20	22815.11	22265.37	14082.99	9830.66	13395.13	5143.72	9283.39	7626.76	16046.92	23139.89	9305.91	4147.83	3940.48	4314.17	3203.42	2627.81	8515.70	7103.10	5213.55	3164.89	2790.69	1492.14
352			948525.87	11173170.00	756400.68	9316.09	7725.65	14799.12	6392.68	14005.10	10996.42	12387.49	5374.30	8678.37	8859.18	7547.15	4444.74	9438.70	6237.67	6924.91	8839.90	10054.58	6274.29	3612.06	5175.89	4086.41	4736.89	5401.19	5463.42	4593.63	4471.86	2371.36	1426.78	1559.50	1998.99	1975.95	2467.58	2603.39	1380.52	1548.15	1697.85	1662.31	2165.93	2101.32	492.21	1603.68	837.27	1114.07	1781.37
353			359567.75	3437722.50	215528.84	24641.84	18955.83	10404.97	3700.22	17172.55	16202.06	13546.75	18419.86	12337.59	9837.87	3435.31	5428.13	5718.06	6181.88	5053.93	5313.21	8847.77	6090.21	5764.28	4322.99	2913.29	8003.85	7562.86	9311.95	2220.80	3334.10	3335.03	4285.00	2856.17	2305.55	1810.90	3254.06	1881.63	662.86	1391.87	2249.85	3264.80	2188.14	1756.74	1161.87	841.36	559.14	575.73	481.08
354			538982.12	6797677.50	514954.84	15047.31	14923.14	7969.99	19607.76	19867.71	13274.95	11933.29	3791.51	3244.95	5583.29	1948.79	4342.43	1869.78	2104.18	3121.60	590.34	2746.64	1670.46	2631.96	2253.58	3007.27	1295.14	700.10	579.74	5260.36	2102.88	3268.68	3268.40	3098.76	1285.62	1631.47	3540.83	686.84	302.86	829.83	997.51	1225.87	1591.76	910.23	385.34	448.00	1147.68	925.14	812.68
355			114401.92	1278570.50	24737.05	16085.00	24581.27	5752.37	8833.60	10694.14	10117.81	9048.37	6547.42	5621.19	22588.72	12505.01	5789.08	2331.20	6141.17	8571.99	9093.55	2069.20	11436.61	10586.99	5730.30	3603.00	2984.64	4125.13	10224.03	11181.02	6816.18	9432.78	4138.54	1900.18	2103.58	6087.50	7679.00	5976.79	4662.40	3550.72	5393.23	4680.67	2576.70	2247.90	2290.57	497.16	2605.30	3804.02	2038.94
356			291138.59	1787203.87	72689.15	9509.16	21303.56	44498.46	46110.03	19964.44	32218.56	20658.69	8508.80	22139.09	14995.70	5991.09	29068.73	15574.42	6481.15	9407.19	2950.74	13180.31	21478.83	34980.75	18420.62	9195.95	2492.03	7568.19	2932.90	4120.53	4690.43	1978.94	3632.85	3504.40	8028.88	8210.59	4936.23	3936.21	4852.81	2258.88	1488.89	2115.16	1370.76	1387.68	1925.69	1039.61	1685.20	681.01	869.53
357			149572.32	2533696.25	85418.21	42894.95	32008.48	15616.47	26338.42	21581.19	83286.31	43439.07	14999.82	24309.47	41370.44	40462.38	21964.73	28198.43	28357.83	16457.28	10445.40	30863.53	27071.55	8005.97	4936.90	19837.27	16344.57	18972.73	10858.17	12300.63	4493.19	5914.98	10463.58	7590.50	4577.22	3747.86	4960.44	7760.06	5703.37	6339.86	3402.43	3568.26	5851.37	7106.14	4301.68	2565.10	6282.71	6790.66	5360.53
358			1021510.37	3570536.75	241937.70	18995.01	23545.52	5032.36	13555.83	20778.68	29208.84	22321.42	27539.69	27316.32	13183.04	5932.59	7587.54	32979.98	36222.15	8489.02	5554.21	5388.68	12256.38	15864.45	8765.23	10399.01	5549.36	4926.29	5845.61	12316.63	14584.78	4676.32	8617.81	8705.53	7061.20	3260.21	5125.78	4635.99	2507.38	2542.77	750.14	3115.53	1536.09	4332.51	6258.33	3998.16	5269.64	5038.81	2103.16
359			520078.28	4430382.50	222506.56	18634.66	15064.06	16537.09	24756.66	15809.27	11988.00	28449.91	17575.95	7096.74	15031.61	36883.60	24828.32	9185.24	21374.55	22150.94	32769.74	15345.43	15149.96	10471.52	4382.23	2054.76	3949.53	6451.40	13239.16	15949.88	7326.47	10764.32	13901.65	9143.07	7838.99	10698.48	7343.97	2246.51	3544.05	1216.43	1038.86	3056.22	1592.00	1506.20	2003.83	2487.43	3237.32	1534.97	2604.46
360			320297.50	1023537.81	66650.85	12824.37	10582.88	6009.94	17455.39	10720.34	18599.24	5589.76	27275.57	14183.01	6589.87	12515.81	10461.33	16396.97	9666.05	4128.12	11949.17	31194.37	25978.57	12381.76	6089.80	5923.76	6019.86	4305.64	4505.12	5985.48	4753.51	4653.68	4733.49	6976.05	3975.46	3071.50	1222.39	1402.68	2291.36	2786.12	5366.65	2146.61	1449.86	2204.71	5725.02	4538.32	3109.46	1855.12	749.70
361			405373.68	4259384.00	159253.40	29236.72	46274.81	38074.60	10241.57	15362.85	24309.20	35042.27	35222.58	71658.50	61231.19	12156.73	33373.24	44761.12	34950.72	19692.20	21477.99	17903.32	16956.99	22566.25	17297.06	10148.91	17033.48	27082.11	32723.98	18860.92	28401.89	19161.88	18642.60	21497.80	11790.45	4609.82	3149.27	13361.99	14464.19	5461.49	5209.39	7410.23	2942.21	4187.40	2546.77	949.34	1399.36	1765.33	4031.15
362			6778943.50	29107850.00	3677372.00	49078.73	48099.99	28019.28	28760.17	21235.22	13029.84	15665.32	9834.59	11030.35	12390.93	14919.52	5571.93	11160.50	10597.92	21425.35	30663.28	16342.49	7013.10	4663.20	3901.25	4488.34	10232.70	9402.09	8854.86	3029.50	4087.53	3406.34	3653.42	3318.66	4452.97	4358.03	5179.20	6675.74	5722.98	4623.29	2587.88	1773.50	1285.71	1557.94	2738.22	1702.18	1612.59	3078.22	3775.56
363			84390.59	826211.87	45582.00	16243.47	19372.34	15335.63	11820.23	11937.17	7751.19	6171.91	14100.08	14665.41	14215.44	8061.47	9256.45	10558.32	20276.75	18887.41	15495.93	14185.61	16693.78	9950.95	8880.62	5544.29	7206.15	7675.43	3566.07	6563.68	8605.85	9765.76	4771.12	5823.84	7081.13	3934.45	3068.31	3092.66	4704.80	3139.47	1367.05	709.72	1373.46	2181.82	1190.98	1095.54	2166.17	778.34	467.52
364			183391.62	2242905.00	71267.65	14788.22	13756.02	33701.40	27092.14	19294.97	11771.32	4988.98	7201.53	12647.16	8759.03	13657.76	25424.47	11737.82	21872.31	20837.49	5564.59	17572.70	10927.02	4621.09	36654.10	26087.02	4966.90	2960.00	5894.91	15070.49	13011.58	6297.71	7969.87	10003.44	6198.47	6756.86	10645.68	20659.92	18198.50	4220.15	2995.59	4370.80	3916.35	1826.08	6623.08	8827.50	2565.22	1202.82	4469.81
365			1178224.00	13232520.00	684859.06	29821.99	20088.57	21827.69	24613.00	19051.55	11045.65	13059.32	13327.70	9372.24	8640.15	16867.76	22004.17	8154.03	8673.13	5768.63	7768.74	6889.87	6263.73	5169.90	7269.35	6330.17	5703.27	6694.06	6100.03	2681.29	4550.32	4888.20	4786.63	4059.69	3140.38	5294.43	4357.04	3280.73	2604.57	1191.11	665.04	2554.47	2638.16	2145.68	1442.20	1891.34	1460.38	1454.64	2991.93
366			582342.50	1972072.50	59422.58	29653.71	32228.12	21654.50	17292.38	20707.20	32327.95	32495.21	22726.09	9940.13	9712.53	6980.94	10850.75	8968.53	3673.92	7287.07	9702.74	15450.29	21264.40	17945.34	7323.31	10590.18	10191.97	3578.06	5222.84	3235.52	2008.38	3827.53	2698.64	5410.56	6674.80	3619.77	1193.03	1032.39	2631.54	3491.31	4493.22	4764.88	2770.10	3526.40	2704.02	1901.38	1734.81	1162.98	916.71
367			326346.81	1468113.87	28597.06	9662.89	10360.74	5275.17	9264.58	5964.41	9524.87	5775.12	3256.29	1792.20	5229.97	3377.50	4310.03	3659.01	3052.16	2232.10	2676.28	4454.99	7381.50	4529.03	1646.06	2258.14	2129.88	3572.24	3877.73	1731.44	2900.85	2099.17	1089.10	1863.65	1725.25	1495.22	1180.42	921.20	2187.24	1608.44	1175.30	1181.16	586.10	832.07	1966.71	1410.28	485.84	807.48	581.88
368			17944516.00	29459896.00	5875572.00	69786.97	11087.37	15007.42	15845.40	9901.88	13107.80	17762.57	16714.92	10036.44	10654.84	2379.29	3877.62	6834.98	6169.01	9231.15	4276.21	3993.35	7064.65	8368.94	3055.77	5669.42	11589.11	19293.23	11004.01	10804.14	14093.11	9255.83	7915.89	3021.35	2548.83	2975.04	1378.74	2165.17	1795.12	2069.19	2511.19	3714.78	2554.74	2160.78	3491.28	2265.86	600.47	1144.63	1547.45
369			77552.00	3396590.50	233666.31	59244.39	29060.99	15972.09	38327.58	45864.08	42216.27	43347.88	34995.38	18422.49	17689.93	28446.81	19978.46	15640.87	11524.35	19057.54	18686.24	19656.58	14508.82	11243.28	6208.76	8919.88	13319.19	7239.61	8764.90	9402.29	5554.00	5972.98	1345.23	3900.18	5598.41	5443.62	3026.21	3878.97	2231.27	1138.40	2738.62	5708.10	4691.88	948.29	3325.16	3816.40	3337.74	2380.91	2278.93
370			305222.18	944499.75	60478.69	12532.30	12249.06	10975.00	10438.58	9798.99	8375.94	7391.01	5649.53	4470.92	2003.74	2332.29	4047.82	3924.36	3237.39	2385.51	4303.78	3448.83	2305.34	3420.22	5311.58	4307.27	5349.72	5701.84	3566.02	1308.31	1878.54	1602.17	2992.70	3147.93	1888.59	1811.27	1256.45	2120.79	2368.64	755.28	3171.60	3069.41	1301.34	733.16	1248.74	1050.56	680.48	633.96	1310.59
371			1609789.37	9727590.00	352393.31	30618.51	12613.16	19361.05	14587.96	15930.65	24555.38	9674.77	6520.85	15369.71	30853.31	7867.02	6350.92	4450.68	5179.67	13029.41	8261.53	5237.95	5065.49	3018.47	3266.10	3489.80	3290.06	7201.34	6792.89	3122.88	4310.47	5463.36	3619.46	4499.14	3216.70	1126.31	1592.97	2797.95	4048.83	4936.15	2204.78	2352.18	2892.69	3475.58	2745.61	1321.80	1089.87	2271.29	1671.89
372			357759.93	4143589.50	116183.38	29942.78	20628.42	14581.22	7713.18	9872.58	22182.81	8774.83	4455.18	7306.04	16374.99	16524.58	6359.79	7513.56	12526.08	14911.55	12446.43	7540.07	8075.41	18632.22	6302.06	2551.68	6725.21	8473.40	11528.76	13731.73	3197.10	4964.89	4335.86	1719.57	2682.46	3322.40	3238.20	2392.42	2962.89	2695.17	2453.90	1433.33	2905.51	828.12	1478.44	1146.10	1957.63	2986.87	4010.52
373			76153.66	662424.87	59383.78	33631.75	77920.86	88031.71	46092.24	19984.89	19151.01	13064.58	23221.01	26676.85	5619.99	11796.95	19528.16	20348.24	26509.38	5016.41	9313.58	8571.46	12179.70	19349.22	8867.50	2924.18	7507.92	3045.09	3769.03	7878.73	4453.89	5473.36	9162.14	7278.64	1712.33	2481.46	2929.36	5217.89	3457.51	3807.21	2940.89	2706.29	4197.45	2548.01	2001.25	1724.82	3622.82	3391.97	521.05
374			200398.07	4602552.50	100898.39	40270.13	77948.86	36612.45	17789.78	26019.34	12513.31	25807.18	57008.82	19721.41	24038.45	43450.07	12032.95	15487.87	14266.59	6441.94	17046.93	18992.35	47371.44	52035.17	28945.98	6946.03	22745.69	8743.29	5747.57	12154.96	6621.04	28728.53	20272.44	8717.53	7861.24	11088.88	7091.83	15429.77	9463.97	1212.84	3051.60	10370.96	6853.76	10589.88	9398.97	10925.68	6386.87	6864.32	6627.38
375			72255.71	2049185.37	79829.00	21974.97	57806.46	18753.60	105432.70	160229.18	77482.28	60922.46	33621.31	46321.14	49076.42	11758.91	39616.01	25832.50	12871.03	19824.29	14194.93	32045.60	38953.00	25934.96	8695.81	8082.77	8353.84	34127.91	27943.44	9278.61	33857.44	28331.95	33115.98	11226.49	14953.52	10769.74	12328.61	17257.32	4532.97	8039.51	4622.94	24075.35	24569.91	6564.36	6241.15	6432.08	4544.86	4655.18	6617.55
376			43459.57	421843.03	44284.45	34064.54	21790.56	12666.69	5219.22	8823.91	5462.10	7159.18	18070.10	15286.20	7272.14	9269.33	5674.00	6524.83	14520.28	12450.68	9300.80	6006.91	3460.65	2006.93	3573.73	2553.54	2897.55	2506.49	6321.18	5079.44	6114.03	4410.07	3291.36	5464.25	5304.41	2219.17	1841.31	2713.85	3095.61	3259.44	1836.16	2040.61	1037.12	2012.55	2553.14	2141.27	1432.52	1100.95	978.96
377			321579.06	1425680.37	69215.59	8507.71	7714.67	6903.09	2325.59	6857.75	11171.73	4560.15	2480.35	5179.06	6206.55	3236.65	3890.69	4083.70	2804.12	3377.82	3309.88	4677.28	2466.82	2276.67	1746.49	741.93	1130.68	2386.06	1494.03	954.19	1635.00	1653.07	1684.00	875.63	645.46	893.08	875.38	711.14	325.08	670.44	753.15	882.20	1004.69	644.33	691.36	377.96	246.57	406.18	507.29
378			184666.06	1640916.00	79428.66	23413.11	9542.19	4593.87	15734.13	13223.46	10910.45	8839.82	3345.91	2147.66	9648.47	14735.76	26409.63	23199.38	15689.12	7017.19	8795.35	15400.04	8387.88	8239.24	13292.64	10308.52	4151.09	2177.68	3198.05	2737.46	3445.79	2650.20	5842.13	2394.64	8209.77	1877.83	2109.56	2967.29	3378.55	3001.83	1986.33	2160.36	988.69	1459.04	997.15	1060.40	1823.51	2218.62	1301.04
379			3246700.25	16398466.00	605561.56	28902.91	49917.50	20059.81	9547.47	18340.40	10242.71	8899.18	16283.49	11150.17	12194.71	6932.87	16462.10	9676.57	9248.11	17235.60	13732.91	18760.80	9886.96	6300.38	7806.14	5096.42	9660.62	13842.14	7958.27	8223.32	7411.80	6040.63	7165.22	2229.64	5277.81	1311.73	1819.54	5911.62	5125.65	2593.28	4987.24	2885.86	1617.92	1626.08	993.45	1476.91	5782.51	3028.50	4594.08
380			294635.62	1306036.50	107046.11	57033.64	23923.86	31700.92	25119.94	29092.57	25460.20	17033.78	22920.50	12941.20	11944.66	12440.69	15972.61	20950.35	21702.81	12197.57	19465.08	15470.28	11430.48	8455.59	6639.79	2537.88	5232.44	8658.88	3968.46	6026.44	7705.45	7276.05	3916.69	6110.72	13481.62	9110.89	1807.27	5772.00	1989.20	2204.06	2185.87	5838.15	7027.26	4870.59	5716.94	3760.71	1075.41	2047.73	2169.40
381			49140.32	458776.00	75046.18	61028.31	29864.69	13731.11	29078.26	51956.07	21957.81	32762.00	61585.67	7597.17	11122.24	37209.85	27297.53	12063.02	8806.14	16136.68	26155.42	19083.40	14336.47	10520.20	11121.64	6061.25	4186.56	3085.34	7964.94	12391.46	6475.44	5969.27	6869.43	2707.60	3096.61	22561.00	29147.37	11512.01	2694.21	2154.27	2628.16	1796.56	2639.11	2398.43	5113.43	3330.49	2451.86	3289.68	3919.51
382			272493.37	2715394.25	165447.26	14406.66	13421.76	8968.95	5323.31	10948.18	9271.16	5118.79	2984.30	6494.09	5445.43	3618.85	2333.41	5873.92	4712.25	6722.55	4597.23	4346.71	5716.59	3469.64	5369.98	4303.33	4658.72	3915.43	6830.10	4478.65	3804.43	1794.23	1504.55	2642.40	1683.09	3369.09	1953.84	2526.91	1806.04	1932.74	3194.66	2139.97	1598.19	3137.48	3072.38	2420.00	2703.59	1699.71	1072.34
383			194463.12	2001691.75	46436.25	34646.18	15930.79	9583.28	42593.84	37411.28	60893.90	28478.81	12085.42	12389.43	34448.70	39631.86	7252.89	22871.36	13115.74	11630.11	24687.82	19589.70	14301.41	14831.17	14150.34	8925.25	13469.40	21785.99	17292.13	10238.42	6386.80	6543.71	6488.93	10374.05	9135.22	9268.71	5897.93	3416.71	4607.88	3180.80	6203.51	12271.09	6815.01	2701.26	3051.42	3311.49	2546.28	1104.74	2493.70
384			716469.43	7738975.00	392419.87	23450.63	16154.25	16550.37	11590.18	42373.73	67423.90	35099.46	7115.91	10206.52	14330.18	6415.04	5335.73	4412.15	17117.30	13698.27	4221.87	8355.59	26784.15	22277.08	8010.02	20118.25	25824.75	9608.77	11001.22	12519.12	7363.75	6762.66	8663.33	4242.86	5074.29	8606.62	2314.72	1684.31	5183.12	4040.44	2987.94	2667.45	2825.86	3490.46	4657.85	2079.09	3632.54	1325.51	1567.17
385			297153.34	2591146.75	186359.95	18676.10	17289.97	25225.65	21134.71	23198.84	13288.66	17613.06	24240.78	13530.24	14688.79	14097.11	21668.14	13778.31	13456.38	10356.85	4537.43	7853.13	10541.39	17098.63	9875.06	2782.79	3298.92	2895.61	4154.90	8634.57	15490.31	6047.05	6267.94	9582.47	5995.62	4305.49	8867.94	4704.68	3171.05	3661.51	1836.51	7976.51	9787.97	5425.54	4723.42	2057.00	1484.47	2413.74	3104.41
386			79301.24	655630.87	25909.38	10433.78	10645.03	4192.31	1636.73	2121.28	3499.01	1527.22	4446.17	9828.54	2770.76	5740.70	2134.44	5928.66	2350.45	2312.36	1049.13	3007.12	2619.81	2741.14	2857.42	4392.64	1845.63	1272.53	430.06	1098.61	829.79	864.94	1459.30	3522.75	1592.09	416.21	893.16	2033.54	782.67	1272.03	1170.53	525.46	365.96	1766.77	1324.86	740.37	1233.01	1261.08	2046.10
387			1146569.87	7684399.00	329194.37	53509.66	59540.49	38420.53	33673.37	45114.80	32726.68	8496.80	9214.92	22413.31	34221.08	21874.16	8543.16	18095.35	7948.91	6770.47	5689.61	4811.26	14912.81	17298.48	11045.07	15538.97	8849.34	6448.75	6020.66	11161.56	8539.77	3359.00	5015.86	5647.66	1204.63	4557.25	4709.90	2320.16	1774.81	2964.86	3961.25	3828.47	2293.82	1106.70	4198.81	2914.73	1491.96	886.21	924.50
388			5528471.50	18460422.00	1491085.87	99912.38	36506.19	12532.85	10777.26	14418.67	8676.25	17328.93	9340.16	5474.36	10533.44	12580.55	14568.16	10437.59	15527.95	4295.41	5214.31	4902.69	3976.05	6005.38	5564.36	4102.47	7695.00	3366.67	3794.89	5501.19	8585.79	7755.03	5876.09	6678.49	7013.54	5881.76	6777.52	4177.96	2883.49	2045.16	598.25	1836.69	1289.10	2938.28	1723.25	1578.36	2118.19	3198.02	2319.01
389			394419.56	1732922.62	72891.29	14222.38	22328.89	15558.95	14105.72	20328.38	18399.10	7147.60	8458.52	10405.06	7311.77	3476.08	3944.19	6111.08	11219.07	8666.23	14121.39	9404.92	4222.08	1733.89	3708.15	5400.21	5954.98	6092.94	5647.81	3137.61	2600.13	2722.17	2274.72	2697.77	1026.73	742.29	1049.45	841.97	874.27	1167.99	867.66	754.91	1261.82	778.47	922.28	781.93	331.30	350.90	602.64
390			385845.59	1975392.00	73480.93	31406.02	18129.13	23959.72	81026.71	37169.29	39690.23	56254.95	46876.43	23557.64	19364.37	19096.80	27510.97	15695.93	14773.52	17279.28	5574.35	3710.28	3089.53	5845.27	3957.03	7608.32	6783.98	6457.83	8168.83	5342.12	14075.01	7573.08	6194.10	5266.13	6038.19	4950.06	7505.80	10508.91	8660.32	3971.69	4446.31	6513.77	4911.29	6505.11	3932.52	5447.04	2475.68	3121.22	4214.56
391			170306.68	2934779.75	52504.27	10216.56	15427.55	4684.60	11331.53	16159.79	30182.04	10605.69	9088.22	16881.13	13337.21	5543.41	2863.80	5214.01	4934.60	3719.85	4900.22	10950.05	6056.44	3557.84	3004.52	4186.73	4413.66	3877.33	4834.16	3519.49	2558.45	3079.24	2774.15	1795.75	1513.61	1111.20	1182.17	1750.53	838.96	885.81	3074.57	1527.26	1884.90	1686.45	1733.54	908.18	1061.67	964.20	465.52
392			71058.98	676240.12	60222.38	30556.76	31637.70	28171.87	31027.25	9966.15	20502.83	14545.31	17531.15	17387.58	18163.26	13416.06	4174.20	12601.68	16204.50	12175.47	16374.28	14064.34	13699.78	11465.31	11024.01	14305.32	7359.56	7591.49	4832.83	6752.83	7675.57	3638.36	5517.85	9682.59	7689.69	5628.06	5208.39	7104.28	5920.80	4388.40	1408.40	2841.90	3990.73	2588.41	2243.62	4117.01	2752.99	1295.37	852.48
393			127528.84	612661.62	32951.85	53348.62	21653.78	23308.96	34445.91	21496.09	20311.59	17750.15	19700.37	12601.36	7067.83	20109.40	21499.22	13387.78	18481.97	18129.06	11202.56	5119.42	4198.16	9464.26	8925.22	8681.27	3114.97	3192.89	12223.25	7977.10	4413.89	5075.08	8874.68	5325.89	4332.59	5579.73	5435.17	4681.83	5149.12	2357.03	2109.44	1522.54	1780.37	2539.09	1529.21	2895.36	2830.64	1073.31	1674.41
394			67861.70	782503.56	25687.92	19319.21	22676.70	26701.80	37292.94	27314.59	24579.98	15410.80	33037.69	18801.26	16557.72	14041.02	9235.18	10377.54	8266.37	13694.48	11359.85	9382.86	12079.20	19774.80	5542.89	9131.78	3530.60	3322.98	6601.37	8379.63	6676.58	8041.20	2577.75	5954.30	8234.22	7505.91	3157.51	2003.22	3699.73	3559.35	3067.36	1237.05	950.99	2136.87	2636.81	4350.25	3971.55	1266.60	1569.82
395			761652.81	2573986.25	154357.76	43817.43	24882.20	11676.21	32369.53	20713.59	35370.46	25627.23	25192.29	10616.78	6994.97	11997.02	11798.02	15324.79	8361.41	11489.36	6122.26	12781.74	8592.27	8068.16	8438.98	9743.84	14722.89	2616.55	5650.83	6490.21	5454.23	4362.67	2871.35	2354.65	4502.08	4783.80	5467.42	5664.70	3743.47	2095.45	2078.30	2717.02	1558.27	1826.84	2419.22	1087.18	963.27	1151.80	1584.48
396			760084.43	3545569.25	118522.96	48727.51	24175.24	26893.98	35187.41	63240.36	52728.25	20785.54	18826.20	48744.25	15853.08	22519.81	17149.99	26208.12	14559.98	20594.07	14710.10	14095.80	22235.48	24217.35	25824.97	8416.97	11660.42	11056.25	8498.93	8147.33	9151.40	7706.79	12486.55	9259.44	5085.49	3810.64	2716.60	8533.68	8558.33	7114.06	7198.57	3814.84	4297.18	4633.12	5255.38	3168.19	5049.81	3556.02	2747.07
397			104876.05	2002063.00	161349.57	61957.55	36583.43	18154.75	21693.14	38595.39	38799.59	66214.23	65755.25	28930.30	28531.47	28526.60	10405.17	19778.97	25382.35	26191.24	14211.98	9274.82	11845.80	12242.95	15103.81	12986.15	14356.95	5045.93	9032.46	8698.43	11986.10	6250.71	11640.92	3687.42	9449.77	18799.41	5725.15	1753.80	5893.57	12426.39	9241.17	9140.49	11558.40	7722.57	6145.52	2041.57	3005.74	5114.54	3937.83
398			425980.68	2306544.00	106875.32	41341.17	34272.41	38971.98	43165.65	38989.28	35483.19	50885.90	19307.45	11466.10	54115.50	53912.85	32493.98	31383.04	33326.04	30412.34	17217.36	33768.46	31039.22	9434.67	8998.27	12072.19	4369.09	9429.47	10337.17	9273.43	6442.44	6782.49	5083.28	8719.03	9012.29	8950.65	7368.19	4254.37	7147.51	8336.53	7553.82	2776.19	2959.43	4446.51	3143.14	2009.43	3147.67	1416.30	2200.72
399			114737.36	693793.50	40921.95	34161.77	13988.20	55203.65	22717.24	30727.91	18644.28	18850.03	15596.22	5597.98	20914.79	23822.65	19184.25	30480.41	15110.05	36116.50	30742.06	9833.52	7493.31	10963.84	7206.12	11050.24	6212.24	6144.34	7705.58	7876.76	10624.99	7785.62	4166.11	3735.39	5992.27	8866.39	6661.10	7072.71	7145.93	4523.78	7022.73	5693.04	3010.24	1333.36	1621.29	2527.02	3762.93	3697.64	1427.73
400			521459.46	6546397.50	244680.14	22166.65	24088.04	17856.77	27980.56	23491.70	22629.18	25452.86	33554.38	12638.74	24462.52	33041.88	11940.63	7219.12	8317.41	9496.04	6022.50	9176.74	14958.92	13861.64	10688.58	15532.60	21691.21	12572.67	5160.01	4520.88	7912.14	7132.91	6464.73	4392.11	2400.59	5970.94	4301.64	2519.24	4640.93	1938.41	1890.83	2742.14	3498.01	4352.86	3376.47	2447.83	2783.09	1880.58	1920.21
401			159664.28	898727.75	28735.04	24311.00	28160.13	31897.82	14381.85	15921.96	14633.31	14762.88	8368.97	10206.52	10568.62	8206.53	14847.32	9804.37	10398.69	12361.11	7122.20	12379.61	8588.84	2703.11	3381.82	5876.89	11839.70	9967.25	4078.21	9289.01	8486.49	15302.43	3834.49	3560.92	4610.09	5351.57	6476.45	8146.02	5188.13	2131.43	601.59	2092.21	1264.37	1082.95	2380.78	3506.14	3878.18	1840.68	1260.87
402			319694.90	1465319.25	59108.53	12970.26	18166.80	11987.83	22103.31	15743.29	8354.33	7207.66	8340.82	20482.83	31818.19	28405.17	9763.61	8456.92	14819.70	19509.95	14372.94	8739.46	9397.39	14807.68	8307.48	3565.10	4953.83	10190.65	10483.46	6860.51	4873.64	4083.81	2157.26	2331.46	1587.31	2466.31	4900.34	3910.16	2539.95	3559.43	3998.12	4550.52	4956.23	1638.44	540.49	14	1993.17	1841.26	1714.12
403			106836.32	1417626.00	34767.12	9653.41	5182.66	10285.83	12861.24	9407.34	18291.55	8379.26	5272.93	2515.22	7603.87	6094.33	9936.34	4591.98	3970.82	5458.85	5286.38	1237.03	3819.61	3390.41	2571.07	2069.22	5892.38	2069.05	1728.92	1937.09	1655.40	812.54	1074.86	1683.16	1886.15	2290.61	2590.77	1836.89	975.16	374.95	2312.19	1786.39	1644.29	717.51	1232.00	1598.16	1188.93	703.89	622.57
404			3643721.75	14319448.00	1226089.75	42539.11	38133.10	21384.41	24442.45	60512.21	28320.49	19562.47	43311.21	21290.48	27749.35	23159.30	11907.74	31684.02	21786.52	19458.33	16765.03	17289.59	28651.50	27978.87	19206.11	14611.11	18442.00	10770.10	14693.14	22984.87	13128.43	6789.97	3167.42	9935.32	8144.29	6818.23	5436.36	3354.90	5691.68	6837.76	6368.53	7608.04	7493.76	4815.56	3957.57	2303.66	2569.34	3254.24	2412.66
405			652344.25	3546519.50	141536.31	5554.14	7101.74	10103.84	10159.20	17737.79	17801.92	6209.68	3553.69	10742.43	25516.91	20206.44	8760.64	4379.38	7906.81	8885.30	5137.35	1947.29	2226.75	2324.72	5738.86	2362.16	1802.84	2717.75	1680.78	2885.11	1719.17	1941.51	2635.50	1490.35	1717.56	1323.99	499.75	2011.75	2243.79	968.54	1262.06	605.61	634.48	1326.83	1237.61	706.73	915.23	713.19	463.73
406			489413.84	6059347.50	383543.62	44156.16	43638.71	26828.52	48214.85	31141.31	15534.74	13750.47	18284.37	14668.85	6782.33	16810.06	11344.47	22944.72	34388.85	32416.83	18102.14	25203.58	37029.47	28236.34	19508.25	23357.91	12198.39	20079.13	5574.52	5993.22	8144.23	11622.07	6921.37	4820.71	4161.84	4940.28	3688.77	5108.24	5407.86	3843.86	4246.45	5029.47	2883.53	2719.68	3168.17	5933.84	4892.84	1399.33	1618.71
407			5212420.50	11294371.00	1108659.75	36200.65	33328.90	18389.59	10846.70	18445.85	5642.50	9392.18	12211.67	11014.89	13872.54	6674.12	13548.98	14478.78	7866.23	9496.81	6936.28	6592.28	6762.21	6308.88	16743.35	16494.23	9431.41	7105.14	5462.06	3997.22	3444.79	2755.83	5697.11	4933.52	4914.52	2789.53	2545.83	2396.78	2357.26	3813.23	3640.94	3310.14	3113.26	2696.90	2400.72	2393.84	1537.44	1252.12	1510.88
408			252974.75	2500885.50	43907.25	20581.71	38437.23	29524.10	27331.23	14161.99	6594.37	5734.93	7249.64	23535.24	4026.75	6430.88	6367.84	21394.19	8920.93	17981.31	27299.53	4387.33	4209.24	8242.75	11834.01	12261.94	7923.72	10005.48	7591.81	4356.11	4925.66	2946.44	2880.71	4788.85	2718.37	1046.58	4380.54	4044.38	8887.98	4016.76	1901.60	5180.22	3623.81	3538.95	1968.87	1434.17	2179.68	858.92	605.20
409			317349.65	2552743.00	86664.44	9301.91	15624.48	20870.76	47421.57	42266.98	31664.55	16738.90	11684.17	18153.62	44663.23	23918.39	26772.05	17889.58	10569.22	12556.19	10258.18	4578.75	9763.77	12366.39	15168.86	18043.13	14065.12	13545.83	6404.94	2445.87	12874.84	9022.08	13724.49	25725.51	10387.95	2562.94	5794.85	7670.32	5807.04	1609.05	4196.38	3713.09	1617.69	1022.70	1379.20	2540.54	2816.07	2935.55	2074.59
410			422314.12	3892562.50	127929.41	21760.67	12222.93	12946.44	8505.84	8385.54	13823.95	6135.78	6675.26	4592.48	6684.52	4543.62	4983.12	2622.26	2790.27	3676.82	3522.93	6865.88	2834.31	1641.31	2477.54	3081.34	1580.29	4011.14	3189.10	3509.63	5536.87	3461.95	3485.03	2267.53	3263.46	3183.33	1774.04	2016.52	2238.14	3542.21	2232.14	2635.03	2358.83	975.35	1404.51	914.29	1361.30	962.72	1064.85
411			84239.42	1478374.12	43411.43	16034.10	25255.98	37467.89	33215.77	35340.06	14661.75	33195.31	27894.66	59340.30	29933.10	8823.52	14405.19	6817.87	10856.37	11914.49	5973.13	11136.90	18559.48	22698.73	20724.43	16610.06	10212.33	11989.84	10456.76	11350.72	4889.25	8461.08	7960.76	3263.33	3103.44	1091.57	4423.58	4927.80	4695.96	3028.13	4962.89	1828.14	1306.92	854.39	3749.32	14172.16	7255.05	1161.29	1693.06
412			82608.07	1114679.87	52267.28	25845.69	16370.69	10729.42	10599.04	11723.65	9929.82	3335.34	5397.11	6872.68	3572.50	6797.94	7009.88	9655.04	9208.04	9065.30	10952.39	7214.75	8022.24	7051.02	5071.77	4861.30	2321.22	3382.78	6945.14	6069.19	5257.74	4202.85	3705.56	3436.27	2351.55	1021.68	2828.23	3535.54	3845.64	3042.51	3676.27	3387.13	3681.63	1020.69	1162.72	1350.58	1636.10	3150.54	1791.36
413			248805.12	2208987.25	91450.57	26884.86	18189.11	16082.54	30445.15	10487.86	17375.95	24674.74	8469.05	6560.00	11409.45	9338.67	12913.54	13430.53	9716.76	10026.98	10432.47	12925.52	10736.66	9378.72	11285.92	7929.09	6586.28	7888.70	10812.87	5107.30	3901.45	7950.23	6243.05	3319.59	2304.38	3226.75	3613.02	4358.53	6275.62	2877.07	2096.39	2276.43	1300.61	1936.26	1773.23	810.66	2082.62	3064.81	2490.32
414			673138.43	3750323.00	141526.48	12368.88	23113.56	11987.26	19123.33	22117.15	20708.22	48700.64	27786.26	22730.52	29957.94	27177.28	23864.78	12944.55	14417.30	9232.58	16882.35	18559.01	36669.97	34217.01	7292.01	5971.17	4190.49	11547.15	11792.87	9875.37	2356.76	7212.75	5970.15	4754.75	5088.54	3764.67	4398.96	3977.46	6908.24	14024.60	5747.28	3522.72	2272.23	4444.68	6483.93	6715.11	3527.96	2954.73	3975.44
415			414785.40	4180750.50	208395.96	81701.39	93904.64	41956.75	71860.25	41167.98	39043.64	65371.24	25211.82	21950.74	19149.54	22345.74	25393.29	11500.10	24730.76	18326.25	38621.71	42305.22	13981.67	9531.99	11057.41	36053.02	40919.96	38729.95	21266.19	20958.00	10157.84	10450.69	20907.11	5934.56	13053.98	15821.92	14163.33	7188.33	10451.04	6126.47	4875.33	9023.71	16149.64	3690.96	3325.47	6699.46	8208.54	6891.84	3394.30
416			149600.65	973750.93	34823.01	17998.02	9189.85	12078.76	10779.07	18445.42	9063.26	2340.24	10980.64	10764.79	5307.91	5849.69	9592.64	7483.56	5952.56	9646.33	11035.60	7348.80	5613.99	7578.99	6081.59	5281.57	4352.94	3936.92	3999.02	5292.64	5034.81	5412.88	2588.54	3904.11	7952.18	5510.06	5338.26	3200.57	2506.02	923.88	2160.08	2880.75	4469.88	2372.59	930.30	552.31	741.52	2315.59	2502.91
417			622075.31	1656161.37	114732.70	16338.79	9604.34	23373.03	31001.04	9944.85	18786.46	23792.16	17935.47	24979.81	6657.22	13023.59	8096.90	9370.61	21307.74	12707.86	6126.89	4819.93	20772.60	17241.12	2981.36	10971.96	4921.02	5847.14	7537.60	5281.80	16803.71	28297.13	7673.28	20088.54	10443.03	4990.98	11846.90	6027.73	1747.87	1696.40	2995.25	3258.45	3109.13	2831.10	1010.75	1372.44	1966.23	5064.55	4135.42
418			907201.25	5938219.50	206503.06	17216.20	14011.81	9524.74	15225.25	5337.58	6804.87	6006.71	10629.31	5200.16	7454.66	19306.86	14795.39	6925.06	5445.82	7025.61	12658.02	4226.30	5916.39	4746.36	6814.51	4606.68	9451.70	8274.98	3895.72	3522.65	2177.42	6012.72	7801.35	2328.53	2029.29	3692.43	4707.58	4365.10	2919.40	3291.19	4527.78	8588.26	10905.06	7198.52	3721.70	2035.26	2983.05	2608.62	2062.88
419			759269.18	8283209.50	368854.15	20605.56	20753.81	15104.91	26439.84	11830.22	29405.69	7455.09	39156.48	21866.01	23791.55	33310.90	14772.50	11378.78	13205.51	11703.82	7993.42	9810.62	16880.28	10692.04	9934.41	13290.22	13252.20	9247.44	8390.52	7140.25	12305.54	2043.82	9281.73	12632.86	4543.55	9193.05	8122.71	5190.27	16058.66	5997.64	2095.64	3896.50	4200.53	8662.38	4242.65	3459.60	4966.02	4083.04	2501.26
420			108452.40	835976.18	63109.37	41200.15	14898.45	7409.18	11556.14	15307.37	46062.92	38042.08	13493.50	2748.81	5297.06	17637.86	42729.98	17217.49	1733.87	11253.49	33126.17	17044.10	5458.72	23565.40	18855.44	4678.99	2176.58	7355.88	4559.45	4655.82	2869.91	15987.61	9778.99	4252.59	4913.15	3030.28	5920.86	954.17	2015.28	8984.93	2582.33	2548.89	12042.84	7049.24	1119.32	514.89	752.45	887.84	489.30
421			165623.12	4885092.50	184227.84	33328.88	21687.67	36684.14	32665.33	14611.76	4452.20	10099.11	11230.42	11745.87	4982.89	21631.42	22479.33	6461.87	8587.71	11196.87	11872.50	8924.98	9589.39	4507.35	11122.62	5108.50	4216.48	13551.27	9429.74	14373.56	11817.42	4524.25	4090.45	7085.33	4485.09	4186.52	9192.55	4020.87	2902.60	3043.78	6576.64	2703.39	4995.04	4091.52	1849.22	3081.99	2176.61	1568.04	970.54
422			118453.21	1337975.62	40974.98	11600.38	6380.07	22465.20	3689.01	13178.44	10428.24	8300.00	9406.29	6294.24	3233.59	2934.94	6018.86	8458.37	7981.45	2897.39	5753.10	5638.80	2804.40	4435.53	4055.82	3098.00	6067.36	8267.91	3307.48	1669.73	3602.54	3648.32	3350.39	3827.54	1949.97	3868.63	2142.76	1476.65	1634.39	842.35	1713.68	1091.35	1833.73	1482.31	1110.61	360.07	1997.71	1196.18	480.95
423			340056.65	1261093.75	91570.71	27073.13	18883.62	9988.06	11891.45	16691.15	12488.45	10406.23	14651.88	14708.11	8092.62	8011.54	11001.45	13380.58	18089.27	12244.83	8786.05	7543.11	5453.01	6909.56	3845.04	1829.41	7819.83	6698.90	2976.61	3133.29	2113.91	1492.85	1713.59	1623.40	1839.18	3332.16	4894.32	3609.91	2160.73	2477.70	1853.58	1311.53	1748.90	4414.80	3254.47	1139.34	553.26	745.74	1148.03
424			27964.95	820025.12	46114.53	16365.38	6061.42	11106.22	11323.48	9971.66	4847.35	4748.23	2118.02	9029.49	6985.75	4125.47	5365.02	6629.94	5240.18	10355.07	3970.15	10800.02	13348.00	6565.27	4326.09	6899.68	9033.29	3886.59	2323.59	1658.28	2408.70	2033.28	3174.01	5881.16	2595.17	2082.33	826.50	667.84	1068.60	1896.39	3096.76	858.66	1361.57	933.86	943.93	665.56	1018.66	601.37	550.40
425			678194.50	4722201.00	110959.38	26119.84	33176.58	22539.79	17545.64	14718.28	21176.08	17182.01	18200.33	31916.24	25071.33	24346.11	9896.04	63804.42	53232.30	30895.42	14085.70	11086.92	14502.60	26026.46	22332.04	9501.55	8215.68	6737.35	5456.22	13885.21	27755.17	17500.73	4286.12	7724.87	10146.43	8382.22	8958.83	11396.19	6321.83	2938.02	3620.12	3104.87	2676.08	3343.29	2123.65	2475.06	1778.16	1204.70	904.34
426			90050.78	342741.03	62998.61	20240.92	11822.36	9825.88	12083.94	8203.72	12610.75	8353.13	8549.41	13726.26	8387.88	5777.94	8122.48	4994.65	6153.22	10814.60	10822.74	13606.84	5999.15	6394.21	2633.30	3008.31	3445.78	4621.38	5966.76	3322.98	3903.58	4030.10	3650.33	3838.96	3345.00	1597.67	764.95	3134.49	4138.57	1608.07	1001.60	676.07	340.11	441.80	987.92	1320.66	829.18	364.32	194.53
427			72563.57	1180318.12	75149.36	31629.02	28002.97	11351.53	13097.69	19886.32	29840.83	30556.67	15983.21	14571.18	15336.86	8442.94	19571.67	8012.80	11736.75	15645.35	8655.78	26570.83	31873.22	16257.94	6994.65	7332.43	6035.28	3549.14	5903.12	8873.70	3093.45	6528.65	3787.75	3160.11	4848.15	2976.60	2101.75	2206.87	2723.97	1219.19	2870.04	3664.36	3008.63	2382.66	1230.26	1665.84	2067.57	3264.12	1614.00
428			44561.28	987117.06	84150.84	77678.92	27199.02	23286.53	36526.95	31787.74	17231.73	16932.66	22433.75	26396.28	18125.90	34710.25	12778.96	20866.34	12682.36	13212.44	12786.19	13496.19	12883.77	16655.28	16460.06	13089.52	16971.95	9932.88	8277.43	7881.33	5089.02	8151.94	5760.85	10499.05	4386.66	2101.25	2714.46	6577.53	6851.89	6624.36	3168.49	4381.33	6603.69	3395.66	2104.00	3535.60	1684.91	2042.54	1751.20
429			225448.06	877811.75	100565.31	21036.04	47381.78	54888.31	26743.10	15518.75	16424.70	22681.59	16442.42	19553.01	25029.49	18011.65	5049.47	4944.04	16300.13	34432.30	27953.72	16347.50	4313.47	5915.20	12586.67	11756.93	12122.63	13387.24	4191.13	4251.84	12497.18	8199.82	14713.80	7658.95	19351.05	7948.56	4361.38	4966.02	6185.57	5050.46	7132.47	7061.42	5753.28	4880.88	2643.57	2642.16	1569.03	2793.37	2536.18
430			637518.37	5527623.50	194790.96	9979.23	19632.98	16173.37	7671.77	16222.58	8332.60	8599.16	3344.06	3435.22	12644.35	6291.22	10666.82	6164.25	6654.58	4137.61	8280.13	6763.12	5544.42	5410.72	5326.66	6901.45	3701.70	4164.02	2559.83	5001.21	2637.30	2573.42	1955.26	1591.12	2043.80	1374.14	1886.91	3035.54	4330.11	2225.89	1819.17	1308.65	1290.71	1363.47	2025.43	2011.17	1354.99	2196.41	2067.17
431			679470.56	2519262.00	264158.75	14324.48	20579.39	21027.60	27123.71	44153.34	14397.29	8667.39	4334.90	5340.68	13324.69	4916.79	4493.91	6655.35	5088.28	5997.70	3800.56	3776.26	2401.43	3483.25	8746.50	4042.75	8684.17	6071.13	5568.31	5188.81	7597.21	8411.47	5562.88	2317.67	3454.75	4222.80	3945.64	3062.15	1401.65	1049.55	1146.06	1691.36	3065.47	580.50	1179.67	1950.28	953.69	1726.96	3443.97
432			539473.31	1826592.00	127418.80	31358.38	41738.65	34839.92	17378.21	42449.90	28258.44	23116.24	37875.50	69433.41	59003.67	45874.12	34017.15	53254.19	22024.04	20958.19	43852.12	16740.18	11711.51	13938.89	14471.81	19747.04	35007.00	27629.49	11744.17	17496.20	12267.03	8964.73	5577.91	17266.68	13281.11	7382.63	13866.10	14104.53	7410.36	6296.53	7828.39	13813.97	11847.93	7294.73	2332.80	5022.49	7443.64	11363.47	9048.82
433			315707.40	970218.31	77938.39	11559.72	12518.73	5672.43	8833.64	11727.80	11714.85	4863.63	10406.11	12002.15	9437.90	10533.70	7795.68	5680.97	8622.04	4971.74	1717.96	1055.76	9310.50	3521.87	9424.47	6385.12	1760.10	4732.22	8806.03	3570.73	2923.68	4186.15	12541.85	6305.42	2004.07	2021.12	2556.19	983.02	1129.02	2090.81	3487.28	1609.74	3162.50	2850.05	3874.21	3414.68	2699.41	1723.81	2054.55
434			350079.37	1733122.12	63262.47	14728.53	7089.60	26140.05	27223.65	20193.69	12259.25	24854.48	30483.88	22420.24	21436.89	25050.90	20818.41	35479.33	20623.59	9654.76	4397.49	7893.64	6174.67	9189.20	7701.63	25205.50	9439.74	5549.99	4120.09	3441.41	1498.39	8776.89	5286.21	4770.86	7288.26	2857.22	2768.15	5477.73	1633.57	2894.32	2225.67	1422.15	1462.45	1473.23	3378.67	1928.56	2210.18	722.93	4208.59
435			386065.65	4091207.75	155055.01	21954.41	39119.53	20722.27	16147.08	27372.31	30288.88	14573.29	14022.82	27638.20	24671.16	17963.44	9848.60	20796.49	25370.73	18852.30	21585.16	25545.83	23065.02	12878.07	9714.16	13886.96	10866.35	8640.37	7071.26	10082.22	13687.97	14137.29	7507.06	4271.66	2999.08	4715.15	7695.66	6211.88	2668.72	5217.14	5900.90	4761.83	3918.14	6421.36	5661.55	3036.10	2672.32	4529.26	1447.89
436			544332.12	4493386.00	174804.90	5553.76	19864.19	10264.41	23979.66	13615.51	9456.31	8148.65	7929.14	7145.32	10357.23	7127.73	5648.08	4045.34	5399.74	5857.38	2585.87	1145.18	2016.88	4306.46	5789.73	7524.53	6481.75	3754.43	3713.81	2189.81	3650.31	2090.80	2337.41	2320.35	1975.67	2910.26	1504.24	2301.00	3909.08	839.97	950.95	1317.13	1725.66	1137.62	1636.96	1547.87	2387.07	1300.79	1125.30
437			68827.05	1245716.37	67740.19	27120.04	23926.76	8082.72	17232.66	23276.91	13572.51	15618.43	19545.64	21000.81	8483.05	10526.99	17557.69	12373.85	22708.74	28927.10	16008.58	15116.60	11176.04	10257.09	7296.88	5721.28	9196.87	8076.77	7145.64	6607.87	7835.80	6218.79	5304.20	7465.03	7558.88	3852.51	6127.55	4516.25	2003.99	9738.49	10218.79	3162.88	1536.74	1088.56	1713.40	2122.16	3155.60	3543.62	2235.06
438			58484.42	579787.18	51598.78	22195.70	12872.54	18005.92	18665.63	10759.56	18209.42	11652.54	14440.58	7682.93	11036.89	5576.43	11632.12	9204.74	6300.06	2847.28	17968.70	14732.51	6784.00	8788.25	5021.22	4747.84	3198.76	4228.36	6130.38	3301.69	2247.69	2703.95	4240.54	3910.08	2558.71	5179.73	3124.71	881.74	2695.44	2088.83	2628.35	1228.41	1326.38	1614.81	2579.28	1097.84	1197.57	1504.03	1109.12
439			980897.75	7256573.50	508636.09	15810.23	20464.10	38936.33	21083.49	21987.99	30359.99	20396.64	14526.59	9367.93	12506.31	7341.10	10852.51	7725.11	12541.29	8375.15	3587.39	4100.00	9520.71	10162.83	4539.96	5403.21	2053.60	2352.85	2209.30	3715.50	4125.37	3667.55	2378.73	1233.23	2801.15	5097.73	5190.14	2906.84	2676.43	3567.85	3814.43	2743.25	2876.20	3038.61	3637.56	1839.76	1158.79	1320.24	1182.87
440			75639.87	720619.12	28938.17	31754.67	17439.59	7092.16	30777.87	30416.74	28961.79	17058.32	14437.09	14872.51	12678.76	8590.76	12729.56	20757.87	13333.76	4960.68	9173.40	6185.01	9347.67	12278.72	4283.72	5176.15	8950.23	8646.36	6766.24	5811.76	8968.09	5864.09	7941.50	9179.48	3319.41	2498.58	3013.03	4296.81	5712.08	3708.78	3185.85	2345.76	4627.37	3178.98	1668.14	1604.20	1729.67	1580.62	1124.28
441			1464369.37	5730488.50	235938.10	16883.50	12333.92	17759.31	18092.79	12503.36	12420.22	7520.78	4127.07	9858.72	21794.75	30116.74	21133.85	18998.45	11709.58	8901.10	10616.76	5180.19	10176.58	8393.93	5478.28	2548.42	10984.59	6681.25	5688.68	6095.90	14859.56	3889.13	5342.85	4460.31	3899.28	1408.31	4859.56	2996.21	3423.37	4561.46	5169.33	2812.87	2309.26	3061.13	2821.16	2480.16	1050.54	815.48	1646.22
442			168356.46	4495081.00	140490.81	25309.98	42120.20	37081.98	49660.15	46173.37	36688.76	21154.57	15393.32	19326.22	33090.65	37220.17	32101.99	16177.10	15811.92	19857.02	16323.03	6533.84	19873.45	25060.58	27173.58	18536.14	7371.02	9827.92	5218.82	4849.95	7615.59	6630.18	6223.09	6806.79	8411.55	8611.40	3123.10	7599.10	4147.94	3717.42	4963.57	5359.17	4300.02	3131.57	3267.86	2694.26	3078.02	4811.92	3745.68
443			1120583.00	6920741.50	318438.68	20519.09	23605.95	34078.91	26617.93	21576.84	35313.94	13202.75	15915.92	18903.01	11504.79	7561.71	11105.04	6083.82	14416.35	15404.37	5665.75	6804.68	7238.58	6168.28	27537.91	26225.03	20813.09	9901.80	4674.07	6965.48	13807.51	11813.95	9660.07	4337.60	3836.21	3457.33	5533.89	2899.16	2060.93	3300.07	2892.61	1881.80	2775.17	2066.95	1944.65	1841.71	747.45	1234.51	806.17
444			82787.38	1353089.25	60524.96	61358.05	29661.30	4449.60	30604.81	39826.47	18020.88	10657.61	10302.41	15661.90	15188.42	14037.62	7719.95	13744.07	15231.71	21920.13	12504.81	11175.04	11723.48	13272.22	10722.16	19255.30	21973.97	5565.16	7141.00	9952.83	7861.99	8645.55	7536.86	7715.81	7705.14	6043.36	3590.41	12644.45	14314.77	6569.05	2587.83	3040.57	2476.53	3740.61	3353.44	6244.21	4024.56	2212.58	3278.53
445			834155.50	1470919.25	112674.96	8321.78	3357.52	9319.68	12943.87	9553.82	3269.55	2962.97	3048.87	2296.42	3720.14	2045.16	2254.57	5530.56	1584.40	3360.93	1581.77	1360.57	1402.51	2269.32	2245.57	2151.06	4428.37	1137.83	2100.86	3090.70	2480.98	2327.15	1064.02	915.27	1685.26	1791.55	1443.81	1134.92	697.40	935.91	631.24	525.81	1225.38	744.10	598.47	465.96	375.57	377.89	342.33
446			292884.93	2487200.25	150728.75	49327.94	58876.20	21642.15	18862.45	22484.19	37408.67	40989.38	13034.71	16628.45	43734.49	28317.36	9123.84	11575.33	6557.93	8281.87	5548.43	5600.87	6646.81	7529.98	7132.37	4173.24	14474.78	15558.28	8087.83	14038.26	13396.02	4233.01	4383.96	6989.94	10777.51	12335.91	9206.64	4205.66	3089.76	4614.99	3853.05	5082.38	5618.95	2846.60	4291.34	6655.11	3294.66	1904.03	3128.21
447			145512.60	1554319.25	80589.57	32111.11	19115.90	25642.02	53879.59	18610.73	16367.27	10628.10	15955.49	35076.82	27116.72	12099.23	5459.66	12031.29	14767.53	14492.30	14488.69	14383.59	23225.99	19253.56	10185.01	4953.06	12068.13	7664.09	5069.07	5655.50	9967.39	6094.97	9462.89	3407.96	4645.57	4098.61	3286.54	3096.32	4178.24	3369.23	1577.55	1588.49	2685.02	1668.15	1774.30	2410.36	3217.56	968.30	1699.67
448			382630.25	1598983.62	162528.29	22013.74	35275.50	32766.92	10893.59	33147.55	31057.74	27405.73	25414.17	25315.48	11728.09	5063.60	25220.64	14037.84	21432.97	15105.81	7139.45	25775.41	17730.08	5576.32	5486.69	6763.30	5201.87	5889.20	5004.68	24833.85	14297.65	12033.09	15864.11	15521.21	14817.30	12615.75	5888.22	4428.09	5355.67	6813.31	12591.06	11953.36	5019.95	5560.54	1377.90	4844.14	4133.28	2622.92	480.85
449			101980.36	1961214.62	66658.00	30660.40	33508.25	30675.54	39932.67	27773.13	22669.83	10010.27	14793.49	24130.88	13051.75	28490.40	14081.96	7431.40	11647.93	11123.38	6632.05	27679.78	36274.92	10847.41	7007.77	13753.37	9016.35	2833.59	6556.28	14202.08	22950.18	17537.74	17267.43	14116.10	9161.17	4555.36	3959.61	2242.35	2779.34	3553.77	4371.93	1786.53	1678.00	3963.22	2592.87	1489.18	1782.53	2787.09	2427.23
450			286736.96	5312608.00	162665.45	8971.50	14594.38	6003.28	9719.60	10430.54	11936.28	9537.81	6157.59	10160.79	3864.39	7569.08	7449.86	5080.70	7407.06	19294.98	10926.57	2442.48	5632.61	3171.15	5494.69	7685.20	5750.10	4472.71	3766.92	2746.42	3318.64	3063.99	3545.25	3495.81	1869.80	2389.54	2964.38	3010.20	3370.54	1076.66	1483.09	1444.15	994.25	2429.45	1792.93	2158.26	1423.21	573.15	705.86
451			62749.44	498923.12	38139.87	3300.85	11905.87	11742.95	16528.50	9024.32	14853.10	20934.93	8510.41	8579.54	7276.19	9757.00	6358.06	5509.33	9120.33	3750.73	3460.15	3219.55	2746.91	2161.27	8177.40	8928.28	5596.89	4057.17	1833.92	3911.09	2441.26	2001.05	1532.89	3870.39	4637.35	3118.47	2418.18	5132.27	7693.80	3874.57	1673.65	993.94	1428.00	2369.05	2219.47	1143.43	815.96	1461.43	1864.72
452			990988.18	6843381.00	298198.18	25662.51	28880.63	33581.61	62709.26	36374.83	20821.08	36426.09	37532.22	30587.38	20488.95	7858.87	9721.65	27817.26	8699.81	9811.70	9216.42	12130.14	6447.37	7385.69	11659.59	20152.06	11566.61	7536.98	6529.91	3045.65	2706.55	4133.40	4311.12	6338.26	3024.25	3087.85	3681.39	2819.31	2376.98	4244.48	1547.80	2495.77	3769.27	2946.08	1263.93	1029.18	1368.75	715.40	955.92
453			69398.47	1327520.25	49458.14	64029.86	73730.57	35906.52	31634.39	12288.39	14008.08	17642.78	20441.46	7042.71	8997.93	30435.45	16387.34	29419.70	12280.48	9101.87	12175.47	13987.81	8800.46	5727.36	4937.79	12250.58	4900.19	4509.59	6776.94	15704.95	14806.40	6266.74	4740.38	5275.01	9644.37	11826.47	8048.42	7082.30	6773.26	5427.69	2898.75	2415.71	3094.88	4189.34	2829.35	1930.12	4541.42	2638.28	1072.30
454			158954.90	1152710.12	54652.41	5681.95	8933.11	4178.87	24391.76	13140.25	6758.78	6541.17	18184.56	8357.81	13259.04	11023.03	9123.90	5662.93	5759.95	3246.31	3347.86	5749.05	5841.18	4344.26	6718.43	9377.09	4036.46	1220.64	4164.52	2309.88	5767.21	7729.06	1887.27	1619.96	3336.15	3002.88	793.18	3217.65	2058.75	1619.62	1598.75	1285.33	949.53	1855.17	1880.62	1431.90	1021.75	3006.73	2609.07
455			297112.43	3099417.50	183069.68	47236.10	39228.95	69598.50	41898.92	66319.15	63698.12	62206.52	41226.31	32666.50	36291.72	36919.92	31804.52	11260.04	10666.75	17868.29	13328.15	16223.57	13691.25	12351.09	30337.31	37495.66	20405.57	11825.36	11492.04	13645.54	14685.83	15083.51	8340.96	3753.27	2719.13	6890.63	9619.41	11503.83	7435.78	4476.05	3929.26	3227.56	1435.42	3938.93	4188.99	1852.36	3958.74	2876.37	2072.31
456			157294.64	1316111.00	46345.22	7842.37	6193.15	4210.93	11024.48	21243.15	16700.80	12163.73	10967.59	6896.53	11360.99	10550.57	4127.86	3790.05	3272.94	4104.18	6076.65	3045.10	2589.39	2191.90	3123.45	5582.69	9772.70	5615.22	1613.69	1812.98	1374.38	2495.11	3306.94	1247.62	2055.50	3105.93	1649.16	2647.02	1183.38	1682.04	930.71	856.48	848.43	892.95	422.23	276.48	740.48	283.65	416.26
457			1547612.62	8062286.00	374255.09	41974.52	54258.60	20862.05	9510.48	14676.15	13130.00	7868.18	12276.41	5173.13	7124.16	3854.32	1756.09	5132.72	7902.24	13456.91	12745.74	11677.52	5044.11	1689.69	5494.23	3849.82	6269.09	5997.70	4065.16	3370.68	9239.89	7543.37	3075.18	4458.64	4262.29	3720.12	4363.04	3887.08	3510.57	4398.74	1570.80	1614.05	2103.37	1191.11	847.27	1686.82	1160.09	2500.49	2785.78
458			120155.47	293748.34	81466.92	54948.08	70933.10	28885.33	14838.61	36209.33	42840.57	35201.83	54579.57	81938.78	49263.39	45031.86	40248.97	41964.14	23653.63	7102.15	5530.82	30422.84	15344.53	27005.89	35275.06	10205.06	11415.33	20984.94	19019.50	12622.27	21197.89	10833.86	10616.33	16744.09	12394.93	2876.74	17890.79	20090.04	5681.59	5532.07	17490.26	7716.94	9014.47	7541.60	6094.52	7956.45	8376.54	6344.18	1728.09
459			330318.40	2250701.25	143525.35	27512.22	42190.19	20939.77	15281.50	40373.50	49671.07	41632.85	20256.75	10756.51	29979.17	18467.16	30518.20	41876.29	26404.65	13428.66	26095.75	25374.72	13590.61	7852.56	3301.75	7626.95	7796.85	12987.69	14966.26	9576.56	17171.17	11959.61	10205.26	7725.70	8129.38	7102.20	4433.05	7352.19	3604.61	1751.29	1081.18	1266.00	1523.19	1379.68	1361.60	1792.97	1414.01	993.51	3104.96
460			218019.17	3024242.75	87840.32	11388.96	4612.16	10054.17	6463.41	3419.32	9261.24	4218.89	2936.16	7187.24	11070.80	2416.82	3144.77	2888.46	2020.22	2981.06	3983.13	5175.31	5386.85	4059.57	2545.85	4084.98	4599.03	5695.51	2757.12	1396.49	1770.34	2394.78	2601.73	1950.29	1626.38	1168.12	1553.87	1373.71	1461.93	1011.19	1596.92	1099.02	782.21	1485.92	604.90	326.68	913.87	571.37	887.03
461			249893.79	2760705.75	85144.00	20238.27	8782.04	26676.97	30626.79	21960.04	11826.96	12024.78	5700.54	23691.04	22353.04	12025.75	7921.79	10192.39	13816.86	13711.99	19882.88	25436.27	9842.87	6868.99	8216.31	16781.50	11518.06	9641.28	7421.16	10737.65	4578.16	4034.70	5370.40	5879.58	2314.27	5834.39	4806.34	4830.24	4826.84	3388.72	4848.51	4215.66	3317.28	2679.63	3180.84	953.37	2512.75	2500.13	2449.53
462			428896.78	2580355.75	144604.23	49588.90	13433.51	41122.53	24009.96	15358.42	27021.89	36311.73	33374.26	21990.65	11962.33	11308.01	14335.30	23766.23	20025.19	5249.51	6211.30	5581.59	2222.49	3914.86	9515.15	8438.66	12975.54	14908.57	16571.69	6338.19	3920.75	4563.52	8053.12	8242.85	5014.95	4845.21	2953.03	3746.62	6330.91	4996.64	3869.37	1244.02	851.00	1049.94	1587.91	2069.47	3436.36	2979.46	2095.40
463			1241503.62	11619258.00	511043.71	22788.86	31981.83	20755.72	27554.97	16105.61	12458.35	12804.84	21540.76	17084.73	13038.44	18487.08	11410.17	17880.40	17914.95	4906.14	3545.38	4423.74	8167.25	3705.31	11533.22	5884.04	3753.20	6420.18	11427.04	7437.14	4787.12	2107.00	6770.31	2721.48	6136.29	4161.11	3014.06	4503.23	4949.82	2713.69	2332.93	3700.48	2951.93	5337.28	5434.71	6029.57	5266.15	3861.51	5124.34
464			275738.09	2349317.50	40744.53	36339.35	27495.36	19357.71	28728.70	17713.59	19969.14	18940.46	26249.07	21803.30	24468.00	14838.56	21872.33	20991.66	25620.35	6474.29	10386.69	19828.93	11403.22	4705.96	19115.67	25600.17	12113.25	4323.97	5436.19	19435.90	18079.48	4417.48	3989.96	7561.96	3933.47	3823.58	7205.42	8679.18	10142.08	6833.12	4230.86	8320.03	11087.55	9618.76	5819.90	5087.17	5374.66	3937.59	2029.44
465			1719126.12	9493287.00	541147.50	28016.14	24189.41	34949.24	30462.73	42446.49	32985.32	57635.30	37229.94	11313.98	14278.89	20757.16	7642.22	9424.55	10262.00	5588.70	14612.76	6027.67	3475.00	16182.81	25925.04	14274.40	8656.56	21269.14	21117.88	15354.26	13702.58	11876.59	10528.05	13350.09	11049.80	2468.42	3114.28	3174.77	1115.89	3915.87	4709.96	1443.10	5665.72	5201.53	491.52	968.66	1118.28	2115.56	1349.96
466			420571.50	1211127.37	61117.68	17297.91	5905.03	4008.29	5951.72	11639.54	10313.99	5123.58	2426.55	2727.47	5052.99	4372.14	3831.60	3746.61	3096.92	2166.27	2647.87	3683.74	4167.89	4915.27	2130.49	1232.69	5332.06	7262.37	3703.00	2108.10	1775.47	1432.84	814.27	1660.66	1166.39	2731.96	1024.18	1583.31	894.84	878.37	745.59	1511.32	1169.84	885.64	1533.00	1491.29	906.85	1103.42	189.19
467			376368.28	5667347.50	251570.35	71847.65	29352.14	25974.96	38411.73	34936.24	20387.54	23041.55	13637.42	18722.93	7697.66	21342.89	15920.10	37924.27	26129.93	11063.46	22614.12	24144.18	21446.78	18970.24	6282.24	17385.50	6442.39	6207.56	15820.20	13476.40	5377.01	9533.60	9358.23	7283.73	7685.50	8590.34	8358.56	4414.06	5635.19	5870.05	5608.69	5393.00	5618.51	3676.34	1669.37	1818.75	2163.14	3196.75	5150.41
468			296539.28	1575614.50	68681.09	22745.20	15549.46	14513.02	27333.96	10409.19	24707.25	40862.14	28618.74	7796.93	13403.21	14023.07	11279.48	9746.77	4484.45	5008.98	6725.92	5442.54	8740.02	12816.15	13386.09	9446.60	7726.66	3859.99	7189.39	4555.47	8634.55	9477.86	6810.71	5631.75	8248.04	9868.17	2775.79	3020.66	3339.94	1778.41	2378.10	2151.49	1478.66	2028.79	2193.84	1271.49	3170.57	968.12	937.15
469			37123.24	631710.06	85564.87	42578.41	16477.27	27071.41	44371.94	44083.61	27114.43	10169.98	18972.91	34479.03	57951.05	37488.25	15555.76	6854.95	4576.51	20671.47	24963.83	20218.19	18378.64	23101.63	24121.56	10511.17	4690.61	8150.39	8572.89	9586.85	4855.37	6219.22	8789.70	5368.64	5615.55	3141.69	3952.49	7846.93	7254.98	2324.10	1681.28	2730.74	4838.69	3749.68	2470.79.15	999.05	1244.54	1133.98	1883.97
470			191318.48	1063226.75	60684.05	9077.19	4836.20	6148.71	4501.15	5873.73	3637.35	5015.95	6670.83	5354.75	2669.47	4588.34	7968.52	4453.93	2211.64	2847.46	2884.75	3430.39	2714.36	1883.73	2756.20	2018.57	4133.81	1707.81	798.76	845.93	1343.48	818.31	868.65	359.57	469.43	369.30	662.44	1186.36	684.27	352.57	199.74	331.21	786.72	930.86	420.63	537.84	604.12	324.54	106.14
471			89856.32	2612788.25	88015.49	11253.63	10403.46	7644.75	10118.67	8334.66	11721.50	10281.45	11298.12	11068.45	6255.76	4081.19	3824.15	8984.77	8647.28	6496.16	3040.60	4336.97	1812.39	1711.92	1367.63	2967.81	1183.98	2245.10	3743.89	7223.81	4443.37	4440.50	3657.20	1679.72	1141.80	2624.46	2989.10	583.37	690.03	1648.07	5120.76	3160.17	660.13	731.90	841.54	498.92	463.56	419.62	830.61
472			37069.25	870738.81	37483.69	15784.50	29159.75	56438.57	14758.14	19278.38	25497.46	30618.24	17533.77	8070.32	10876.54	12936.93	15901.26	15657.00	18919.29	13991.49	12473.30	18535.81	15678.68	12517.09	14825.11	16092.80	20609.09	20195.23	5198.75	7047.52	10690.38	8367.83	8759.91	9970.07	7771.68	9200.54	7873.30	8938.28	1800.18	3091.11	2101.10	4017.13	14049.10	9521.72	5434.86	4394.48	3297.57	6584.49	5702.99
473			78024.97	1246716.62	65048.74	20863.50	106406.00	40116.63	29793.81	21756.78	28478.14	13435.27	15570.07	16221.27	12732.77	4437.87	15029.58	17265.34	12713.84	26367.42	31281.90	7980.35	10015.04	20039.62	4469.27	6697.81	20092.17	19673.44	18518.70	8263.65	6867.89	4683.58	2102.20	8921.63	11352.49	5374.34	2479.52	9019.55	9065.91	4191.21	2435.25	4615.12	2109.78	2320.62	3701.33	3389.48	2752.42	3173.28	1627.74
474			957017.75	4778230.50	414513.96	32408.17	15689.87	9609.20	12523.72	17112.73	13371.39	29007.92	20226.18	9165.74	15487.31	15265.08	15537.41	8997.63	5277.96	5890.99	5526.66	4846.90	6151.34	6545.98	6932.17	5267.41	5892.63	5602.45	7228.63	6637.21	3701.08	3458.17	4763.49	2701.53	3225.30	3412.04	2921.78	3194.43	2586.04	726.38	841.93	1406.63	1566.21	1094.19	635.54	767.23	1227.52	505.78	410.81
475			318338.96	4679029.50	245991.95	61560.71	69680.97	92208.30	93092.24	25588.80	18885.51	93294.85	58076.95	17182.16	36016.77	17391.95	19915.31	30876.17	41066.51	48365.31	49229.53	30920.19	35741.89	11268.49	26018.66	27776.27	15598.79	9126.87	4079.90	11243.92	5129.78	7560.06	7118.72	11197.52	3575.29	9489.87	10767.32	7896.19	6727.03	12044.99	7176.17	6474.65	8868.79	6253.79	8451.07	6759.03	3391.63	2436.85	2304.19
476			115823.28	2821147.75	26906.77	25214.57	28542.83	14577.80	8565.58	18461.99	11775.51	12837.59	7655.96	24116.29	14526.41	8861.87	4746.24	7967.07	10652.60	6321.67	6144.10	6589.36	7287.33	7065.50	9902.95	11625.10	12758.73	3984.89	5665.70	10858.60	5181.41	4447.04	2084.85	3570.56	4454.03	2044.74	2797.07	3792.77	2747.63	2211.77	2121.86	2709.74	2206.55	825.98	1425.32	1857.24	1142.10	985.94	748.58
477			215281.29	3213794.00	108101.04	83972.68	143541.85	143280.23	35789.48	46061.40	39475.25	26284.41	19796.46	26275.82	40126.16	21498.73	9957.79	28594.74	68290.92	32120.41	17764.77	31758.14	29280.34	23336.37	18670.19	12852.58	11905.28	14026.48	6970.69	17960.69	13636.43	8539.27	7672.27	6050.59	5630.36	3431.79	5840.77	6718.22	6809.07	3926.87	8017.51	7019.05	1213.69	2709.31	7540.50	5069.15	5539.99	6158.39	1297.41
478			1222117.75	23965884.00	1140319.25	8788.01	14935.73	47440.81	44974.02	37673.68	10666.96	10131.05	11615.34	19304.45	14192.54	8714.05	9605.94	8340.53	14517.66	20081.32	9717.83	15933.78	11345.75	13140.25	6830.18	5100.33	12218.61	9658.27	7385.43	3718.83	6345.67	4383.00	8467.30	4637.65	5420.75	9585.15	3587.30	2555.36	5069.38	5145.87	8453.18	6664.85	3575.95	1978.37	2716.77	4260.16	3313.68	3458.88	3879.26
479			71700.92	602005.43	76721.90	68366.84	30120.10	33662.90	19053.19	8353.64	18050.86	18475.69	17576.16	33420.76	37017.76	33839.21	31143.72	18734.53	8883.16	16605.04	10491.21	14725.63	13141.78	13089.54	6998.25	20580.16	19685.13	15159.82	10661.22	5776.89	6439.77	11127.89	12661.55	15145.90	7582.13	2623.61	4813.16	7051.95	6471.86	4361.60	4218.27	2627.47	3007.07	2277.05	3985.36	5971.32	2873.58	3380.26	1688.65
480			51740.57	3115381.75	60520.94	9878.00	48353.52	14433.12	19563.65	24907.39	19840.65	10953.10	13231.67	14842.12	4119.99	4416.70	10046.56	9879.43	5319.76	3444.95	6844.52	6818.02	6671.01	7797.15	7240.49	2958.56	12118.83	8852.30	6785.06	3297.76	6481.31	3777.32	3822.85	5915.29	8718.12	7391.53	8717.00	6467.06	1921.77	1412.18	3859.34	2702.05	4175.80	2130.56	374.81	1105.40	936.99	925.59	431.48
481			41004.29	646237.87	64175.56	84158.64	24791.12	68088.24	111930.37	37097.25	26821.00	25492.96	38572.14	43229.11	30779.25	11404.83	25394.15	46431.86	81831.43	69745.50	64583.61	39633.87	23448.99	22026.36	19853.65	7323.35	12294.48	9095.94	8593.17	6030.33	16096.62	40154.09	32917.15	15187.47	9416.04	4301.54	1728.54	2053.73	2353.12	2078.41	5458.43	16259.19	6419.39	3096.92	5976.35	3881.86	3439.79	3475.81	4490.91
482			287595.84	1361838.25	79301.25	22406.35	15240.28	24705.66	32991.53	41494.88	42547.53	33798.69	14955.22	12511.05	21319.49	35051.63	25476.11	15506.56	4370.28	8770.80	10772.27	13711.82	10299.58	15491.87	15271.01	5508.74	6928.40	8046.75	7711.93	10660.57	10772.89	10059.01	5428.30	3455.35	4587.01	5166.06	6841.36	3227.20	2657.39	3176.21	2547.89	3832.80	3791.70	2335.66	1985.25	4878.93	3101.44	2510.10	1922.53
483			216665.10	3011572.50	142170.90	47025.12	65023.84	35922.64	20921.54	16732.70	9393.58	20502.87	7565.42	19440.75	24845.82	17952.94	12343.98	6391.48	5871.56	7961.00	7527.37	7332.26	8537.59	11068.58	10422.00	8628.42	11901.31	5790.59	7326.63	8007.25	8541.91	4246.93	3209.86	4121.34	2781.07	1743.63	1670.53	3056.45	6522.07	2274.44	2242.75	3515.88	4997.75	4087.91	2789.28	1133.23	1515.86	912.99	688.11
484			1424831.37	4743745.50	339468.71	14077.22	13160.74	7731.66	6407.97	21974.35	31402.31	15690.28	2973.50	15721.79	9017.51	6456.54	28552.35	16971.81	3494.20	5485.37	5590.14	5374.21	14211.81	12588.79	4698.73	8314.60	17235.12	12855.55	6628.62	3169.72	2694.36	4220.44	3090.34	5220.02	2837.96	1844.40	4512.15	2389.21	952.49	2382.07	2624.93	2177.22	678.58	1718.15	2070.42	2464.92	828.74	776.82	977.91
485			242489.75	3193647.25	71601.21	19199.49	10099.40	23185.18	10929.91	10476.11	15867.21	14507.05	16423.84	26596.15	16022.62	4517.86	9591.63	7549.46	8469.32	6330.08	5437.91	6589.63	3921.71	7505.37	13922.33	6933.44	1548.34	2251.30	3621.55	5062.88	4042.16	2181.92	2886.86	3114.79	1336.61	2618.47	4155.29	4277.00	1426.32	1617.11	1989.92	3333.45	3538.77	1160.57	650.46	1068.92	1417.16	2106.75	789.26
486			4003107.00	12216733.00	1416416.75	23397.85	37546.89	32672.66	9196.50	41624.52	29412.54	21609.33	8644.94	16920.88	9864.92	10398.96	9339.31	14823.43	11826.29	22399.32	4234.84	10514.56	19757.79	6278.86	2852.08	5559.82	2941.27	5369.38	8614.13	7892.85	7212.80	12111.87	6632.59	7471.22	6155.99	3707.63	2056.76	1994.31	2697.73	2253.50	731.28	1458.33	1512.73	4205.22	717.94	1444.01	1730.43	2831.47	1422.52
487			851549.50	2792091.50	106883.22	21581.64	16209.66	20305.70	19391.96	14651.14	14062.74	10365.92	9450.72	10494.20	7897.05	4580.98	8564.20	3533.17	3389.99	6526.74	13779.56	6044.17	8587.87	5780.37	4366.41	3673.33	2739.98	4422.68	5431.05	5584.20	12319.13	4844.53	2950.48	4156.59	2982.59	3070.04	2401.96	2637.52	2736.02	2944.06	1638.76	1253.69	1096.91	959.76	1449.02	800.56	1211.96	1509.72	1103.36
488			35551.53	825113.87	30690.61	4655.17	5795.10	11459.91	6466.51	6675.08	4986.24	6387.07	14643.33	11495.31	8620.70	4462.81	3384.90	1890.86	3781.73	3090.25	5496.67	4687.96	3339.22	3291.85	5425.88	9484.19	4893.50	2533.53	726.12	3916.42	3856.52	4355.66	2042.32	1856.80	2073.87	1234.05	767.54	1164.06	1907.83	1561.01	946.33	2108.23	1924.45	738.08	1212.00	818.66	965.11	1919.66	1314.97
489			329126.40	5060971.00	162046.35	11717.48	5943.68	24135.08	21648.10	65112.15	37802.61	42619.23	9864.38	5368.55	16761.56	10561.59	28373.45	25799.52	35979.31	34852.60	15572.91	2739.23	3824.14	7877.23	15773.52	8998.46	12715.32	2584.80	3918.30	1736.44	6737.99	5041.54	3680.29	4317.47	6639.40	5386.04	3834.73	2702.59	11714.10	8750.26	815.48	2342.99	5407.13	2132.88	719.02	2730.42	1275.75	622.18	3339.34
490			1813073.00	5219767.50	527933.93	12881.94	7834.50	10480.68	25944.61	20132.25	8673.39	10890.64	7232.01	6131.88	5669.71	5474.63	9321.07	8510.02	5242.91	4430.08	3421.63	6246.87	6716.11	5714.97	4127.84	2546.69	1305.89	2235.97	2942.60	3444.79	1899.90	4480.72	6281.58	7347.24	3999.85	1701.43	1247.55	1326.25	1843.09	2372.27	1735.14	1612.85	1579.25	2134.20	1424.26	492.04	803.38	1085.92	838.84
491			186362.60	1326460.37	96111.93	30978.11	12859.39	6912.30	14113.85	8582.12	8461.60	8005.85	16001.88	9323.72	10144.67	20351.25	17828.86	2150.84	3931.86	9166.10	6104.18	6443.86	8998.96	3556.59	8161.62	5048.73	8407.38	5482.83	2141.88	3549.06	6904.02	7051.98	3555.30	950.79	1947.95	1360.69	1924.69	2003.59	2420.74	2192.17	3228.98	2524.68	1314.29	1881.80	2730.78	1172.10	1837.32	1660.10	883.10
492			873609.00	2596361.25	185212.18	71509.69	44681.12	38797.64	48964.63	31374.75	41540.98	43290.44	25340.01	16824.11	9637.30	22997.94	27474.41	11581.75	11764.09	21005.89	22690.24	19101.85	31082.21	24268.63	23390.65	14964.80	29752.61	27785.03	10205.19	7184.10	6081.50	6417.40	14656.74	21714.10	13571.00	6407.44	6398.87	4731.74	12020.73	8696.14	6352.81	4512.88	5312.40	9160.13	6673.87	3977.36	3302.68	5412.08	3823.33
493			99843.85	671623.75	50841.59	18233.93	52804.24	23137.37	15830.09	26259.73	10209.13	13322.89	10716.40	10611.78	15047.03	10493.76	13428.15	10711.09	7123.32	15426.41	13576.55	10276.01	7848.10	13389.66	10693.34	3988.41	1745.59	4229.51	4414.91	4731.61	2884.66	3046.44	3795.90	3928.26	5652.13	5692.70	3577.96	2377.08	4499.18	5383.61	3614.98	4216.55	2408.60	2107.54	1546.62	1114.24	1593.10	1930.36	987.83
494			248438.81	2817670.25	54091.31	8554.51	21439.32	14425.04	21991.83	20434.37	22638.77	16188.87	8589.44	14698.56	24907.84	12830.86	6793.23	13440.39	27963.14	14193.89	8782.50	7636.91	4740.87	8358.72	26862.20	27287.12	12030.54	5673.12	6051.79	9712.86	8853.28	3537.54	3955.79	5205.99	5814.83	3584.61	2817.29	3886.55	6274.36	5564.63	7149.32	2292.20	2029.91	1488.34	616.95	3192.81	4704.54	3681.30	1254.75
495			534135.31	5021115.50	487265.50	22844.49	43103.66	39676.74	50680.16	20906.84	10850.35	10223.49	30845.51	22081.94	33603.04	19550.46	9819.25	7835.33	4311.61	8963.70	6075.35	5726.78	9046.15	5913.50	11451.45	16280.15	8601.27	2293.52	3570.43	7162.14	6811.77	6078.23	4839.78	4224.39	2419.27	2102.53	2414.11	10253.48	3605.15	1542.99	2687.49	5869.74	3448.21	2756.18	2149.73	1128.96	926.41	1358.10	1978.33
496			788772.93	18388966.00	900953.93	28718.24	51626.18	30952.17	59732.10	39420.42	31850.29	33081.35	25726.83	15428.24	31599.90	25144.41	31885.09	32364.15	22178.06	37470.70	23479.00	19437.65	9578.63	31477.51	35485.64	21894.83	10555.55	10066.72	7024.89	3351.86	8628.65	9515.33	19648.52	6138.54	5699.15	6962.26	6737.14	4215.03	2688.84	2953.33	6519.73	10054.54	11902.55	8226.05	5737.98	2240.93	4960.28	2373.65	1812.37
497			80322.23	2029179.00	120052.08	28140.86	18287.82	17807.92	19262.63	43205.73	40480.66	27211.85	31035.09	20472.05	18733.28	29383.74	55612.57	80105.80	31023.74	26443.04	28686.23	16263.63	15550.75	39543.80	30836.18	17603.93	24161.52	18231.93	23799.96	29285.52	14175.75	6791.25	7425.95	4230.93	7721.91	3726.89	9978.97	5950.06	4598.06	8109.08	9953.74	8206.72	8272.60	5810.02	4035.92	3767.25	4195.47	1610.02	1765.17
498			673411.50	2083208.37	139450.25	19600.54	52448.65	33749.41	39059.83	59794.75	57576.55	19632.34	25435.64	49010.92	44885.21	30140.47	24511.63	49993.82	20733.07	17164.23	25590.32	17385.26	24378.06	19849.88	34053.67	30175.59	39849.45	14070.15	5942.14	11842.20	8294.63	14742.35	12046.00	7771.50	5034.50	3584.73	4226.90	6988.76	5283.51	3170.08	5406.88	2881.80	1850.91	4719.10	8044.29	5433.80	7277.71	3303.87	3875.96
499			467248.00	1038125.06	56394.30	14823.47	16435.94	9329.98	11431.41	5298.49	6247.20	4932.57	4721.41	2895.37	2933.53	871.76	3573.38	2500.23	5627.71	6172.85	2696.84	3029.42	3507.57	3630.33	5162.92	5316.39	3014.70	2113.39	3479.61	1624.52	1081.50	1111.36	1065.23	1943.07	1651.23	1297.85	1090.73	678.37	1061.94	1619.94	1052.48	962.36	856.38	1172.38	992.91	485.07	543.22	469.39	334.59
500			727782.81	1550408.00	191920.67	14178.48	9526.67	11384.09	23906.63	21770.12	11644.37	5935.57	12879.20	10322.13	13381.03	6240.04	7717.24	7520.87	3127.39	3728.54	7839.96	3562.27	3401.20	2784.98	3315.45	3040.96	2209.82	3060.86	3440.66	2267.62	3084.17	2076.15	868.40	1635.54	1080.26	1743.73	2488.90	3031.46	1330.90	1039.02	958.31	801.84	2171.74	1757.52	868.30	883.55	935.67	876.60	416.56
501			680340.00	4404931.00	159481.87	23349.53	41123.39	11154.54	16432.53	16119.88	7249.33	13755.60	10359.23	22962.31	17867.08	18421.10	16476.84	14877.65	8722.54	4369.08	5825.14	8196.31	9790.73	5770.90	10979.79	6972.68	5615.93	3524.19	3150.73	2370.01	2523.02	4088.48	2708.38	2377.95	3941.38	5202.26	2011.21	1474.22	4464.57	1836.25	3050.36	1883.93	2741.50	1273.88	1386.20	1198.29	2459.02	2604.75	602.31
502			234527.78	935988.18	48162.48	18986.80	12063.50	6932.00	13158.50	9439.92	3685.59	5468.67	6208.84	8763.88	5784.69	5988.41	8840.76	8095.83	6072.87	3250.94	4237.56	4017.46	3463.68	4534.33	4162.44	2768.46	1139.37	2586.60	5131.06	2971.93	4334.66	6923.42	3880.25	2075.84	2153.42	899.95	2751.36	1400.96	1855.15	3330.02	3715.56	1958.54	1230.79	1049.41	640.16	1114.73	1211.01	2361.83	1722.09
503			558833.25	1265669.00	111375.48	9329.66	9052.98	11270.08	15630.88	3676.98	3936.25	4941.87	7704.26	7133.58	1160.94	12543.83	9211.08	6442.87	2352.00	1740.97	2799.66	3263.51	4570.80	2009.36	2861.10	2311.32	2573.88	1124.51	1488.72	3592.55	4554.49	2475.53	955.86	1777.17	2873.78	2447.93	1879.88	936.54	1564.85	938.64	655.01	1351.52	1470.48	1712.49	1579.03	785.68	1379.58	1582.01	1953.14
504			306307.15	17490822.00	1704979.75	149188.07	48240.01	40237.66	80758.24	41108.98	21223.35	32558.38	34851.10	38910.92	23002.87	33654.09	52282.26	64805.12	63392.62	30089.58	11968.17	29341.41	24729.76	70544.09	78693.60	21150.43	25312.79	24449.14	41184.47	27958.57	42780.82	35377.00	23247.80	19448.14	12756.05	8323.46	9680.74	4536.71	5120.81	8884.98	8314.81	2821.03	11171.41	13665.73	9108.62	14674.31	8584.43	5512.20	2303.62
505			373424.46	7452002.50	286134.15	117125.66	23108.34	34515.76	14243.32	52662.42	36928.42	21072.99	33583.70	22845.67	23107.03	23143.01	23233.29	18519.36	41798.99	57222.72	26746.01	24479.22	26638.18	43511.53	29822.98	17320.41	17775.90	23955.78	14232.25	14201.66	13761.11	19485.07	32368.14	14432.19	9327.64	4685.06	5631.41	4204.64	4165.70	6586.90	6724.89	11739.91	4353.07	3010.74	3241.57	4335.50	1091.29	5233.94	1932.73
506			82595.78	1703317.12	62658.17	19488.16	21012.71	23795.43	19541.93	18290.25	19840.35	12790.69	11831.31	7206.04	20380.97	15411.69	10617.90	6273.79	13481.38	12120.63	13076.75	10446.87	11731.61	15185.66	21084.09	8484.38	7589.91	4971.77	3497.65	4981.73	2966.29	3096.27	3286.51	2468.64	6032.13	5159.72	6937.52	7567.68	4068.83	2160.33	2962.04	1997.91	4937.51	2670.73	789.83	2156.58	1228.97	828.24	2207.03
507			113277.70	1926345.12	173283.57	10635.92	39400.40	49838.61	43469.83	24301.70	39675.85	37900.25	21115.20	25131.27	10942.87	18733.34	16430.90	18813.52	38749.26	25739.82	7276.02	12684.80	44787.40	18948.85	7117.43	21455.69	11686.57	9043.45	10181.25	8190.21	12209.07	7800.47	6057.45	14127.64	14446.27	5504.76	11640.67	4002.39	9060.45	2749.02	4689.00	3445.19	5128.95	2993.28	1968.86	2509.59	4273.29	4265.21	1628.11
508			138021.40	3796436.00	163456.82	25623.56	25748.65	29543.91	41962.32	51920.37	29443.88	76603.93	73479.07	19925.96	34629.10	31438.46	30094.05	22322.68	37579.04	41882.26	40118.08	19779.49	7310.34	22978.62	21298.03	15756.69	9868.92	26283.84	5107.38	5829.66	11056.16	16065.02	4953.14	8701.05	14139.90	5180.41	6678.71	9627.37	8451.88	10997.44	20710.81	10298.49	2623.39	11082.59	7219.33	5971.37	819.92	507.68	1557.99
509			81864.35	403731.96	35594.24	23675.29	13292.79	6526.98	6161.25	10747.78	17323.21	5723.32	8354.73	6980.68	4646.19	4257.20	6708.00	10807.30	5529.88	11002.04	22106.07	5373.16	2661.42	6847.50	7302.02	14466.65	12563.19	6791.30	5390.31	2202.88	1949.01	1322.50	1235.56	2900.76	2725.21	3576.39	5474.25	4096.20	3389.78	3314.84	1902.43	1986.83	1106.33	838.65	569.17	1673.39	1379.62	346.93	519.41
510			639626.25	4108156.75	221615.81	19327.01	32315.98	41806.12	18094.26	21011.29	34220.20	20709.41	14907.79	13146.42	17440.80	36879.32	35479.36	7779.20	18436.97	25015.39	24145.06	23740.36	23844.82	35348.59	25158.64	25306.51	15077.25	10528.60	12613.34	12961.23	5959.40	9845.13	18479.22	22368.28	10797.89	5312.93	6365.86	3763.21	4727.28	2711.34	2766.33	3208.69	7489.08	6033.64	3731.27	1962.49	3188.73	3277.62	2013.61
511			1554670.37	10159018.00	485868.50	90406.62	50704.73	48186.80	25688.28	55732.95	143864.04	85300.11	71953.11	35956.28	58930.48	34025.71	41447.51	121788.34	87783.32	36466.44	38401.70	28438.29	33514.96	26925.51	24560.17	20060.52	33986.65	20748.33	22911.32	31458.14	23654.08	22577.25	13426.16	12291.27	18437.50	18671.42	9445.78	8299.93	6878.65	8665.80	12008.55	14569.27	9937.71	4806.41	6917.81	2625.47	3900.84	4652.82	5993.25
512			71793.75	2628371.25	36015.68	80274.43	85602.68	63621.77	26895.06	55097.19	26793.57	20738.76	23872.70	11348.36	22702.53	18479.68	29465.42	83280.67	28405.97	17215.20	12168.59	34000.47	6448.33	16944.41	8663.42	17574.52	9436.88	23221.26	15232.56	8003.21	8128.62	9283.24	12153.53	6582.83	6860.62	6505.96	7117.64	6901.91	5637.81	3037.72	5043.37	2388.77	3827.06	6815.32	2152.26	2021.14	3259.20	702.84	1196.88
513			397410.21	2208511.00	73683.12	62315.01	34270.47	29571.52	23663.00	14276.97	17928.85	11801.07	12174.45	17241.46	18215.83	39432.19	34885.44	39232.03	33060.30	8916.85	13263.55	14336.74	14327.05	4177.16	6358.75	8011.44	7378.28	14696.80	8284.72	12164.75	12553.61	11480.23	9596.14	10281.93	10394.13	18637.99	9625.85	8666.78	8610.50	4949.22	2471.14	2547.03	1514.83	4266.36	4737.74	4483.78	1622.26	4458.34	4842.61
514			43181.30	752421.81	52697.05	20001.05	20172.21	27931.24	20256.93	22325.95	22405.93	22950.00	23472.27	16183.62	18834.12	12855.86	13999.60	13864.82	5252.50	5918.04	3070.47	6438.49	8361.30	6046.18	5728.80	10065.40	9544.42	4777.68	2672.59	4675.88	10484.26	5428.92	3827.08	1679.81	3421.40	3080.40	4157.66	2655.34	2332.74	728.66	2031.72	1250.56	3897.36	3114.52	1636.05	2529.29	1756.18	1326.16	1047.03
515			206028.39	1855084.75	59821.28	16479.46	12647.65	10032.15	13635.53	31731.31	12135.14	8758.35	2647.89	6114.45	6946.08	7776.16	10009.27	3864.18	2912.83	4013.37	2142.98	3824.75	10138.50	2870.96	5013.22	3481.35	3881.05	8092.02	4896.46	2634.06	1719.79	4757.99	5848.14	2506.94	2599.46	4857.38	3745.34	2826.67	2510.12	777.48	567.25	1183.67	1877.50	1018.31	1197.58	969.02	822.18	864.52	305.98
516			276123.18	1065424.37	100390.39	13213.39	18549.23	20897.33	19259.85	35051.62	21786.91	11653.44	12611.98	24100.84	18237.38	14225.60	11816.54	12055.06	16480.73	15239.25	8248.66	4611.37	9297.49	3554.85	3469.37	6468.14	8254.73	13626.23	14084.09	6279.66	7040.00	6548.20	5596.26	4819.02	4019.13	8271.98	7305.58	2712.84	2478.76	4264.85	7680.62	6639.46	4331.58	5683.19	3977.15	1271.42	1662.30	2504.38	3276.99
517			56063.66	827513.62	62229.61	32555.54	11351.18	48898.80	37721.35	32830.25	23411.96	49321.62	40551.10	20821.02	27480.12	22355.97	13641.48	17146.45	21763.17	23977.63	9392.43	20626.31	19374.87	14046.93	11718.63	21689.68	15900.32	22423.54	30028.83	14536.17	6352.55	7195.44	10724.02	2674.11	12956.09	13299.18	4578.76	3433.93	3655.18	6316.49	6249.88	8575.99	4743.32	2054.81	2811.27	1628.92	2768.30	2372.53	2437.26
518			67526.73	1881212.62	44284.73	63547.32	66556.56	93065.83	71929.00	22068.03	85741.64	104581.97	15649.95	9362.88	35315.77	36327.00	39857.33	39154.46	46175.64	24149.07	20572.68	13983.96	10061.92	23714.54	30728.52	19765.86	9351.37	6908.38	8601.00	16609.94	19802.92	12890.06	7305.01	5726.41	5734.51	5179.90	8086.50	6767.10	8204.12	2170.35	7373.03	4607.33	2408.96	4337.34	4360.71	5064.69	1997.81	2993.51	2693.78
519			226440.32	1087467.87	125382.32	31528.22	34190.98	33828.41	38394.45	19480.44	37970.69	22544.43	52199.60	39832.93	21587.42	5190.91	38972.13	32485.54	22169.00	5803.63	8468.46	9590.92	21688.51	27130.97	21628.09	12751.70	5024.64	8569.27	6560.78	7502.29	6750.16	5437.81	4713.65	11725.21	9889.91	18239.36	26540.75	14613.23	7384.07	4835.45	3530.99	3880.37	6656.86	5797.88	4239.71	5452.91	8408.78	6897.23	6389.24
520			431800.62	10806578.00	330607.18	45385.48	60963.85	86499.36	35551.26	95575.61	34622.32	21931.07	40491.03	60835.20	26746.98	37680.17	97878.53	116531.83	49270.62	27401.66	44621.63	33184.63	39990.37	18507.10	69146.28	75875.03	35741.10	21567.61	12767.90	24427.78	24070.28	21533.18	18564.93	18491.16	14534.73	12025.60	17909.86	10584.34	11449.85	19965.62	10452.58	6648.30	12989.13	15935.07	11800.27	9993.93	5011.54	3230.64	7068.73
521			457915.93	2105334.25	99912.36	13683.71	36656.05	46447.05	21030.85	26971.13	16052.11	23911.81	37086.12	13540.53	8295.87	9996.23	10318.15	21003.89	29253.54	9377.93	3679.53	12814.78	11900.41	12341.37	6425.13	8543.96	9074.10	8856.06	3561.80	6770.64	7836.43	4742.61	3343.42	6396.87	6854.31	6168.57	1937.67	893.24	1410.34	1624.30	1899.68	3866.67	4001.66	4678.11	3486.25	1491.80	1994.59	441.40	448.22
522			194856.07	1677216.00	133610.31	80559.49	19180.88	28064.63	40040.11	40699.66	61654.00	30608.84	46211.76	40577.94	18160.68	30465.97	51799.85	20326.23	9372.81	35812.41	42025.44	37494.57	17161.61	11004.29	23618.99	16405.00	8341.95	9091.44	19376.41	27572.81	38327.34	10933.61	12686.25	8652.11	2929.42	3286.70	3844.45	5066.42	8100.93	7867.52	3760.48	4427.37	8744.01	7202.79	5724.45	3386.77	1140.49	4774.63	4847.45
523			215924.79	2515312.00	135391.12	76019.21	108840.62	90281.75	47013.23	27815.37	71858.00	47041.87	51899.09	63667.01	50395.77	17943.33	9244.41	30937.65	36694.41	11160.31	40979.17	34704.43	26260.77	32304.13	18419.36	16911.53	18528.16	15010.53	14947.91	12196.30	15834.60	14129.09	8243.83	10731.66	4597.50	10707.33	12044.20	7243.96	4124.51	8255.93	4871.16	5140.89	3637.00	1229.66	1412.94	3761.44	3704.24	1698.87	3179.55
524			653961.43	22819778.00	929469.50	21385.15	57721.78	50862.76	19001.08	42096.35	24475.97	64428.80	20597.19	7861.86	20629.08	24760.22	11945.95	89526.17	64199.74	37938.37	3029.37	14240.40	34505.01	10557.08	10458.65	13610.43	10506.77	5604.50	5064.89	15818.01	16114.79	13940.16	11175.52	5791.69	3873.97	3880.45	2660.96	2659.30	3757.69	6903.95	5222.84	7157.84	3400.78	4037.04	1671.92	1478.03	4507.55	3119.00	1232.76
525			23635.86	1048938.87	26849.76	24548.08	24733.31	23009.09	12809.39	10309.13	15377.69	25751.09	10836.87	10065.53	15655.73	4625.63	11625.89	15160.94	17076.11	4619.92	7590.67	4539.90	4187.10	5373.31	9207.42	9207.05	13095.81	21897.72	16424.45	9485.58	5568.39	3793.11	5086.34	8505.89	6953.84	4650.82	6961.83	3134.09	3381.90	1619.64	1847.19	3164.18	3969.87	5746.21	3213.74	1765.36	815.84	786.59	1529.30
526			3659644.00	13513705.00	1031689.25	63576.70	51379.67	20956.23	33472.08	47972.73	116906.38	76405.76	24734.58	104795.97	46705.59	19674.66	10580.81	29249.56	57476.86	21116.73	11123.25	17356.89	11947.56	36062.26	21243.17	15270.74	24558.07	5832.40	17210.89	20218.51	28773.79	14433.22	4154.27	6198.23	6296.31	6171.48	13093.11	4663.83	5499.78	6751.24	3854.37	3033.16	9579.85	13038.56	3917.67	2635.71	4452.92	4549.65	4429.61
527			265892.34	2842186.75	182976.62	80609.54	42726.53	37930.16	24404.96	11491.91	6287.87	8294.33	16434.30	6240.61	6493.13	4697.53	8498.47	7789.88	13895.17	10601.91	7377.18	3724.27	2277.84	7665.69	5860.85	3121.77	6907.03	6458.91	7409.82	6336.96	5409.18	2948.25	2233.78	3507.37	3119.12	3649.93	1871.95	1224.24	2070.90	3944.63	2366.45	772.66	1023.59	632.76	1157.74	809.92	1460.83	851.13	808.50
528			327906.90	5171123.00	259499.54	25895.98	31480.82	35513.40	36187.56	32421.65	27691.82	18628.23	23920.91	23809.70	33223.16	34194.48	25138.56	20063.93	22373.03	16308.04	16414.62	13072.85	8762.92	12667.02	16792.55	27191.67	14687.71	12117.02	9115.55	9359.57	7375.02	5568.02	6160.36	5973.39	3698.92	5260.89	3768.09	3543.45	7374.07	4441.87	3884.21	5191.87	3978.57	2056.36	2083.04	3427.88	1932.32	2991.68	1655.68
529			180956.68	2599170.75	150469.75	33484.25	22482.99	23004.39	17635.74	15710.63	15280.73	29049.42	31461.00	22959.23	16284.82	7598.89	6750.01	13106.19	6793.04	11410.34	9553.83	4477.65	5987.58	12792.22	7886.21	8370.30	5911.84	6454.19	8088.60	2008.83	4282.18	5078.87	7537.10	7371.10	3891.23	2596.81	2671.23	3583.81	4553.87	1767.13	3386.88	2891.24	2218.83	1560.54	1583.36	1517.23	1556.41	2891.46	3756.31
530			1023302.50	4676672.00	688601.31	22351.25	23955.46	27329.27	32321.29	21337.00	14911.90	6358.33	8693.89	24551.31	15810.69	13302.92	4906.25	3619.23	7261.33	9009.46	12329.00	5638.66	11305.42	4637.45	7514.60	7632.21	6209.53	8201.00	9341.60	4946.91	5404.75	1998.46	5576.07	5932.49	3026.76	4056.00	7414.30	4757.59	2760.05	7369.35	4335.75	5332.11	3289.16	2368.85	1044.71	2299.48	3124.00	2372.76	1441.29
531			96802.43	1506417.00	32532.37	11336.63	16917.71	14244.62	9215.52	19992.21	20627.01	13981.28	13496.36	15984.04	7543.57	8208.40	6792.75	10007.82	19362.12	15481.18	8064.61	6033.40	12221.63	8101.26	4622.77	4532.06	5701.42	6401.42	6545.16	7240.22	8066.96	8608.20	5424.49	1902.16	2705.63	2500.41	3798.94	1752.27	2666.02	4368.95	5531.69	2736.82	2269.31	2245.24	2778.44	1831.66	1667.75	1953.67	1367.76
532			57329.10	1331642.62	33617.22	25582.17	19430.37	8765.66	10350.86	13873.45	12804.15	9834.52	14081.66	7652.85	10837.02	13446.26	9001.22	14763.94	11379.05	2701.67	15369.93	13224.28	2639.21	6968.86	3725.16	3806.77	5064.94	6327.20	10670.85	5859.94	5835.53	5796.83	5126.46	6790.95	1139.44	3675.24	4897.53	2830.81	3606.46	2327.26	572.40	1587.34	2960.50	3432.71	1486.86	1278.66	1491.00	1112.03	831.28
533			57693.35	1108206.75	36812.36	10152.30	16642.62	13207.09	17057.54	25227.80	24864.73	16519.77	7240.00	7738.41	1852.31	3373.27	6956.88	4284.74	11742.07	7383.08	4219.03	7157.05	5255.69	7198.74	5998.27	11259.20	6564.82	2200.41	1644.19	3699.83	3336.44	5591.08	4065.58	4200.18	2019.60	3140.67	3095.58	4413.57	3331.90	3727.42	2415.18	2552.75	1635.97	608.48	865.78	1762.81	3035.39	2480.76	2169.90
534			685666.68	6199882.50	183643.17	42932.43	70892.20	36056.99	35352.63	8653.84	34650.98	82599.05	25783.33	18312.94	51216.07	38556.55	37856.66	9240.30	9794.18	11228.00	22425.16	12301.89	12983.65	9576.33	17826.36	16781.59	7948.02	8592.26	17894.42	12879.69	12974.65	9983.37	13671.83	16161.13	14366.89	6674.99	4902.94	3527.51	2689.72	1367.77	2754.27	3204.41	6110.94	822.38	1869.25	2530.36	2289.64	757.21	1583.35
535			209589.62	1997236.37	55489.34	24755.23	18300.14	16445.85	8182.31	13603.49	12333.72	15341.78	6582.16	22365.21	10869.20	5927.64	11697.44	6094.89	9784.67	10040.20	5082.88	14716.51	10678.73	5473.07	8657.58	6721.42	5376.17	7016.87	6633.33	4572.31	6699.20	6684.85	5126.33	1487.58	2552.65	3170.89	2996.14	1874.36	1589.21	822.72	1157.86	1902.30	2034.46	1417.05	843.52	1586.61	1469.58	1050.83	1694.32
536			99199.89	5947707.00	74674.85	22547.11	23268.81	14644.49	19467.45	15943.00	22355.14	11930.74	21767.26	9539.98	5780.13	11631.38	3140.28	8085.36	13591.80	38658.33	26149.36	14122.81	22277.70	17772.75	24044.02	14850.13	4508.92	14393.00	14065.78	6962.01	11287.08	12378.15	4131.86	4576.91	9460.70	4423.41	1072.49	8736.80	11377.09	6718.45	11404.44	4384.45	7076.61	4218.06	3471.46	5002.05	3515.64	3064.57	12607.04
537			331090.81	5760549.00	88067.64	44714.71	32203.62	49085.11	43306.93	48152.35	30466.86	24909.98	33818.04	11374.71	40091.92	43506.06	29245.96	13075.81	8821.69	12781.31	16562.41	20466.08	16957.59	11847.79	5768.09	10348.00	18610.99	21593.19	15278.87	7879.16	13196.16	13582.26	10296.60	6176.97	3920.00	3949.45	4008.61	1942.96	8796.98	4891.45	3198.43	8336.68	3556.43	1285.44	1214.13	1816.76	2107.11	935.97	2864.23
538			72612.46	1284062.87	16495.39	4019.26	38426.80	55001.77	52777.48	29251.44	15151.32	19734.80	12837.77	5199.37	7055.08	7757.41	18823.86	16839.78	10811.02	6228.47	22246.21	22583.09	11876.15	6256.01	7050.04	15214.02	4353.40	12094.18	5706.20	6323.94	13992.92	6998.22	5686.13	2601.12	12495.98	19918.66	16294.33	6433.68	6104.27	5980.61	5940.35	6574.57	2602.70	1102.53	3500.25	3143.87	1700.73	728.00	1729.05
539			200461.79	1798095.37	59648.82	9900.70	10934.77	10780.31	9910.92	8216.36	11883.24	7840.14	8843.05	10656.84	18889.58	14902.45	10764.79	3085.89	4463.83	6530.50	8064.33	3912.64	8435.84	4671.20	4120.69	4391.64	4513.15	3595.40	1780.69	2013.97	3725.29	5278.38	4750.06	1338.58	1957.45	5290.95	4126.70	2392.33	1536.57	2125.16	3447.30	2666.55	2126.15	943.83	1038.93	1294.51	1327.19	845.66	515.81
540			218760.78	1847196.75	63186.71	20814.58	16408.42	19508.49	30418.87	26951.86	13126.13	17381.17	13677.74	25304.41	10982.67	10406.21	7937.61	19437.77	15687.54	7625.78	6600.86	7367.88	11132.13	13098.94	13338.33	12107.33	5426.72	9038.29	11762.70	7331.45	8496.35	6541.29	6635.54	6886.10	5369.48	3568.59	3310.56	3852.03	6144.93	3309.36	3214.75	2737.19	2130.70	2057.63	1900.91	1813.47	1647.02	1346.87	2211.66
541			349324.68	3568095.75	69671.62	45469.22	29777.25	40486.04	34552.05	26220.50	40886.69	25708.91	27970.33	17840.08	14151.03	6079.53	24953.99	34224.36	18192.84	8774.05	17101.24	27434.79	16359.09	23300.29	16135.66	6896.57	4637.68	4655.81	9777.83	15135.81	11752.61	6243.17	8770.83	5707.47	10558.73	4640.94	4596.89	7023.24	8971.75	6732.08	2360.49	1881.64	1685.52	3866.05	4530.26	1332.63	1500.86	1214.75	2280.75
542			34323.43	610285.56	13002.18	13487.37	10115.00	10826.09	16806.68	9944.05	5135.28	9349.22	6078.94	10718.29	6896.75	6652.20	4480.89	7631.71	4892.22	2751.35	2618.27	6182.92	4714.38	8157.62	7631.24	1574.66	6352.33	11408.50	8027.45	2246.88	2015.89	1748.23	2127.53	2954.92	5278.99	2574.21	1966.23	3460.57	894.26	951.76	2181.86	537.45	495.98	793.73	836.44	639.45	304.54	623.54	342.96
543			131955.68	2681629.25	50253.31	6971.43	14351.49	14873.03	9957.31	15349.96	11754.64	7014.26	7799.86	14918.31	6504.69	4690.25	6555.56	9796.08	2859.16	5603.06	4001.62	3095.79	4758.35	2057.30	2433.38	3200.17	3124.20	5363.41	4873.81	3434.01	3374.89	3617.91	2390.20	1177.98	1157.43	732.89	1525.94	2429.65	2162.53	1037.37	1037.90	1333.91	1075.11	1023.14	1351.11	900.98	725.98	519.98	569.70
544			92611.71	1376847.37	63943.07	34409.22	21015.03	48451.46	106153.99	31507.56	6843.47	5773.32	18854.65	22318.43	21629.35	7306.17	20000.94	31648.56	29666.10	8252.80	9698.28	2430.14	6336.28	12029.20	12559.15	12636.11	11095.37	7882.11	10451.65	4263.32	2972.19	7278.33	6159.28	11606.67	8897.27	14600.90	9129.68	7956.94	4337.89	4394.93	3717.83	1545.32	3001.58	1333.19	4067.88	1748.51	1863.78	1525.38	2485.39
545			418476.62	806758.50	56126.17	3245.12	5005.15	6876.00	12674.44	13383.97	8508.80	11159.96	6339.03	6544.66	4880.72	2430.24	1793.65	6043.46	3895.91	4363.01	3515.23	3567.53	3866.25	1515.15	1408.42	2952.55	2733.63	1325.03	1704.90	1923.81	2805.56	2025.68	1020.29	816.52	1551.95	1287.93	1458.87	1134.05	510.59	1157.09	877.00	1104.21	629.02	628.14	574.42	708.13	968.12	595.14	382.53
546			150955.93	17796574.00	751701.37	81936.58	64971.81	85579.26	43459.09	52206.97	56060.74	31004.97	38687.81	61935.73	23412.89	18978.45	21309.08	40929.09	72503.75	23863.47	15524.87	23039.92	46687.45	20259.95	12988.02	24253.95	20365.89	17072.55	15169.89	4763.08	11905.37	16340.97	6424.33	7720.80	11176.84	18005.29	18118.59	8179.59	4603.69	3761.01	6526.79	9684.45	8672.84	5008.89	1805.92	2773.06	4674.66	2308.94	2029.48
547			215255.57	923269.87	70223.92	14129.25	17350.68	16729.62	22971.10	12891.81	18180.03	7811.62	10174.36	9411.20	9894.29	11547.64	9615.18	13977.53	11233.47	4303.19	7772.57	7105.73	11168.85	7415.82	4622.99	4203.70	6381.25	1478.83	3216.92	5862.04	6816.33	5139.31	4150.75	4949.29	2458.62	5150.71	4218.08	1381.98	2575.36	1346.22	2255.49	2361.19	1572.62	531.12	1569.53	1015.18	785.08	821.49	1272.39
548			50357.04	512739.56	69292.35	40232.66	49848.59	24895.87	17717.31	19499.24	114015.90	59068.99	15289.32	32593.03	80914.50	38033.38	5330.99	3711.82	6095.74	27328.22	14895.21	13542.81	13446.84	12446.85	8210.53	20018.90	29934.72	13520.50	6718.65	17883.49	10562.85	11857.21	35915.02	2210.32	9882.25	7182.73	7637.41	6971.88	4522.75	6004.58	6237.49	3318.16	3230.00	7100.16	2668.88	4415.62	7313.91	7699.83	7873.35
549			210548.35	1624731.37	42735.94	26445.77	28855.58	25623.60	15708.21	8562.98	25474.59	62430.27	63594.36	17529.59	26269.05	23364.72	26025.82	25912.64	20733.66	9022.77	5126.87	7174.73	11778.29	6795.41	23835.45	13249.51	6981.17	12431.34	15285.38	14163.04	11086.38	4530.23	7646.97	6235.89	7070.11	6043.06	3293.75	2500.58	5158.06	5258.43	4491.61	2562.51	7337.48	1682.93	5203.07	3862.58	3731.32	4006.73	3298.37
550			25150.94	708868.00	86641.88	55381.94	48229.06	33389.61	52832.25	58508.31	35437.08	45960.09	92086.63	36201.47	47688.57	14660.11	8333.99	8300.04	12900.69	20309.21	17609.33	5041.58	9935.26	7398.23	12329.98	10900.22	16685.19	11343.38	17590.09	13755.48	19850.39	10136.92	8675.84	4554.24	7032.77	6342.59	3688.11	4437.36	4917.08	4957.83	4822.99	8999.89	10354.18	9506.86	6659.75	5666.19	2089.60	2618.18	1680.49
551			69624.18	691999.75	39136.66	15581.92	19563.09	18736.11	10974.00	15085.08	14423.73	13114.21	13641.79	4840.37	12190.19	13429.57	11474.59	5990.02	5876.37	7626.75	5940.55	12035.85	9003.86	6715.36	10361.93	11930.41	15963.71	14488.89	10301.47	8631.57	4485.45	4931.61	4910.72	5117.22	3557.90	4235.12	2713.03	1650.75	2822.99	2879.91	2194.10	4536.71	4676.37	3824.07	3872.39	2051.63	1761.55	1715.92	1666.96
552			971736.56	24420014.00	617203.75	42272.76	59503.31	69412.94	59878.83	107561.56	149024.43	16876.96	16549.38	23487.56	23007.13	23056.73	6534.04	65353.03	58398.03	28244.60	18776.70	43326.96	25951.34	21933.14	18565.87	3076.63	20194.25	29633.24	22719.46	7545.75	26350.15	8875.91	8263.49	18904.65	15820.89	18550.68	23996.10	12158.13	7550.91	7109.49	10853.68	19170.92	15572.46	1704.96	2992.45	7836.85	6379.17	3002.04	2092.61
553			152483.31	770935.81	94520.33	47635.48	22094.95	27129.59	26268.39	6863.51	9725.00	12100.11	13872.17	9290.26	7029.64	14761.77	6974.22	5375.25	2563.22	3822.56	9803.57	14374.44	7234.52	7014.96	8956.11	13166.78	10491.88	2470.01	2561.98	6679.71	9483.56	5596.58	3957.66	3039.48	1279.16	3632.74	3949.70	1209.40	3280.74	3898.88	3599.64	1945.38	966.25	1755.97	1083.10	1523.01	1303.99	1419.97	2417.04
554			90893.33	601509.06	31657.58	6351.36	5194.56	12844.87	8203.92	6255.58	6656.43	11304.57	5522.54	3903.10	5069.11	6117.32	3046.45	1548.40	4569.68	4564.28	3113.24	3062.74	6115.56	3769.68	2417.91	4800.03	3838.80	2463.42	2283.06	3661.00	2949.13	1810.80	2425.88	1939.63	1043.52	1530.27	444.38	1091.14	1551.63	499.74	590.72	645.35	1631.75	705.92	992.99	1240.10	1053.69	735.82	278.41
555			273716.53	3188514.00	140074.87	38581.47	38384.30	19067.99	16803.02	32805.10	46766.06	18012.66	12733.42	18980.87	18493.25	15672.12	21472.75	13122.01	11193.85	21983.99	13036.78	9274.45	25004.91	22001.48	13860.67	12745.32	13660.37	20433.97	12264.94	13491.36	8421.99	4892.52	3229.70	4227.88	4621.58	5717.61	5270.83	2622.28	6257.04	4569.71	4754.40	6721.97	4675.42	2969.56	2564.99	3409.79	3267.75	1980.15	939.91
556			400432.37	2572664.00	109999.46	57908.85	79345.60	63254.32	5024.08	22085.06	28884.85	23248.91	20134.73	43236.92	20291.56	9143.73	19798.83	11706.35	15818.04	15328.33	10802.08	13059.18	11895.58	10286.90	6294.92	10490.53	22993.43	10058.54	14397.91	9087.25	8431.79	5964.19	5284.24	11285.51	18586.07	9233.70	4594.20	5056.93	4404.27	4881.30	3387.34	6171.85	1380.18	1878.88	3394.43	1417.47	599.13	1930.17	3906.00
557			115740.39	555960.50	102568.78	38620.65	4879.36	7407.50	9532.99	11344.66	23309.53	33578.78	7539.74	11318.13	5448.96	13109.32	10683.88	10519.45	7029.40	20394.25	26271.60	4264.29	7688.81	4583.80	7851.49	3731.12	7880.06	11589.89	2348.86	3706.88	8216.54	8902.22	3284.33	4425.66	7252.18	7048.95	4506.35	2868.82	1529.58	2310.65	1590.07	2574.63	3416.42	2959.87	2437.10	2275.75	661.02	1071.97	1200.53
558			155511.26	4107056.25	107424.62	46229.90	67706.04	14270.65	10174.68	6291.50	10019.68	19552.07	27835.85	15745.30	45217.00	30109.56	18322.39	30133.24	29889.80	17633.45	15327.21	16958.86	15194.02	8187.84	3637.90	13217.53	9366.13	13970.57	14146.21	16118.00	20652.78	22065.29	8539.70	3059.98	11604.93	25904.86	16969.02	4299.54	3508.69	4212.02	1424.34	4549.62	3411.72	1842.13	2358.82	1632.01	1013.96	692.57	873.02
559			1990280.62	4731945.50	232297.25	12937.18	20139.96	6693.23	11107.56	9640.09	3877.42	5204.67	5247.85	6989.99	9710.62	4995.40	8246.97	1493.20	1998.79	1897.60	1285.95	1736.38	3376.79	3111.67	2872.93	2962.33	1261.33	2057.59	1827.77	1281.11	2097.10	1470.94	938.29	1157.43	837.38	954.18	1091.59	1951.00	2138.86	2671.79	1290.81	950.86	459.43	539.28	806.15	1139.31	1120.46	1143.19	1391.23
560			218877.51	3016657.50	98644.14	51200.03	35407.51	37579.00	42301.99	19150.33	16274.76	11391.40	12785.15	5443.22	9713.71	8998.00	18064.31	27327.45	25051.97	12559.80	14671.18	17816.75	23948.09	17121.88	7855.32	8731.16	8652.25	14439.09	6992.13	2752.73	8391.92	8734.64	6886.27	6360.11	3429.74	3273.71	4767.37	2786.60	2062.14	1358.14	2589.86	2772.78	3196.48	2178.22	4942.49	6947.74	3945.25	1698.42	6984.00
561			163189.45	2332517.25	141887.71	62403.01	73998.89	24781.22	51008.43	49101.58	40682.91	25004.42	25278.66	45116.21	52319.62	33947.15	11100.62	12321.96	44874.13	32787.96	19405.55	15892.94	12999.33	32176.55	52403.33	38308.15	25511.00	16094.75	19305.93	13186.79	9041.78	8360.94	12546.33	12682.06	9918.16	12530.30	16641.63	14384.43	8354.99	6983.43	10719.50	5558.26	6931.56	3717.06	4425.63	5026.73	3408.27	2478.36	4730.96
562			987319.18	3451523.00	139736.71	25748.79	24103.99	27275.30	19282.15	28322.95	26816.41	6894.40	11008.41	18258.16	10078.48	4955.14	12704.82	12856.69	17847.19	15022.89	14549.72	4949.36	6865.93	6394.34	5590.30	10062.01	10876.99	20380.32	8587.67	8018.49	3681.71	3612.77	4503.45	4147.50	1308.78	4247.40	6448.27	5020.29	1775.45	1976.07	1299.34	1979.17	2622.87	1738.99	983.33	2445.48	1951.37	1811.79	1387.17
563			135257.95	3315915.75	128807.32	23130.97	36675.00	36329.69	84518.96	33420.33	44794.65	9175.87	13713.73	50019.27	25357.03	55547.74	40147.15	31387.15	18562.02	27387.25	16669.33	45865.30	17776.18	10963.94	9473.36	6133.27	11002.05	4623.80	14478.65	19237.85	30580.63	15566.54	11438.23	10689.53	8546.73	8917.03	9326.32	2907.26	1190.34	2156.10	3732.48	2821.87	2587.70	7642.96	4868.70	11334.13	9395.84	7060.64	2196.30
564			91190.58	1323024.25	17021.23	38568.29	42606.83	7947.89	4934.61	10050.38	34953.55	17824.32	10283.25	5817.19	5968.99	2933.78	10594.81	13825.00	24472.22	23320.55	19525.00	14433.23	13496.26	9271.70	9733.74	11899.26	7019.14	12482.80	13215.20	8619.65	5661.08	2258.44	4949.67	4754.42	2053.33	3196.16	3172.03	7505.27	7103.60	3736.41	1111.06	3957.79	4830.72	2026.01	748.77	1188.91	1765.89	1931.84	2990.19
565			50428.15	1590345.75	89937.62	50943.32	39194.02	28680.02	19174.02	18505.32	13315.23	9874.66	14385.52	41374.09	46953.44	15590.83	5368.75	22049.81	21915.62	6283.58	7188.04	7338.36	8335.54	12355.66	18047.13	10331.24	5053.07	8185.85	8112.42	8609.58	10904.37	5084.25	3389.69	4119.47	4198.03	2290.71	3430.46	6268.58	4165.16	3076.26	5010.21	3847.19	2818.02	2387.84	1917.49	2236.20	1144.47	1784.39	1768.25
566			273831.59	6821626.50	259005.45	37410.43	32153.68	16988.79	19808.91	16245.91	15813.42	8604.68	23700.61	7752.19	7590.58	5979.34	21723.72	10608.25	16551.24	5257.56	5101.46	9832.35	16481.77	3205.20	2695.54	5467.67	5266.84	3578.88	3808.33	4179.73	3589.28	9119.18	3288.76	2198.45	3775.38	3181.01	1339.96	1614.45	3274.45	2809.30	2659.45	2821.26	5358.58	5594.59	2611.60	2055.44	800.66	1142.42	2001.62
567			153114.10	3147378.75	57985.19	11082.09	9744.08	27294.55	26033.68	14935.55	21554.50	27364.57	11043.19	12339.46	21705.19	20568.10	13478.89	10661.22	8162.57	14215.79	8513.52	27936.59	25940.73	14179.05	16415.45	16646.89	9489.83	8821.07	10970.73	5835.84	11389.16	6696.85	6838.30	5377.05	6888.78	6494.52	4101.77	4597.40	3854.30	6598.36	5179.09	2063.93	3737.40	2748.44	1952.72	1454.63	4600.87	4529.02	2589.35
568			789167.81	4753215.50	474478.81	11626.06	10342.62	9499.32	15959.02	5411.33	5611.40	7747.12	3760.63	3944.42	5809.41	7633.58	4005.96	5207.10	6299.22	4130.84	1799.26	3931.45	1800.54	2393.38	2058.65	3014.34	4833.87	5518.93	3164.58	1494.37	1190.56	2179.29	3792.46	1875.72	1942.25	2024.09	2129.43	1027.02	1559.53	2543.18	1300.98	1182.65	865.35	2003.25	1692.24	519.24	342.72	503.98	493.91
569			486413.75	1467160.75	74344.07	19296.59	17319.69	18551.44	13704.84	23539.00	3634.45	3278.64	3971.50	8274.49	12866.98	4323.05	14030.20	7854.92	6803.82	13061.26	14731.14	4706.90	1819.02	1729.95	3781.53	10135.78	3070.33	1604.20	1455.52	1853.31	1300.50	3214.31	1489.62	732.45	1315.80	2104.24	1649.74	2720.70	1950.68	1537.11	2783.15	2323.85	1996.73	1241.71	495.31	1665.47	2286.82	2819.63	1505.39
570			868430.31	5024905.00	358206.78	59675.83	36530.16	26139.80	20201.15	40904.70	75854.35	18205.68	25147.88	30184.38	61192.00	44201.57	21685.81	26512.40	27761.14	43530.32	34347.69	23391.41	14854.82	24953.22	15015.85	23895.37	7456.73	10346.33	24915.28	6893.22	10816.50	21403.41	18967.11	4949.97	8075.82	12155.69	12205.61	11240.14	5225.59	3766.49	6566.22	6244.30	10312.07	8615.45	9981.54	3373.02	5404.27	6097.32	6297.91
571			93117.73	1096927.50	35251.57	5119.01	9111.56	2242.38	14643.80	5445.81	6086.95	11063.34	5261.30	2331.37	12098.17	7072.01	3431.87	4985.32	3478.48	9134.26	13380.13	2767.13	4154.60	5630.57	4829.29	1528.60	4437.22	1777.69	1172.23	1866.19	1994.52	1416.46	1571.86	1612.68	841.11	2172.83	1719.01	4033.90	4810.77	3009.30	1954.47	2612.01	1681.64	589.27	602.93	833.13	762.58	843.25	703.67
572			1079717.12	8872904.00	362288.93	75553.03	62739.06	24691.38	41033.26	33983.47	28868.13	17694.38	27693.73	34423.16	44680.76	20269.83	45115.74	30982.31	38273.85	14636.04	9963.84	8509.28	10210.21	9383.92	13351.53	7676.87	10431.48	14096.72	12965.88	8187.10	9106.46	22259.82	14154.18	9422.60	7608.74	5556.57	3891.35	5283.03	5936.21	5141.64	14335.69	4707.62	3279.84	3932.58	4211.57	3362.38	1565.20	2794.90	6672.64
573			99842.00	923190.37	67275.83	20310.34	13638.89	23515.93	20384.17	16542.53	5993.11	10417.22	12826.15	7707.48	3566.41	14516.00	18635.59	11535.33	7442.37	7700.64	5431.36	2379.29	2482.20	5753.61	5756.36	2720.07	2255.37	4676.36	4005.54	2733.14	4686.73	2355.07	2612.31	3861.02	2231.13	3996.62	4323.77	2969.84	4883.72	4203.41	2579.21	2617.33	3445.16	1341.59	1199.19	1710.41	875.71	729.55	1005.67
574			82557.96	1077394.37	42779.51	59570.44	14672.53	51721.47	13240.60	29277.77	10379.75	8456.41	6244.96	3875.03	17965.08	23355.62	34044.63	57340.17	28923.06	10926.61	12261.61	5316.93	9591.79	7348.30	12125.62	3864.32	9379.33	8889.03	3646.52	4586.69	6653.08	12040.07	14656.53	7938.02	2149.63	4724.55	2971.87	6541.68	7035.67	3259.92	3967.74	3619.05	3053.09	2345.94	2116.84	2160.31	1038.81	1186.40	1074.34
575			839812.81	4062087.50	185002.00	23153.58	26076.82	13825.41	13863.33	7873.63	5726.99	7898.76	7199.51	11949.77	9973.49	5344.65	3143.99	6002.90	6597.37	8954.88	4126.03	2708.08	4611.50	3549.36	4354.00	10423.57	5708.29	5152.93	7155.47	4909.03	2693.90	2049.82	3567.51	1715.56	3018.46	2578.80	1926.25	3182.12	3683.16	1891.57	1857.23	1796.48	1303.16	1040.32	1825.41	870.35	1052.59	1991.31	1742.65
576			733896.81	1979945.12	137394.10	12128.97	29359.81	25587.20	14396.09	6151.15	14878.05	11188.78	4028.42	8305.94	18144.32	31512.94	28613.99	14511.44	14636.56	8599.26	5693.76	4768.09	4315.92	4857.17	7701.25	7099.23	3548.45	14432.54	9125.78	4499.92	11184.66	5398.16	4015.77	3133.52	3981.63	4066.38	2465.62	3107.55	2104.93	1887.71	2036.30	1228.23	2090.91	1746.88	2379.35	819.46	363.02	981.26	574.67
577			89306.57	3708377.25	149790.85	27628.31	59265.40	98236.71	51809.03	13716.42	32672.95	32462.23	37076.77	32539.17	49258.33	48082.71	54671.88	35225.53	47898.02	57769.32	46915.71	37731.78	22782.74	12123.30	13263.75	9370.42	12148.60	14559.72	18884.16	15689.55	15168.60	14680.66	6134.41	7611.37	8537.04	6629.64	7800.82	11072.85	6456.97	9475.60	6116.93	6763.39	11671.00	8202.00	8507.93	8130.10	2969.53	2438.88	2387.69
578			278763.03	1630681.12	80408.15	12267.69	6570.93	7263.54	6336.02	8040.03	4376.42	3019.10	6742.34	4731.97	4379.50	3958.54	3435.11	3668.39	5397.87	5345.95	1892.81	4479.19	5223.74	4124.22	2599.76	1114.43	1752.96	1749.86	1242.10	1410.16	1101.31	2271.37	2313.79	2286.88	2623.46	3090.56	2871.57	1974.77	1275.79	2267.56	1569.97	1600.69	1239.54	1060.74	1198.85	1168.33	1193.21	686.97	548.19
579			114051.09	783713.06	42597.75	9569.47	8490.21	6971.04	11343.17	14741.85	12117.79	7104.91	7480.67	8201.00	4341.52	7567.42	9683.19	4934.00	6445.98	7801.22	16231.95	8809.31	3332.56	3758.62	5198.80	6139.67	4656.30	5088.97	1576.07	2644.70	3948.65	3408.41	2594.12	1455.09	1442.55	4009.90	1869.62	1148.20	1543.04	1977.00	887.55	888.33	1607.60	1244.41	1859.89	934.86	1018.49	1219.64	812.75
580			386753.15	1026425.31	85851.00	53157.35	14480.27	12463.03	16767.10	19937.06	19720.37	19648.78	23246.96	18533.62	15941.69	7634.01	4789.41	19242.51	41332.94	13868.01	11777.17	4739.00	20510.42	24690.79	13278.36	11856.94	17328.67	9298.38	4640.06	2672.09	3302.78	3019.39	4942.05	7821.40	3355.78	4887.60	5963.44	4490.63	5354.01	3146.43	2253.79	2029.74	1775.94	943.80	1922.81	1436.08	748.52	1266.96	772.07
581			596334.43	4751044.00	151641.79	6896.76	8228.43	12754.66	13904.44	8264.70	12774.19	9582.73	4952.26	8356.24	8744.71	6471.78	4522.97	3800.68	8424.61	2782.80	3723.60	2176.70	4302.19	4772.16	3379.04	6780.42	2698.52	2480.97	3736.67	4369.98	2271.55	1683.99	1840.05	3957.01	2214.29	3654.07	2166.59	1080.23	1455.24	1212.65	1007.82	1063.70	2843.15	2437.66	1368.01	570.47	640.40	693.35	396.44
582			108772.45	824690.43	88597.28	44026.16	42114.71	60489.07	19062.91	23312.94	30670.94	12847.94	26969.25	28832.75	51964.16	46481.88	63090.78	29240.70	21555.82	24903.28	18950.52	14989.94	20406.01	14512.13	23410.31	34023.42	27897.44	5569.77	28730.20	11876.38	19470.33	13215.98	9683.11	10063.73	9490.98	5420.14	4457.87	2360.43	3743.11	2177.17	5856.47	5910.06	1798.52	4483.29	3980.45	3389.41	7308.93	2570.40	2347.82
583			145041.39	897055.37	56011.19	35562.11	39004.54	21529.08	35413.35	20658.89	45994.96	54108.41	22552.81	6819.19	21078.66	32601.43	17543.60	11067.76	9301.82	21105.12	20298.69	6781.98	9266.53	8905.26	9812.15	6459.07	5353.71	5789.78	5460.69	4082.37	5743.57	5300.83	2290.34	3880.92	3981.12	8200.10	5155.44	3604.31	4468.89	2921.21	3167.38	2354.07	1820.19	2738.83	2783.47	2610.14	1158.81	610.97	739.62
584			227087.56	853288.62	35927.92	19246.59	14923.17	16232.82	14454.24	8109.48	7909.51	4924.49	4444.44	6323.58	8811.82	5541.73	6321.47	3491.41	4602.11	2744.04	6319.57	6526.24	8853.71	7743.98	8537.05	3930.53	3928.18	4535.17	5174.82	5317.39	4243.15	3270.47	1250.50	1635.43	3605.20	2050.69	3627.76	4534.08	2307.92	1961.46	2290.15	1303.94	1782.17	1109.72	1945.72	1556.66	1184.39	1731.04	1107.03
585			164531.10	4038114.00	84617.67	7512.05	5425.22	27245.08	20343.37	26034.17	39972.98	34812.16	20684.06	14932.07	17265.51	17524.72	19815.05	12854.49	14246.40	10389.12	7148.59	5674.67	14480.53	11991.12	5353.55	2661.52	4370.40	4094.43	6738.75	5823.66	8114.41	8630.35	6550.04	7043.11	6885.22	3275.95	4513.24	4503.20	2222.22	3745.68	1893.21	2144.10	2285.29	2186.46	2107.76	2170.72	1233.46	1884.03	1139.85
586			280921.53	3596570.25	115364.27	22067.08	24875.62	21314.87	27014.99	15156.33	22636.27	47940.33	18943.02	16478.93	24913.74	43283.19	53850.21	24804.26	10931.73	5644.30	9935.18	8707.81	18059.82	15544.51	9491.23	8056.58	9640.20	7474.18	9104.72	12317.40	27013.20	16881.21	10225.65	4466.48	8065.07	8721.24	6197.54	7666.53	15432.04	14283.19	7690.60	11515.55	9174.41	3222.48	3053.84	1893.81	1396.41	629.99	1808.76
587			332559.81	1725324.25	33372.29	47141.72	30904.91	35661.14	59124.65	29898.16	18104.01	19602.79	23380.17	23167.81	20803.75	14645.90	19458.16	24403.69	29504.65	23142.19	16629.10	18011.81	16944.61	15646.55	19419.11	6168.13	9889.45	15786.42	11513.50	8313.16	5998.86	11629.21	16854.66	8429.06	5975.74	9430.34	6483.19	2991.00	3682.42	2875.87	2401.22	2315.36	3471.87	9621.06	13803.39	5679.26	3063.96	2508.75	2112.87
588			2417314.25	34460748.00	3040738.00	47072.26	38561.97	23188.77	30226.01	30491.69	34169.89	32705.43	26357.39	17648.66	15802.45	22324.53	20284.49	6371.35	20812.01	9756.25	7731.47	17920.15	26710.88	20727.53	45271.70	36364.34	32960.03	10876.42	5829.19	4407.33	6188.04	7072.42	5364.17	8704.88	6649.52	5785.67	3914.86	5503.14	7114.03	5849.10	4526.00	1675.72	5110.53	6115.60	3166.87	2816.34	3290.25	3863.97	1600.21
589			85314.33	2636529.25	78776.51	47760.27	46157.72	62047.73	34728.21	27934.02	28236.38	26926.58	22300.14	21412.94	23200.36	21266.67	15799.87	16249.96	16226.65	17400.00	29180.17	24350.96	16109.30	5991.27	19575.43	15058.51	7407.72	7059.29	4414.44	8284.04	9834.65	9979.69	5287.48	5804.56	11382.14	6518.49	6140.61	3686.44	3839.03	6203.42	8077.75	6734.57	4931.06	3323.60	3500.70	2182.40	1384.00	2756.34	2477.11
590			461523.18	5170854.00	206395.89	113279.69	66579.01	20063.08	18754.28	49176.02	72702.48	57186.13	34723.03	33730.91	43082.52	25202.70	19111.01	7963.33	11741.36	22262.69	7426.97	17922.50	11603.57	17271.94	13190.38	7880.42	7381.11	5207.87	6532.77	5352.08	6424.98	19123.59	20336.64	7514.62	4521.60	11638.84	16040.68	13475.53	11964.94	5002.41	1469.34	603.51	1431.11	4912.11	4007.65	1425.04	1198.78	3225.41	2769.22
591			59870.60	712999.25	135362.48	62307.66	32522.63	15972.04	71655.53	130684.57	63130.34	4580.30	33935.74	57730.03	29629.92	38256.99	14181.16	23164.00	58847.98	80942.90	30312.27	17736.57	19394.41	40678.48	33542.23	26289.09	18150.36	5888.39	6581.46	6028.08	7975.58	10416.11	10966.33	5445.73	7020.85	11465.89	11537.94	12100.74	8729.63	2776.95	5529.44	4946.58	2821.01	3633.04	9688.77	8137.58	2614.58	2127.83	442.90
592			297153.15	7589309.00	276527.50	72384.78	50871.38	38306.71	32993.44	23882.84	31627.52	90995.32	47631.62	27480.44	23263.07	23661.17	25897.46	39512.79	17054.53	17848.54	26779.96	19611.69	18319.50	22779.75	11201.28	8608.60	18635.02	4344.99	17727.68	24290.08	27934.03	12690.69	3032.06	4097.44	3890.38	4646.38	6479.91	12188.26	5130.28	10077.67	6135.95	4927.10	2963.88	2898.39	4107.71	4010.64	4357.96	2771.46	5578.47
593			76301.02	1402729.75	35797.55	64570.26	35298.85	43327.22	43971.82	17156.33	14226.87	43952.12	59341.20	34519.57	18801.54	24627.17	18825.07	29076.07	53103.91	37868.81	43597.94	27405.98	13809.64	9233.31	21308.17	19388.77	9049.26	13946.31	18107.10	18371.63	6912.98	7081.22	15039.79	8375.15	6853.91	3226.72	5876.33	6318.75	9734.50	11429.12	4930.22	8185.71	7185.16	3765.29	2520.01	4298.32	4875.97	6189.38	3361.52
594			104872.71	953912.18	49292.98	13275.66	10844.51	7543.58	6806.45	11879.23	9680.71	5545.86	6726.45	4950.88	2955.13	5889.03	7525.13	3128.54	3145.15	2209.04	929.02	4669.07	10154.39	3698.84	3599.15	3758.27	4368.47	4937.14	2368.63	6976.72	5413.72	2290.51	3252.31	2686.96	1364.91	3283.70	5612.08	4614.25	3696.48	2392.50	4053.94	2320.33	1624.12	4572.53	2041.89	656.21	2176.26	2579.00	611.48
595			172916.67	1655796.25	53820.32	70168.96	77815.10	88212.45	60700.28	72007.80	39590.87	35514.44	12997.76	24983.63	27405.51	28431.69	11263.68	10132.70	20335.26	25718.50	23084.49	12341.34	15156.74	13445.08	9246.04	9993.38	9599.94	27054.78	16484.18	6356.72	8801.50	16152.76	13517.19	6019.08	3449.94	7399.30	6395.57	5424.43	5639.67	5247.18	4153.99	5805.62	3666.54	4244.01	2412.28	1814.69	3192.30	3435.41	4994.28
596			1199621.00	26395930.00	718382.62	49475.13	70428.21	70017.11	119130.71	73612.76	59643.46	27698.98	34110.52	15174.43	43185.08	66619.87	53500.99	44865.87	24427.58	5517.40	7118.12	9465.59	14800.49	19220.87	10374.15	15432.18	26320.82	9659.89	14141.35	4064.26	11580.99	20951.99	12871.44	17253.76	10624.94	10197.36	2497.53	4567.62	7500.49	22761.75	11488.27	5959.28	21082.00	3318.13	8067.15	5130.79	2287.61	5969.71	6739.14
597			355371.03	1794590.87	87175.42	12590.08	9795.56	17451.77	9927.42	11274.99	10670.42	6699.44	6023.29	5411.02	4751.17	5822.57	9451.03	7966.26	12595.42	10111.57	4525.47	11123.84	11738.95	4802.01	6955.87	2749.85	1339.75	2689.55	5090.68	2193.58	6032.34	3484.91	4135.31	1934.93	2993.41	2132.26	2754.20	2933.49	2506.51	3474.52	4025.77	4595.36	2810.58	1276.30	1314.36	787.75	1926.43	4905.23	4102.40
598			133691.03	1937763.25	53988.21	9874.00	20676.64	9050.64	7618.31	5457.52	9854.37	13522.31	4723.95	7513.87	9450.75	9563.12	5456.70	5197.25	6709.23	5187.88	5878.00	3438.39	1643.19	1970.80	2219.20	4978.27	3705.82	4989.17	6364.72	3278.78	390.01	5167.04	2178.47	1775.69	1726.43	1591.20	2833.13	1596.92	1907.19	3275.51	2504.52	1107.28	2313.34	1611.40	838.57	601.40	627.22	623.29	1566.66
599			2242566.00	4263613.50	216128.14	21730.50	23818.33	19902.11	25976.21	12348.67	23897.27	14665.10	16261.14	9123.85	6956.73	4270.22	7301.86	4382.95	8772.20	6485.30	6980.82	4828.19	1916.53	2156.60	2632.38	2964.39	4078.93	4215.45	2949.27	1769.78	1939.46	1010.58	3149.93	1982.09	3787.94	3890.83	3507.21	2660.30	2841.23	1109.11	1461.02	1236.19	1615.19	1124.33	1510.14	1964.03	1931.92	1316.46	1335.51
600			131369.92	908776.37	57702.87	35161.18	27742.14	23859.14	35617.25	48491.00	47610.58	27727.95	8848.43	6371.83	8736.79	8976.62	10528.60	6828.63	10116.86	8677.00	3046.87	12321.17	33550.71	18415.19	9635.02	6444.71	7815.30	16079.25	21023.55	15251.25	4917.08	7546.97	4071.05	7213.53	6233.00	6593.88	3448.04	4578.43	3010.82	5314.73	4746.17	5301.53	4298.88	2678.58	1765.28	2474.17	2044.24	1098.16	1885.08
601			83371.08	1248360.25	75819.96	14584.43	17243.95	27465.14	14026.56	17714.62	27059.72	50924.11	22274.18	8565.38	13292.12	17995.85	21275.54	16441.66	16043.59	17236.04	16915.54	16273.44	6172.55	5958.61	11678.01	9484.81	3880.21	9211.48	3973.48	7168.39	9142.38	5210.84	6528.27	6830.41	7456.02	4494.09	4516.32	2928.81	2461.97	3571.14	3426.27	1316.48	3110.36	6354.76	2475.41	4347.54	2116.40	2878.29	1345.82
602			16486.32	669144.56	56843.33	41775.58	82743.81	118325.19	60453.54	30565.48	37943.86	38599.71	33723.21	86385.69	47451.89	46375.08	80779.39	101678.49	47611.67	19237.33	34076.85	13635.55	7900.83	43444.13	24710.66	12006.41	23977.67	15926.32	7539.36	11893.19	11579.37	5401.45	4104.13	4218.57	13659.04	7961.03	2873.03	22219.30	28527.58	6723.13	3793.89	9922.30	10321.74	11272.84	11222.14	6681.46	8302.09	5948.79	2103.95
603			1415162.75	4586318.50	258177.26	32514.58	41484.45	16395.31	20491.07	17688.67	12866.36	12369.65	38917.15	21552.86	4220.49	3810.06	2007.67	2222.30	7496.78	16023.78	5986.96	16745.81	12576.88	19302.80	6612.14	11159.71	3338.60	6502.80	9264.97	6410.43	6368.53	3926.27	7650.33	3115.12	1873.26	2509.46	2961.94	6515.48	10033.87	6112.70	4737.34	3611.05	1118.78	1405.55	2091.68	1291.23	1179.33	2036.47	1160.39
604			96457.82	5929415.00	276008.03	33487.17	18129.72	21670.86	24351.66	20807.09	4518.96	16690.25	11935.12	14565.60	11676.52	23870.53	17689.03	13381.60	8930.34	5925.98	3341.55	7569.56	9470.16	12750.02	7961.82	2500.96	5954.12	7642.08	3856.29	1719.53	1591.63	4193.98	4037.04	7956.90	3782.73	3277.06	1360.02	1304.58	1569.26	582.03	1219.86	1440.75	1077.99	1528.82	1792.03	1633.43	2104.90	1563.76	1822.34
605			119166.35	3229167.00	57075.19	32201.06	32361.06	26716.38	9638.27	23411.33	29604.22	37157.29	13560.64	13362.12	18169.63	20177.29	14065.25	17157.21	36061.83	12635.74	7342.19	24043.66	32915.59	13097.91	11154.38	15831.70	21894.56	6481.94	13871.87	15630.29	9767.34	6096.69	4348.69	4516.57	6045.33	2005.68	6086.67	5234.35	1898.30	3766.41	6455.31	5510.05	1558.55	3604.39	2674.36	2224.80	1484.36	1705.36	1743.51
606			137826.21	593450.75	38706.80	4572.45	16409.82	7016.69	13349.21	15567.11	21489.58	32173.41	17406.52	21063.17	14717.24	14389.43	4421.40	3137.81	4776.67	4436.80	16586.12	13602.84	3166.37	6489.26	10536.65	10247.55	8714.48	4238.25	2290.76	2279.29	4472.36	6258.94	6588.78	2985.39	4204.56	7764.53	3665.69	836.89	3403.18	5080.68	7739.15	5301.56	1901.02	1151.90	1398.07	981.85	1646.87	2539.05	1306.54
607			1016516.93	4038747.25	247293.14	31345.46	31026.08	20771.67	14019.83	31609.07	40598.82	28203.60	19568.68	2799.93	21271.22	30578.76	13515.68	13460.99	10424.09	7875.63	11357.59	15174.65	17119.46	23097.28	30445.90	6896.02	6519.71	7979.53	5594.91	11864.58	8717.51	8138.31	10835.85	6638.13	3479.46	2567.98	3525.91	2726.77	4873.89	3901.90	1756.52	2256.05	5113.07	5366.99	4092.18	2478.38	2050.27	1404.52	1403.02
608			1302172.37	13900944.00	764153.56	56646.70	46355.04	47851.00	80920.38	73744.67	26327.93	14003.35	35594.85	25807.96	23892.64	25260.76	31063.21	23273.66	8024.35	10081.83	24499.47	25603.76	12627.06	12387.05	29675.87	15554.58	13174.09	4039.29	5898.38	9062.07	15059.56	18735.16	12749.33	6009.61	11976.01	15271.01	6709.57	7313.08	2634.57	21409.06	18442.89	7585.99	8878.30	5029.56	2960.70	2731.18	4265.23	7796.83	2944.61
609			40965.91	930239.43	51527.71	13932.74	14976.26	13129.01	14460.91	11540.73	12735.82	6084.16	4627.42	16639.39	10382.00	12593.28	26438.51	10771.16	10514.38	15136.09	11666.26	10436.16	3989.82	4813.95	3015.40	3584.55	3730.14	4010.18	6026.80	3459.11	6505.40	5684.38	5567.39	2245.71	2663.40	4899.54	2387.85	4102.13	3013.18	3353.36	3194.51	2050.46	2567.25	2201.56	1200.35	2858.74	3191.34	1818.97	859.86
610			67675.70	1151774.12	60265.61	42062.98	27177.04	27875.12	19362.28	24872.72	32084.40	23093.04	29992.52	35332.48	17383.03	12896.71	6231.70	21804.24	26953.82	9387.21	7819.47	16571.29	8905.41	5806.15	7134.87	15332.60	11689.30	6530.55	9336.43	13756.29	7146.95	3776.03	7151.25	4968.96	4249.73	3514.61	1342.74	5238.47	5037.07	5961.66	6351.32	2329.59	7688.53	1854.72	2389.21	1101.65	1346.90	1060.27	2907.88
611			179756.42	2956275.50	194715.17	57279.27	58174.38	34237.46	33038.58	69148.35	59074.46	46426.98	63980.51	59234.67	24779.77	20011.64	34151.06	8435.59	24263.30	21895.29	20077.83	11331.27	8006.36	27233.65	24996.05	17205.11	16156.04	5019.16	15588.70	17331.39	12591.97	12533.10	8381.09	3836.63	8737.33	16973.31	5988.94	2466.01	6191.62	5769.15	7889.91	4813.18	3723.97	2279.45	1404.17	2372.55	2465.31	1628.76	1833.44
612			19953.15	735651.68	52785.88	31852.48	24226.64	13522.37	19326.67	25227.98	19873.08	17475.92	11996.31	16825.30	13922.23	13372.11	18692.94	14066.66	18201.73	5949.08	8401.79	9538.83	4710.07	4447.77	14187.16	9037.51	10461.22	4767.30	8782.78	3040.52	3043.10	4372.47	8198.61	9924.10	5504.08	3724.95	1323.26	2610.60	2786.03	5765.76	9837.40	2688.16	1363.02	1371.85	3074.02	3198.26	5115.56	3691.05	1458.15
613			22372.55	809990.93	45166.26	15065.68	32566.65	22961.58	26711.00	24884.66	12058.49	9468.96	6772.30	27188.63	30242.03	5756.60	22321.78	12275.47	8301.91	11235.54	11813.41	6501.90	6062.57	4468.18	4069.69	3025.72	7588.96	8591.35	5919.88	5877.72	3457.32	7104.96	4498.90	3364.53	2167.77	1108.82	1771.57	3172.23	5015.02	2289.60	1669.97	1725.78	3258.36	3181.80	1579.94	1370.36	850.28	419.84	871.57
614			39172.80	868774.93	76734.03	25298.05	6460.38	15511.29	30451.38	9111.20	7343.47	7572.80	19873.98	15771.08	7599.51	14641.67	15711.16	16143.17	11822.64	16291.37	15198.54	8197.70	12407.06	13609.05	6558.00	3038.30	5402.56	10165.04	14119.31	17062.32	6077.06	5276.57	7831.76	9754.53	4378.24	3462.07	5147.05	988.59	2544.80	2012.17	4011.45	2564.41	1531.42	2157.98	849.62	854.88	2390.18	3097.36	2539.20
615			403500.87	4173444.75	161308.26	24681.60	11620.34	14163.35	14445.99	26278.69	21873.22	16178.00	24564.53	42908.78	20312.43	33649.14	36922.40	18225.10	7634.01	26808.25	31733.97	26406.40	11547.81	9761.74	8208.63	6152.97	7423.65	8456.70	3886.73	4664.89	11048.47	5796.26	3288.05	5254.51	4632.41	5770.09	6488.24	8270.91	4424.85	1891.73	3860.15	5633.00	5085.50	3616.78	590.88	4420.43	4814.55	1489.62	1247.14
616			628127.56	8358039.00	242288.67	101963.55	83370.43	76368.70	33198.75	25337.90	77917.85	57793.18	76249.35	12478.26	21021.79	38207.98	56465.37	27893.67	39797.02	45684.44	24811.81	22304.11	13030.48	19649.76	18814.89	8288.53	12519.98	10001.21	17683.41	9606.56	11473.64	13164.62	14771.60	12284.17	11409.17	12716.68	7916.76	5824.30	4137.24	3983.28	4853.42	3304.24	19283.78	6770.48	3384.15	8280.10	8598.08	4354.29	3131.81
617			25887.47	440047.00	29718.80	29477.95	18148.59	13613.00	17515.11	38417.53	31878.58	20755.36	13254.96	17563.68	24516.15	10005.98	17376.99	25653.74	14251.03	19623.25	13735.00	7680.80	3746.61	10201.13	9779.36	13866.66	19009.65	12649.56	10797.24	7878.17	10146.95	8568.89	5167.06	3302.55	7506.78	10971.49	9689.65	9988.40	7194.29	4499.30	4044.84	2828.14	2211.06	2160.94	2985.09	2408.80	1385.79	778.09	1680.15
618			441580.62	10937253.00	241625.87	65686.03	80465.89	104807.42	67306.28	63680.55	38794.05	21316.50	27190.92	56751.83	96291.98	105908.32	18442.04	25669.86	32368.04	34998.03	26403.80	14204.67	13509.29	21902.15	56690.22	37817.91	26878.84	24625.45	15266.04	18417.84	18140.12	17363.67	14330.31	18588.19	10905.93	14233.19	7580.52	8475.17	9086.23	16354.68	14181.88	5118.23	4939.12	4486.05	4746.67	6850.52	3944.53	2495.22	2960.96
619			208833.54	2036548.75	95863.93	56243.19	83028.03	51061.44	72962.07	28995.59	22031.00	18887.47	54244.27	26240.71	21138.89	9907.66	13140.82	31102.85	26321.20	7598.32	10705.52	13012.98	34353.01	10898.80	22570.83	22269.92	15008.83	15815.40	8526.94	10977.04	12655.25	6758.86	20593.53	20275.85	15506.93	11921.96	3492.78	8091.70	3080.39	2734.17	3618.80	3033.76	2012.13	2607.72	3377.17	1582.17	5626.57	4436.08	3032.87
620			68439.68	1439522.75	75864.96	9860.89	26292.42	24327.52	23551.13	28886.55	7786.44	13127.26	25519.02	13688.94	29678.60	17129.45	3001.37	4524.44	15841.65	14311.49	1852.47	2608.76	10979.37	12132.28	3850.20	3136.25	5882.61	7806.36	2480.48	3338.56	3798.19	4474.84	3446.69	3858.08	3223.47	1740.80	1907.14	3425.69	7366.87	6869.05	3654.78	2427.24	3288.24	4127.29	1594.62	1206.15	3434.05	2036.29	2755.02
621			942057.43	3445500.50	101321.36	36882.37	26165.24	36305.51	68333.76	27442.06	24211.53	21274.26	10701.25	13395.29	33525.05	24731.24	21100.52	21340.50	20111.17	10759.73	5970.84	20603.69	36154.18	12061.61	6059.68	8553.35	17842.66	9682.75	18517.46	3523.46	10906.58	6292.16	4708.81	9663.29	3931.48	6587.20	8104.89	4574.19	4232.29	2726.68	3559.60	5765.57	5081.28	3152.87	3171.21	3187.55	1788.46	1692.55	1409.88
622			114874.08	690398.62	152916.57	59924.25	20682.60	17934.59	14272.03	12804.03	8561.50	9775.48	15845.39	28673.19	17021.48	122668.17	77514.79	50991.08	15728.23	28509.64	20009.64	6798.97	20319.12	16227.61	4281.26	11025.10	12567.66	16418.68	29730.61	17045.49	4543.71	14073.74	4023.22	3364.54	18521.93	11999.58	8363.11	15511.56	12612.29	7032.73	3767.12	7097.62	5126.18	2177.70	1072.62	2479.33	9258.78	13623.28	2222.08
623			172522.20	744567.62	53800.44	27824.20	21208.07	11207.81	13596.76	19969.10	11632.64	4063.04	5947.28	15447.24	10707.31	5488.89	8760.38	13816.43	6739.63	4035.73	5479.56	2667.53	10897.49	14573.90	4703.35	6336.26	4768.32	4901.55	5480.61	4926.52	5245.36	12144.66	5569.40	2810.11	3975.07	1347.51	991.63	1362.18	2025.20	2847.32	2045.77	1635.25	1366.08	1044.19	1682.60	2820.12	2050.99	2509.35	1326.91
624			98970.61	2910621.50	201298.03	98566.06	92272.09	47633.30	84554.53	102661.39	75745.91	68399.48	33355.75	30538.25	30777.87	18443.49	36662.46	22265.94	23636.96	31289.75	10054.44	13278.43	16845.85	18179.49	7715.25	19329.36	15010.67	9720.82	21588.08	24452.15	20643.92	21160.86	9488.92	6706.00	6602.58	6444.42	7089.93	6865.71	6162.72	4647.49	6814.88	7397.50	3663.84	2425.54	4701.59	3633.47	2407.53	1749.99	1073.32
625			1041708.06	3371824.75	169098.37	57226.05	28838.08	17272.33	16995.46	16136.68	34315.66	31616.99	24832.67	32700.29	36741.35	25813.31	7469.66	7642.09	13745.93	8006.39	11615.91	14648.72	12746.11	14531.87	11489.85	19871.44	18385.38	15109.58	9068.66	7092.69	3462.04	3272.41	3541.76	8297.22	10763.25	5675.41	2870.13	4441.63	6625.02	4982.40	2836.80	5857.17	4338.66	3716.65	3479.23	2515.87	1738.27	1525.25	1923.96
626			564265.06	1693982.62	99086.11	21696.60	27260.89	26115.01	9694.77	19526.10	11981.27	25256.47	9213.96	10708.23	38114.26	15743.68	10265.43	13539.54	8887.54	32340.93	24147.31	17392.77	23396.02	7840.42	8066.64	10805.71	6441.36	5031.98	12058.61	10156.00	12631.52	12030.20	18594.90	7403.18	2021.95	1418.05	1947.10	3340.50	5010.52	2542.36	1534.54	1861.86	1999.51	3781.37	5101.75	1194.23	2140.29	3555.60	1297.51
627			77078.68	3565654.75	70120.57	41831.06	30972.32	10859.19	7305.47	19184.75	24833.34	12600.05	27351.66	16502.75	8311.50	18336.65	16035.20	26507.67	23751.69	21581.29	26698.67	29428.34	15817.13	10557.70	24816.19	22334.87	4112.81	3581.65	3552.27	3905.49	2901.37	4322.07	10056.66	9020.62	5383.13	10145.30	9469.38	4126.96	1524.63	2241.68	2419.47	2505.12	1258.39	640.54	864.32	923.68	1301.78	1699.42	463.45
628			127203.67	464833.46	46117.29	23402.26	17139.41	13932.15	8138.87	14544.70	15092.44	10396.37	10760.54	11995.88	11440.70	11288.60	10027.87	7018.64	7588.39	7824.88	4589.48	7296.74	5021.39	6678.06	5045.24	6697.68	3858.32	6833.24	8661.51	8974.09	6963.11	7769.28	3834.61	10946.24	5401.65	3816.29	3419.84	2231.71	3479.40	2193.57	2135.62	843.90	2528.35	1424.38	1269.37	584.29	1272.53	766.45	951.26
629			162905.89	941023.75	73512.03	31375.29	25731.04	21585.30	26931.68	29370.18	16312.21	24052.10	32172.11	15044.69	17525.98	16633.25	23752.19	8255.09	13612.71	7537.46	8435.43	14495.35	8691.71	3848.86	12359.37	5304.05	5972.40	11251.45	7855.15	4823.28	3737.11	8678.47	9336.68	3031.93	6203.38	10293.80	11742.20	3668.19	7971.95	4288.43	2410.02	2845.62	5511.14	2290.49	2049.72	3125.18	2489.18	2147.82	1710.84
630			877370.62	8776192.00	355980.00	33383.96	35532.97	18568.55	21069.90	22657.72	19256.71	16296.00	28202.11	9050.59	13213.84	11874.18	7193.69	14998.06	14583.08	16786.25	16752.03	9863.83	13859.01	6058.52	3182.90	6389.34	17052.58	7737.25	5439.02	8875.62	4052.30	3502.34	1618.78	2787.86	1342.22	2540.26	3751.92	3837.62	2452.06	2897.27	1966.44	1420.23	1941.40	2241.96	4052.84	2433.46	2360.03	3578.08	1264.80
631			70697.97	510863.84	26144.05	4647.04	29179.01	40182.32	16905.15	18223.96	27480.42	25563.34	21025.30	11976.97	22854.26	26869.55	22614.06	13115.63	22991.46	20864.59	4898.36	15434.34	8201.74	10182.82	20554.75	13718.64	15867.09	15546.51	8205.99	16453.38	14699.93	12841.09	9277.34	10426.08	9474.68	4680.73	4670.50	4499.38	7082.19	4298.26	1843.56	4242.94	8919.87	6100.43	3901.20	1328.44	1008.41	1897.10	1793.47
632			34952.44	654688.93	111837.50	46436.56	13707.43	29848.18	20238.79	21459.68	19529.16	16097.54	26190.95	18318.75	13398.25	26177.91	40866.10	22672.14	30778.08	38869.33	31267.32	11883.87	14158.28	9090.79	11212.18	11519.11	12070.26	11133.16	12836.90	15093.66	13610.07	10516.78	8717.65	6606.54	3932.32	3806.28	5075.14	6820.98	7895.06	4248.88	5825.41	4286.44	3167.77	3873.72	3305.89	4527.51	2270.39	1377.87	1106.65
633			312762.78	4851213.50	246383.15	31407.81	35014.64	22339.43	24208.18	6572.71	11655.63	6667.64	7501.09	6798.45	11886.26	5031.04	3420.69	6204.26	7137.24	5038.04	3873.90	7295.29	6803.09	5173.08	2364.54	10025.77	10604.44	4567.97	4386.33	3974.86	5214.37	2886.03	4538.43	2994.17	6352.86	6596.52	2686.50	1735.71	2198.03	2617.48	4689.46	2144.20	1937.81	2013.89	1088.91	864.61	627.58	1225.96	1379.93
634			100359.16	1035833.25	42482.23	21553.17	22459.19	35137.61	9243.42	16133.91	16111.67	4956.67	3738.53	4299.16	6748.37	12330.98	8781.02	10377.12	15044.11	17721.94	9806.35	13491.06	9965.60	9049.49	10048.77	9140.20	4853.70	5091.90	6043.14	6704.79	5480.83	4674.03	3378.86	6698.84	3990.11	4591.28	4278.39	1254.20	1779.13	6470.72	3542.53	3050.58	3853.21	3742.12	4822.07	5219.07	1234.40	886.96	1664.61
635			1202246.87	5166424.00	241387.79	24921.82	24310.59	19472.03	21636.08	12890.39	7479.49	7956.01	16799.16	7928.16	5162.07	5268.43	4079.48	6838.99	9326.26	4798.17	4677.24	3083.16	3822.54	5172.39	4298.45	2290.68	8666.04	7709.00	2228.46	5031.34	2599.93	2252.01	1832.93	1315.77	3274.30	3689.75	5834.55	4679.48	1734.54	3179.82	5675.97	3218.02	1474.61	1945.52	1314.56	681.48	1214.22	1487.44	1661.42
636			198623.82	2386310.00	81841.88	22955.65	35437.56	22463.32	18434.39	19342.50	8924.12	6636.59	9066.10	13608.40	8420.77	8155.79	6753.17	9828.60	7220.03	5918.44	2933.76	6899.08	4395.22	9739.88	8716.98	9407.99	5210.36	6975.58	2386.21	5942.10	2389.40	2173.60	9347.09	6058.03	3570.24	3246.97	5412.47	5942.33	1992.83	1449.75	1168.52	3116.78	2483.60	2636.02	1632.09	1692.15	1350.31	1720.50	1801.67
637			253520.35	2584602.50	55433.05	7502.39	17409.44	16431.04	21659.08	21889.56	13700.67	5245.16	14030.79	17173.14	20910.77	24146.84	12131.84	13973.36	18062.98	7995.89	4536.93	7288.55	8255.87	6570.08	8803.68	3097.65	2254.33	4996.90	2054.45	4091.42	5389.73	3136.53	2960.86	3692.97	7648.58	5939.80	4964.21	1667.57	1285.34	1406.67	2570.07	4840.62	4519.14	1628.64	1469.39	1742.46	2103.93	1275.00	1325.01
638			141771.50	574694.43	156919.34	84036.37	62786.93	35729.32	14725.92	18684.61	13247.12	14202.75	17415.09	11453.57	42506.77	44934.09	35859.42	38602.66	16893.98	8126.42	23730.56	22144.56	22722.84	40392.63	38736.44	28548.05	21914.28	11104.44	5001.51	6710.52	8177.20	20291.26	20801.66	6374.28	7528.22	5992.98	3806.66	1843.86	4380.17	6539.55	7463.01	11981.09	5372.84	1717.73	4237.13	8752.01	5627.56	2812.51	1858.20
639			156333.14	3289421.50	110103.29	64278.10	31982.67	22014.78	31105.98	28703.38	20734.48	41198.20	38403.07	22835.14	36425.26	35454.17	16807.35	39034.50	34985.87	21253.34	24502.28	8355.47	18638.70	11542.91	12276.13	16030.53	13076.06	25381.72	19024.90	8999.72	11911.42	12739.19	7591.69	6105.69	5397.34	6893.70	9607.12	10072.41	11606.41	4588.38	10066.75	7752.74	5020.70	2230.09	6341.30	8016.27	3999.31	3240.36	4041.54
640			38236.37	2165290.75	56124.88	16215.22	12493.87	7965.41	29919.40	13229.04	14078.23	18823.15	13047.57	8141.88	8234.39	6968.49	19432.60	20923.16	19544.56	4260.15	4663.11	6117.26	7075.74	6452.22	3828.65	2491.01	4915.13	8442.04	5613.69	2661.78	2757.30	1010.80	3408.51	4486.54	5981.44	3923.91	2103.00	1170.40	847.51	1276.20	1605.15	1396.95	972.82	1132.57	784.15	576.47	1256.94	838.34	888.49
641			369471.15	1240687.00	62193.79	20200.50	27319.60	22229.54	12114.33	13158.86	3710.76	5812.51	7981.01	6704.88	4864.71	2759.11	4994.66	4014.14	12211.50	16553.05	11112.82	7579.67	5169.80	4673.32	6356.69	14678.06	14666.57	4546.89	1968.24	2203.58	5047.10	5565.04	4029.10	4808.76	7392.73	4270.30	3489.22	5273.49	4346.16	1467.61	1756.34	1752.29	2445.76	1548.99	2539.21	1477.91	1097.36	1203.95	1203.56
642			28190.65	1713479.75	50418.31	27599.29	43809.76	53243.49	22822.99	22228.96	20763.67	23080.57	55205.66	52678.98	13250.77	6877.77	9312.51	6140.69	24937.04	32374.13	12802.30	6289.24	13744.82	24865.07	14926.66	8717.28	17857.82	12467.77	7016.08	4855.81	7569.14	13563.03	6215.98	7162.24	8565.76	7014.59	6664.68	6408.34	6171.10	6360.73	4147.37	3907.71	5350.89	4276.71	2602.09	1824.04	2750.35	2625.61	1697.08
643			141595.65	6635879.00	170740.73	32445.84	15857.38	19099.72	54337.49	20320.40	38588.36	44256.25	18570.94	33430.87	12126.12	11482.93	15498.38	21183.70	13519.56	8550.58	19102.59	36690.50	57815.44	18879.20	9964.90	6743.42	5692.78	6084.79	10389.86	7943.23	6575.32	10341.86	10729.44	3368.70	4334.82	8125.54	14693.23	7156.85	3569.58	1512.95	3474.01	1909.05	1352.91	6411.44	6335.15	3991.85	2219.79	5938.13	1367.91
644			381262.53	5925744.00	134650.98	4237.17	8181.37	11676.04	4953.61	11134.82	6474.79	8793.92	2377.27	5055.41	6365.47	8367.57	5093.38	2812.09	2796.77	3414.69	6444.15	2577.65	4620.61	2623.26	3621.39	3267.14	3775.62	4435.97	3461.22	2796.00	5440.10	4129.29	2652.25	2553.78	1434.39	2309.83	1322.81	1648.76	877.18	998.52	2224.41	2700.10	2154.79	1915.18	1719.67	731.86	1106.28	1009.91	535.20
645			297470.06	1150357.12	66497.10	12939.82	19645.43	21608.74	21110.77	19592.81	24659.27	16620.86	18222.39	22332.07	9506.31	10079.97	16965.62	8121.92	9852.71	18740.26	7098.13	9389.80	7063.18	5209.92	4977.07	4345.42	3255.40	6925.70	4824.16	4540.67	3538.97	2868.89	2739.47	2698.53	2352.46	2963.33	2787.11	1605.03	1746.40	2026.15	2321.44	1224.35	930.74	924.70	1287.05	1095.73	1126.38	1727.44	2370.30
646			919725.06	6037339.00	238012.65	38709.03	22044.32	14554.88	32482.18	47949.16	38645.05	14963.73	23577.94	7484.32	17607.41	7674.78	14728.99	11965.08	20571.58	10163.07	19728.26	20735.67	13431.00	12067.89	10061.73	16901.46	15101.16	8613.59	10875.15	11237.62	7901.08	4182.99	5620.64	6789.13	8562.85	8696.51	5254.52	3220.33	2337.47	2846.74	2759.90	1680.28	5171.44	3421.87	2492.93	1702.91	1991.06	2252.46	2124.75
647			3434941.00	17432598.00	703754.75	15398.83	18871.28	47545.94	4437.59	31745.94	16839.56	11631.14	36811.64	50989.44	106715.32	39929.74	4634.75	19430.12	19469.61	23357.50	6875.50	5277.06	3424.08	14951.87	5618.46	20478.68	32045.51	9234.12	6223.27	12973.58	7134.43	4193.19	2682.16	1388.33	5585.59	7064.18	3728.28	1846.85	2831.19	4146.13	15456.46	4534.04	1305.30	3761.49	2578.25	588.97	1572.00	4639.34	1306.17
648			602337.62	2672910.50	123849.58	15035.64	6923.13	7123.59	17381.04	24331.48	23060.12	8036.64	16590.14	6169.91	10306.58	4538.26	7712.39	3340.75	4790.61	6484.27	5415.86	8355.16	4251.84	3786.69	3522.11	1277.86	1983.10	2399.51	3892.49	2648.59	1118.44	1349.35	979.58	6128.63	6635.01	2030.78	3512.64	3739.72	906.89	1127.44	1894.73	2472.23	1330.15	1039.63	720.83	795.12	2156.58	2276.36	748.64
649			1298835.62	8889159.00	814218.31	7187.70	8279.44	8216.28	11274.84	26010.54	9800.91	7779.80	4717.31	5085.69	6155.75	2489.20	3952.25	4725.73	5136.19	4622.92	12945.68	8277.78	5876.03	3199.47	2294.02	2026.15	1111.86	2138.95	1360.50	801.39	2605.72	4445.11	2705.56	2592.97	3002.65	2553.68	783.24	1229.10	756.00	1298.47	854.77	1321.60	1385.76	1474.00	1586.97	596.30	752.73	734.47	1350.13
650			408282.90	11801882.00	714690.68	84116.80	16713.22	17564.67	18592.72	8873.72	27590.40	78029.44	49051.23	62538.43	12154.64	15565.63	22340.06	32240.22	19169.21	28333.18	11619.24	42011.92	38810.87	29356.43	13390.47	22702.60	15389.72	8815.36	6573.99	3198.76	10911.13	19530.56	14111.39	7653.87	4330.72	7187.00	10128.47	4333.65	3726.66	2557.29	4428.22	1653.35	1854.95	5328.74	1971.97	1352.79	2140.32	699.61	1205.38
651			1118880.12	10376040.00	629538.62	47752.51	34277.54	43534.06	26217.36	20413.48	19019.62	14987.76	6145.63	10339.47	11875.47	20892.93	2993.05	5079.07	7509.93	5004.31	31777.13	18434.25	5695.50	13039.45	13779.85	8867.53	3117.34	2764.39	5669.40	4317.76	3159.82	7679.78	13567.77	19684.76	8380.42	3933.33	3741.22	1540.15	1645.32	2478.48	1544.56	2665.25	2940.72	1480.58	4248.18	5449.57	2115.78	2429.69	280.18
652			189790.04	813689.37	113031.33	97787.04	72920.20	36503.59	56625.33	55538.65	26438.37	27991.46	29031.54	27576.37	33609.09	34158.25	53645.99	27903.30	22789.60	5380.15	14916.15	27084.89	17740.81	18229.96	13562.51	18898.03	38506.59	42056.82	15942.70	5972.15	8484.52	6296.93	8362.84	6163.86	7409.68	5716.99	11404.33	2958.37	6361.79	8026.97	6881.49	4845.04	13328.47	4392.18	10267.51	12004.18	6500.82	3731.42	4914.38
653			422198.62	1437020.00	127300.50	55932.56	28129.89	41460.98	43732.01	35189.99	32080.45	44406.45	11336.59	18021.09	44805.22	34193.44	47319.02	28025.63	13717.90	22505.84	22972.72	19048.77	10186.46	7527.41	14865.21	12782.37	9841.76	14570.34	16758.68	21183.79	18168.90	4475.77	11640.50	8934.89	8161.29	12565.02	7120.25	4350.24	9018.23	11341.28	5404.77	9971.51	6724.44	3716.69	2580.42	4875.53	4156.23	2302.12	3423.74
654			20954.85	317940.15	40218.35	17913.27	11761.24	17353.00	20678.54	11163.40	10417.42	8656.11	14424.58	10561.93	10621.29	8594.51	10368.83	25372.88	25991.99	7728.66	5059.06	8538.85	6605.67	10072.97	3647.13	2498.11	4634.70	6343.87	5500.68	3668.99	6943.04	9407.96	4762.44	5467.01	5462.26	3715.98	4339.36	4299.16	3197.76	3068.16	1498.87	1579.45	1737.53	1506.35	1678.22	2357.32	1838.33	1496.46	469.30
655			56528.89	473660.78	56408.90	24435.58	45859.78	40403.38	39461.60	21609.55	54803.15	76842.42	50212.54	24797.23	28850.15	13326.94	10773.34	22469.47	14657.59	15357.33	6331.47	6638.34	14935.08	9596.72	8472.09	10225.89	8857.26	8534.62	4484.89	9248.13	10607.81	7790.73	10899.95	4129.34	8401.47	6786.17	10016.17	6354.22	6476.31	6006.51	7942.46	4222.23	1965.01	2101.78	6654.62	3092.18	2593.13	2636.52	1487.40
656			128176.26	1682517.75	48364.24	7356.26	3795.79	4389.59	3627.49	5807.65	2408.11	3427.39	5493.03	5808.11	6468.09	7187.41	6589.28	2861.94	2092.46	4400.09	2608.23	1891.97	4981.44	7902.78	4660.15	2921.04	2795.92	4265.62	1074.43	2298.22	1018.16	769.19	1505.02	3353.04	1928.36	2375.23	2231.30	1100.37	893.97	590.01	435.48	622.27	1166.64	2165.56	741.96	406.40	443.05	292.63	698.58
657			3895316.25	10949374.00	720118.18	15196.24	31813.85	6252.33	26913.82	31337.60	7453.65	7213.68	8715.44	8681.21	10882.75	13845.00	22567.18	11375.95	11853.97	7273.82	6130.55	8029.82	6670.33	3823.71	5535.43	3594.64	2935.96	2607.60	3595.26	1835.79	1407.90	2359.85	5162.14	3747.26	2368.89	3978.68	3515.57	3885.38	3245.80	1993.34	1663.53	2121.69	1563.02	2243.10	2290.83	3143.40	1843.96	1471.47	1314.30
658			84482.90	3772946.25	105661.51	52369.41	24776.18	9037.99	17011.93	16074.33	47791.57	40739.64	14010.58	7653.51	17318.50	24759.90	6363.71	7812.12	9919.72	11151.28	10188.75	8183.97	21575.61	15676.41	8153.91	9899.29	15115.73	9778.62	5370.66	6298.31	5542.47	8355.77	7513.65	11150.94	13110.63	10799.97	3242.67	3842.54	12046.96	11186.20	6792.29	6783.06	7158.06	4815.30	3931.54	1882.97	1312.11	1061.34	3037.58
659			340603.03	2283266.50	69736.85	48386.12	44390.92	41876.43	23962.38	12980.59	5959.16	17200.14	24859.94	17161.31	9328.47	13534.62	11752.94	8114.81	5795.75	9826.29	27013.09	19119.28	7479.57	15268.45	16278.75	24046.38	11684.22	5398.32	11283.45	15461.04	11873.78	6397.59	5394.16	5972.23	3727.62	5813.78	3398.41	2097.95	2944.72	2519.00	4295.42	6553.99	5638.94	2335.73	1189.46	743.48	2244.66	597.79	595.09
660			57102.83	794865.93	42034.78	12140.83	43609.06	59957.58	18439.82	30264.42	20248.27	16028.05	8129.98	4854.55	10529.25	22994.12	10945.91	4603.15	6079.45	16307.17	18272.88	15430.41	30279.45	22034.45	23514.08	6383.02	5536.57	5143.87	3290.19	1454.05	5542.25	6299.66	13699.52	8555.53	2520.98	5451.87	6864.86	2641.85	3686.72	4443.83	7292.66	3890.51	5090.71	6423.45	1022.59	2074.47	5506.15	5468.31	2459.88
661			82914.37	623199.87	70533.32	80597.28	98635.01	31140.40	42743.70	20332.11	57843.18	42721.72	20395.54	22580.55	38418.05	24269.92	38487.67	32405.76	17003.99	15346.86	13031.33	8718.66	10632.24	7940.40	9567.38	4362.44	17495.35	8451.14	26418.76	11878.05	12462.22	13459.84	19059.41	17581.00	14178.72	6333.08	1862.96	3593.00	2614.93	5713.52	12217.92	10809.33	5213.56	1460.24	868.16	1117.42	1161.73	2671.64	1194.45
662			495423.65	2655864.75	152516.00	3099.76	26885.81	16203.07	42512.08	18858.40	14051.57	11114.26	23936.75	5138.43	15830.62	10330.07	11560.31	14113.77	5637.13	12683.21	6654.45	8243.50	13971.44	16059.89	3780.46	5318.98	8421.53	21698.80	12064.68	7958.63	16954.97	11547.62	11015.09	9341.25	7174.06	17069.32	14326.09	5565.47	4290.43	7247.18	4037.92	5095.51	8048.28	5593.43	2789.81	3672.30	3491.91	1926.78	1977.24
663			99171.53	663122.87	49111.78	15641.50	15857.98	22074.75	17181.38	30075.06	23778.04	15859.59	7077.43	8146.81	11786.11	6153.27	7077.64	7982.73	5168.55	3326.98	9652.13	5695.42	6640.89	15523.97	6245.33	6463.13	4705.87	5338.59	4763.10	4868.06	3509.53	3168.09	1434.99	2745.34	4962.33	5197.62	6408.98	4658.39	4219.79	4239.90	5168.38	3579.76	2265.82	1339.74	1223.30	322.51	254.14	493.17	1991.36
664			149891.31	1836206.62	154586.32	37619.72	18352.73	24478.38	20086.39	17451.33	13050.72	18188.26	25528.44	18427.00	13447.83	18385.11	7306.87	3961.36	7566.46	11634.22	22820.75	9945.79	9479.13	16422.94	19694.18	10096.36	13419.33	19904.94	12770.67	13635.88	6232.34	3994.06	1636.13	3193.92	5358.83	5322.24	2741.40	4710.40	3530.64	2232.11	5705.56	3608.80	3028.24	4242.35	2993.88	1363.69	691.67	815.18	1653.12
665			2276936.00	6720222.00	467257.81	17033.82	9292.00	21142.53	26012.55	12850.75	8295.80	7472.47	14826.00	20631.82	11949.59	9025.73	7936.44	6202.61	4626.91	3321.51	4844.28	4437.21	6076.77	3619.96	5588.06	5626.79	5150.92	4953.21	4693.34	2273.89	3714.91	3494.45	5334.38	4355.88	5652.30	3231.97	3438.22	2020.22	1223.22	1575.80	1743.35	1190.59	2426.98	1863.91	905.82	1160.40	981.13	2046.79	820.10
666			195457.70	2403274.25	113210.62	15224.87	27560.72	42243.00	19942.35	30949.39	25076.81	9076.40	13355.40	23569.65	12362.52	9611.73	18856.55	19878.11	14684.01	13661.28	6513.48	8166.64	12187.83	10062.03	12947.85	8363.95	2025.14	4342.53	2659.22	6939.21	8578.86	5863.82	6581.13	10933.70	9206.10	4483.37	3980.51	7666.62	6423.47	3526.37	3980.66	4683.15	6161.62	5289.92	3709.57	2663.83	2502.28	3285.94	1256.12
667			217831.28	2171981.25	98723.95	46651.10	13830.05	12581.18	18360.84	14318.89	36663.19	38528.68	10943.94	10882.53	20994.11	18559.32	8664.24	9521.02	13578.71	7189.30	19848.22	14775.98	7077.36	4692.15	8352.74	5708.53	11826.31	12544.92	8540.03	12637.52	13493.80	3621.93	3087.40	1908.15	2061.06	2876.99	1590.60	3429.42	2517.35	2389.36	4928.92	2619.49	2026.80	2527.24	1971.96	1952.99	2523.46	1565.46	590.74
668			827277.56	4423758.50	122478.65	55399.54	41781.77	15943.34	27014.14	32611.95	14719.47	23025.35	20863.21	13237.82	28008.83	20547.35	6621.31	8979.61	11939.94	5604.72	9308.71	14754.00	9994.12	5345.20	5049.64	6035.27	4652.16	3781.34	4588.88	4087.78	5097.93	10116.31	12758.87	4778.47	1137.34	3299.47	5354.26	5871.36	4226.03	2233.31	2559.08	4489.51	2757.92	1787.01	2510.12	4674.72	6117.88	3759.97	5060.55
669			80801.36	1267994.00	48551.51	53146.76	15737.86	13625.73	14582.97	15584.79	38552.24	24243.51	19874.49	15055.79	7027.88	5826.70	13933.37	8395.69	11829.97	1177.55	2976.83	5802.15	10037.19	16231.60	5253.96	10203.52	5263.54	4185.18	4710.74	1707.96	1401.16	5714.03	12298.77	4193.94	3604.03	2139.27	753.20	1048.92	1140.57	770.40	960.11	2204.95	3000.76	645.10	1045.76	1311.39	407.97	1457.57	3529.18
670			247282.76	645238.62	72107.67	18548.79	8348.54	18551.67	22650.94	24903.84	21375.12	9493.38	15036.30	11320.93	8121.03	11735.68	15056.74	9935.15	12132.62	11602.24	10273.77	4495.55	13280.50	15335.00	7178.81	8737.29	7199.44	3411.63	5167.06	5967.70	2911.35	3111.59	1886.99	4362.22	5021.82	3098.93	3386.88	3143.58	4938.72	3164.49	3738.17	2770.72	2421.86	2046.85	1022.31	1184.92	864.62	696.02	961.52
671			141431.76	993370.93	82765.78	15537.21	22135.91	19192.78	15800.53	26500.00	21365.63	13563.63	13468.57	7785.23	2876.01	7074.95	2720.81	3868.33	13596.63	25574.08	18844.39	7771.45	6672.93	6991.65	10731.36	19074.08	13754.92	8092.33	5198.46	7396.45	2318.97	11758.24	11496.58	1512.93	3383.46	2733.98	2211.68	1262.77	3266.54	4816.63	4035.35	2474.37	4875.94	4606.61	2456.89	3949.79	2266.00	2693.08	3768.29
672			158727.76	3665996.50	140907.65	57121.41	163681.70	110245.04	66831.85	24772.72	108354.55	77351.91	15708.34	40587.71	40739.01	102319.64	84462.35	114942.50	50997.07	39207.28	31224.24	22085.84	56548.76	28580.47	9608.15	21067.12	7590.02	29388.36	22741.46	4194.27	6814.53	8065.54	15350.37	23679.18	5684.76	17640.28	9127.80	5326.62	16358.95	8632.73	6623.96	5273.56	2933.55	4241.67	5664.33	2107.45	6717.71	15727.75	5320.17
673			222907.40	2929636.50	216922.26	44032.57	29120.17	18574.85	34026.04	25742.14	22127.57	25614.17	15670.72	18585.23	19110.79	14836.87	6548.70	8302.74	29728.53	39160.16	13275.64	7332.45	8323.06	9174.90	13964.78	15291.45	7952.36	8003.99	4398.39	8941.23	7609.66	3141.62	4952.21	3754.49	2390.44	3315.39	1990.99	1181.05	1990.54	3480.30	3059.89	5113.17	7997.65	4198.22	1436.78	2870.59	2655.77	1085.87	706.55
674			2018979.00	6853665.50	323633.03	44343.26	33386.24	12585.64	13140.19	33609.39	11938.20	9348.11	8121.91	7356.05	8205.05	9166.28	7473.86	4472.05	6620.37	7312.22	16747.99	13213.64	8402.19	8058.31	4556.05	7383.75	6390.83	2497.96	2411.22	6958.57	6481.06	4888.49	2435.89	2431.52	3060.58	5046.27	3696.73	3531.93	1869.91	1933.37	2946.61	1875.16	2636.11	1015.91	1069.27	1116.75	1202.90	958.79	1628.82
675			53855.33	450027.37	63996.64	26194.23	11224.64	10598.90	11319.97	5861.02	4583.45	4491.47	2534.30	9752.26	4844.13	4243.29	9378.91	4237.11	7285.95	6063.42	5217.39	4187.87	4065.90	2556.87	1883.93	4193.94	5038.85	1569.42	2068.96	2326.00	2135.73	3068.01	1373.06	1817.48	5283.46	5083.41	1426.47	1933.03	3219.73	1277.93	885.28	832.53	957.08	806.26	547.40	506.04	380.30	355.74	361.62
676			1145742.12	4086121.75	121104.78	44817.73	38029.17	10887.55	7055.40	12266.45	13740.83	25757.06	16357.19	12619.30	4702.87	7855.75	13033.10	7709.97	5281.30	30287.77	20048.61	20497.01	3942.90	5169.46	6622.34	4039.29	1802.36	6103.92	3829.82	6472.97	5502.18	3451.76	2828.10	3362.10	1908.15	1838.57	1295.23	4059.52	5307.27	3748.20	2122.63	4977.80	3536.01	688.89	3533.88	3089.60	1722.30	828.63	1053.03
677			24831.52	1081451.62	40410.14	10636.82	14712.98	19659.98	50670.80	25761.85	24964.23	21936.68	14555.47	9178.31	12758.46	13461.80	12807.96	28142.90	19510.79	11556.66	4533.92	8154.31	5713.60	11668.30	6735.39	3325.65	3834.72	7383.48	7661.79	3530.61	14141.78	11703.87	4308.97	3868.56	2562.84	4817.54	4987.80	4760.69	1885.77	5160.90	3863.49	3179.09	4215.33	4864.03	4842.33	1333.92	171.74	1467.09	958.85
678			43786.11	646629.81	42945.84	16717.91	7934.07	10825.27	10179.04	11675.59	4924.50	10347.34	16752.19	10372.34	8627.84	7631.54	7927.74	13591.41	8158.25	3409.26	5274.65	9648.55	7615.39	8021.43	4017.72	1740.06	5260.81	5868.34	3762.39	1427.46	2914.80	4052.57	2309.84	1962.43	3449.89	3901.24	2913.28	2669.93	2292.49	2113.75	2330.99	1488.73	2298.61	2775.14	3107.71	1690.19	591.47	492.61	654.50
679			340855.71	4448464.00	166241.39	83890.39	39020.50	20020.72	20537.90	40697.67	41705.90	10073.40	21910.34	15745.87	18554.82	11230.54	39895.37	42423.58	25730.56	17910.73	21787.22	54537.91	20126.26	7869.18	6216.79	14102.24	14456.37	7875.54	5969.87	10460.14	10942.86	6391.61	16453.97	15480.08	12384.76	3918.82	3508.28	4974.49	2947.08	4312.63	6093.28	5735.35	1551.91	1405.80	1390.22	912.85	2544.58	2271.39	2275.23
680			163490.03	849487.43	44283.83	23711.26	35766.46	24906.37	18161.20	20380.33	15639.31	19105.03	15431.88	12493.52	12652.29	15083.04	11428.48	12729.77	15183.10	9966.50	10298.01	19469.96	11463.99	10055.15	10900.89	10769.48	11564.44	7506.46	5658.82	5226.79	7577.30	9473.55	20304.47	9476.24	2525.24	9814.20	5226.97	6493.02	10394.29	5944.10	2974.66	4553.50	4512.80	3019.72	1961.77	3457.27	1792.37	1063.46	2179.30
681			414762.40	1798839.87	172026.01	50046.14	34782.60	27231.57	15214.81	14943.23	30964.03	41106.65	25312.77	12773.32	18365.75	13226.96	26309.97	18389.77	19193.28	12400.83	18414.09	23590.69	28982.02	18529.27	15288.89	20321.23	17465.50	10072.92	7297.93	6621.61	5405.78	3948.74	6411.70	6948.89	6412.53	5864.45	10654.33	7861.88	5517.95	4386.27	4207.25	4427.33	4837.94	3001.15	4098.87	3438.31	2949.58	2142.36	1896.12
682			378465.21	936568.00	41364.83	6567.89	9211.52	8901.67	21232.66	19175.06	13470.15	3239.61	4788.58	9039.52	13319.16	7068.20	2203.08	2208.52	4274.66	8009.54	5149.26	2130.85	2656.74	3736.74	3649.82	4359.50	1784.16	4404.18	6295.63	2811.97	712.28	1016.10	1804.87	1888.83	2235.38	810.91	1575.75	2178.34	1538.89	1324.72	2120.67	1956.26	1299.55	1338.66	736.54	684.54	592.10	670.90	232.97
683			1019580.12	7146265.00	330811.15	49026.32	68775.37	50928.93	5517.26	25310.94	29013.37	35745.13	22980.99	27863.15	14985.94	14174.13	15801.19	28072.27	16821.46	19957.10	21153.98	14848.26	16365.29	8444.72	8440.67	6710.84	4906.79	14753.27	18759.29	8910.01	15524.97	11855.27	6853.55	7927.22	10686.10	4333.21	6013.63	7161.51	4033.74	2656.53	1810.19	2928.42	7425.47	5838.43	4652.34	5966.70	2229.02	1813.11	1976.30
684			167980.92	2914413.00	112763.87	135393.62	146455.65	84378.17	87321.38	92614.70	40377.40	44222.84	29396.11	39862.99	20260.81	20539.35	16310.48	26756.94	25157.46	13712.84	17180.91	10258.22	17810.25	14343.82	26995.82	32916.79	27953.45	20608.16	11587.85	11218.93	20447.84	18479.31	18210.01	8065.72	8655.22	5505.05	5392.83	7607.59	6552.56	2507.12	6876.01	3667.80	3892.37	3129.14	1508.10	2303.79	6237.64	6914.34	3296.27
685			59098.52	1477098.00	110607.29	42409.45	87040.95	32120.46	48429.23	31633.21	27325.20	13622.44	13445.69	58894.26	45748.29	38838.61	53606.85	23144.74	18356.66	11239.87	8264.90	13485.33	15873.41	16725.96	12619.39	10466.90	8686.00	6171.78	17671.72	21244.12	8330.76	7536.89	5866.38	6976.83	16032.50	19917.88	7401.56	6093.90	5357.82	7963.44	7818.80	8813.54	6624.62	1153.09	8992.72	17048.75	6949.87	1717.80	1767.83
686			44265.64	564870.68	77947.92	18919.64	10253.17	22012.08	24752.22	45059.45	22107.03	28437.68	29340.53	59767.10	68634.81	39802.45	22663.73	25159.04	16968.86	18675.91	9665.57	6413.55	16470.98	12702.52	23885.64	13713.58	10323.60	12376.92	6998.20	6715.06	5921.76	5523.90	12413.75	12539.09	6630.95	6787.12	7131.85	8141.71	4283.44	3138.56	3627.77	6181.38	3778.57	1726.64	2334.26	3760.90	1331.93	3014.92	2247.42
687			538352.12	4296335.00	191700.45	49691.48	30305.61	54457.11	40986.30	23273.64	51894.36	19600.12	21338.02	28631.74	16503.58	40420.47	12906.47	31784.42	32695.11	30385.48	25206.39	13879.06	16925.75	14446.80	18148.79	15314.32	11410.91	16532.19	16429.61	10687.89	6645.90	3758.97	13330.04	14202.70	7831.13	19078.52	5254.89	3027.60	3653.81	3780.91	2968.80	2334.17	3417.33	1296.39	3074.19	2487.51	1936.38	4238.41	1852.26
688			771739.12	3970623.00	293469.87	24203.38	22583.37	29468.29	33711.90	9775.56	7415.15	9521.74	15277.78	26779.15	20630.08	15916.57	9747.99	6170.07	12110.03	9609.37	14463.29	19275.96	23276.36	14809.71	11548.43	13506.83	2460.55	6983.08	9533.52	6450.11	12509.41	5613.78	4193.19	4208.68	3600.26	2496.95	1728.82	2855.90	4925.80	1420.30	5308.31	5595.18	3905.69	1745.64	2702.92	1909.28	2282.65	1955.02	3568.30
689			603238.31	6342566.00	247080.35	62516.67	23462.42	72361.13	96250.52	52902.80	17676.62	9159.85	17791.48	25478.42	20188.52	29027.73	42636.55	21885.05	21625.73	14476.52	31348.11	17873.10	14303.79	7416.47	3948.63	7938.76	4325.26	5448.74	7359.59	6038.17	8748.98	6049.97	11181.17	8096.20	6015.86	1728.94	2923.77	6815.40	9269.83	6765.71	7287.69	2721.34	8846.74	7700.66	2285.43	2494.58	1644.47	1245.13	1184.01
690			127367.79	1017402.93	33051.49	54348.15	15007.08	16808.64	56340.44	4649.04	28137.65	23338.66	27146.22	24879.25	50966.02	56601.89	42674.76	30748.61	4650.71	7812.56	10708.75	12981.52	11572.14	1495.32	1868.54	8016.24	20595.10	40827.54	11452.23	4023.87	4748.29	9883.59	17982.63	12075.67	14033.27	23535.30	10626.00	2159.04	2479.99	4317.12	2690.16	958.85	5193.85	1795.33	5468.05	4088.66	5866.32	4903.07	1138.09
691			20592.15	75427.46	36430.77	11078.85	10168.57	15840.87	27629.68	21794.08	8427.83	9472.75	9109.01	6959.71	7441.88	11433.79	5530.93	3055.16	8898.45	7491.04	5226.65	4319.90	5804.29	6457.97	4172.01	2968.71	6498.44	4641.58	3751.96	7851.83	6097.61	1806.08	5430.91	4661.07	4087.54	2509.66	1060.83	2467.08	2520.60	2407.05	1619.52	1759.69	1994.97	1439.43	2361.61	1664.72	1506.67	1414.83	1260.17
692			1339528.00	6847668.50	370949.62	38325.23	12421.77	42884.53	22964.06	15670.75	14723.27	7986.90	13570.11	10620.78	12308.68	6561.81	11291.72	12528.09	29306.71	36118.23	21254.39	12569.55	6962.82	16476.01	20068.76	8337.41	11299.04	13924.27	9375.65	6901.82	8375.99	5353.54	5854.48	7725.15	3637.56	3093.33	3754.56	2801.54	5150.46	1869.89	2682.57	2405.51	2028.14	1983.56	4357.10	4859.53	3211.07	2304.31	2231.86
693			55816.05	425006.21	18497.79	5713.08	10641.78	11420.95	8365.67	21191.93	26284.26	20300.42	26783.13	16140.56	3226.13	4870.53	5456.15	5570.36	4408.55	9216.67	6112.71	10329.90	14357.27	9873.70	6512.56	3173.76	9106.44	8393.14	6169.25	4752.98	4100.33	3693.88	3635.87	7039.34	2897.70	4710.95	4730.89	2201.10	1366.78	1194.37	1761.84	2376.40	2011.95	902.50	1767.73	1456.07	684.96	564.80	555.97
694			55966.11	132333.51	19195.07	27564.99	9534.63	5671.47	7191.39	8641.08	11599.13	6536.69	4896.25	4387.25	3655.35	4526.62	6356.92	4392.79	3102.02	7113.23	8208.38	5628.29	2318.01	1898.75	2527.86	3224.09	3927.56	2761.73	2104.43	2403.60	3356.47	2422.62	2100.21	1526.59	2627.34	2961.97	2935.90	1189.78	837.96	1117.05	964.26	711.68	1039.63	483.31	415.72	566.99	538.21	651.85	566.18
695			79952.19	888786.31	17556.79	18890.23	20225.48	39433.95	16606.18	24027.44	15778.52	9713.00	11115.19	21257.01	11889.60	5208.57	10178.75	6278.04	7163.17	4400.67	7240.65	9201.69	5078.30	4919.67	9768.99	10834.86	8440.76	20433.33	15275.05	5497.16	2220.47	2860.63	4887.50	5846.01	1840.95	1895.55	3382.56	4803.69	3836.44	5514.46	3803.56	1682.50	1232.15	2264.16	1822.59	1471.61	1727.79	2509.56	802.81
696			119490.60	933697.37	52904.16	25799.24	13776.00	17381.39	36670.14	13355.35	21309.29	13784.91	24792.89	17206.43	11650.14	16933.73	24267.44	11295.01	14580.23	15464.98	18812.99	13682.23	17712.98	29792.93	22334.91	9292.25	9348.05	14709.24	14188.78	10872.41	13878.71	14145.36	9351.99	8775.01	3369.01	4489.13	3713.83	1824.55	2344.65	2584.98	3051.02	3829.80	4589.48	1887.23	1005.24	1662.27	3505.54	1312.99	2195.59
697			14076.16	83243.85	10623.37	4831.13	5841.70	7284.03	4837.62	8209.37	2962.01	6294.74	4342.14	7123.89	5133.00	5838.75	6405.78	3633.75	5701.22	3868.07	1970.10	2332.96	2515.46	4200.74	2760.34	3603.36	3203.98	2944.90	6127.09	4807.12	2812.70	1181.00	2058.41	2151.27	1041.82	2292.87	1984.12	2184.22	1283.69	1634.85	1549.94	859.83	1041.98	1719.88	1034.03	605.69	645.82	611.29	312.32
698			107869.30	3468552.00	139564.75	9291.51	11739.54	11458.53	8310.68	11416.86	1987.81	3998.31	8063.09	5697.60	5583.30	7634.65	5967.00	3147.03	2517.69	2174.64	2976.17	1946.38	3099.87	3449.55	1378.24	1632.41	1180.48	2124.19	1429.86	4539.86	2937.12	3503.21	2042.33	1363.65	2413.52	3653.62	3586.28	4337.14	2315.10	1047.35	1995.03	1111.21	2345.26	973.47	509.14	614.98	686.90	966.25	893.37
699			173002.70	3820358.75	106618.32	35064.64	43662.00	47274.28	6929.58	3531.62	26361.56	53731.76	54415.57	19877.72	12443.20	12508.28	43467.92	26228.15	10135.70	15937.48	4338.87	6001.14	7193.29	5329.52	18025.69	13385.77	7724.54	13207.41	10656.94	12220.15	3462.07	3602.44	4539.05	6918.33	7396.77	12652.30	10796.30	13117.83	3718.67	2954.95	3012.43	4881.60	4371.17	2716.06	1195.24	1817.26	3829.68	7392.95	3836.85
700			75708.07	1128494.87	53977.28	25555.83	11226.60	13738.91	15016.92	25518.55	10648.95	16486.80	31989.69	37356.98	34400.53	20848.07	8686.03	5812.67	11213.31	5451.68	4670.32	3668.43	5787.80	6443.05	7352.45	19230.96	5619.00	2588.08	4878.73	4561.83	6797.39	3316.32	3368.07	4520.04	5472.22	5233.15	3430.60	2107.61	9110.84	4671.06	2792.58	2214.56	2415.17	2697.17	1773.90	2933.15	2025.21	933.78	1459.41
701			903908.62	5637617.50	241005.03	24625.06	16361.34	19272.17	23932.35	52652.50	60293.38	40607.41	13243.54	41669.00	36393.54	35591.97	22057.17	15676.66	11157.94	6119.45	9993.53	8886.62	8614.03	10952.56	6195.15	5697.40	8117.97	3924.02	8041.21	7262.13	5010.94	9989.57	5968.63	6103.91	4809.56	1860.35	4181.78	2643.71	1611.28	2464.26	2241.03	1517.53	4798.88	2958.35	2248.91	2899.88	2711.95	1128.21	1626.45
702			230952.28	771282.25	27407.04	10249.44	29372.43	18072.79	28759.33	19290.26	8532.09	23285.65	34805.56	5233.84	8758.85	18458.41	8110.99	5568.31	6974.02	7023.45	6450.78	13008.20	9706.72	18528.39	15833.47	12102.20	10563.40	15262.07	13387.14	10882.96	8185.05	3334.99	1772.52	4660.41	7575.09	4458.05	7706.16	5739.85	2050.42	1613.52	3003.30	2442.16	3510.95	2062.94	1764.95	782.23	919.55	1332.20	2241.82
703			50440.94	3023485.25	63449.90	7382.91	6635.34	10439.12	7670.74	4623.38	6967.60	6154.66	4236.10	2972.96	8307.24	8526.10	8989.49	5992.82	7786.54	5288.22	3630.33	2905.16	6994.84	4316.00	5605.25	1483.24	2145.36	3122.18	1343.58	2339.58	3057.78	2786.49	2304.17	2716.42	2423.68	2574.62	3320.36	1779.12	1444.34	1696.06	1296.31	685.67	1533.42	1071.60	1874.03	1089.13	1611.77	861.53	814.39
704			1526492.25	5767507.00	345086.18	32152.84	23554.87	30109.55	23393.74	19894.25	7001.10	10903.64	17649.84	16437.60	17640.83	7437.65	6507.88	8731.50	7987.40	9742.43	13794.55	8480.75	8987.54	8346.34	8522.26	7680.03	9314.97	4603.03	1893.03	3638.29	5697.74	4828.19	2856.66	2713.85	4254.59	2964.59	2031.99	2160.30	3936.21	1620.76	3813.62	8768.85	3820.40	2577.82	2148.45	3598.73	1641.51	1476.44	1186.99
705			23783.12	493620.65	33312.89	10325.17	15205.34	42819.92	32712.49	7930.76	7338.32	11380.37	16709.16	14109.39	39463.49	58883.83	22408.60	30135.61	25265.70	19630.26	13714.90	12390.81	25046.59	16326.82	7219.87	7010.07	4451.00	14609.99	18816.19	10403.63	7104.87	5731.13	3566.15	3719.66	17086.50	25319.15	14932.89	8253.65	6455.65	2868.13	1420.55	1443.32	2637.39	3317.95	1778.12	2218.19	1351.38	2695.46	2422.69
706			58007.46	388701.53	33037.76	4658.56	9763.26	9572.64	3450.11	10027.87	8721.02	6790.31	8808.08	7236.11	7929.27	13772.24	5984.49	11698.87	7066.23	2923.32	4368.31	6804.59	3934.86	5657.80	13041.68	7370.68	4343.91	4268.84	2938.54	7245.13	6958.36	2257.25	1547.28	2415.78	4380.35	2286.94	692.21	2034.62	2308.10	1833.72	4160.46	3450.14	1051.06	713.81	1234.96	2161.43	1679.87	1761.13	1413.75
707			27098.56	2501656.00	56778.00	15504.35	33670.08	9312.32	13198.94	11856.18	31830.54	28534.08	16537.27	15310.80	35502.46	10219.55	6429.23	7970.50	15709.95	4594.19	8391.77	3485.01	7339.30	5050.09	5248.17	3782.48	6917.63	6167.08	4944.11	6879.48	11099.39	6390.48	3894.36	5818.18	2039.74	1477.21	3454.48	2024.37	1912.63	2582.29	1467.69	1354.28	2561.10	1857.23	2131.39	1341.36	743.09	723.92	796.25
708			125839.89	364464.62	59406.87	64726.44	33302.12	20728.20	38201.74	20988.98	11885.25	23057.04	11169.40	16064.41	31706.21	35580.64	28115.66	17984.43	13897.59	11391.19	8000.09	5167.00	10743.41	13899.39	6125.87	9524.08	6004.47	5383.55	5415.96	5362.19	11399.31	6436.83	5478.04	6871.84	6011.69	10479.73	5430.28	3005.50	2286.89	1443.34	2504.05	4196.78	1484.46	2667.84	5457.33	3076.49	1166.66	2313.83	1376.02
709			18689.26	224314.62	30406.37	10324.16	33319.26	37875.28	44463.04	25795.32	28956.65	22582.49	25371.75	10034.56	29202.19	24020.80	13512.39	7659.49	4754.16	5632.45	6449.09	18153.18	25705.61	15800.94	8199.31	5427.44	7308.65	6770.86	10042.95	11246.39	7186.31	5163.96	5336.12	7773.77	2612.26	5881.04	6250.78	2174.95	4407.33	2548.58	3731.88	2998.73	1510.70	1696.13	3164.88	3095.33	1945.65	1388.47	447.34
710			222463.65	1173473.50	87701.58	52994.14	26430.73	11724.02	14200.58	20970.66	16156.62	14717.46	18547.30	17014.16	34536.53	26170.52	20618.32	6297.62	7045.66	5213.30	3851.40	14941.55	6210.81	6111.35	13059.64	5898.93	2718.97	4966.81	7468.43	3332.47	5879.16	10204.54	18653.85	20840.80	6909.90	4941.26	6981.62	7687.21	1758.93	2714.63	1231.13	4210.22	5412.13	2299.07	318.59	5599.17	1956.74	602.36	1455.95
711			68922.00	905144.62	37355.18	24232.40	21669.19	7592.96	6190.44	6186.16	7460.53	5885.90	5528.92	4548.86	13004.00	10169.81	1264.45	7980.87	7015.69	3999.25	4506.13	3274.26	4450.64	2889.15	6397.15	9680.06	7378.13	6675.64	3468.21	1950.41	2208.88	3193.73	3689.43	4177.02	5098.43	2460.90	4175.26	4035.01	1479.71	2073.56	3095.62	2976.40	1671.23	756.55	512.39	971.59	670.74	589.78	658.87
712			84208.39	1087235.62	22651.54	23324.22	5884.29	18550.52	19796.35	7057.33	24570.35	17311.89	6910.78	30363.76	20436.83	5800.95	8373.74	12009.36	20446.77	12817.29	3642.50	14135.71	5528.07	6330.94	3671.25	5366.14	10380.92	5345.43	9232.78	12940.44	3613.94	2394.55	2762.56	1514.31	1711.13	1191.23	484.60	1088.34	1419.54	2286.37	325.32	827.98	878.27	857.63	196.37	703.06	979.48	607.42	1061.59
713			55606.41	1355890.00	38113.71	28921.64	17775.85	24378.30	31930.33	32253.29	11787.76	6807.27	11580.61	9142.96	13006.61	8770.63	3671.74	8585.62	10527.36	3305.64	4129.44	6388.98	6843.33	3687.45	7451.34	6862.40	6642.64	5006.84	5856.99	6759.77	6486.91	2745.85	3439.98	1983.53	2032.56	1051.95	1482.71	2594.19	2499.02	2281.45	855.83	3138.26	2464.00	2573.08	2644.48	1913.46	691.73	570.47	779.88
714			275641.40	1110354.75	69058.35	15039.28	20488.15	10915.49	19658.36	32030.67	41574.47	15768.18	12921.80	35150.98	19650.55	7981.33	4095.42	12832.15	10822.02	8948.24	8699.97	4661.85	8339.00	11447.40	9244.56	6922.79	4473.35	4132.41	3361.77	5797.46	2109.35	2933.84	2281.32	3052.08	3548.78	1113.43	1251.95	2128.78	2142.55	1946.81	2068.61	1807.91	1675.04	1894.41	1280.98	1604.87	1283.89	746.89	499.78
715			107399.85	976132.12	75014.07	59962.13	48412.95	74847.78	61409.70	61063.76	45528.81	83196.75	51085.85	26344.66	40046.49	27218.35	10385.01	21136.93	43961.77	35735.85	18853.60	34615.69	24083.47	34998.98	16978.83	8911.54	17616.00	15085.88	19736.23	18398.50	9323.02	8461.73	10175.52	9315.81	18948.07	8838.92	6446.27	8804.22	8128.33	11493.57	6707.84	3989.11	3279.43	3981.05	2199.54	3590.39	3376.09	3601.28	2022.55
716			51024.17	673568.68	34776.33	27789.64	39864.88	81781.28	152174.65	90030.54	29735.62	17309.74	17314.46	26467.16	35785.41	43911.18	12859.39	13050.87	17061.16	14888.27	17300.79	16401.39	7443.11	10925.14	17608.89	11793.65	11334.19	13851.05	4270.53	4765.60	11396.24	10112.90	7713.97	8989.62	4336.17	7861.89	15570.43	10548.27	3508.12	2052.64	1012.76	2144.93	1925.42	1199.03	2157.52	2963.14	5264.37	3887.21	1638.89
717			594709.31	2660901.50	128011.82	19234.24	16196.85	19262.53	26603.69	14033.35	20647.80	17420.23	10569.36	13854.21	15636.11	14398.48	18304.01	17615.47	8582.05	4137.62	6832.84	9800.66	4363.34	8277.05	6955.27	11235.86	7828.69	4713.35	5306.24	2590.22	2632.11	1135.41	2420.19	2298.85	3951.64	1292.66	1965.75	3283.92	4135.10	4155.69	4127.87	2388.29	2201.03	831.38	1693.95	820.45	883.83	1067.92	1280.82
718			44854.59	1600294.00	67558.19	34046.05	31571.06	28588.19	13911.02	11847.73	16399.93	28583.20	11034.19	8964.66	18718.88	37687.96	35661.55	30630.01	17205.83	6961.38	12879.71	14594.80	7914.23	4768.01	5324.25	15751.91	12866.14	6998.58	14238.92	7828.90	5896.95	12788.44	10731.45	3290.82	5793.42	5271.67	1421.47	2990.52	5850.03	3206.91	1177.34	2572.27	1951.22	1382.89	3416.00	2580.60	2888.52	2145.76	1515.76
719			297143.46	1534808.00	53505.80	31924.21	39931.75	41493.12	7079.66	12101.43	13343.47	5914.16	4157.25	9489.16	9308.90	18103.93	9903.91	11490.66	12172.43	18805.05	14068.67	19651.09	12172.33	9623.73	4895.08	4433.19	6991.67	10936.53	9707.52	3117.34	6383.27	7609.48	4258.79	3719.10	4781.65	5785.71	4473.30	3308.05	1970.20	2449.40	2927.40	1850.69	1276.25	2211.32	1929.80	2545.70	1418.86	1261.16	2499.49
720			30672.52	285942.37	63186.92	28820.30	31111.10	20094.97	17344.78	29171.30	44729.60	32916.28	27820.02	14287.13	16610.18	35220.13	20044.31	14010.54	20683.88	9711.07	7535.41	10194.66	8257.97	12391.24	12149.01	17579.47	18959.98	10820.93	7120.59	9893.38	7464.05	6953.07	5813.49	4004.75	3208.59	9593.62	7038.21	959.87	3631.33	3855.65	3879.84	5429.84	3081.58	2964.38	2289.59	2403.05	1540.83	1481.86	1355.50
721			551825.50	2521193.50	193266.62	5290.00	23409.88	37730.38	23195.18	29967.37	11386.17	10099.88	9160.09	12081.05	15464.70	12984.02	4638.57	8277.92	19089.18	11366.78	6575.89	7576.46	4640.59	10794.88	5980.85	4955.45	4168.93	3641.87	6504.35	1039.05	4350.93	6215.41	4977.26	3147.70	2914.06	2834.80	4150.94	2685.24	2587.66	3573.94	1367.62	1597.64	937.30	756.77	1863.10	784.12	311.24	342.24	352.20
722			40454.73	1756561.62	27342.36	10335.37	12771.75	9531.93	9160.91	10887.79	7742.21	7012.96	10039.56	4251.22	10657.80	7971.90	6748.02	2349.50	5113.48	8558.12	6321.59	11087.47	6576.21	4447.87	5428.02	7947.72	2685.93	2755.17	1597.87	3365.99	2694.55	2174.85	1898.45	3545.09	3196.74	1740.77	1078.71	1413.99	1779.85	1098.58	1419.46	1486.07	1109.26	592.74	521.33	1122.04	804.09	1115.96	651.13
723			108994.66	563845.43	138151.51	43195.57	10772.57	20479.12	17481.31	19506.38	11247.95	39291.98	44892.44	22735.18	34301.52	16451.92	11892.81	32102.72	64184.80	34475.17	13696.18	8843.60	6836.14	11077.71	19897.39	28076.42	22113.71	14279.66	14662.05	9548.89	4595.80	7575.39	12723.78	7111.41	3534.12	10140.88	7299.90	8964.84	8096.62	4069.46	5676.28	3330.35	3882.70	4925.50	3562.88	3030.76	4368.66	3863.97	1401.47
724			82020.50	797958.87	47740.69	31020.18	26129.34	16749.92	14881.72	17566.21	48238.08	16308.51	15968.77	15331.30	17434.48	32845.99	20004.95	29391.20	19884.53	22972.67	17570.84	15277.57	12728.60	9518.08	10328.44	6985.79	8303.26	6620.24	5362.19	9801.67	6669.27	2212.27	8170.44	6984.34	4277.08	7150.73	6986.45	4260.97	4974.85	2066.05	2014.49	1193.81	5458.91	2363.40	992.24	838.58	472.31	976.06	1073.95
725			828703.37	2343964.75	210427.26	70935.64	24556.10	7963.75	21208.59	12508.87	22972.50	49242.89	14985.26	40825.75	12772.58	28078.42	37600.98	29169.96	12563.28	13737.71	24858.96	4985.85	15016.42	29169.48	22875.75	15080.58	10801.53	7371.56	9666.72	7622.95	2102.89	1812.02	3036.00	1790.77	5937.52	3937.03	6229.73	3261.08	7502.97	9702.12	7063.19	4133.77	2289.32	1779.84	988.42	1661.86	2471.75	1832.31	1187.18
726			184840.18	1484490.25	65146.82	21016.00	14229.26	7089.19	9296.40	17141.52	8715.06	8580.20	9915.04	6764.78	7283.01	9017.30	2179.77	1023.90	5120.47	4350.20	5863.91	3809.32	2223.52	2536.05	3453.68	4465.04	3776.26	4442.56	6657.12	4371.14	2585.65	2065.26	2668.19	1918.17	2651.79	3817.66	1777.39	2305.79	353.22	833.28	1677.77	2269.83	2151.24	1171.74	1143.67	832.07	660.68	617.85	1145.52
727			11271.09	879930.12	31343.67	17498.39	41843.83	69734.75	19142.51	26962.54	18530.51	6502.09	11739.59	38468.09	59066.76	86528.53	25619.12	12161.28	20061.87	46185.69	43296.13	20656.00	8550.00	10452.73	6399.36	8716.67	15548.11	6089.55	3790.46	8735.89	8853.25	5984.81	3171.34	2317.40	6454.81	3998.57	2919.55	3146.18	5486.95	4170.02	1376.26	1359.91	4189.31	2474.10	1502.65	2518.53	2562.13	2136.28	1657.77
728			702201.93	3451682.00	541149.87	47596.14	11765.94	22084.40	17066.53	11896.54	15477.93	11495.49	13425.03	43107.55	30514.41	14220.24	7659.91	2873.83	3199.85	6325.35	7166.59	17414.96	15153.29	7143.05	4316.84	7794.92	18497.67	10509.38	3920.72	4862.53	3950.70	5043.36	6745.09	3323.96	3774.30	3148.77	3432.66	9175.29	3601.12	3452.32	1626.45	2555.16	3008.39	1892.43	604.91	703.17	1287.68	2664.45	2155.84
729			18563.87	364746.50	21452.68	11926.20	22031.12	18308.03	17153.60	24861.52	19316.35	19416.84	19037.63	14947.67	9681.03	9590.54	6085.00	13662.29	10753.87	7373.59	8545.97	10107.62	4112.52	9712.73	14459.87	11822.46	7249.04	8847.04	8359.88	3907.88	4531.12	4478.90	6274.29	4140.56	7051.57	3407.42	4497.24	2971.56	4425.97	1516.71	1392.60	2164.75	4001.03	1399.01	1532.08	563.11	643.45	395.05	1555.36
730			22848.13	155381.21	12153.67	9360.97	7918.21	6820.93	18839.00	12499.21	6332.29	4640.54	2442.54	4358.87	5223.78	3783.43	9391.08	11521.40	6823.48	6466.96	2988.70	3572.88	6397.84	5398.55	4764.48	7378.05	4657.96	3383.71	3222.83	1225.75	1560.97	1895.55	2608.54	3846.78	2323.85	2441.70	975.99	1516.51	1234.40	2540.33	3707.20	2248.82	1523.93	2508.28	3563.15	1945.92	1321.40	930.54	1159.59
731			125797.59	3022458.00	87699.14	16112.58	22764.21	59029.05	44823.17	30014.34	6737.62	6423.31	23811.76	54621.22	58186.62	28721.42	19326.51	22937.64	17275.89	30287.86	36174.39	9598.02	18466.53	19249.60	10314.75	10097.59	13985.09	7512.64	4243.61	10724.73	10600.02	5212.34	7113.54	8244.20	6085.55	4191.75	10602.53	9297.61	5015.91	3646.58	3274.91	2776.54	4315.37	4609.41	3925.32	3142.96	2827.15	3273.84	1365.99
732			223257.56	2585939.00	186958.98	32821.52	36922.49	15223.28	20715.05	31924.83	20694.50	26076.71	27303.17	18800.37	28551.34	19349.97	18539.86	10262.27	24710.15	13348.61	13317.21	11509.43	17679.04	12706.75	8173.37	15389.61	14073.06	9278.64	8994.48	11712.72	11304.54	5782.71	4383.98	3146.68	9308.39	4692.33	7028.12	3159.37	3874.39	6362.68	3704.11	4272.72	5513.15	4029.58	3572.52	2578.13	1575.22	1438.20	633.93
733			135728.18	3346577.25	191201.31	16072.58	63841.45	40055.55	58256.81	33780.41	17081.99	33077.87	48013.60	31083.34	17906.98	16471.83	20748.25	16884.53	20858.94	17915.96	20131.17	11603.63	9452.58	18469.59	15991.06	15398.06	13188.17	12677.09	12644.71	12216.93	8720.14	6461.88	4471.88	7168.08	8190.29	8704.99	1784.61	7885.18	3939.61	8038.01	6743.74	12903.02	6921.05	3123.60	2321.06	1886.92	1172.39	2675.23	2576.19
734			216345.40	2365286.00	116669.79	44528.33	19867.76	25676.53	23805.86	24775.33	8146.81	26424.28	9171.70	9538.39	14498.93	7613.20	6554.72	9512.07	8474.37	10616.59	9757.11	5021.19	7288.69	4585.19	6204.87	11232.15	6006.91	6311.20	8015.36	4346.84	5420.51	6154.94	1938.91	6607.65	4163.14	2180.30	2371.94	1508.74	3392.80	2635.38	7196.44	3005.95	1697.60	1243.71	1205.01	743.36	1329.67	1183.39	1015.32
735			123591.51	857216.81	42324.66	18029.84	19880.61	29250.13	25579.87	20278.62	14480.59	9460.93	10990.96	9709.60	11696.10	21076.05	30928.01	36852.62	17225.73	8869.81	11393.13	14263.40	7333.83	16186.77	8493.85	10387.39	8273.28	14434.58	9867.83	10538.65	5377.21	2948.32	7596.74	6649.73	5124.76	4069.56	6190.28	4185.71	2533.54	2243.71	4545.28	2664.17	2960.48	5871.62	2878.17	2562.01	1570.11	1744.03	1327.30
736			103898.35	468194.46	39464.84	30999.22	52909.54	34941.08	37110.98	33122.96	29937.07	27523.47	16546.19	18495.25	17834.24	5306.72	13345.83	27704.30	12433.97	12354.77	31808.68	32325.89	22877.89	18007.02	7560.16	5547.29	7173.65	10762.09	6.02	11438.04	4061.50	2471.52	7654.31	6850.21	3004.19	3092.80	1918.30	3725.65	2473.41	1620.53	2279.33	1480.12	797.88	1593.42	817.20	1343.29	933.67	947.84	636.43
737			237818.10	1079517.00	86779.74	30005.61	13967.06	22499.91	23827.88	10664.70	18704.95	18978.37	11652.27	6170.30	19396.65	14365.40	5248.03	16737.20	11044.12	5678.56	19261.50	15768.77	7475.77	7540.15	12680.75	9718.38	9865.85	7134.37	2347.80	6900.80	4137.40	5501.63	6066.74	7607.09	10336.25	4834.95	1678.94	5290.22	2355.33	1823.25	2359.15	2409.67	1927.27	1256.68	841.34	1070.83	1174.58	394.15	746.73
738			99347.65	1228307.50	80610.17	40199.64	48095.51	37883.82	25658.15	18136.33	15330.68	14823.74	21851.89	17903.87	23868.08	28721.41	33693.27	18393.97	19363.39	29744.44	17197.22	25166.80	14144.13	15730.58	31402.13	18713.18	5083.25	7964.66	6638.11	7080.00	2199.72	8736.67	6145.79	5280.84	5695.50	3170.62	2818.89	8541.87	10422.17	2983.11	4463.50	2077.62	5208.34	9611.99	5056.44	1352.74	2137.97	1070.56	4293.51
739			87016.77	201163.04	38214.59	62101.32	133798.87	130048.59	64904.57	77392.70	107198.80	124720.00	77431.56	37406.09	33030.45	41869.57	55149.43	84537.33	101853.52	43703.77	59652.58	46119.24	33150.99	33827.40	31560.39	34338.47	59128.25	31520.00	15704.20	13843.93	17217.36	26701.09	40016.63	35535.89	32888.06	8684.78	6268.09	15319.51	5920.56	8454.15	5647.77	5000.69	6317.93	6617.24	3208.22	6817.88	8717.47	4126.50	3297.50
740			1857505.50	6073816.00	651885.87	20198.72	59188.77	24258.81	18928.12	72148.41	44993.59	43237.21	27236.33	10361.22	18052.16	12589.57	11300.27	17385.64	27174.93	29128.65	19155.90	10567.76	8181.57	15054.82	16025.14	19542.63	13363.71	8161.13	7900.87	8794.38	8009.76	3931.36	6992.41	6891.33	4909.12	2550.74	6653.26	2999.46	5348.55	4070.25	1510.46	2183.05	1165.53	3140.45	4427.87	826.62	3146.53	2123.58	1260.51
741			574455.18	1461963.75	91240.85	12088.58	23453.97	11029.78	23860.62	14369.84	13692.80	7493.82	25067.19	46782.88	9343.69	19174.91	16874.34	5267.91	5212.96	8867.36	7121.58	6504.33	13280.77	7418.65	5881.25	6133.22	5663.48	9246.52	13898.63	7786.24	4847.30	2897.88	2394.29	8512.43	2974.45	3285.82	3999.74	1621.59	2666.79	4625.16	7360.80	12123.28	8165.84	2411.18	1223.39	868.87	1224.34	835.00	492.82
742			353055.78	2607303.25	63239.44	27285.01	22316.53	10822.27	14240.06	5720.41	11489.11	21975.85	14638.20	11396.41	7820.19	6974.70	5859.37	3995.94	8291.19	14241.06	8096.83	6899.27	2764.03	5980.46	5489.98	5749.14	5408.45	8782.54	5903.56	4451.14	5934.36	5837.39	4681.95	2076.86	3324.03	5513.87	4293.82	3629.21	1270.24	1893.77	1827.64	1333.39	2288.92	2046.94	1457.59	747.54	726.93	687.58	1037.22
743			42434.44	1562197.37	38086.80	17366.62	12971.69	20970.39	24020.85	18936.11	15499.69	10267.86	15522.93	7398.85	10055.37	15155.03	18551.08	12758.30	7944.75	8261.95	6596.77	12392.31	16139.82	12606.46	12034.38	8998.86	8567.13	4338.07	2814.70	4533.67	5549.42	4938.98	1808.84	5763.04	4977.18	4709.67	3176.95	1988.84	4658.36	5284.57	2007.38	1625.21	2715.74	1648.19	1134.14	1834.71	1820.43	1490.97	826.46
744			154901.21	954796.81	31492.45	8274.12	9252.43	6510.03	8937.87	7518.76	2347.75	2401.30	3965.15	6604.95	10212.92	7181.33	5233.81	3940.23	4337.96	4339.66	3861.56	3054.66	5174.47	2549.16	1808.56	3416.24	4122.46	3648.92	1744.08	1470.44	2687.51	3236.19	2509.51	2976.07	3417.81	2785.72	3548.44	1294.21	2359.59	1873.49	1494.60	1263.23	1439.93	2263.24	1889.50	1269.35	418.31	514.26	844.41
745			115931.10	389431.06	30921.46	25704.72	10508.66	17738.30	9235.51	5981.44	5014.02	3131.28	14260.26	32406.16	15727.44	13969.97	6129.40	8724.71	7135.67	13666.29	3148.88	2192.97	5042.61	5609.84	10004.56	6891.09	4696.22	4126.98	2269.76	2114.40	3171.72	2312.04	1683.65	1419.16	2741.58	2253.30	657.41	3244.75	1616.01	912.42	715.91	1454.66	1559.53	1361.87	1139.35	728.27	1042.92	426.49	1049.94
746			18762.37	275779.00	54117.34	13665.44	9643.04	13691.46	22690.74	29555.43	11035.10	11354.89	22501.56	6799.26	22563.90	11366.68	22250.10	15298.75	12902.24	29871.75	33297.06	11861.23	2472.55	7451.81	10538.72	13154.36	8612.29	20323.64	15700.88	9729.15	2715.86	7177.95	4607.02	7449.16	7025.16	3541.82	2435.18	4580.79	3305.46	1706.78	2405.44	1783.74	1192.12	2654.92	2589.49	3161.55	3159.72	2225.09	1613.21
747			102595.95	3350285.00	176837.75	61430.61	34623.15	51723.57	69099.93	19841.82	33351.14	46944.80	64077.05	12670.17	18191.08	27626.41	33441.61	36461.14	38930.19	14206.96	19704.31	13324.47	15873.21	14309.83	7519.53	8735.30	10488.46	20125.08	20018.66	10783.09	7852.36	15737.88	10687.94	20779.48	21224.82	20748.35	8591.98	7291.31	6354.00	6773.68	5438.28	2656.91	6467.22	11004.25	10644.01	9226.55	3495.64	3242.93	1366.90
748			32102.21	355998.12	57927.63	49723.07	22845.47	54191.44	40863.56	37298.68	42986.96	18257.72	15704.66	12001.64	16054.90	36366.64	29125.16	22112.25	15751.40	4986.83	14170.52	18733.30	15043.36	14057.04	27954.52	18113.07	12989.51	8198.28	7052.38	9248.48	8568.84	9810.57	17643.07	22319.02	11126.80	17631.07	7394.36	6695.21	8258.45	6371.44	5257.83	3145.86	2363.74	3364.87	4271.73	2529.61	5219.10	4615.94	2722.82
749			45461.03	1775651.50	24643.41	18406.61	54528.36	43468.07	23506.18	12712.47	23956.56	7390.34	18434.25	53264.50	20449.06	7633.19	17245.39	17093.66	11930.44	8879.66	6552.36	8318.51	21639.89	11298.82	13821.83	9820.22	16357.15	12776.21	12333.70	9477.85	9038.66	8556.96	12138.63	6856.35	9768.98	7218.36	2368.31	3411.73	2894.67	2598.59	1171.13	2467.93	2622.66	2005.36	2472.16	2238.95	817.90	1204.33	2041.85
750			101241.64	1541647.12	153439.25	33805.11	9078.81	18012.40	41000.83	28865.86	18375.28	16717.46	13135.72	14860.58	7361.15	11296.79	12071.85	9253.24	9998.78	6999.12	7293.68	10057.63	10142.67	5794.14	5835.75	6890.48	6377.55	12863.91	11540.19	7925.08	12069.23	10602.46	6477.79	6011.37	2231.12	1042.68	1274.50	2278.95	3662.17	2747.82	788.78	1347.03	746.59	2075.78	4332.40	1059.06	475.15	1178.14	2527.42
751			82871.42	1056277.75	84777.06	45779.76	24127.07	12725.21	10999.81	10756.53	20135.43	15606.22	10464.40	9158.88	13877.33	19917.54	11396.33	4988.04	5918.49	4287.50	7117.63	10872.60	9225.10	8313.07	11424.19	9923.55	8356.48	10858.91	7221.59	2077.10	3716.86	4539.56	4073.43	4842.65	2473.98	5067.42	4405.50	2577.14	1232.56	1786.55	4412.54	3912.12	2212.46	3878.66	1728.24	1585.93	1349.12	1127.47	1046.80
752			144202.07	3471799.75	130710.00	16866.70	33882.57	43266.45	45489.42	14033.33	55026.63	45560.99	13847.51	11983.52	21567.70	23117.39	35362.93	55503.42	29394.82	11312.98	11086.48	6005.61	10021.46	19895.56	16813.92	6549.26	17806.00	14635.90	11276.69	6896.30	4796.23	13330.37	14524.23	13772.26	16730.73	5436.34	3544.48	4699.25	6638.79	4967.78	6510.91	4157.18	3558.85	3148.03	4367.48	7951.30	3594.22	2481.30	3633.95
753			71400.55	3831528.25	100789.46	49385.93	38154.05	24672.77	35618.96	33424.91	41490.58	18214.83	21615.72	27330.93	19165.93	15927.35	20588.41	12346.52	17932.72	19181.50	12379.17	21496.09	16470.75	14822.91	19247.50	10958.93	8810.41	11323.41	6538.77	6125.69	3038.26	5236.90	3545.47	2648.07	4559.51	2997.83	2770.69	1721.24	1593.46	4100.32	2703.55	3052.52	5937.17	4393.13	4681.99	1488.65	2032.62	644.04	594.91
754			168098.87	2351349.25	112937.26	33464.74	36565.02	47711.82	28510.17	42067.80	74973.64	107247.16	50948.21	57344.29	39899.91	22393.80	36279.96	16937.23	23368.52	27770.63	8768.63	5969.05	19145.12	22957.94	28639.83	54192.58	13112.34	12864.38	12117.45	16096.36	27838.22	14280.87	11056.56	14648.48	9026.65	6668.40	3372.59	6394.96	7856.25	4259.62	6373.92	3642.82	9458.90	5053.01	3589.17	1755.97	1713.77	2815.34	1055.71
755			163610.65	1676859.12	81342.53	23150.05	45658.19	43370.63	40454.29	22936.74	22851.69	38624.01	37682.86	13493.41	12963.01	26760.65	24574.32	20511.52	16936.65	12735.11	5365.56	5601.95	9173.04	6117.08	6457.67	7961.15	6529.26	9465.38	5443.13	2586.40	4377.67	4583.28	5254.09	5860.06	2958.48	2631.74	3283.66	2553.25	2037.19	2786.14	2180.19	2642.22	3011.44	1928.00	1804.87	1400.47	1108.78	698.51	928.99
756			109485.14	5922914.50	127840.45	24459.78	29634.37	26640.59	30378.70	29597.28	27700.91	17261.96	37494.58	22131.46	33247.22	29364.32	47045.53	28257.53	13216.63	19841.05	12647.51	6115.84	8744.04	5079.18	2908.92	9357.04	9472.74	14000.64	14485.41	9856.25	16327.99	12663.07	3385.74	2669.76	4323.67	14477.03	15116.17	3476.27	4465.11	3146.79	2559.74	4904.50	2487.04	2917.16	4669.81	2713.51	1678.39	831.54	1267.40
757			260415.06	3623696.50	115595.64	22013.68	63933.37	55732.53	25786.48	48921.83	52362.28	24376.51	50230.85	66446.41	56410.63	45092.85	41531.26	48196.67	36359.53	34872.48	36397.87	59462.25	81515.03	32730.02	26528.86	30002.35	22168.40	18843.98	11319.28	12206.18	10329.54	8577.59	12828.42	14590.61	9173.62	20813.28	5552.74	7140.81	1756.62	5586.97	3797.40	2291.14	5726.63	6482.22	4885.12	4189.05	3946.05	2213.62	3590.08
758			1055111.00	5812384.50	438127.96	53140.85	61089.82	30837.64	18614.10	21522.21	38528.60	39814.23	38928.42	17769.26	47306.36	23523.28	24861.59	45381.71	17656.85	7713.29	15636.23	15692.49	6586.74	11087.20	13158.60	10535.72	5467.73	6181.72	5352.97	5157.94	5946.61	7205.19	9142.99	9195.10	7453.08	5825.67	4596.08	9532.60	8851.40	5318.97	6089.68	4210.65	5815.79	5502.25	3154.08	1870.57	4646.38	2145.60	1643.54
759			181735.26	5958982.50	159958.46	43741.02	62279.41	76040.41	8810.23	17245.09	22861.57	13242.38	19566.05	20254.88	31450.07	17156.09	14486.11	12132.25	26872.58	18784.00	15833.92	19981.01	14534.59	17330.82	12799.55	25944.63	24023.19	11659.32	13506.91	11129.26	6452.31	7947.66	14152.25	7392.40	12630.51	4654.00	6610.32	5407.64	4399.60	5123.10	8092.09	5150.99	3542.35	5016.12	5096.09	3953.70	4643.48	3532.77	2823.85
760			31899.52	628353.00	39856.43	52230.65	30194.53	18636.03	19323.51	27751.72	24037.36	28842.32	28272.56	22263.07	26909.92	27385.35	17259.58	8624.52	25987.91	30205.81	14071.69	13696.32	14632.15	11709.36	7683.85	4779.44	5086.92	6796.40	9131.93	9422.34	8630.89	6953.75	7385.79	6881.74	3041.01	3652.72	4840.15	1908.83	1766.55	2322.90	2275.08	1538.41	1937.59	2961.44	2646.81	1085.84	1220.55	758.27	1018.57
761			462130.90	2283450.25	94924.62	6746.25	10544.69	7330.87	7674.25	9437.79	8577.49	5075.84	2325.47	7359.89	2609.86	1473.41	3312.25	9329.70	1341.32	4738.04	2211.64	2070.83	1604.63	3176.10	1692.45	1790.78	1075.04	834.23	724.08	1230.44	561.38	641.95	1046.85	1143.35	1826.39	1504.59	537.35	1223.80	1648.24	1557.54	705.85	985.00	595.49	586.76	430.91	725.68	389.35	414.90	404.68
762			572870.75	6378769.50	130994.50	94255.13	83180.60	32561.96	19485.35	20789.39	31121.43	36732.17	19945.82	27220.79	34613.70	55396.16	35672.85	14989.62	9939.34	13841.20	21325.33	14186.41	13963.61	8496.60	15221.20	24209.24	13762.57	7982.86	6570.74	13472.54	5107.91	3332.67	11678.46	10982.79	5884.53	3433.29	4450.52	6402.28	8345.44	4828.54	1737.23	2079.37	3212.47	1323.18	3748.24	5207.08	2558.80	1931.81	2178.09
763			415080.62	2277562.75	119061.02	28195.71	10238.12	15596.80	21480.02	15464.74	3637.01	6415.82	10564.26	12830.36	6081.90	5128.91	2353.45	4053.02	6947.77	5304.33	3341.51	1424.25	1858.34	2282.50	1112.19	2146.88	2446.99	4125.94	2421.45	1599.55	605.48	1398.57	1151.09	886.27	1477.54	1993.17	851.58	1071.82	1220.52	1509.53	1078.31	811.54	504.54	746.25	1004.07	1184.35	406.29	333.10	401.23
764			168114.93	3592666.50	88942.85	42049.72	36299.80	16684.38	20453.51	16623.98	32476.38	20018.35	18028.77	20928.29	18980.20	8539.77	15666.02	10895.02	13612.16	16626.68	12404.00	17238.55	19084.91	20991.28	9683.15	7332.26	7876.53	8283.18	6505.89	6988.44	5094.83	6190.71	8339.66	9562.06	2963.28	4200.90	4295.61	2759.03	2644.44	2402.37	5377.40	3802.95	2955.03	1875.91	2165.57	2663.97	2510.54	1378.56	1707.01
765			49642.26	859438.06	77740.28	6879.39	12684.95	19554.43	26571.33	26070.71	57846.59	81368.17	2850.67	11104.46	14845.96	17251.64	20863.16	9106.97	12282.86	24022.76	13269.22	7915.50	10153.03	24320.08	2601.82	15787.73	12225.73	48476.01	49708.14	17665.13	5633.97	7833.30	14505.31	6034.04	19186.74	20497.46	5236.53	6381.35	6434.93	10105.29	8121.56	7397.27	3633.66	6266.80	3138.72	3332.05	6434.00	1582.99	935.75
766			202371.26	2806051.00	104515.93	42468.92	17561.83	15671.72	29218.42	74695.40	46743.20	34699.64	21326.59	18936.62	22028.38	13880.89	19480.40	19207.14	23186.84	16842.86	27093.69	19687.59	5107.02	3817.17	9655.54	6825.13	16379.86	10353.39	6611.33	11590.89	12478.01	7171.24	7994.55	8814.40	6082.89	5990.84	8228.27	3444.07	2786.22	5948.33	3056.29	2938.80	4706.28	1234.88	799.35	1086.54	1049.50	880.19	1810.78
767			204526.46	817634.87	53412.55	17992.09	30764.17	42244.65	42662.08	14983.26	30396.10	20417.12	23787.39	11903.01	16449.94	19947.61	12425.84	22056.00	19193.54	10116.92	10948.21	18151.82	20230.30	18144.75	20121.43	23577.82	19021.12	13686.19	5822.15	7437.11	5099.86	5923.36	7070.85	8283.11	3229.42	4875.55	3898.97	3614.37	6104.62	4944.35	5035.55	4134.75	3070.77	6439.54	5448.16	6328.07	4834.61	2641.48	1693.00
768			128160.59	381892.28	47670.89	25959.78	44474.51	31728.41	18456.75	14788.34	25777.03	18644.01	7445.90	16581.60	21754.08	21143.10	14385.14	17102.51	13813.18	8492.00	13463.16	6641.40	13990.81	12451.59	5640.11	13993.33	20487.50	7946.96	9791.93	9243.06	10410.75	7760.77	4082.51	11705.55	12697.74	6271.73	3879.49	8018.31	8188.49	4955.95	4386.58	6955.76	6583.40	4061.20	7803.01	3919.21	1697.62	2301.66	2437.93
769			74958.93	591298.93	73596.45	42326.57	41603.33	35533.85	36845.02	29901.66	23600.91	26632.84	10503.15	20569.94	31067.88	32905.79	10425.49	10678.20	14691.05	11784.64	13910.67	11543.06	10231.08	11561.14	16484.03	15197.71	17980.90	17049.78	19960.23	10854.70	7624.56	2910.67	7389.28	4822.87	6293.33	9703.66	11747.63	10318.34	7221.31	3569.21	4198.77	4469.58	4175.63	1627.31	3981.07	2852.04	1721.04	2549.66	2412.51
770			61231.50	884666.68	80104.08	39723.85	39490.48	40078.78	10596.60	15522.21	10209.69	3344.46	14218.03	28475.66	20899.23	12401.13	52881.69	44041.00	18236.46	18718.68	11675.57	10272.16	22656.59	29736.49	25827.84	12603.32	9387.43	12507.00	6880.33	2719.15	4625.41	4585.20	3027.03	7354.22	15211.82	16070.18	8689.95	6436.06	3549.47	5278.16	8064.84	1284.20	1731.95	2532.94	2486.35	3929.84	3272.28	679.20	993.87
771			338257.71	3473221.75	63148.23	14529.64	8416.58	5486.17	7637.18	9504.54	18614.56	22894.59	7010.96	9044.65	15115.79	16123.39	10039.37	9118.62	7892.32	4746.18	6479.10	6646.98	8511.95	2559.32	3860.71	6082.45	3025.78	3722.23	6584.03	5296.11	2878.07	3182.10	4179.90	3127.07	3332.04	3193.49	2569.41	1102.63	1716.58	1129.41	1441.49	2696.51	2650.67	1977.19	937.12	1347.56	1215.75	872.48	1006.14
772			1539094.62	18118584.00	647632.00	48829.71	28980.05	87021.50	37980.62	32273.77	31686.52	8978.96	23555.53	36762.23	30848.66	10997.53	8400.42	16334.53	44207.18	23764.04	18326.53	6663.34	14668.65	24927.84	56371.50	22460.66	11383.37	15646.81	11907.35	11261.92	17459.16	12307.43	10748.05	7000.09	8708.07	12000.29	6444.65	3341.35	5358.37	9851.63	4070.38	4796.37	6519.66	4037.04	5162.50	6704.58	10100.25	3724.79	5520.44
773			72408.22	896632.56	34347.14	31886.42	31432.75	41013.42	48676.91	21318.35	29334.10	9682.18	9410.90	14154.12	16766.37	16333.13	20025.01	21619.03	31107.97	14419.52	12519.26	9839.20	10133.43	13601.72	7258.12	6714.88	9630.83	16751.67	17086.24	8971.04	6145.51	6185.47	6486.97	5424.12	3784.49	6868.96	4327.27	2656.28	3210.75	4492.96	2167.19	3345.01	1723.01	3654.87	2239.12	1760.81	1257.02	980.28	2159.07
774			163008.50	1560963.37	97216.28	75441.57	30544.74	42263.89	50361.56	44382.51	38617.30	38708.90	16649.72	15469.56	19156.54	20109.02	32685.59	30329.51	13017.89	10917.75	19950.19	10043.31	16101.48	11131.35	14551.70	22787.72	23616.04	16116.85	22915.17	12914.76	4544.89	8530.19	12129.18	4174.51	9328.44	11027.44	2897.74	7194.49	6497.65	6736.76	6913.06	4495.58	5833.75	2578.41	3854.87	7150.34	2486.70	1693.55	1349.95
775			119217.44	2232818.75	65371.76	24331.10	15939.63	9504.55	13846.11	17746.09	10347.72	12674.50	16436.43	6082.88	10275.70	5208.27	5676.12	6507.99	9837.56	3910.06	3892.13	8064.71	3506.41	4139.41	6194.65	6829.38	5505.86	2673.13	3368.72	1479.09	2224.91	1023.55	1166.36	1626.42	2691.94	5223.08	3974.63	1154.95	2052.99	1752.90	1544.67	1160.40	1941.85	753.93	581.72	910.31	859.80	561.77	678.69
776			250492.64	3259136.50	80650.11	16917.90	23924.40	23932.53	17645.59	26791.93	19010.22	10702.72	11493.68	12984.98	10033.66	15986.03	23435.35	13174.17	17394.68	18800.85	8990.23	6113.86	3635.76	2404.94	5914.46	5806.33	10082.21	6059.85	2591.81	1560.38	1625.21	3924.04	4637.59	4575.29	3345.47	3484.37	1784.59	2448.75	6036.89	4124.18	1700.96	1191.92	298.49	1104.34	1716.43	995.27	709.51	987.45	352.35
777			34722.44	1018567.31	45759.94	15132.40	14080.52	15442.11	23591.50	20679.85	15109.19	14279.66	8242.15	13333.29	11733.65	8727.28	10599.72	14586.66	6404.30	3558.46	5787.36	4177.65	7420.10	7574.07	7518.62	3704.21	2209.27	3277.35	6331.90	4005.51	2312.86	2794.66	3834.82	3527.12	4910.39	2620.84	1021.10	2591.66	2456.08	1714.84	1502.28	1040.51	2269.38	1128.35	1286.15	927.02	1115.99	2667.05	1577.79
778			291895.46	1605148.12	94479.18	39777.76	19518.80	22300.98	16108.25	25338.53	20318.92	15395.16	10915.84	13468.67	20129.40	20927.50	15448.74	4571.54	4143.39	4867.46	3830.26	2635.03	6047.66	4292.18	3952.40	6142.90	6525.20	7600.26	5962.46	3736.88	3877.18	2055.95	2835.94	4460.43	3371.62	2175.37	3569.85	2575.27	1688.48	1089.81	972.02	4010.52	2708.19	1216.70	1844.59	2053.16	2262.89	2136.51	880.61
779			11770.12	40265.80	14106.18	11178.77	21866.40	4854.56	16398.52	15197.01	7088.25	17219.72	21132.77	22616.15	8766.86	5840.96	4073.16	2725.01	8629.39	10455.38	6661.05	3687.56	4523.98	7929.87	4766.86	2148.92	11608.29	17435.60	8473.43	4468.94	5306.22	2868.07	4234.50	1933.52	2213.47	3335.81	1552.56	847.73	859.50	961.47	621.24	2120.14	3575.63	1067.48	379.04	2149.78	2022.69	1191.76	913.03
780			67321.54	1553461.87	81999.21	78707.89	61432.26	97955.37	129444.58	157892.39	110404.98	57306.73	61210.38	65791.42	53448.41	41948.20	21463.68	18131.48	19693.40	29554.46	5690.45	22997.83	39021.09	27552.50	35143.80	49097.64	32522.26	20696.82	11596.34	19024.07	22627.35	18601.35	13984.33	22794.85	22994.72	24578.39	8751.75	29733.57	20249.66	14486.51	17628.92	6343.77	13846.81	2993.28	10726.29	1319.07	3884.59	3703.64	5258.78
781			50183.08	1197671.37	117415.98	46676.47	24021.64	26794.57	19054.18	24970.65	60577.12	34083.76	14195.87	11611.63	10115.99	13609.12	8942.83	15506.12	13283.18	9180.10	18423.52	21334.36	16083.03	19110.05	12015.16	18538.41	11416.07	8560.17	10454.53	5201.70	5995.18	7887.42	9988.01	6278.32	4345.22	11673.91	5493.61	3386.32	2524.76	2923.21	11316.09	9496.84	3941.48	2734.95	2453.77	2639.63	3113.06	2602.48	3241.55
782			200163.81	1370821.00	145826.65	29883.08	51139.85	27333.66	41345.19	21800.80	18004.49	23147.02	11067.42	8049.40	18883.76	9484.14	5690.53	16587.93	11558.28	21369.18	13303.99	18509.76	20451.09	18996.72	18825.17	18542.28	6789.19	14628.87	10336.65	5523.66	7176.24	17348.13	20862.64	13651.98	5275.02	7128.43	8272.51	895.71	3394.88	3864.46	859.98	2986.23	4628.50	3141.37	1675.96	2111.96	1450.65	1066.22	994.03
783			77408.61	1240880.75	71294.07	15812.16	8536.86	3373.36	7168.56	10680.75	2879.41	6944.60	8024.26	4601.74	6839.74	28131.30	13907.41	6154.85	7578.08	7270.06	5893.49	9769.14	7185.56	4723.22	3156.30	2488.90	8993.73	7413.69	10608.50	8672.14	4517.38	5898.69	3410.85	2064.31	5358.48	4242.93	3032.62	2835.59	4186.03	1153.74	2666.89	1105.95	2160.23	1304.68	838.35	1556.11	2374.37	3782.76	4219.40
784			144240.54	1197696.12	49592.90	21410.62	14611.49	6489.44	16610.94	26971.65	12435.31	7759.03	15447.81	15957.35	16011.28	16905.98	10802.21	17868.90	15938.49	5515.72	8300.55	9141.00	5544.81	12152.39	15412.62	6277.03	8113.27	9928.63	6710.76	5152.61	12136.43	13150.24	4115.96	3079.71	4136.53	5818.73	1456.82	4780.90	2975.29	6760.70	2432.54	1538.31	3042.69	1347.34	2581.99	1570.59	1407.62	1971.60	2199.90
785			97897.52	1764997.87	55956.29	15650.72	32251.71	24352.37	22278.53	49611.70	33477.89	17809.58	40164.84	34561.42	28749.19	23414.92	21923.74	34503.82	12467.36	11110.32	9460.55	12130.40	11433.53	11583.47	15867.71	14514.23	9995.09	14614.55	16450.37	13952.12	9074.95	9234.85	12811.17	12588.60	8955.73	10574.26	12401.72	3973.49	8195.41	5249.66	3647.55	5474.55	6843.18	2575.11	1782.60	3008.80	2705.00	3363.68	2090.56
786			790107.06	2177418.25	168612.15	49049.51	44365.53	24273.91	63124.48	77821.35	72194.92	40178.47	36632.65	25662.85	17734.08	16612.23	24973.49	27459.26	24092.72	15695.88	12231.40	18120.97	9175.83	13888.69	10633.69	5639.03	4467.50	5845.21	15391.87	10215.08	20052.61	11759.03	14844.32	6465.10	9487.59	11257.61	7722.71	12865.47	5405.84	4903.04	2351.65	1918.98	1770.56	3311.49	2091.66	1989.49	1497.17	802.50	2289.02
787			112765.43	5216539.50	141271.35	97575.87	99026.19	41502.11	43429.87	31419.32	16955.32	30557.31	18767.60	9686.68	13528.54	16789.72	14343.11	12880.70	16943.92	12702.49	11077.06	13206.01	8620.12	17544.03	10737.25	25556.81	12830.43	24993.47	9472.55	5032.07	7743.68	13717.61	4405.65	6291.16	4122.63	2509.20	2642.67	4744.84	4538.62	1881.39	3726.84	1804.02	2236.46	5863.89	4711.71	3149.01	3997.66	3645.18	2433.98
788			18490.31	500966.21	47974.98	27044.03	27975.86	19208.43	25132.60	12077.63	34469.08	49566.36	47166.80	28784.56	19506.39	24571.22	32408.56	28122.33	16415.30	12412.64	20697.02	14802.85	12637.95	11887.68	5744.99	7036.82	8532.20	13929.08	13589.10	9114.41	8544.27	6189.09	5162.10	4619.57	7181.85	11294.39	7552.44	5497.30	5052.46	8286.44	6706.10	2232.47	921.57	2540.92	2864.60	1831.48	2102.65	1326.50	1943.27
789			10870.91	412041.68	33035.22	17968.24	32407.20	16344.10	12323.35	11903.58	18907.75	11593.58	19133.07	10401.61	5225.80	12655.03	12939.11	10370.70	15203.08	9926.69	6917.35	6597.71	11820.61	7821.00	6265.84	1759.74	3184.15	4298.75	4605.08	7341.74	8039.30	6547.88	2629.51	7788.45	5429.26	4142.56	3711.05	3225.86	3436.92	5132.88	1907.90	1396.11	2113.67	2304.55	2432.93	2959.56	1895.05	919.29	2134.81
790			657678.50	9797530.00	233386.26	44631.80	26702.39	58115.11	57989.96	48933.79	44622.00	21957.87	32116.47	19010.44	13306.86	6896.20	11095.61	12487.99	13171.35	30448.03	9309.88	4293.11	16851.20	15157.75	18719.58	22759.78	11874.25	12083.11	14160.72	9471.94	7924.62	16778.29	12100.02	5400.03	3389.07	4192.82	6612.43	4112.28	9303.00	4377.01	5365.79	4327.03	2292.51	885.55	1716.53	3467.65	1884.56	690.08	794.00
791			264303.34	1061846.25	68092.60	39497.92	27700.98	20129.82	9233.16	34711.83	15815.71	21341.23	33886.07	15760.84	34153.73	34505.73	20747.49	32087.47	34787.71	22451.35	19951.09	19879.76	8444.61	2930.80	6590.35	8958.12	16096.05	19979.02	21554.34	7730.68	7434.04	15296.11	10117.91	8205.06	12777.29	10851.24	4187.96	4949.78	9123.02	9035.80	11063.91	7753.63	8187.23	5138.60	3582.04	3168.10	4007.08	2323.42	1702.21
792			450849.81	5562564.50	155181.42	11569.38	15505.51	33382.60	34170.44	27533.10	29877.42	25859.73	19363.98	26483.12	37678.54	48192.55	15164.10	18870.58	15785.32	16027.70	17785.63	11858.17	11720.75	7888.31	14314.04	8868.73	15976.21	18592.17	10790.83	10992.84	10517.97	11919.03	13931.92	5110.21	5871.64	4817.69	9347.86	7889.65	4861.34	2405.63	2124.61	3899.73	3002.57	2861.81	1203.89	1280.27	4390.08	1905.62	2558.92
793			40467.57	514418.00	85120.17	55681.21	55081.66	21700.77	20865.93	13339.39	24134.91	35246.46	9555.05	4750.42	13951.55	42130.95	37140.19	24079.19	7816.93	15111.35	21124.20	8752.67	10058.88	22403.79	20614.41	14507.84	13644.71	6273.02	4172.09	3315.44	2014.53	8732.89	8542.77	890.07	2501.72	2845.72	4794.06	4643.92	3991.86	1507.13	4625.56	8169.84	3842.09	2687.34	1227.28	1194.04	4863.84	4074.33	1573.69
794			191567.18	1865163.75	77940.05	35043.99	43194.16	15913.72	62297.16	63001.91	57240.54	17368.22	19450.08	22273.58	11547.98	22064.22	23903.28	19742.18	8186.62	26413.25	14448.08	4626.72	11828.24	24699.09	11453.45	16655.41	7255.08	14226.10	19066.33	7539.56	17397.26	20310.60	14990.85	4266.13	1387.99	5410.84	7081.71	10309.20	8700.29	4247.63	5182.97	1875.00	4991.25	7665.50	4688.73	9256.52	7169.57	4007.72	8594.50
795			104423.96	943944.81	21249.58	21369.47	11260.45	8754.78	14920.49	16037.81	22752.32	13103.97	13614.38	19464.76	8032.45	14698.09	4979.35	6978.74	5936.84	4458.81	5628.82	2913.40	4020.06	8392.36	5695.59	7659.14	7294.67	5620.91	5372.09	3322.54	3362.63	4183.67	1820.18	1311.44	5530.49	5350.80	3052.27	2357.37	2279.04	2832.68	966.47	1321.99	1929.18	2298.38	4056.86	2598.55	988.06	940.92	953.71
796			273701.25	3115827.75	69300.10	26194.27	39426.53	32772.66	13833.33	32103.94	53276.67	21283.92	23083.25	18800.45	24031.35	26075.85	13878.91	21483.50	35536.35	34165.12	15605.68	32720.21	41804.93	37097.61	37841.03	43311.79	16868.66	19440.53	17264.02	17622.71	7103.46	11423.17	12939.26	12704.46	14133.70	5441.36	11040.97	8073.68	4720.26	4042.21	8084.43	8329.92	9978.83	6781.06	7035.25	4729.97	3188.86	4462.41	3373.16
797			36350.32	1766251.62	74913.44	22581.42	22012.49	32926.44	29525.12	23943.11	58349.78	27244.49	23145.78	17770.27	11338.88	2975.52	10174.82	2697.91	10194.32	7883.15	13530.62	13164.42	8372.37	6246.57	7253.35	13784.14	15415.14	11829.11	6040.86	4406.36	5425.19	7120.59	5612.82	6431.47	2911.90	2697.14	4942.06	6606.63	5156.63	3171.72	3167.66	6058.59	5044.82	2698.68	3400.13	2673.10	2237.64	2174.79	3427.54
798			213451.76	1961534.62	108738.75	55783.97	42447.09	25274.63	39170.17	77067.88	106609.63	59516.71	12882.05	32845.01	44345.81	48281.29	47927.89	22931.16	40837.67	37441.15	15047.76	11024.23	9031.62	33933.98	43673.15	6792.31	23717.80	3655.25	8364.28	6615.72	6340.40	12865.28	9412.99	8033.52	10508.35	14645.82	8003.45	3018.84	4249.51	13097.54	2996.24	5864.87	12134.90	4516.65	8173.89	3631.38	2744.42	1939.24	3027.69
799			217040.84	1290508.87	80248.98	12605.71	19311.59	34297.47	13229.28	12276.41	14533.94	12843.23	23340.12	11753.01	13837.08	11206.01	18684.23	33251.46	8884.84	15876.68	5005.64	16478.48	6522.81	11533.46	17264.50	14136.19	13074.67	8504.36	16471.35	8575.53	4136.80	6115.85	8745.43	4568.78	9149.41	5673.34	3668.00	3125.85	3429.35	8253.27	5543.56	4724.77	2895.40	2889.46	2667.34	3078.37	3159.10	2475.80	1586.33
800			162646.73	3552721.25	105162.34	52448.73	24289.06	22405.99	42982.87	64029.04	25848.91	5665.98	12613.01	20144.35	25852.70	9863.39	9672.89	12366.32	10904.52	10637.71	13350.80	15424.42	4076.30	9002.46	9419.22	9408.19	8078.45	11405.21	6525.68	8031.26	3851.76	9005.59	11542.05	8442.92	3868.35	3966.32	1223.72	2295.69	3790.82	2675.07	2772.62	3136.73	7986.23	6073.48	3138.92	2731.07	2734.09	1404.59	891.05
801			170676.50	1391868.12	79173.33	59899.26	46776.03	21541.27	19489.81	33562.08	25386.26	20595.92	12840.44	33479.87	43965.36	32650.33	20123.43	20756.44	19293.05	20821.23	31329.86	20819.34	22229.61	17062.94	15550.93	15046.99	14826.77	7878.85	5967.18	10808.12	7304.52	3040.84	4858.65	3175.49	3820.27	2957.67	3933.06	14218.17	11641.18	4193.98	3298.19	4666.54	3060.15	2319.38	2975.01	3423.24	2718.57	4234.07	1927.17
802			56497.92	1051845.50	33167.77	25381.08	64665.39	50340.43	25459.89	16923.48	24355.72	14646.41	12223.56	10096.24	12176.06	17285.44	5202.51	13527.52	9562.33	9879.54	21361.66	13722.65	10424.10	15677.75	6392.47	10047.15	9583.52	5070.19	10951.43	7755.98	7869.91	6323.92	4038.13	5054.18	5033.36	3465.73	6650.53	7124.56	2987.58	8123.11	3143.06	4968.53	4231.64	3857.68	2987.01	2763.14	2334.74	881.64	2732.99
803			782434.18	6008821.00	181890.75	64142.01	22872.66	95319.62	56632.15	22300.79	11242.14	32344.54	22655.09	15033.32	29779.67	24458.49	35555.54	34509.48	43999.28	49494.05	30659.58	16294.40	15358.60	12874.84	13692.60	9276.21	16951.58	55267.55	46685.37	29813.26	9547.81	12188.86	7419.21	15003.21	10109.17	11656.27	8531.90	5971.27	6718.78	5297.47	3050.20	5688.02	5129.05	5632.28	3574.84	4481.29	4171.81	4348.99	3281.29
804			413117.50	5691277.50	190824.35	16412.19	54534.80	74697.95	33249.63	10990.14	19929.22	14256.56	15126.33	16653.78	11975.45	8136.05	19524.41	23958.79	15868.83	13730.41	21969.90	12140.68	8300.26	23430.93	18754.42	7296.91	5257.79	15251.39	12148.64	11349.28	4854.49	4863.28	6001.55	3873.64	2460.61	3151.13	2924.96	3426.19	4280.27	6172.08	5444.95	2148.76	1990.08	2299.36	1479.96	1877.82	2704.81	1141.45	714.17
805			213125.04	2497716.50	86140.57	11094.34	18154.57	15913.32	19868.31	6625.39	6031.25	4366.69	10522.90	7142.79	12188.25	19624.39	8444.71	12446.27	5098.50	3752.78	8932.79	6847.19	6646.04	13631.58	10505.51	9447.06	6380.55	7426.18	7550.76	4461.35	1431.52	2902.44	3242.71	3196.43	1862.91	3072.66	6043.39	7593.35	4026.18	5221.59	2001.87	2019.57	1924.68	2057.94	518.06	855.83	1573.25	1562.66	633.57
806			137815.14	3819452.50	162315.81	65638.42	52773.84	17701.04	28464.83	62222.60	35487.74	16841.50	16644.96	25027.59	18350.96	13756.13	14434.51	28338.70	29116.51	16275.69	10853.00	5845.96	6932.36	18314.83	12293.01	15954.62	5706.63	7684.42	5188.32	1796.81	1526.77	4914.32	5603.61	3448.13	2581.85	981.01	5491.90	3316.73	1901.08	3751.60	2160.05	1661.12	3047.32	5449.86	2499.50	3031.79	2806.53	2009.45	1917.86
807			96181.10	2301074.00	123420.75	64750.74	58751.36	58071.18	48082.86	13847.12	14239.12	26601.71	39087.42	15385.25	14949.41	18230.32	19737.38	24761.91	27831.20	40528.51	30557.37	17782.73	8291.91	16448.95	21899.42	18647.31	6628.93	8620.14	8854.68	7963.33	5340.81	12776.51	5159.79	8941.30	5218.54	14135.91	8918.62	5541.98	5173.10	4375.36	7195.45	7295.06	6214.09	3377.02	2095.32	1423.13	1461.23	940.13	921.11
808			57834.03	301112.87	27417.34	18900.71	21893.54	24264.51	39943.30	50518.56	5623.03	7700.90	8961.48	7887.30	12744.56	16593.08	15744.13	3872.43	13556.48	15797.93	3445.53	5452.62	3983.17	6538.67	10135.94	13602.75	12427.47	9330.88	3636.87	1328.36	3730.93	6589.03	7905.09	3218.66	3300.79	2602.87	6178.09	10913.27	5441.68	2493.20	2333.45	1315.25	2208.73	1311.91	1847.20	2571.13	1040.23	1262.87	2377.93
809			26067.44	744188.25	61263.08	33917.51	22737.34	26585.23	19059.30	31354.47	20496.31	22189.77	18307.49	24360.27	15829.36	23532.29	37188.34	26314.16	13045.32	21254.00	16631.01	10792.89	16800.17	16432.69	11844.36	13517.48	18716.83	23617.30	15648.66	11976.03	13812.26	8386.51	10495.21	13185.52	12148.05	6457.66	3439.13	7518.13	7185.49	3856.28	6248.94	7698.67	6716.33	3921.25	3460.14	3188.41	2665.10	2970.72	2674.41
810			111049.17	1284658.00	89417.41	21235.80	10849.45	14855.32	7209.72	13323.48	15604.84	9221.82	15703.94	6410.00	10787.32	14599.29	5743.67	7221.42	3664.32	11878.73	11763.21	5139.60	3705.00	6144.40	7335.69	3581.74	4102.99	5967.78	2767.33	4694.01	8053.98	2333.33	1272.20	1961.70	1521.34	2692.66	2517.84	2860.84	2785.82	3774.39	2988.17	1614.68	623.48	1193.38	880.24	741.20	882.97	1103.53	762.57
811			170828.65	3471183.25	144744.17	42565.21	33249.93	85190.60	76622.80	102456.65	37465.41	21491.93	13407.83	26304.41	20777.07	18353.78	34250.45	13446.22	33478.12	22058.30	28823.57	39989.37	29150.86	9069.25	14793.81	12893.23	10438.28	14426.63	7305.50	11525.24	12701.72	4953.84	13000.12	23772.08	12552.75	9763.75	8117.62	5910.29	1548.36	2563.16	1624.89	2136.50	5502.16	5185.95	4444.34	4844.37	1575.94	1744.41	1980.63
812			69521.35	445470.37	85646.48	64790.01	41587.98	32031.23	31962.24	48924.11	23927.63	27056.43	24667.09	47090.14	17134.92	7458.46	17404.96	17902.89	15626.32	15374.42	13808.79	43570.72	42825.51	23488.16	23651.29	35322.84	26893.18	14660.82	16162.89	8633.00	13139.29	10936.27	7548.73	14021.66	10790.05	5247.33	7325.22	3571.93	1161.26	1408.19	2955.19	2301.98	4402.68	5695.91	6578.03	2537.09	4521.20	7072.48	3426.83
813			119242.86	1362598.00	18685.32	6943.93	9236.08	16857.13	6229.74	11081.95	6199.32	5373.92	3289.74	5104.09	8461.18	9993.83	7369.79	2786.87	4122.11	7120.10	9684.69	6937.54	5872.23	8527.47	3339.96	2170.48	2191.35	2696.66	2301.11	2751.96	4113.18	6636.41	4552.64	4270.05	4246.68	3976.25	2796.89	1179.73	1839.87	1669.30	1289.77	1183.35	1368.37	852.62	763.62	545.18	813.19	618.70	668.21
814			35511.44	1109429.75	63970.93	46529.37	15501.69	20996.95	18848.80	51606.59	74912.38	31643.85	30624.49	10295.45	9951.68	18991.05	15750.74	15439.78	13546.05	15195.62	22199.43	11636.46	7318.33	11881.88	5608.13	19407.58	17747.53	22948.60	17693.14	4143.21	8821.04	3306.45	4754.59	6937.76	4911.71	18802.69	6545.35	3735.13	5153.08	2072.65	2609.54	4402.57	2688.73	4128.16	1740.85	2400.64	3624.65	1991.66	3378.79
815			1861581.87	22722346.00	746427.87	68848.89	79387.02	70576.53	123425.69	60594.16	90194.99	20339.82	31148.37	62695.42	21746.96	32235.80	40747.47	41405.39	58471.11	47809.52	11833.10	33527.20	29476.47	37889.98	38699.00	8647.86	9947.79	7026.16	7135.91	7676.62	22634.88	21348.45	29991.75	10678.17	10016.32	7611.36	25551.62	15264.60	8142.50	5322.43	5955.60	6190.98	5166.19	4083.15	1763.59	1934.03	4457.28	3594.76	4691.45
816			260923.76	4036559.25	106668.37	33032.43	14213.84	49172.61	40552.93	33749.49	14381.76	23756.36	30813.11	27081.09	34720.29	16922.41	31173.03	40410.16	41882.84	31527.11	21622.21	27047.01	41684.91	19339.98	23489.60	23463.40	15719.88	11787.20	15582.15	12770.97	14271.01	18825.09	11696.83	14268.11	20798.42	10478.55	4645.02	11168.02	11368.23	11092.87	6690.06	4467.66	5177.45	4829.92	2888.29	2824.53	2920.51	3833.77	3161.47
817			47753.67	720723.56	43877.39	9995.10	14398.65	21846.79	21717.24	19447.18	37026.85	27763.99	10655.04	20122.41	19522.79	29947.89	10579.08	8359.76	7804.94	22028.36	26376.75	40587.68	31583.56	7577.82	16509.37	7622.49	20878.38	14285.29	13774.82	13613.71	21523.54	9592.21	4756.13	20493.66	10842.57	4846.97	1909.43	5126.21	10561.63	13092.89	16408.29	23379.71	15520.14	4319.64	5549.50	6077.95	9995.61	4445.81	5932.88
818			46967.13	678677.81	38806.42	39899.60	49506.83	21230.84	21611.36	11352.40	16544.72	17763.99	23887.84	19216.66	17434.27	16474.01	20179.45	29374.96	31794.34	18073.50	7743.06	15817.76	12066.74	5239.61	7412.45	10925.33	9684.18	4663.93	4186.95	3316.74	9614.73	11276.88	9135.15	5612.90	5107.09	2272.92	2963.24	4927.61	4690.02	4019.38	4844.18	2594.58	4015.68	3796.91	4355.23	4226.30	2593.99	1337.01	1752.61
819			1252774.75	20389464.00	924591.18	73739.25	61605.97	29566.80	38158.08	24248.80	28422.83	25005.06	16195.04	18463.31	32947.21	27461.48	17806.28	20741.61	12407.53	17614.38	10103.69	9996.98	12822.62	11308.21	15961.21	10749.63	10696.16	10929.41	6820.59	9148.52	8971.45	11523.16	17880.09	9372.69	5718.14	7671.19	5825.45	4668.38	6788.25	3920.43	4227.83	3901.57	1951.27	2490.48	4084.88	4270.37	2400.57	2680.91	2657.36
820			252932.42	2306058.75	119057.15	43253.35	155589.54	105000.89	20282.42	49444.41	31335.81	42334.44	29046.79	28813.52	21031.66	32316.07	17440.24	8815.68	5978.32	2718.63	5782.89	14032.58	5064.04	13729.63	15481.84	9156.89	3152.83	5347.61	8014.89	6970.77	7978.07	16373.01	10846.16	20967.55	25951.40	28610.19	8838.38	6128.76	5933.57	4748.03	2679.46	10409.25	11385.84	3217.09	1808.03	482.98	1815.67	4813.79	959.31
821			851507.93	1712786.37	114655.03	34953.18	50479.17	18336.35	13764.67	9197.25	17882.11	10582.75	13352.22	13124.26	12980.74	7753.28	5591.47	12212.62	18860.18	24665.73	21742.43	14367.83	13921.09	11525.29	15499.50	12521.43	7784.78	5836.95	2883.35	1815.04	5067.82	3860.45	3606.66	2467.67	6037.37	9819.20	4142.19	2510.87	3955.19	4135.18	6488.88	10033.96	3714.27	2793.00	1141.00	1790.11	1366.30	1829.76	1332.99
822			93547.91	592690.43	118537.79	73430.07	26878.14	18314.01	13907.35	12885.13	8378.26	12787.10	11439.64	6133.54	11900.23	16739.82	18171.56	21561.49	19876.88	20119.72	14984.91	19437.45	5994.06	3947.58	10417.35	12601.95	19190.14	10305.06	4976.55	3743.12	3819.85	3693.24	3486.55	1913.45	1946.51	1981.38	2269.55	2070.88	3121.45	4171.48	3061.48	1743.60	611.23	1633.32	670.76	590.29	1421.17	1191.51	1191.18
823			135159.43	507270.81	85736.50	38229.73	29051.21	34776.21	60887.78	93769.69	80234.95	30785.02	19500.28	25664.59	24303.22	19534.99	21245.48	8039.92	30960.41	49929.62	19300.38	12567.99	15650.68	9877.03	7526.07	7086.71	15987.10	17669.61	9393.89	10129.11	18967.53	14700.63	8413.24	4565.47	4804.68	7416.73	2191.37	1083.63	6525.89	10520.16	4710.50	3356.66	3433.75	2047.71	4487.91	3747.73	2382.42	2773.35	2455.22
824			168723.95	652543.06	58525.26	20166.53	21060.93	29358.97	51245.81	32788.29	9202.94	18237.69	40486.59	27486.75	11629.19	16754.05	13988.55	16524.12	31258.46	10893.43	13720.84	16488.56	6032.51	3142.91	9705.96	11185.10	5354.56	10004.59	13365.24	18629.80	12727.97	7269.17	3833.57	3689.85	4669.51	4296.29	7604.62	5551.58	4428.82	2006.01	3070.37	2400.09	1754.93	4286.37	6019.10	3376.73	1620.95	2781.00	1753.29
825			130735.14	739809.75	43136.73	47389.07	18471.01	28065.03	19019.44	20667.28	14275.16	11354.48	9248.45	18327.14	34112.72	14052.91	16120.12	19056.50	12536.73	7190.06	7837.33	15771.82	27949.43	23699.24	19877.38	16220.16	18280.31	9933.36	14774.33	7784.51	11055.84	18628.13	7401.30	3368.34	4359.24	4230.21	4840.46	4538.55	5056.21	2736.82	7630.40	3027.46	1614.58	1093.34	1935.85	2853.18	3288.17	5941.80	2229.13
826			107851.09	160140.53	27712.64	14203.83	11088.69	13437.89	12434.15	12476.80	5474.71	3674.52	5100.44	7260.04	8154.44	5300.20	3922.67	9824.46	4975.68	5460.43	13166.62	9802.15	7673.53	5234.03	7129.70	8888.29	5690.38	3746.84	2337.01	4034.61	7820.08	9282.06	4570.78	3766.59	3074.81	2715.47	2128.74	1406.29	1249.31	1044.74	1915.64	1223.97	3458.56	2518.01	1090.84	740.58	1214.04	2091.71	1716.49
827			350957.96	4391489.50	119824.85	14197.09	25364.22	37069.76	31750.01	15929.66	19838.92	16761.32	21340.74	12986.82	14578.45	17910.30	30842.18	21919.13	20276.14	13603.34	14678.66	19749.30	8759.39	10257.03	8290.92	21934.92	13990.60	8985.94	13918.57	8546.08	1595.03	6537.00	12296.45	7750.98	5756.36	4613.75	14249.40	12959.63	3693.52	1655.24	2534.20	2920.79	1227.69	2874.75	2705.75	919.55	1995.65	1315.71	1795.08
828			830605.00	1975814.37	157743.70	21360.04	27012.62	27846.46	19501.05	6667.92	16457.28	13328.05	17940.47	19458.59	20943.98	11197.54	4413.01	9775.52	9176.58	8164.43	9395.20	13671.53	6037.69	4154.80	5427.67	6846.59	4801.68	4574.22	4444.53	3883.51	6298.60	5809.34	5488.81	9113.36	8532.18	4927.68	2403.92	2412.98	3031.81	2923.06	3291.59	2233.60	3127.91	4077.94	2429.58	2351.09	3810.95	2757.70	1985.42
829			615680.06	2372797.50	221226.68	83682.14	27177.60	23968.50	27749.35	10821.33	13541.72	20762.28	9702.48	8499.26	19826.70	24757.96	24143.77	16430.20	3435.01	21436.73	27264.74	15114.84	14364.39	10524.87	14722.49	16456.70	19278.96	7493.49	6396.08	3284.39	7900.69	4428.27	9796.36	17178.82	7266.32	4003.91	3912.24	2717.20	2392.45	2545.14	2730.74	2095.58	2201.73	1851.37	2362.87	1237.59	1527.27	580.85	1346.17
830			403551.43	3710350.50	256138.21	12741.18	15879.45	22993.38	23042.60	26821.96	19182.39	4965.74	7346.01	12600.16	8689.68	4338.36	6694.22	8315.54	4346.94	4053.25	10013.62	5937.10	3474.32	7983.79	9263.75	5234.96	1661.15	6144.59	3488.26	1820.40	2783.23	5247.30	4277.87	2970.77	4282.25	7554.35	4907.58	2375.80	1334.89	1247.01	2410.34	1909.11	2320.18	2701.68	719.64	1555.42	1026.68	825.24	1293.47
831			92695.29	318992.84	20318.28	8474.46	10032.22	8714.54	9844.77	7763.42	7022.70	18283.48	22926.48	5375.71	5785.68	9135.24	6235.76	5530.40	7221.53	4025.21	6952.65	13154.69	6408.98	3118.67	6180.88	7879.76	2646.87	3398.04	1999.08	1970.06	3696.90	854.01	2059.50	2315.49	1559.33	3427.64	3828.72	3055.34	1851.76	2064.95	2662.94	1279.36	666.84	888.41	1232.11	875.91	465.41	514.05	761.52
832			19356.23	241715.03	32857.78	22055.06	11665.72	11553.88	16231.31	23731.22	14296.98	16655.78	12370.26	13769.34	17754.00	8799.50	6799.20	10266.73	7326.37	8185.77	13353.08	8285.45	5483.80	5762.45	5823.34	5975.64	2226.38	4103.00	5043.26	6734.96	11330.92	6656.84	4182.20	6495.51	5142.32	2561.64	1606.70	3194.05	2918.88	3736.02	1801.53	2949.31	2796.38	675.21	740.04	1248.81	1372.33	553.12	601.56
833			1090130.25	7786187.00	256311.03	32636.07	46888.22	34151.57	25239.60	46490.50	31944.69	20136.25	12400.02	21516.63	28985.44	10497.74	28895.93	31764.28	15733.26	17054.79	13509.93	27691.23	18711.61	13331.69	8695.87	11418.17	16793.99	7418.82	15646.69	24567.56	13764.84	11114.69	17723.73	8384.64	4143.00	9326.36	6227.91	3280.30	3583.81	1245.32	1887.08	2541.56	3727.30	2577.20	4779.49	4418.05	4224.93	1912.17	2390.63
834			195247.87	1069932.25	123737.12	72318.10	44716.46	25088.96	17654.55	12906.07	29688.80	36085.85	12979.17	11482.44	11340.06	9893.88	24005.19	23900.90	16148.15	27688.30	41287.72	23059.24	43393.24	5637.95	8416.51	21066.46	13459.27	7053.97	6106.68	5267.45	7449.40	5012.73	6564.33	4560.51	2070.08	6678.04	7569.18	6576.67	7700.61	3176.09	2660.23	517.51	2810.74	2646.58	5483.87	2246.42	3123.17	2531.89	1854.10
835			1052558.37	9294252.00	618599.12	29351.40	20675.83	6997.38	20818.13	12926.01	14102.96	8150.26	9866.48	12202.03	10982.75	7738.83	9510.97	6211.17	11150.78	6065.76	7686.41	4388.37	5821.83	6794.56	5494.12	4693.17	2767.04	2596.85	3973.38	4124.16	3090.39	4331.35	3528.57	2404.27	1991.89	1709.73	1571.13	853.09	1079.53	669.00	1164.72	1753.17	749.33	757.18	1324.02	576.45	1195.58	1492.02	1691.85
836			31482.73	540823.43	123187.76	20207.30	15145.49	11503.16	10319.08	9224.90	7778.22	2223.45	9349.74	8063.35	10536.65	15344.97	11371.95	5197.02	6832.86	4366.17	14446.57	5330.44	4775.10	14494.40	8708.56	8062.34	6234.34	6343.78	12613.63	7709.42	3134.54	5966.05	3025.07	2513.92	1698.12	1083.93	1834.40	1775.90	1923.56	3594.17	4825.46	1640.95	527.12	1719.18	3586.06	1772.70	1257.10	1611.04	1019.78
837			71107.97	652378.37	19223.57	37922.60	29940.81	34144.41	34952.07	34879.96	34836.89	39081.52	54497.13	30779.67	19322.75	13516.39	14425.19	8395.29	11089.97	26599.21	17703.06	15029.85	11109.72	13567.51	3243.72	19753.52	24294.78	13063.56	11820.53	7927.90	10911.60	12547.54	3375.58	4896.07	9296.57	16415.79	8752.43	4976.97	4828.67	12269.60	6989.72	5044.58	2474.51	5184.11	5169.45	3017.84	1148.08	1320.15	1566.22
838			164087.50	2157407.50	114731.31	40970.25	70584.64	52397.24	62670.17	58467.86	30020.42	24820.68	32499.22	33224.28	49498.51	45754.95	23410.95	14513.28	16620.11	18497.39	45490.80	31311.73	16370.93	36419.49	26895.23	15216.12	19405.59	27067.45	15070.39	6807.00	11665.28	12511.83	24087.23	12307.82	7088.43	7500.67	4389.59	7447.06	7194.74	8560.24	9632.42	6963.27	5518.37	7527.28	5433.84	6824.89	3660.82	3467.37	4955.75
839			45502.86	387601.40	40953.91	32191.10	35192.42	25055.65	13826.94	6972.70	27147.63	62187.19	25660.48	9804.68	12483.26	11215.58	12559.75	21182.63	19364.43	8848.50	9589.86	6367.79	5389.24	5626.12	8820.87	7674.37	4638.17	4347.38	5370.41	7126.49	3327.75	3452.45	6568.83	16274.19	10800.79	6125.92	4456.81	4881.15	6052.62	5938.20	5754.85	1417.95	880.89	892.72	1186.14	1218.42	862.82	872.34	1473.32
840			25676.82	339791.18	70165.84	35917.76	45430.83	46749.12	42515.37	26124.95	20567.35	16372.15	21931.87	30234.11	42883.95	35630.39	59620.66	33839.89	15167.14	12654.41	17112.56	18778.30	24428.20	19990.29	39802.60	31644.07	30764.19	16789.67	15256.77	17793.81	17768.19	18794.45	37677.26	18063.68	7829.55	11310.33	10113.03	5277.99	11804.00	8033.95	2583.12	9652.42	13429.53	4799.73	5554.48	7144.90	4396.37	1921.98	5352.59
841			129264.99	918066.43	57142.53	14977.15	26987.59	56832.34	23345.10	49160.57	47503.25	15932.74	22811.28	36803.60	10609.03	16455.05	29664.09	46801.51	20475.08	11787.79	20050.09	15414.24	16661.55	10267.87	10763.62	9257.05	6823.20	5543.23	2617.39	8601.27	7553.37	7838.41	4095.09	5386.79	6000.37	5021.64	4548.22	5226.53	5618.59	5376.28	9167.17	6236.20	4033.49	1576.98	1700.70	1603.83	4993.56	3495.85	1566.57
842			42778.48	415323.78	85663.37	44592.16	32983.91	17055.49	15211.71	24915.45	34056.73	38774.16	27787.50	28728.80	85610.89	64901.92	31397.41	20350.79	10289.63	20534.28	10489.44	16737.69	36038.89	25893.11	11366.16	6982.07	5627.11	4712.50	10936.51	7339.58	4257.63	8170.09	2360.35	10081.15	8802.66	12542.10	4656.93	6644.21	5761.34	2302.01	8089.80	4424.99	1769.98	3479.10	3385.72	3800.86	4271.87	2099.14	4208.21
843			23209.55	180941.29	9143.95	16584.71	34916.82	12345.03	4713.42	9842.34	10274.16	4637.87	14400.29	9491.44	5275.19	9502.89	7529.35	22532.04	4329.11	11933.70	7859.15	6747.72	6017.57	3102.78	8770.48	9102.56	4273.98	4392.68	4433.80	4695.72	4790.68	4815.97	3701.83	2684.68	1353.29	3443.13	4422.84	1779.84	1581.63	3970.54	2051.44	1329.98	1396.38	1107.12	3526.64	1971.88	1314.19	1150.31	1274.15
844			50924.13	678747.18	34787.43	9856.86	8272.57	18523.03	4780.78	5765.65	9262.83	20401.92	15103.76	7252.79	2842.59	6065.78	8523.99	5886.40	9871.71	3612.77	1411.95	4091.05	6536.07	3002.36	2552.13	8559.40	8687.47	7489.38	8877.35	7256.05	5147.74	2903.25	2495.12	2095.83	1883.58	1802.40	1641.98	3552.18	3141.99	426.68	1489.31	1658.42	1258.41	1307.85	947.88	388.45	483.22	1433.65	731.79
845			39785.96	535066.37	44785.83	30928.91	10957.82	8990.05	6212.19	8420.80	7633.44	5007.25	6257.98	5825.13	1630.98	7543.75	9066.06	5486.69	6521.62	7824.02	4727.03	5875.17	11376.04	14230.90	5766.98	2778.15	3732.01	2730.03	4210.06	2719.44	2176.30	1968.72	4328.92	2867.82	2336.13	4668.16	2611.02	2174.70	3104.96	2686.32	1980.08	1376.42	738.34	1060.71	1262.16	1171.84	486.46	1300.78	1088.68
846			200835.76	2687030.25	90701.49	80661.98	95746.76	47003.97	35669.55	27421.43	17776.40	19965.35	13971.01	38350.25	51757.39	41049.63	25799.56	11780.48	11911.16	17975.26	27727.12	26702.50	6430.51	33576.86	51170.43	18600.44	14584.12	26364.08	12938.52	5745.99	10709.48	2163.51	8291.23	6126.51	3105.59	4766.82	3015.20	1722.51	1639.98	1861.30	4445.68	4768.83	4882.05	3410.08	6716.89	7499.76	3259.36	2418.98	7047.60
847			411135.84	1356209.75	80106.78	26496.58	34648.54	10224.54	14632.39	10523.98	8173.54	15305.66	9224.46	9281.53	11047.68	13235.59	10484.66	7947.28	2517.34	994.02	1223.49	3721.10	5553.20	3515.36	2687.77	1742.85	1420.52	1081.33	2956.38	2278.08	1936.18	1352.84	2725.55	3396.04	2536.10	2972.30	1691.32	1327.46	2604.47	1115.95	867.20	424.98	669.13	1056.45	356.60	2213.13	2796.61	941.11	290.07
848			126509.63	4435927.50	89643.62	9260.37	15813.80	17365.65	42011.54	7248.69	10389.24	13596.57	10417.09	5797.90	9209.63	23555.80	19610.69	17217.92	9992.04	16773.72	25277.29	12221.76	17753.45	10481.81	8019.32	6000.90	5806.54	5737.48	5208.19	2205.59	6152.88	4678.33	2137.30	3038.71	5110.27	4638.26	4033.65	9127.56	2793.71	2364.76	3246.51	3196.01	2227.97	4786.50	7815.52	2236.89	1288.37	1101.34	1380.15
849			222127.10	3414960.25	138270.04	70165.95	65722.92	42532.04	15955.16	21533.34	57993.78	57768.46	28834.87	23770.58	19222.95	13749.30	14782.48	15238.04	33943.68	45828.49	22271.45	10015.54	26652.19	20726.04	7359.19	13791.59	21540.89	14215.79	13285.70	14262.79	6021.55	4244.45	3802.38	8679.43	15105.07	8023.18	6296.65	2402.24	2578.21	6010.55	6225.52	6294.33	4219.00	3093.30	3322.43	5735.55	1338.50	2092.99	3344.19
850			161053.51	951567.18	71871.46	33948.18	23541.27	20979.34	12743.15	3923.98	6843.78	11642.10	11318.78	2495.32	4871.89	5554.06	11863.01	19080.69	6806.06	5685.96	4037.68	1535.15	3688.55	6250.91	6236.94	3840.92	2734.26	2768.03	4701.49	3800.53	3468.17	2718.77	2746.66	2522.10	2889.03	3032.76	2661.97	2045.14	1222.00	3033.25	1444.93	1901.95	2786.64	986.34	850.55	1396.65	1606.08	2576.35	1972.72
851			25805.38	846994.93	40625.31	33801.90	28849.26	30821.34	21536.42	23336.76	6987.26	5724.18	12482.10	12057.93	9339.95	20930.41	19210.32	4192.49	7550.07	15071.70	8257.05	5839.50	9347.97	13449.92	15971.29	10486.77	3093.95	3978.51	7054.62	2353.84	1277.17	1986.14	3986.47	6280.73	4206.59	1154.34	4460.87	5441.19	2057.98	2027.77	2080.82	4058.11	2001.80	2233.04	1762.45	1454.27	817.27	358.36	788.64
852			683003.31	9449387.00	396982.31	146755.00	39133.03	36703.08	35130.38	36236.37	33623.58	43510.52	32398.36	23357.58	14216.00	20357.76	28526.95	18806.41	14214.86	32618.21	25794.10	34205.90	28742.68	18079.38	13754.68	28911.48	29666.18	12488.53	9227.80	10040.07	6768.89	10257.63	6136.39	7744.51	4249.47	7783.81	6890.17	17058.79	7085.20	6377.40	6224.62	4410.79	7105.68	7087.27	6166.20	4075.06	5485.16	10662.09	6483.83
853			148386.12	1094219.75	141531.06	54096.64	49605.24	65276.35	137427.09	85152.25	44703.72	7309.00	29712.07	30877.39	10986.54	27518.92	19825.47	30386.28	46020.50	30694.50	24550.78	18743.47	9134.97	15616.35	38012.46	35552.95	25951.86	15060.36	12220.85	26206.87	5754.20	9369.32	8684.12	8881.05	9318.13	4637.66	6286.94	9316.79	5012.76	9598.07	7079.47	5870.76	7689.07	3215.53	4007.13	5126.91	8351.20	5363.70	2130.73
854			87114.82	783098.50	59859.21	20026.70	22770.38	8777.69	10749.66	21147.54	14445.18	6364.50	5728.75	11437.69	11690.83	4303.75	3962.49	8027.64	9163.98	13667.39	18365.30	11672.86	6357.86	4013.32	2116.79	3726.01	6701.26	9374.24	5984.05	4339.51	3884.33	4040.42	3327.76	5947.96	4300.67	2477.56	1387.09	2343.23	1177.77	1302.19	2295.43	1896.59	773.41	664.62	809.99	2066.51	2306.75	1627.70	608.76
855			380306.06	1775695.00	174863.37	27864.72	8163.33	9018.88	11921.00	9013.38	6452.70	13164.31	4738.06	10033.39	13732.58	11486.27	13818.14	11087.47	8781.45	10003.79	14273.91	15169.01	18820.51	14674.84	10895.84	9445.03	5317.23	7979.08	8865.39	4969.64	6409.75	5875.05	6505.14	9630.18	4077.81	4494.37	3585.37	3119.68	2117.57	3763.59	3164.31	1932.17	1515.09	1259.53	1715.22	1547.63	1469.62	1344.34	2221.20
856			233824.64	2808990.75	51467.94	15228.38	9599.27	13142.73	11546.35	6846.13	11265.41	16023.61	8574.42	4967.15	6824.86	6870.63	9130.79	8751.67	7886.96	7208.50	4678.88	2766.77	5381.53	4401.91	5155.48	5654.27	8535.71	5176.03	5555.36	4209.22	3030.16	2740.49	5257.44	2432.59	920.06	4330.43	4933.74	4932.55	2091.61	2368.09	2207.41	1473.28	977.91	1314.01	970.87	1459.94	1406.62	1087.98	2198.17
857			176306.48	578268.18	38657.82	15055.77	24046.73	20097.06	31651.83	24638.22	15000.47	24827.92	17385.15	10468.33	22205.32	19991.64	8272.96	9427.47	7538.88	11068.72	14877.62	7851.20	7844.72	4146.84	3756.54	4659.12	6814.44	7412.27	11162.46	9977.98	3190.88	2265.04	3271.35	2230.63	656.57	4916.83	6964.29	3511.94	3690.68	1160.71	4389.65	3865.46	4488.69	1809.08	1204.50	608.54	921.58	1018.70	1012.26
858			98044.20	1512188.37	54938.89	17870.82	23406.13	10133.43	7076.77	16462.77	26859.37	9682.71	4669.56	5183.86	10711.22	14242.00	10188.57	7905.12	9156.72	17918.64	3061.94	2478.52	5797.68	5686.60	5453.43	6397.98	6878.95	9276.74	6583.87	3690.40	1917.10	3806.30	2508.66	1314.39	2371.05	3255.17	2898.92	3423.58	2318.37	1472.42	1100.57	1189.21	2161.33	3789.36	1435.57	511.56	919.60	492.45	700.01
859			809526.43	2748685.50	110476.90	10066.07	6309.42	10946.67	9636.72	6436.17	12132.89	10158.66	5061.76	2749.38	15904.42	13995.03	4758.96	4232.99	1775.29	1996.94	4006.71	7658.07	5459.24	5156.04	4032.09	4413.68	2177.37	2775.92	2508.49	1182.85	1778.58	2473.96	1349.01	1470.32	2210.78	3129.64	2870.52	2094.03	4217.93	2167.36	1264.10	1558.13	1579.67	552.60	1190.49	2019.69	1259.53	432.35	571.04
860			297769.81	1936772.00	75521.51	6990.24	15267.74	22740.76	7766.13	30984.72	12183.14	9823.79	18719.96	7262.82	6547.16	6444.01	11491.72	22215.21	16323.95	5445.63	10029.64	7069.84	12506.14	8965.96	3894.40	5374.12	3333.18	6182.29	6709.08	4025.09	7799.81	9060.68	3738.02	1443.08	2644.14	2268.20	1639.97	6963.75	8151.59	7377.17	1952.65	1299.22	1753.28	3324.26	715.77	1581.79	855.89	1129.64	1120.43
861			255534.62	898510.00	61058.82	29681.43	30741.58	33255.87	16213.60	10518.92	25369.46	53139.61	45559.37	14074.09	3568.67	22908.03	26653.45	34644.28	36737.03	7792.43	23939.87	6199.31	6888.14	5771.84	10171.19	16532.59	17893.01	10657.55	1139.49	2432.97	5935.37	18488.15	10653.90	7201.46	14532.27	3271.05	8600.90	6247.72	3829.11	2077.69	1881.37	3718.81	7886.52	3480.74	2405.69	2633.84	2071.30	2511.82	2623.46
862			86764.99	2684869.50	147883.14	32041.53	38494.86	47518.79	79466.61	33104.52	34403.78	26304.03	12868.40	14936.94	30272.44	24566.66	33803.67	28516.16	27561.16	24764.24	18225.84	17262.62	21001.43	11789.04	8097.81	12494.26	6855.65	5254.36	6834.13	5345.20	12424.32	18301.53	8297.93	10061.74	9500.83	8127.28	10274.08	4209.64	6899.91	5513.23	2669.08	3936.61	3815.76	4160.43	4043.42	2911.19	5559.75	4788.88	3371.93
863			325472.96	3413286.50	79366.28	27211.46	52729.39	42920.45	58436.09	56875.56	22324.30	17082.72	7955.20	18439.79	19024.56	6136.65	16735.36	26942.22	23623.34	14950.69	15693.94	26526.39	10348.61	9338.25	7393.60	2921.10	2589.19	5134.34	3693.02	6311.89	4145.82	6740.25	5296.74	3749.54	2248.24	5226.67	3982.82	2391.97	6080.74	2400.78	2724.98	2849.16	2240.44	1317.80	1274.82	2439.77	2064.78	2770.02	905.66
864			238674.85	1427239.75	28432.01	15559.78	13764.66	10938.46	21512.28	9643.90	7716.45	5054.87	5521.13	4237.61	3610.29	3731.06	1579.52	2004.63	1564.71	4436.58	5582.23	3651.10	3146.15	2363.86	2548.09	2938.46	3610.76	2268.00	2286.48	3162.20	1336.87	2336.90	2948.47	1137.20	1527.50	1826.56	2924.76	2163.83	1864.08	392.93	1651.73	1609.34	969.63	612.55	391.68	370.13	532.66	297.56	373.11
865			66724.02	2311978.50	37250.39	5943.54	45762.48	76070.03	59973.78	63748.27	19518.91	16495.79	31648.52	12328.32	21884.64	41914.66	105710.01	8256.47	24158.33	5496.55	12800.29	10886.65	20549.87	16968.99	28983.51	21664.32	14078.05	14565.91	12882.18	2445.73	19769.80	15567.38	5030.70	3359.86	15768.06	18596.41	11226.29	5382.76	7951.79	10303.75	9883.56	15908.71	10591.11	3272.15	1371.50	4600.35	810.26	3617.91	2382.18
866			79372.02	1196072.25	66015.06	40592.07	76791.74	134061.12	96442.26	27121.43	11417.92	16443.66	13996.27	21076.89	30103.76	48232.59	25093.45	22264.56	20277.12	12026.66	14300.62	21182.84	19250.69	16299.54	32303.81	24443.21	29051.22	19039.43	8504.95	14253.91	11952.75	7571.34	14497.82	11500.89	22619.86	11057.74	3224.04	8549.93	5395.13	14339.10	5934.93	6759.81	5784.89	8108.56	2345.54	2111.31	2217.43	1234.43	1880.26
867			151480.31	2124919.25	34993.03	23117.11	12665.34	7463.28	12851.21	21662.24	21239.21	25459.68	21445.49	17427.07	13181.46	7375.08	16431.11	14313.80	15449.12	6256.36	4878.24	6998.47	10292.22	5678.93	7390.55	8007.50	5578.90	5986.16	13407.50	13725.54	3853.07	3832.60	4257.43	2545.58	3379.88	2677.07	1424.23	2069.96	2075.88	1274.70	2615.46	3237.20	2687.51	2327.81	1424.92	1455.78	2120.88	3984.77	1317.25
868			437267.28	1477350.12	272860.59	46000.13	19666.07	46352.44	36238.25	30871.74	21402.92	4460.43	11502.61	40644.75	23600.43	6086.81	16388.18	7911.79	3322.42	6022.35	5437.33	9518.35	12108.74	13924.92	3826.05	5453.03	5957.39	7658.12	5067.64	9512.84	2812.25	10674.70	5860.57	2190.37	2037.47	553.47	1360.51	2129.27	1899.06	3876.41	3864.47	2182.92	2300.33	2043.92	2177.63	1822.47	1609.76	1205.45	743.28
869			158421.39	929134.37	64626.64	22663.17	21887.26	40166.43	19872.32	15959.45	16339.27	18377.58	13122.25	8109.04	16461.82	14775.03	30887.86	25341.68	7560.34	18078.13	1151	3972.86	12726.85	10554.52	15121.53	12213.70	10540.09	6724.44	6269.65	5408.64	9591.75	3676.79	6172.26	2766.48	1742.75	2089.77	2062.55	1070.32	2041.16	2161.54	3004.88	1202.94	551.79	2565.56	1076.18	1508.18	1877.67	1610.58	604.18
870			89758.46	1540610.87	102675.57	34174.91	30818.05	41474.63	23278.01	26403.40	21836.85	9129.53	15040.18	28095.93	22898.87	27905.74	6439.91	8263.80	19645.45	17342.89	14329.81	26094.75	34266.26	20695.25	11268.74	10796.75	17464.49	10330.98	5375.62	22330.73	39000.65	33831.40	12298.01	8563.41	7184.14	2635.45	4956.83	25955.41	20152.96	7395.47	4135.91	3092.51	5624.56	2503.76	1526.83	1873.09	2449.21	3720.82	1723.25
871			2810214.00	16330285.00	610823.37	12874.19	11563.78	15513.04	15510.02	35260.37	15312.76	30854.01	18988.63	26339.09	12565.01	12214.63	8808.69	9424.97	10742.22	9977.25	16613.87	12721.56	11568.33	11362.28	4813.19	16972.74	11292.73	11905.00	5163.31	6558.42	10930.91	13876.39	6821.01	4842.72	2364.37	4143.13	12010.58	2829.17	8249.56	4610.93	1235.14	3140.96	5217.27	5206.19	2221.74	3760.32	2920.70	1208.77	2354.30
872			83376.19	506872.15	35108.77	64598.38	95455.14	53722.23	67271.06	24766.12	17109.98	49557.15	84119.61	44186.57	10150.88	7581.39	11545.35	19433.88	21094.64	10110.15	3482.02	9697.49	5069.28	16411.23	14799.72	21251.65	17237.12	4088.98	2317.04	2513.34	11056.07	7069.60	3056.27	7077.15	4937.80	4206.05	1982.26	3200.33	2578.53	3484.15	5231.04	1128.50	2133.04	4065.30	4858.86	2889.49	815.81	1336.32	1609.53
873			172389.95	1213179.25	48533.91	11407.68	4960.59	22484.64	13740.90	18517.00	14436.08	10877.56	21013.10	6135.69	5659.55	9993.05	10759.68	8129.22	5402.25	5704.81	7755.60	2609.76	3422.28	6121.29	7086.54	11784.62	8484.89	9119.48	4476.61	4705.05	6426.03	2748.50	3723.64	4129.41	2931.75	1449.87	4164.85	3711.93	2922.78	3274.05	2320.03	1808.46	1761.15	1747.14	1529.60	1107.12	2507.24	3206.26	2478.12
874			795251.12	4040403.00	224200.09	23870.39	12728.20	16833.83	20534.03	12943.62	14864.03	11756.45	10264.79	11175.64	10571.67	15363.31	12829.29	11431.27	5123.25	4702.24	6093.70	6523.01	11665.97	7568.91	4177.41	5381.99	4208.17	4228.87	8556.96	4436.68	4918.84	4060.32	5026.21	4503.69	2136.08	4311.82	2496.79	1046.43	1531.51	3687.55	4163.16	2755.96	1663.66	771.67	2490.07	2146.47	659.53	604.54	964.95
875			72396.46	3082503.25	154513.98	30201.94	27362.59	22714.04	14213.21	13105.12	9338.79	8968.35	6829.29	6481.29	8796.26	8551.85	12500.34	7906.46	6393.07	7169.51	6155.94	8266.31	8157.15	5927.14	7931.87	5863.39	4875.76	6167.33	4339.01	2131.53	3249.01	5159.91	4601.22	2423.64	1521.64	2906.86	2977.99	1402.47	3175.97	3542.40	1651.95	1597.42	1588.30	1116.86	1240.39	1330.42	1979.71	1121.15	1017.39
876			82752.39	640689.25	49392.28	17780.53	16568.53	12840.19	4801.79	18577.07	19290.14	11963.45	8185.60	5022.87	3801.81	5559.01	7474.52	8825.59	11323.40	8164.86	8768.82	12304.95	6219.23	2780.98	6066.99	7985.76	4032.96	6795.02	5339.70	4585.90	3338.62	3228.59	2233.41	2997.62	3143.85	3096.59	1739.12	1452.88	2070.80	3029.96	3162.00	1411.49	785.16	503.82	1178.47	1919.72	1735.49	1415.29	519.47
877			437079.81	1889783.12	164372.60	135473.60	113620.26	23188.53	55925.76	49696.03	48137.04	26595.48	31398.55	55293.25	51740.96	50393.64	41372.90	46803.33	21710.03	27422.84	22536.02	7969.94	14194.81	18432.15	51317.33	20274.77	14543.22	21151.37	20871.43	11135.98	7117.79	10849.05	19319.29	11426.85	15142.85	17739.51	11590.64	6343.09	9386.41	5367.54	5216.17	6424.49	5777.25	4694.88	3001.23	5776.44	3413.31	2768.41	5018.29
878			101135.17	299803.46	44575.80	16409.90	20214.35	17891.71	21583.75	36341.51	70875.78	33019.77	23082.07	40302.75	12416.28	23546.17	15961.99	13285.91	4312.92	10616.08	7407.56	16136.52	26586.38	10929.12	4767.46	6174.11	6791.48	12185.55	13278.15	7380.28	11052.03	14298.72	10083.28	8811.40	8977.35	6996.29	3952.98	4331.39	4620.34	6438.03	4731.85	3760.28	3209.92	5036.69	2390.19	2616.30	2577.39	2339.01	1746.29
879			250174.32	2178443.00	197309.10	22768.31	14258.31	13197.30	17324.95	15871.66	33325.30	37714.25	31289.29	11231.67	21739.13	30258.62	17574.22	13496.42	8449.28	13362.68	13964.98	6728.12	8714.30	7663.92	2006.61	8904.61	12379.68	6532.25	4824.29	5561.37	4793.06	2038.89	4769.45	3576.37	2397.22	1592.07	2823.03	3234.66	5618.85	2477.34	1060.44	1343.42	2432.38	4607.02	3796.30	1817.55	1045.09	1327.41	817.54
880			153602.53	1247069.00	56551.21	17874.12	4597.99	24524.42	13167.67	4697.29	10550.39	5659.87	7504.73	7600.97	7414.02	5554.96	7259.29	8730.18	4556.27	2532.04	2025.06	3900.16	2304.93	2462.06	7416.28	6829.89	2606.57	8550.66	7470.28	2437.50	3645.80	5321.26	2160.72	1083.03	677.18	1289.10	3059.57	2634.44	857.91	1138.71	1013.07	754.67	1333.58	777.46	492.03	741.56	1446.84	862.03	866.46
881			238834.51	1116437.75	47031.07	12221.11	7652.09	12193.82	48719.94	49849.37	10359.31	15522.92	16559.10	8843.21	6518.11	4392.65	14622.25	7173.68	5963.29	7087.21	7988.52	7841.27	4677.84	2076.41	6226.59	10182.22	7923.35	6053.90	4584.26	4303.33	2385.57	3271.51	2820.40	3818.79	7420.02	5952.81	6797.66	2570.50	2342.36	1097.66	1470.12	1929.95	1061.33	1828.92	1263.89	1501.27	402.72	769.42	1613.34
882			1010018.18	15047703.00	407394.40	64400.11	51449.12	35097.86	22671.89	66945.13	38809.06	17165.77	40960.14	37970.84	5685.82	7169.24	4936.41	26255.75	7767.01	35981.24	65314.87	24629.95	35581.44	6411.88	27817.23	33972.64	25061.92	20430.11	13664.95	4686.40	50964.43	26917.35	2723.51	42931.37	6293.31	17470.43	11713.36	38582.89	9626.83	15428.30	5724.77	4579.12	10914.75	14291.46	3426.87	6364.87	8003.03	5338.62	8759.75
883			34418.62	504933.53	21245.02	10516.70	9480.58	5981.79	8107.77	10098.62	11446.85	10454.31	2926.65	2772.00	11545.96	17450.44	23539.72	4515.38	3125.03	10711.80	5565.02	1841.12	2816.29	2780.94	1445.54	3359.91	3944.78	1735.15	1667.06	2360.43	2841.32	381.84	1199.81	3325.08	1215.37	1185.27	1567.12	1322.43	2175.86	643.18	720.60	768.59	884.85	272.56	279.56	925.55	627.07	599.47	298.55
884			113449.53	585726.31	36686.45	16834.88	6123.69	8116.85	11691.22	3742.39	5705.06	6259.85	2000.58	5759.95	6249.77	1141.90	3190.04	2347.83	1444.58	1668.82	2952.03	4186.23	2530.15	1203.99	2133.46	3870.96	1984.47	1327.66	1419.82	4320.14	3405.06	3379.41	1905.16	1323.06	510.92	1130.85	651.99	766.14	1094.73	1124.31	1072.30	408.56	431.43	692.47	1318.95	930.12	447.18	610.44	760.44
885			779898.68	5595174.50	150175.59	24235.12	68827.19	27972.11	48306.83	33433.46	21004.09	40942.24	26590.21	12538.14	19185.17	23477.87	29600.70	6366.12	10353.25	13626.77	10491.98	6935.12	15180.34	8770.58	8030.64	6327.57	3567.39	2679.35	10067.46	6722.29	5468.38	5316.33	6726.82	8047.13	8501.12	8876.64	6397.35	7455.93	7719.30	6374.74	2816.80	1797.66	2916.18	2555.08	4091.23	2419.22	3767.71	2556.98	2417.73
886			130257.10	1298755.87	69064.13	65740.82	42623.25	23724.20	25142.10	18918.26	31237.48	22790.42	11598.81	4295.25	6908.35	5896.84	10908.02	15434.87	22045.11	10268.58	9929.50	19498.78	7321.11	12111.22	21171.55	8696.40	4535.36	3314.53	11856.76	16631.84	5498.87	2989.42	4802.48	7790.66	7357.95	5124.80	11771.33	6009.92	1931.10	1768.76	5024.43	5253.78	1086.42	2133.28	954.67	1490.47	2589.05	3147.42	2833.94
887			34802.44	1036180.75	21125.83	14286.01	24735.39	7571.09	9699.74	14337.75	16246.89	20414.40	10797.39	6412.03	8831.44	10734.63	6991.29	5030.72	4468.00	1996.85	3420.32	2712.39	6135.55	11598.48	5015.73	2798.83	5944.76	7179.13	3131.97	2933.62	4214.85	5742.89	5290.30	1781.34	2803.19	3025.39	3189.94	2454.97	4502.16	1338.33	988.96	965.66	1845.35	1636.65	2117.84	2552.96	697.37	1102.97	1596.27
888			32487.98	1412590.12	21548.19	30255.48	45353.00	20318.69	26921.77	22061.47	12589.60	12102.80	8011.29	25086.75	11610.82	9489.62	7178.57	6454.92	10148.89	9613.12	8366.12	7038.58	5594.22	4917.47	7943.96	10420.15	7651.58	6065.58	2634.95	5229.85	8606.38	9290.20	4526.51	5435.01	5637.78	4412.21	2521.77	3165.52	4256.09	3247.09	2411.36	2631.80	3198.64	2766.41	2892.60	5230.90	4758.83	3571.87	1844.11
889			187941.62	904221.56	81315.66	24832.06	9143.81	8507.87	9317.98	21788.91	26040.61	5924.62	9073.89	11602.07	9320.27	10095.77	6731.34	5781.91	8823.16	5545.30	3531.92	6211.77	11062.74	19411.87	12074.01	2656.92	6804.32	8254.64	6470.74	12235.15	8383.80	2312.33	1767.24	5233.94	7492.65	3750.60	1124.96	1722.43	4594.35	3647.29	3292.60	971.68	1171.15	739.76	1652.89	1083.53	1692.52	1417.12	1365.42
890			77447.53	269621.46	24053.29	5444.22	4132.23	15234.82	8675.51	23467.29	6058.44	7326.04	11015.45	4920.71	4753.71	4903.34	2486.53	3661.50	5838.65	8127.60	3990.44	5168.88	5661.98	19983.42	9650.21	1985.24	2732.81	1759.35	1773.90	2913.48	2416.42	1414.94	2367.05	1160.66	2171.58	4490.97	1089.31	1384.37	1442.58	1294.15	558.00	268.12	674.65	1089.01	451.61	498.79	1087.02	1801.18	748.33
891			396997.78	2358142.25	190861.06	14205.40	15722.33	12775.75	20472.66	18882.78	29125.48	4419.76	4679.77	8036.36	8280.67	2688.78	5002.82	9084.75	13163.79	10264.76	6381.73	10673.04	6336.18	3122.06	4921.97	2695.53	4383.64	2279.56	2825.44	6168.38	1674.31	1715.29	1842.07	2930.39	2603.84	2210.15	1742.19	1154.66	1463.19	1265.31	1332.67	1462.97	645.38	308.17	307.04	705.17	1062.09	748.75	617.25
892			1208413.50	4427129.50	194579.75	24936.83	21939.47	19824.74	28043.19	22351.90	11673.61	6473.01	7878.67	3529.69	19438.21	22218.74	11061.65	9941.66	15443.91	7983.04	5162.15	7819.95	5872.02	11197.67	13405.82	13138.23	8426.62	9309.68	6491.69	8298.21	9653.02	5464.93	2245.08	4513.31	3534.13	1933.00	6185.32	5167.87	2623.56	4396.07	3728.76	5176.77	3676.25	1236.95	926.90	1314.94	1961.17	1483.80	1287.25
893			51668.32	1197565.12	91686.14	30437.14	31683.20	25631.69	23332.71	41575.84	16788.93	19516.19	19757.00	31697.95	24643.45	4759.36	20070.63	19036.17	12931.45	28837.46	19212.14	4581.84	5910.46	12101.90	32435.50	13521.98	43897.35	5929.48	13850.08	40738.02	46312.73	6842.94	2845.44	2475.78	12312.61	12232.30	13050.98	15154.82	5506.39	5930.87	2200.91	1957.39	1423.31	2731.00	3577.40	1927.88	3811.65	1230.52	1506.10
894			174383.90	1873673.37	68435.82	15826.27	8160.38	8502.54	12364.19	12484.45	10642.72	7431.14	5940.72	4182.99	8803.12	3932.32	8684.35	7595.42	4224.10	1581.42	1748.09	3362.27	2434.44	3582.90	2483.00	1794.15	2916.29	3081.89	1458.55	1979.02	1253.50	1611.78	936.55	1231.42	1244.51	1410.73	1309.29	509.58	559.93	1152.52	1231.84	746.00	1174.07	1146.21	522.74	345.57	540.50	308.05	300.61
895			260463.07	1407078.62	41076.66	36858.43	23807.50	27301.45	23533.27	15620.75	8152.83	14961.47	8540.15	11144.48	16979.49	26669.93	16579.41	9231.90	4212.76	9932.91	12576.43	12017.88	21426.14	15218.13	3244.28	5496.25	14638.28	13358.94	4285.58	4511.85	3132.88	1528.92	4713.11	6472.09	10349.21	8529.99	2982.73	3113.03	2392.74	1447.38	5021.13	8547.45	4566.52	3281.80	1399.11	2124.65	2605.91	2495.77	1537.48
896			97012.35	968462.93	58352.68	11229.83	47833.98	78112.52	49974.29	21919.55	61615.44	25857.91	20753.81	47887.47	26773.96	30915.81	32663.99	18698.91	15116.28	19689.91	25653.32	16625.02	49080.76	44622.25	19320.16	10728.24	31290.43	38483.89	7388.43	11635.16	18326.48	3614.45	10364.27	4319.05	13296.55	6635.50	6890.45	5141.16	2045.40	4904.50	7678.84	7406.68	11820.61	10467.29	2688.60	2052.02	756.35	1120.77	5908.44
897			220824.45	1155911.12	83721.08	17488.97	23098.64	12861.27	39598.05	29419.96	19930.54	16384.29	12246.19	17832.88	15584.56	22770.66	11649.16	18838.70	7381.29	7743.39	5231.78	6091.24	6537.83	8079.75	9317.26	9893.47	3991.44	10517.85	5960.13	4795.95	10563.32	12511.14	5438.53	3850.86	6320.87	8007.69	9497.73	5761.78	5570.68	1751.34	1259.11	3246.05	2117.20	1293.47	1723.57	1731.25	3104.26	1319.07	1419.17
898			38669.19	3393371.00	57447.60	16003.71	13846.83	9562.89	19819.89	13187.94	16680.31	16846.57	9406.84	3460.83	5659.21	4390.37	4752.50	4090.11	5918.52	9771.65	2665.42	5773.39	7139.50	2808.77	6047.67	2713.66	3833.60	4108.97	6914.67	2908.96	5401.63	7445.16	4828.00	3779.64	4342.10	5306.39	4439.66	2343.57	2309.52	3218.81	2774.42	3006.52	1946.14	3081.37	2863.92	4435.74	5228.27	5259.08	4842.92
899			115684.05	2520427.25	103319.13	37031.83	60649.15	32757.01	27220.27	17497.89	17196.23	16872.52	9280.89	22243.25	12610.12	19445.04	18469.06	6244.69	4583.65	8692.33	6227.34	3373.84	10554.54	10648.60	5174.40	13829.39	13904.67	8099.88	6110.06	9975.93	10392.28	2799.44	3073.24	4133.27	6187.94	4048.21	3667.71	2809.34	3061.53	907.74	4083.18	3832.30	5642.23	3193.16	1364.53	2939.48	2143.39	1432.73	1340.66
900			39743.13	450254.31	28821.05	18377.95	20269.42	33807.25	33757.41	34374.29	28258.00	35258.74	27856.16	28673.29	17590.81	13813.38	11855.69	7896.17	7614.42	10953.69	8107.37	9733.72	21339.93	15280.12	7008.06	10502.99	8197.99	6198.68	5078.02	8131.23	5934.87	6323.32	6887.10	3240.68	2880.45	4789.09	6734.94	5975.70	3860.13	2847.89	3522.48	1913.80	1734.22	1558.87	1724.46	1410.73	1833.69	1987.52	1074.14
901			489720.87	3126896.00	171715.46	21309.54	18149.30	29408.07	30838.71	18872.33	21448.05	7517.92	2838.28	8933.99	11718.74	7403.92	11710.77	5653.55	3881.31	6080.56	6053.65	14022.47	10867.14	7657.25	8945.64	4180.81	5327.46	4225.64	3129.51	5794.88	7737.70	4692.06	3276.97	1176.12	2555.91	2975.30	2384.81	2873.78	4465.36	1914.47	2026.98	3712.80	2358.09	2198.26	1429.88	1447.19	1741.75	1116.72	1093.91
902			25393.10	1008222.25	52965.58	51717.28	18422.34	16686.02	52810.74	39700.30	37928.51	26644.26	25176.07	18478.13	50469.87	36528.60	14883.84	3513.81	7901.23	8741.28	16155.24	17513.98	10544.60	7856.87	17550.42	7678.34	8336.88	14909.66	6492.49	10332.04	10652.24	8329.42	7806.82	2353.22	3573.63	6490.65	3533.04	5345.87	5958.12	2726.35	2594.26	4762.95	5436.98	5086.56	4016.87	3787.13	2510.90	3362.04	1696.03
903			342607.28	1309137.37	104052.15	20851.40	24065.40	30483.97	36111.54	41447.21	25395.38	10762.69	4712.46	4876.96	7657.05	7535.34	2217.09	4117.81	7420.10	3916.96	5128.01	2625.21	3242.21	3568.58	4090.64	2600.72	1690.59	2444.46	3373.97	2269.63	1839.26	2326.76	1413.63	923.43	1099.71	2573.77	1069.86	1789.71	991.14	911.95	1646.44	1137.10	868.76	1012.58	887.70	1346.81	1133.98	666.76	983.71
904			538766.06	7870754.00	168994.06	22866.29	22304.28	24030.38	52670.82	17345.94	30449.67	48406.50	38039.51	19814.95	18738.29	22016.86	18873.13	16237.38	27395.70	11000.71	11205.88	6769.66	10071.30	8727.06	15106.14	13105.61	10690.32	7806.38	15451.59	14612.70	8213.33	6003.54	4531.14	10825.21	10777.46	9660.21	3377.49	9304.45	10972.64	12254.36	5490.32	2923.46	3073.10	1396.54	1743.68	4011.16	3989.61	4299.54	3276.26
905			122975.95	1523938.87	49634.24	49153.43	46360.44	17623.23	7789.04	33127.66	32936.35	17947.09	31077.18	10365.51	12498.11	26462.08	44086.38	16765.43	15805.47	20216.65	14942.30	13598.50	15084.85	10989.65	14734.74	19376.22	11808.67	24573.59	12651.50	4885.38	9075.00	6468.27	4941.20	11623.80	10829.44	9072.29	15191.89	9802.54	5533.53	2848.34	1955.16	4403.79	2798.79	3722.25	818.53	1438.32	3136.83	5036.32	6477.83
906			40152.50	1315729.62	62446.04	13187.14	13482.04	19369.06	12663.19	6373.80	7453.98	2368.49	8397.25	10079.79	11613.20	9338.35	9742.74	9438.04	4897.64	5106.38	4487.95	1184.35	2129.34	3633.63	2361.28	3104.17	3046.90	1954.07	2960.89	2763.22	2167.22	1829.74	1959.26	5127.79	3172.40	2361.88	1374.16	591.38	859.98	546.04	1154.12	567.71	375.07	589.58	457.58	558.27	1111.86	576.28	176.95
907			133171.18	685649.31	40410.14	46821.98	26421.11	19763.59	12181.75	25900.22	27079.10	17688.59	15502.87	18093.42	13066.43	11862.97	8444.34	5939.74	10169.96	16485.93	23898.08	12090.12	6252.58	12990.41	8715.24	14598.40	10880.32	18258.73	6498.77	2941.68	14519.23	14911.13	3954.68	1190.25	3937.58	3965.97	3658.78	1214.70	3435.84	3533.03	1265.34	1123.89	2395.30	3019.36	2198.95	1937.46	2458.23	1473.37	1975.82
908			96031.06	514544.03	79025.84	48030.18	66371.00	28593.74	28154.95	19574.06	9749.88	36735.72	56515.17	65318.16	30656.35	10075.07	26859.96	13321.92	8287.36	6595.97	27526.03	20089.50	7009.14	5231.22	17553.40	12357.61	7646.72	8147.99	5980.60	4530.38	6882.39	8796.15	6859.04	3845.71	11580.07	9240.18	2106.51	2756.67	2260.33	2468.70	9715.54	5688.31	2371.86	2964.07	2429.21	2827.90	2411.68	2976.95	1646.44
909			136339.12	733447.43	74715.06	47938.71	29205.94	30036.60	18517.27	26956.68	26313.31	21511.18	5318.20	7195.47	29124.50	22797.24	10000.78	27512.24	16374.11	19422.42	33040.39	23834.23	13692.61	8572.62	7769.37	13519.07	11171.06	5070.55	10182.74	14757.43	17905.37	6188.36	5760.27	3260.95	3971.91	12339.10	6612.98	2821.03	4481.94	3623.35	4341.72	6057.32	3177.03	2118.50	1887.53	2082.04	1730.12	1521.79	1335.70
910			8022271.50	18278262.00	1655596.50	16633.13	15464.08	12174.63	6488.12	12362.15	7236.28	6231.49	6182.57	7432.29	5097.45	2824.45	6730.31	5340.05	3695.89	2651.79	6191.52	5120.89	4190.46	2417.00	4829.61	3499.42	3495.69	4764.33	3332.36	3139.82	4825.92	5014.25	3386.36	2397.74	2922.21	2608.89	4312.77	2833.54	2418.23	2278.00	2206.99	1708.85	2070.27	1134.13	1970.09	1622.19	1408.41	2426.19	1143.64
911			433238.81	2813517.50	233429.10	16617.36	60459.08	51257.59	39775.37	34081.59	13134.55	12559.37	43902.16	13993.87	21987.57	12343.70	9150.53	10581.15	18503.60	6879.10	27152.65	18058.17	6279.36	7341.49	7432.64	6846.82	9648.92	3020.71	4097.39	3528.97	12480.02	20707.44	21491.42	14645.91	7010.25	3633.25	4374.45	1694.36	1953.73	2563.45	4450.88	3477.63	3219.57	2744.82	1980.08	2548.41	1524.94	1169.87	939.31
912			151388.51	435095.65	117209.53	81424.60	49848.35	44680.92	41410.85	58290.25	75967.13	48250.81	38615.35	35791.77	16242.67	14234.73	16367.57	31221.96	35630.41	26712.26	12400.65	16915.08	21405.71	20159.14	25776.04	17771.28	9886.36	4218.77	6701.34	19105.57	20573.32	13640.61	10819.12	6172.98	17241.81	12116.73	6571.25	5546.41	5767.28	7314.62	8208.00	7904.43	8652.95	7894.11	5960.16	2427.16	1389.09	1687.78	2104.80
913			244626.98	2758360.00	86706.71	4880.59	3363.80	6541.10	5852.19	8196.01	8014.83	3227.98	6673.07	5605.75	5724.22	2127.88	3032.44	2613.79	3217.96	1319.25	2806.59	4233.04	3722.07	985.99	1398.06	1733.81	2064.19	1432.47	2202.46	1325.72	1119.55	995.18	2216.18	3570.36	2488.31	1570.75	1173.07	1039.54	1451.33	1653.76	1295.40	976.48	1187.33	748.25	858.93	567.26	433.31	466.70	532.80
914			617486.31	2720887.25	209651.73	14520.41	7630.83	17776.00	39560.73	33022.31	10649.85	11665.09	14420.00	10472.66	10627.08	6557.69	3598.44	2985.89	8954.68	6248.40	5781.99	2619.31	4553.81	3919.48	5558.84	6906.76	5932.51	7969.53	10136.38	8956.85	6484.78	10437.34	3239.55	2132.20	2545.23	4604.56	4332.70	1959.24	4577.58	3550.00	1962.02	4628.65	2153.98	2286.28	780.64	828.21	595.76	489.75	196.45
915			944863.00	2771086.50	202871.81	23194.83	14238.87	12273.28	14840.31	13160.46	11115.05	8257.91	5846.61	7860.89	7503.72	9970.07	10356.81	18375.81	10993.25	4043.61	12386.25	16074.66	16045.96	9743.57	11079.15	9671.36	5069.67	6154.24	6303.27	9253.77	5922.28	4557.20	2998.49	3441.27	2849.75	2465.26	2553.79	4745.17	3345.25	2484.40	3034.39	3264.02	3707.81	5567.31	3370.39	1152.51	1766.74	1397.54	969.21
916			43616.00	1026111.12	38208.71	13086.39	44314.44	35448.09	20596.11	9872.51	33476.79	29429.90	13459.24	5130.05	7693.05	12553.83	18928.39	20425.32	16607.91	10957.14	14281.67	6432.05	8388.03	9561.20	3950.50	6344.95	5075.02	8890.39	6144.59	7268.24	8251.41	8391.14	7073.36	7651.75	6339.10	4285.49	4964.50	4833.03	657.90	2437.48	3701.83	3256.39	3600.53	2917.57	2127.53	3713.90	2279.07	1712.25	1627.41
917			445951.53	2182723.25	111263.98	43528.06	28321.03	10768.47	8295.82	17520.14	17648.05	15367.96	10174.30	6663.41	8004.00	12529.59	19881.37	15343.94	8676.70	7469.63	6554.58	4706.14	4578.12	5864.82	5065.48	4234.29	3779.06	2168.76	5371.83	2864.39	4515.81	4424.27	3678.12	2640.25	2880.18	2495.11	4273.73	3542.83	2252.57	1219.15	1674.36	1269.89	1792.13	1556.24	1574.72	2539.34	1670.17	691.33	1375.10
918			75202.71	469685.93	76452.82	32607.25	41800.41	57856.91	11009.69	13830.95	19066.37	16398.63	25524.20	9515.69	22685.95	24314.33	44762.87	12821.71	11609.01	9926.79	12682.45	8328.10	6985.22	16612.49	15011.00	18898.53	12151.85	8718.51	4793.81	10430.88	6466.54	7602.80	8040.28	6473.56	5495.80	13071.68	16655.06	4974.98	5518.42	2321.93	3375.42	1740.59	3832.68	3869.45	2213.61	2412.41	1974.90	1012.48	2095.69
919			62583.92	339817.53	48254.39	15131.09	13193.67	14668.48	20078.98	32078.86	39791.06	11547.21	15569.92	12220.25	8597.09	8279.33	17746.63	24526.32	32013.82	14118.60	19883.08	14244.60	10837.64	13076.25	7271.41	5846.89	10359.12	6022.87	9221.18	10081.09	6496.75	3888.87	5976.88	6885.23	3538.28	2033.46	6976.65	2870.32	1986.11	2016.41	4263.76	1250.16	2864.30	1826.89	1246.46	1531.88	1905.48	1493.38	856.54
920			429285.18	1893234.62	113014.81	79837.37	22250.64	20054.09	36898.96	21535.56	21213.56	33806.41	25846.11	13517.94	40395.46	42003.35	25304.10	28159.06	15217.55	13864.88	11734.39	9536.98	13999.12	6478.75	6716.82	5774.48	6625.95	11613.46	9459.81	6672.25	7692.48	6110.78	6157.13	11909.41	14828.02	10384.32	4442.09	2705.98	3622.19	4363.75	3524.60	5679.98	9401.89	4242.87	5378.26	6828.68	3814.23	2988.55	2059.33
921			166624.92	1716862.37	111295.67	40561.79	26552.45	18735.78	66523.91	78375.91	73915.11	29536.19	33154.21	12303.36	17883.18	29548.66	29080.05	19035.06	18800.37	20456.68	29422.61	65659.28	84753.33	21661.36	11947.42	9083.69	16721.23	29068.75	26008.03	11750.54	8272.33	12207.19	7827.40	10997.39	8284.80	7708.76	13994.65	10072.79	10142.87	7452.84	8086.71	4867.53	2460.70	2616.37	2456.23	3763.90	3857.86	2717.87	3990.26
922			195035.54	1665958.62	59338.32	14832.58	12941.18	29089.00	20161.40	10422.79	5239.38	15200.80	17821.99	7920.56	17380.15	6931.00	5777.63	10718.12	8744.21	2978.00	3914.51	4558.36	3580.49	3157.81	7276.88	4402.79	5787.75	6202.70	3952.64	2946.79	4582.47	3565.59	2090.51	4676.29	4228.44	2171.07	1807.65	2408.86	2401.25	1616.48	1663.52	1096.96	2018.63	1728.07	1557.09	893.09	213.81	726.31	798.10
923			65339.12	1263151.12	66821.51	48661.09	54666.23	25839.83	14756.78	14162.54	9919.91	9802.28	4954.48	8399.45	14566.85	18335.78	11978.45	11408.25	9009.21	10499.95	4581.94	5028.97	4511.35	7894.39	11196.65	9088.76	6341.69	5399.37	5555.65	3460.79	6621.80	3324.11	2003.30	996.38	2084.82	2411.85	1140.19	521.66	1437.58	1126.49	1141.98	1985.83	1777.36	1179.63	1615.49	1527.91	1234.47	1169.71	1623.24
924			283874.37	2651162.75	172829.81	9495.95	5340.77	7415.80	7167.99	6079.40	7556.83	6253.94	6404.49	4641.12	4353.88	3094.28	3227.81	3800.79	2262.00	3520.40	4363.23	4672.33	2187.10	4517.18	3599.26	3521.31	3885.55	4491.72	1772.93	1456.28	1295.77	1248.68	4156.29	4157.95	3049.95	4411.47	4602.53	4587.95	1999.57	995.14	1168.87	2222.99	1583.56	1638.73	1658.54	1008.97	732.40	910.42	783.81
925			53701.09	550481.87	88628.03	61500.63	115894.99	140497.85	111829.41	98933.53	72954.57	67712.48	75731.96	131474.20	71083.16	86884.46	37079.40	89357.56	120557.03	40721.52	26918.92	54980.50	28697.94	33114.67	14299.95	38441.62	34118.75	16888.80	13003.92	19359.23	14388.60	9363.75	17669.78	8346.41	9143.20	9675.51	7835.95	15726.27	11413.80	13490.04	11721.36	13987.31	16049.67	19856.97	20050.37	7769.57	2257.75	4914.56	4783.09
926			60030.62	1038021.93	60324.75	40828.69	18699.00	30975.32	52597.07	29259.94	5456.14	15077.03	13797.06	9951.26	19558.61	22708.93	17227.17	7646.70	13705.56	20917.04	20088.28	5640.78	17405.63	11589.36	6302.35	3065.91	2255.04	8137.65	7294.27	3385.30	2332.27	1373.91	5913.04	4445.48	2710.62	1034.50	9207.05	8076.34	3809.12	4162.29	2193.80	460.99	2037.48	1481.72	4512.21	3127.92	801.15	457.85	556.71
927			376054.37	2475411.00	292585.15	52651.21	107166.27	51236.35	44172.00	110574.32	90323.46	93338.22	84638.84	91758.73	28258.00	26693.68	20275.80	39928.32	24223.00	21657.06	8692.17	27286.54	23032.30	33474.92	20829.99	31002.22	25469.09	23336.55	22895.70	14222.70	20314.77	24629.51	18034.98	8371.04	8839.05	6997.94	5766.58	7832.23	15985.77	16559.95	8775.35	12983.87	8018.46	5765.64	2808.21	10360.50	23571.56	16178.63	3899.64
928			581289.06	1120858.12	159250.15	47036.56	66939.07	55893.42	43421.69	29276.52	51685.89	24268.08	26053.69	29530.85	29315.17	33615.41	18299.40	9925.76	36440.40	28428.75	9179.81	27298.66	20730.73	12144.60	5857.15	9504.43	11846.48	24620.23	17712.16	11631.07	6982.66	5745.18	15141.88	18450.11	8631.44	6639.14	6835.47	6292.40	4998.94	4803.17	6281.10	13626.22	10451.28	4123.96	3877.53	1934.64	4522.46	3323.71	2420.06
929			484655.40	6745309.00	116169.42	24272.84	7721.58	16589.90	12111.55	9502.36	5697.39	14998.99	3705.16	10135.51	8105.31	9739.05	2404.60	11510.51	20153.63	9970.01	5303.42	7873.70	4543.56	10271.69	6746.16	6222.72	5155.21	4791.66	3793.41	2726.96	2473.56	5006.14	2643.89	4834.05	7764.10	4395.10	3787.06	3507.38	3541.13	4509.39	2475.15	1355.80	1315.90	2847.34	1967.61	2078.42	2366.12	2067.13	3433.60
930			40550.12	271489.65	75231.64	61752.58	67071.20	75555.63	67816.23	29705.95	35664.83	38659.06	25834.35	38414.87	44257.30	30571.38	24192.32	22812.44	27548.95	28229.95	27420.80	28733.53	28538.17	14584.61	23239.94	28071.43	13752.76	10936.47	16995.55	13629.27	4659.59	7826.26	19280.46	16803.19	17715.35	11280.05	11965.35	7212.80	7653.52	2482.26	3278.18	4064.02	2412.93	3243.51	2696.07	2569.09	4215.23	2434.21	1607.44
931			34222.14	685346.50	23720.10	17597.80	11578.99	14795.10	8647.14	7286.37	9736.51	4107.26	10004.84	8571.68	7121.79	5859.37	5161.91	7856.63	7830.45	3426.89	5319.19	3862.96	2429.98	2210.62	1607.84	4425.89	2647.48	2121.94	1426.53	1350.56	5338.00	3137.55	1148.71	927.24	1315.36	3006.48	2304.81	2344.30	886.89	1178.65	1503.14	475.14	661.33	1162.44	729.92	248.25	356.95	319.84	1057.02
932			75258.32	501290.21	49064.82	26351.60	55471.63	31968.79	9346.73	26667.68	24624.63	19206.25	11967.24	19035.85	18128.36	25942.28	13231.10	20094.94	24051.21	10054.22	10902.75	13884.83	12877.73	14474.45	11649.19	11815.36	4371.93	4472.80	9176.90	15634.90	12754.04	3732.57	3379.40	6075.04	5025.45	2739.49	12341.48	9495.27	4788.75	5107.48	7151.12	3329.83	4520.16	2399.06	1432.04	1169.21	688.86	598.02	489.73
933			62932.45	361922.81	13830.00	39957.35	39481.47	23223.37	16076.85	21540.00	7881.04	26935.45	21290.89	13868.15	18820.69	9550.37	7766.73	15797.16	23303.75	14797.31	8319.72	12990.58	7001.02	8008.18	12932.85	13739.50	7631.07	3284.80	1277.17	3436.95	10040.97	7312.41	3374.16	4157.71	3783.51	2602.69	1357.08	2534.22	5224.03	2152.17	1450.75	5351.82	2624.80	1341.82	1981.20	1567.89	490.28	713.16	1458.48
934			56572.47	827431.75	41434.56	23982.74	28744.63	71392.60	69572.31	36771.42	20339.03	9391.54	32651.42	28464.85	23727.49	20594.95	10760.86	23595.25	24728.95	9149.29	24562.64	18663.54	15405.07	10544.70	10438.59	5824.28	10657.49	17945.41	22857.68	10250.68	3106.30	6024.13	10838.98	3198.08	4448.25	3558.94	4647.38	2914.38	4564.70	4627.57	3955.64	2313.28	3430.00	1849.99	1107.02	4715.46	8718.98	3237.40	1621.67
935			186218.53	5703830.00	240661.82	27755.49	37586.56	19696.14	7970.73	18049.98	25481.48	11957.69	3269.33	9569.37	25547.04	10448.74	6021.33	6857.46	10054.35	26960.40	13798.86	15543.61	7454.95	2539.08	3926.23	9009.80	9567.23	6428.37	3486.35	5030.91	3645.61	3639.08	3602.35	9478.65	6955.94	3731.43	2383.69	3670.24	4702.42	1969.86	2520.76	4956.24	6355.98	1993.81	2457.06	308.32	477.04	1012.01	823.82
936			232636.28	1010708.31	81190.77	35471.46	27389.20	24400.73	14009.66	16073.99	38715.88	20610.00	13503.28	4563.99	9302.07	6329.60	3194.60	4536.29	12113.90	4631.71	8305.24	25437.25	40862.99	20715.18	6123.88	5625.33	10384.58	9094.90	7999.62	6993.87	5865.58	7420.88	9798.92	5249.95	1839.54	3597	1896.05	2895.58	3237.72	2898.58	2810.83	1151.81	465.56	2568.12	2434.27	1352.16	2071.65	2597.49	1350.56
937			340752.87	2046635.37	159849.64	51096.80	32082.44	12002.64	11468.77	35917.64	35141.98	20480.09	10747.37	27474.31	37336.78	22186.34	18032.54	15940.38	14038.13	8818.43	28677.67	22671.45	8605.81	13352.48	5601.67	4867.24	11384.11	7995.89	10955.10	6769.12	6235.87	17368.63	25699.12	11448.20	6465.24	14794.40	7848.01	11679.31	1089.96	6153.16	2732.77	9076.23	8617.90	3904.47	3183.75	3281.61	2567.39	1863.02	1044.02
938			1489478.37	2504964.50	136983.32	10469.26	20044.29	12904.66	13666.29	6741.14	4608.45	5145.02	7526.16	7504.75	5774.08	8614.01	7804.49	4034.89	4650.56	2476.40	4266.07	8107.44	7479.24	3794.64	3600.68	1164.99	2435.06	3687.95	1329.99	2051.73	2708.35	4868.75	2042.43	2374.10	4526.01	2116.47	867.22	943.73	1034.03	1739.07	1251.03	1715.42	1318.46	770.73	397.44	774.66	473.36	584.79	911.51
939			43246.22	449027.40	46581.13	21023.65	20520.33	17478.89	6505.87	15145.79	17056.12	5719.50	12473.08	18376.92	12648.56	10295.32	10283.22	4291.33	8079.21	10408.47	5800.27	3861.63	1520.41	4462.92	4700.47	4651.56	5600.76	3983.58	1726.72	3882.24	5170.21	2269.85	4743.05	4128.59	2520.44	1716.67	4372.34	1235.44	3504.16	2894.34	892.46	1198.72	1309.91	2140.04	1485.13	1091.17	740.86	735.54	879.37
940			64155.96	1247753.00	95780.33	30063.75	21068.24	28757.81	97882.86	32239.00	12112.49	24140.46	40680.45	22546.46	74892.37	27454.86	8691.60	12959.72	25857.75	16683.69	12063.06	3856.42	10706.87	3833.47	1486.31	3802.68	14269.98	15580.23	8174.69	6660.18	10530.66	6986.26	8953.73	9987.58	3712.70	5397.02	3027.30	8384.26	2969.03	2641.02	4035.77	4254.52	2822.00	3398.16	2947.59	2990.41	3975.23	1865.39	1341.53
941			17378.48	305663.37	51515.63	40359.46	88614.53	38784.39	43166.16	23424.51	16636.03	17845.92	28642.77	28607.66	22624.62	32860.40	13268.66	25356.31	16588.97	19702.89	16745.83	24452.15	33669.10	11592.75	27487.96	31802.87	37670.70	36910.97	46175.63	11138.46	3976.23	10209.19	17790.75	7691.29	4320.99	6593.03	3259.92	3231.85	8831.18	6371.72	2280.21	1157.69	7000.56	4324.27	3442.41	1263.33	520.03	1034.51	1564.48
942			1318965.75	4331159.00	289996.87	30301.52	12165.75	8312.56	22519.31	13438.82	5123.44	7850.95	15845.11	23245.52	23240.43	4647.63	4743.04	8850.91	12175.15	11631.37	11300.60	9004.26	10884.54	10400.43	7462.87	9724.83	6366.54	4174.84	3425.49	5739.03	4103.68	2899.98	4004.02	4737.10	3575.36	4124.31	1679.73	2980.84	2856.89	1767.19	2497.58	1935.30	2263.64	2039.20	1907.03	1241.28	1354.04	1321.70	586.33
943			177205.04	4219478.50	79895.96	56209.64	68817.04	74017.10	73826.63	57173.29	55118.54	69909.75	20474.06	29857.49	39221.04	67685.07	20482.98	9840.07	27067.49	19053.24	5045.99	5732.61	24382.08	36426.55	16215.49	14175.52	26480.89	20464.64	6918.25	9172.72	18511.56	23931.40	16220.10	8512.59	6482.70	6549.16	4628.99	4627.37	8491.71	5028.81	4588.68	1264.20	1862.02	3509.40	12920.28	10518.78	8808.54	3944.62	3198.93
944			96253.09	447227.75	28506.58	20854.09	21760.41	17508.97	8840.91	16549.78	11658.85	7981.44	6586.91	13181.13	8796.37	9708.09	12643.81	18108.48	7505.89	5517.98	6657.98	4665.81	4831.64	2561.23	3031.09	2563.94	1496.30	3526.84	2206.89	1436.07	2502.52	2264.88	3513.90	4099.37	2526.55	3060.89	1934.88	2532.77	1454.27	1656.12	1015.35	1239.00	1500.73	816.57	1205.46	608.00	691.40	516.52	687.71
945			40737.96	647086.12	84678.36	61422.96	23315.84	40743.93	77672.91	13234.94	23153.94	11860.09	20325.30	22030.19	59153.36	25544.30	16267.80	13600.31	19476.88	14958.03	30005.71	40319.77	46237.91	35290.46	20804.53	5313.94	13272.58	18729.57	26312.81	12710.31	7445.66	9703.34	5725.45	4808.92	13266.18	6048.94	2347.71	2779.29	2697.60	4140.72	6401.08	2058.89	3233.27	2111.79	1898.63	1285.88	1473.96	1553.99	1570.21
946			413565.71	1092712.37	92332.20	58588.07	18080.89	28852.44	76089.82	33178.07	24369.23	12311.88	4479.33	5913.49	10815.29	7887.54	13825.82	14602.77	8826.18	4990.28	5118.43	6514.92	6104.27	5844.97	7401.43	3245.03	3091.44	4490.86	6185.70	3987.92	3419.37	4954.63	3250.21	4307.83	3173.95	1954.03	3830.26	3806.50	3065.18	2179.02	4698.36	4425.60	1277.07	1712.41	1782.30	1642.63	1251.09	1321.61	656.89
947			160828.64	2654849.00	46755.76	27433.37	81437.50	48036.01	36473.66	23802.16	12654.82	38180.51	18167.85	8561.33	13402.81	13480.62	23526.97	6448.64	4821.94	9727.29	4951.15	7435.83	6395.35	8852.46	8475.89	4724.21	4989.60	6814.07	5197.05	3236.19	6156.60	5650.09	5284.04	3441.68	3755.30	3383.75	3598.60	2262.53	3333.61	2852.65	4222.86	4239.13	2485.44	2818.05	1798.92	1636.60	1156.62	1817.96	1994.37
948			697900.56	5747036.00	188950.46	18887.52	14120.03	22660.01	9418.96	16888.10	12553.49	15418.37	14183.93	9694.01	10582.46	5129.92	10623.54	17236.13	21946.91	12595.26	5384.07	6199.38	10001.98	3771.63	4350.61	6581.97	13276.65	6149.21	8567.74	9979.27	8577.65	5377.16	4844.18	3596.58	5027.53	5093.77	3428.63	2107.43	4280.57	3543.09	2040.27	2053.83	3617.77	2278.97	1061.26	1683.71	1638.81	943.10	494.00
949			10084.80	892331.12	102431.13	122446.50	179933.15	140019.17	144445.82	75356.95	92499.89	45760.45	56674.43	69642.60	17376.69	15971.18	25733.91	55614.16	6482.68	9709.13	7575.35	17890.70	10448.46	11054.84	35326.93	21516.97	21424.41	13178.41	17230.68	3056.88	2487.05	8481.72	13568.60	4235.26	7065.19	8969.85	6171.15	4892.47	2094.74	3166.01	1903.96	2421.74	6122.24	4122.09	1668.87	3027.18	1810.32	1680.62	2500.57
950			1135616.25	2692671.25	173379.06	23914.17	11889.25	21695.24	8307.85	9809.65	6761.83	6417.11	6706.04	6888.63	5170.93	10244.96	14136.41	16260.60	14341.01	11409.46	3273.64	2445.19	2827.28	5813.54	8639.26	7159.04	3543.10	5728.45	3742.65	2846.65	4241.79	745.43	1017.87	3108.80	3150.23	2198.08	2072.46	2324.37	1467.20	2154.48	2772.95	2221.08	1207.57	1063.73	758.86	958.75	3005.88	2239.01	1891.50
951			701312.68	5651129.00	212652.28	67924.20	48537.84	56873.36	63686.99	33689.47	25739.14	7166.38	9944.57	17532.87	23036.29	20626.60	14992.17	10361.24	18777.24	17876.67	10806.15	5403.39	3618.17	7547.78	8952.78	10115.61	8735.97	14038.94	5358.00	5921.97	3886.19	3502.46	5139.86	6416.69	3254.54	2850.03	6518.13	8640.45	5728.63	3102.65	1901.82	1661.11	2960.50	5202.45	7759.25	2853.50	2709.20	2941.81	1905.51
952			223876.42	868213.50	68179.21	24884.70	33908.62	44474.12	13073.90	2901.09	10761.84	15739.72	13987.88	15855.14	18093.16	8912.69	5422.75	14580.12	8626.69	8027.89	8869.47	6776.54	2464.79	4523.42	5764.98	3088.64	8196.72	13822.13	7223.96	5223.03	6747.92	8770.72	5547.92	2452.31	1967.54	3662.64	3721.20	3902.94	4984.41	6701.65	6427.06	1996.29	2403.57	1159.38	2202.53	2072.68	1886.49	2429.13	328.38
953			406566.00	3566147.75	183571.71	61603.56	46349.21	39377.05	69452.48	44335.02	28496.00	24801.35	6995.41	28523.31	37433.40	13225.78	17024.66	17863.15	6190.36	11063.77	18175.55	9065.50	7969.74	5119.34	5847.20	20690.40	19649.03	8990.47	1940.26	6778.56	11775.87	5721.88	2916.78	6625.49	4002.44	1045.76	1793.47	2003.27	2999.74	1460.47	2032.11	2581.89	3631.74	2820.82	2546.90	553.61	894.75	1904.61	1874.52
954			1064117.62	3360852.00	144301.07	21018.93	16480.06	69366.50	34161.40	25165.50	29703.34	15214.30	8786.25	30885.17	18821.05	8203.37	17489.92	23522.46	18015.34	11068.76	18120.89	20145.52	15067.57	10687.02	9007.94	10980.17	6859.61	13492.52	9281.51	4964.55	7540.23	8565.81	17851.68	9736.79	5808.62	4380.44	9892.89	10888.75	2310.49	1996.53	4012.69	5287.29	3932.67	4226.19	4856.72	4688.09	2520.25	1065.57	846.02
955			44015.63	1584337.00	56424.53	18369.71	15863.38	20286.16	14776.91	9749.11	23731.91	29758.86	12369.93	12208.47	8250.76	8076.39	10352.08	4991.80	13233.05	13594.67	18136.83	16515.80	12241.10	6530.73	5975.48	4194.40	6216.17	6357.70	3080.00	7977.52	7863.74	14565.52	17161.44	13548.35	6714.33	4208.91	3680.10	3736.49	3743.34	3201.68	2206.65	1306.38	3263.90	4140.93	2116.33	875.95	1405.85	1069.38	608.76
956			120662.92	3241443.00	121178.35	21796.85	32572.72	40740.00	22200.74	26012.42	86923.47	66686.28	9691.37	10333.47	11396.72	22350.10	22159.24	4379.62	6040.63	16046.52	47071.43	19227.84	10261.40	4500.80	5056.92	7432.07	20964.15	13865.64	20032.18	11452.79	8161.04	8287.86	4375.31	9989.14	5922.26	4366.31	9709.30	5301.19	10512.92	10159.63	3537.39	877.58	1867.92	1514.72	2083.69	1731.80	2371.73	2377.31	1300.71
957			88190.25	1279458.12	129846.96	66551.38	26274.24	12243.69	30711.39	46519.46	34928.58	26105.01	29230.96	49346.81	16321.66	19009.11	18164.19	47861.68	37844.28	19113.53	18066.15	19403.44	17534.04	16349.17	16828.53	10487.12	9676.74	7326.87	7499.69	12928.14	16533.85	8731.32	11517.06	6058.16	15848.24	9418.94	7864.12	3611.73	4886.32	9856.94	11206.38	7519.03	7048.59	4102.49	3445.74	2773.31	2604.15	3473.67	3230.06
958			88797.24	685334.31	39134.44	17174.38	35348.05	21957.05	8993.84	4751.02	10002.78	10042.66	8995.35	10430.45	22992.62	18393.78	19118.77	13343.55	13435.02	9941.98	12445.47	9254.66	11101.31	7835.49	2611.78	6949.86	8209.36	5238.40	5463.32	5702.39	8473.62	3893.21	1309.71	3469.65	2178.36	2443.80	4446.66	1070.96	2213.07	2286.92	2680.15	826.61	1534.85	814.28	1393.60	1441.60	1271.64	1091.31	1254.62
959			259149.98	3248402.75	111205.37	23214.96	17898.82	35717.25	23234.43	34772.51	38209.39	14789.73	20597.45	11421.70	14576.40	20217.44	15866.96	16050.38	8127.95	6377.10	13527.04	18089.40	28131.41	33539.75	12259.01	8456.27	8334.96	6965.24	6331.83	5292.98	7142.50	7704.72	6355.29	4301.13	5104.95	5873.08	5173.92	2583.75	1107.66	2148.43	3932.51	1800.37	1543.63	1931.30	2889.18	3068.45	1428.69	2021.35	665.76
960			12933.81	389627.65	22856.34	14558.07	20391.71	12927.13	16021.73	8660.07	5227.89	3482.82	3537.76	5127.45	10010.78	9140.07	14603.63	8326.81	5803.79	4797.30	3783.46	4810.80	5998.56	3257.64	5374.21	5522.19	2038.87	3378.58	2537.19	2170.01	2600.97	1293.55	2109.10	2556.59	2482.76	3330.75	2746.01	1020.57	1506.67	590.52	1068.39	1006.80	1225.35	673.01	961.10	496.61	880.14	727.69	119.11
961			433888.03	1305967.75	140678.51	48715.59	26436.31	23449.08	7110.73	11564.26	19513.80	18730.34	5550.96	9054.50	13240.36	22155.45	12160.41	4505.07	3682.04	6661.83	13879.59	4350.66	3112.53	4258.29	4883.75	3778.33	12528.55	16386.40	7364.22	5677.87	2637.73	1546.33	2701.09	4953.52	4860.69	5192.38	4305.53	2961.07	3264.98	1777.38	957.91	499.71	2157.41	2501.95	939.91	853.66	706.70	1256.32	917.93
962			804894.50	6646309.50	209306.46	16624.31	31915.02	12626.15	19820.72	12946.42	21825.94	17381.48	7527.07	3983.89	2761.71	11073.88	3795.08	8392.64	5040.54	10420.92	6963.53	6651.70	3753.99	4006.17	5466.38	4134.36	5143.29	11049.61	9465.07	4253.27	4791.39	5933.27	2914.65	2463.57	737.19	1652.40	1682.59	2062.34	1661.34	2932.30	2130.44	1655.31	1080.62	1960.48	1362.23	1237.70	1892.39	627.50	1395.40
963			259039.39	2153883.75	106377.42	39269.31	31534.33	26179.15	8543.31	26385.76	16785.81	11079.53	24001.98	15239.01	22638.49	13979.10	17938.51	41309.44	23731.18	16323.98	12732.24	13222.11	11973.04	8479.14	9226.17	8024.73	4842.42	3920.21	4103.39	8292.63	7305.96	4211.39	5725.55	7110.45	4031.22	3013.82	4118.06	2422.47	5256.09	4167.80	3853.43	5187.93	4353.91	2998.82	2221.63	1762.72	1212.09	1088.67	2508.96
964			224798.12	6774250.00	191005.48	7354.17	9894.13	25220.31	20587.16	21845.26	22362.06	28305.54	7812.39	10548.63	15419.45	14728.18	9214.90	4809.18	5996.78	8772.46	15303.40	8185.61	7078.67	8255.83	8462.78	7020.44	5485.20	5148.23	3352.27	2769.23	5391.21	4106.66	3232.37	3305.19	5353.18	4582.16	5636.90	3133.61	1639.94	4257.43	4676.42	4689.30	5741.20	2458.52	2532.49	1508.34	1578.49	1292.12	1236.94
965			107096.67	536465.87	74187.30	51053.95	9060.76	18846.41	10017.11	19532.98	34642.58	7391.65	12820.21	17736.11	9954.05	10828.08	19031.88	9775.67	8621.94	11540.14	19053.41	20187.22	11136.85	11232.06	6835.03	15819.21	7355.48	5159.52	9591.27	6771.04	5833.92	12419.33	8909.87	10292.67	3550.00	2980.35	4597.54	1999.07	3386.44	963.43	3653.99	3500.72	1342.69	552.34	2121.93	3478.56	2056.80	2984.38	5204.01
966			169669.78	832336.87	114808.96	48400.22	32185.66	27020.76	22033.60	24650.56	31644.82	32176.01	24985.84	24310.97	19193.25	13468.83	20365.54	13017.84	11488.96	8372.90	10200.59	12063.17	6956.60	6875.32	16214.01	18964.06	16227.85	8251.44	3050.02	5685.32	9414.57	4900.92	2339.43	3507.17	2794.45	4554.97	4343.72	2430.56	1951.73	1215.09	862.42	858.54	979.12	1263.59	1327.47	924.60	1136.75	2467.61	2983.77
967			625095.56	5291860.50	1744582.87	316974.81	156767.93	149593.50	175534.76	54555.69	42879.38	38840.91	17348.03	12480.78	47894.64	54732.89	23882.97	13006.36	56555.59	66179.95	63429.70	49934.45	31759.19	18842.58	19681.29	16200.34	37902.32	23259.47	15435.91	5629.96	15779.07	10434.08	8216.30	1613.98	9842.11	16497.39	742.24	10985.61	10548.13	8646.05	12160.30	16802.61	2889.03	11238.07	16308.09	9182.73	3164.83	1348.55	6861.94
968			242207.10	2172043.75	119343.62	17815.26	16114.45	19330.56	13728.95	21399.78	14147.78	4797.39	10457.04	10011.71	4801.89	8044.06	12028.64	11975.03	11548.93	10543.57	6133.34	4440.71	3912.56	4733.57	5642.09	4315.89	4028.99	5207.41	3649.57	1489.28	5169.64	5157.04	4145.99	5129.00	3173.52	5121.29	4351.11	1597.26	2561.87	2147.11	1933.21	1186.07	878.15	923.24	1285.64	1316.14	884.69	1880.31	2125.04
969			517467.40	2135182.25	106979.02	4626.30	11496.90	8570.01	6038.12	3547.00	6953.58	3602.84	770.62	3259.80	5677.64	4021.38	2274.86	2948.76	6100.94	6116.44	6767.06	3088.53	3467.70	3848.13	4379.18	1777.30	1991.45	549.42	894.80	1943.23	3025.62	2309.86	2326.63	2217.96	1320.29	608.22	815.82	634.79	1196.24	1897.90	1396.37	1180.37	1030.99	814.36	829.23	377.49	650.99	531.16	407.72
970			40409.33	701500.18	58566.05	30106.53	36900.40	22457.58	33539.66	40413.46	6316.87	10362.81	7606.99	11770.94	14150.54	10515.32	4321.50	6394.24	7989.51	4681.83	7606.76	6729.71	5816.82	4432.50	3235.64	5462.37	5905.00	2811.03	2903.31	5997.77	5247.83	4373.21	5003.37	6336.33	1961.06	3122.65	4444.54	4953.54	5234.03	4107.01	3382.84	2945.83	2472.33	1125.79	866.05	508.22	1362.27	1341.99	1055.62
971			128807.03	1847169.50	148895.62	35055.84	11062.40	16509.94	37436.77	71312.46	58864.02	38309.35	14545.18	25005.82	18872.48	17489.99	19981.57	15831.22	8863.34	19491.12	17288.33	21086.09	16865.08	6747.29	6120.41	11216.01	17821.31	15778.74	14395.20	7254.58	2675.79	2728.03	3518.89	9092.62	16132.35	3580.93	5193.44	8234.63	8897.63	6394.74	2704.32	2537.78	2163.71	3635.85	2383.36	3702.24	4929.43	1769.01	1856.51
972			251656.48	2283024.00	71481.05	33799.44	23756.08	10345.01	26754.91	16432.38	13429.13	10231.60	15803.47	7783.20	38581.90	89223.88	69795.83	18986.81	13800.99	25438.89	14330.45	6805.01	26963.98	25867.62	24255.49	7108.19	11858.03	8563.86	6182.86	5533.20	12939.19	9260.64	4976.91	8558.26	1872.17	5901.95	5330.17	2135.04	4154.28	3376.55	2346.65	2884.51	1689.76	1778.83	2339.45	2265.01	4620.28	4423.16	1276.70
973			563594.62	4389987.50	157556.37	14667.98	51803.57	36600.97	10154.69	8114.26	4688.78	24400.81	11437.91	4176.10	4035.57	7126.67	9945.16	13492.21	5289.24	3974.14	6456.58	9213.46	15995.83	9756.41	8532.82	7691.72	9874.93	12085.95	5852.42	9435.53	8101.01	6122.86	2628.90	3069.58	1442.30	1410.74	1230.55	1821.34	3238.22	2705.01	2288.22	1339.51	1652.20	1426.61	1594.34	3269.72	1641.85	1009.17	1865.79
974			421548.40	5922890.00	232420.64	75545.01	43202.26	34835.04	77771.29	38578.42	17647.33	20857.66	23124.23	23824.61	9423.71	19564.42	8830.55	15368.46	13765.68	21099.35	12487.64	4997.22	16770.60	33872.37	20753.54	8785.71	9241.51	10345.13	8106.26	6742.86	5300.46	2912.48	3541.83	6001.90	10264.79	5361.81	8909.27	6388.38	8815.90	5916.86	9387.67	11884.98	6664.12	2483.49	4215.81	4215.41	2084.93	2342.56	1877.44
975			274183.50	1527954.50	87716.50	58787.58	34193.23	34538.13	24066.67	14506.37	63129.06	53300.30	31891.94	17410.77	22984.50	13043.12	14334.86	6946.43	17333.17	12097.43	16803.85	25684.70	17142.92	4724.78	10913.49	10412.48	11905.76	8763.96	8221.31	2676.13	7352.71	20418.58	15637.17	5809.66	7025.67	11028.69	8524.70	2442.91	5731.75	4840.70	3199.64	1183.25	5312.98	6688.19	1754.23	1733.67	2764.76	2364.41	1312.47
976			141544.21	1293060.25	42335.96	27468.00	18478.16	31908.12	30287.24	28590.84	11956.10	19306.10	13025.00	15185.04	12298.35	17857.21	22311.93	18452.56	11568.27	8002.64	12305.94	12485.93	10573.49	4327.61	7464.18	7488.73	3625.55	9681.02	11373.80	8609.00	6088.37	7664.85	10852.61	18072.09	10341.98	4768.10	6801.77	9116.68	3131.00	3177.86	3562.06	3098.92	3435.96	2793.46	1602.52	2451.75	3178.20	1478.86	701.94
977			376705.81	3396332.50	154245.68	45120.00	57249.64	52347.04	53296.19	22533.12	31109.18	25932.65	36668.33	31509.83	16244.33	14802.07	15325.47	21631.79	18182.78	13594.12	13855.49	15159.01	12051.94	19833.61	12631.37	15259.69	17316.51	11546.89	12879.55	5598.26	5938.04	3977.88	3955.67	4763.61	5785.84	3293.31	5094.48	5458.04	5044.02	3923.85	3292.61	4595.81	2225.23	2379.29	1512.68	1093.69	1534.28	2628.65	2474.13
978			56144.44	1382509.50	50763.52	31106.61	49503.09	54223.07	27269.25	44401.22	12176.50	14471.16	27161.16	48093.95	40151.67	25255.74	31926.56	12703.22	14750.38	17032.08	18101.05	9022.36	5346.13	6032.85	16826.37	10605.09	5814.83	14283.58	21027.76	11081.94	10368.02	5421.98	10751.03	2148.98	1379.14	2340.55	6381.44	9461.08	5626.98	5864.59	6397.84	4443.17	2528.87	6690.37	5609.08	3001.46	1687.05	1657.93	3327.40
979			189767.18	1397308.75	95371.72	24151.68	14908.78	30586.30	15661.37	14026.47	42807.23	30966.90	8107.68	5118.41	12053.66	5725.44	7055.70	2544.66	16821.51	14487.39	3798.05	5055.00	12053.49	19618.52	12048.28	7344.33	2710.13	11085.99	6597.88	9235.77	4268.51	4960.30	5500.15	5394.18	4459.90	4848.06	5609.71	5027.67	3199.34	3193.67	2121.77	1361.33	2863.38	3451.11	1742.24	1042.14	1062.98	556.46	1717.06
980			189348.98	1514495.87	122970.80	21068.58	50031.36	48349.69	58068.68	56261.94	112804.00	74516.62	44926.10	27488.83	23434.16	16453.84	12150.42	15011.60	33955.25	49126.21	31766.97	23325.27	11331.99	15541.37	12863.06	25445.39	19627.25	11644.50	15021.41	6555.53	18522.01	12118.65	11341.93	15798.42	12323.07	6288.04	4930.30	20363.31	6450.40	12472.84	4992.80	1380.42	2514.91	3110.69	2681.34	1869.83	3746.49	2771.50	5085.41
981			998647.87	9204889.00	411260.90	43453.77	49282.73	23012.58	28605.50	36449.73	25965.63	29921.99	28248.12	21688.99	32691.75	19945.09	17218.91	39812.45	19442.77	34262.19	20017.39	17496.32	32000.39	32962.87	19488.13	28581.53	25904.61	16608.51	19044.32	27322.86	10714.62	19341.25	32015.25	12263.88	8823.57	8023.93	14187.83	15433.54	11937.07	4564.77	2525.14	6324.47	6500.22	6790.40	7291.88	4251.47	3468.16	4437.61	3117.53
982			377765.00	3726106.50	145815.31	19153.39	30419.26	8806.21	22317.21	13967.06	22655.91	5725.36	12951.58	8008.54	6713.73	9766.38	5381.41	4717.41	11766.34	11436.92	16634.09	10280.59	7902.08	7462.43	4182.13	4307.50	4123.60	4327.20	12704.21	5393.36	2424.40	4086.58	1827.12	1437.28	5088.32	4576.17	2517.20	4538.16	7484.77	6862.76	3467.45	1831.85	1396.81	2352.30	1588.73	2478.36	1706.75	1252.27	1035.10
[truncated: 4,797 more rows]
[truncated: 86 more columns]
