# Supplementary material for: A Low-Cost, Low-Power Water Velocity Sensor Utilizing Acoustic Doppler Measurement
Source: Sensors (Basel). 2022 Sep 30;22(19):7451. doi: 10.3390/s22197451 (PMC9572237; doi:10.3390/s22197451)
Supplement: Supplementary file 1 [file sensors-22-07451-s001.zip › supplementary_material/data/field_test/data/sd_012/sd_13.CSV]

1			875950.18	8786854.00	486720.87	15616.16	26982.20	13971.56	8337.18	8956.20	9360.70	9479.81	6580.57	8597.06	4154.24	6299.44	7675.26	9491.41	6054.03	5710.81	5610.01	4387.33	5389.89	4084.96	2704.82	5375.09	4294.08	1294.73	1237.52	2426.69	2402.84	3905.96	4766.22	4309.00	1547.59	942.77	1033.44	1168.05	1255.03	2835.68	1580.92	1802.92	1645.24	1077.08	3098.09	1935.74	2182.58	1590.18	1262.54
2			1827506.62	11511404.00	994512.50	68896.55	68198.62	18536.34	25818.34	32973.03	10584.07	9825.68	10583.26	6309.74	12276.17	8320.21	8481.79	19354.69	6853.79	6556.91	10392.41	6726.42	8083.95	7485.12	2569.47	5445.76	5630.49	8045.19	8863.29	4685.53	4202.99	5518.22	2499.47	3858.89	2884.68	5167.17	6418.94	5343.27	5398.29	4811.38	3377.51	2946.26	2579.09	3822.20	2120.14	1080.59	841.64	833.50	1798.42
3			1181785.75	6254834.50	204798.14	17113.15	5591.99	7142.48	6772.41	8332.69	8156.62	6824.90	3776.70	5131.34	6022.82	2446.02	3370.38	3848.43	3448.67	4318.49	7754.09	5038.08	9425.15	3432.39	2225.49	5218.07	3061.65	1603.30	2226.90	880.14	2197.22	1515.09	1380.74	1743.40	964.77	1397.75	836.60	2871.62	994.19	730.68	1326.80	1571.88	1137.88	770.33	335.80	757.94	1520.90	1163.73	383.06
4			1890669.00	7679274.00	401179.50	39975.62	13208.01	15195.99	9487.72	5463.02	25807.87	13762.98	6064.75	5446.58	20766.05	9989.04	6609.31	4988.53	6511.03	5840.53	4826.76	4856.67	4872.57	5727.89	8007.26	5033.18	3162.85	3052.65	3168.10	2035.56	3359.89	3995.03	6731.84	7830.45	3815.84	2869.50	4538.80	6395.78	5576.99	3418.99	1867.03	1463.10	1421.80	2028.09	2288.27	2130.92	1439.81	1207.82	1521.49
5			1006976.12	27215576.00	1003127.87	35587.48	34372.27	30368.96	33345.52	28578.72	9872.94	27401.47	11419.54	22883.26	10946.74	15537.90	18527.20	14474.04	18489.83	18344.16	31194.52	28565.00	21837.40	8543.16	10196.36	14204.17	7532.35	1834.62	13352.89	4325.71	3431.42	6427.69	2344.59	3941.79	8118.00	7532.39	6854.45	3207.32	4200.68	5404.98	4618.40	1360.76	3766.38	2667.02	3153.46	2938.02	4207.58	3206.26	7813.23
6			398165.81	3449464.25	186379.51	12278.75	3223.00	7285.09	10128.72	9085.40	5827.43	22204.45	13558.23	7130.48	9747.13	9906.04	7505.56	5035.44	6935.80	8971.95	4663.14	3839.30	2933.04	4446.17	4152.69	3819.71	5092.05	3641.29	2807.81	4695.00	3621.89	4120.71	1993.48	2286.03	3273.38	2387.96	2236.92	2257.90	2131.75	2630.79	2705.49	2444.89	2701.16	3007.49	2119.21	1846.49	1688.41	968.71	751.74
7			563816.56	4663489.50	121107.63	118877.02	156062.42	169609.85	117287.45	19468.43	19102.90	25884.70	65632.39	54615.48	30660.60	13677.77	11899.28	25294.45	29470.50	66184.10	70201.09	16886.15	6817.81	17483.09	8313.80	18378.29	8630.09	23370.21	24789.00	14057.01	10083.82	20539.65	10369.65	4743.27	6331.03	5707.45	4756.43	3308.06	4099.82	4439.19	11168.02	22687.11	9028.06	6580.93	3261.81	5539.05	8401.64	4615.26	6560.82
8			214781.18	7247138.50	266532.40	24309.57	10453.94	15037.06	29668.21	29293.55	19368.77	15064.93	19258.82	11370.63	11794.09	23156.82	17609.64	16468.01	18619.21	13105.66	10478.82	4701.47	3577.85	5046.65	2931.99	4610.05	6026.32	5893.38	3207.03	5412.27	4674.14	5377.34	5668.84	3982.95	8929.05	10274.05	5416.88	2432.88	3450.43	4037.84	5243.78	3185.81	1932.64	2505.04	4073.72	4088.85	979.28	3029.26	2392.42
9			3322377.00	11148937.00	501846.56	34021.50	8613.04	11039.58	6512.29	12336.66	2170.66	8243.60	3994.21	6669.68	4781.56	4274.08	3279.61	1314.11	3508.73	4223.21	2092.73	1707.97	1586.78	2179.01	1887.28	4105.32	2568.40	1957.53	1589.08	1313.29	1302.15	1389.94	2206.47	1589.87	1443.30	2425.48	883.25	4471.51	1524.32	1267.23	1086.24	723.48	1039.70	766.33	1499.32	1509.98	2024.62	1290.80	756.68
10			371843.96	2166289.00	143957.09	45250.66	54716.05	13150.82	37213.37	49531.21	27939.27	13048.54	8918.46	21949.57	29658.25	10255.51	5594.65	8018.99	19999.66	10679.43	18338.58	23048.71	4036.80	19243.14	28027.44	21509.89	22597.11	35515.99	8227.54	4958.44	13700.34	12188.23	10649.59	6845.18	1662.45	9206.43	3851.31	4222.09	8631.07	2811.79	2512.49	2778.09	2451.68	4484.74	4228.97	2686.69	3365.16	3166.34	1860.28
11			65901.57	1537567.50	32650.91	65849.85	44774.01	43217.34	48192.33	32652.20	11860.05	14095.18	12529.70	16368.55	17776.19	9822.47	10304.45	9213.27	5531.33	8699.23	4373.39	13676.10	15128.51	8891.64	11151.55	10700.22	14486.17	8663.91	6797.73	4787.92	6560.81	8261.01	7078.53	4181.36	4305.93	3774.80	3788.95	9511.98	7602.64	1400.28	5302.65	4339.61	3111.68	4580.93	4347.46	3137.14	1146.02	1208.93	2038.53
12			2455671.00	14537855.00	730673.25	16965.87	7391.30	13671.72	8588.61	14680.17	17227.52	13195.00	7619.49	7972.84	9259.92	10029.29	14666.54	8696.10	8536.35	5372.71	4285.82	6910.87	6396.54	7653.04	8903.45	4299.16	3744.53	3193.80	7162.51	4275.21	5156.13	4662.12	3897.71	1920.77	3116.62	1953.45	1230.54	2218.64	2525.59	2706.61	2499.33	1917.96	1243.92	2234.57	1818.16	2301.40	1340.66	1268.64	1322.90
13			1467621.12	12425792.00	744324.06	44961.42	25329.71	12934.89	11125.10	7869.74	11080.15	8812.72	13567.71	18520.37	14886.72	5296.56	6606.76	9373.69	4305.97	5680.49	7622.48	8231.47	3851.32	3034.47	8830.72	7814.40	3313.59	1907.64	2744.80	3404.00	1650.30	3244.08	1439.54	1910.27	1178.79	1833.53	1184.75	1982.90	1263.47	646.92	470.21	1157.68	481.86	983.19	1451.80	1101.71	924.39	1107.13	1661.71
14			118861.60	1405825.75	63601.07	20659.23	16369.34	23559.04	35710.60	23794.27	20009.19	20963.41	21947.73	12565.34	9458.15	7623.49	11851.96	8501.92	5549.68	3354.67	5823.73	12059.10	13148.31	9179.10	4879.04	5009.68	3719.28	4766.43	3085.30	2170.25	7101.69	4624.26	2241.47	6328.07	5324.96	6833.00	3587.23	3693.58	7899.53	2991.94	1851.17	2558.01	3143.48	3760.46	5189.89	3377.01	2084.36	2525.95	1847.06
15			12242774.00	28277290.00	3277373.75	194391.45	31764.49	5561.78	8997.04	12640.44	16886.05	5657.48	9334.84	8654.35	9877.55	4194.26	6691.44	4473.70	6421.04	2414.80	3068.27	6144.84	7606.25	3903.35	2532.22	5949.49	4672.85	1303.52	1531.07	2879.14	6972.38	7739.85	6758.97	2977.50	2489.79	4317.41	2415.59	1549.31	2035.46	2258.42	1616.87	4832.61	1826.12	1456.22	1307.99	1670.13	1011.08	1169.23	841.23
16			857066.18	6288745.00	249530.23	17443.78	10986.29	7992.76	6758.68	8094.59	10218.07	5995.99	6884.22	10159.18	4014.57	4749.19	6602.24	5497.40	5306.23	5813.71	5711.15	7811.02	3211.87	779.42	2865.10	2998.29	1990.71	2921.42	2324.54	2364.62	2323.39	984.81	1864.65	2086.01	1120.85	1198.88	2694.51	2717.00	550.77	859.40	1272.35	2081.86	2006.45	1464.60	608.46	431.59	918.60	1887.66	959.16
17			4174620.25	6724152.50	780282.37	38099.43	49000.20	27088.89	19107.97	18476.67	6450.71	14210.10	5215.03	3851.59	3899.20	3211.57	6370.16	4726.09	2344.65	1849.89	1773.00	1637.04	1443.32	1174.21	536.91	1182.44	982.23	1265.38	1447.34	1079.42	887.28	841.36	1088.68	1762.00	1572.30	1937.53	1716.38	1044.16	606.05	743.70	1293.11	1660.78	966.38	689.06	744.00	585.32	1258.69	1115.84	688.67
18			1372859.62	5656944.00	415767.93	20764.81	17224.49	32051.62	24313.09	28688.95	19190.11	24794.32	25414.30	23305.55	12853.95	27357.06	24538.92	25846.80	42131.86	34029.45	17680.09	12453.32	19105.11	17771.72	13922.37	9374.26	8167.91	14251.96	20918.86	24604.94	10121.18	5174.43	10597.52	8200.50	7353.29	9421.40	8564.35	4901.94	3693.49	5388.40	5171.21	4674.87	4321.08	2948.99	2097.82	3385.17	1761.70	1374.38	2090.00
19			509250.68	9939844.00	941510.68	28073.73	30417.85	36540.58	40730.00	65796.60	45947.04	21386.05	9982.50	4383.33	2745.94	1926.74	7534.37	6486.03	3855.95	1433.04	1327.14	2589.20	6696.54	4211.01	2186.83	1924.95	1202.95	1585.49	1698.75	2637.33	7478.78	4378.52	2716.21	1104.20	1661.88	1618.92	1056.67	1129.07	1960.89	1548.18	1496.61	1425.51	1896.43	936.51	382.80	937.44	765.80	1071.08	983.42
20			1249211.00	6550053.00	380263.75	17159.72	10459.74	15057.37	7784.29	11323.99	5571.81	12580.63	5763.18	13175.86	10413.53	7952.60	4324.14	7288.05	2649.49	3707.90	5027.48	4124.58	3750.64	3514.22	2267.66	3378.13	2462.98	2445.94	1859.57	2792.20	2665.10	4926.86	4285.69	2627.05	2083.43	1709.83	974.86	2105.31	1554.02	693.49	622.09	928.37	1507.94	1180.08	1151.01	1456.57	1968.27	820.51	902.17
21			275214.75	3490184.25	168636.00	69574.96	57062.29	50718.92	38842.37	14168.89	33790.45	29027.98	42914.70	50993.26	24714.87	33042.24	40639.40	12807.11	9316.34	6085.89	31155.39	44936.93	11961.96	8625.14	13408.33	13186.30	8469.13	12674.65	7369.12	8757.26	3306.87	2419.28	11097.80	12534.12	3216.83	3587.85	2784.02	9083.18	6724.04	6817.97	14351.83	3398.72	2035.85	4399.16	3119.70	5232.62	4715.33	1561.74	1839.08
22			195686.54	749305.06	32217.42	12212.98	26226.80	30768.33	22132.14	12787.50	6129.61	8184.23	11105.07	3041.55	6339.20	10948.32	4870.33	2685.45	6712.38	6012.91	7117.07	7919.55	4404.79	13258.13	5768.09	2549.90	3447.68	4488.17	4044.21	4756.85	4942.00	3355.36	2314.72	3827.80	2356.11	2166.31	5613.95	1681.66	3072.41	2279.75	2409.19	2155.30	2673.76	1117.82	1166.57	1350.91	1006.16	874.83	1891.62
23			609468.37	1226242.87	112170.46	20333.11	14442.16	16045.50	14547.88	22333.42	56234.20	16092.17	6479.99	15255.20	10903.59	9764.93	4950.51	13790.70	20498.80	12752.27	6228.91	10201.43	8396.02	4309.00	4488.06	2520.07	9514.04	2516.84	1900.14	7707.74	8073.57	12355.75	8878.46	4748.89	5633.53	5795.65	4569.28	3533.47	1901.87	2843.00	964.62	3357.49	8048.94	7016.16	1917.80	1624.64	3622.07	2616.37	2704.39
24			2435434.00	7428929.50	401062.28	48849.28	3932.79	13379.53	6581.48	13865.43	8956.56	7258.47	7202.79	5658.92	3314.28	6616.87	10318.82	4595.85	5426.25	4234.60	5145.61	6097.00	1881.44	2106.00	1567.98	2541.36	2134.29	1962.47	3258.64	5225.09	2694.95	3813.67	2738.94	1456.79	1995.85	1322.11	2712.68	1450.56	1125.78	1871.47	2470.48	1987.25	1315.51	1613.42	1850.57	2761.20	1318.54	1746.65	3861.87
25			200771.85	1594867.37	112539.17	18178.96	6306.59	13049.37	23324.80	19232.37	10318.07	8067.41	26593.42	25870.08	18239.70	18691.39	13737.84	15071.81	9466.15	15254.99	10574.18	8169.05	11611.20	13771.01	13421.99	10317.31	6369.16	8240.28	8075.39	9433.44	6312.86	5062.39	9786.81	9751.32	6915.84	6609.47	3713.41	4352.82	5199.83	4470.28	4730.89	3953.13	3992.29	3023.23	3780.44	5321.05	2864.21	557.84	1005.69
26			4299965.00	20676580.00	818838.43	24970.00	16936.02	42380.04	37187.54	42724.79	25503.87	40917.64	14335.25	13681.64	10800.92	9101.12	11835.31	28458.53	10038.03	11001.94	11371.50	12254.07	21613.50	14421.12	11950.57	4953.08	4458.50	7155.85	4956.10	2350.24	7890.55	4533.49	4016.61	5910.09	1673.11	9351.66	5251.67	4785.94	6726.62	6038.27	3906.10	3034.97	1018.45	3810.84	5439.87	5049.10	3131.54	3426.45	2455.51
27			2106563.50	23163836.00	1291946.62	24523.44	12091.46	51290.82	31041.95	56085.27	11145.98	9656.30	31466.52	9548.74	4858.18	18547.61	25932.83	26858.39	20876.85	13703.89	6348.24	13866.33	13191.27	14197.21	17769.56	15508.76	12950.38	24049.34	22661.03	20019.24	5278.32	5008.75	3213.65	4932.92	4512.80	2906.09	2524.07	2257.28	2255.96	5309.42	2263.39	3859.31	5025.56	2498.79	3486.30	3968.44	2182.37	1174.98	2215.82
28			1126685.50	4375426.50	720126.31	210334.62	77933.75	54437.80	56567.70	56203.85	29425.72	5132.13	5220.66	7104.62	7739.21	7598.86	2341.91	2504.91	3733.29	3287.79	3710.75	4547.76	3256.80	2135.18	2704.13	2685.27	1638.96	1699.58	1306.09	864.98	1971.87	1628.32	1333.65	1265.99	1004.43	1567.59	1000.14	898.13	1519.77	1251.24	1511.59	1229.14	605.68	722.74	301.22	255.76	604.56	343.08	329.69
29			1021820.56	6464485.50	1028513.50	73781.10	20053.24	4855.88	12668.18	14907.02	14772.88	12913.36	11564.48	15689.08	6646.36	8502.70	12203.07	16985.95	8250.69	2966.93	2027.75	6307.50	11355.48	8381.31	4940.89	1314.98	4810.90	11052.31	5791.54	4841.72	3977.05	2342.94	1658.25	3259.55	4429.17	2499.03	1094.06	2326.90	3234.70	2549.63	3144.14	1955.90	2479.93	2434.17	3052.68	961.02	1380.90	1995.79	987.53
30			107135.24	923846.75	107135.29	36788.33	8578.80	6295.26	10803.72	7026.93	5714.54	2986.56	3034.29	6857.14	10042.13	6758.86	4918.23	3634.13	5320.04	5032.61	3012.41	1747.92	3840.72	6719.92	3928.95	2832.83	5737.84	1719.24	1982.78	2204.93	1695.16	1078.04	1594.34	1822.96	5158.57	4850.19	1882.21	1480.37	717.38	1624.05	2473.81	2787.72	1861.44	1622.66	1509.09	1565.41	614.25	563.48	1119.09
31			2412912.75	4699973.50	811033.56	19202.03	11911.00	13112.54	14163.54	8845.80	7926.58	10081.07	4198.76	10728.51	21236.61	6191.93	2012.27	10270.14	11781.83	18062.90	15134.09	8187.80	11733.67	3042.22	2421.53	5416.64	7222.12	2652.86	4367.81	6694.54	5306.08	4046.70	3137.82	4204.69	4802.32	3842.23	3384.76	1597.77	977.94	1869.18	2901.10	3070.22	1145.90	2021.53	1861.87	740.75	954.38	937.56	1120.75
32			1472401.25	7836130.00	402456.78	42210.60	24813.44	17823.04	63003.54	77031.40	33316.16	14036.87	21737.40	9614.10	20279.40	11511.56	8801.30	27513.01	13748.89	5882.24	19088.37	15826.08	53611.48	29010.91	23679.77	15879.95	5349.70	5495.04	13759.60	10000.90	11246.54	7040.89	10188.36	10129.45	6501.63	9806.10	9191.37	7267.64	4690.31	11195.16	9212.53	9053.63	3496.40	3217.10	2425.35	3059.20	8131.35	3199.15	2093.50
33			5502422.00	27499820.00	2572894.50	35831.12	18844.77	7572.20	14156.87	13256.97	7788.84	14912.12	14693.48	5878.92	14189.34	6514.39	5499.35	9767.74	20501.13	30590.61	21938.53	5037.93	7065.42	10202.93	11630.77	4627.74	4247.41	2336.08	3252.76	2234.67	4168.92	8643.63	8734.31	5822.65	4365.54	4196.24	4943.34	2330.90	2206.81	1668.53	1179.95	2516.73	5033.05	4315.67	1732.66	1090.70	3656.71	1233.23	1475.28
34			2061344.75	5179630.00	456156.46	13588.13	3949.43	4074.12	5340.33	5785.75	13390.84	6463.64	3139.85	2639.22	3206.88	3255.78	4531.21	3417.98	3164.57	3874.58	3365.51	3191.07	1887.55	1422.48	2107.23	1479.78	3511.65	2624.12	2461.23	4569.75	1007.50	2815.61	2189.88	1463.63	1732.44	1435.97	1650.51	2058.50	727.64	1023.97	886.15	1065.67	652.19	1003.99	1257.86	1670.78	1413.3	248.24	591.18
35			1773466.75	9587134.00	761227.12	32565.91	27672.88	19731.90	27547.88	41885.68	28289.20	21056.80	20358.58	11525.31	13442.05	4652.56	11598.51	10997.27	10687.13	10897.24	8520.45	8869.44	25148.58	7490.98	14366.63	12685.40	21575.02	7258.15	11162.95	5414.80	6258.14	7500.07	4362.72	4408.33	6352.44	7691.14	5385.42	8140.14	4917.37	2895.71	2115.42	2281.36	2454.70	1803.29	1835.64	2034.37	1693.18	3709.43	3761.65
36			2106077.75	11682475.00	541966.56	38185.66	37317.41	27119.49	26814.76	16637.45	26013.64	19301.04	19304.24	19051.47	16156.75	29648.05	22864.89	24700.05	11493.88	15513.95	5384.42	9093.17	2768.75	4529.07	8802.25	12527.91	9657.99	4576.72	4070.90	6157.76	9222.34	8835.06	6771.43	5590.10	5404.93	8691.88	2307.86	3401.35	3490.25	2287.98	2877.94	5882.03	2967.64	2461.29	2936.62	4434.64	1030.85	2181.88	3157.84
37			371193.84	3650393.25	180409.34	15825.33	23197.26	11808.08	17786.76	27081.72	8240.30	13224.61	15532.17	18742.84	11360.00	15711.41	9445.99	6797.97	9945.23	3928.87	6197.63	13801.69	16759.00	8203.64	8778.63	6680.85	2172.35	6889.09	3808.36	7123.67	3722.58	4163.95	4890.20	3347.08	2736.78	5303.61	4473.42	3961.91	3246.07	4333.27	9188.08	5241.98	4974.70	2525.21	4234.85	3725.95	3103.13	1406.45	1526.98
38			588433.00	6716901.00	293068.62	13009.41	21379.28	11845.75	14959.16	12175.36	31580.39	13880.76	7373.81	10562.99	6886.04	3030.24	3955.57	6147.47	7592.23	6446.16	4474.64	3056.04	3435.44	2225.64	7267.15	9167.40	4095.31	3554.28	1972.43	1753.60	5774.39	3556.19	5830.48	5027.43	4576.97	2738.29	4340.70	4486.27	3241.96	1190.48	3007.13	2628.17	1960.04	1756.79	896.70	1375.46	1580.88	926.56	2237.86
39			1343495.00	4435604.00	675909.75	24807.18	41470.75	15200.56	19791.88	24985.19	21785.84	26264.34	14621.76	3791.64	4972.48	5914.26	4366.93	4181.93	5363.06	11627.95	10345.14	5740.68	2100.68	5212.68	6203.05	1871.78	2971.69	2678.20	2315.63	3606.35	4336.43	2975.59	4692.33	2826.93	1924.03	1737.54	1979.26	1608.07	1856.76	2879.82	5077.92	3057.37	1527.71	749.76	992.83	326.92	576.13	2051.61	3133.43
40			6143677.50	15078585.00	3143248.25	72021.60	55054.12	34996.98	49141.56	32166.80	46582.38	24353.45	16610.67	16702.77	8604.15	8817.01	9018.06	4555.46	4283.76	8628.81	5101.49	4286.45	3103.00	2001.96	2306.98	2812.84	3060.52	4149.37	4717.56	3259.73	3594.50	3039.46	3250.15	2943.73	2754.62	1284.82	2226.30	3321.27	2936.18	1724.01	1691.74	1545.86	2835.42	2151.94	614.58	523.86	648.13	1208.46	1538.24
41			56184.53	952092.87	36471.14	16978.56	13124.17	12466.70	13215.70	11250.55	13194.93	5341.24	9115.23	7783.02	7369.73	12441.61	16234.51	7100.39	5941.45	3670.78	3822.38	6784.31	11653.44	7837.92	5057.46	5835.33	4263.42	4807.55	1936.32	2597.97	5753.08	4300.62	4083.76	2387.24	2255.93	2848.67	3444.75	2460.78	2374.54	2759.43	2499.35	3712.34	2456.00	2144.16	1053.44	1998.41	699.72	1529.27	1252.21
42			9693718.00	24763804.00	2029402.50	100100.92	20788.67	21076.05	12306.46	12489.31	8701.84	9418.35	9558.05	12980.47	10512.65	5411.21	6206.43	2967.73	2178.70	5808.47	17323.99	8232.25	3708.78	7794.18	13532.45	6484.71	9227.42	12373.13	19437.61	17840.24	6218.33	4377.92	5370.47	4433.36	2405.72	2047.74	7389.70	2656.40	1065.49	3751.97	6300.93	2537.83	1827.30	2616.03	870.78	858.99	1430.31	1595.43	1779.09
43			493034.56	1698538.75	126475.72	26709.18	27662.18	41406.37	32037.34	26414.68	18268.02	9987.91	11418.64	16845.73	11938.46	14409.22	32882.26	29655.90	24803.74	8391.87	12520.34	10330.70	4244.58	7792.92	9554.45	8900.16	3453.04	1415.77	11145.11	10406.43	5410.95	4451.10	2498.01	8091.01	7851.31	3676.02	2391.82	1255.67	4442.45	2008.25	1516.97	1473.31	692.44	3141.48	6348.78	3899.41	2969.76	2376.68	1959.41
44			2414971.50	7665826.00	622210.62	36145.84	33020.91	15396.57	23343.76	4380.13	6902.30	6691.13	14184.01	8543.95	17777.25	11580.76	10376.75	8594.56	8696.26	12034.45	6018.71	8444.06	9815.92	7610.86	6042.14	3625.37	4831.61	4308.46	4688.20	4237.60	4842.70	4323.02	2646.26	3590.56	3492.35	3309.45	5314.70	4013.52	5903.32	3588.78	3057.85	1646.39	1532.24	962.00	981.96	1024.56	1203.23	1619.86	1685.81
45			2960527.25	7515396.50	868118.00	63977.02	25394.19	9450.72	16871.52	17265.30	17748.88	18967.39	15639.22	17345.02	11351.54	5225.77	8155.23	17299.82	8419.43	6166.58	10860.26	6594.21	11405.42	7549.21	4460.92	7195.75	4302.04	5953.57	4017.08	4030.00	4769.97	2550.18	2513.38	3703.29	3640.77	3068.49	2173.77	2952.53	2468.91	1380.78	1558.71	711.13	1080.96	1073.28	950.84	1180.82	1215.04	846.50	777.91
46			5594364.50	13335590.00	1560109.87	13736.58	19241.10	15674.45	4604.14	5312.39	5815.85	3276.15	6801.21	4428.94	11539.37	4553.62	10063.70	6740.44	6405.75	3005.73	4036.86	3819.19	2259.26	3210.54	4744.49	6982.44	5749.71	3213.64	2546.33	2752.86	3656.38	3677.31	3602.76	3359.23	2731.73	2374.82	3493.14	2525.02	1877.88	1855.82	1798.36	1116.95	2287.96	2226.42	1841.46	594.75	1553.23	738.15	637.50
47			453303.31	1647344.37	80335.66	18740.77	8827.84	8933.30	7537.90	4931.49	11081.21	12492.37	9369.50	2571.07	4619.77	2939.50	1740.62	2713.05	4880.28	5396.43	2702.44	5679.44	6807.43	4282.91	3998.62	3401.68	2226.96	2291.78	2015.47	939.21	1257.34	1568.96	2607.01	3581.61	3077.88	1950.51	2332.11	1413.21	1369.09	1180.24	1156.01	638.99	554.26	735.06	696.54	1340.51	550.36	509.43	376.11
48			3585304.50	13726988.00	1019472.06	77350.11	33406.34	31680.80	20973.06	13672.90	26698.55	24341.83	20645.09	14981.95	7852.76	10368.87	8705.63	9405.63	5875.74	4356.37	6719.22	6496.73	6353.47	17948.72	8091.12	3387.21	9352.47	10609.60	8605.25	6758.29	4963.37	6659.46	6016.99	8269.16	7715.85	5088.08	5715.15	12968.76	12397.86	7752.54	4807.11	5082.84	4616.37	5587.39	3863.51	3097.30	2612.24	2152.51	2634.29
49			2656155.25	21830546.00	1090911.12	35689.44	12435.44	36597.26	25707.37	18168.19	31999.29	10797.30	13925.64	16549.27	29518.64	39779.52	19684.58	9578.86	11163.46	14357.07	9881.29	12926.44	7601.75	7208.16	10476.99	20104.05	9063.77	8540.26	6685.28	11787.32	9098.97	8595.16	11629.97	4135.45	6120.01	3528.03	5203.98	5605.56	7105.59	2974.84	4150.41	2941.87	2544.65	2972.90	5245.40	4081.09	2931.91	2071.18	2717.84
50			424203.87	8345174.50	469789.03	40468.56	78080.90	23130.08	14080.05	20674.18	16855.62	21076.94	26392.10	32371.71	14062.87	9697.44	13779.16	10122.91	12761.46	15013.23	13552.33	17180.37	21688.12	11915.41	14416.61	9769.17	15047.89	8717.59	6477.64	4326.90	8348.09	5635.79	5981.25	2490.72	2246.42	1447.55	2699.27	1394.23	2200.98	3597.86	3861.10	4190.86	4938.84	3605.15	847.82	3609.17	3278.84	1820.12	2002.95
51			6975707.50	28984700.00	5747224.50	307632.00	126542.46	133765.39	52539.91	15157.59	14046.30	12500.71	10132.94	17343.46	9046.70	15243.48	25053.50	28935.41	22605.89	7196.02	12789.69	12371.01	8686.03	6309.27	4162.81	6850.07	13993.21	8502.76	4924.50	2919.60	4623.55	4592.23	4827.37	4768.58	4708.29	4840.28	5734.20	5045.31	1977.21	1231.89	2378.85	2198.44	1329.97	2010.98	2785.83	2842.55	1177.04	1278.82	920.66
52			184480.71	803147.93	82289.07	31927.58	8758.37	10532.39	15237.60	9627.32	10829.33	18955.61	11898.56	9232.90	17571.33	10979.60	8617.57	5670.33	8403.14	29014.81	21401.12	15066.25	6741.39	7674.43	9146.42	3928.22	3583.52	6237.48	7411.71	2420.27	3738.10	4144.80	1903.00	2487.10	2453.02	3198.17	2928.87	1680.06	1441.67	2192.63	1482.07	1021.95	977.52	1418.30	1274.56	1056.97	1384.86	1849.00	2658.52
53			1221296.37	14000797.00	355041.21	42870.14	77508.02	72293.25	38286.20	29599.91	54835.28	22538.79	36345.15	34194.04	15967.16	9806.44	12963.73	25936.01	22652.13	12510.13	8501.77	19969.28	16529.32	18815.97	15280.35	13658.44	13208.47	20517.23	9293.79	10421.24	7784.66	6860.12	2964.17	7031.18	4819.42	8681.55	5679.45	4106.61	2251.03	2352.94	2665.62	1850.77	3470.39	2564.49	2766.35	1804.92	2976.89	2000.80	1203.91
54			1041130.18	3445493.75	520276.12	158903.56	151874.82	108772.55	42596.16	61781.24	68329.02	48803.82	38556.70	22656.16	5451.87	4826.25	3240.26	2778.64	2709.73	3013.73	2389.86	1264.63	2164.89	1911.76	1192.47	1366.35	1664.25	1435.46	1439.01	778.58	1428.96	246.82	669.76	992.16	859.33	935.01	754.68	1430.14	877.06	789.25	683.19	246.72	422.35	263.56	267.60	340.82	491.78	750.02	538.87
55			6987563.00	32592580.00	3291744.75	56538.05	26069.47	31093.87	12913.95	12319.29	21583.53	11814.46	9599.33	5030.83	4361.72	4635.50	4083.48	2591.81	5075.34	2408.57	4196.42	6380.31	3730.30	7469.05	5493.45	4121.92	1804.86	5323.35	4765.51	2931.09	3852.71	3144.14	3889.32	3928.86	2215.97	2921.46	3358.38	2795.63	1772.21	1670.49	1741.30	1329.08	1327.40	1655.19	1977.46	1381.32	964.25	1345.89	1387.86
56			2662069.50	20240926.00	3173600.75	44364.28	84007.15	33784.19	20194.08	34752.84	13938.05	7722.77	16121.71	12643.04	12176.69	8026.83	7999.39	22202.31	11513.73	14451.88	10120.30	23142.81	21798.30	16060.98	10203.70	8486.60	5779.66	12976.98	7960.56	6112.63	8538.80	15848.28	5832.90	9474.98	6488.38	4079.93	1454.97	2533.55	3801.31	7141.59	8441.67	4441.13	1857.87	2573.76	1489.58	1452.73	1673.33	1978.67	3527.41
57			1812964.87	10969392.00	1008593.68	90910.59	29610.82	14813.62	48343.06	13879.08	29867.36	15567.79	11007.34	7401.85	6317.52	5031.55	4746.41	4720.26	2613.29	4463.42	7762.61	4533.97	7198.62	2157.14	2161.31	3046.24	1730.86	2614.11	1399.63	3596.57	3498.58	3773.75	1804.50	4281.63	3966.83	5603.71	9670.99	5231.00	1742.77	1154.79	908.00	980.04	1670.04	2708.10	3003.60	2297.81	955.96	812.77	665.98
58			2027601.12	11039998.00	3384706.75	366341.25	118624.39	63304.87	26451.10	22639.97	25027.96	8036.28	14612.91	5973.51	8028.04	9857.30	4198.51	5276.11	5571.02	3406.79	4276.37	2342.37	4981.37	2328.27	2161.09	1771.29	1340.46	624.30	1513.85	3601.26	1091.89	1429.60	1152.00	917.59	1035.37	2698.20	1608.08	1621.04	1005.35	1833.75	662.67	973.15	1756.85	912.67	1072.38	884.34	1045.96	814.85	1638.48
59			520133.09	10052959.00	432331.81	55087.90	21899.17	17609.75	6423.37	23829.83	7708.45	9100.22	3522.67	18056.03	8332.51	8862.74	9724.56	4060.41	7683.73	3330.17	2147.44	3184.76	10404.82	8657.60	3340.68	1477.82	3274.40	3355.54	3178.86	2142.41	2614.51	785.18	2320.32	4762.90	3657.56	1689.46	1882.45	4583.33	6810.04	2239.47	641.95	2025.91	411.24	2134.67	2553.58	2693.40	2334.95	947.77	299.84
60			471767.25	8351455.50	316887.15	29760.63	31621.46	22027.71	27621.53	66799.39	24643.26	20368.18	9793.21	26051.90	19585.77	29912.89	39076.28	40087.07	20993.15	17913.57	13625.72	9251.19	9660.73	21857.66	20747.83	6943.66	4278.58	3576.46	7017.24	11920.95	14535.05	6803.70	2941.34	9995.79	13654.42	17423.83	12903.16	6095.79	4655.61	6302.73	6499.02	5356.41	6467.67	1679.33	5044.62	4754.00	2101.24	1865.56	2156.98
61			1499511.50	5426922.50	247961.00	15618.64	20192.30	6650.68	10250.28	5890.66	5680.58	19349.43	17651.76	8658.52	11802.97	13721.64	8320.34	6594.01	16425.52	13512.13	2650.38	7013.48	6152.59	4710.54	3405.85	2654.75	3222.83	4650.97	3984.61	2713.86	3295.40	6735.71	6538.63	2738.40	3710.71	6371.29	5886.48	4061.95	2548.13	3065.10	1711.47	1409.27	2610.66	1243.79	830.41	878.70	1403.59	1837.88	1530.43
62			445344.15	2953698.00	117714.78	23424.05	20753.29	9883.56	11045.61	5273.06	11640.80	6340.10	6488.15	4009.93	5855.40	3249.57	3129.54	5715.46	6192.69	5492.82	2491.98	1533.31	2562.65	3937.34	4570.08	4286.22	4652.83	4542.92	5121.09	2438.34	1933.26	3017.58	2201.47	3120.09	2186.39	3777.05	3423.21	1696.97	3425.10	2281.56	2595.26	999.22	3094.89	3477.61	2109.96	2983.29	1839.15	2150.40	2581.02
63			8832067.00	27347124.00	5434764.50	135261.65	39844.28	18526.42	22086.91	12344.22	27950.83	18218.81	20073.16	22110.70	14364.32	21730.54	20633.63	13481.48	6307.25	8007.93	5400.19	11379.77	10335.88	4898.94	3515.15	6346.54	9091.67	8417.90	15945.27	18512.68	8313.65	9124.34	6284.56	1442.12	1583.79	1543.62	3592.78	5635.01	4283.77	2375.81	1656.45	2755.49	3052.35	2804.80	1661.52	1747.44	894.16	797.57	740.80
64			1278896.50	9220953.00	897811.68	9583.18	6592.29	3860.38	4159.11	4640.27	20012.32	7858.20	3514.38	3502.50	4372.24	3786.59	6362.14	3473.42	4056.69	3762.19	4418.14	1792.45	3393.48	3003.00	1790.83	1315.25	2552.02	1743.45	1717.69	3586.99	4573.55	801.47	1725.16	1244.93	2456.45	3475.89	2242.04	765.55	1128.10	615.01	1438.50	1017.99	1403.34	800.81	876.84	967.33	526.66	451.68	657.31
65			459031.15	1849468.50	148024.67	41834.53	32270.77	9713.88	13731.61	7533.61	18316.37	23629.59	7434.24	8469.67	5291.47	1248.93	2843.59	5520.68	4775.41	3932.47	4293.28	3612.65	2550.31	2082.50	2879.67	4263.12	4470.57	5626.61	2297.52	1951.32	2080.24	3853.71	2596.55	1719.38	1952.39	1774.09	1721.23	1559.87	715.03	1508.04	1548.57	681.46	677.96	1726.67	1431.31	778.11	672.77	448.71	622.92
66			187255.07	2571123.00	181832.48	12209.37	11475.00	4578.87	2249.91	7702.52	9624.88	3526.23	5491.35	4884.46	4882.34	10996.22	10079.74	7962.11	5718.61	5080.72	7030.17	5119.78	4209.22	10884.26	9543.30	2024.71	5847.20	2311.55	1945.11	1803.11	4550.98	4244.93	1369.54	2740.57	2567.67	3772.26	2670.93	2882.60	3692.74	2115.10	2936.27	4219.31	4154.45	1804.34	1819.41	2499.72	1591.16	1485.32	3311.88
67			1241975.25	2937118.25	325738.78	44491.48	26711.73	17322.57	6129.00	17610.41	10204.83	18957.45	7821.26	4410.94	5560.21	10373.19	12377.21	7270.55	9046.66	12743.76	8041.87	3921.60	3048.33	1948.75	3228.84	5394.47	3310.11	3905.09	5504.98	4054.58	4734.40	4951.22	7562.68	2143.69	5591.67	4810.00	4452.66	5274.02	4424.74	3576.51	4349.10	3678.19	2480.00	1425.39	1485.08	1926.90	2384.23	3144.95	1992.98
68			2138684.25	12467854.00	867988.81	26221.21	31007.39	24823.41	14729.21	6518.88	11041.65	11519.44	7522.89	6419.28	3799.50	4443.61	5607.34	9884.80	11711.57	14234.46	15595.55	4855.86	7699.38	5758.46	3777.45	2898.41	4028.69	3999.86	3443.15	5193.46	9503.44	4225.20	3571.57	2799.54	4493.49	3240.32	3076.15	4332.34	2688.68	5069.39	4224.90	2072.52	2077.63	2036.99	2244.26	1290.86	1997.29	1899.82	1199.45
69			272793.53	2164590.25	164264.82	37931.21	37725.46	20540.95	18420.17	11100.62	19221.18	22546.46	17321.90	7397.86	22305.72	15605.54	12991.24	8974.51	5136.68	6025.31	12181.87	16688.29	10220.17	8117.32	8793.50	5175.39	2109.40	5673.21	7655.24	8876.06	5976.03	3894.95	2895.44	2252.80	3515.58	3830.99	3978.97	3921.52	1183.84	1270.95	1224.44	2938.69	4263.71	1638.56	1100.65	1220.00	2008.48	1398.42	883.50
70			6769028.00	19803742.00	1039358.00	26604.88	43641.52	33544.92	23218.98	27544.01	46061.28	35740.56	13218.95	18659.79	10271.79	23146.66	6393.97	3187.46	4416.29	4119.97	10463.70	14326.34	10250.64	7892.42	8503.22	10472.13	12111.17	9310.20	6315.54	2018.23	5520.86	3333.75	9766.10	8548.69	5441.83	3800.48	6473.12	4594.79	2717.76	3115.28	3418.76	1388.36	2640.30	2772.89	2093.66	1331.11	1777.30	884.83	3026.10
71			161945.76	2010522.62	133977.25	45729.61	15042.73	11838.08	38494.44	31693.30	38288.10	10153.86	11760.65	8335.44	9910.66	6134.13	13895.67	24877.66	22774.36	15784.94	12821.24	10382.84	14350.72	16623.22	11380.79	10225.91	12581.38	11135.29	6159.62	8889.96	9533.50	4423.42	7404.46	5591.26	6046.08	5730.73	2608.52	2170.33	4901.31	4558.37	2890.98	2251.74	2439.66	811.11	1704.09	1895.23	1121.16	921.48	2036.95
72			169452.45	2220790.25	51149.67	40803.73	58851.19	18615.08	10034.44	32963.40	75547.64	30192.78	15370.05	16659.77	36068.39	34161.97	5285.56	3667.50	7696.06	6326.70	7434.02	14092.55	10359.31	11369.45	12033.82	7773.74	13391.37	12120.65	3103.00	4898.17	6406.34	7053.42	5027.19	2778.66	2480.71	4657.34	3498.91	12510.13	15448.40	3967.86	1755.42	2712.44	4558.25	2504.87	1686.39	1584.12	3738.81	3830.05	6093.54
73			1073700.12	11706491.00	626916.31	29054.24	7227.27	14176.25	24264.77	14327.94	6036.89	22096.46	14577.18	19490.23	10149.38	20806.14	14386.55	7217.80	5080.41	5018.39	3091.86	6216.81	8099.82	3799.37	9777.04	3636.35	3511.10	7493.13	1662.02	3352.94	6627.87	7177.49	7443.44	7176.95	2787.49	2407.19	3715.44	6052.18	7829.34	4136.02	3412.36	4587.41	3611.00	2093.29	1599.62	3334.07	1966.14	1862.43	2000.44
74			772013.43	4464143.50	792836.50	139020.01	76500.24	109275.55	92803.51	57055.20	22090.73	19276.97	5406.63	6942.38	4372.54	8422.49	6867.15	2507.99	5241.49	2765.13	3195.41	3064.44	2992.75	2450.84	1207.20	1883.92	2433.80	4769.13	1778.09	3138.72	1680.50	2368.67	1304.93	3168.19	2295.12	1578.37	1443.94	1672.15	1555.87	928.71	1505.54	2670.46	1430.28	476.99	597.65	635.94	974.30	669.49	1044.58
75			4995657.00	13254080.00	1978049.12	47491.80	16987.95	22585.26	33707.40	25164.07	10931.01	13359.27	28262.02	22466.55	19687.17	12206.02	13145.31	7860.99	4797.71	4582.96	6576.92	8018.16	9404.37	12507.31	8571.77	6526.85	5136.08	4288.32	2826.48	5334.10	6774.19	5596.42	9820.44	9410.23	8683.12	11142.46	9022.51	7041.74	5733.68	12425.68	6643.76	3369.08	2142.36	2202.91	1392.04	2350.14	2616.91	2305.94	1980.36
76			791359.18	6948522.00	214177.95	15017.46	25017.41	26674.74	23795.49	21727.92	14638.53	40533.27	25863.79	49960.14	34284.30	22716.10	15766.32	28800.29	18187.09	11761.19	15846.99	15182.28	29298.11	18039.66	13011.68	6323.85	9460.91	7272.01	7135.02	7704.07	4471.66	2902.87	2434.34	5111.26	10996.15	4279.27	6030.54	2753.85	4534.80	4954.81	2211.10	2187.92	2981.44	5781.09	5063.18	2423.76	2701.39	1785.74	934.90
77			774604.50	5825062.00	358529.75	60897.88	28623.45	20362.59	27989.00	58298.51	51069.27	23774.71	23611.64	13776.75	22257.83	24120.14	17119.54	22554.47	15683.97	17680.71	24750.02	11574.71	3721.23	6946.04	11385.69	5971.72	4757.15	5853.95	3718.14	7078.16	5557.72	1945.66	4171.49	4309.77	6553.97	5509.83	3124.00	5891.65	6313.19	3283.48	3382.70	3193.56	7426.93	6233.95	6423.62	2568.69	5128.72	3200.63	3383.90
78			1951191.62	11082814.00	1844388.12	62858.42	9085.31	3420.56	15444.49	7417.45	4629.72	13507.76	6251.31	2842.52	2126.73	1599.00	1691.17	1979.07	2503.69	3933.28	2155.06	2292.94	1782.42	2859.05	2012.76	1605.73	1213.27	2837.27	2726.07	2481.90	999.88	1288.37	1698.39	3620.02	1324.22	1846.17	1526.65	2003.09	2049.44	2253.29	2121.18	1562.67	2086.85	3144.59	2037.59	2328.37	1634.73	1009.56	801.36
79			320884.25	1149904.50	118094.27	17584.64	14632.77	12789.47	4217.86	8423.52	11688.70	10243.26	10487.36	7464.53	12961.00	5351.88	8633.00	3443.48	2398.52	9623.35	9282.96	7605.26	4970.48	3768.37	10278.18	12576.13	6314.12	3913.77	3483.59	8685.97	3165.32	4038.76	2816.05	1720.87	3770.09	3387.89	4377.11	5211.05	2070.52	2481.64	2037.16	1003.39	984.24	1299.10	1075.16	2363.38	4178.63	5952.83	3922.91
80			1618147.12	5325655.50	333278.96	20691.39	8813.71	19369.16	10886.89	6254.90	15211.19	10302.29	5887.85	12074.84	3084.45	7712.43	6097.63	5120.12	3251.16	6693.04	7277.50	12335.86	3281.83	4970.72	3780.62	6259.64	7297.75	9154.81	6386.67	3216.10	2741.20	1771.86	3124.78	1351.11	3602.91	5614.86	4603.23	1365.53	1628.51	1419.46	2963.24	3771.28	3687.02	1840.59	1376.75	2616.93	3317.00	3199.88	3217.19
81			2476335.75	6847590.50	392106.09	14112.27	15415.80	8525.64	17039.69	5778.13	12348.37	8168.56	10521.43	14625.59	16387.74	7269.49	4493.17	8048.03	10494.34	5497.84	10457.91	13498.11	5100.46	3972.84	9614.30	10785.89	2912.64	4250.07	10446.68	7579.09	13022.78	11996.62	7399.84	12237.27	6673.78	3492.80	6719.75	7593.18	9456.21	4323.85	3112.00	5544.70	5702.47	5036.30	3750.39	3799.86	2045.35	1370.17	3000.94
82			449219.50	4400864.50	216059.60	32017.56	14375.21	10481.30	47589.63	105032.55	14190.16	19414.32	32023.95	17375.02	15300.26	48236.76	28001.06	11155.32	24076.39	22981.74	8009.17	16967.93	11963.14	30468.53	20643.45	16140.62	10058.34	7036.32	14436.43	29607.20	14873.71	5799.15	3324.66	6324.47	9559.97	19496.93	7793.38	6171.28	9051.94	5232.30	5415.60	2782.59	11219.84	8195.03	4827.38	2467.97	5802.45	5208.21	2691.69
83			4108088.00	11973624.00	550305.25	36289.84	21459.71	30440.31	27192.00	33633.28	13594.96	35575.45	31159.25	29063.53	28891.62	15915.91	17405.51	8331.60	12489.71	20790.53	35776.45	9726.47	12827.91	16189.94	13337.70	14969.70	16801.20	12486.86	14128.21	13310.61	5982.83	8237.25	10661.55	5626.45	3542.10	2421.41	3523.69	3761.68	5488.12	11378.15	13948.73	5979.15	5797.13	3874.38	1010.59	3452.53	781.73	2263.57	4007.41
84			1323862.37	5512608.50	218680.18	17894.84	12787.92	11604.30	26248.18	8310.98	10664.90	7260.34	11406.08	18092.72	14047.89	11774.65	9322.86	11308.40	6801.51	8534.78	6264.67	11565.65	4970.63	4866.50	6756.26	6034.14	5736.01	2954.95	2687.22	2832.45	5527.17	1179.06	1814.48	4803.98	7961.94	6305.95	4431.32	1546.96	899.99	1564.01	1711.71	1611.78	2279.85	2383.03	1936.88	2066.94	1463.76	1169.73	2023.11
85			171162.50	2451508.25	169960.23	35832.29	48891.02	18681.05	7525.54	11571.93	10496.28	12671.73	28950.10	38646.59	23696.32	11271.64	7593.28	3648.44	1722.57	9701.40	7336.63	6427.30	6724.16	15793.29	15311.04	9726.12	3713.53	4490.52	13462.03	13260.40	3771.32	3167.23	1497.52	2274.40	5137.03	4130.27	2750.05	4213.97	1509.11	7589.30	7460.40	740.74	1769.12	2579.11	3951.44	2351.69	1947.76	1574.09	2907.75
86			5701005.00	11552788.00	1558166.50	138349.65	55309.96	22790.79	10148.16	18441.14	20529.19	21776.60	18761.13	7287.75	7449.30	12975.12	23086.44	16696.85	14450.07	23389.01	13895.22	9305.81	12520.47	7467.37	11055.94	7444.41	11673.44	6965.35	4770.99	6891.16	4640.42	5856.83	6770.24	8719.30	8328.99	4675.40	10384.93	8410.13	3909.86	3596.89	2597.54	2509.66	1825.47	1661.91	4060.40	2924.69	1870.55	1517.68	2222.61
87			5323444.50	18093046.00	2553728.00	63084.79	51820.27	31095.79	15618.11	8461.06	10648.14	4276.63	6942.59	8043.37	10119.10	7645.66	6913.88	5311.76	7088.48	3496.51	2593.98	4216.49	3434.98	2021.77	2171.58	1853.91	2730.98	2185.57	1114.52	1901.43	2370.41	842.63	2717.39	1963.65	2064.89	1144.46	2058.30	1036.71	1291.37	1412.12	1428.61	1106.46	938.24	761.68	1633.74	1114.22	1549.13	1186.12	1586.72
88			521417.68	4090396.50	479617.34	29350.54	14586.21	10197.15	11010.01	8923.98	4470.67	9520.83	8411.26	10049.67	7622.73	4464.81	2867.28	5655.99	4561.60	6117.66	6968.99	6208.78	5503.56	2755.43	6035.35	4626.14	4081.66	1988.37	4175.16	1978.81	2056.78	3299.60	1872.74	2373.51	1414.93	1266.43	1859.88	922.95	1402.21	1645.72	2643.49	2209.67	754.66	1391.27	769.04	987.58	1149.57	841.18	472.13
89			183472.90	1052994.00	39796.33	9553.59	8163.13	8899.97	7672.07	15236.75	9349.34	5617.81	4624.05	2558.57	7935.50	13297.20	8031.96	3028.09	3376.90	4452.57	4204.68	1348.29	4052.50	2169.94	3937.36	8664.35	4996.67	2597.09	4652.43	3123.74	5237.13	4712.77	5926.68	2869.37	1983.31	1978.89	1064.84	525.86	931.95	1060.67	1897.70	1409.76	1101.36	1332.49	1337.51	550.15	845.29	539.00	789.30
90			8640242.00	55914124.00	9083258.00	113600.15	53575.61	34753.56	31774.91	19641.60	23467.08	16733.25	17637.83	11517.12	27989.62	18022.16	11813.63	11026.54	13397.94	13119.74	9680.69	9551.34	4895.98	5956.31	8156.10	5633.37	4684.10	5652.65	951.77	1729.72	2798.79	4284.81	7711.52	6709.27	2077.28	2534.53	4370.80	5129.15	2321.80	4628.65	4147.23	1545.28	5095.26	1759.50	2054.50	979.02	1448.18	3056.41	1059.92
91			6419330.00	20149026.00	1274217.00	47368.15	42432.75	15496.64	5236.39	11558.30	10245.28	5679.37	11217.10	4137.71	8661.55	3225.04	7740.49	5623.37	7796.94	8014.99	5270.08	2522.65	2732.33	3693.19	2965.06	2098.39	4149.99	2924.42	3976.00	4526.98	2020.23	2481.42	1741.59	1540.54	1471.41	2605.01	3365.67	3860.50	1676.07	1074.44	591.17	1222.79	1125.53	1214.50	1077.39	1162.05	1338.08	738.05	1335.91
92			801001.75	1766395.12	239416.48	42553.64	35603.15	22079.59	30799.43	79930.07	145364.81	53065.62	55035.86	1620928.00	1498370.87	1390730.62	460844.12	12186.66	9759.71	12074.93	10701.87	9266.05	11904.63	13922.55	11856.68	8459.40	6732.10	5494.14	3795.05	4084.47	3263.37	6081.75	6849.24	8104.43	6388.58	1252.02	1328.42	1176.26	2372.28	2851.82	2274.48	3001.45	2844.41	1767.18	2276.68	1439.03	916.68	1176.43	1786.31
93			1303137.37	5474695.00	365656.71	67122.50	61019.98	43728.59	29998.87	20056.11	16830.65	7601.95	17756.66	7254.92	7763.45	6201.64	7415.32	9753.03	6219.95	5902.93	9716.08	18109.78	12458.60	5902.59	5024.66	3867.88	3434.21	8043.58	6719.08	2694.45	5872.62	3743.73	3916.50	3912.90	2219.93	3027.07	4222.77	3674.06	2502.86	2325.21	1602.10	1795.98	1136.20	1414.98	2376.03	1204.53	1043.70	1758.36	1259.99
94			83927.92	547807.18	45741.09	17836.66	15697.82	4243.64	6611.32	14569.22	11421.68	3489.37	9121.56	13446.04	8341.28	3054.11	2578.30	3510.57	4681.25	3309.75	1665.40	2046.94	3150.12	4042.16	3958.08	3798.11	4096.83	2071.75	3439.37	2528.98	2951.47	1907.74	1657.99	1924.24	2774.89	1368.38	1158.07	1841.23	4811.93	2434.18	1422.21	1655.11	776.37	803.30	1940.40	2455.89	398.51	683.80	587.98
95			228396.71	1892503.75	83718.05	42294.78	31893.42	20385.43	23686.29	24137.12	27878.79	26637.46	10399.29	9907.36	11351.09	6895.41	10159.57	11336.93	8291.75	13680.52	12032.49	7557.82	7021.15	8536.68	11667.45	11869.82	8692.90	8282.05	9750.42	10582.86	3067.70	5046.20	7203.81	3012.57	1683.10	2804.79	1766.42	2119.31	4116.38	3378.81	2921.71	4978.98	2965.55	4980.46	4787.09	2342.02	1815.57	3429.21	3457.94
96			6625925.50	19281910.00	3396780.25	105220.95	75194.98	74004.39	37180.00	18644.82	30595.49	34077.73	34331.70	42037.91	21808.06	11490.74	15188.31	14244.89	15945.47	9335.45	4049.21	4867.17	6696.69	6307.28	5397.37	6255.97	9410.01	7878.57	3221.93	2427.74	1715.10	2531.21	6361.42	6554.45	2835.43	1590.85	2502.46	2164.28	2930.59	2276.09	1969.20	2380.53	2640.12	2565.16	1922.47	2388.06	1337.99	1661.33	3533.80
97			988108.62	5507596.00	165693.85	20574.79	47267.25	62336.29	49027.70	21719.12	26252.54	33662.27	12114.07	10540.98	22024.16	36067.14	31551.19	14199.78	3252.54	19492.99	12077.27	9247.83	18023.40	26385.69	9229.41	14971.27	12568.91	9582.23	21671.95	10837.44	17063.96	8755.94	4896.25	9286.42	3885.92	5861.61	4229.03	9450.47	6083.07	3528.07	2910.09	2740.31	3785.04	11431.43	4145.95	4290.89	2662.35	2231.93	3618.46
98			4128680.25	16301441.00	2719522.25	170178.40	47921.71	11842.15	24141.68	19550.79	18441.85	14738.34	23761.06	17207.78	9540.10	8461.58	26104.15	14638.24	8107.04	5301.03	4485.60	3258.67	4731.89	4007.43	9938.56	5857.45	13050.31	9186.65	10844.43	5678.13	2741.11	1615.20	8172.77	14578.00	8211.21	9292.23	9343.02	4866.71	8002.00	5003.92	9207.38	10137.62	4746.72	1958.14	1883.80	4613.97	5868.12	3218.65	2829.02
99			2108312.75	7331032.00	474381.71	29687.36	24520.80	10726.62	27051.20	24866.75	11230.20	8598.22	9076.08	12078.57	7196.19	7262.33	9381.68	7957.82	8387.69	5114.84	11969.24	9355.46	6130.24	5173.17	5025.81	3402.97	7825.58	3886.57	5113.53	6324.79	10135.74	6032.07	5903.44	10411.80	4652.82	9006.59	5857.01	3217.42	3777.11	2690.10	4154.28	2684.41	1903.61	1190.74	2378.64	3510.92	2427.00	2668.88	4331.60
100			437586.90	3652634.00	108934.71	17632.97	5913.58	11326.26	10632.08	10312.86	14521.84	12389.77	11901.73	11133.65	7790.48	4319.28	8120.99	5083.48	3520.09	3425.17	4238.79	3996.55	4064.68	7937.07	5502.16	4521.20	3462.84	1532.60	5286.31	5600.79	5108.88	2753.60	2733.59	2237.86	3366.94	3086.82	1575.76	608.05	2881.08	2678.13	892.16	2974.64	1785.96	1448.55	1057.30	622.26	569.71	625.77	1321.48
101			3148590.75	12323533.00	934490.62	18322.88	28202.03	28486.04	9796.45	14832.08	6947.59	11674.78	10435.93	9666.71	10520.45	10256.45	6621.26	5274.02	5200.73	5070.41	3661.47	6857.40	10384.86	7563.86	5142.55	3773.86	2686.94	4023.97	2963.54	1874.89	3188.38	1695.67	2507.61	3936.07	2594.30	2471.40	1361.15	1944.35	2824.04	2383.65.36	783.27	574.40	1216.61	807.20	411.63	535.29	933.90	542.44	827.45
102			347822.18	2170516.25	100996.42	34436.98	40957.47	17887.93	6088.03	5942.61	4971.05	3925.76	11445.79	20991.35	16269.35	5445.81	4450.49	6246.07	24803.03	15535.95	5945.82	9195.15	9438.81	9837.54	10981.83	2273.29	6550.24	8903.83	6853.87	2485.83	1998.39	3777.38	3598.67	8909.61	8042.24	6362.46	5506.89	10404.14	11694.43	4165.49	6475.44	3268.83	2611.64	2014.39	2144.85	1555.45	3661.90	1473.14	1405.17
103			587051.00	8873018.00	939113.43	98180.96	49016.55	64066.73	39284.64	23503.66	40206.00	32686.35	19353.92	21508.52	22847.91	9233.85	10374.32	12826.11	13077.21	7490.63	21406.91	38556.03	19421.55	8265.70	8398.27	4526.59	8102.85	4888.96	8574.50	6505.35	3469.02	10504.15	8015.24	4621.84	6895.64	7095.35	9892.94	4901.13	3596.17	3572.25	8897.26	10123.84	3479.04	1770.72	2814.06	2517.90	1980.48	891.18	1250.66
104			906582.62	1824007.12	165195.17	50545.10	32373.80	27205.94	14869.05	7230.53	9652.37	10391.31	14781.25	10456.05	14605.60	29650.21	18531.60	6023.19	7661.02	8497.95	5978.66	4339.55	9141.59	14519.59	9682.92	10217.81	7462.18	3787.36	6315.90	7162.93	6196.54	7262.07	3198.55	8750.33	2866.94	3489.81	3130.71	4332.74	9232.34	8357.08	5048.28	5714.30	4123.16	4838.98	3302.31	1972.82	2148.90	1046.41	1164.60
105			489504.06	2357787.75	382123.34	81685.14	19090.41	13055.02	22315.69	19216.35	14011.35	10716.80	11576.82	7774.47	5072.37	4645.55	2748.77	8333.13	4555.45	2954.60	2891.19	2672.95	4180.15	4867.09	4121.36	3660.82	4964.63	7999.94	5547.86	3056.82	4507.80	4392.41	5134.63	5005.64	6492.62	1985.72	2455.63	3452.39	2154.16	2706.74	3105.70	959.89	1224.72	1061.39	718.23	908.26	1328.70	1168.94	1417.88
106			5969647.00	28945690.00	8432926.00	97655.60	43348.26	51814.92	27173.64	15975.65	30354.74	18587.32	21718.30	10804.14	8818.48	17994.56	8977.03	9031.20	9238.15	10614.31	7343.40	13308.43	8384.81	4639.99	5101.54	4548.26	1971.94	2005.21	3080.45	2029.52	4598.21	2853.68	2120.60	2427.35	2764.50	2668.38	2728.22	2389.11	2972.25	2936.55	2271.03	1795.17	1488.53	1189.82	1015.45	1337.02	1002.74	2610.70	1463.44
107			1149874.87	7820458.50	466896.65	24588.19	6502.92	7588.78	11809.79	8934.21	11917.24	15853.02	4340.48	2660.56	5809.53	4585.07	8386.18	4990.59	8324.45	4256.70	3908.45	2180.84	2945.37	5061.91	3489.17	2920.00	1774.33	1410.43	1549.13	3046.33	2850.38	2326.73	1401.19	3469.07	880.65	1353.00	3306.26	1873.88	1635.74	1279.56	1150.69	619.35	699.10	1415.40	716.89	905.29	907.93	683.50	1032.72
108			60868.75	568489.62	36052.41	28568.06	24426.67	17627.62	19427.61	8405.51	7707.23	17167.53	11180.29	7936.63	7923.69	11833.73	5590.75	13595.70	10691.15	8620.33	3798.16	11424.36	12457.51	5313.37	3219.87	5434.34	5807.22	5193.16	5035.17	3806.04	7391.04	7679.49	2572.53	2290.24	4120.69	5045.35	6598.54	4331.07	3569.21	2339.38	3367.14	2171.86	4903.04	5678.42	2604.24	3049.86	1650.19	1557.33	2966.98
109			6418210.00	12509392.00	1343600.87	34003.85	19947.55	16235.04	10745.86	8321.71	7865.62	11525.64	7224.14	8161.34	9166.20	2970.81	2577.28	7964.22	5664.12	4485.20	4604.39	2137.07	986.62	4471.06	4417.96	6949.84	9612.46	9719.84	8637.23	5301.64	6935.10	3160.66	5263.09	10274.90	11620.61	5620.27	1709.68	2413.42	2025.80	3103.46	1658.17	2653.15	1743.64	856.82	1401.52	1777.28	1529.58	1170.10	1855.83
110			4849747.00	20684770.00	2218360.00	82500.01	66468.38	84876.93	43814.91	18079.97	23591.25	64521.66	26333.28	11090.04	16825.51	8654.29	26145.38	39302.17	31986.29	6857.95	1727.00	12524.68	8635.97	5366.69	4368.94	5302.26	6270.51	1869.97	7704.43	3446.06	3874.22	901.76	2131.38	3473.68	3111.62	2680.58	3385.78	1390.67	2352.71	2062.52	3287.51	12200.75	6366.28	4015.37	1190.67	978.96	8119.54	5039.77	3109.07
111			636921.68	6219642.00	165542.54	18191.82	45016.20	32426.41	27387.69	11198.02	12819.35	11615.77	19574.85	21424.06	19837.82	13246.04	15659.54	9146.55	17729.66	25169.69	10207.42	19190.30	11412.50	11364.46	14562.37	11133.09	19364.11	13953.25	8433.15	5954.52	5944.00	3746.01	7819.47	6062.62	9841.11	5472.89	3400.39	6496.03	8069.28	3934.64	3629.23	4230.81	3003.89	2654.02	3523.71	5344.81	5216.18	3511.84	3272.51
112			504377.81	3606429.00	425655.25	39639.61	26282.60	30541.37	19980.25	7395.22	16666.35	13078.39	6327.09	4392.74	5864.32	5702.42	4757.16	3041.10	1731.48	5007.58	7157.55	5561.86	2600.32	2813.40	2466.91	2187.33	1508.08	2377.46	1869.04	2556.63	1001.30	2106.46	1235.83	1697.23	5072.34	3901.71	2226.61	3391.50	1457.79	1161.80	1283.73	1628.31	1506.00	408.15	894.32	2199.68	1020.90	629.15	449.61
113			10868037.00	18396648.00	3421103.50	61506.56	24218.30	41492.76	28038.23	14137.05	25456.26	16168.68	20255.83	17493.30	6362.75	9299.18	5386.58	4607.50	12851.24	6801.99	3884.61	4586.86	4295.17	6730.24	7233.25	3757.73	3025.84	1525.48	4110.01	1996.22	3951.00	5252.72	5144.00	3698.39	3860.94	2996.27	3984.07	2862.01	2192.98	1064.84	3015.70	4648.64	2391.88	1805.39	1754.25	1749.19	1669.78	1103.23	866.72
114			2705309.25	10239568.00	627762.00	21534.05	20737.52	28027.11	26039.67	18987.16	8705.07	13539.88	8964.12	4252.34	4929.34	2626.67	3106.34	4704.16	4101.67	3702.26	4694.08	4440.32	3857.81	6607.65	7907.71	8207.86	6838.66	7062.44	3066.55	2022.31	3033.80	5580.37	6501.00	3971.96	1039.23	3417.60	1790.73	1999.48	1836.46	3905.23	2858.38	1569.99	1950.90	1944.59	2004.23	1302.95	1268.43	1236.85	1311.78
115			2279665.00	13855676.00	2402709.75	110682.08	72519.39	65313.42	25807.81	22778.90	37914.50	25951.66	19576.92	3952.15	2549.61	984.17	2478.13	2788.18	2608.70	2817.64	3104.95	1555.27	2628.72	2102.23	779.59	1635.54	2416.40	1729.02	2197.70	1648.12	1343.22	1096.72	835.78	1158.50	932.91	1816.17	1027.41	314.16	798.58	1045.86	718.91	758.84	660.99	1023.14	695.05	627.79	529.35	458.64	489.56
116			66443.28	682064.62	54467.67	21889.21	17715.99	12291.82	2049.90	5311.34	12146.45	11416.81	13681.95	4446.50	13542.39	6082.35	3141.42	10134.49	15048.36	15252.79	13092.33	5541.77	5388.29	11670.25	6469.45	2047.99	2417.72	6081.49	7009.99	4869.15	2570.47	5992.02	4495.24	5075.08	3890.10	3504.99	4337.53	2074.28	1173.94	2510.34	1343.73	1567.75	4203.72	2907.11	1895.62	920.08	1018.10	923.96	1314.25
117			1673872.75	49414468.00	2410175.50	28468.51	11560.25	27401.98	32871.27	20353.50	36027.59	14129.72	46430.03	51241.48	85997.47	53364.94	33866.87	16806.85	30631.61	18296.71	6739.16	11490.91	9779.63	3486.28	23279.97	54404.12	33017.76	26791.48	19771.65	13445.07	17950.42	16050.35	7855.19	3606.16	6533.95	18509.94	14509.73	3282.85	5407.14	3138.68	1636.01	8089.68	8493.82	6168.16	3503.65	6846.85	3499.86	1471.64	5931.56
118			5610527.00	20018872.00	4090451.00	64619.07	34506.10	20933.51	19538.31	20654.24	25223.35	14492.62	16057.31	10891.02	5807.02	3259.51	2640.21	4733.56	5638.64	4799.36	7056.93	5030.19	5400.75	2755.93	4250.40	2709.49	2547.87	3712.86	1712.30	1879.56	1924.04	1473.55	2464.07	1586.31	2474.33	2554.63	1507.73	1498.43	1159.91	657.31	516.19	521.30	790.25	816.50	512.20	498.88	839.92	797.27	121.74
119			1477410.37	4631694.50	535729.81	47478.66	7220.66	6137.98	4706.24	7798.13	11203.89	5266.52	7968.96	7709.83	5824.60	4710.32	4635.05	3128.63	2575.39	3585.30	5164.15	4398.11	2068.89	1717.74	2669.81	1765.95	2272.70	1812.64	698.80	2350.30	1995.66	1915.02	2845.99	1630.54	797.23	1163.89	1981.92	1416.85	1778.98	915.49	1149.47	1248.28	880.36	1025.91	1114.09	1032.30	636.84	1032.41	779.74
120			2850165.25	14073147.00	569660.43	20679.93	11796.83	46896.89	3755.57	15700.86	16853.99	6586.97	5837.57	4576.22	11526.42	13533.80	26600.85	9350.86	5986.33	18272.46	9084.44	6061.93	6035.74	6081.49	4454.07	1427.65	1786.71	9787.56	7830.27	2260.16	3912.56	8229.66	2488.40	1565.65	4545.87	1909.01	1711.20	4713.99	3436.24	2377.46	3574.31	3645.85	2905.37	3645.72	891.94	615.97	543.56	793.47	1523.38
121			669147.93	9127588.00	1227664.00	81789.34	40027.92	12366.86	16971.80	18997.12	14813.05	18522.62	16887.82	14293.92	4171.21	1440.77	2356.26	3781.51	4731.69	3613.54	2911.00	895.14	759.66	674.61	525.34	528.43	290.33	675.54	1057.24	719.95	854.54	911.78	1038.54	1022.37	888.73	899.94	945.49	798.89	747.18	606.76	328.54	439.93	510.18	249.54	335.29	457.22	451.25	235.18	312.80
122			114288.14	2188898.75	71537.00	5868.10	11734.75	9293.79	15484.09	16580.27	14301.08	5929.12	8496.47	9150.38	6774.56	3878.84	6366.67	6163.71	9657.43	10641.01	10600.58	7391.38	7978.71	5008.30	4452.05	3207.85	2101.12	4167.98	5838.50	4774.97	4482.28	3661.24	2637.22	1465.26	1078.39	4359.67	4603.76	5534.69	2424.95	1075.01	428.86	1521.84	1402.98	2150.07	1117.34	1468.06	1043.66	638.03	843.17
123			2540975.25	5317440.50	1306687.75	57347.81	13697.44	9780.79	16697.48	14249.86	5098.36	12190.04	15933.96	6124.19	2779.76	1811.86	3095.30	5597.39	5592.84	6863.75	8789.39	9266.59	9075.07	6029.16	3329.76	2649.54	1518.00	1003.64	1615.93	2563.00	3568.12	3593.45	1363.46	1731.53	1952.48	789.47	1526.19	1182.75	1106.17	1376.09	893.04	654.04	591.05	956.40	506.45	747.78	676.76	964.16	1546.62
124			316599.09	1761736.25	97657.87	21162.32	18578.18	13036.26	16130.58	11773.53	5671.76	9089.25	6991.72	8848.10	11824.20	7276.58	6035.66	3415.82	3254.46	6666.83	6954.42	5682.57	4314.84	3001.93	9595.44	10133.81	10637.44	4411.44	941.81	4139.83	4046.64	3481.52	2699.15	1073.87	1369.39	2468.22	2242.57	1870.48	1073.06	1686.58	848.21	1597.91	1527.48	494.26	677.95	906.86	1257.49	517.67	495.66
125			664234.37	5208164.00	529812.00	54098.99	25812.36	15415.86	14736.73	17625.19	24962.92	22113.87	17750.35	17521.58	19535.16	21497.20	26630.41	29230.75	18491.54	14563.35	7736.89	7967.07	9838.94	13173.82	8341.86	9912.29	6589.00	8519.71	8222.90	5835.83	2623.13	2581.03	4324.84	5014.18	10133.12	9576.71	6275.88	5742.44	4377.73	1068.13	3907.53	4977.31	3225.21	1729.06	1178.08	3044.15	3912.86	1038.15	819.22
126			25736038.00	57839528.00	17625080.00	530746.50	47227.03	70788.33	8170.54	28492.41	42184.91	10557.45	13228.95	5209.31	19475.34	21208.61	41977.10	7579.03	13642.66	21009.22	9618.90	13180.26	34815.87	36272.78	12143.54	17601.78	14591.67	8025.41	8458.96	11132.13	14245.54	2261.68	7639.85	5287.50	4104.13	10552.16	4420.16	6615.29	5407.28	7721.90	4076.14	1891.93	5044.17	4229.82	5779.55	2390.54	1773.29	1821.35	3392.85
127			147009.37	1130956.25	59455.48	14641.60	9093.04	15825.07	6921.35	10188.33	14110.75	13900.22	13231.45	9083.87	9262.82	4684.74	5326.62	6821.39	12472.13	11272.98	6036.91	5400.85	4962.87	1569.47	5641.78	5734.14	3387.83	4331.23	4592.44	3228.55	2983.92	5454.33	5161.51	2289.20	5575.06	6265.60	3944.74	6625.96	3494.36	2373.00	2095.00	1976.04	2245.98	2550.11	969.11	1343.01	1023.28	2535.50	1463.30
128			501504.59	3486764.25	144000.03	68489.85	11637.32	16935.36	7633.42	12508.85	24215.63	7037.14	7096.96	7574.44	8251.56	5267.04	2220.57	6032.49	4588.89	4000.73	1121.09	3541.61	5378.35	3424.70	2562.44	2919.79	6298.80	5502.05	5500.56	3964.14	2556.63	1701.99	3164.87	3907.98	2391.68	3692.65	1435.19	1287.85	1831.33	2210.68	1929.24	2151.22	1276.52	1271.34	905.97	1071.91	1748.83	1453.39	727.92
129			132106.87	731998.56	49867.62	18059.79	18705.41	21895.35	9553.17	16073.26	26994.68	16212.02	11494.58	12549.15	7846.96	8274.32	12533.65	20014.64	13774.23	6808.94	8078.69	9097.07	5197.80	7233.02	5939.50	5963.05	12877.52	7562.60	9168.21	5356.32	3451.03	5655.87	7614.98	2830.30	3294.21	7481.18	9896.00	4128.36	2465.20	1694.18	1577.35	2367.71	2694.14	3180.40	1853.81	945.60	1628.56	914.11	2036.83
130			345134.81	3444345.75	144633.45	11298.44	8067.57	10246.00	18815.89	32984.06	15260.18	18658.10	9481.62	11671.83	13927.51	15322.51	7364.51	20179.20	16516.16	14352.20	8019.73	12952.66	4341.12	12654.39	9931.10	9266.03	7857.47	8770.53	4821.28	4483.11	4455.01	3985.17	6207.46	2240.86	3528.72	8029.17	9179.39	6104.83	4918.98	1650.68	1907.27	1371.29	2858.10	2829.49	3325.75	3099.49	1892.68	4740.04	3805.30
131			8835203.00	18429562.00	1380578.62	10304.10	7271.41	11883.33	7382.86	10097.72	4623.63	7212.22	9107.24	3899.22	7618.32	3185.78	2844.54	4832.50	3924.84	7536.29	5049.04	2009.38	2164.90	2475.46	3054.36	4588.19	6022.15	3883.75	2455.66	2092.44	1372.42	3774.16	3044.70	4203.69	3932.74	4509.67	1850.00	1703.15	2016.23	891.99	2629.78	2961.08	1505.19	1344.13	2118.98	1209.16	2517.25	937.29	876.30
132			1895117.62	9164593.00	410875.00	27153.23	19905.22	31947.35	14162.57	29149.54	7881.33	20781.75	19010.05	11938.58	4976.82	11022.80	9994.40	8737.97	10235.64	8938.86	3624.72	4246.37	11255.92	9915.50	8046.68	1149.92	3973.03	1999.32	1911.21	2893.11	4769.82	3229.61	2639.84	4233.87	2405.31	1532.35	2004.23	2499.74	2128.53	5248.35	3950.34	2665.86	2006.19	1382.29	1642.68	2997.39	1847.29	2494.13	1972.37
133			7986778.00	27617296.00	2816075.00	45842.61	7969.12	9610.07	8452.15	9775.05	9291.88	9132.98	7230.40	6690.09	8312.96	7693.71	3941.31	4504.92	9062.92	3114.18	3116.99	3722.30	4531.65	4483.69	3234.05	963.88	1632.55	3285.63	2509.50	3136.19	2490.66	2901.09	3302.62	1193.59	1456.23	1078.51	1280.90	1559.41	2988.56	2003.05	1652.11	1519.70	1692.42	1320.83	1655.30	1273.58	900.18	801.72	1416.80
134			556615.18	2926936.50	151665.73	23861.28	21882.23	37090.42	10372.87	22541.49	30060.75	47650.44	43440.31	27051.25	5783.12	23211.30	14924.05	31282.30	32435.00	14001.69	10724.38	15203.03	23624.84	18970.13	10319.71	15471.55	10167.80	4052.23	5179.45	7589.27	2462.62	2513.53	1679.22	4992.38	11479.19	11770.29	4733.69	3254.61	1772.80	2494.43	8229.87	4566.28	5992.68	1387.21	2874.98	1389.21	3446.28	3722.86	1333.41
135			430846.81	13781490.00	495681.84	16552.16	42808.70	12570.80	11701.44	16178.28	5100.14	10396.55	5111.40	9834.28	4797.91	4221.37	4505.31	4211.87	2458.72	2359.938.37	5551.66	3625.01	2110.87	1804.45	2010.72	1267.78	1957.83	4089.98	2078.64	2151.25	2069.93	1215.66	499.50	1720.07	2462.64	1856.35	1659.89	491.83	938.35	933.31	1063.89	577.42	1015.58	1239.25	719.12	952.01	494.13	382.08	602.81
136			154520.96	2574501.75	61072.98	36247.61	32212.10	38873.06	35899.64	13148.63	36601.31	33530.16	25016.89	25585.31	17658.33	45329.77	50490.34	27546.10	14563.55	10202.97	7038.35	19502.40	16116.03	13110.72	22915.08	11460.06	20162.94	11686.56	7353.54	10928.02	10426.23	16876.15	7477.31	11290.47	9699.68	4686.31	4611.83	3619.53	3027.79	4792.03	7228.45	3003.36	8302.52	8773.06	2736.42	4060.96	2053.02	2900.70	5118.33
137			2179965.75	4326506.50	381174.40	13553.68	9443.35	16320.51	9274.33	4970.75	3166.67	13674.51	12025.95	17516.74	7188.13	6786.77	7055.43	10243.90	1922.42	6212.76	4832.13	8355.70	2218.07	2327.36	3410.94	6296.08	5151.47	2477.97	3693.50	4657.86	3368.56	2596.87	2741.62	866.55	2696.34	1118.78	2224.85	5007.25	7450.03	4021.06	4233.77	825.00	591.26	2224.86	1448.91	2835.61	1180.48	565.31	552.47
138			10638868.00	31294296.00	4759974.00	120283.21	43436.95	22836.85	22138.60	13840.41	20519.16	30155.72	8521.33	6291.58	9998.89	3270.50	10085.09	12057.17	12617.50	12568.18	10084.25	5573.76	3890.26	4539.66	6737.35	3727.82	5103.45	4011.20	6302.37	2944.18	2032.67	7684.42	4353.64	2621.61	3063.39	4474.69	2695.92	1417.94	1396.42	4467.54	3748.17	2239.15	3750.62	2424.61	1398.11	1012.29	1779.08	1231.78	2297.68
139			3342506.50	12181457.00	444937.31	23190.31	18847.13	22323.92	8035.42	17208.45	16827.84	11238.48	10593.42	11168.14	13871.25	9214.72	4471.83	9787.53	11267.24	7720.41	8407.40	20848.12	17577.61	8275.15	5898.92	7900.22	4636.34	4188.78	5132.97	4020.73	7431.24	5856.60	2965.76	2669.65	3285.24	3969.71	4492.24	981.49	3706.59	5218.00	3612.49	1921.12	1736.10	1678.49	3008.17	2109.83	2429.79	858.50	2081.63
140			1725917.75	12555460.00	650177.00	17709.59	10403.35	17093.70	3685.16	8345.36	6507.49	6317.48	4557.44	8254.74	8181.62	3608.19	3627.74	4446.76	4541.37	7904.77	7488.61	9027.76	5017.85	3733.81	1661.03	1679.75	1216.69	3796.03	3171.61	937.82	1618.69	1406.64	1799.36	4106.93	1869.19	864.13	3009.08	504.24	1225.34	705.81	926.56	1437.57	2341.88	1788.03	1214.67	1444.26	553.75	1684.37	1071.84
141			712180.00	6313896.50	310929.15	17932.77	11131.38	7457.98	9016.50	11561.24	13818.74	9496.27	7092.56	10300.09	8437.12	3528.91	5172.58	11955.02	5079.59	2973.98	3370.49	2088.99	4215.91	4502.75	3127.64	2036.65	2288.17	2683.67	3651.06	3699.28	3086.08	1058.98	1169.15	2595.12	4648.22	1843.23	2604.95	3066.42	2377.11	2400.99	1121.00	1752.81	1454.25	1144.77	1267.81	1971.63	1905.80	792.63	2111.35
142			506001.87	1572390.62	88187.39	19187.19	39052.07	10552.92	14095.18	12684.81	10700.97	28266.17	16929.36	11845.30	18068.71	26650.90	17016.31	7689.56	8288.91	10585.13	8308.46	14754.15	9834.90	8436.76	9421.21	6328.55	9433.18	10434.45	10670.61	6507.45	6067.07	6390.93	5420.25	4338.18	6975.49	8679.71	2843.73	7686.50	6197.95	7608.99	6084.29	4399.27	4652.84	3166.23	1727.08	2936.32	3157.53	1127.45	1161.18
143			5802438.00	10572415.00	1151946.12	30304.16	59084.28	16299.90	7205.00	9933.34	7520.32	13377.47	16689.97	10775.33	10732.70	10877.38	8546.32	8319.98	12434.79	12052.44	4229.70	5752.43	6366.80	3065.54	4404.66	4048.36	4717.85	4579.33	3940.81	5172.84	4931.07	5493.99	7495.08	7072.67	3922.90	1929.03	3794.03	3865.56	2587.62	3189.96	3516.70	1203.61	2460.91	2377.94	953.71	935.45	1115.33	1298.27	925.95
144			122901.14	611518.31	54589.67	46569.21	19167.65	29614.79	30113.16	9724.42	14839.16	4799.57	8457.00	12114.33	14604.29	6627.16	6998.97	8043.94	14632.34	7956.93	5165.73	9144.11	8644.07	2943.17	5063.16	3446.25	6980.32	4665.25	5158.93	6608.12	7837.41	8339.94	3342.00	6334.91	7256.16	7112.30	5029.76	6015.22	3148.20	3009.70	1882.87	3141.03	2068.45	1505.52	1834.97	1827.95	3678.29	2065.78	1271.85
145			8142694.50	21653788.00	2279970.50	22573.95	21131.37	18577.98	16183.35	10839.83	9312.60	15509.67	8815.45	11283.60	13809.22	6337.46	6689.82	4360.40	6445.11	13666.70	9919.34	5028.08	3325.81	8011.22	10488.47	5431.00	6959.29	4191.39	4755.76	3186.71	6796.85	5173.00	9200.30	6565.78	3574.11	2870.11	4079.05	4989.37	1705.02	1858.28	941.00	2162.98	3470.15	1403.25	1366.52	1159.38	1527.01	519.71	1315.97
146			4094539.25	8477629.00	1044349.37	102411.57	21604.29	17443.97	9187.31	9475.41	4136.47	6665.79	12842.77	4388.65	8712.79	7893.85	13330.10	7832.77	4417.65	2800.75	5326.21	3717.35	4016.00	3035.76	3082.31	5461.03	6831.52	6398.13	4260.87	2765.41	4109.77	2170.32	1348.85	1307.88	3667.48	586.25	637.82	559.95	2119.14	2465.93	3233.66	2302.52	2029.26	1916.51	1730.36	941.11	1540.77	1498.04	2128.55
147			249919.96	2912834.50	94038.51	27132.10	31146.95	22567.07	35966.00	27843.30	12346.18	18160.16	14108.86	14190.18	34143.95	37902.17	48979.83	25313.78	8077.40	18184.53	14358.15	8066.47	12704.14	15060.97	3558.58	25484.80	21790.89	12296.72	5026.36	5221.30	4719.58	9496.60	11687.94	8746.75	7719.93	7537.10	2971.31	5574.36	16607.79	7474.29	2274.97	3522.06	3885.31	2333.69	3325.99	4491.09	1458.64	1690.97	4843.46
148			2174065.25	7786992.50	410934.78	44338.50	29223.72	21275.65	16016.46	14893.27	13274.39	37610.87	15865.06	13133.91	7741.30	14182.81	15089.86	9639.62	15168.95	14645.44	12208.92	5158.99	5241.41	5529.50	3863.79	7646.45	10761.18	4155.57	4114.13	10923.30	5860.92	2791.66	4218.83	5537.50	4680.22	2077.11	3739.04	2187.23	2039.35	963.26	3333.15	1217.59	3149.80	757.49	2538.59	2862.57	1852.28	1330.10	2296.85
149			2617166.25	10312862.00	798548.06	30181.77	14402.38	20180.56	17374.78	16948.00	7842.19	5281.09	4219.04	8195.74	9107.59	2371.55	5225.10	10010.03	6874.00	5913.04	5852.53	2145.60	4175.45	7917.78	8476.31	3549.06	3319.87	3834.16	1578.21	2593.35	2274.48	4971.14	2980.10	2209.66	1492.55	1683.87	2727.28	1180.88	1084.63	1335.25	1438.60	1939.01	2887.36	1983.21	2498.67	1592.10	1323.00	1285.33	513.71
150			5269772.00	10726185.00	1158758.75	18684.58	9006.83	20508.65	21053.52	7071.19	9992.77	11511.20	18795.48	27943.85	30838.64	20443.78	22983.61	19230.25	15332.30	2670.86	7658.31	9945.70	9443.55	7485.26	6516.49	5934.32	4058.62	3307.97	4806.52	5473.63	5095.68	4582.36	10393.39	7446.06	6325.13	3503.64	3605.41	2155.66	2188.08	3107.00	2077.02	2849.15	3514.42	2424.45	2267.81	1676.95	2667.82	1812.64	3379.13
151			216385.75	4312548.50	278416.78	10857.88	13446.11	3922.94	7691.74	6612.57	12691.52	5487.36	14472.09	9449.65	10204.12	4747.11	2876.60	685.39	1617.39	4436.20	6563.60	5202.69	843.24	1137.00	3184.39	3312.94	1676.18	1441.00	2401.16	3013.72	2506.06	3259.44	834.09	1274.81	1201.01	953.90	2058.50	3608.17	5875.67	3393.84	4268.97	2067.66	1086.15	429.78	441.57	521.65	1628.83	1771.31	552.46
152			927413.18	5506029.50	285403.59	18636.60	27368.88	19920.97	31590.47	27909.63	17981.66	15876.73	9155.45	7510.10	13243.39	7836.13	8776.84	15163.08	15582.24	7621.37	8047.21	10006.59	5436.33	10227.11	10659.68	14777.88	13912.76	12320.33	8783.27	9271.58	5659.10	3914.85	13335.42	8453.31	5563.37	10246.75	10703.81	10110.19	6922.82	1728.03	3225.25	4321.72	3404.27	2169.43	959.25	3687.66	3182.79	5461.68	4042.57
153			214027.54	696603.25	42254.50	10892.12	9951.32	6880.07	2993.44	19933.74	17482.58	6663.11	2456.80	4809.85	9117.19	7540.77	6753.18	6339.87	13192.88	3336.83	2056.52	4416.10	7335.77	6288.80	2402.28	1923.96	3382.12	4631.43	4525.02	3544.38	3908.24	2589.58	4240.06	3414.97	1993.95	2265.26	2819.30	2765.38	2500.79	4730.09	2943.59	2896.61	2025.86	596.69	1441.30	2135.69	937.09	1166.09	912.58
154			10863700.00	29234574.00	5998783.50	60374.58	34040.07	28913.42	19490.46	19446.06	16752.92	13637.14	9217.60	7520.45	3453.45	3346.37	10485.14	5629.33	3600.84	7723.15	8153.01	5490.18	7651.13	3539.19	5452.75	4806.08	2739.13	4185.48	3223.37	4621.94	1440.18	2593.06	2816.99	1336.59	2778.23	2410.12	3594.11	2250.26	2524.25	2368.83	2894.46	1604.16	1232.35	2067.54	1028.47	1165.78	1908.58	668.77	1890.78
155			6708529.00	24561090.00	4207533.50	31661.68	16788.63	24577.73	16364.71	9642.71	9306.07	7606.70	10202.96	12867.25	9716.00	5287.96	9552.93	6774.03	7662.04	7946.53	12824.75	12554.94	7668.58	2318.43	5368.55	4738.13	4594.46	2355.36	2496.96	5748.02	6630.49	4515.95	3788.14	4015.82	3531.24	2341.72	1997.66	1189.35	2062.27	4890.97	5516.70	4533.00	1926.90	913.07	2039.87	2018.45	1499.24	1374.57	1596.62
156			1308276.62	22790206.00	835449.00	62967.23	61342.26	76029.72	10352.77	60870.19	29473.42	55303.14	15823.22	18550.62	11842.36	15256.63	19647.17	15366.42	10453.04	15407.22	12082.74	25592.76	15569.27	13540.86	12989.76	24085.04	15497.04	7560.24	13825.36	12355.68	13773.64	4947.65	11514.69	22968.66	26587.81	16302.18	17604.66	7680.72	6691.07	8304.86	6527.16	5209.63	4224.27	2031.49	5098.51	5996.40	6925.02	7604.96	6649.23
157			1434335.37	4991998.00	226110.18	37249.89	24431.33	19950.95	11681.06	21644.86	11151.44	13003.68	14696.49	12185.49	10498.95	9790.77	5419.26	5576.91	16258.29	23515.76	14056.17	3583.49	5667.67	5017.74	11667.27	16593.95	6957.28	2707.29	4263.69	3929.73	6195.36	4401.26	2686.37	1705.33	3282.82	6595.99	6081.10	3622.86	1417.78	1979.18	7323.81	12672.70	7880.31	2998.50	2705.45	4883.05	2145.66	2985.48	6077.55
158			842845.81	8857992.00	270025.12	93788.17	47148.51	43788.90	27925.45	37393.99	53359.92	31533.08	20169.07	23364.10	10582.64	12730.68	38361.34	17674.88	16283.00	23971.46	15080.96	15850.96	10192.18	25598.73	18860.42	14470.29	7183.80	11642.34	14492.49	22692.09	9939.88	6805.71	3377.98	7636.98	3281.42	3851.71	8710.59	7923.80	4027.21	6863.28	4937.27	3473.60	3951.03	2271.75	4344.20	3524.51	4530.40	3506.65	4379.22
159			1956885.62	7884448.00	745276.43	76715.53	30254.41	21848.29	16438.16	31542.98	31059.03	9476.36	12873.50	14780.65	10701.45	18048.25	8186.75	10089.39	13655.69	15871.32	9114.28	8702.56	9863.15	6383.84	4242.43	9572.11	16529.91	15338.55	10032.27	10974.75	12572.82	9378.59	4320.94	4171.50	5952.13	5491.88	4477.56	4701.26	1265.31	3177.97	8699.94	4991.61	1925.75	1439.40	1463.76	2039.95	5077.86	2143.51	718.63
160			1306845.25	52307752.00	2466577.00	13871.16	31595.70	7408.33	54718.18	12715.17	18431.99	12135.46	11298.64	18946.84	12615.81	11636.69	10280.84	17392.31	5487.75	18526.71	17334.31	26118.45	14778.00	13330.87	10494.69	6785.33	13056.32	11491.15	11446.22	6901.68	5874.03	5342.92	6032.36	7729.50	9072.47	10869.12	6787.80	8614.08	4731.76	6473.37	7957.23	8201.91	4833.50	5142.28	5062.51	3073.61	2300.63	3691.16	3950.54
161			3110941.25	21630468.00	1590832.25	35820.53	39388.03	16171.98	6953.79	24031.27	42307.44	10575.72	8527.23	5283.22	16543.57	18275.67	25540.35	11406.55	8025.15	11107.05	21962.41	16099.32	7679.98	5873.98	10354.53	4906.20	4462.81	10871.61	9207.55	8324.77	5490.08	9521.78	11159.17	14764.27	4869.58	6295.02	7907.37	8761.62	6708.18	4256.74	2914.49	2546.23	2067.03	734.90	1840.89	1287.45	2828.52	2111.63	2480.52
162			575519.68	7915733.00	318995.06	23551.42	7929.13	13217.70	21741.06	29401.31	13023.71	17216.16	11197.46	17795.89	12538.61	11131.17	16861.84	28257.21	7475.58	5537.09	20826.69	17087.81	5413.53	8421.13	7786.50	7070.32	19039.50	16396.80	4818.86	2411.63	8118.43	7260.18	8213.06	6500.51	8337.70	3444.56	1437.82	2727.42	997.82	1533.01	2477.62	1587.59	1511.14	1474.43	3577.74	3691.44	2030.08	1134.21	1565.84
163			93465.92	939554.93	131474.98	27070.33	21338.15	61190.61	26862.29	18622.61	18739.49	39884.24	23728.90	34433.31	35495.20	42590.44	41408.29	25988.48	26912.00	18283.28	13301.80	7947.70	10240.59	20739.17	37404.34	21505.47	24378.33	25555.64	22838.75	34026.86	42281.34	8447.94	12660.90	11491.63	5169.63	7178.01	5894.25	8136.38	16256.92	9530.57	6539.84	7078.97	11229.03	15785.95	10490.82	6439.68	5510.74	6934.66	4071.80
164			2254785.50	10565703.00	418046.37	43806.75	25065.19	35010.74	20242.41	20432.61	44308.00	24432.22	49308.25	33864.50	27698.50	32419.08	16907.69	30283.91	26881.93	13806.64	30220.30	28562.45	10390.58	18349.80	13392.90	11912.16	13486.08	13192.97	6837.59	4755.29	10463.64	7882.91	12334.94	10186.79	8212.62	9264.13	9108.51	5341.29	11620.08	8357.13	6316.44	2446.68	2253.40	3019.59	5137.46	4876.25	4525.83	3847.55	4180.50
165			1116436.12	2221067.25	151556.51	9801.91	6490.90	14279.83	31527.44	13237.07	3130.24	4351.70	2000.51	2016.84	3072.19	6888.67	1534.79	3015.56	3820.72	7812.30	4433.47	4295.55	2497.21	6552.73	4651.37	3072.08	4620.66	3650.84	2344.38	1827.01	1801.84	2631.41	1571.31	1427.15	2031.66	1889.22	3295.60	3146.90	1629.76	1193.22	2358.65	1793.20	654.56	1669.61	2854.29	1915.05	2211.21	1765.56	645.77
166			4140609.25	14600088.00	1000197.00	37532.94	27800.78	56207.07	68920.69	65601.39	23222.24	43924.65	46447.48	67254.10	69313.21	18451.23	29033.14	17210.41	23431.18	26832.90	32996.90	33040.68	11274.42	15063.97	10911.25	12446.71	22777.22	15397.99	9475.18	8382.79	6681.43	8580.94	8860.41	20400.00	29416.06	22746.15	4359.48	5077.03	5300.50	5119.16	8154.04	6702.65	7830.14	10543.75	8118.55	4768.88	4776.14	4699.27	4675.57
167			1081159.62	5824148.00	269495.21	14177.59	22186.82	9774.28	12032.88	8071.87	11141.51	12732.92	9621.18	6503.10	6252.07	5952.07	8890.20	8450.17	3824.11	2441.06	6687.94	7179.40	6894.74	7848.91	10530.88	1985.16	5260.07	2639.66	2644.26	4900.37	4999.84	3515.69	5994.13	8799.12	7248.20	3784.84	2607.26	3826.23	4910.94	3312.94	1931.58	1897.32	4491.21	3307.75	498.67	918.75	1189.32	1029.73	1191.35
168			1240900.50	7769608.00	273096.21	11520.80	12395.76	20686.75	24072.13	35195.66	12452.03	7480.27	11906.28	21465.89	13401.84	5472.10	6684.93	5920.27	7293.48	11770.07	14957.59	15030.92	16320.49	7579.99	15553.58	12825.25	4088.62	2969.63	4895.61	4274.90	4438.94	3676.87	4755.96	6465.09	4079.25	4514.85	5798.75	4708.43	3717.07	1848.30	3003.95	2798.28	2406.21	3058.73	2406.78	1295.36	1658.64	2707.36	3460.48
169			7751768.50	20833552.00	1926483.37	13390.32	13337.31	20682.13	19655.09	13557.71	12102.45	12645.82	7134.85	10681.75	4959.32	5351.01	5166.29	6405.75	4852.30	6113.46	10169.67	5487.09	5560.43	3356.89	2303.46	3659.14	5087.28	6254.11	4790.71	8336.46	4246.75	2235.66	4425.51	3288.19	6695.25	4886.00	3413.44	2237.02	4248.27	3634.67	2966.44	3171.45	2680.53	1605.10	4001.24	3528.05	1819.08	1729.38	1033.95
170			7138092.00	16873742.00	1407152.62	21608.79	33453.58	40808.20	25659.63	35684.82	43241.90	38629.60	22364.36	8911.25	27978.57	27688.01	14746.37	36900.58	19161.02	23381.24	23467.87	11270.84	6946.18	4568.65	9271.11	16556.03	9186.70	6469.03	4558.03	7303.95	5211.88	3625.75	5811.07	10176.70	27872.41	15069.61	9110.44	4228.04	2979.96	4940.80	5348.44	11247.14	4008.44	4595.55	9211.08	4140.37	4633.40	5143.91	1724.54
171			85961.41	1580931.75	28360.30	9317.09	11895.67	11524.92	11736.37	5222.98	10800.63	7171.01	19635.01	28869.91	10072.70	10146.20	10854.31	16712.67	11392.41	18838.91	15247.25	7891.63	5665.30	9006.82	7197.84	2686.36	3437.30	1848.21	2126.50	3120.59	10148.60	6116.97	5580.08	1644.66	4930.39	5981.37	2052.21	6490.22	4876.57	1732.52	925.17	2018.32	1147.16	2084.99	1292.65	1771.62	2894.03	261.83	1318.22
172			792982.43	4381528.50	212118.10	4512.97	7773.18	7027.16	2837.78	5426.91	4043.30	10573.23	6189.12	1970.70	4004.88	7968.45	2264.03	8988.40	6206.43	3549.54	4130.70	3075.07	5597.91	3082.55	2256.99	1076.14	1490.76	3003.20	5189.80	2324.20	1751.42	985.73	1424.79	3824.98	1866.58	767.22	2549.26	1957.38	996.71	334.56	1413.00	1624.91	1741.79	2012.53	291.05	1739.22	1979.51	814.58	734.94
173			1096955.12	3165902.75	143675.43	17852.83	13171.84	18998.87	5171.42	6852.39	9200.30	5113.90	4438.87	4906.42	3157.66	3435.17	4986.87	10254.22	12656.86	6071.24	9280.44	5428.50	2327.07	3082.43	4157.31	4399.32	4087.35	1786.39	2674.89	5299.56	9771.23	5124.37	1999.87	1998.52	1219.74	1934.87	1040.45	824.46	1250.11	2468.53	1531.02	1711.59	2079.51	1907.61	1792.04	1704.76	1704.13	1115.55	1138.14
174			8326909.00	20673426.00	2258318.75	44508.54	28229.56	31903.15	23074.03	28789.26	25714.55	35780.67	33667.21	16626.54	24825.60	12414.11	6769.55	10823.50	7950.89	6911.47	9285.20	6327.87	28904.55	11828.38	5858.12	5853.32	6013.14	6719.45	4624.04	3860.79	3585.59	4454.00	2608.98	3183.99	18419.96	11008.20	5355.87	6323.20	3738.60	3579.48	6379.74	9515.16	4352.95	3321.89	5932.22	4284.37	4329.84	2608.52	1668.02
175			866362.06	5776194.00	226548.53	23414.67	18311.65	12916.67	24329.47	13616.59	15647.47	7868.07	29307.26	18017.82	25908.87	44509.83	35272.51	23067.65	30213.45	20820.65	10386.54	11824.25	10107.00	14669.51	17123.15	26361.46	16300.05	17075.10	10886.45	5408.05	3602.77	4368.23	3962.37	2639.46	4187.54	2688.65	6949.54	5568.68	5649.77	4621.58	4487.91	4359.19	1372.87	1066.96	3500.36	4316.55	2378.96	1745.41	2010.48
176			3110507.75	8990418.00	744336.12	6454.44	7219.22	9787.36	6568.98	4952.02	7857.92	11255.72	13864.32	8512.48	4088.75	4076.92	5106.13	6534.52	4541.43	7555.64	5095.66	5573.29	7976.92	11435.00	6191.60	3917.58	5811.81	8410.94	3129.48	2877.09	4738.07	3939.87	2222.82	5106.07	4133.01	2118.56	1362.90	3133.49	3410.14	1133.27	1719.31	2593.92	2390.38	1793.75	1312.94	904.41	894.17	2109.25	2021.22
177			6871239.50	11008232.00	2304560.25	12239.50	25008.22	19580.92	9886.23	10421.67	15624.00	16873.73	9521.78	3826.18	815.01	1788.52	2538.11	1956.35	2795.70	5814.73	5256.87	1813.28	921.98	926.62	981.75	898.80	2548.69	1420.98	778.46	1302.10	1776.54	2662.36	1027.81	641.97	1527.12	682.62	2868.30	2710.42	3767.30	1494.02	755.16	1279.64	1476.96	1554.86	992.84	1048.03	1254.94	620.71	996.74
178			7153132.00	17129402.00	2932579.00	27109.87	6463.66	4470.71	8585.82	2947.66	5574.06	5403.94	2964.48	6286.83	4415.00	2955.05	3391.16	6341.47	3072.31	3806.06	1325.93	1804.13	3539.59	2921.04	2677.44	2100.61	2355.39	2285.94	1150.52	863.04	2679.59	1554.53	1873.76	1168.14	574.13	716.49	1603.94	725.65	1116.75	893.14	1113.54	1350.32	1222.80	1116.23	687.23	1053.40	897.31	667.21	987.34
179			908754.18	11703909.00	266237.96	11032.71	31879.76	31318.70	35884.18	43222.33	14672.60	18407.55	4783.82	4629.55	10277.27	13028.76	10608.18	14987.89	12338.76	11342.02	5566.64	3016.36	6056.42	6035.50	7194.24	4054.50	6706.59	5397.33	4785.00	3742.29	3888.60	2875.79	4322.66	3457.71	2680.36	2075.95	3304.15	4173.43	3840.52	1567.27	2834.04	3331.96	6315.65	4597.68	2988.31	728.83	1244.03	982.30	779.87
180			231949.34	11062216.00	209771.60	75040.97	54810.58	54168.85	29508.28	12037.09	35590.97	21955.37	34881.25	22103.89	13627.05	28745.49	17744.77	18958.51	4027.05	19968.00	29787.93	11235.20	8867.22	23033.12	13935.69	18547.29	5958.98	12459.03	11272.27	6200.86	5125.98	8645.50	6742.73	6234.10	2867.26	2559.23	7357.72	8970.33	16558.79	13564.42	10083.14	4460.82	3722.67	3682.98	8423.58	5431.01	8757.29	5199.62	3604.49
181			10241864.00	25316376.00	5736845.50	187808.40	13973.94	48211.83	16524.51	18509.41	14769.60	5746.48	6374.96	4928.95	2458.95	4265.76	9168.41	10145.49	8213.36	8956.99	2279.33	1833.47	2084.82	2500.81	7173.86	4858.35	3429.65	1897.10	3418.91	2268.59	2241.09	1587.36	1037.81	1192.86	1808.37	4927.07	4516.25	2883.41	1790.71	1134.30	798.91	1166.72	1121.91	367.51	543.82	1282.21	780.52	435.87	229.50
182			369084.53	5393305.50	369398.93	57966.71	45051.19	12040.15	6527.60	7489.09	9952.84	5623.29	5175.03	2457.46	1632.74	2429.69	3981.89	3129.80	1871.83	1455.43	1837.95	797.54	1531.85	2552.11	2543.55	894.20	1723.75	1440.02	1259.37	850.18	1986.67	2596.60	1237.54	1218.86	1291.50	1471.87	1178.23	1208.44	1890.44	1995.17	2954.11	1813.39	1055.93	378.65	1162.73	633.10	252.20	534.40	1102.41
183			2797033.75	12051160.00	6020216.00	388210.59	50825.07	25787.46	8206.44	9375.89	8715.44	12519.02	17458.83	11330.87	2896.49	9420.75	7212.79	7022.57	16205.67	6141.91	7755.50	12231.15	8149.39	5897.64	4422.13	5648.57	6419.80	4183.12	3155.24	3792.46	5035.29	3176.82	3439.44	3075.08	4051.51	2885.17	7498.34	2871.42	1505.06	4438.68	3204.17	7277.63	3186.78	3281.41	2744.51	2046.59	2011.15	2210.59	2797.73
184			250866.42	2555882.00	122400.68	31979.35	13410.93	7951.83	3883.68	7817.13	8156.04	8096.02	8342.79	2833.56	11248.85	5117.49	6031.47	6251.76	4752.14	3434.89	5081.22	10108.67	3197.68	1145.46	2854.58	1352.46	7762.45	6510.71	7102.04	3599.84	1454.17	1304.20	3007.49	3338.48	2743.20	6014.08	2376.26	1375.14	2492.23	1940.50	1516.26	1535.82	1627.00	2551.53	1866.84	1932.65	852.61	699.74	1298.31
185			1707151.50	16033261.00	693414.56	19691.58	16086.32	24979.84	32262.31	15132.67	10934.65	23785.35	7579.59	7538.25	14881.38	6981.19	9614.52	9316.53	5360.79	8288.85	11835.27	5758.30	15444.34	6476.65	5899.83	3993.19	5209.61	8980.66	2428.34	5374.32	7720.09	2487.04	6180.67	8552.90	8606.75	3148.38	2508.73	3726.37	5836.01	3501.47	1865.82	3611.14	2848.37	1036.29	4390.05	1280.65	1430.42	3826.69	2739.25
186			251951.67	2433591.50	65249.02	6031.54	16119.80	17787.22	3988.15	5910.34	4948.83	4700.48	4661.93	6404.68	7343.00	9430.32	10099.11	8551.86	7309.43	9213.49	9665.63	2793.33	4979.51	8675.03	4784.47	4302.03	3537.20	7159.80	12762.21	4620.83	2907.77	3595.18	5533.11	2470.54	4031.11	2120.61	3725.69	3445.44	2701.91	3456.14	2246.03	2832.49	2565.12	1617.39	1189.32	1350.58	576.83	541.13	1226.00
187			62280.53	4071083.00	100971.33	16894.83	20825.87	19702.34	16671.33	14204.82	5074.54	12390.87	10448.81	10342.21	6329.49	8552.93	12421.01	12415.60	7832.54	4671.93	5310.22	4899.13	3645.26	7587.45	5529.78	6417.72	5277.68	4924.84	3013.85	3063.08	2118.17	6641.17	5798.85	3207.00	4448.21	1352.75	3410.09	2737.37	3573.34	2789.86	1531.58	3246.44	2033.22	2571.96	1604.10	680.71	1306.66	1930.16	3791.68
188			380299.59	3648633.50	281188.68	14872.16	9256.51	5603.73	8400.63	8205.41	9232.77	4610.27	3186.02	2109.39	4201.47	3497.77	5705.56	5429.56	6478.56	5010.78	2924.38	1400.06	3773.81	3640.73	1102.61	1523.81	3169.52	2713.31	2298.83	2200.00	1849.49	496.09	2222.99	1804.92	932.99	1391.77	1948.77	1754.61	2106.32	2394.80	2434.20	935.44	815.61	1009.23	379.75	715.44	525.63	911.30	1660.66
189			921845.25	4248537.00	243285.76	6773.66	6980.53	8904.73	21750.02	12892.92	10526.65	21522.55	10588.84	5877.81	17560.88	5527.46	3369.86	10969.47	8067.69	9655.50	14457.98	7994.65	6334.75	12118.37	6911.97	8374.01	7202.38	1452.57	3468.95	2463.61	3944.12	2514.40	6347.69	2564.24	1162.67	5990.14	7685.87	2752.97	939.51	3546.08	1994.32	2464.71	3786.69	1656.56	554.74	1531.25	2076.99	1749.87	1022.47
190			1885758.87	18959844.00	2400082.50	30771.64	13260.62	16906.30	26574.76	11376.26	26735.21	11412.21	6184.81	8151.08	7326.48	7922.40	30358.00	12793.84	6955.40	12867.62	2223.82	3656.32	10104.29	6282.21	3696.93	4737.31	2382.59	2875.58	4408.61	6403.95	5649.15	2424.01	6790.73	5429.68	2417.43	3600.85	1180.89	2465.97	3196.26	2433.26	1203.87	2816.45	2241.12	2008.76	3932.04	2258.78	2162.19	576.17	1241.00
191			982215.81	5548009.00	489651.59	53096.27	41828.60	18340.85	24352.10	14162.53	15378.55	12977.65	7571.79	4309.66	4339.82	5428.56	1410.98	4421.28	1698.03	2191.46	3512.21	4489.84	5354.89	9833.16	5181.61	5547.19	5905.92	3357.98	2008.16	2757.52	1519.40	2450.43	1788.34	1023.41	1682.84	3563.91	1618.87	1567.35	2317.26	891.14	1147.30	865.97	1714.44	832.59	1700.90	2646.56	1061.07	777.53	1378.42
192			844233.93	6288687.50	234505.62	42986.36	37494.37	19753.71	29312.99	24744.65	38929.78	44863.35	46783.93	4414.45	3264.71	4023.13	11616.39	9614.07	12579.12	15130.59	6847.72	10973.62	13954.24	10432.51	9337.79	15024.94	20574.21	20519.10	6260.36	3313.19	6760.32	8201.71	7822.25	10020.38	4537.02	8886.07	5881.60	2901.79	2303.96	4601.27	6738.54	4809.83	3484.16	7298.25	1816.96	924.18	2875.82	1755.03	3154.01
193			3925832.50	31690554.00	3114042.00	79292.05	28976.84	35202.53	35447.00	12291.44	17839.41	22993.20	10773.78	20525.76	22951.79	23588.37	15599.54	21980.91	10130.93	7201.49	13089.87	11871.31	9069.26	8845.06	10641.37	6890.15	6284.54	2859.17	8634.19	10040.97	6563.95	8446.66	7067.65	3507.51	6970.77	5780.46	6549.16	3238.47	2756.83	3365.17	7132.72	6286.66	3301.96	1582.84	2207.48	2191.96	1795.41	1283.89	2716.43
194			3748677.50	18508648.00	1762314.50	35822.87	22603.25	9622.04	13070.42	16753.24	8266.32	13483.13	19361.77	9608.35	2772.98	5991.62	8326.09	5174.42	4520.71	4108.74	3873.64	4240.33	1465.48	3999.11	2547.91	2082.55	3620.75	1683.21	1170.61	1533.34	1320.43	2085.51	2540.45	2146.13	1535.96	1807.93	1390.86	1230.54	1392.14	908.07	830.38	2046.32	1798.82	937.16	764.10	1127.81	1291.39	1121.18	997.38
195			435459.62	5693638.50	155288.06	6904.22	10333.44	11995.74	6895.34	5225.27	7084.11	15517.01	4633.94	5354.83	4255.60	4221.22	5101.49	4997.10	1628.44	3999.77	2511.73	2727.37	2602.81	2081.33	2687.41	2941.92	1668.36	1749.60	1391.07	1749.56	2460.94	1534.75	1733.44	901.65	992.36	1333.24	1870.24	1145.47	1479.84	1123.83	1331.15	1657.88	1820.32	1554.41	1309.07	1137.61	1276.12	1113.30	1690.57
196			1012063.12	16107506.00	809721.00	56459.51	29724.70	36140.51	35946.17	24729.16	37840.72	28336.55	6327.73	12127.29	22980.05	11323.23	14080.15	20547.40	16748.98	7680.08	11818.43	27459.84	14486.85	13427.95	18650.32	18929.22	30242.15	20532.27	8199.12	4531.64	5427.73	6041.19	10052.96	18756.28	6172.07	7301.74	10672.69	3390.11	6447.04	8293.10	9660.74	7511.23	5500.54	6509.24	5356.44	3113.32	4183.79	2087.66	5670.59
197			263278.46	1330994.12	80702.07	14046.51	31895.93	28114.96	22697.13	13302.99	15407.89	17927.83	17095.22	12407.52	9605.24	11888.66	7596.55	9018.49	8950.31	8190.17	7889.96	5345.59	4472.00	10142.84	4182.40	4340.88	7907.10	5344.43	5125.76	4093.83	6184.75	6056.91	4969.81	3612.34	5796.75	3355.63	4397.04	3157.81	4632.03	3639.06	1427.99	2629.08	2252.51	1883.04	1879.94	1600.82	1686.37	1108.89	1148.17
198			1793875.25	8581046.00	388701.59	25252.43	20412.01	15923.40	25768.28	32503.09	22033.42	11386.84	18491.84	17998.70	17664.87	27810.53	20746.58	25230.38	20112.01	14043.55	13435.66	20219.13	16391.26	15508.50	16551.41	18562.18	15675.09	18692.28	7237.84	6116.88	6481.37	6507.73	7312.95	4270.31	6873.86	4887.13	2515.28	7336.03	9616.67	10956.43	4123.56	4265.50	5197.72	6376.97	3625.39	2151.65	1970.29	1974.33	2554.86
199			2161001.75	13737097.00	671124.75	12792.87	19383.24	7147.27	10439.67	10231.34	12615.84	10293.88	4699.65	3962.14	5357.96	7757.26	2120.97	5503.46	8745.32	4530.81	4167.31	5393.62	3999.23	3728.25	569.48	3309.75	7217.34	2086.09	3207.71	6461.67	1557.78	1340.21	3740.55	2630.74	1677.41	3274.32	4915.71	3836.23	3784.07	2936.72	3815.89	3268.04	812.06	1399.19	2595.17	1014.26	1105.79	3788.68	1837.93
200			187715.87	1123197.25	51895.56	33550.50	18794.50	23733.97	21239.94	11234.90	10231.41	4971.88	10684.41	24611.14	12167.34	17003.10	11764.88	14619.12	8844.21	5990.40	9143.24	10895.69	5022.65	9044.66	11957.81	6101.82	2696.88	7936.30	7966.02	3940.51	8886.27	4368.57	6576.90	6559.07	6921.16	2663.16	1924.42	3108.45	4335.62	3210.34	2022.85	2418.38	4315.69	1819.69	1883.62	4270.63	1689.57	767.83	1837.13
201			2753910.25	17589398.00	3572851.75	27416.32	33201.95	45300.30	40944.78	15855.15	19486.32	13859.03	30725.82	11813.86	11568.80	14662.22	10124.25	9821.67	11492.08	13091.82	15559.80	16282.22	20182.81	11918.94	10689.42	9341.31	6399.38	8134.12	10497.94	10763.93	8465.25	6170.37	8861.97	10415.64	7740.85	6843.05	6272.63	6748.31	7607.72	2716.13	4164.77	5463.00	3838.33	4225.20	2590.48	2162.34	1071.96	1434.97	1954.29
202			780792.18	7927326.00	196654.73	24123.70	9735.48	8642.70	20955.07	25582.88	2903.95	4043.69	3081.92	12947.70	5048.91	3302.91	4767.99	2378.13	3853.22	11135.75	20647.46	17604.22	10385.04	13405.03	5304.46	6316.41	8256.52	3351.87	5225.60	4111.87	2134.80	1841.89	1785.14	2237.34	3185.44	9241.17	5599.32	2426.96	1122.66	802.01	2337.95	1114.79	3174.94	2052.29	1106.89	706.24	1545.84	670.52	2254.87
203			1030495.81	8398165.00	512070.68	13670.02	22915.24	7509.48	6506.71	9248.58	8919.35	10089.25	10248.01	6770.69	4189.28	2055.42	3045.04	2971.45	3224.17	2495.36	5446.37	6348.74	1825.38	2361.55	1588.87	3745.95	4291.56	2143.15	4067.89	3854.41	1687.33	2211.62	3415.36	4750.72	3931.56	2212.48	2861.60	1805.08	1422.69	2030.36	1584.98	1645.16	794.25	927.24	989.68	1328.34	1188.68	823.79	386.41
204			1033492.37	4320145.00	516157.59	52435.08	24819.69	12383.70	21677.08	17944.25	12539.64	9740.98	8897.06	6029.76	10570.27	8235.50	5222.25	3702.65	7192.69	3796.57	2889.49	4601.27	2703.14	6709.96	3048.67	2468.47	3382.48	2092.92	2607.90	6508.16	4520.22	1217.11	3993.21	6751.16	3554.74	1245.52	3174.92	1996.63	1422.78	876.81	2352.69	2632.50	1965.80	1943.01	638.51	2101.79	605.73	1137.17	1594.90
205			4843150.00	20778892.00	1132146.50	47058.62	32028.14	26638.41	12766.23	30290.60	49399.73	43242.98	26869.74	23976.27	19204.98	8465.39	15224.37	14677.87	23369.65	29240.26	11157.14	12918.22	10892.29	5723.62	5993.77	7432.94	9769.92	11677.57	9853.94	9656.64	6260.74	2332.21	2855.77	4993.27	7576.70	5572.04	10137.48	5397.52	4945.85	4720.82	4406.07	6646.24	8935.60	6382.82	2726.74	1991.38	2053.03	2656.75	4329.85
206			165134.31	1346864.37	57442.72	3836.11	5043.15	2404.65	12600.06	6170.67	4305.25	6753.10	13770.96	7138.57	2914.74	1428.94	631.89	1472.78	2265.32	1899.65	5349.34	3008.99	2733.53	4553.40	2069.72	2642.37	936.69	3281.36	3914.56	2126.58	1921.37	1071.63	1216.81	4358.12	3844.16	1417.73	3103.54	4045.46	8759.41	3275.76	2771.59	897.37	1804.05	1755.74	615.10	1553.72	831.89	686.97	1383.13
207			264921.75	4985469.00	139887.28	25959.79	43630.30	45003.21	8998.91	12433.88	50974.75	36126.54	76127.17	73239.40	63169.60	25108.25	28585.92	47520.03	22711.40	21192.06	21984.97	11201.41	26609.07	30603.59	12632.58	12566.39	4991.34	12026.37	19506.38	6864.02	14432.21	17595.66	6316.50	12518.97	8843.68	3292.06	4546.15	6000.74	5125.53	4746.74	6171.43	10070.09	5471.64	12043.11	8053.91	3656.08	3303.49	4104.37	5211.33
208			620982.12	9452546.00	292028.65	20900.97	31614.20	31626.37	18336.35	14126.86	20799.25	9872.76	4902.78	6315.11	8371.54	17967.53	21093.45	20095.69	6703.76	15794.63	10329.94	4414.42	8493.50	14487.75	14219.92	5015.96	3963.92	5844.13	9294.75	11871.92	10871.63	4021.46	4020.40	5798.42	7767.18	7008.29	2576.29	7114.24	11080.65	2503.54	1250.79	2039.23	1804.40	2598.37	1935.10	2466.32	2714.67	805.46	3390.07
209			1901447.37	6039888.00	605531.31	34460.90	24656.86	11912.92	12755.12	15508.71	10362.44	7082.79	3893.08	5068.22	4697.07	3812.73	3141.41	997.96	4956.17	1824.23	2192.95	3857.18	3262.99	2597.72	2052.55	2348.52	1961.45	2514.64	3160.93	948.76	2505.89	1164.81	866.08	1741.21	1631.48	2444.66	700.50	1701.96	2438.30	2042.85	2662.76	1042.12	2107.97	921.80	653.17	411.70	965.47	880.51	751.99
210			1473556.87	2781210.50	140589.73	32897.71	11832.36	10624.28	12342.55	12242.62	10364.03	4784.29	4556.52	3237.32	4334.65	11483.07	11655.87	7917.92	8574.94	4934.36	8329.74	4171.29	2196.49	1743.82	3613.13	4964.47	6346.74	4989.71	5951.53	3693.75	1817.92	2763.95	3831.77	4439.89	2205.05	2120.88	1644.17	3821.18	5802.06	3660.02	2426.40	1215.94	1489.50	1456.02	980.71	992.93	769.89	1063.95	1499.26
211			261808.70	3464532.25	595696.62	18337.00	15377.84	4702.39	3002.81	7255.86	13367.87	6788.28	13706.17	8355.00	6359.55	4595.39	3364.15	6574.42	12099.31	7149.99	4519.24	2524.72	6277.87	4096.51	3556.81	4849.04	5186.21	2431.71	4138.23	4280.63	2585.63	2118.07	3668.48	1488.88	1536.30	2663.96	1590.95	827.72	1886.00	1605.04	1223.25	1990.00	3702.01	3711.93	1837.23	869.84	2208.41	1247.69	1375.33
212			615763.37	4309598.00	129311.74	16510.94	20684.60	24701.25	11543.39	18340.22	21546.77	18705.00	3923.63	3856.69	9785.31	7524.30	11504.96	5490.54	4092.58	14702.68	11055.82	6715.28	10809.52	2967.32	3845.13	3269.90	7225.10	6765.28	4141.61	13252.62	8888.68	2101.97	2996.88	4125.98	3940.74	1294.29	2264.50	5354.06	8177.01	2545.88	5909.80	6720.84	4003.51	5345.54	9431.93	6010.06	3032.09	1837.43	4236.67
213			2134674.25	5833477.50	533864.75	11032.66	8549.73	13269.10	9259.99	15867.99	8183.08	10399.09	4002.15	5388.63	4851.91	11178.60	3582.38	4949.40	4040.15	6131.09	6730.02	14892.79	5499.46	5670.28	7827.16	9971.60	11267.62	4483.06	7982.78	3171.91	2290.67	2762.07	1931.21	2949.60	3427.62	8768.57	6533.46	1757.44	1540.55	1390.41	1249.64	647.86	1264.40	813.54	266.84	1296.84	983.81	2180.80	872.73
214			902067.18	5157703.00	333765.06	68709.32	12310.87	58188.87	34140.26	19608.23	6429.25	8844.52	10994.07	17556.50	23263.60	24957.40	33014.80	74702.67	4665.67	7172.85	18525.09	13288.81	27038.47	14565.48	10376.76	8705.96	7174.47	10521.60	5597.82	4956.22	3630.22	3044.40	5497.08	9186.16	5316.92	4855.24	8699.24	7855.88	10348.93	5083.19	2477.95	4476.82	2880.40	12249.92	4606.11	795.39	1245.90	2566.45	2330.19
215			4855489.00	15706388.00	1736628.00	32479.42	40751.27	20273.30	29804.73	32346.91	23240.29	19272.75	22861.16	26023.82	18195.07	13541.22	28610.25	15642.25	9718.63	14807.67	13576.95	8250.53	6001.24	4869.87	7800.04	16344.49	13692.61	11470.18	10815.40	9498.13	8904.32	13268.85	12883.28	7798.05	3420.28	5779.90	4929.84	5903.02	2714.58	5570.37	6896.50	4849.89	6415.20	6699.58	5353.39	2068.17	2340.36	1845.13	4160.60
216			4185256.25	19546780.00	1473358.25	13282.64	17951.66	8561.44	14454.58	3376.03	13999.67	6368.23	8743.69	1686.92	8873.33	7243.32	3474.35	9952.77	4830.77	7930.16	5554.36	7726.96	6804.74	4509.64	1999.80	2273.28	1287.39	3356.22	1603.09	1017.90	2238.83	1968.54	2595.44	1486.65	2656.22	2323.40	649.86	335.80	1763.39	2172.05	1860.66	2243.60	1148.18	1519.77	472.64	449.80	1228.32	882.52	652.54
217			594048.50	2727526.50	113013.08	18035.07	17481.34	11292.10	11862.15	11071.71	10910.46	10392.93	10885.32	13375.25	10525.33	14118.95	4260.29	3997.52	2462.62	4094.46	5673.30	7041.70	4532.84	7023.06	5758.13	6056.39	9998.88	5061.59	3732.23	2127.09	4302.44	5200.02	4620.55	5275.74	3863.96	4441.95	3763.21	2293.66	3696.87	3564.90	5986.79	4141.20	1109.51	2465.77	1860.18	1122.78	942.22	724.69	481.36
218			1002862.56	4199078.00	238112.21	45288.32	47031.03	32840.80	8428.63	20941.18	22560.07	17778.08	28776.29	24861.67	8920.51	15732.46	49590.77	31610.36	19224.47	27901.18	26331.43	18550.21	10165.59	10530.90	7542.92	2742.63	12083.62	20722.67	5625.05	13943.98	6489.81	10124.29	7733.10	4137.11	12613.73	10823.13	13145.03	7385.93	2868.17	1727.11	2114.35	4169.34	5993.77	2524.91	2057.59	3665.27	3295.60	2877.43	2743.22
219			2313705.50	10061061.00	525295.25	17097.15	11460.09	27434.37	4842.74	8655.90	12949.68	16843.56	9034.09	17358.78	17906.69	4317.07	3694.76	7677.52	2342.74	3115.04	3140.23	8219.93	4870.73	5624.80	7218.69	7133.49	4165.38	4876.90	1242.08	6660.77	7481.51	3336.66	2915.23	1132.26	1340.28	1632.02	1705.24	8637.44	3044.23	4879.59	1848.36	872.31	2542.32	743.21	788.45	1838.31	1785.13	998.42	1659.92
220			1258499.87	11671430.00	763111.81	57555.71	78123.27	18141.98	23503.38	74088.19	11963.59	10313.88	22991.27	31643.33	28607.43	30841.75	19013.38	22225.57	20166.33	21047.02	27328.29	27796.33	8792.32	12000.96	13114.26	23946.24	26950.93	23556.78	9488.22	5456.44	21016.09	10726.34	15131.61	19202.01	6630.47	9386.10	7109.41	4806.84	4098.96	3763.27	4851.94	4282.77	4065.66	2327.35	7223.41	7971.91	4850.45	4924.92	4300.06
221			1423506.87	7111959.00	368989.62	27966.74	16015.17	19792.96	7668.53	20438.70	10598.22	11152.75	16144.64	11828.29	7825.15	5720.02	2076.07	5272.64	5411.10	4933.11	4835.01	3686.53	4283.70	2770.63	1499.32	1934.61	2943.58	9290.81	7623.06	2715.08	2903.84	2820.35	3755.48	3635.61	4940.37	1730.53	1635.17	2296.65	2677.35	1810.93	601.90	1699.40	2306.84	959.44	2258.78	1327.24	915.52	743.40	872.19
222			808522.62	11433514.00	705637.68	27930.06	10335.98	6363.88	18135.14	15021.44	12788.76	30461.93	17251.60	6107.43	4498.88	9535.58	10356.08	5764.66	5237.92	4802.35	3616.99	1711.40	939.07	2291.30	1982.51	3318.15	6838.22	6309.36	2462.88	2226.58	3193.08	8252.70	5853.07	1478.03	1934.19	2336.70	3027.86	1194.47	3937.36	2935.51	2106.83	1184.14	2198.34	2125.80	1548.77	1546.08	2250.34	689.76	2066.46
223			7384002.00	21164776.00	3057078.25	26526.55	19986.18	19158.66	15600.89	19333.09	19448.79	8808.74	6051.42	10875.69	18708.26	11026.56	12532.88	12418.40	11600.48	15202.27	9248.58	4689.82	7028.33	9598.93	5894.41	2751.23	6133.15	5608.23	2808.37	7156.59	5571.65	4058.90	5660.79	4378.88	3186.80	3796.87	3254.25	1770.99	1343.74	2336.28	6241.65	4381.53	3160.03	1262.92	3065.99	1976.06	2181.41	2028.52	2324.61
224			3626616.25	11557305.00	2099277.50	52745.80	30238.85	24860.32	15221.74	10355.72	17800.77	19467.39	39992.50	18401.69	2256.87	3632.83	4202.23	2356.34	3537.75	3512.90	3620.25	2551.30	2372.39	1961.34	2063.19	3209.42	1940.78	2959.74	1014.80	1567.54	2798.16	2194.65	1526.28	1100.19	2763.20	2039.03	1885.58	286.33	1917.34	1708.44	551.63	1278.53	822.88	1350.32	1819.58	1239.51	833.80	783.71	685.73
225			1120524.75	3825430.00	275810.68	20127.14	26264.20	8792.39	22218.75	14304.56	6504.06	8994.71	4895.96	3851.29	3768.19	4959.74	3176.37	3192.84	3462.88	5335.43	4989.18	2775.55	2945.83	5552.34	7016.41	4828.14	2002.46	2109.91	2040.18	4592.44	7077.93	4807.33	2677.53	2036.52	2346.16	974.26	1101.74	557.82	942.51	1141.31	1231.42	1269.91	1037.19	910.93	1076.93	755.45	1284.69	1469.16	819.99
226			563732.43	2440275.50	104338.83	19659.97	32044.64	11774.21	10147.77	11055.56	13628.81	19650.23	40418.65	9972.93	16093.47	8331.22	14706.34	15386.41	13464.59	10573.42	6867.18	7723.92	7284.31	13330.71	2646.53	5201.75	4797.67	4840.36	5453.25	4077.56	6612.69	12166.41	16594.74	15185.92	17914.09	7161.11	2849.83	3484.30	3742.49	2175.38	3166.07	2626.06	4754.94	3948.98	2071.65	2341.34	3458.72	4442.79	3327.50
227			1161290.37	7798227.50	427857.31	12604.92	15618.23	21826.41	20275.44	42237.40	28760.74	12035.34	10774.42	8444.97	11247.27	8031.72	5568.12	13476.39	18283.85	9072.01	8344.01	18867.08	10024.60	15476.73	11911.69	7713.09	2985.66	8255.43	6059.03	5844.03	5293.86	2059.72	6373.60	5996.12	4541.27	3216.27	4300.53	6684.17	3548.96	3464.93	3549.94	2618.38	6419.81	5756.46	2886.41	3901.80	2620.02	3102.44	3559.47
228			494238.03	4421918.00	90194.78	18044.68	23017.23	18423.80	17935.87	10054.64	16433.42	13954.79	25070.39	14422.11	10977.08	15543.78	14792.33	14023.41	10275.56	10639.83	10949.72	5036.05	7755.31	8785.25	7916.66	12493.90	11434.79	7678.54	9768.92	8768.49	3885.52	2941.99	4002.92	7178.95	8123.38	5783.56	2898.80	4970.64	5004.99	6590.23	2763.28	2455.55	2969.74	3358.83	2465.44	2038.15	1589.48	916.20	995.72
229			438828.84	12141997.00	250786.26	44975.15	39113.43	27863.53	21407.44	10192.16	38260.31	15744.26	9654.49	10126.96	22050.64	18144.98	15237.06	15560.55	6462.15	10700.91	9826.88	10906.10	16349.50	5473.43	24187.13	12284.66	5705.55	6934.12	3620.81	7872.74	6206.88	6051.32	6105.86	9352.56	10282.50	11317.16	6481.73	4438.90	5413.20	7432.86	3634.74	5844.63	8120.22	5350.96	5445.80	4674.55	8530.54	6304.21	5514.79
230			725048.25	5490779.00	226384.00	15485.30	12487.58	10399.12	13021.35	10276.41	9484.39	7956.68	13380.87	3110.24	5436.85	5158.17	3558.98	5378.68	9552.61	7843.18	4062.96	3999.82	2539.08	2644.57	2817.35	3032.96	4643.20	7580.09	5965.64	8175.78	13584.69	9768.22	1828.57	2689.07	1610.24	8691.02	9315.00	3936.25	3753.64	1883.94	846.52	2244.21	4863.64	3416.49	2951.70	3674.56	2358.35	1982.72	2191.70
231			807395.06	2529780.25	127377.57	21685.13	8059.95	15101.70	9503.81	8131.43	7588.38	7078.29	5956.57	2992.81	1661.35	3585.62	3924.15	4440.11	6098.47	7124.60	5539.24	3698.40	1716.55	7916.76	10250.20	2785.32	1616.06	2543.82	2116.88	1353.64	1239.58	2050.52	1512.41	922.74	3509.30	2927.82	1238.25	706.01	1524.98	2309.12	2278.06	1220.92	652.93	1142.78	1726.97	1593.67	2069.91	737.18	564.66
232			1950478.50	5428898.50	343370.31	14585.73	12565.29	5579.22	7140.74	9405.55	14272.37	27656.58	7911.47	14254.26	14714.02	8531.40	2092.35	5889.44	2741.02	2427.04	2525.22	3174.97	4405.94	3961.57	6158.20	11933.27	16630.22	8837.92	4726.16	4386.49	890.44	4114.18	6432.95	3612.34	4130.60	3878.60	3844.32	1963.83	1366.67	946.47	777.46	339.15	902.75	4423.96	3614.46	3795.55	3556.35	1473.29	1068.58
233			1100915.87	6453923.50	285483.06	14205.80	10424.95	5218.82	18505.43	19853.63	21641.86	20084.40	21428.65	5798.62	8674.88	10057.58	8366.07	9592.51	4086.75	4430.40	9461.61	6401.64	5754.33	8527.12	19194.43	12113.42	8405.78	8884.42	6629.58	6248.89	10956.30	2845.44	4246.91	4365.38	4347.59	3922.73	2728.47	1814.27	1726.83	1061.71	1257.00	844.94	2056.14	2404.21	2913.53	2279.36	1943.50	775.05	1806.90
234			1205066.12	5002591.00	205796.06	34816.07	13381.85	5427.32	11791.84	9021.03	8839.17	7954.84	8496.05	7780.72	9960.00	8608.00	13125.55	7414.55	15035.04	12668.57	11329.09	3822.60	3546.75	1201.79	2554.06	3362.54	10317.20	9104.25	5892.29	4705.60	2739.09	4017.32	5119.74	3608.95	1267.22	1727.92	2410.03	1606.78	3637.99	4850.00	4287.36	1061.54	737.59	1114.71	2755.84	1730.24	1860.85	1525.48	1046.79
235			922151.68	6903335.00	244449.70	13450.50	27810.74	6639.00	28735.58	20417.22	31206.05	3412.38	4976.64	9349.62	11003.63	9574.16	4335.44	6141.89	8503.64	9971.45	6114.10	1803.11	3826.05	6703.35	10620.31	2886.08	1722.23	4076.18	1814.76	2552.30	5673.30	4349.96	2769.06	4988.73	2236.87	2663.90	4686.01	2489.21	5536.05	5094.79	2153.65	1975.28	13	1134.63	649.09	746.59	542.45	294.69	2156.01
236			238488.81	5166717.50	325784.62	24817.69	7156.90	9111.62	10436.84	19051.99	12681.66	15167.81	10948.87	14386.43	13545.68	3892.21	5591.55	5806.48	5838.21	5698.73	4051.81	5327.31	5849.62	3085.58	2884.23	6392.44	5500.12	2442.38	4101.26	5100.31	2330.14	3991.43	4407.98	2417.33	3323.26	3365.78	3481.73	1072.46	1639.13	1717.09	1496.82	1357.61	1294.07	1469.35	990.63	449.26	761.43	919.84	898.72
237			7496863.00	34164184.00	8898743.00	248491.32	45168.68	17764.80	6053.36	9251.69	11557.50	11721.45	11642.04	6502.52	10834.39	19814.84	16285.68	6597.49	1382.47	8067.85	9434.65	13063.54	8197.00	3838.97	7087.84	5506.62	10948.60	12431.50	10916.35	5746.23	6460.91	3163.37	4585.09	4718.99	1203.20	2592.72	2927.46	3612.48	3500.73	3986.81	2757.03	868.97	1427.59	2765.05	1351.19	1865.64	1473.99	1268.19	864.97
238			1839595.62	5140409.00	646986.18	14118.29	5584.73	13646.09	18385.00	9482.11	6162.55	10787.11	6823.04	10862.90	23908.06	15087.86	7214.40	12052.16	7543.66	4249.61	6087.88	4605.24	3577.31	1691.35	5403.71	4746.98	3656.79	3959.47	3911.14	4869.32	2437.62	4640.26	3641.24	2446.47	2118.00	2942.23	7172.86	5943.64	2675.84	2958.02	2353.87	3085.88	1592.55	1002.45	1945.54	1294.28	915.23	1555.26	3509.89
239			996499.37	3153982.25	228185.95	12987.91	9055.18	7923.80	5506.04	3274.44	11104.25	6832.70	3116.96	6290.28	3818.80	8122.87	6713.95	5266.69	4199.63	4777.99	3933.35	3853.22	1744.72	2936.02	3417.57	2707.85	3061.02	2747.53	2697.45	3066.46	5809.57	2164.89	1403.30	2988.34	3727.91	1074.50	1769.60	1694.68	1091.61	1236.96	949.13	1760.23	1436.03	913.22	1158.26	616.20	731.10	954.49	581.91
240			1107792.62	6433184.50	279907.28	20389.98	30243.74	11774.23	8409.59	14643.53	8727.61	20932.62	14144.62	18061.07	14695.25	6525.53	12280.91	21166.88	15109.17	7894.25	7266.61	10347.57	4557.56	3143.72	14021.87	17594.38	12579.45	5653.28	8294.05	5660.30	5305.89	2447.13	4859.79	3799.42	5641.08	3298.63	2181.53	3073.93	4315.08	3243.07	2203.12	1829.41	1452.80	1727.67	2656.75	4219.30	5360.02	1714.53	2906.34
241			237240.29	1827279.00	90948.39	7619.16	5916.45	15325.25	3412.05	8646.09	9336.17	7048.26	3472.79	10653.44	8096.62	4516.26	3435.25	2866.64	5482.84	5600.12	6686.42	3527.50	5099.75	6295.96	4623.91	2708.58	2019.29	1373.34	1144.17	1368.72	2320.58	3728.99	6686.86	3013.96	2284.59	2190.76	4328.57	2436.90	3853.95	1696.48	1429.00	1270.83	1594.49	2236.47	1382.25	1228.79	926.97	1299.39	1099.60
242			1602612.87	6858885.00	639279.12	12353.33	29859.50	36613.38	7976.50	15104.28	20576.22	14615.82	12661.31	12813.57	18150.65	5677.20	9386.26	9105.68	8821.76	14101.55	12548.58	3331.63	6572.38	4033.56	7204.42	14723.86	17238.05	21135.37	18468.24	13770.04	4290.74	1303.58	4085.37	6164.33	3916.84	2857.72	5075.07	3378.92	2373.16	3713.48	2352.03	2450.19	899.17	1101.12	2521.59	1906.23	2129.88	2686.36	2393.54
243			357655.15	5372285.50	110693.58	20118.36	36841.96	38457.36	10883.03	32367.81	35168.55	17168.40	33183.66	22584.75	7080.44	5589.30	7424.03	8038.48	15641.03	24050.14	13911.65	13799.65	12031.65	10304.10	34901.32	16769.55	5012.78	13195.37	9606.16	6570.28	3567.55	7763.30	3910.64	6665.67	4419.04	4600.95	9352.67	8037.96	10878.35	4506.60	3667.46	3529.80	3948.02	4022.83	1433.18	7709.77	1966.74	1117.19	2564.42
244			921955.56	9017873.00	446477.56	19050.01	10528.39	16112.42	9796.67	22701.35	6426.63	7826.15	11249.99	4774.73	11512.59	4861.99	9870.34	8177.81	3466.01	1715.03	5780.97	3999.72	7959.19	5507.21	9922.30	10699.87	15795.45	4757.31	2709.98	4728.14	3991.19	2448.84	6528.05	4329.96	15894.70	6202.88	3899.45	2761.00	6669.98	1649.11	2402.26	3190.22	2600.25	6256.47	6447.09	6184.02	5073.05	3613.96	2477.63
245			1153636.37	3130191.00	254357.48	20599.29	13001.39	11338.00	4910.82	7612.68	8774.01	9715.21	5080.86	8207.99	13558.14	10419.44	9308.04	7021.27	16202.08	19810.57	13016.14	5134.13	3523.54	7650.12	8880.15	10501.30	14345.09	5709.83	1821.77	6825.44	2111.26	3238.82	5323.00	4130.74	2158.39	1644.64	1714.43	3707.32	4734.51	7814.87	6529.82	4957.63	1718.95	1680.57	1408.41	6489.32	3673.94	1921.05	626.94
246			2284423.75	5707697.50	306964.18	26381.49	4224.83	10380.85	20571.28	23963.37	31374.98	26688.25	10178.85	8435.68	3737.20	4912.06	7894.42	5651.10	7571.82	5501.62	5477.05	5964.45	8307.62	8474.71	4977.07	4903.70	3743.75	1614.60	2046.35	6814.84	2792.01	2950.98	654.47	1177.77	775.42	1943.44	1987.28	1392.32	1339.17	1257.34	425.76	1482.25	888.25	1773.05	838.20	918.98	1285.46	1466.32	849.75
247			572068.87	2857864.50	176761.75	8592.69	8264.49	12802.89	11003.12	8901.34	9112.28	13980.95	8058.25	8038.36	6056.13	4262.59	2294.47	9706.86	5547.07	5564.99	7675.26	4534.52	3843.25	5954.40	2389.18	3488.12	6152.15	5769.51	4590.92	1551.48	4867.25	2017.12	2084.18	2226.61	1702.21	1446.40	2647.42	994.98	1766.89	2093.05	1454.87	1108.97	2310.01	1343.49	2672.23	2580.57	779.08	1222.81	1385.53
248			1030433.31	4570124.50	194188.67	17152.81	20403.89	10618.51	7734.37	4311.08	3557.78	6183.14	9107.33	7654.82	8668.66	5992.57	10949.86	5593.98	3161.55	8222.39	5903.62	6745.55	3088.96	2008.23	2725.06	1974.25	3522.56	3225.14	4063.05	3945.46	3186.18	2451.51	3358.25	3352.97	2895.39	2417.07	2720.21	1925.54	1494.33	2402.67	2128.52	1834.12	1557.85	2604.34	2400.68	1479.50	1968.08	2489.93	1423.81
249			166514.78	4018550.25	182054.28	20351.09	41171.75	19784.27	29175.80	16973.81	19549.17	22830.66	14099.34	7729.93	9588.62	9863.57	23186.47	13928.69	11781.77	5854.41	17421.50	17200.59	14113.63	9001.19	2477.52	7792.51	12068.24	8676.73	13373.10	5839.45	18166.64	11964.52	6355.97	4495.03	8348.46	9946.80	6501.27	5369.09	2982.95	7146.21	4006.40	1328.49	5941.63	3342.76	2086.03	3594.66	5061.34	3328.15	4407.80
250			13940518.00	35604332.00	3468434.25	23020.18	2933.04	23391.24	32409.64	37242.87	60442.11	42777.54	18362.91	6672.46	12218.38	9089.80	20632.89	19903.84	13617.84	24853.30	6159.38	4871.92	10119.41	7921.21	4642.48	7251.58	4983.32	9676.67	6179.55	10483.08	13084.00	10744.00	10137.83	5830.36	3059.64	4130.38	5581.65	7931.68	3077.45	4232.09	4741.43	10005.54	4061.72	5324.28	4374.85	2783.80	2994.02	1353.05	1598.40
251			2083097.75	24749180.00	1005289.37	35834.23	20519.65	40726.88	10935.10	41175.90	17216.72	13898.79	11226.78	8122.16	2590.19	18748.88	6345.95	10779.41	10412.65	8853.42	6711.81	16525.84	16674.35	18330.30	23220.25	4030.96	4782.30	3652.24	5721.20	5309.60	6821.46	15376.48	6221.76	1408.95	8355.03	4299.63	2275.24	3370.50	8788.04	7163.97	1725.80	1620.01	3300.69	787.59	2632.07	4120.65	8441.43	5169.30	8262.76
252			95478.56	1073045.50	67077.03	8947.14	17190.68	17619.07	8069.71	4905.65	6990.63	7098.12	5841.64	7128.78	8731.35	2850.61	4274.39	9461.94	9107.72	4587.09	3334.91	2824.83	1446.34	3543.28	3217.76	3290.38	2427.04	1086.69	907.92	1183.42	947.69	1075.63	1276.46	2209.88	2384.75	1988.97	1952.68	2864.32	2941.96	2987.55	2831.21	2168.00	1570.75	897.21	787.84	798.44	829.99	822.20	694.39
253			8823964.00	28032716.00	1471484.12	25993.08	24615.52	11353.34	34326.27	23128.02	24853.91	21321.55	16439.12	24786.33	19638.78	7642.10	8093.11	9992.30	12247.42	14606.59	14272.81	8062.89	20828.65	4199.73	6265.07	6982.14	9461.66	9170.33	9474.36	7362.17	4656.36	2940.96	7994.48	4078.13	5965.42	5651.67	3798.17	7051.42	5763.99	5766.23	4105.03	5431.56	916.16	1563.60	1667.73	2369.00	1985.84	3140.70	5915.38
254			622640.87	6542411.00	998608.18	77420.96	17222.11	25061.76	11573.11	8743.11	18629.16	14371.79	10654.45	9046.31	3833.09	5375.94	8376.83	8640.48	7593.63	4681.79	6365.32	7115.94	4920.33	3779.40	7133.88	8692.30	19745.16	14332.76	6870.66	1503.30	1138.62	1319.70	2559.06	5851.44	5115.67	5489.49	5612.82	4444.98	5141.80	10758.10	5420.81	3082.83	6478.11	3185.02	3212.95	2380.04	3249.28	3263.13	3217.14
255			8395294.00	25464516.00	31754934.00	1388648.62	191507.06	15715.72	11992.37	7324.35	12443.91	7961.30	4148.67	4692.44	8727.29	7940.97	3896.86	2372.17	4544.19	3029.80	5214.93	4488.27	4048.90	9257.28	9246.27	7457.52	5991.71	5103.44	3487.26	1934.37	1179.12	1932.60	1631.46	1099.01	2217.10	1477.73	782.95	1301.49	815.54	1650.79	735.35	2638.37	3373.94	2204.52	3209.05	2518.05	676.95	818.01	1922.66
256			2091584.00	5561713.00	386008.09	42784.26	11009.98	8088.60	5001.61	7758.08	20628.59	12682.33	7304.16	8236.34	5008.38	3429.80	4380.98	5296.23	6315.38	10331.26	6626.88	3306.52	5168.76	5228.00	4448.87	9088.63	5097.43	2174.61	3012.15	2162.10	2478.24	4182.25	1714.21	1988.10	2901.01	2159.81	2420.75	1935.18	2301.31	2486.17	3039.35	1892.82	950.70	1213.15	1274.17	2212.96	1397.00	1305.26	720.18
257			4042771.00	31728840.00	1084591.75	30652.16	73014.84	18263.71	58310.98	11818.77	5612.72	8891.99	9003.70	17443.56	30102.25	14338.86	25664.73	15348.45	36032.12	49905.87	11681.74	11821.20	2824.14	5951.50	2246.62	3626.45	4799.53	7628.72	5824.49	3011.86	12616.13	12040.26	12177.28	3702.63	19286.14	32836.05	8683.51	1875.18	3325.04	4696.27	3733.28	7342.73	9930.44	4398.89	2266.62	3513.41	1406.32	1042.29	1019.68
258			3653012.50	8996369.00	1089677.25	21516.76	11762.96	9944.54	3338.64	4147.64	19054.96	13959.29	6569.30	4835.99	3619.22	5200.27	2926.70	6625.12	4981.97	4795.35	4409.20	1702.74	3892.58	2488.06	1299.39	1458.31	1442.80	1165.58	2750.40	1173.38	732.30	1617.92	1315.89	561.48	940.66	1269.14	1050.29	646.10	1188.83	575.20	1070.06	873.26	272.11	304.68	648.01	843.38	877.66	433.80	481.30
259			5441718.00	13694330.00	1746514.12	40917.29	20642.11	12949.49	13600.87	27249.69	13409.14	8853.15	16643.39	30624.94	21328.43	7223.30	4695.57	10450.15	9288.40	12283.75	18000.63	5208.64	3695.10	4984.05	3449.88	3867.95	6902.52	3944.75	2507.79	6834.35	4293.28	9035.74	4784.58	5795.17	2483.77	1574.04	2889.93	2722.69	1901.73	2544.76	2894.00	4589.73	2583.18	1749.68	1311.79	2981.62	1685.03	1796.69	1917.59
260			5032276.50	28683880.00	3195754.25	132791.64	24677.88	20653.73	25719.41	76680.58	51437.97	31182.73	10295.24	43242.79	23122.37	19321.65	35699.65	21794.06	29050.35	22612.68	15426.11	3171.58	12451.83	12180.50	39983.65	25366.48	5068.05	19442.26	7966.27	10231.23	8608.10	5453.89	3741.16	5439.87	7862.69	6034.51	7998.29	2408.89	6263.19	5540.86	2932.45	2907.06	2384.60	2949.58	2941.31	3953.97	3372.10	1577.97	3193.11
261			1957012.12	7815030.50	472595.25	9940.94	10720.71	11071.44	7732.18	7275.45	13751.34	10984.78	4769.01	12450.22	14411.89	5040.92	5261.16	6597.83	6202.81	1559.88	2361.31	2847.94	3866.33	4535.59	3740.32	2846.21	5283.75	4225.48	1623.50	5552.46	5897.55	2787.26	1715.38	1641.96	1408.18	1572.51	2535.40	2046.08	1953.58	1825.86	1250.78	1005.65	1404.72	594.37	676.83	2143.90	941.63	612.20	1127.43
262			587321.56	8916625.00	281444.68	27336.61	22087.66	29859.78	7136.62	56408.70	30213.50	17522.95	13923.30	13493.80	11592.04	6275.66	11068.63	12645.71	23755.47	10801.03	11804.87	15094.48	9548.74	10813.25	11174.39	6108.59	7444.84	4764.92	5627.35	5423.26	7623.86	8962.11	6759.47	8184.84	5645.44	4267.17	2991.00	8208.26	5731.76	3707.13	4307.37	5962.52	7103.16	6497.07	4130.28	2060.33	3395.72	1848.01	3933.52
263			314021.59	1223669.87	66424.03	6173.86	12849.59	11409.75	14525.54	9876.43	6037.98	12022.35	5861.71	3517.73	3509.99	1728.96	2000.30	2061.44	1802.17	1209.15	1085.65	3871.57	4032.63	1970.64	1382.89	2312.14	2571.42	2025.44	3395.07	3125.10	1760.48	1393.11	855.86	1264.10	977.23	273.93	1139.69	1159.23	661.07	706.56	601.85	869.88	575.90	461.19	414.74	573.98	1099.39	699.66	351.69
264			962418.00	4096123.50	199144.18	9040.12	11174.72	9371.69	7617.53	3112.50	5124.35	10550.16	7466.43	9914.26	7961.49	4209.97	4452.73	3809.07	9345.50	4830.04	6605.57	4983.81	6198.09	4669.54	2475.60	1822.11	2193.57	2001.91	3166.97	4285.26	4498.48	1988.63	2757.02	4817.36	4584.30	3944.68	1973.15	539.94	1771.54	1783.57	1526.96	1488.21	930.10	614.87	1315.16	1197.24	502.93	1254.42	976.92
265			182046.93	1511199.50	86074.23	6958.35	11024.64	3623.30	7600.53	16571.32	21643.99	9739.26	6761.57	7864.14	9762.13	6890.95	11714.40	6127.33	12109.80	8538.29	10413.74	17669.95	12733.31	3411.63	7888.26	12802.37	2513.80	1918.37	1817.96	1965.96	3873.30	7155.19	6964.87	6051.93	2300.10	4341.04	3532.60	1123.72	1969.19	1537.74	1571.47	2164.75	1807.82	1224.31	3161.08	1689.76	1277.90	1470.05	871.28
266			210652.75	2059770.00	187682.14	33376.18	15742.99	6821.24	4758.63	6050.54	14698.10	18918.00	5588.48	6277.20	8390.13	3637.28	1604.53	3098.42	5170.28	5176.67	2680.41	4726.02	5832.53	3269.81	2873.34	5646.67	6079.04	2486.39	2601.17	3337.32	3416.66	7983.45	8209.46	2834.24	2105.89	2092.08	2069.26	901.90	1243.09	2357.37	2387.39	3095.96	909.03	1968.71	1939.82	586.58	762.84	859.47	941.64
267			238709.17	4610965.00	144016.17	12488.05	8543.52	14265.67	22842.83	23560.78	22269.71	20892.96	33811.16	14315.13	7319.64	7020.16	5094.55	17282.22	10375.52	5496.16	5710.49	3291.36	4182.05	5411.25	4385.83	4169.25	5204.53	1775.97	3981.96	3079.46	4537.70	4345.42	4099.02	6148.96	5915.84	6082.02	2981.25	2522.57	2517.24	2209.12	1054.00	2525.35	2167.06	1405.67	1794.72	1496.00	2196.07	3823.15	3553.75
268			4862967.00	14743428.00	1891112.00	13844.75	9406.25	27502.47	20970.40	32980.74	21967.31	22331.58	15605.97	14966.24	12188.25	16260.34	13730.13	18175.15	15273.07	7552.95	13968.73	6090.38	8648.09	5011.23	6847.98	5863.42	2961.70	3130.60	3548.70	3327.70	7344.90	6271.97	3700.56	5694.58	6403.81	7925.46	4940.50	5603.18	8403.92	4410.72	2624.03	2965.00	2728.45	4030.01	4170.90	4482.18	2957.44	1864.51	795.28
269			915271.00	12223161.00	383250.31	43033.01	31813.78	37022.70	53795.78	18030.21	41146.62	23622.32	27376.26	11915.07	18901.17	16602.52	26839.41	29086.36	28382.12	18675.16	8301.94	14853.98	11944.81	7966.86	6905.48	18763.21	16684.16	6910.34	8099.11	14118.57	11101.57	17365.89	16245.29	5857.64	5548.73	5730.56	3348.39	5324.69	6168.26	1872.66	3140.00	10239.46	13496.00	10115.63	6629.63	2190.87	3452.44	2277.51	2484.41
270			99053.11	2348633.25	120410.13	42256.65	49383.32	22696.10	28067.05	25606.85	38941.92	34000.58	31330.64	15122.52	9335.70	18373.01	25226.01	27665.79	38769.93	17136.33	25189.68	29260.44	15569.91	20734.11	7277.27	28386.13	25191.73	12907.30	12875.80	7709.54	31786.11	26715.59	3829.45	17172.17	10431.00	4473.73	3092.00	8681.90	31211.56	17697.78	7918.37	7960.93	7323.79	14916.85	7191.11	5093.36	3264.33	2384.70	11160.05
271			286783.43	1950286.00	137621.39	30327.29	21174.98	34153.33	20572.90	9339.56	8802.06	7467.17	9912.24	9218.28	6109.10	3926.02	5827.56	5964.16	4385.43	3300.41	3359.24	1853.87	1480.17	2444.48	5970.64	9204.32	3551.24	1255.05	1284.37	3740.44	2884.53	2815.03	1137.04	2380.98	5860.87	1363.78	1195.25	2973.55	4450.21	2617.14	2026.89	1200.02	2032.36	2257.58	2123.74	1330.92	1627.67	3041.86	434.53
272			44778.71	998676.37	58112.79	14797.22	9575.47	32464.84	38481.73	23309.84	8815.28	37423.58	22352.13	27808.93	12996.13	14665.92	8148.90	6015.86	8719.15	13461.92	16048.14	5784.89	9509.11	10774.98	15956.12	9789.36	10829.27	13250.21	7559.34	7726.68	5716.38	3478.05	5037.72	6103.80	4388.88	4225.32	3244.71	4918.76	8118.72	6561.50	3865.38	4681.11	3978.92	6274.01	7246.44	6645.27	8676.21	6642.60	4341.42
273			6675970.50	23635074.00	2330101.00	16747.69	12609.90	8064.26	3935.48	9103.23	6784.42	4717.60	8966.75	10543.87	10818.42	8771.29	8101.52	10870.85	4268.53	8222.89	4136.44	3059.58	2649.33	2689.57	5508.77	3047.94	3674.52	3110.00	6948.53	5297.28	4739.45	2826.94	2615.71	3617.28	2572.65	2776.72	2856.54	1603.25	3865.25	1470.87	1750.98	671.52	530.41	1848.69	633.84	866.05	966.39	1330.08	659.04
274			1008439.06	3534619.25	148152.00	10765.16	10575.70	14067.52	12236.09	13991.93	8259.13	8650.81	19976.92	5645.70	2847.08	20131.86	7770.60	4693.83	1621.18	4116.88	3345.27	3716.67	2545.49	1695.97	5389.00	2216.81	6298.84	2861.84	6892.33	4135.08	3304.95	5337.93	6604.66	4862.83	4724.60	7843.37	3781.20	1817.19	2524.79	1630.12	1580.34	1543.95	1259.09	1422.50	2479.40	964.62	1221.43	1729.43	756.55
275			8375869.50	17910386.00	2227182.25	18014.62	15282.43	15876.37	9324.01	11753.14	7445.10	5932.55	8353.02	6604.34	4345.51	6609.27	5801.45	4908.22	5103.71	7148.79	7031.00	4539.70	2291.14	6205.47	5468.62	2933.38	2474.41	3540.69	3608.88	4468.47	4640.56	3233.92	3838.54	3148.47	2907.56	3081.56	3416.74	2149.76	2848.32	1707.41	1735.48	1452.28	1044.89	1258.95	529.37	1145.48	846.44	1512.66	1202.65
276			3527962.25	8002845.00	749789.18	67546.44	60014.37	18382.10	10409.44	5491.73	10910.56	7967.13	10373.94	4072.63	4482.83	3695.03	7878.80	7963.54	7939.04	3273.63	4695.79	4339.39	4579.69	5349.50	6458.60	3349.20	4833.38	3748.03	4259.79	2225.11	2955.08	3201.01	3185.04	4036.17	1653.76	1875.75	1573.33	2042.71	2436.40	1411.67	1063.15	896.53	1107.87	1347.75	1055.74	1017.58	651.35	970.55	688.15
277			1495738.50	5075786.00	8737108.00	5439612.50	129722.57	44447.71	20369.76	26977.90	10011.94	29440.56	20760.42	7308.08	3722.56	3795.52	2986.48	3536.78	3694.03	1498.84	2616.72	2253.49	2522.74	3528.65	5792.32	3384.53	3415.17	3532.94	3129.91	3316.35	2245.23	1009.38	1030.27	1201.90	1898.34	1230.33	1045.43	2088.06	1995.69	959.85	659.82	598.21	1085.02	1413.18	1437.02	758.05	823.33	1072.66	759.49
278			2252603.25	11797490.00	632063.18	40179.92	20196.15	17691.74	14484.13	15293.22	5422.89	11400.88	11513.30	8596.44	12797.84	6324.72	8728.00	12455.96	14800.64	11733.02	12918.17	8391.20	10153.35	9865.34	22958.75	8965.82	9649.93	7105.35	8985.16	14260.63	8467.65	5867.78	3858.34	5143.93	6761.07	5809.07	5035.94	4299.27	2462.73	2737.40	2460.25	3283.01	4550.91	2437.75	1647.69	736.89	3483.88	3508.24	3519.04
279			1081587.50	6900309.50	338714.65	6604.98	9553.77	13926.05	3698.86	4215.27	5474.73	4842.54	10661.50	6796.49	9604.94	2445.00	5754.15	3202.27	6241.45	3868.20	2899.59	3046.82	3433.93	6521.60	3820.59	1468.50	3599.48	4376.58	3834.63	1783.37	1366.79	1298.01	3546.15	1617.53	3436.79	1424.55	1592.05	768.14	2109.65	4919.16	3396.75	3264.72	2878.52	1564.00	701.77	821.84	965.83	570.31	1216.83
280			189269.53	4520700.00	130779.25	79905.89	115560.96	27597.60	12012.82	24005.11	18852.18	25357.23	23025.89	20578.03	28472.15	45634.51	17920.71	16664.59	20464.79	5769.87	10093.53	20823.47	9480.01	11197.56	18471.48	14170.32	6664.76	16066.95	10492.62	6669.94	8116.07	3558.30	4283.80	3315.94	8124.64	4681.38	6415.91	5422.09	3988.90	2893.56	2732.99	3347.63	2171.61	12935.77	18810.74	9260.73	8039.70	2190.54	3090.95
281			49732.41	457568.12	30343.52	10131.16	16896.02	15457.16	12520.77	20109.46	25673.54	26645.42	9451.11	4313.13	8284.98	4745.16	7113.62	3413.58	6214.03	5069.42	6885.66	5034.45	5560.70	1978.03	3948.87	11141.31	8966.77	5635.10	3817.54	4767.83	6998.34	3477.67	2964.05	4746.57	1519.21	3191.98	2786.87	3213.01	4508.99	2112.02	1256.31	2754.45	3999.42	3115.61	1861.10	1438.54	1106.30	2843.50	1079.51
282			1032332.31	8377728.50	2401392.25	338243.84	27582.61	11593.23	7968.33	9602.76	11176.78	10824.17	9481.23	8042.09	2656.01	2492.78	3071.62	5465.91	6549.06	4729.53	4772.64	4208.83	3182.08	3299.19	2561.40	4307.82	1845.58	2275.37	2356.90	3207.35	1599.48	2171.39	2963.41	3123.77	1729.19	2602.79	2380.85	1521.19	1354.70	600.25	1332.18	1903.96	609.83	696.05	601.94	1073.37	1021.67	750.21	631.91
283			295262.34	4618791.00	114122.39	15742.29	17985.98	11127.70	8944.37	5903.81	9152.60	20051.78	9073.58	6761.47	8747.62	10401.82	11771.57	8185.68	2691.40	3793.55	8741.06	3857.80	5857.13	5268.45	8758.46	6676.39	2505.83	3887.48	2652.14	4148.35	5615.61	5084.02	5051.18	3916.70	1498.15	2559.74	2135.13	2002.78	3438.59	3565.95	2833.72	762.03	1166.58	675.92	760.34	1149.21	2804.64	1456.35	765.93
284			72607.23	1594748.12	40564.25	20903.36	16476.57	12673.76	14278.35	3817.32	14836.74	13576.69	18789.96	31946.13	14281.64	5032.79	11390.73	7772.29	5159.53	4386.53	2986.70	10134.64	12615.16	9547.62	9679.98	11487.11	5207.34	9460.16	9273.31	10677.41	2810.41	4914.62	814.99	1388.51	2585.04	3559.81	3453.60	1303.57	2698.49	4823.04	3729.71	7753.03	1521.16	4378.71	1206.60	1036.68	1064.46	3692.73	2524.01
285			1066777.12	3758791.50	292971.21	17898.94	13940.67	10188.08	7459.01	8722.17	9246.59	18878.31	5623.71	2714.33	2813.91	3123.01	2945.27	3536.10	2530.96	2181.90	2942.07	2161.22	1213.15	1338.64	1324.11	1485.36	1579.51	646.58	435.66	1108.19	1792.35	870.84	677.17	900.96	1561.79	711.71	827.70	457.48	880.47	374.75	213.71	187.15	591.58	223.49	287.11	172.47	839.43	621.48	632.76
286			7662514.50	50747392.00	3168358.00	17645.05	39272.34	13966.18	35232.03	44813.95	20747.99	15467.25	22400.93	10600.02	22938.37	6987.41	19085.80	11014.41	17382.19	9312.05	13146.88	17320.02	16708.50	13121.54	4096.51	6595.14	7695.77	8600.95	14595.78	5347.34	4522.10	5861.23	4144.10	4175.12	8776.11	5378.76	5191.71	3743.01	4455.82	3129.49	4677.08	4017.50	6312.97	4183.21	4034.76	1648.45	5159.82	2618.60	3656.56
287			1038925.81	5280674.50	731581.75	98464.45	73089.07	28553.77	4045.39	14643.14	29839.42	19391.34	7655.76	7833.85	10586.67	4491.76	5995.61	9062.81	9097.94	8074.96	1964.45	7124.39	11622.02	12182.49	9484.90	4186.17	7657.91	17326.98	11273.52	3553.22	1891.78	4351.78	5433.48	3038.09	1196.79	2445.18	4166.97	2641.09	1471.95	2655.38	3030.00	4877.15	5051.90	2923.82	4000.90	1442.47	2165.95	903.72	1188.50
288			1001867.75	23666786.00	1482821.62	58054.47	40890.64	49004.22	50948.79	25272.17	41838.58	20758.64	24427.14	24428.74	26954.50	41657.09	19067.75	15898.70	17039.18	18455.12	10447.84	18882.71	11033.24	6492.75	5581.60	19692.42	9577.11	7346.69	11057.04	14215.99	18435.26	13880.73	9500.35	6354.19	7792.05	5110.35	5983.20	5578.34	5821.29	9359.19	14106.17	8743.93	7234.61	5330.48	5806.36	4331.37	3109.11	3359.66	2161.82
289			814881.12	15762704.00	366671.53	15348.63	22035.18	11533.25	11858.66	15810.35	12622.58	8656.97	8648.76	5304.25	9651.69	6765.09	8570.92	15661.29	16673.43	8937.25	7918.96	2736.64	2617.99	2572.13	3381.02	2446.67	5468.65	1837.85	2202.98	1802.97	4767.63	3065.40	8077.72	3785.35	5545.04	2168.09	2675.63	2037.58	2286.99	2235.84	3593.70	1756.46	964.76	1713.73	2662.06	2878.49	2064.56	2545.43	1528.41
290			1620805.12	9701606.00	403988.62	11511.11	10955.14	17713.65	4817.27	5365.56	21531.85	6944.19	7529.44	12284.41	4492.74	14776.61	27998.11	12556.81	2832.89	4194.53	5794.23	3080.00	5317.80	5499.89	6916.79	3288.65	3644.69	2640.47	2708.62	3643.89	2409.77	2460.39	1599.84	4416.97	3425.86	2569.85	4875.32	2050.51	1935.59	2175.66	3396.65	1503.78	1044.37	1680.71	829.26	215.45	749.50	2444.57	1626.97
291			202018.34	1735244.00	85357.67	8692.09	10246.28	8676.59	11907.75	13226.96	3722.06	6828.81	10064.91	14988.04	10252.55	8193.96	4633.00	1285.18	1790.27	4083.83	5054.13	4851.21	2777.40	1888.94	4681.82	6107.20	3630.89	3026.87	2238.66	2749.68	3116.05	1634.28	3802.56	4120.53	1156.43	2445.52	2062.34	1432.94	2804.85	4041.69	1777.54	1088.66	1610.36	2360.72	3388.94	1449.42	1066.76	1337.62	1468.60
292			276174.12	4162184.25	186922.37	26543.00	10239.84	20545.51	30195.91	6122.77	8928.35	20933.22	13423.01	12840.55	13077.38	10241.44	6362.21	4653.24	4010.23	7959.59	5209.00	6730.01	3673.54	2550.88	5854.33	7657.19	5902.90	3490.24	4230.75	3344.74	2073.15	4181.20	6346.93	9953.55	6276.92	12756.95	9247.95	8500.64	5112.26	1908.91	5741.45	2690.29	1279.33	1661.59	4230.73	2097.89	941.03	2832.04	3281.85
293			9313718.00	56404444.00	6475053.00	26044.91	22823.14	37501.97	25251.63	30472.72	29599.70	13675.92	24291.52	15077.97	10834.01	14652.98	18445.07	14750.83	10285.65	16460.79	7329.76	5625.12	9136.26	8919.75	12517.33	7381.08	8063.72	13230.39	6275.87	8386.81	2465.77	3915.21	3912.75	5612.56	4444.12	6529.74	4708.33	5759.52	5218.39	2079.05	2721.16	5954.12	5268.88	7349.29	4321.53	4576.40	3591.02	3543.46	5972.85
294			1537827.87	20671582.00	952454.18	10714.59	41213.18	34521.71	10648.27	13251.76	5774.03	23976.51	13454.61	11539.24	7605.05	15732.70	9938.72	4425.69	14500.60	8272.04	12563.44	9950.76	16070.23	4144.82	1121.48	8633.41	5463.00	3304.22	7538.71	13564.01	3220.37	11087.03	11313.29	3026.54	4973.11	3326.43	3250.25	3946.45	1781.67	1455.46	810.92	2923.26	3492.62	3662.61	1846.77	1054.93	843.27	742.49	4909.93
295			417134.56	2573289.50	111801.15	5328.69	9163.06	23471.75	13625.75	14626.19	10049.94	9283.79	10567.40	13692.25	18010.67	10519.39	7578.68	6673.78	6418.84	3637.23	3668.47	7204.79	8189.89	6356.17	5314.60	11351.41	7669.28	3325.76	2531.64	4316.49	4765.59	6912.73	7670.04	3037.05	5769.81	3724.07	5104.11	5821.64	3428.69	2435.48	3574.14	1775.32	2034.07	1822.50	1752.02	1893.00	3394.34	2431.80	2597.81
296			93497.78	1439447.12	76533.89	31961.18	22600.33	12537.12	14774.65	18240.43	18804.79	7062.73	12876.59	6522.87	4797.05	9087.98	5244.75	9481.84	18796.91	13737.87	3622.45	9774.33	8948.11	4114.78	3154.56	1456.28	4711.83	7313.26	5259.97	3056.38	3500.29	3885.39	3265.42	4045.83	4443.43	4535.55	3647.66	1909.95	2879.30	1290.15	3143.12	3071.68	1767.06	1461.93	1373.82	2053.70	2108.33	1522.46	1969.23
297			1189034.25	5323729.00	340111.43	14238.33	12757.25	17400.60	5197.11	11774.83	15178.66	19690.82	6694.11	6393.21	9085.54	8357.73	8973.68	6719.15	5273.35	2073.28	1873.70	3460.73	3737.81	3104.64	3230.91	5716.63	6930.63	5241.15	6791.34	5491.98	3232.94	5820.31	1902.61	897.70	2524.04	3134.30	4071.37	2125.68	1000.01	906.38	1761.30	658.45	836.39	1594.25	1130.15	1093.18	856.32	1445.57	1076.61
298			4959168.00	11940787.00	1185382.62	14864.93	21831.59	17404.49	8835.56	6550.65	10456.97	12814.26	10548.60	11284.71	3756.90	14624.54	8372.54	7029.09	5341.63	4106.36	2996.60	3205.13	3900.51	2323.05	4205.76	1235.80	2853.65	4644.06	3679.65	5410.51	5123.19	1697.41	3572.92	2621.30	3974.86	4158.48	3424.34	1100.92	1655.61	3472.53	1566.68	799.41	983.68	786.84	655.57	1161.16	385.45	901.43	1149.87
299			1458249.37	4787130.00	346951.68	1707.10	4837.28	4271.29	4080.43	1568.42	4812.68	4469.62	6058.60	8203.24	3424.44	6745.82	5204.52	6471.05	4426.44	2244.25	2602.06	4804.88	6561.96	5141.60	5260.76	3785.39	1807.56	2556.27	2722.53	2983.93	3744.77	4474.37	5499.82	3575.48	1301.01	894.91	1623.93	2006.21	3176.05	1362.21	1215.65	1771.42	2309.59	958.09	1182.30	366.57	2103.06	2354.34	1439.44
300			3346940.50	7568004.50	880393.56	21194.62	44842.41	25197.66	14966.84	9400.29	7795.72	4111.13	4763.58	1922.83	5597.62	3481.24	5017.82	4472.89	1645.17	3062.60	1587.25	2092.97	2197.43	928.88	1605.48	2902.77	505.83	2242.34	3476.30	1900.80	1056.09	1138.08	728.30	404.17	501.64	1203.55	1403.45	2211.99	526.90	505.56	907.12	834.63	883.53	673.50	751.90	825.75	441.80	206.02	449.97
301			1114804.37	13102361.00	586506.75	14330.14	14656.50	18579.04	7297.86	17325.62	8688.22	10678.42	8470.90	8497.63	5610.54	5826.55	4642.53	3821.41	5059.37	15040.62	10274.37	3209.99	6050.00	6885.65	3934.12	1912.69	1270.04	1045.63	975.71	2855.27	834.44	1639.81	1634.51	2197.03	3140.81	2396.27	1516.59	2791.26	3602.90	1594.73	1543.67	313.16	265.08	1049.91	899.06	1498.39	1379.26	1416.57	977.14
302			10097535.00	25558874.00	3211069.50	44160.25	25815.55	7717.94	9480.51	3953.00	6116.65	7342.05	3282.24	4590.63	9399.85	7274.77	4564.55	10351.96	4849.09	4368.72	3836.17	4054.06	7650.74	11751.58	8005.34	2391.16	3596.67	1817.15	3658.95	1420.08	2260.67	4484.78	4346.83	2182.83	1688.72	2521.88	3562.76	3390.14	3050.77	2053.22	1808.84	1429.18	1612.42	835.38	1224.40	986.83	1204.85	1105.56	986.27
303			1059596.25	10477204.00	397293.12	26506.95	20688.15	26811.77	18649.95	23881.97	17969.84	9831.47	13869.02	7005.77	8745.05	4936.13	10919.54	14351.88	6302.90	4978.14	6063.99	7532.59	3359.44	6946.96	12206.48	7566.31	4461.32	8402.88	9162.22	3410.97	3439.70	987.32	4104.20	4645.84	4854.77	5163.77	4611.99	5767.36	718.86	3879.17	3730.35	2332.24	2769.51	2570.20	1132.14	1170.38	4440.39	4385.04	4462.23
304			180228.70	664497.06	31268.24	7434.23	8841.76	13800.52	16256.62	23807.64	5021.51	4841.90	9331.39	17312.03	10672.57	7582.37	4857.86	4773.59	9180.30	3734.16	9000.64	6377.23	3010.40	4227.10	5839.59	7209.62	4154.68	1519.98	2096.15	5874.10	6381.08	1786.11	2013.89	4715.24	6992.14	2153.53	4569.58	2485.33	1104.10	2099.79	1046.26	2013.65	2334.36	1403.54	1234.27	1483.17	1346.46	1425.85	2297.30
305			2272609.50	17496728.00	929185.56	15410.60	40951.68	14796.50	8813.35	7742.04	15236.90	8186.39	14138.96	21581.27	3550.47	5971.84	5123.06	5558.65	4400.24	3147.02	3210.83	2879.68	2835.21	2724.60	6286.99	6460.69	5925.63	6644.35	4567.84	8443.57	12109.37	3705.89	9233.57	3870.00	3584.38	1184.05	1765.17	6763.28	3251.44	3885.85	1511.99	3616.35	3924.80	2180.70	926.82	1273.77	1421.98	2365.40	1516.24
306			1228797.12	3631404.25	254889.95	18513.13	33749.95	30998.42	33476.11	27820.24	21638.35	61554.62	10215.85	10701.88	17437.59	31118.57	22546.81	23170.28	12657.92	10089.04	10673.99	21721.43	21656.91	16600.64	13982.79	22236.18	19195.53	13651.76	10857.58	9117.06	5033.93	6045.05	12192.28	3452.93	6431.83	7174.60	5840.74	3460.82	2532.64	2504.55	1726.20	2287.28	3759.09	2263.54	6296.53	1643.03	1384.55	2428.06	3298.81
307			1755549.75	7641781.00	359056.34	30710.65	27098.37	24563.88	10058.99	33412.84	22593.76	25448.26	18926.91	15667.40	12365.02	31712.96	24818.22	35964.64	22484.46	12325.28	11301.44	22407.03	20057.92	17935.98	18211.76	7708.22	10328.58	11720.60	10331.62	5152.41	6039.43	10598.40	14329.23	19449.49	17918.06	4940.60	5973.80	9129.52	5781.16	6289.54	12193.05	15397.97	16804.17	9037.21	3586.55	3239.45	6628.05	8637.21	3557.34
308			242548.96	2851874.75	92896.94	17772.47	26579.78	24152.17	17913.35	13481.77	5080.14	12157.29	28083.72	11068.26	14965.47	4828.67	8304.14	26473.53	9564.51	3329.37	23442.98	19006.13	11031.69	8464.39	2838.12	3880.35	5190.57	8052.27	4585.21	1279.74	3480.59	2461.18	1265.85	3287.59	3915.93	4134.85	3557.66	8576.93	12903.51	5532.94	1705.24	2022.77	1755.68	686.39	1623.18	1151.01	2556.68	3392.53	2194.04
309			558769.06	4707828.50	264712.46	26051.23	8945.23	4770.66	15952.95	14691.18	11664.13	15939.65	10870.37	9319.35	8269.45	9593.50	28800.43	24540.75	7781.91	6698.93	9553.15	3143.46	4148.37	3745.00	7924.28	10737.99	17705.18	11064.26	4177.36	3811.75	3020.78	3254.82	4108.95	6706.28	7700.96	10993.35	4761.29	2012.75	2754.24	4481.79	3585.86	2957.96	2719.35	3470.73	3410.45	3127.62	1590.47	959.07	905.03
310			131923.40	1813307.37	85185.43	46529.53	38956.18	14394.46	25358.16	23899.68	16303.28	11067.97	12178.11	5441.15	11426.36	17180.73	10888.67	9754.52	21152.46	13920.73	6026.66	16128.90	10853.35	9108.86	15287.37	10362.51	9170.52	5536.47	7951.93	11155.62	6016.76	7744.76	6592.77	6557.04	4508.02	6958.13	7064.79	11471.15	8956.90	8420.08	4357.55	4518.49	4070.28	2704.88	3966.65	3881.58	3458.31	2735.68	1731.08
311			2316912.00	3638849.25	362727.28	7644.04	13574.69	12073.03	18957.33	18009.74	9942.30	12896.26	16243.82	18056.59	20847.77	7205.78	15672.59	7571.71	4797.86	5801.11	5948.73	5613.50	3204.17	6327.23	6059.37	3688.91	4660.22	2455.86	2839.09	3899.00	2549.89	7311.69	6095.27	2037.91	2008.63	1659.84	2787.71	2266.66	2595.38	2766.50	3244.50	2441.54	1652.49	1598.67	1625.82	1603.88	2377.13	1398.04	715.25
312			1020385.25	4321163.00	199508.00	13432.31	9518.34	11996.45	5370.07	5854.98	23336.35	19969.46	20640.36	6989.47	12895.63	10003.40	19067.19	4429.83	7785.28	5537.64	10237.73	11640.14	7149.07	8355.20	6677.26	2696.61	2518.72	3887.97	5353.95	5022.90	1785.22	1038.77	1675.01	1468.02	1969.92	5222.58	1483.63	2917.27	3161.09	1119.07	788.78	2210.31	1027.52	358.51	914.51	2387.48	2225.75	2835.21	4123.52
313			379035.15	5057318.00	334243.68	11013.46	7050.75	2716.42	10467.02	4468.84	7314.89	3920.04	6767.85	9627.03	6135.03	9132.75	6856.91	5472.15	4933.97	3803.89	2848.81	2130.65	4461.63	4825.22	3928.11	1882.51	2282.74	3737.92	5344.23	4143.58	2102.17	3176.83	3832.90	1580.02	1541.90	1890.66	1774.60	873.20	1182.41	1220.51	1022.47	789.42	1150.16	900.49	1475.08	1127.70	1161.93	572.53	727.01
314			9099685.00	29788884.00	3798123.75	28296.09	13682.80	19429.58	36021.68	30378.45	6773.24	16456.65	16690.59	9631.53	4617.07	9529.62	9016.97	4037.19	5811.20	8100.07	3867.85	5998.05	6472.27	2400.85	4575.37	4411.17	4921.87	4250.93	2016.43	2193.90	1707.02	2306.80	1080.18	1135.15	829.50	1091.97	2102.01	1913.40	587.89	799.24	929.37	1186.31	1331.14	1877.83	2908.12	2353.93	1935.14	1367.15	490.27
315			551704.31	8603612.00	356393.25	7334.24	11302.56	26314.16	11912.44	29629.95	35833.41	24752.87	20249.46	8673.72	3763.86	7397.91	4891.66	3204.98	6596.12	6093.28	6671.90	3441.78	4687.68	5737.43	2259.80	4728.10	5401.85	6631.04	6398.10	8034.05	5667.33	2694.10	4183.42	7211.37	1823.28	2910.61	992.03	1764.13	2281.63	1628.12	906.51	2224.68	2384.35	1472.42	1142.06	2372.22	3840.67	1952.62	1385.67
316			2335204.50	7065391.50	2894210.00	63125.59	9320.03	16482.85	21290.25	23937.50	13596.74	19469.61	8961.33	6360.07	2706.11	2837.64	2171.42	3962.17	4549.54	3102.29	3048.91	5637.53	2382.62	1628.28	3345.30	2062.58	1992.84	2491.88	1549.93	894.01	1781.34	1243.34	1503.01	1823.59	2359.69	1203.19	1229.09	1519.10	515.30	2856.80	1728.88	1303.87	1020.76	1083.25	935.50	770.57	1606.81	1233.35	1536.95
317			1071417.87	9350377.00	327132.12	16622.57	15058.78	24429.09	22094.70	20628.07	16115.30	21496.66	22428.42	10594.47	24834.39	21986.56	19346.10	16029.15	13642.22	12802.97	20779.18	9799.17	6176.22	3404.31	7643.28	19268.68	18348.61	9124.98	9212.41	6572.93	3761.43	3262.63	4179.31	6687.29	8413.64	8316.78	7197.53	6063.00	5600.51	5113.07	2873.70	3549.51	4563.51	3544.37	2938.71	1877.49	3059.28	1674.52	752.76
318			300965.28	2459466.25	51562.69	49773.52	50755.01	37220.28	30539.54	22720.20	30846.20	28818.29	47169.33	24585.74	21928.85	24403.62	16205.57	11826.69	27750.12	21401.53	27969.65	35054.85	28022.27	9425.23	6967.06	17986.45	26416.56	19841.11	3442.56	6054.42	9262.05	19548.35	5934.46	6937.96	8412.42	14213.34	17792.61	16061.27	7568.96	5470.52	11462.70	2868.59	4220.98	5508.89	4933.46	9458.97	11256.11	6157.38	2339.47
319			2272537.75	4644755.50	553244.62	43070.88	14019.97	7007.85	14079.75	16324.87	9669.59	7194.10	4593.93	6100.43	6743.87	7327.81	6753.76	7458.63	4181.88	2422.60	5867.22	8080.21	1646.10	1420.25	1411.89	6128.35	9468.13	6579.33	3293.23	1758.84	2962.41	1539.43	1951.74	3156.62	2555.29	1761.96	2274.76	905.46	833.04	709.02	754.97	1977.43	1391.94	2111.13	3251.20	2425.73	3380.56	1289.31	2241.25
320			998037.06	6503611.00	405797.50	27827.81	20213.30	7325.32	13850.62	3885.86	8108.67	12457.44	11847.94	7562.03	15131.12	3107.06	7823.03	2352.41	3219.16	1852.42	4852.61	1237.22	5792.93	3754.85	2740.17	3575.26	5024.80	3941.67	2659.79	3895.15	3204.86	3490.10	2780.15	3679.93	3681.48	2254.52	8837.24	5075.15	2270.55	2144.76	2523.71	4029.96	3155.12	1598.80	2027.50	1543.35	1176.60	975.41	816.22
321			1944493.75	8672814.00	365802.93	20485.48	9886.91	32023.70	23756.29	12904.00	13895.87	27949.58	35908.39	10826.82	6881.16	7517.58	4833.59	12211.83	7537.10	11478.90	10505.10	9135.88	9324.73	8097.69	4143.73	3095.36	1949.72	3053.49	3457.58	5497.42	4441.31	3372.80	5747.59	8392.32	7431.44	3628.40	3848.53	1923.65	3117.63	2071.88	1930.31	1663.22	1296.57	2344.48	2619.76	1073.55	3331.34	3812.35	2710.08
322			1873087.37	5459226.00	387712.84	13124.98	18258.02	35621.16	33852.37	19301.52	21271.10	20282.68	17879.26	12910.41	5791.16	12501.03	8478.69	1798.86	4935.39	10069.34	16159.09	10036.09	4119.49	3552.18	3883.04	4703.61	8325.61	6499.89	6408.39	12783.72	4794.42	4238.82	4830.54	7306.49	4634.07	2481.61	1726.91	2292.79	4813.00	2020.48	1913.96	2127.69	2267.96	3042.81	5170.89	1819.57	2405.57	2898.94	2350.43
323			363504.15	2159656.25	74214.14	9552.55	6871.46	14296.87	6550.45	10975.66	22284.96	11714.76	5885.88	9019.34	8850.34	3161.73	6931.62	9177.83	5092.45	5858.45	13561.97	6188.35	3436.07	2648.34	5181.57	2281.17	5651.30	4510.73	782.48	1618.02	1917.06	1398.44	2749.37	3021.99	1204.12	1292.82	4803.44	4355.27	1851.49	2000.32	1383.74	1485.31	1150.45	1859.28	985.92	1391.34	1963.04	1301.03	737.51
324			271108.31	4182590.75	137138.06	23127.28	12879.48	13294.50	8191.23	18850.80	19508.65	21369.82	13797.26	13060.79	9432.35	6925.86	8284.26	6400.99	4197.02	4222.88	7271.70	8657.77	3962.39	3890.47	1850.71	2210.14	4844.49	6063.82	2097.27	5840.28	4942.20	8116.84	2060.05	1871.49	4978.50	4888.47	3195.05	2629.52	3990.63	2364.79	1977.99	4061.68	2149.57	614.20	2548.34	1967.65	1035.20	841.45	422.32
325			111198.95	3705114.00	110794.53	8298.46	6339.39	10511.73	2578.25	12870.71	15468.39	18291.25	13743.86	6008.55	16452.46	17161.89	9617.39	7283.87	6553.90	7556.14	11415.07	8748.51	4310.69	4721.33	5921.34	10245.50	9096.00	3875.75	3318.86	5336.96	8615.00	6585.06	3486.38	4817.49	2115.46	4807.99	5318.03	4828.02	3932.26	2103.03	3143.44	2765.26	1996.67	2704.05	1921.26	1256.85	710.26	943.90	1553.10
326			184754.65	11845886.00	207158.79	27435.25	23996.83	13604.65	29953.07	10191.20	5011.95	15969.07	15747.85	9163.75	25309.23	8638.18	8234.38	34686.57	25414.10	12218.69	5751.21	22068.53	9289.40	6479.41	14545.37	10751.48	8865.67	15675.47	12903.93	6397.87	8480.26	4557.14	17011.37	18857.57	14825.87	7271.23	5708.43	5049.08	1591.20	2484.88	3538.68	4666.85	5143.14	2265.66	2802.27	2273.28	5509.74	7249.08	1645.45
327			1324607.75	24023912.00	1564292.12	23751.12	29656.44	94830.89	69444.26	22023.81	18667.82	16366.34	21734.50	41408.85	47850.47	20673.91	18936.59	15353.58	16442.14	17801.62	33218.71	22412.30	29773.59	36812.32	23100.31	22008.10	12163.15	4361.85	10110.98	7957.66	6970.76	6052.55	7447.08	14603.69	22631.70	12556.55	8635.73	12648.55	11725.33	8659.42	6233.06	2804.96	8231.47	6124.57	7426.99	5933.44	1489.74	1274.15	1399.56
328			5857211.50	14155345.00	1903614.25	38648.31	9655.18	4053.19	6256.11	3493.38	6922.26	5880.70	4873.43	3696.84	3689.21	5398.78	5564.56	2553.15	2364.99	4435.48	8833.66	6320.55	1573.00	1489.97	4134.23	1086.70	1551.22	728.10	4749.67	4558.82	2108.24	3542.20	4501.19	3175.50	1928.55	794.68	1257.49	1116.42	1884.34	1112.23	1603.89	1037.69	913.19	282.96	1133.86	768.26	2114.95	1054.96	642.88
329			136743.10	1284998.12	68046.62	21037.04	38273.61	27737.16	11635.79	12210.12	44921.15	28996.40	18615.26	27853.01	21577.42	12767.34	30957.40	24215.01	19760.83	7367.75	19748.16	16324.47	9359.34	5234.98	5282.93	6005.35	13233.32	5133.48	6891.45	4865.58	4085.37	5042.60	8060.41	6297.10	3198.38	2790.81	3710.08	5059.55	2479.23	1988.53	3360.96	3246.70	3764.57	3880.23	2376.07	1743.36	4055.89	2332.21	1806.75
330			1034046.25	9550273.00	541259.43	8246.78	18978.95	23196.38	19289.25	16966.78	15561.10	14012.62	5830.26	7040.56	6551.04	7039.81	4329.33	5579.97	22542.93	5828.75	3664.72	10011.74	7286.85	13455.99	22269.25	18727.78	9567.42	5540.10	10759.17	7068.20	1538.01	2621.74	5488.12	5928.67	2748.76	3849.55	3612.46	3692.15	4604.31	4575.27	2618.99	2804.59	1162.05	1003.15	1458.60	1352.82	3018.70	1520.06	2489.29
331			1120095.62	2569677.25	254619.25	3687.30	1584.36	3286.68	2212.24	3688.06	4945.78	8128.45	3195.32	1590.67	4195.77	2636.98	1086.80	2238.66	2172.66	1835.90	1900.66	2774.31	1202.16	1863.13	2189.40	1660.48	2578.53	1354.73	1392.85	1201.77	2471.95	1329.16	1840.65	1706.03	1449.09	1138.67	1185.81	830.68	643.26	570.27	703.98	1347.00	870.01	892.44	1005.12	1320.45	868.73	380.16	473.96
332			10944690.00	23388402.00	12232499.00	495280.87	8492.67	3767.14	6703.17	6368.38	18042.29	18230.69	19311.03	5169.96	1789.00	2908.69	1846.64	3188.01	1813.87	1373.09	1763.63	2381.68	4221.81	2167.49	2147.52	4209.92	4918.73	4446.52	954.27	2289.25	2315.18	1572.55	2118.32	1180.73	1156.57	860.46	742.67	619.36	650.95	496.02	596.34	419.59	778.83	527.21	360.35	515.40	881.75	806.48	791.16
333			508287.06	7318909.50	191629.26	20229.82	13845.64	11413.20	10936.51	11359.28	18336.63	6161.96	9424.76	16146.16	8621.50	7521.70	10320.30	11229.73	12993.91	7023.32	10400.61	17242.11	9531.83	3620.63	6061.52	6330.42	3077.50	5622.14	8023.06	3914.43	7924.70	8304.94	3775.98	4367.92	4950.74	12704.63	9709.21	7573.39	2773.21	1972.44	1099.03	1718.71	4246.95	2116.26	1123.79	1611.30	2426.07	2165.69	2447.23
334			756048.00	6573097.00	883962.68	63266.89	12781.85	17121.60	6847.20	22057.52	55238.60	36205.10	14014.68	21052.25	16574.69	11023.38	9295.91	8415.23	8836.23	10014.63	13286.53	14377.37	11505.77	4881.40	5254.77	11299.22	10445.35	5465.45	6057.89	6142.33	2605.03	3587.07	6764.15	2899.12	1252.53	6595.62	9332.14	5323.03	6430.91	4097.10	7033.51	9521.25	2850.01	2692.74	5177.21	2544.31	4210.66	3590.45	3697.31
335			1265749.50	10039437.00	340544.06	42741.80	32999.97	16554.00	14778.10	17462.32	24256.02	9858.58	18765.62	13127.70	9488.02	3139.69	3576.66	3498.40	6835.43	4089.85	4049.02	2753.04	6985.93	13179.36	6269.78	8944.99	5530.94	3304.18	8977.27	3153.95	1629.68	1870.20	2390.70	2252.18	2843.28	3086.69	3178.02	1560.07	2815.33	3754.38	4266.10	1297.40	1947.86	3177.94	2123.58	760.51	491.45	1103.27	573.32
336			1649976.25	26648906.00	749579.06	12514.15	21164.51	30634.80	47625.17	34459.50	20667.36	38392.21	27966.17	38223.84	34159.91	28862.28	40358.42	15302.06	11510.52	22267.41	10760.93	13073.39	7847.81	34389.36	19621.32	23210.17	11259.88	10234.12	7616.68	16087.30	6103.44	11384.74	15766.84	11219.76	5771.39	7570.34	13295.24	6972.84	5226.53	5986.86	9675.14	6909.64	9365.08	8948.60	10309.43	4503.73	2214.69	4730.75	5511.68
337			280082.06	4381074.00	377043.71	14599.50	6624.24	5420.11	5290.19	3391.88	4027.72	5694.50	2882.83	1879.59	1801.45	2650.59	1816.78	1651.07	2547.13	2079.02	3323.78	3161.67	944.22	1072.34	825.65	865.80	1035.00	707.55	1772.99	1790.03	4159.91	1567.57	950.18	1233.92	1081.83	906.57	943.32	1237.68	928.40	937.21	754.79	893.45	1016.86	720.23	773.54	1126.54	668.15	671.59	502.20
338			7705249.50	29970596.00	4576931.00	59135.10	14911.68	13714.00	21678.03	14312.49	21134.99	17235.47	18064.42	14182.41	9962.82	7623.48	3211.10	18375.78	12215.82	20561.20	13728.19	8685.72	16138.96	17693.22	7427.09	5611.27	8322.21	6729.48	4855.41	3825.84	10177.95	5944.50	6498.91	6103.07	4065.16	3169.18	4006.15	4075.45	4708.05	4391.49	2765.83	2563.45	3968.34	2301.89	3284.09	1658.37	1912.01	2569.15	2130.95
339			456074.34	3470125.50	252562.14	38195.89	20916.52	35411.94	28063.74	12407.59	9031.82	20215.82	40189.65	24196.63	30596.74	10711.82	9439.54	5560.02	4278.47	26525.13	28932.96	11378.39	16982.66	22707.94	19037.21	11102.13	4855.47	12873.40	18687.08	10751.95	9779.39	5702.59	2898.97	4305.74	2814.39	8091.21	9656.87	7999.36	5163.28	5831.82	5452.23	4067.56	3223.86	2661.99	1779.10	3358.30	1903.74	1028.05	2751.03
340			10979841.00	25957942.00	2428621.50	68650.05	31833.95	9963.18	21787.66	10147.13	16891.23	13480.91	10441.12	6477.39	11484.82	24402.83	21822.75	13572.54	3052.75	4840.38	10661.38	9181.21	18716.24	20397.01	14559.23	16202.66	18211.18	14841.62	12021.09	6549.28	2160.23	2916.42	7687.82	5619.34	5533.64	2120.16	3232.09	8146.42	8520.66	4123.02	4153.40	1354.97	3351.56	6996.01	3398.56	3210.52	2981.66	5138.99	3132.48
341			1541735.50	8080740.50	379877.03	9702.82	6072.97	2013.50	15591.49	12002.87	10556.61	8782.89	12495.05	6802.78	5947.44	7541.50	8325.58	8469.89	10445.06	9465.30	5751.20	8399.47	5497.21	5307.32	3364.51	5954.06	4246.14	5812.03	2886.18	5868.21	2525.71	2800.00	3569.68	2470.27	2369.42	911.77	2623.24	2388.72	2328.22	1326.13	2631.08	3219.20	1719.14	1465.74	1357.38	1326.01	715.34	1317.72	1090.33
342			94134.57	2508207.75	89607.24	21034.77	8846.94	8604.10	20036.57	6166.20	11151.87	14716.67	13262.00	13337.53	15241.08	15927.50	11033.07	9288.83	13326.42	13898.66	10903.50	7554.17	11709.81	6440.72	12183.57	3891.57	6567.35	8088.10	13718.24	7831.60	3931.32	7954.44	5345.75	2686.52	3599.60	3306.98	3864.70	4311.83	4944.92	5698.26	2935.64	2536.57	3366.72	2548.17	1059.42	1584.35	2974.61	2497.50	2371.85
343			148408.18	2586437.00	108229.07	18165.42	34972.00	24642.15	36925.97	11210.41	11741.49	22686.45	8646.88	14136.61	11261.40	9546.65	19498.17	9853.99	16502.49	26019.93	22078.78	31184.37	15890.31	4153.01	5899.68	18879.52	18671.67	5422.56	2586.85	2226.11	9679.41	1743.69	2439.98	4998.60	13874.34	2803.25	2887.01	3697.32	2630.36	848.94	1104.44	703.43	1709.94	1861.38	2615.52	2769.30	2691.94	1617.58	1986.37
344			630822.81	2185376.50	307018.34	19890.47	14148.62	14599.47	18652.58	49024.51	45256.40	23492.06	11905.51	10637.61	11288.37	5211.29	9273.04	15030.20	13399.56	9046.65	9123.52	8710.74	7307.25	4701.93	3139.71	4637.67	6146.16	3163.65	4043.54	6085.23	6520.24	5938.22	5058.55	2754.44	1304.88	3798.74	5422.56	2392.52	2054.58	3052.54	1904.24	2688.11	1979.14	990.22	723.30	2079.46	1890.93	1262.58	1859.34
345			221105.09	630348.43	50611.20	14826.28	24526.91	15062.84	7512.03	6905.27	11821.13	16278.00	11005.16	11228.67	11432.22	10946.18	6953.42	3284.78	3947.11	4881.95	13087.83	11845.33	3891.84	4598.86	2866.04	6453.19	8509.88	6442.69	11705.23	7294.93	3284.87	6602.54	5304.02	4598.65	3806.76	1304.98	2776.10	1922.35	1186.93	1483.85	1985.35	3711.65	3266.77	2037.63	2010.71	1157.09	1130.25	1566.22	849.11
346			670938.00	2956237.00	157177.67	30486.50	26584.26	31512.94	18774.05	25006.82	11397.66	14374.56	14346.85	11599.17	16823.20	9609.13	10045.17	14505.01	6921.88	10978.19	9495.29	19004.78	13067.99	11851.04	11950.04	23718.40	16797.39	16923.24	9786.59	1835.36	2253.45	5882.36	10887.80	12875.99	10034.28	4119.25	4438.54	3482.03	2859.92	5390.50	4668.15	2652.05	2890.18	2949.47	2769.72	3607.86	2086.21	911.58	4107.50
347			406187.03	7236560.50	144419.67	35149.00	86719.59	22874.60	11910.00	37285.18	39636.71	13884.19	11429.20	9177.39	11636.93	11543.95	15136.11	14525.54	10782.62	7087.10	13282.55	17675.87	13411.42	6143.47	9734.29	9426.96	11383.57	8688.38	8945.16	8909.67	8087.33	7442.99	6386.51	5180.52	10111.90	6401.61	4988.75	11276.72	6380.29	3012.51	6897.50	6082.01	4943.69	4669.67	3929.21	3240.86	4037.75	2067.94	5758.01
348			5377363.50	12687156.00	748328.87	22711.03	7321.39	16755.49	9949.13	35564.08	54971.45	33954.12	8609.21	6089.72	5104.42	11658.28	12766.07	7091.45	7698.64	9554.98	13997.86	9135.54	3499.22	8852.09	7601.68	7130.33	4451.51	5230.98	9931.83	5375.20	3346.30	5194.37	7614.25	4811.44	3434.89	6295.18	4373.34	6247.20	3401.80	5044.52	5871.88	2479.67	2038.49	3260.17	1324.20	1074.28	1639.46	1844.66	1032.51
349			477679.34	3655256.75	126058.34	15613.78	6085.75	8168.51	13503.64	5264.84	5236.30	11465.89	16678.64	6952.56	6255.97	9231.09	11686.69	11700.03	17940.25	20171.52	17482.90	4264.61	3665.62	6709.14	8576.32	3758.34	5710.49	6639.63	6922.70	5398.03	6282.87	3959.81	1406.32	1997.42	2720.42	4163.63	6935.69	5005.49	2722.99	1250.10	1307.80	1637.96	774.28	683.26	2790.17	4563.66	2158.60	230.16	917.20
350			1499004.75	9472524.00	470728.65	9241.15	16086.31	8643.05	5482.72	11956.41	9134.61	7185.62	5018.03	3815.30	3617.36	2396.15	4432.01	1308.40	4433.10	3783.23	2635.30	1150.70	4957.64	3625.25	5476.11	3369.95	1827.27	1798.33	596.98	1849.70	880.51	946.27	1209.95	575.02	1826.30	2723.21	1903.83	1848.84	1903.42	3307.57	2148.74	1517.31	1806.66	1820.94	640.87	1642.90	1025.05	651.28	1729.39
351			1566469.25	6421522.00	1398370.62	67914.41	10284.21	8606.80	17832.39	5707.07	16004.96	21369.31	9850.33	3535.58	5849.41	5951.25	3441.85	1839.49	2248.26	2563.27	5391.78	6140.19	7749.93	3929.09	5796.88	2688.49	3823.85	3134.32	4023.56	4616.29	3563.47	2414.78	2882.21	4513.15	3220.17	1634.05	1869.46	1861.91	890.00	1879.02	1433.93	1848.76	1425.41	1422.63	708.05	1111.86	616.37	341.14	501.52
352			139763.73	1731804.12	70190.03	52033.24	68370.96	23321.97	13068.83	11887.50	19694.81	16665.90	30174.23	30341.91	22253.12	34010.85	19573.03	17225.19	9920.02	19050.50	15789.67	17661.99	21582.12	17843.56	5564.82	4460.93	13140.51	16734.36	20463.57	12498.08	9010.14	6820.43	7432.91	6082.18	8323.90	9520.04	3117.59	5701.34	3898.48	5534.55	6183.99	5338.33	5968.92	2257.95	1688.37	2756.97	2610.19	5197.15	5063.40
353			85580.08	948101.75	49069.50	28428.43	28721.56	14016.40	5971.14	8926.72	10000.17	26010.37	16304.29	5153.53	6212.24	5521.45	7974.25	3623.36	3103.78	8136.00	10794.20	2704.94	2843.00	5603.88	5478.99	4510.61	3872.32	1578.42	3581.81	3271.75	2864.61	1795.76	1519.53	1402.46	1528.58	2007.34	3237.48	2393.82	1817.59	3298.75	1927.00	874.48	1310.20	2191.18	1948.27	807.68	1519.46	621.09	1623.40
354			958239.62	7027820.50	210465.07	19033.62	13618.60	7940.68	14934.90	3950.03	19446.47	3392.71	8305.80	12250.80	5977.09	7449.52	9261.72	7401.75	4892.30	5955.74	5086.24	7139.65	12093.85	3496.21	7754.96	5738.47	2521.19	1806.44	1239.61	2739.42	4011.34	1077.09	659.63	1067.59	2073.71	1578.54	2182.88	4220.75	2937.11	1851.87	4469.04	2247.00	1845.70	3319.47	3363.68	4326.62	1918.61	1294.26	1069.87
355			67380.85	1780759.12	56077.67	21577.51	29236.02	23509.53	32022.91	23810.96	19812.57	20856.30	21215.55	12338.11	21507.31	14451.82	11396.37	15512.27	17598.84	15901.30	9774.08	9713.15	8720.02	6388.94	5637.08	4933.16	4564.67	3716.84	5621.60	5168.86	7512.81	4864.46	8300.44	10150.40	5762.53	2826.43	3068.92	3490.54	4240.35	5898.53	3912.98	4157.36	1428.39	2633.14	2517.37	1396.56	3602.81	2993.17	1049.78
356			305515.93	3270821.50	105731.54	37526.65	24594.31	20229.40	43364.69	20626.80	6996.93	17024.13	46831.95	33886.92	9352.82	19602.77	17563.91	8909.83	15862.36	19646.37	18646.98	13394.41	14224.57	9964.60	4670.78	6770.75	8515.26	3987.35	5761.60	9872.20	12408.93	7018.31	4456.81	6361.31	7121.47	2341.71	1441.20	3506.43	8551.18	7460.41	3586.51	2952.89	3300.87	5753.95	4279.99	717.87	855.57	559.18	962.64
357			575097.06	5561448.00	180700.54	15040.22	20710.51	27018.87	29765.58	32763.44	23801.97	14700.49	23128.69	27984.41	22007.61	7010.84	7140.13	9254.13	11364.51	17693.91	23111.05	10379.05	5018.39	6116.84	5539.72	5377.37	11898.35	5923.12	8841.08	6910.55	9632.16	7311.78	3599.79	5260.79	2904.26	3665.44	7765.53	5361.76	1187.54	5031.25	1370.31	4358.22	4879.45	5113.32	2844.24	2509.92	2006.92	862.17	1174.54
358			2590396.50	6752498.00	633630.81	22088.29	15872.81	7040.28	5805.06	9355.53	15219.23	13953.50	10596.96	5986.75	11318.33	3938.28	1970.14	1417.06	2792.78	3572.04	1323.32	2710.46	2389.18	2947.64	3741.48	2026.07	3352.94	912.01	1050.63	605.17	786.32	1139.20	1301.98	1226.81	885.63	1171.88	2466.71	1982.16	972.66	1311.27	1120.69	446.81	765.84	719.32	601.20	591.77	710.56	952.65	1638.46
359			191398.35	3536082.75	90282.81	22681.90	25655.71	16419.58	21782.63	13122.17	11839.62	3812.67	4711.07	2955.39	5655.12	8976.13	4813.48	6030.80	3723.64	1808.71	4834.72	4698.99	2839.54	4487.81	3755.54	3808.03	1808.44	2763.72	2630.01	2453.57	2271.10	1728.81	2795.82	2843.28	2140.68	1224.95	1822.32	1673.57	1752.02	2109.63	2826.33	1168.08	1691.38	1623.77	1869.63	2525.42	1127.71	1489.38	767.44
360			1960684.75	11567399.00	1118957.75	45558.61	28517.39	19805.78	14947.72	11009.65	19116.47	12071.72	9793.72	5400.15	8511.47	11389.07	7796.36	2577.20	7921.97	3606.43	5983.04	6020.08	4120.43	4361.10	3478.38	6274.27	6762.23	6055.53	3075.93	3418.48	8209.29	3353.90	1695.54	3598.51	3863.29	2584.06	2874.44	2362.39	3219.31	1715.73	1954.59	2336.99	2074.68	1483.44	2119.21	2090.40	1612.81	1752.98	1627.63
361			1509309.87	2464205.00	307882.43	10036.15	6246.38	3522.18	2782.12	4548.96	7911.53	10446.82	17492.60	5448.56	2079.90	1667.14	1041.42	1693.93	2302.18	1818.91	1616.68	1788.47	1439.01	2354.91	2722.64	1338.81	761.19	1437.69	920.67	805.70	1038.40	722.23	1128.08	1432.81	643.89	654.22	784.35	657.59	1273.04	716.22	1198.13	843.57	303.46	255.96	640.06	726.87	209.06	281.19	384.50
362			91957.70	1243553.87	49316.83	16299.56	10705.56	8128.68	10012.87	14346.27	5874.88	8101.82	11873.20	21169.81	19052.41	12517.24	7787.23	7781.36	5816.68	5964.93	7408.67	10254.65	9360.92	12204.03	9074.38	7071.36	8775.76	13982.22	13257.03	7165.76	2033.48	4877.65	9506.31	3564.18	1259.83	2934.21	1560.12	1101.13	4871.31	4922.77	1808.39	1486.98	2192.05	2264.40	1679.98	997.11	1586.47	545.97	1182.49
363			3511620.25	9638722.00	1173151.25	8118.69	7764.53	26841.47	26000.84	20370.01	14056.51	13864.00	7535.68	8315.68	10040.82	6015.13	7899.48	4885.64	2618.38	12825.21	9387.35	3668.84	7126.96	4601.63	8305.09	11989.39	9716.70	10696.42	8765.12	6255.33	4659.65	4441.11	2972.60	4657.06	2384.10	6111.81	5578.06	3752.88	2153.47	1110.24	2419.65	3039.26	1852.64	2020.91	1761.91	1053.09	2048.61	1917.36	1266.09
364			1109957.00	10178566.00	202252.98	13127.43	20584.61	14935.42	26521.78	13328.15	7645.71	16594.02	36846.18	35224.17	11172.40	18184.15	15069.58	9954.36	41982.00	45115.01	42491.27	7035.47	5719.97	9527.31	6829.97	4669.87	10816.72	8833.75	1614.13	2735.96	3305.67	2410.88	7345.08	12721.81	3463.18	1439.67	6597.95	6379.24	1444.99	3248.81	5492.70	5393.23	6518.53	5947.04	4811.11	8137.10	1801.92	2256.89	1961.64
365			1749906.25	8144175.00	376790.31	26492.23	32764.13	13724.62	27933.66	14651.91	21023.30	26241.69	24170.56	7801.60	7598.94	13264.68	9063.03	4659.07	8558.48	10236.49	7742.70	2786.41	4438.52	4492.14	5266.20	2322.21	4869.57	8833.23	11175.54	4570.13	4459.05	5999.52	9366.49	5279.71	1768.64	1631.95	3141.62	2647.28	1023.91	1670.15	4046.86	4129.59	2650.13	1195.53	2411.51	1258.94	819.74	1893.29	3056.99
366			57275.92	6376988.00	176024.01	49964.66	88295.19	21836.29	32227.33	34955.35	63594.41	52280.29	11188.66	16019.67	25927.50	29476.62	37601.91	24081.00	18879.16	30256.19	87611.35	17205.54	8989.98	7139.75	13820.54	12894.96	26022.54	8704.81	5710.74	4045.91	17026.64	6617.27	1343.40	3489.66	11657.86	7279.22	9665.42	15056.43	24111.45	10721.33	9525.76	4817.47	13089.91	19691.98	7865.49	6321.54	12133.56	14682.52	4802.43
367			823198.75	2777736.75	135956.00	16794.00	17150.45	16261.25	13265.05	25161.54	20373.33	15432.57	18676.96	19156.55	4172.25	11316.34	7502.53	6002.05	10846.44	14545.31	14720.24	14215.23	8892.70	17777.52	17391.58	11048.10	8816.98	3951.36	3841.26	5516.63	5290.90	2119.62	3465.23	2984.17	1668.43	2080.02	3219.80	1562.76	1248.90	1844.10	725.07	1611.58	2355.87	1244.23	1001.77	1529.50	1152.38	1708.36	609.25
368			1081688.12	13783528.00	901303.50	34259.07	24902.04	20058.02	17760.32	14002.11	21348.75	17324.28	17994.83	10574.27	8916.00	4219.27	10983.53	5040.00	7618.09	5470.20	11406.45	5087.03	6646.11	7223.45	9252.34	4441.77	4680.75	13875.41	9720.39	5378.07	6285.87	5885.14	5090.68	3556.25	3488.80	2072.38	3364.41	4739.48	2805.65	2804.63	2112.89	1919.70	1946.49	3339.84	2350.05	2041.07	1954.78	2504.57	2286.10
369			4475638.00	13424615.00	3758827.75	190141.70	6963.72	7334.63	7346.93	7694.97	4209.91	6170.96	11037.08	12136.95	6967.52	5069.59	4980.44	4241.91	4710.70	3100.24	6421.79	5497.08	3026.88	3089.47	2272.77	1536.25	1827.82	1964.98	1692.96	773.90	1628.20	2025.14	1002.35	1306.29	1267.23	917.25	608.65	785.52	1056.44	1453.91	834.89	1255.31	797.21	1479.85	1178.58	96.75	389.67	887.10	752.64
370			492926.21	2582810.50	112887.36	17212.65	41128.95	39035.50	21565.72	16206.34	17099.23	11497.72	9529.91	12733.72	5554.68	9848.67	26866.42	20632.27	7954.82	15915.10	31130.73	19444.09	6652.62	19335.47	18161.18	7573.93	9055.60	5052.36	11875.41	13307.06	15022.60	16253.30	11616.09	19172.95	12449.93	3622.69	3751.27	1807.03	1802.05	2547.49	4254.17	5134.39	6870.11	3164.60	3151.67	4824.53	2795.74	2320.28	1880.16
371			1764834.25	8826465.00	277752.40	37133.24	29697.53	39327.35	15730.17	7332.24	6304.46	18560.09	7169.40	5512.05	4534.66	19002.34	6156.24	5208.60	6660.50	10948.74	8125.46	5103.93	4161.44	1985.26	4077.17	4452.29	10146.42	11229.59	7219.03	7873.32	5282.71	2653.53	2503.07	4345.90	7628.96	3418.10	4265.55	2143.96	7086.18	8565.71	8214.15	8060.31	3685.76	2289.54	5226.38	6281.00	4054.65	2528.16	2278.52
372			1701960.37	12772482.00	954882.75	3080.38	16723.73	9053.88	21608.49	5511.51	14428.71	7124.70	6927.51	11162.36	4409.43	9148.58	17740.53	13045.38	3212.58	4486.44	7260.27	8474.60	7806.47	5861.84	5129.55	6266.48	8494.53	4272.36	2284.09	3093.31	2873.75	2958.59	2433.58	2173.45	2570.99	1698.05	2491.91	882.39	2232.24	1203.09	1925.93	1901.92	3216.16	922.97	2251.33	2928.30	2250.71	1134.22	519.23
373			290538.21	1763426.62	104025.25	33022.19	7712.50	25314.10	14172.49	14444.18	38653.94	19265.36	21537.81	33779.25	16224.46	10999.25	8313.31	6397.56	10253.80	21700.79	12824.72	7570.17	8307.03	14287.69	6830.44	15565.67	9648.67	2975.47	2165.83	9796.38	23407.08	7896.32	8668.72	10904.73	6985.67	3024.68	4013.99	5651.96	6259.01	6621.25	4485.72	3126.57	5814.19	7190.86	2656.38	2975.81	1567.79	1859.45	3284.86
374			214624.34	3791444.75	70620.87	11736.69	22776.60	12066.70	13373.16	7426.63	7404.31	15397.47	8851.17	7954.37	6629.61	3540.39	8374.80	5721.01	4392.28	3521.45	4359.89	5542.64	9405.14	4382.22	1305.83	3138.74	2620.55	4261.98	4356.48	8333.39	2931.50	3117.00	2375.04	3192.83	4429.43	3592.02	4763.45	2230.17	1396.13	3304.15	1761.49	495.21	1140.70	1962.55	1481.09	1283.50	2459.55	666.87	1477.52
375			383991.87	2517527.75	86987.47	5019.66	3156.52	4108.98	3244.96	5084.45	4646.02	7902.90	3126.72	2966.13	3710.40	4617.24	1347.41	635.21	2259.31	1807.42	708.96	925.62	850.64	1638.50	2049.62	1737.00	2369.19	1156.25	1394.71	1869.68	560.89	1047.05	1325.81	1248.88	554.15	387.34	1187.56	565.09	1271.29	1286.08	1140.22	411.82	252.78	532.30	1103.19	1042.68	486.88	599.91	1607.24
376			4661656.50	15251316.00	1529579.50	20384.72	7019.02	12550.86	6495.79	7340.62	6357.94	3469.28	3296.78	3251.72	4961.26	5918.88	5222.58	3400.02	4385.34	3504.52	3568.29	2048.31	4432.47	4855.21	3461.02	2479.93	5601.86	1923.77	2594.62	2638.96	3662.44	3706.78	2570.84	1062.23	1446.07	1959.76	1800.08	2299.84	3572.46	2066.71	2112.93	1534.16	925.76	1009.44	691.35	712.12	1023.15	2052.23	1171.00
377			1280218.50	6454746.00	231584.59	8909.97	13912.11	14307.45	20286.56	17424.30	8914.92	11905.83	12656.05	8937.52	11658.63	15085.56	4819.36	4956.03	10840.05	3986.12	6849.64	5131.62	5994.10	10823.60	8517.15	3869.69	5546.30	2188.08	3397.21	1520.49	3355.51	1990.10	3732.05	3577.93	4167.11	5708.79	5347.20	5792.16	6338.25	2628.03	2164.44	3400.74	3204.15	2113.94	2518.82	3195.17	1913.64	2658.33	1901.60
378			241821.43	2139970.25	86402.03	27897.45	10003.74	13390.70	7735.02	6825.73	20566.53	6437.45	5546.76	4313.31	1249.14	5556.85	22360.86	12690.91	6117.80	3270.10	5399.87	10194.49	1740.29	4710.82	9959.52	10365.48	2530.53	3728.25	1268.87	2363.62	1766.60	990.90	1191.20	867.59	876.99	2805.62	1671.38	3550.28	1946.30	1196.78	1303.87	496.95	708.16	739.20	353.66	725.42	1053.72	930.94	1200.54
379			50351.85	1641036.12	28473.96	18319.62	26688.46	12044.46	11158.98	15803.75	3860.58	12340.62	9331.08	8511.29	9141.45	5841.82	8019.66	5411.40	13034.63	10718.10	16728.77	5270.51	6393.00	4449.94	14825.20	8289.81	3472.37	3595.84	2541.59	3279.47	4178.79	3466.32	2803.40	2298.00	5973.97	9256.38	3933.58	3405.75	4414.43	1269.57	2160.22	2917.87	4793.95	896.13	826.39	1560.81	1660.38	1011.01	1003.34
380			1423801.25	16640029.00	876901.68	58297.21	76216.92	42595.83	38489.64	39867.08	49322.68	20879.91	37959.83	23732.12	29324.28	21924.64	19820.69	23239.76	31362.00	34415.28	29569.44	27395.17	18336.27	7119.31	12408.18	22212.65	17123.47	10309.57	17828.79	5089.88	5082.74	9387.33	11685.50	10980.59	16883.25	21962.59	16447.44	11425.71	8635.73	7764.88	7164.78	6007.84	5187.36	5244.15	4447.18	5792.00	8466.60	4633.63	2669.73
381			3557527.25	15653758.00	1081568.62	24739.20	20361.93	14512.82	7459.88	5608.31	6885.97	19930.63	15516.08	10154.23	11217.84	7873.02	4875.64	5386.01	18204.54	15671.72	10526.56	3811.05	8265.54	5917.90	3050.44	6641.29	7628.53	6762.17	4337.28	6181.17	7698.17	8149.78	7288.02	4432.36	3270.28	4035.48	2896.48	2112.81	1400.89	3471.43	4347.88	4661.11	2254.59	3719.46	2427.47	1687.30	3515.34	2301.07	1810.78
382			1652227.37	14693157.00	1364439.50	15912.33	11611.65	13628.01	6190.46	16725.90	11705.31	22305.44	14701.02	6822.22	3050.58	2828.22	4477.69	5718.15	4187.14	9522.16	3857.13	1632.14	3094.50	1380.75	2590.72	2166.75	1468.13	1832.53	2305.01	1529.04	3215.01	3552.35	1270.69	1730.71	1882.85	861.04	1418.96	770.13	2224.73	1445.30	786.68	1421.05	2148.76	1967.09	690.97	641.87	789.85	1353.89	1743.88
383			665917.37	1608496.50	70645.07	12656.89	6396.01	7064.57	5572.27	5705.02	11368.62	6327.53	4743.28	3697.31	3438.94	5418.24	3599.31	5156.77	3630.82	5764.59	2132.04	2564.67	2574.38	2340.71	2990.47	2671.00	1975.90	3604.62	2738.61	2294.18	1557.73	2777.27	2006.25	1424.27	1814.72	1710.78	884.73	487.50	1011.34	822.83	380.63	456.16	1117.07	1248.34	773.18	500.51	334.30	902.61	491.60
384			1664709.37	7541532.50	491382.50	21050.82	40010.37	26488.13	27654.51	16514.05	11692.50	11426.32	30948.68	9998.68	6225.06	6088.68	6541.56	9943.67	11212.66	11607.29	4676.28	2986.74	8456.47	6807.60	7447.48	5714.18	7724.05	4775.38	5888.97	4194.86	5535.31	3453.95	2418.30	2182.57	8047.66	9182.12	4347.12	1252.78	2149.86	2245.86	2990.48	3549.04	2242.89	3647.03	4475.93	2048.30	762.10	1108.02	1223.94
385			492855.46	8668004.00	334682.34	12620.07	32372.01	45716.45	22558.94	18511.68	25013.88	11030.87	5354.10	5976.41	11959.69	7827.18	13471.28	8117.47	11372.79	4843.68	6775.29	13625.40	9334.54	16779.45	13540.19	6655.37	2713.18	6000.54	5998.80	6185.69	8389.70	6725.64	5307.32	6630.29	9497.12	9000.89	7934.25	6997.68	6701.95	4870.97	4333.88	2165.58	2309.48	1772.85	2379.06	3062.94	4102.55	2454.95	1436.96
386			106063.80	1518414.37	75182.57	13863.53	12868.10	7684.28	8480.56	11675.66	9128.23	13623.91	12221.27	4551.16	7068.06	8649.30	9673.40	6615.61	10188.84	8252.04	6965.31	8296.24	3313.22	4949.54	9147.90	10517.49	5325.95	5951.60	8144.41	5543.73	1580.42	4168.52	1931.75	2594.65	3750.83	1847.58	2730.96	1588.35	2059.80	1098.13	1877.25	1905.12	1283.27	1090.51	2493.03	1758.25	1127.84	671.18	430.62
387			779990.43	5909040.50	255764.60	16935.08	13256.90	26683.05	8806.73	10075.34	19430.21	13954.56	12621.56	10785.02	5251.72	10359.54	11758.00	15127.64	11965.41	3958.63	3504.86	7471.54	7724.85	3446.60	4789.86	5731.55	4302.63	6009.65	6094.91	5146.43	5464.33	4581.21	3599.56	2239.41	5021.43	5187.66	2241.11	2758.98	3720.55	2975.58	557.99	1315.66	2694.71	2649.88	2140.09	981.10	1691.78	1683.53	1660.04
388			1281001.37	8111929.50	316087.21	5742.44	17091.29	16638.46	10502.72	13035.34	11633.22	13868.06	2870.38	6700.37	5236.57	14443.02	13851.70	12253.78	7855.89	12157.51	5272.52	5346.36	3417.11	890.12	2672.82	3557.80	2945.51	2886.25	2100.73	7097.76	6983.89	6022.54	5272.16	2225.54	4573.02	2514.73	1560.30	2138.35	3006.26	3833.03	10714.47	9862.14	4307.19	3220.51	1703.48	1488.88	936.43	713.47	2705.83
389			1128662.75	6644769.50	213009.23	36855.05	54803.78	42397.38	26817.98	21086.16	49879.41	31979.05	14484.58	36605.17	17888.91	24393.62	20280.19	17505.16	17152.26	49967.27	22120.90	25964.84	30866.35	17832.41	25491.60	10086.32	23825.30	17548.98	10778.40	26664.21	10906.41	6700.71	9424.92	7247.33	4390.42	10473.57	5625.20	5546.85	3570.90	2232.02	5292.93	8369.87	4425.62	3362.73	4861.71	10982.57	7393.26	7162.79	3255.79
390			1189233.50	7494303.50	660218.56	56430.16	30062.36	17886.00	11668.85	50129.73	55772.44	43443.61	15807.87	26034.64	11754.80	23341.07	32284.16	31754.70	14620.76	16643.72	22331.32	18233.28	12930.93	14640.84	10618.24	8443.27	6421.93	11322.13	10531.28	15159.61	9692.07	8598.14	8325.33	7129.55	7977.89	13905.70	13793.83	6894.47	4767.01	5341.41	6657.56	5228.45	4750.49	5013.74	3797.64	5800.74	6760.12	2640.70	2972.59
391			72395.39	2167413.50	59155.81	23749.90	18551.39	15523.00	28371.85	10847.79	15481.24	9940.42	14102.40	11458.98	15725.02	4906.82	9186.58	9405.41	6453.77	13628.71	14586.67	4730.85	17708.83	18676.24	7553.76	5087.79	5999.23	4354.11	18024.01	9794.81	9216.70	4169.42	3072.81	1257.64	3089.18	9342.68	6985.55	1952.17	5002.13	2548.58	7723.43	5350.15	1733.46	4550.90	5731.32	3762.49	5926.84	2169.55	2474.02
392			698337.43	3322339.50	318317.62	13538.59	10486.04	6438.81	5106.50	4537.30	10586.20	11543.74	6655.48	9664.96	10900.37	12678.18	7290.67	8381.65	11149.19	11621.79	5636.44	7562.97	8246.36	3496.78	5113.21	2648.12	3936.47	4476.08	5782.15	2588.24	2133.97	2892.86	3316.97	1924.18	1527.58	1110.29	1907.36	1806.59	3047.05	1896.12	1758.52	1724.67	2182.96	2462.19	1578.00	1312.40	1364.11	665.53	1300.00
393			1497419.75	3959984.50	281214.46	24460.48	16546.38	29176.72	22445.48	4885.47	7845.33	16514.33	18266.24	9043.20	6658.46	6254.28	5660.85	15180.04	23201.69	18140.87	9792.03	5868.81	9484.12	12200.63	9560.00	8516.07	6546.41	13952.82	7617.71	1521.49	5567.99	8406.16	3383.34	3722.79	2492.09	3060.43	9787.04	11203.24	6122.50	1363.14	1904.39	2541.58	2324.80	6274.91	5557.53	6162.07	4364.05	1790.58	3210.34
394			403965.53	1886218.50	169519.39	24734.20	25515.93	52766.21	14898.86	3642.88	6740.52	9606.80	6642.71	5748.68	5326.99	5129.47	7138.66	9390.81	14571.22	6693.80	13718.76	10660.73	8852.83	7772.54	1245.51	4297.12	3605.70	2597.28	4675.67	1957.77	3844.67	3289.88	2303.55	1893.44	854.55	2732.04	1181.45	2271.08	3605.18	2325.94	3198.06	1933.37	1681.76	1946.99	1817.53	1401.72	683.49	620.62	473.40
395			181046.46	1865416.25	105485.56	11164.13	12914.01	9313.27	15248.41	17517.15	16153.74	8610.83	13574.44	9957.82	4808.63	5852.37	6042.45	6129.90	8990.45	6669.42	5223.24	3037.16	4084.77	5362.87	4848.18	3524.75	6857.69	3599.06	2467.49	5967.35	8163.12	5109.97	3633.11	2532.16	5087.98	3126.67	698.23	1161.65	455.46	663.75	858.14	1324.15	1426.92	888.58	1383.76	1951.55	2052.27	2346.20	2893.28
396			7543694.00	24294022.00	2011457.12	9104.38	15266.11	15852.15	15193.76	18513.22	15939.72	9691.89	10634.35	13189.10	11505.71	13858.60	12661.70	12175.15	9334.27	5412.31	5626.08	6111.10	7428.34	5026.54	5147.74	4478.62	3988.18	3250.48	2946.09	5824.07	6994.66	6727.85	5860.47	5408.23	4706.80	6682.21	3901.84	3111.93	4457.62	958.73	1645.24	832.10	1340.82	1274.97	2075.02	1961.23	1781.07	2280.67	1859.14
397			1567029.87	13549214.00	1045173.68	84135.12	26786.79	21006.92	13732.57	10667.62	12710.18	13114.45	24377.84	8578.41	11376.46	11439.70	17996.66	11863.21	7018.48	2121.56	2427.05	4333.70	3550.58	4226.02	9999.78	14994.46	10239.20	2904.57	3286.94	3602.04	5085.97	2451.00	7267.35	3055.40	3327.34	3422.98	4750.25	2511.82	3222.31	3319.18	2046.04	1169.14	1669.41	948.24	1076.10	2611.22	1720.37	1430.67	1820.68
398			327926.50	5963588.00	266962.06	25982.59	20168.81	21750.05	23886.54	19098.27	11122.26	10348.26	7334.80	11154.20	6438.45	9439.33	19785.29	13131.18	8140.02	13021.70	12929.69	10342.70	4170.34	4912.38	9431.30	7733.56	13230.52	11741.86	4788.63	7471.09	7325.64	7043.17	4094.64	2103.10	11282.06	5403.75	8068.82	6479.55	5340.19	2346.41	1307.03	3101.39	4943.85	1843.83	1921.13	2578.82	3571.19	2758.51	2820.92
399			1171769.62	6419298.50	977755.37	30081.15	12514.33	12084.16	10928.89	12282.93	15002.94	8331.32	4964.33	6126.94	2767.25	3666.11	2101.36	2330.80	3178.86	4623.48	4340.01	3344.53	2688.52	3757.55	5001.06	5130.16	5042.62	4996.60	5726.00	4420.92	1178.16	1428.88	4778.69	4844.04	3119.01	2479.31	4345.70	2403.46	1507.18	2159.72	1872.86	3806.14	2784.01	1206.33	884.82	730.72	1351.09	2950.08	1480.22
400			4556756.00	12024466.00	695734.93	16360.09	9145.63	9476.07	9899.77	8612.03	12297.85	12994.55	6565.36	12710.99	9119.12	10605.83	3578.86	8334.63	7656.68	4442.84	7636.07	4985.36	7402.98	1964.64	1573.54	2664.42	2347.76	1784.21	2086.21	1956.51	2430.47	2914.98	3252.28	2460.96	3125.55	2025.71	3604.00	1218.81	2076.89	2800.72	1214.53	1947.39	1776.21	1066.04	463.58	653.93	1130.95	419.74	483.04
401			531569.93	2434126.25	140263.95	48827.12	35968.69	6084.72	7882.22	51529.49	30587.92	7851.75	39445.65	21446.87	7717.07	3322.16	6157.67	3794.51	7249.94	7757.90	11371.97	14883.71	10678.88	5767.94	7422.17	4005.54	2440.07	6209.03	6208.76	11130.58	2203.38	5555.68	928.92	2670.22	4267.11	3830.68	1182.65	1762.08	8578.25	7921.18	3378.13	3796.98	2562.57	2522.94	5183.62	2961.41	907.96	2074.55	1369.68
402			195352.78	1876283.75	49365.67	7969.13	12175.96	6067.99	5140.59	8297.59	13139.13	8377.87	3990.08	9355.54	11000.09	7210.69	7753.70	2504.93	2995.30	4910.24	1964.86	1301.25	3394.15	1915.02	3079.48	5168.81	6408.61	5108.35	1347.15	890.98	2731.32	3762.23	2016.12	857.99	2356.11	3058.41	1028.38	1902.83	2057.13	582.86	3589.83	3050.27	2511.45	1320.41	634.69	671.73	1150.06	948.52	1676.51
403			679761.00	7207862.50	170971.23	26491.72	12052.39	36656.44	13055.54	22984.29	27052.12	31385.49	14141.10	9504.48	18266.44	29568.19	24172.01	12389.15	21094.10	10698.40	13487.95	14523.89	14110.99	5490.16	7972.00	11719.59	9285.08	6374.80	9500.50	7856.13	8370.48	3829.84	6660.94	5442.75	6934.44	7305.99	6536.42	4671.70	3117.90	4244.29	8493.89	4918.03	2821.99	5573.97	1578.44	1614.54	2131.80	3289.33	4598.15
404			41359.17	2961313.25	69136.27	8414.81	14166.69	16422.54	16139.33	19585.00	4234.17	8662.44	8357.68	10460.49	2930.45	12451.13	8650.19	9018.03	3954.07	7731.67	9064.89	3721.06	6173.13	13412.04	5247.09	6934.73	4752.80	4677.48	3688.83	2535.52	3059.81	2028.21	4570.78	3627.94	2411.09	1858.24	2100.99	3610.78	7211.74	4276.30	8729.24	3610.79	813.30	845.65	2812.59	1496.33	1616.36	1588.27	652.90
405			480558.96	8085084.50	258093.51	47529.03	14124.94	41773.35	5632.66	11344.06	17213.14	29964.10	25361.93	10996.33	2968.73	30616.39	21925.48	7822.30	9521.21	12957.76	11663.14	8762.96	2446.89	10845.16	11234.09	8739.19	3239.61	5222.69	4886.85	4378.50	3358.16	3662.44	1845.56	4007.82	13557.15	7061.41	4077.50	2508.39	3669.19	1610.92	812.09	6089.51	11306.32	3759.55	2059.23	3655.54	3231.92	5022.88	2688.53
406			44802.86	2047829.62	62635.91	8515.40	12083.43	10217.63	14970.34	25190.69	25799.02	10355.31	13951.23	5445.25	5800.70	15954.53	17421.01	7082.18	6522.60	11930.69	6639.85	13766.39	6921.83	1254.12	4342.75	6054.34	6451.48	3993.26	5106.92	4389.50	6767.73	4461.19	3987.82	7015.12	6510.06	6018.38	2311.08	2066.12	2790.34	2120.56	1732.82	2234.45	2484.75	986.43	1358.50	1851.84	2411.23	2541.94	1826.79
407			1353254.75	4554561.50	198494.65	17896.46	19765.11	23012.13	24648.35	20676.08	14752.15	20015.38	22228.68	8495.09	14479.71	4048.55	10042.46	14840.20	14996.44	8025.42	8207.75	8982.64	10836.46	19489.94	22309.10	7982.72	3123.55	3275.73	8444.11	3098.59	6301.77	4470.83	5370.67	4372.87	2867.80	4739.61	1645.37	1403.07	4731.59	2765.59	717.08	2106.10	4845.24	2947.61	3115.30	2913.02	2638.79	2725.69	781.90
408			764854.81	5475295.00	183420.81	10183.78	15278.26	6627.19	16766.94	15890.02	15891.13	27115.45	11041.76	6938.83	8402.62	5182.12	2643.10	6818.71	8556.11	6690.48	7704.51	8385.29	3892.18	3756.91	6711.73	10168.70	5645.29	4239.46	7527.13	3650.70	2851.74	2455.95	1718.79	3173.06	5235.24	2031.79	1190.70	1605.03	1749.75	2487.92	2984.04	2514.49	1836.76	3291.33	1323.44	1021.97	1343.73	2221.41	2159.96
409			2876491.00	5089421.50	588690.50	17467.22	14941.92	6183.95	7155.53	14360.65	9933.99	23610.64	7948.21	5219.76	4333.59	3074.48	3283.08	3608.30	7403.65	7238.13	8433.85	4752.43	4275.31	1918.66	5372.30	8017.18	3439.10	5037.20	7316.68	3170.55	2013.10	1284.79	3229.16	1596.31	1962.68	2212.73	1889.04	1003.50	981.31	1108.19	1623.64	2674.31	2212.72	792.00	1161.18	926.37	1381.09	877.82	595.25
410			81918.71	2334600.50	53044.91	15019.54	20934.67	50285.65	9191.65	14550.92	35460.60	21994.01	15578.23	13427.61	11572.90	13408.93	9473.95	12541.97	21916.52	11963.31	13366.60	6520.81	11927.94	7915.69	4201.39	4886.75	7462.37	7816.32	3048.21	3084.04	5309.72	1984.35	7004.18	5125.95	2094.84	3757.22	3874.77	1718.84	2730.96	2659.88	2528.20	1958.64	2660.41	3101.94	1432.03	1556.40	1827.07	1109.03	890.84
411			405203.53	1479152.37	47344.08	4223.17	4898.84	3659.22	7835.49	5657.56	8385.60	8041.57	7079.72	5366.50	6078.24	3537.85	1991.38	2286.98	3948.84	3359.62	6741.77	6791.06	3223.32	2518.43	2285.80	2987.91	1881.54	1530.37	2250.00	2258.87	2138.97	2957.03	1827.86	2144.27	1613.62	1585.43	338.95	762.54	1209.49	691.55	1103.71	1627.86	1596.53	686.51	437.67	563.62	1185.75	1327.76	1383.87
412			4030194.75	10443479.00	1183563.87	27174.67	24708.18	37581.83	17594.16	27553.24	9517.07	10108.49	15684.84	12416.71	7933.74	4478.68	4720.94	11228.78	12226.24	8604.70	5578.90	3733.50	4882.97	4528.61	15336.16	6308.13	2736.03	7031.78	6495.38	4755.78	5714.15	2756.65	3174.37	5711.70	5164.94	4181.41	2792.97	2331.12	2235.56	4105.82	3310.79	2713.78	2095.60	2821.82	1693.00	1043.92	1074.21	1621.75	1535.99
413			1984532.00	7946288.00	461958.59	8332.49	15710.16	8918.18	10123.71	17510.00	13220.63	4640.18	7646.08	3067.75	5853.06	7130.65	8651.26	6326.69	1983.05	6237.65	12571.46	11819.81	7762.56	3273.80	4050.48	2412.19	4689.70	9274.26	12703.92	3391.28	2120.25	4216.65	4962.61	2630.54	4097.02	1030.43	2751.34	3453.83	1299.50	2976.08	5384.05	1573.58	1407.21	879.71	1310.12	1390.92	2005.69	1517.61	1547.28
414			6639148.50	29395150.00	4526381.00	410347.28	42861.03	25105.19	19251.18	19059.20	13176.20	22570.48	22534.40	18775.02	6706.39	9800.15	12684.47	13524.90	11844.72	14815.91	18188.67	5563.49	2491.41	2894.88	3768.66	8378.36	7035.64	4036.78	4800.72	8972.29	5310.22	4027.96	9532.43	9392.72	5245.50	9487.07	8357.16	3549.11	3656.07	4086.56	4449.04	3286.77	4011.49	2373.59	2047.91	1141.91	1842.78	1308.29	1003.86
415			24696.55	797714.00	33561.92	22780.45	42572.50	33233.91	18191.30	11259.72	28142.08	27235.07	6971.00	6935.85	5154.09	9521.68	23493.02	26202.58	7101.53	5657.91	4878.68	9544.49	17785.16	17203.55	11454.08	6565.82	9446.52	9473.25	5006.46	4132.53	6057.74	3246.56	3713.37	3404.19	2333.32	5716.81	3983.90	1447.08	3471.49	5088.05	6421.12	5101.65	6345.27	8411.86	4850.44	2537.49	2451.15	652.40	695.89
416			3695299.00	11205835.00	886460.87	44459.65	6763.18	15817.26	10135.36	5437.51	10727.58	16588.39	11121.44	4966.87	5781.94	4346.72	3541.16	3298.05	4294.98	6215.45	5123.49	1920.52	5499.46	4470.04	1102.56	1565.54	2111.70	3021.30	3146.48	1187.28	2838.09	4271.96	3316.08	3453.10	3380.50	3040.08	1527.22	1115.76	1938.95	2615.99	2169.97	3703.20	2243.08	2294.09	1064.28	715.68	938.67	1006.55	552.57
417			354287.68	2181933.50	131376.40	8787.66	9395.72	12399.32	14924.78	6702.53	7728.79	4475.85	4667.11	5733.32	3888.33	3309.91	10008.20	9341.18	8322.15	4648.30	4110.45	3176.19	1917.75	1084.75	3155.62	3651.25	3760.42	3563.20	2266.22	3247.20	3155.93	3251.62	2196.10	2407.42	1045.29	693.84	1290.86	1122.59	1656.07	1512.78	1246.06	1184.90	557.00	522.55	548.48	1453.73	1494.80	733.07	706.80
418			970743.00	5583230.50	847129.00	30107.59	16349.06	15029.51	5981.74	17173.39	19049.22	13508.99	3106.70	6906.40	8987.28	6379.21	3575.78	11183.39	15649.18	12638.04	4249.07	3549.82	2033.28	2514.67	5362.83	1820.19	1769.41	3866.73	3070.97	5374.92	3111.10	2489.38	12115.66	8515.81	3539.71	1736.98	3458.92	1946.06	4586.21	4441.27	1624.42	604.06	1032.54	844.88	1014.13	1581.97	1338.63	1265.33	1116.02
419			7362223.00	14475418.00	4415238.50	211346.96	21185.66	12971.30	4902.18	5722.76	6124.04	10437.68	7059.38	4796.22	4555.20	4573.77	2093.18	2618.56	2577.80	2609.93	4434.19	5509.56	3613.90	3153.83	2960.68	3958.35	2666.31	1540.61	2005.81	1542.38	2152.13	2073.19	2176.37	808.84	1404.42	1351.53	1413.52	1981.06	1490.57	2063.33	1112.04	1205.61	1180.68	512.44	439.29	666.24	1157.62	2041.33	699.30
420			937017.00	4917566.50	274442.43	28953.85	12663.34	16390.25	28562.44	8748.42	15184.23	19327.92	17433.51	8247.98	9666.20	5399.18	9382.74	8679.80	6413.09	7491.73	13829.01	4316.23	9945.53	13857.60	6834.58	4617.81	7780.70	7651.29	3535.77	2689.39	4973.14	6851.80	8414.20	2185.37	2187.02	667.95	1776.03	1470.06	5627.50	2755.16	2364.26	3185.69	763.99	2158.09	2718.66	1285.10	1852.05	2962.65	1959.86
421			7458846.50	21859444.00	2938759.25	29057.98	11540.89	4434.40	11048.00	7465.34	8775.95	6973.42	4202.94	10939.79	10836.75	6858.77	8857.15	3552.71	5285.02	3520.11	5063.78	6839.03	3727.19	4114.29	1209.79	2601.59	2721.06	1638.36	1207.57	3664.44	2236.52	1878.34	963.05	2921.96	2431.54	1643.96	2920.90	1372.59	2173.14	1589.40	1175.83	1298.03	1884.50	855.05	1266.55	1480.77	1230.81	469.70	951.58
422			641435.81	4736513.50	371789.09	2928.61	4276.85	9619.65	9922.70	13725.07	14535.78	5045.07	8675.38	6629.02	8418.74	2131.13	2223.26	8397.88	6153.23	3920.71	5143.63	4897.72	7216.49	6405.16	3675.42	4111.26	3848.34	4438.20	6638.78	7733.88	2580.44	1965.62	1445.27	1131.16	1310.76	2359.06	1946.49	1281.67	1375.02	726.15	1195.70	942.17	1417.69	1732.33	1442.72	650.99	874.62	241.46	269.33
423			71633.57	360885.31	12259.23	9035.31	3990.91	3705.48	7902.80	9182.52	11791.88	8611.22	3129.06	9515.03	10176.13	10316.57	10736.99	9470.25	4437.65	8713.00	9907.25	7455.22	10565.99	12495.72	10036.86	8637.86	3325.45	2788.27	2136.83	1427.41	2891.06	7098.85	1565.17	3698.82	3682.26	1351.97	3323.17	3920.08	3065.07	1987.65	1232.76	665.49	1085.35	2338.94	1652.19	1053.03	1866.59	656.65	1402.75
424			5598955.00	13349207.00	977632.75	29736.06	27240.79	33676.26	8275.18	11723.46	14912.51	19307.79	13468.66	9075.44	6906.63	5771.08	11340.13	20704.46	24055.38	14139.00	13258.44	7816.03	6445.37	3691.81	6088.97	5668.79	8361.00	8118.31	4409.31	2460.99	2282.95	2780.56	5055.65	3597.39	2535.38	5256.14	1844.98	1676.43	4098.73	4793.10	4224.94	3110.40	6999.79	2691.08	3356.48	2842.87	3431.55	2669.16	2534.21
425			2750899.50	6583516.50	674640.18	24903.20	9518.26	14233.53	10440.45	8667.96	5777.08	14630.63	11376.35	11741.68	5086.37	4714.04	6182.01	5370.26	6796.54	10593.09	12114.32	6660.99	3921.67	4397.86	3668.28	5595.68	2915.58	3310.06	4835.39	4599.78	5064.83	5577.19	2772.48	2863.98	3264.59	2913.87	1483.34	897.18	1273.78	1535.64	1471.14	1720.03	2224.60	1188.97	1326.18	1586.56	1421.04	901.88	1404.50
426			234304.82	1481199.00	62137.25	26498.67	13814.17	35797.36	23186.00	16547.30	22823.93	16907.60	11924.88	6385.37	8053.68	5002.05	10434.16	3697.42	33006.87	29263.04	15043.24	6598.49	4686.44	3774.44	9729.99	8925.97	4048.33	12316.47	7051.05	2842.92	2299.92	1765.14	1472.74	2281.45	3429.52	2566.54	2827.19	3780.30	4637.94	4489.49	5191.27	2732.61	2619.69	2173.04	2594.58	770.65	2103.91	2281.71	793.05
427			1024602.12	6046503.00	245835.68	13066.36	26004.68	16485.02	17403.45	9186.34	7291.38	7417.72	8848.42	12101.15	10859.51	8455.16	12205.73	8988.31	4628.89	4690.44	12428.96	4732.11	6797.92	2487.00	5330.68	3721.22	5266.13	4887.78	3223.59	5085.87	4465.35	7974.77	4029.42	1024.42	2058.85	2165.58	1390.90	2521.91	3525.15	2267.36	3151.19	1765.70	1580.88	1944.85	1276.05	2136.48	1215.50	478.46	1212.98
428			246499.82	1758091.37	192560.92	12184.58	15031.74	18128.18	21522.15	24158.64	19548.25	29865.15	37883.70	14215.33	2608.81	17195.69	35504.28	24082.03	6858.97	5354.02	16865.15	11495.74	8735.96	17362.25	16791.91	11298.09	4782.37	7230.60	9676.51	6542.96	4494.47	5128.56	5628.70	13972.56	19156.18	22288.59	14255.80	5925.51	8232.91	3639.00	9281.96	10208.91	5920.24	11057.51	5645.78	5736.11	2771.10	1496.34	1166.77
429			1853945.00	12048504.00	579977.50	7228.90	5190.21	5974.22	11671.53	30067.84	50159.48	37165.35	11489.61	2578.76	11607.02	1499.35	4454.80	10180.30	1989.20	3286.89	4236.94	1470.36	4676.13	1756.03	1774.14	7394.16	5011.29	5229.38	528.14	1944.82	2516.34	1269.28	2614.26	2253.27	932.49	3009.59	3271.25	3137.00	682.11	1263.39	1645.23	1148.39	1050.96	1002.69	318.09	458.53	579.24	727.84	1546.96
430			903268.68	16676914.00	1403639.87	39708.58	13959.82	22144.72	21755.93	11755.46	16677.66	12603.15	19179.36	16993.96	9270.01	9221.28	12943.61	12664.86	4991.59	2434.92	10741.22	12443.10	11107.29	15945.85	13287.03	8970.94	6174.53	8913.46	6926.13	7541.84	6548.19	6211.27	6632.58	3398.01	3436.07	4723.83	3874.36	3461.95	2191.83	2534.80	6005.21	5430.97	3096.12	1536.93	2035.11	2425.76	3348.58	4586.99	2712.66
431			1823025.00	7722514.50	379895.65	84953.37	66830.30	20487.08	40682.30	31586.11	44948.22	54231.77	62824.33	39067.52	56876.26	33219.78	44361.33	16163.45	3291.53	2677.84	10810.62	15253.67	14739.30	7532.04	9599.39	10125.84	4863.37	8658.29	7868.41	9347.85	13990.88	11290.21	12365.24	16654.76	10343.76	13493.04	7795.29	5958.33	11008.40	6198.12	6113.12	7848.62	5875.55	4085.45	7031.57	3327.14	5050.64	4984.88	5263.85
432			512615.18	15961691.00	610726.00	60248.10	85297.88	86265.39	28420.91	19061.94	28700.52	23316.04	38319.78	32828.09	46575.27	12798.77	8940.51	17306.69	28528.53	22932.32	3407.63	7161.95	14807.19	10381.18	4940.33	8340.83	9402.42	13533.10	12830.41	7024.16	14834.59	11185.47	12747.68	10638.96	17821.60	4615.89	3822.76	1861.50	3409.04	7433.93	3461.40	3620.13	3878.68	2406.30	2039.48	3900.41	1813.49	1880.91	2494.25
433			2250115.00	19929688.00	935391.81	21057.12	26519.10	11844.06	19194.90	20288.00	29093.92	9119.95	10397.24	11783.05	5804.19	4422.32	5433.55	4496.92	9410.14	7094.40	6783.25	4555.40	3909.90	6905.73	4317.32	10043.35	10697.80	4349.49	5692.90	4397.18	5744.90	4427.55	4601.81	3963.97	4383.13	4570.57	4796.44	5115.25	1619.27	3315.68	3797.34	3098.65	2041.75	2253.11	3743.78	3306.64	2862.67	3626.38	2610.99
434			1457313.12	9997593.00	340893.87	6530.07	14296.43	4560.10	26580.92	30618.21	33138.69	5054.01	7719.08	12783.69	11378.92	7298.70	5005.81	7234.95	17594.71	9740.08	3653.08	5059.67	4172.39	5246.28	14063.42	6471.19	6341.99	620.77	3507.83	942.50	1898.38	4236.92	11681.85	8002.95	1363.72	4963.26	5704.02	2073.84	2581.47	7874.31	3431.39	3118.72	4371.76	1373.27	1451.49	1131.73	1525.79	2706.93	1397.37
435			720788.93	9597943.00	550724.50	6471.66	8608.00	48387.00	17225.34	22416.31	28335.03	13000.00	9459.08	5282.78	7069.43	7531.56	9429.50	6432.32	8259.34	3977.31	3862.72	7765.65	6515.04	4607.66	6598.42	6744.95	3805.60	2414.05	3552.48	5527.79	5794.79	3573.44	4169.22	3536.30	4184.48	3604.54	6368.33	5648.00	4219.56	1763.15	612.97	3984.16	2653.98	2200.40	4968.93	2772.68	2517.28	2245.24	744.75
436			7573995.00	20127508.00	784780.93	33890.57	31404.83	16553.56	42310.23	37085.91	39178.91	26175.61	23126.63	15122.65	30176.06	18903.59	27385.17	28682.11	18075.89	9863.29	15955.51	10584.38	10329.92	16985.28	19949.27	7149.06	7063.97	9682.05	6394.30	9847.46	8918.85	6284.88	6678.03	7929.34	3805.24	5369.18	6558.58	4554.57	2302.57	1928.15	3707.71	2030.68	4487.79	4066.00	2327.78	1126.35	2798.72	2266.74	2835.85
437			1300432.62	4076549.50	160693.60	13174.14	4940.93	9351.49	10624.33	4270.47	6467.27	6667.73	8086.41	8507.36	4221.00	6486.02	4931.10	11982.96	8092.37	4823.43	3402.79	3001.64	3412.00	2823.03	2336.12	6254.35	2815.34	5238.20	4345.16	3802.73	1801.63	1864.37	1854.48	2545.41	2818.02	2080.46	1837.91	1127.83	1122.85	779.34	1783.84	2847.32	1786.09	1662.09	1787.96	1250.19	1655.13	1037.23	1295.21
438			547207.43	1357619.50	77194.48	6191.32	6341.55	3423.44	9566.79	9366.52	5273.01	8865.41	5234.32	2639.35	2213.47	2295.03	2562.11	4977.29	4491.49	4317.92	5821.76	1745.19	2245.39	2923.45	2771.00	2778.63	2407.43	2240.69	5471.80	3014.57	295.16	1211.24	2166.24	1111.79	836.16	893.57	901.37	235.06	799.07	529.64	895.91	484.94	981.01	1541.06	1540.88	477.71	901.03	702.65	140.89
439			519565.62	6006512.50	228754.43	9274.89	15592.22	28382.63	24528.48	10033.06	26222.97	18705.72	10371.14	9275.68	12358.30	12340.81	19135.48	20225.20	14965.65	21148.41	15318.61	9673.55	6142.56	10408.25	10559.37	12766.96	12500.79	11164.12	9442.59	3828.15	4713.90	11337.85	4358.68	2373.44	7836.48	8539.06	3324.45	1900.30	2138.45	3152.89	2462.21	3399.74	5279.18	4757.60	1694.55	2300.42	1887.14	1284.16	1451.66
440			99701.07	1571474.37	70893.48	35422.89	15430.31	9614.38	9793.31	10039.23	8583.22	5962.39	6368.43	6000.20	4057.09	2331.27	9059.90	5164.38	5093.44	4913.66	5984.67	4872.06	3765.60	3177.43	2660.98	3384.12	2987.28	3012.26	3355.62	4510.88	4062.45	3138.06	1635.95	966.33	2841.79	1965.14	566.57	694.17	836.82	705.85	1168.46	1953.92	1490.99	601.82	278.04	1315.35	1136.01	1654.47	1082.30
441			187753.79	1982411.00	71370.11	6826.90	10367.20	8562.41	5853.36	20605.46	14676.97	12835.94	3421.39	6529.61	1974.23	5221.05	4712.14	8566.68	7485.60	4890.82	5589.76	3882.58	8265.67	7608.26	7793.68	5231.80	4051.19	2938.16	4779.84	3053.25	1870.72	4214.99	2296.61	3698.75	1835.21	2409.81	4629.34	1986.66	1835.91	4643.77	2467.44	2328.23	1226.39	1347.95	593.29	805.07	988.34	852.94	1368.27
442			1016805.93	7707623.50	261720.62	20663.94	10167.50	23586.99	14626.73	6604.69	10182.78	29671.96	8491.96	9984.80	13269.24	4829.33	8343.05	11699.32	18316.21	11181.08	5617.26	5306.74	11840.81	8430.56	9761.26	7983.10	6701.69	13079.90	9970.85	4823.32	4008.01	3923.68	2716.78	7674.71	6932.55	3271.32	1481.55	4993.59	7273.21	2300.44	2444.80	6437.45	7968.82	10020.96	1681.79	1607.39	1774.69	2926.75	5183.26
443			238694.62	3697990.25	62502.21	30957.91	21625.46	13964.69	9629.46	12487.38	12210.83	15231.23	11259.42	8558.53	5470.62	7317.93	8353.02	15541.75	7626.77	10972.07	12315.02	5950.08	5759.06	7501.82	5691.82	3235.32	8521.33	6513.07	3435.72	4465.42	4431.34	1964.27	5024.42	6910.77	5381.71	3322.83	1546.19	2754.58	2708.83	5601.07	1394.63	1340.31	2697.50	2509.86	2496.46	481.55	1367.52	1121.61	720.99
444			1169204.62	2403616.00	216737.04	15435.04	9470.43	8621.28	7413.83	7203.77	13236.60	7468.14	4150.02	6047.47	4179.19	9515.05	10028.99	6471.76	4771.54	1661.81	4600.98	3667.22	2416.77	3163.47	2452.77	1500.10	2029.00	3488.78	4499.14	2323.41	1910.87	1224.41	2284.14	2590.31	4145.19	2624.27	1738.85	2380.02	2342.54	3171.08	2300.13	2598.25	1847.93	918.40	1983.15	2907.88	2284.01	3730.88	2278.57
445			214324.03	4546382.50	188830.65	31673.63	22212.25	22645.96	19039.18	19330.87	20126.94	21858.82	20125.09	7692.46	17893.88	15491.60	14335.90	4012.75	8685.65	9539.61	6702.46	8135.14	8615.92	10639.79	10704.72	9602.62	9738.82	5836.15	3220.19	5387.45	2583.61	3374.15	7197.61	6970.40	7893.28	2179.84	3185.65	3886.69	4809.70	5938.30	4087.20	4892.48	5892.69	2410.60	2996.07	1346.37	2336.44	3911.17	2400.53
446			582260.43	8089512.50	168940.67	23347.47	52357.57	34279.67	43989.50	26583.85	13920.70	17513.09	62778.56	49668.99	25033.89	12819.04	36087.17	54193.88	19213.89	15095.58	18297.00	22290.16	24143.55	46882.92	42073.22	57309.05	38904.01	31373.28	10109.81	11214.59	6002.31	11958.35	9794.97	12037.58	29953.25	10840.51	7997.48	12047.25	5324.08	10724.76	10494.08	10623.75	7347.61	5892.74	7343.35	10158.96	5151.17	5436.10	6542.53
447			1077583.00	7531279.00	241610.32	10980.39	39881.14	10515.06	17476.26	26590.50	29571.11	28076.49	38267.00	22233.96	7957.93	4599.62	9683.91	4990.11	11485.26	28684.28	21784.39	16343.40	13355.39	7931.01	7268.46	8119.43	12081.35	5986.59	6768.64	5974.27	14087.52	9632.94	7268.35	2509.65	2893.16	7022.50	5386.91	2661.95	2717.60	2409.51	3795.73	4568.48	5739.17	3625.23	2114.67	2260.78	3846.93	4752.71	2230.51
448			74085.50	652463.31	50366.76	17341.42	51265.17	18681.97	9908.14	11161.72	23381.93	14739.91	12523.49	7981.74	9435.32	11116.35	10631.03	9161.38	9654.11	8531.83	7027.01	5358.52	23781.85	13257.57	9865.16	17076.47	2448.48	12205.19	20025.84	10795.32	4956.14	2982.25	12506.64	5949.65	6055.26	6708.45	5998.92	10197.16	15850.89	15018.88	9880.37	5180.14	1785.96	2912.51	4154.78	2922.31	2222.08	1532.27	790.60
449			1113419.12	6387935.00	325589.09	12778.09	39936.21	21979.11	6119.91	14468.76	7633.36	17612.01	9213.42	14422.23	12938.57	8491.57	10784.24	6403.20	6854.18	5795.93	11299.87	7809.60	10655.94	16044.53	6331.32	3440.02	1681.35	2458.05	2907.46	1700.53	2986.15	8389.51	9811.16	7285.40	11574.71	10872.23	14710.71	9344.35	7337.70	8091.01	2624.76	4056.47	5142.15	2342.47	1552.16	1719.52	2267.25	2299.19	1355.41
450			2180302.00	12442006.00	481103.40	21724.83	70526.43	11686.91	13527.13	24258.29	29501.00	6264.30	27369.76	10972.93	33798.99	22571.57	8304.78	7195.82	9052.16	3559.71	6275.59	6728.73	18382.39	11771.22	14846.29	7986.54	17729.63	7914.16	4594.83	14458.84	24922.51	13748.67	5654.99	2624.08	2588.64	1607.80	3358.28	2317.90	3177.51	6393.12	2036.52	1085.83	1014.87	5271.65	3072.88	1281.67	3082.71	8415.46	4490.72
451			524622.93	2026581.62	118124.51	14608.19	11227.79	9640.89	12446.94	4920.96	19037.89	33824.37	8063.26	16083.43	7625.90	9433.22	6407.39	10217.57	10147.32	5360.14	6787.60	12016.10	13473.19	8695.54	4201.02	12849.89	8915.96	8964.75	6665.84	1288.18	2032.22	5946.72	9439.43	6439.76	7781.36	5672.13	4590.33	2557.45	2149.38	3763.00	3107.97	4792.48	3055.11	1556.47	855.37	1716.33	1164.89	1338.00	1123.65
452			343158.68	1688051.75	112852.95	18502.12	22005.52	14344.15	26921.84	18348.10	11158.95	10863.56	17054.47	25453.87	25755.72	12204.60	5768.72	10427.58	13941.85	11350.91	8634.02	13829.74	11012.37	11703.52	3976.26	15506.21	12298.48	5270.92	2460.45	4153.98	3148.36	2443.09	1998.49	11690.71	11434.95	6625.83	7313.06	4049.05	3371.15	3191.61	2040.50	1465.91	2471.18	2167.02	2051.30	3176.13	3602.41	2430.08	978.18
453			611536.31	10687348.00	1136244.12	17406.06	9082.43	8747.74	2830.56	7098.31	4006.01	11044.83	2667.79	7791.90	4574.98	4626.32	3954.09	4655.66	3558.30	3888.70	3395.66	11017.11	4941.02	5764.28	6257.59	6176.37	14085.19	10680.62	5134.80	4091.40	5621.14	3457.52	1496.70	1473.75	2714.85	3916.97	1444.10	1176.10	1047.53	1846.89	1826.26	2286.68	1553.85	912.12	2435.32	2270.31	1465.20	2407.97	2168.70
454			427884.62	8852718.00	174136.28	20683.21	33019.12	14665.06	20520.00	9792.19	10058.93	7624.76	7611.10	22279.75	16406.38	7099.29	5895.87	4017.28	5461.65	7228.43	12016.41	12005.85	9103.69	8504.61	4764.10	9060.17	7593.55	8827.03	5166.65	5278.56	2792.60	6433.90	7790.99	3820.64	4467.26	3083.04	1872.82	4829.19	3672.77	7115.55	3228.48	1984.66	2599.71	2278.67	2620.31	1638.07	1238.05	695.10	2018.07
455			420421.56	5352583.50	1595602.62	65245.31	14103.14	14752.34	10194.18	12019.93	11481.49	8572.11	10184.54	11492.46	5858.21	1904.05	4254.73	5124.79	5305.74	5315.36	4823.71	5012.15	7145.10	5380.31	3254.64	2155.09	3896.68	3266.79	1778.04	1143.07	4332.19	3832.04	2397.39	1343.41	1318.76	2235.55	2832.27	3132.96	1698.65	2301.38	1908.27	1412.67	3251.78	1149.99	879.45	1537.76	1296.53	1059.15	633.30
456			651896.56	8882710.00	338797.28	13461.47	21646.55	14592.40	11577.86	17054.53	13627.23	21109.64	15419.41	6907.71	9302.87	8782.94	12389.36	7245.63	7706.04	7129.53	3745.78	3918.95	7186.15	4587.87	4068.16	5461.83	1611.07	2470.33	4403.78	3438.32	3990.03	6046.23	6851.71	4776.69	2192.73	4570.77	8068.63	2706.12	2709.52	1094.04	1538.59	2774.36	2015.70	1322.95	639.37	2051.06	1410.31	1701.68	1185.77
457			4496921.50	20790716.00	1406188.87	23422.28	16027.19	24178.50	33533.09	16254.40	30042.18	23311.15	33475.03	23363.57	38131.18	30070.88	7849.90	10343.93	13588.40	30674.66	25870.49	15155.39	3621.37	3847.68	6147.85	7746.73	7664.50	5904.10	9547.60	8439.01	13474.02	12226.60	3956.42	7541.86	11336.39	9722.39	12877.93	8950.55	3030.10	7280.42	4648.91	3113.99	4359.50	3895.91	1991.22	1923.17	1425.30	1725.49	2086.67
458			1569315.62	6722544.00	343457.50	24816.24	7105.30	34437.22	34163.78	11423.54	13315.67	26494.21	22902.69	15429.96	13990.32	12346.50	27746.79	27802.77	15451.85	11335.15	8630.79	8233.16	10323.90	20139.33	16109.68	11346.31	5303.79	6999.82	7995.73	7954.16	2765.98	3408.78	3354.62	2881.25	5000.94	5949.95	5003.66	2009.39	4274.11	3552.66	927.76	2384.97	2945.33	4905.01	2980.61	1704.42	2592.50	1468.40	1832.99
459			838086.56	5038390.00	138638.89	14723.67	13232.74	5725.02	18529.85	6125.30	8063.72	13542.17	2414.63	14334.75	15130.22	11599.80	24455.98	26018.35	17428.79	7901.37	7922.29	19771.79	17274.60	7074.68	12573.71	13591.58	5064.53	4586.83	3645.74	4592.12	2937.90	1084.73	3914.17	1307.35	1354.03	1953.93	5949.63	4724.59	4664.27	4360.52	2471.29	7698.16	4426.79	2613.74	2382.81	4820.89	4418.29	2509.62	2277.95
460			1655749.25	3459021.75	293008.62	17017.42	12943.50	4211.41	8938.17	26401.74	11382.67	12366.64	13420.24	7666.67	6511.19	6250.24	7282.72	18818.82	22422.55	13653.38	17791.06	10435.54	4042.68	5973.08	8998.52	4062.40	6336.84	10701.13	7917.47	2056.92	2353.54	3616.20	5943.11	3131.27	4328.14	2558.42	1345.51	2686.36	2826.40	2507.26	2282.91	939.08	1652.56	1674.70	3938.20	3408.42	2550.58	1647.94	1848.07
461			1262851.50	9744774.00	620625.68	35717.75	58555.85	20845.90	24843.06	6989.73	16379.74	23216.83	9632.49	12225.93	8294.29	10836.09	6631.60	6738.89	5062.39	5648.82	3161.98	2748.18	5748.64	4450.91	5255.31	3585.21	8569.68	3838.86	2521.43	3027.56	1819.23	4977.54	12225.60	3136.86	2647.70	3516.82	2507.61	1988.43	3836.73	4468.50	3463.67	3133.59	4822.21	6995.04	4700.20	3319.70	979.72	901.50	864.26
462			5877601.00	22057988.00	1970654.00	31394.23	6988.04	4484.92	23377.48	21168.37	25589.09	38165.33	34952.21	24580.15	15150.66	9853.80	18686.25	25659.68	10900.39	9093.87	17044.48	10327.32	3001.81	4731.21	9907.66	12410.80	8750.24	743.40	1808.85	7681.86	19002.52	22962.73	13268.93	7059.04	5144.23	5694.78	3474.86	5434.34	3175.70	10980.34	5613.65	2223.84	1902.68	2261.34	2251.96	3947.93	2055.81	1873.34	3843.44
463			2007834.87	3220459.00	184617.18	11624.78	9545.55	12605.85	6643.74	6709.43	5698.95	5973.73	6908.95	3124.45	4210.73	4719.75	5915.60	7031.91	5541.74	5646.25	5450.28	3853.56	4189.02	2521.90	4528.10	3966.01	2511.76	3589.27	2871.54	5479.69	4961.55	835.85	1203.11	887.23	985.74	1042.79	1809.39	3798.78	3022.69	2215.66	1805.44	1921.56	1093.24	532.78	703.19	1207.40	1000.85	715.05	946.24
464			2213693.25	17986076.00	576529.31	33786.19	14720.00	24869.03	8305.56	24519.96	8203.43	12948.26	25359.83	11729.91	19168.39	36575.58	29374.90	12371.98	25036.03	23800.00	7539.04	11633.75	26292.68	36348.48	11624.11	4858.56	5438.51	8021.00	7614.46	23617.13	19740.88	2406.45	4304.39	7487.22	10897.01	3864.10	7978.93	8161.97	8896.53	7103.95	3155.88	7513.78	7644.19	3901.83	6390.61	4591.47	5088.44	3085.78	1323.80
465			195379.46	2651552.00	103477.50	26265.48	16062.14	25291.43	12758.78	16641.62	21949.06	20749.85	8594.26	6079.38	11689.20	10209.99	7157.06	3777.66	7262.40	12099.24	6618.73	2019.54	7746.54	5372.38	7591.12	11737.00	10669.47	6838.96	3242.85	3552.72	2767.05	7308.10	4098.54	6915.65	10522.14	3641.53	1677.33	3161.83	2485.38	1626.00	2112.11	1167.64	869.87	4415.39	3794.87	2864.56	1509.15	2291.07	1868.05
466			1439705.12	4740616.00	367282.37	21878.01	10199.45	10016.60	11485.37	12280.97	6432.97	4597.02	7959.42	8233.05	5797.38	5903.75	3977.48	4477.23	5041.71	3326.11	4412.00	6544.10	5682.76	2455.06	4201.77	1212.54	4081.42	3424.95	1947.32	3790.14	4085.95	4703.41	3636.76	3653.72	4959.70	4202.59	3354.05	2245.37	2486.97	1567.00	2334.54	1107.44	1479.63	2360.35	1947.83	1115.13	806.11	1084.47	1399.06
467			872872.12	12957169.00	690766.62	14052.02	30480.05	38390.69	33240.86	17680.21	109097.90	57387.46	11744.83	37110.26	12776.60	13158.77	13237.97	19843.71	17737.92	9404.55	8748.89	4815.09	6708.15	8820.92	16070.82	31663.16	5306.14	3830.20	5183.93	6425.92	8994.45	6346.19	22086.51	20078.79	12028.67	15240.38	3888.22	4859.13	5069.87	4988.87	9029.96	11194.82	680.28	7366.52	4822.10	3205.05	7289.35	1912.62	4053.67
468			96664.63	1556857.12	62789.01	8974.45	15081.19	27619.92	14822.57	7139.33	5663.52	7218.52	11990.16	9712.96	6167.12	7620.37	5181.82	4588.94	11797.95	7940.28	3631.60	4182.54	7208.66	6371.11	4026.95	3863.63	3139.89	3221.12	1111.35	1191.64	745.47	5103.36	4951.17	5757.91	3083.72	1415.51	1048.05	1976.95	898.24	1306.21	1310.10	1290.15	1716.61	949.42	587.29	849.72	1195.44	1142.62	909.11
469			178334.00	1881694.25	242352.95	18946.40	8850.94	15538.91	13631.73	18900.22	14353.55	15380.88	20293.94	22155.54	24704.51	20751.84	10170.86	11802.11	11556.76	7527.59	8589.11	12603.51	14148.82	18207.30	11074.31	8733.02	7648.07	7706.44	5837.48	12056.53	7476.37	6623.09	7175.80	8261.60	7354.12	7847.02	1221.72	1991.63	3145.47	5443.28	3718.33	2916.99	1981.83	2711.71	3099.34	1233.56	2702.05	1897.77	2089.02
470			152803.15	1450020.12	116948.93	27612.46	36109.40	53824.36	29955.18	12251..54	33172.10	36276.98	53451.24	34987.63	22683.20	23468.18	20407.63	20754.75	17310.73	12799.33	8023.69	7760.60	7420.90	11139.62	4627.48	12132.98	9485.90	9743.44	11779.67	10570.84	4521.20	7506.61	14283.91	9102.78	2937.51	4153.97	5175.44	5374.83	4759.54	3336.09	4949.55	3834.66	4838.26	8988.60	5153.21	3300.95	3054.79	3455.18	2310.09
471			1523638.62	5398363.50	979208.00	8240.86	33402.48	28645.58	16167.12	34570.69	37796.10	20470.57	25342.55	37476.11	21350.58	33923.93	38766.39	14366.09	20785.08	9956.21	2896.06	6839.29	15326.78	13474.40	9368.80	5035.62	4137.66	11157.98	12880.43	8333.92	5006.07	8448.61	8072.15	14715.63	5818.04	7082.77	6797.09	6841.17	5299.61	7236.27	4009.66	3745.69	6691.43	3288.38	2046.90	3154.19	2383.82	2609.05	3651.93
472			1098144.00	4943701.50	333472.75	8229.59	5842.34	5631.74	8627.36	7673.57	5540.78	3968.15	2735.19	7137.51	5817.85	5922.74	2665.88	1937.71	6874.92	1708.86	1199.37	2091.04	924.50	2758.61	1564.92	2029.35	3651.08	3551.27	2512.99	3214.18	546.05	1214.48	768.37	609.26	1448.95	1625.79	858.94	706.27	1112.25	1027.81	479.25	473.85	1436.24	710.58	1274.46	394.41	461.93	189.95	360.28
473			336118.03	1420841.12	88492.55	19543.69	24618.08	23271.28	16858.74	8300.30	7360.03	12762.88	25430.95	16469.12	13120.62	8950.29	7148.38	10989.99	10975.72	4066.27	8266.85	8742.79	9911.92	7402.84	3802.63	3726.24	10679.02	4661.73	2987.30	2704.46	2893.85	7625.55	7022.06	4161.30	3735.91	2580.11	2851.87	3604.92	2150.55	3388.32	9820.62	7055.75	2507.10	2001.02	1062.16	927.57	958.24	2249.24	1323.07
474			73868.39	2042708.25	109661.63	50585.56	59648.71	49654.41	19766.41	26139.76	44856.56	20204.63	21354.18	36150.91	47319.10	22150.36	9997.71	20402.78	18270.91	21196.64	7365.90	13661.19	17970.72	16149.62	9434.65	4562.80	5920.08	15558.92	16119.00	5801.42	9572.52	12501.39	6322.24	6471.21	8692.82	7273.72	12904.99	9438.07	5316.12	4489.37	1986.15	5053.19	6227.36	2928.77	3159.84	2475.59	2847.23	3708.79	3246.93
475			1538231.37	7258825.50	246317.31	17714.26	22494.40	6854.66	15094.25	9744.46	20814.81	9372.87	5241.53	8375.52	6520.29	3669.54	11492.11	8935.80	7639.70	9558.92	6159.04	6773.44	3195.66	3188.33	8193.96	7381.74	1796.11	4486.96	5160.42	3696.42	3899.63	2425.65	3031.54	2534.65	2206.54	3793.46	2889.90	3653.88	3169.60	2770.99	1288.16	1652.20	1340.36	1092.26	2074.60	1115.19	966.23	805.37	1377.51
476			848666.50	4535239.00	201831.57	4146.94	10808.26	11983.92	15701.97	17117.42	7264.60	18506.86	21108.77	17721.35	9973.55	4779.95	4014.15	10879.25	16860.67	7149.85	630.03	4627.05	2204.85	3403.58	3711.10	2650.80	4872.48	6029.67	3586.74	2592.57	2018.64	4143.35	1452.92	3636.95	1390.48	5057.30	3957.33	2829.58	2012.99	1817.67	2832.54	1582.90	2141.83	1720.86	373.89	859.82	969.61	688.48	1222.30
477			361582.68	8499286.00	285407.28	48286.12	31173.34	43376.86	42987.35	59054.74	55269.70	57470.22	7459.52	15892.26	56173.64	44068.91	4940.67	5682.73	19752.98	39179.55	4288.62	11037.18	42260.32	30754.21	7341.44	19029.27	13750.94	9874.03	9129.71	14502.13	11229.27	13556.18	25239.81	23701.71	6820.58	6005.22	13003.59	15567.05	25545.54	15835.48	12728.68	5027.04	6416.19	16212.10	19135.71	10777.21	3335.52	5409.56	652.78
478			1447761.50	4877607.00	158882.89	40932.16	13730.70	18625.38	38379.38	26784.92	23194.09	9864.01	5777.28	18348.73	23642.82	48406.79	31539.54	13390.80	4963.09	9150.84	12296.43	4817.97	10007.62	10638.59	2196.20	8552.04	12646.50	7049.79	6839.37	5324.89	5101.54	2541.90	7298.70	2358.46	3279.01	3152.80	4125.00	3859.04	4799.29	3294.46	2272.04	1417.55	3525.45	1781.94	6956.13	11237.68	2822.35	935.31	1893.50
479			48896.32	556148.12	31912.72	11430.57	11777.44	13066.46	13601.09	18533.88	22431.81	16331.31	19049.20	15658.23	8240.93	11209.20	10732.02	7151.10	13678.49	6052.93	10998.96	12001.69	7620.84	6890.16	6915.63	5650.18	3089.50	4816.05	4864.26	4930.88	6329.08	7814.90	5407.48	1795.53	2777.33	1677.61	1592.70	3097.49	6161.48	5355.25	2085.72	1938.66	1924.11	884.63	2903.03	2547.88	1865.87	1356.50	1058.29
480			560010.18	5198693.50	286182.46	28991.31	19956.45	19046.53	10120.18	10398.98	12020.03	9128.39	6642.79	2728.25	13219.17	3176.24	7007.18	8738.80	4255.72	6001.55	7340.15	3439.96	4441.17	4569.85	6950.97	6217.76	8777.63	5622.70	3354.57	8149.70	6720.33	7023.59	6178.53	6721.34	3267.96	2547.08	2678.63	1512.62	3478.04	3968.56	3247.91	1640.77	1910.10	2614.37	3662.23	2788.68	1576.71	547.76	1814.46
481			109407.25	889179.31	57269.51	28899.36	22807.33	23299.64	36875.44	13334.26	9702.01	16321.81	27897.65	27147.80	12818.02	32514.02	37113.89	17774.30	15229.76	13936.42	7951.21	8627.55	20126.19	16756.47	11498.07	11147.34	10485.86	3611.91	3580.10	7424.23	8241.87	5890.52	3358.17	9784.75	7887.81	7260.91	9593.70	7678.32	3745.88	5774.29	2856.39	1674.25	1743.57	4657.78	3637.84	1233.11	1985.28	3098.80	1860.24
482			3878152.75	9363930.00	544019.25	36244.35	28057.51	17353.81	24092.81	14392.11	9755.10	14016.69	13570.89	27779.44	25034.68	20319.22	13993.07	6921.84	6359.38	17333.94	7477.44	6945.62	7355.25	5182.69	9534.34	11324.49	13942.00	7676.27	10761.26	12913.15	7138.98	7235.81	8848.12	9774.40	6017.73	7058.50	6038.92	6477.11	5409.92	3383.56	1497.54	2539.71	3469.21	4468.61	3553.03	3824.64	5165.50	2865.30	2378.66
483			726246.93	2757356.25	133495.15	29191.04	39040.96	37275.28	32715.68	57732.89	18388.07	10673.43	8472.61	14480.23	44101.22	27406.02	41093.57	22397.44	11402.44	15587.23	22693.07	8939.03	6618.20	11477.94	16974.38	7675.31	3087.57	7712.52	7393.15	12493.87	15256.33	11893.47	8553.88	6064.75	6482.63	7195.92	9558.92	4546.97	6371.33	2742.56	11200.24	10718.60	9703.68	5564.96	1950.95	3133.15	3024.38	2490.74	2339.43
484			478431.93	5256340.00	245649.73	18129.75	24802.22	20972.45	10463.03	16677.24	11505.74	10029.09	5794.21	4445.50	6412.41	9633.05	12272.66	4406.06	17069.35	16276.00	7672.11	6260.31	2699.48	2292.70	1900.40	6013.30	4609.48	3974.55	2802.11	2191.99	1921.35	1760.38	2152.15	3435.97	1675.48	1010.77	1197.07	1901.23	1171.24	3261.14	1433.82	769.99	2363.52	1441.41	524.93	1108.32	1564.85	1496.50	594.39
485			161522.59	2532411.00	65270.41	13969.82	31430.35	24562.09	11631.84	13362.28	24865.76	18558.14	11880.69	8164.08	8130.65	11352.79	6891.31	5956.12	6781.69	6474.27	8966.41	5740.35	17280.31	9674.93	6512.01	24285.74	9358.16	5465.13	8325.08	8040.10	10208.24	4405.07	6477.68	5919.49	3373.02	2649.73	3184.30	2495.82	6096.40	3117.35	1912.91	1980.72	3656.20	3102.58	3949.47	2513.67	1579.75	1339.32	2088.49
486			509844.62	2868985.00	115773.12	5179.49	8895.99	3011.51	7925.13	5159.96	4308.80	3465.07	4976.50	7699.17	3164.69	3019.46	4481.40	1697.44	1385.33	1658.18	1645.08	996.25	1229.03	667.66	1348.86	1208.91	710.44	1119.24	397.82	1264.37	1295.68	1417.10	703.36	816.96	1045.69	1190.31	973.81	1915.97	704.13	483.45	717.31	1436.45	984.25	983.64	1167.24	845.79	728.91	619.82	310.39
487			1733681.50	7124193.00	221757.57	49358.75	31664.21	20023.97	14389.23	10871.52	14417.99	19224.10	10004.15	17446.74	7469.52	8023.60	10923.78	15076.12	8096.21	9265.92	18118.49	11920.66	18958.18	28172.03	7599.36	5219.07	10708.57	5491.21	5875.57	6322.61	6320.01	3275.67	4216.52	5705.89	4974.53	3372.02	6737.82	6838.70	2206.36	2009.08	5159.56	5589.81	2250.01	1867.72	3123.74	5950.03	1828.58	1548.03	1284.63
488			197183.51	1505299.62	65406.53	12627.83	13746.24	13882.55	12511.84	30754.40	46500.34	11593.21	10165.43	9554.58	2422.92	6057.41	9778.96	18850.25	15543.80	7157.86	7420.31	9879.54	7884.44	3187.75	7159.67	11777.49	10313.41	4642.00	4325.65	4545.77	6766.84	4900.89	2752.77	3383.66	3098.22	2536.37	4331.58	5637.66	4087.17	2006.57	2359.44	3019.79	2012.21	2497.01	2707.08	1901.87	2810.06	4154.51	2441.83
489			233508.45	4511414.50	263465.87	18509.13	65503.66	54467.55	39248.24	15288.19	26352.27	23006.67	30998.53	7418.65	7443.34	11773.88	23846.17	7908.82	16967.59	9845.95	7736.53	11213.89	17962.49	8633.17	2950.88	5416.70	16841.43	15877.83	17989.37	10589.72	5477.92	2952.54	5268.74	3888.94	3719.89	3251.90	12949.19	7686.63	9705.37	4241.22	2516.26	1319.50	1317.15	2985.85	959.66	1352.96	1392.61	1477.81	750.53
490			201142.89	2762734.00	122973.37	19150.27	11059.27	14301.50	13686.59	16374.25	14177.97	14842.18	38757.65	17221.02	7163.74	7471.00	15861.10	8877.30	13039.23	29248.75	34504.32	16809.22	5579.17	5140.05	8566.83	16864.94	8395.04	5371.30	3012.47	6918.78	8128.35	2552.11	8853.24	10376.11	2726.09	2551.76	4079.07	5166.10	3450.75	3597.35	1473.84	1859.22	2896.63	665.66	3196.73	1373.93	1100.05	2497.23	2514.42
491			174933.34	2577485.50	67938.28	21958.99	11769.22	15572.03	7187.83	22150.43	21742.41	18653.78	9485.26	37628.39	19391.72	25533.08	13789.33	21965.94	19596.43	13535.09	18300.97	26180.71	21960.48	9749.20	8506.72	16588.05	17034.05	7440.54	4677.82	7468.37	4669.98	5866.43	8229.74	2350.64	2820.28	4527.72	4991.68	4197.14	2469.92	3274.30	4559.86	1954.80	3073.07	1792.12	3824.64	1744.26	2290.73	3208.51	3490.02
492			576785.06	1676635.37	180405.01	21628.94	38818.19	29789.25	32217.46	17786.51	12880.26	12707.08	30850.30	23631.45	17113.71	8497.95	8177.84	6600.33	7667.58	12195.91	19776.93	26202.21	11879.36	13780.55	29297.31	6676.45	18489.12	12634.62	17480.29	12379.13	9137.11	12235.79	8696.71	13291.54	11229.96	3587.83	14203.45	31216.62	8473.60	10847.96	4624.13	2371.89	6254.17	2838.91	4112.06	2526.85	3879.75	5653.37	5607.25
493			92918.64	875054.56	35814.08	11130.77	18672.73	10451.69	3635.72	4702.23	14535.54	8629.69	9689.77	2425.47	2831.37	3472.99	9533.07	11331.82	7275.25	3215.26	7203.23	6854.66	5873.71	9380.60	3269.59	5015.75	10656.76	7313.25	3687.72	3050.96	2678.09	5034.23	4335.97	4361.50	2938.29	3766.10	4884.53	5292.32	2934.08	868.05	1166.43	2091.74	2902.81	1171.92	2275.61	1186.81	1479.80	2423.54	1659.37
494			436584.50	3175102.50	97139.25	25432.09	17959.18	30488.35	18236.70	16966.51	6269.95	13232.56	12008.25	6254.06	10962.29	7194.84	14610.67	14654.66	17571.02	17443.47	14775.54	5336.50	6136.15	5946.04	10917.09	6991.33	11123.95	5041.48	5816.04	5522.50	1849.23	3352.05	4806.51	3447.79	2886.82	2646.15	1657.66	2283.31	1688.88	2445.16	2961.98	2005.42	1083.42	669.61	3212.33	2860.22	1252.29	841.76	1274.64
495			1462329.00	6465372.50	398779.28	10386.12	35700.39	39433.91	11888.11	11390.81	11399.06	8088.80	8654.16	13296.51	5220.63	3946.44	5787.19	4462.37	7515.02	2831.46	3544.26	3435.08	4042.54	4135.30	11837.00	13057.51	3943.53	1299.53	4464.92	1067.97	2253.57	2868.25	3201.75	11038.75	2920.40	5423.53	8164.22	4084.42	2710.53	2426.54	1820.46	2082.63	1813.23	2611.09	2370.65	1269.41	1770.36	3329.73	1172.42
496			802687.68	6805373.50	144229.79	32140.09	70602.93	28959.75	18065.31	19122.74	7608.29	3999.24	2992.60	5901.08	11664.37	45612.76	24796.72	1909.97	2498.60	3047.48	4156.47	4194.29	2392.31	8719.91	10481.06	8476.08	16712.93	17535.13	7720.56	5902.27	6916.14	5522.40	3319.04	1902.99	7668.48	15762.22	7237.56	2487.00	5954.23	8202.90	3378.00	3018.51	1952.52	3398.02	5268.25	5828.56	2493.48	1106.46	1648.39
497			2481077.50	11305939.00	724276.12	48038.23	16548.42	20716.41	24947.89	10000.69	14182.05	10969.97	5177.79	7342.34	13546.08	16442.81	10800.44	7377.79	10372.87	6364.71	17051.84	8089.23	6131.25	4291.55	7641.36	7295.52	7866.73	6444.24	4356.35	4428.28	5538.09	7214.43	5309.57	3446.20	2065.92	2450.71	3215.07	3666.64	5397.21	2764.28	2732.20	2990.47	1863.17	2494.97	3820.64	2091.14	3284.78	2939.66	2808.00
498			534891.62	3626959.75	195047.90	9749.82	13784.60	25231.80	25834.43	6039.14	10109.28	14694.91	7740.15	13700.43	22262.91	11050.37	10150.33	5931.37	3116.00	9104.47	4991.67	2182.28	3626.35	6568.42	8597.94	3965.94	3110.74	2170.48	1856.36	4182.25	4551.89	5010.46	3423.10	2689.63	6919.58	3734.97	3100.84	1803.51	2656.33	2729.75	2725.96	2376.62	1725.70	1734.04	1791.63	1801.17	2300.70	2079.50	938.74
499			657619.50	2975992.25	242584.78	7418.87	4656.33	14832.59	14830.21	9414.12	6754.05	2748.89	4292.15	4352.62	4749.38	6116.60	3985.03	2769.23	2212.91	2009.06	2144.65	2985.74	2502.59	1563.52	1465.01	2864.93	2088.54	1627.32	1263.90	1357.45	924.31	669.77	935.32	1039.20	1735.07	1203.23	866.44	1051.96	808.31	1201.38	1050.32	1109.96	1177.34	631.15	477.91	642.71	643.28	751.55	654.45
500			522228.90	2712835.75	157221.17	14745.81	8289.95	7659.77	7557.07	11900.68	6510.61	4574.29	3517.52	4032.09	6544.43	2981.20	5330.04	1586.60	1149.05	1600.31	4879.21	4437.27	1715.11	1509.48	841.07	3757.01	2335.28	1409.37	3018.68	3440.05	2000.61	1951.45	850.43	887.77	427.63	637.57	358.29	571.14	1316.97	790.14	1579.78	1321.70	917.42	819.83	587.43	1113.38	550.49	335.41	1272.56
501			84040.17	1829746.62	52364.73	8505.13	13719.30	10394.39	2882.36	8697.46	9409.09	13568.35	2914.44	7649.95	5719.04	7303.57	10336.60	4460.40	6420.05	5489.71	3996.59	2683.33	5447.35	8134.42	6351.81	4681.00	2923.33	4912.21	1180.60	3129.96	10788.03	6334.91	3972.10	2900.05	2335.73	959.58	2654.33	3929.45	1884.42	2232.92	2286.90	1356.76	1063.38	926.10	1512.47	1236.27	887.57	582.60	980.22
502			6019608.00	17712854.00	866754.50	21720.77	16009.84	18915.33	13993.00	12258.12	8607.68	15114.77	11540.26	12557.84	11358.57	6315.79	8163.63	28000.52	17921.95	13662.16	7273.52	11141.39	8091.98	7822.69	9212.00	6888.27	9251.42	5472.56	4219.83	2718.23	8453.93	5173.83	4312.60	2379.77	7178.78	7030.00	2276.65	1314.15	3098.81	2044.93	1100.84	2418.11	1385.70	2086.32	2969.57	3048.79	3337.53	2269.20	1453.63
503			159401.37	2735247.75	76716.71	39754.72	26449.43	50096.44	40805.12	31242.16	14396.50	26733.65	44118.30	71731.21	28050.32	23720.45	26820.93	11011.74	15554.83	27876.28	27043.22	27992.25	8217.35	15462.20	12214.07	8218.76	5347.38	20551.48	15943.20	9361.67	12657.76	12412.24	13949.58	6440.19	11600.23	14788.85	7995.23	3665.74	4172.86	4133.54	2855.05	2028.77	3902.47	4530.06	4219.77	4281.15	1612.20	774.20	976.02
504			698737.12	3649076.25	148210.68	7831.29	21733.80	19046.78	23137.01	8591.97	21263.59	24453.43	22284.48	13740.34	17485.19	9265.09	9351.22	11663.17	11920.41	5448.20	15523.75	18955.93	8580.29	8924.14	5853.08	3263.74	3177.83	4618.55	4160.32	4830.87	8615.42	4175.71	6099.18	7503.87	4497.66	3077.88	5911.09	5760.00	2370.91	1841.09	4289.90	2172.48	2178.95	1565.62	1684.76	3256.07	3154.24	2679.06	4886.87
505			674315.00	2648503.00	325141.75	45317.23	4270.99	13093.54	17741.16	16663.69	9890.34	25153.58	21248.87	7559.93	7995.68	1604.26	23339.74	32029.41	2222.25	15216.32	5421.91	4579.40	413.01	2374.98	1185.72	4895.80	11721.79	12035.23	3461.97	2651.80	2467.59	3505.70	12017.32	9486.48	7956.72	10126.13	4697.49	1813.87	723.21	2962.96	5520.91	6195.80	4052.96	1406.05	546.87	330.83	840.17	873.84	1510.32
506			110617.27	2036797.50	85700.67	7747.05	7485.42	7248.94	10719.36	7702.15	15842.87	7676.18	7310.35	10545.75	6361.65	4852.92	2954.28	5940.93	6136.25	3946.90	1985.61	2641.58	3751.70	5759.15	5625.68	4821.24	3806.10	2234.14	2219.61	2804.30	717.26	1859.67	4149.58	4702.74	3857.02	3573.63	2205.89	2243.51	701.73	990.00	1528.76	1203.10	869.31	939.23	1131.08	1273.95	1415.85	1028.64	800.31
507			464095.90	7743335.50	150718.39	32001.37	12706.75	52177.81	92348.46	22208.86	31885.49	83770.64	58154.70	18987.96	7642.45	17714.67	10634.28	19902.29	25196.04	30150.27	18237.25	9851.82	17955.70	14699.75	22735.22	28093.04	7384.36	2364.74	4691.81	3606.67	7076.96	16219.33	35608.59	9421.72	4422.31	1909.04	7284.38	5416.24	2714.49	4536.40	3103.28	4035.25	2965.43	3545.05	5439.21	4826.76	1143.89	3969.52	1121.60
508			260763.56	9706861.00	196470.92	24106.93	45882.53	15552.57	12965.55	5139.93	2435.35	8860.60	6862.03	3717.29	9015.78	3434.92	9706.57	15974.51	17015.83	5642.28	8112.08	5607.96	6319.29	5161.81	8696.23	8943.16	10642.49	9858.47	3085.81	4757.51	4845.02	4716.84	3591.24	4901.81	5604.27	1534.38	2381.03	2873.48	5031.78	9908.20	3414.58	3737.47	2750.88	5355.70	2456.57	923.57	1201.86	1474.54	3230.31
509			2363818.50	5553037.00	475598.62	9708.03	8028.29	7814.41	8798.32	8572.63	14523.70	14375.95	11478.56	6019.78	2764.73	11908.18	5744.84	5116.87	1616.01	1651.04	3985.32	7083.02	3121.70	12342.64	5326.13	3055.01	2412.84	2629.00	3819.87	3283.17	2469.72	2453.70	1313.76	2998.65	3145.97	2460.25	2545.91	2814.96	1804.88	1600.36	1670.28	2715.61	1312.11	1303.89	1678.10	1579.71	1227.73	1292.33	999.36
510			1379651.75	3440410.50	638853.31	35307.22	20943.52	15362.33	8616.22	17888.59	26245.00	21016.16	21021.92	5570.62	5854.55	3831.16	9048.27	16691.44	7379.51	12422.97	6301.02	7413.92	5865.93	3649.08	4309.48	5394.77	7866.69	4259.77	6719.85	4507.77	6337.27	9593.23	6108.41	8623.48	2236.67	4281.14	4655.94	3941.50	3029.78	4304.39	1855.90	2642.55	2763.43	1689.30	2253.78	2432.25	2332.56	2199.38	2379.29
511			4562966.00	26323312.00	2117448.75	19275.88	32089.36	21632.27	15612.18	7363.91	6148.05	14589.26	6278.99	6140.27	5327.98	5490.73	5311.25	7407.37	4054.68	3161.85	1629.11	3463.10	2465.03	3967.11	3556.87	2572.98	2931.47	4788.55	1374.71	1115.03	3348.78	2446.21	2092.05	2051.40	2480.61	3022.06	1082.58	1925.76	1267.35	2048.25	1863.96	1564.01	2101.16	1289.82	1020.87	525.67	622.69	814.96	822.65
512			29247.91	634633.25	30892.04	23059.66	21969.28	9989.92	4272.30	8974.09	17801.50	16263.01	9099.51	18362.09	13388.28	11656.23	9991.15	12615.56	8337.40	7328.37	5036.83	8257.93	5375.31	9906.24	12454.15	6756.34	6061.27	10961.67	13710.10	6578.34	1994.33	4092.10	3452.51	8919.60	4251.57	4811.43	3357.47	1940.56	1189.42	5156.70	3656.92	1823.84	1060.29	818.31	2588.10	1093.69	1269.10	1448.00	1225.41
513			805758.06	2303211.50	198571.35	10093.63	7340.30	13247.51	5848.63	4606.29	4308.31	4822.63	2293.27	1944.14	1750.26	796.69	1639.62	2411.85	1108.56	666.48	937.27	1513.72	2881.52	1048.13	2917.67	1904.29	1195.67	1075.89	628.39	716.65	1359.80	685.53	1263.63	2019.77	1927.06	762.64	330.80	1027.98	575.79	381.60	458.88	402.11	366.11	719.39	525.66	746.37	645.87	758.24	410.08
514			747983.81	4335463.00	146286.03	25810.15	9188.54	8294.18	8016.35	20299.68	36133.89	30746.08	13717.01	8940.76	24953.54	9986.35	16511.42	14404.54	12736.47	12085.06	17996.17	13448.88	12948.25	19263.46	15692.58	14535.68	20321.27	7364.65	4609.35	12225.59	10088.71	6894.57	6176.65	3967.06	5889.56	5978.35	5453.81	5978.18	8935.79	10006.03	2721.63	1455.15	3127.86	2523.29	4390.51	4630.44	3281.11	1760.57	1006.03
515			188380.45	2894874.50	118960.38	46140.94	24610.81	24925.57	32991.13	39888.34	28322.19	18377.80	40216.71	21471.19	33086.16	18611.69	34310.90	38309.46	18795.23	25538.42	15695.26	16805.01	13589.87	26834.24	7347.79	10523.55	5228.64	5026.50	4376.88	7048.76	15886.97	20698.86	5972.22	7070.12	11947.15	15990.13	18870.64	13393.20	7308.12	5437.12	6466.82	4595.35	3789.02	3656.51	1895.35	2400.91	2567.11	4861.15	5652.06
516			1874715.62	5317798.00	363815.12	29928.58	10897.70	7414.12	9684.92	5539.23	10959.98	7008.94	3440.53	2009.49	4031.16	3935.11	2782.46	6565.25	5045.68	3885.59	2722.70	1599.07	3812.45	2641.56	3132.95	1975.25	1723.55	957.60	1324.44	2950.50	1539.59	1374.85	2071.07	1818.21	1202.84	597.02	1424.62	910.50	1079.30	881.45	613.60	2052.29	1529.87	1246.36	609.86	469.81	668.89	1019.51	606.60
517			303274.40	5323271.50	132778.32	13614.27	14127.52	5948.23	24114.31	22737.37	17563.64	9208.47	14054.37	9894.31	10284.05	9215.87	4723.71	15024.53	34938.27	8678.50	11660.78	13042.15	5558.37	9900.11	11307.10	7256.05	7871.68	10535.68	5046.88	6659.05	11642.77	9812.89	3465.35	7970.23	5667.89	3453.45	1943.08	2194.91	5121.36	3602.15	2085.65	1534.60	1719.10	2496.27	2750.77	860.24	1028.53	706.37	1690.76
518			37129.06	438188.90	23400.76	15927.44	10859.99	7781.57	6058.85	13101.39	9167.66	4635.84	6414.28	8747.06	8146.01	5870.46	9196.34	9998.45	7802.05	5143.39	2309.46	2457.48	4309.11	4217.58	5549.28	2569.62	2580.44	3299.81	4945.51	2820.34	3900.69	2217.72	3170.20	2134.44	4572.06	3140.82	3040.53	908.72	1478.50	1568.14	1408.05	914.85	499.56	1306.51	1137.15	557.06	874.97	648.73	528.76
519			1494464.25	2913926.25	301784.93	19033.35	13599.55	22009.61	10708.79	8648.04	25913.34	34137.00	14297.59	10919.04	12308.02	12781.94	7535.80	7215.85	3944.37	1906.71	2308.09	3000.61	2059.57	5630.77	5259.24	1990.71	2151.71	5136.20	2825.18	1950.70	3222.63	1210.85	1133.44	607.16	911.83	1523.02	4352.73	821.32	483.84	837.31	927.97	1100.98	4457.22	2077.76	466.49	1666.71	719.30	1066.31	429.74
520			121870.65	4399147.50	139481.57	6328.95	7549.17	6359.80	16375.31	23570.18	28407.97	17205.64	11605.07	14696.65	8819.90	9579.79	6219.28	3860.54	5251.09	7547.50	10798.96	14447.59	16808.30	7068.34	2795.16	8057.49	5805.65	4865.30	4189.16	5678.60	6964.11	3629.58	1276.49	3135.20	4315.65	2805.62	2799.76	6228.17	3397.89	3644.82	4243.53	3005.89	3169.69	3386.69	1779.85	861.81	844.00	976.84	947.96
521			506544.78	2908822.75	78252.72	38909.87	24731.99	16123.71	7613.36	13386.95	12552.10	8802.69	7478.69	16374.87	7992.22	5874.98	5781.33	11714.96	11277.87	6317.11	5771.05	7025.19	2454.03	3245.65	3631.73	10927.62	6284.48	3859.03	5142.77	3859.73	3878.30	3951.97	5633.39	6658.81	5083.22	6221.90	2413.50	2375.05	1989.87	3163.39	7628.65	3244.86	1516.00	1277.13	2006.03	1961.01	1652.16	935.38	1589.65
522			692948.43	1772177.50	121070.00	40875.57	36720.78	23001.65	14742.80	15509.35	18051.07	24482.36	29714.83	24070.78	13391.94	13364.59	18468.65	17215.31	28246.99	28307.38	11294.08	6313.35	10282.21	17054.96	2860.06	12705.23	10872.62	11772.44	14129.68	12656.13	10829.10	14361.61	8667.97	5158.73	7959.52	9766.76	6061.92	1728.64	3759.52	6224.99	4503.54	3764.09	1805.93	1824.30	1684.84	1962.51	1248.82	1188.63	1359.14
523			756751.43	5332052.50	162637.37	18971.31	34174.21	12289.12	20927.73	49547.44	32104.83	29962.03	22457.80	7129.82	15982.16	12890.52	12322.66	4962.75	11375.15	11340.07	19898.67	14467.35	9542.30	7067.33	5003.78	7363.31	18517.28	16565.82	10066.83	8691.38	7220.11	5415.10	3214.54	5031.87	10693.35	11591.21	13730.64	8087.18	5938.25	2593.57	7609.42	9183.28	8200.02	2072.78	3528.37	1209.88	2118.46	1665.32	1392.20
524			1341204.37	5942196.00	150493.75	44844.07	37584.16	20065.30	45747.31	37622.67	28561.95	20261.44	11523.63	24615.74	16719.10	5849.82	3513.50	5045.43	15954.27	8993.17	13488.77	17731.48	21070.60	9416.82	6854.95	12120.05	6700.26	3130.76	9697.84	5096.35	6127.48	3398.72	4758.01	6050.89	5100.03	4267.77	4762.15	1980.47	2035.52	3794.77	4135.12	5653.02	3214.67	1543.04	2334.97	1987.78	1994.07	1899.74	2116.97
525			256214.85	2198680.50	108819.29	31231.00	22178.70	6707.95	11041.26	4117.27	19439.80	27544.69	5806.85	24262.57	10369.03	3808.65	5239.14	11935.58	11713.61	11333.14	11153.08	9038.14	9912.53	6569.77	11587.35	7259.32	11522.82	17203.25	17228.96	6130.34	6403.38	8839.84	8929.88	3345.95	2347.52	5776.07	5898.63	3492.80	1139.16	2453.89	4743.04	6799.04	5015.21	1566.33	1520.54	1001.73	718.59	1389.54	2537.14
526			28588.21	2170781.50	144033.68	22891.41	9759.69	10832.50	13226.55	14193.70	9850.84	8791.64	13585.87	13309.92	27587.65	17262.24	9451.05	12851.54	3186.82	3917.89	17485.83	6966.29	4564.47	21135.12	29756.35	7237.38	8962.42	19731.16	17811.43	2960.46	1981.60	4274.64	9194.15	10308.72	7327.13	2974.06	11760.71	4226.95	9673.71	3887.31	2659.52	2828.00	2890.69	1360.43	1857.63	3699.70	3153.90	2775.83	1858.66
527			466593.71	1387566.50	87546.16	6396.35	14422.38	20957.80	19486.64	13964.78	15416.44	21647.40	9196.66	7801.76	10651.98	16548.80	19810.70	17430.69	10346.29	17208.83	9609.17	10536.35	11667.65	12614.88	11088.12	5630.22	11312.57	8488.05	11478.44	3920.93	7305.34	6680.39	8261.97	6279.62	4542.84	2489.99	3693.55	3637.76	2381.39	1822.16	1820.22	2025.65	859.45	1137.53	1228.07	1436.43	1638.99	993.97	289.79
528			1518057.00	14407051.00	1230210.37	28855.07	38614.74	18258.80	8871.61	18519.56	5362.35	4408.84	14082.77	4035.13	10009.72	5508.83	14170.04	9559.31	5080.48	2648.47	5806.35	7452.43	2178.05	9712.87	5893.75	4749.60	10486.78	3087.69	4329.92	6618.59	7018.66	4171.55	2699.32	4108.89	1163.04	1855.02	1289.24	1520.79	2946.42	4891.18	2260.56	2681.41	832.87	1358.51	4030.22	3636.50	1337.47	2373.19	1753.72
529			18518.92	590550.62	21752.55	18604.89	12781.48	7899.01	7483.97	18079.99	14977.44	5329.83	8210.49	6757.86	3659.48	5982.00	3757.88	7707.55	8168.37	11857.25	3928.24	4903.69	7585.50	10691.75	8769.29	6368.49	7001.79	7025.05	5792.53	3462.84	6973.92	5714.79	5139.94	3770.05	4081.07	7052.22	3411.88	2948.88	3398.35	5016.05	2331.13	2402.00	2335.02	1784.75	3198.03	2554.87	1087.98	1252.34	1028.61
530			70249.29	690695.25	37245.41	17721.79	11450.63	5749.02	6991.33	12448.20	21701.97	20886.82	10692.05	14887.24	16143.74	11722.48	8274.68	4082.15	9343.82	9618.18	4106.66	8435.96	16233.11	9516.30	4821.53	6601.02	2645.70	5142.65	6709.37	6257.32	8556.69	3061.39	7901.89	8646.43	2900.48	6228.13	3391.13	3067.64	3908.98	4243.33	6604.33	2083.05	1203.86	3189.08	1210.20	1096.67	3309.70	3401.28	1887.65
531			1082275.25	5180629.50	964030.18	46985.68	17719.15	4583.86	17653.12	10991.91	9567.44	26936.82	10160.22	4406.99	7828.58	6131.18	5415.35	2157.08	2565.61	2099.57	2327.59	3162.03	2530.13	3115.64	4462.62	4116.12	2923.31	2332.16	2514.63	2844.95	2576.05	1113.19	1333.47	812.72	604.87	1885.77	1117.58	540.94	1471.27	683.78	268.05	296.69	1348.78	902.81	1051.79	705.07	901.59	918.15	1301.73
532			129280.75	476292.50	45567.74	13933.00	17116.26	11795.90	21197.08	17639.37	14313.39	6121.45	10131.34	11481.94	10143.81	18518.48	12161.61	4468.30	8316.83	4586.64	12469.83	15575.45	5033.77	4472.43	5052.62	6898.62	8473.54	8767.43	2059.89	8285.10	7295.86	6559.88	3435.04	2613.48	11309.91	1330.00	3432.39	3889.54	3163.23	2450.09	2817.19	3920.37	2561.27	984.59	1955.73	1373.81	1733.31	1090.49	1141.98
533			2987700.00	13371311.00	851977.62	8806.28	4279.03	8946.55	6772.25	15400.06	9505.64	10949.61	2063.15	3436.02	1788.47	1147.89	2563.88	3557.32	3252.64	2824.11	3025.56	3722.04	3235.85	2819.21	1205.69	4214.51	5746.74	2253.63	1664.87	1267.15	1134.66	1259.93	2364.33	2815.65	1484.91	2268.73	1938.84	1988.20	2235.77	1449.42	1296.20	978.64	777.74	833.39	1021.31	2247.93	1613.46	1085.18	1998.70
534			1387866.87	13484109.00	559672.93	14733.39	45364.19	33887.52	36990.23	27673.14	59514.07	22298.00	14660.27	27730.95	32332.10	18379.03	9731.45	15542.81	12481.09	10008.66	10197.29	10558.06	16675.39	8947.55	18270.31	19154.08	30815.08	14175.57	13864.12	6907.54	8874.84	12075.03	15572.14	8198.57	11437.92	9582.34	4009.71	1539.03	3605.97	3764.88	3158.48	1557.57	2695.66	1754.12	4096.83	4044.25	2553.97	2106.90	4259.98
535			486714.56	2494332.25	85272.86	25414.00	18330.12	6511.28	8349.81	7709.77	3372.25	6030.55	4372.69	19269.13	40285.20	12698.43	8780.70	5869.49	6843.38	4416.13	1801.00	4086.72	5820.64	13706.67	3067.47	5761.64	4217.24	8002.24	8507.23	1055.56	3995.46	1663.41	2595.58	2053.34	2438.59	2725.76	4348.57	2164.85	2132.18	1335.13	2476.69	3504.74	4879.43	3559.40	1909.90	1497.04	1164.48	1348.33	1430.13
536			654632.12	6130719.50	234093.93	15731.12	15425.22	8175.35	15549.13	11349.40	13986.20	13588.24	7998.96	12678.29	17762.97	19823.62	12869.58	7595.28	4990.37	5703.00	3457.30	6029.24	9227.77	8866.20	6021.09	3326.26	3538.64	8381.77	8942.78	8644.66	3508.29	2764.91	3806.75	4996.61	4300.34	4599.92	1079.39	3404.79	829.70	1262.31	1342.52	1345.23	1337.72	2161.45	1686.32	1868.47	1095.79	1062.34	1044.72
537			939012.81	2986830.50	132551.17	17672.14	12882.90	15669.54	11770.27	12021.08	18940.64	12661.64	11093.33	12622.76	8582.61	9874.57	7955.21	9194.30	6382.70	5111.03	2893.13	7062.52	6251.10	4743.38	3228.55	3204.68	4473.08	6517.31	8089.66	8790.78	9685.42	7588.05	6199.75	3171.72	2650.73	2423.39	2799.99	2864.08	2084.53	946.64	2368.62	3417.51	2032.73	1098.28	2985.98	266	1958.26	868.79	833.05
538			1302156.62	14541857.00	607915.62	36866.51	30928.60	48966.30	29630.33	81578.29	27114.45	50120.44	41535.53	16371.46	22723.70	27029.36	25490.53	30332.48	22817.67	6933.56	8241.59	12510.82	18880.68	13109.64	35527.21	27632.48	27150.54	18874.43	14425.29	12332.13	8456.41	10582.15	25851.97	25010.65	28885.72	11335.41	19248.87	12600.75	9142.58	4953.65	3519.71	6754.55	3469.12	6475.58	5129.72	5102.95	4606.40	1813.65	2201.64
539			231936.03	3626451.00	117074.70	23089.91	23752.44	20433.24	24043.88	18581.54	15245.46	15347.96	22006.38	12086.14	8748.75	4305.14	14993.14	9342.79	5653.53	11500.33	13791.85	7581.41	11262.79	6427.28	7668.46	8858.27	16058.35	9751.40	7308.96	8989.66	5064.49	7198.81	2908.10	3278.38	7709.67	7996.08	2665.23	787.13	1945.23	2978.28	3834.39	1829.96	2627.48	2058.97	3703.43	3104.86	2659.50	3543.51	2535.65
540			26242.49	1699400.37	25744.77	3150.36	3283.30	5610.63	12361.72	2350.35	2499.13	1053.52	2176.64	1095.85	2200.28	3517.06	1535.82	774.63	1134.60	1201.18	4864.67	7722.69	3784.79	2223.82	1909.65	2832.84	2017.22	1539.44	559.21	1436.50	1236.16	803.75	1157.37	2773.02	985.52	916.71	637.53	904.74	1107.51	908.26	646.88	828.53	1608.98	1206.72	210.76	200.76	669.42	248.74	746.36
541			613160.12	4550267.00	95880.98	60729.40	34005.52	21399.91	34962.19	26499.37	17028.88	26277.49	42527.86	15366.92	18544.75	43561.34	32957.04	15812.87	22975.40	7487.71	15777.59	24946.83	18102.10	13867.86	18474.83	8823.98	11281.17	17839.69	19184.62	8792.28	16937.62	15201.87	8806.79	6465.22	9632.43	10716.08	11893.05	4602.82	5547.65	5413.24	2087.32	5156.43	3181.90	2991.16	3568.52	5109.63	7261.69	4674.64	3074.37
542			783418.43	10407006.00	628340.37	15208.79	7080.76	30175.67	22869.15	15066.43	23192.49	30753.72	21040.78	21838.29	71889.61	39625.55	31860.35	23129.28	19075.22	8709.47	26880.37	21264.10	24831.05	8280.11	10666.72	16288.97	6988.21	11697.84	12617.83	16716.75	14440.77	12156.25	3737.44	7294.09	10607.17	5144.35	8448.38	11898.48	7626.31	1744.26	5712.29	2949.01	5096.78	3705.41	4772.09	2520.28	4703.62	2954.23	2119.29
543			419339.68	3982705.75	151648.51	47379.03	52506.05	40136.28	29114.64	18245.43	30248.79	17481.83	13958.82	12829.25	24692.13	7345.99	3852.49	5393.15	26274.72	12387.04	12707.79	18907.40	16351.28	13786.24	19816.59	13075.28	11931.46	12245.15	11223.55	13785.87	4752.87	4165.02	3466.05	10713.82	14664.51	5155.98	6825.68	6573.74	5964.43	3258.77	9020.12	15269.47	7415.65	5600.12	2996.10	1118.02	2916.44	3623.31	2261.28
544			1986644.87	6011329.00	314077.15	12179.51	7847.86	13049.80	11211.58	15723.48	10787.06	6999.69	19777.76	13465.72	9542.63	8315.93	5640.78	10240.27	6816.14	12176.85	8366.04	3567.83	5669.20	7659.08	9277.03	7328.27	2302.76	4791.67	4444.96	3231.37	2040.25	1303.49	3197.77	3869.28	3314.71	3441.69	3304.16	2093.34	1578.59	1450.44	1850.16	1921.40	2056.28	1227.89	1709.05	907.63	885.70	715.32	455.96
545			62806.48	1041173.75	42889.90	5730.84	7156.55	8045.60	2331.49	6153.03	4143.76	6867.86	6418.43	7845.04	4355.98	2467.97	2136.98	2992.30	1996.68	2791.29	3094.95	2153.34	3504.23	1994.93	2726.71	1383.25	2757.58	2566.88	1296.29	749.94	2455.57	4118.39	2677.71	2171.80	2128.74	1949.84	1452.62	482.81	1227.58	1649.10	1463.47	1577.66	2568.68	1377.62	699.86	1827.06	1158.32	945.73	595.23
546			198952.04	3715894.75	631982.50	16054.21	51246.80	54338.96	20551.72	18257.79	20945.28	12083.40	18101.44	8601.96	24046.76	64184.35	41381.41	24639.37	15697.60	9160.74	11364.86	18027.47	30276.69	16498.64	13131.25	19994.42	18599.91	15836.84	16608.41	10162.80	4849.14	3137.15	3007.33	5045.50	11543.71	11817.94	6116.31	4784.61	8566.63	2598.45	2992.39	2130.45	1446.24	2973.67	2389.19	4016.02	5613.94	3418.98	5261.54
547			219206.84	2762772.25	69261.92	15475.78	7785.37	9666.68	13487.38	10268.33	19648.73	19697.37	10136.45	8107.49	6636.98	4711.68	4021.48	6076.12	14068.03	6739.50	4893.17	3416.50	6134.78	3055.10	1771.42	3914.42	8708.95	6828.45	4256.48	1602.99	2250.28	2525.09	3463.56	5675.70	2896.01	1276.20	4310.94	1791.45	5042.97	3927.51	1852.46	1494.96	2201.13	2363.96	984.19	856.19	2062.09	3407.79	1269.55
548			97116.33	2295546.00	85184.06	14746.56	26978.59	6437.77	9094.18	11895.41	10555.05	11571.84	9658.08	13853.62	5503.06	4611.01	3845.60	13552.26	6916.03	3575.58	3664.21	4099.25	5625.86	4167.84	4870.11	2222.26	3539.88	6448.13	3253.30	4922.58	4943.86	2697.70	3669.33	3300.64	477.17	2679.64	1852.96	2053.40	5609.62	6587.16	2235.65	1848.86	3553.88	2203.74	2564.17	2400.66	3148.61	1046.61	758.98
549			788247.93	8720582.00	331333.18	23260.08	32116.50	34822.85	74674.25	58351.58	41239.34	27579.25	27604.73	13454.60	8052.44	17995.32	22647.58	17163.16	23484.35	56735.81	30155.16	5977.95	13610.65	19757.05	13666.56	7077.68	7009.24	15496.43	11368.35	9945.65	6461.60	12645.95	7495.77	1771.37	5148.39	8269.99	3566.12	3385.18	3077.52	6827.02	4302.27	5330.03	2991.05	3627.69	3596.97	1787.66	1648.70	2251.35	2541.98
550			1261352.37	21865882.00	774069.56	3335.58	7678.76	11064.97	8960.52	5195.59	5030.44	4563.27	3335.56	2975.35	4591.47	2107.90	2117.03	1330.85	2452.95	1695.42	1798.47	2493.15	2218.77	1067.79	4342.84	1160.56	2188.88	2697.07	1012.45	1168.31	1432.02	1419.31	896.29	1705.11	1161.82	1012.33	2635.91	1472.36	824.77	737.36	1846.13	644.16	887.04	523.26	810.90	1624.27	1229.09	448.28	587.62
551			85867.09	1650229.00	45388.83	24231.51	7728.71	9071.90	2820.15	6064.99	8797.10	7075.95	4486.81	1826.92	4219.46	5317.79	4871.53	1157.82	1716.87	4412.14	3277.93	3057.22	4011.96	2360.07	2815.43	745.06	1213.48	3684.79	1933.55	1315.32	741.38	626.73	2334.60	2682.43	832.42	847.45	2326.46	2073.45	965.96	2414.89	2433.81	1412.25	1008.78	1333.17	904.32	1884.82	1699.52	1250.13	735.04
552			195103.57	1923276.37	116126.25	18425.77	16512.65	11321.56	18625.91	34797.17	28227.85	21152.70	11064.30	2971.32	2476.90	4411.17	2083.34	1150.30	1762.81	1514.19	569.99	2093.62	3080.93	2554.43	2087.91	3808.60	2346.59	1568.42	1538.38	1099.09	1111.86	1187.10	763.19	1932.04	2534.12	1347.46	799.55	1169.71	2221.22	1037.17	1123.00	1352.79	1876.92	1540.57	883.99	207.97	695.37	507.35	512.79
553			1693528.62	8199492.50	367302.65	11681.94	17958.16	12464.61	12294.79	17955.63	10471.22	14828.00	13241.84	12043.65	7503.14	5901.30	6309.05	6370.63	12281.80	11995.84	5796.39	2017.63	4568.29	11774.97	6909.92	4645.90	3520.78	4965.97	4262.86	2452.96	3122.45	5042.19	3828.75	2952.44	3431.39	1666.81	1171.14	1900.23	1383.31	2062.08	772.58	791.21	2128.85	1517.16	1729.13	1994.05	2258.05	2323.23	2222.14
554			57627.67	1277996.25	22685.88	23034.89	28307.29	60545.88	77743.46	19160.02	2195.68	3231.34	6577.25	3351.99	3914.83	9983.33	19062.53	14627.74	10163.51	4220.22	4638.25	4018.34	3938.65	3914.86	5058.45	9433.58	7871.15	3916.16	2807.45	2132.70	8555.17	6832.67	5624.08	10278.75	5097.20	1214.93	2275.99	5584.65	12516.97	10193.83	13289.78	10429.33	3274.19	3076.99	3495.40	2412.22	783.95	3883.75	4315.17
555			129111.03	626141.06	116491.78	75855.87	55716.53	176669.78	141752.04	83758.71	17208.71	31954.15	84368.71	98103.96	111059.30	54123.45	40809.22	43448.76	66912.46	65357.01	50033.83	83460.00	59434.98	34885.76	22020.41	47555.45	45555.96	54421.15	35932.47	30975.50	45541.59	22144.90	24880.33	33029.53	33786.38	14301.60	7036.60	7818.46	10265.57	3050.78	21345.59	23151.72	19235.72	11815.05	2420.68	8703.22	12912.39	10888.68	2597.46
556			4171539.00	10933384.00	925998.93	27212.84	15280.48	7240.89	8026.68	5983.77	3873.41	5427.94	5649.49	8378.19	5721.21	6012.19	5297.99	8912.17	9784.88	5362.33	5338.45	2949.99	4886.93	9928.56	2931.07	2080.54	3481.13	3390.09	2752.97	3093.94	2948.79	3014.19	3324.54	1898.77	1653.64	3455.95	2623.48	1959.11	1930.31	1741.82	1829.02	2001.73	1638.49	1387.32	1233.03	1788.00	809.48	475.90	909.50
557			179779.43	4413455.50	144306.34	14075.76	25093.92	7531.20	21659.38	9477.91	8637.19	5345.21	11682.46	18575.16	4108.13	8615.51	6941.68	5971.03	10234.77	4264.12	5366.31	5705.05	7370.46	5934.32	4725.29	2339.31	2426.86	6576.52	3441.76	4327.91	3699.94	8726.78	6606.26	7151.02	3208.63	2721.12	1856.00	8766.74	3044.84	3064.15	2242.60	958.25	3448.29	2868.99	2784.87	4083.13	3914.69	6224.62	2016.69
558			235846.70	4560517.00	133560.18	9171.71	15590.89	4604.62	31916.16	12338.06	14911.35	18257.97	18256.75	17243.31	6483.37	8533.12	13027.08	7485.36	14191.71	10372.39	6443.69	13205.30	6916.78	8073.62	7628.57	3397.53	3535.11	4412.00	5520.68	3494.79	5137.08	2188.41	8296.00	8787.51	6412.61	9760.77	8161.48	5713.05	1713.24	2738.95	2323.78	2414.05	2548.16	2168.09	2263.98	2797.86	2488.67	3829.89	1640.85
559			104793.37	2017408.62	105309.11	30028.37	25222.70	16287.85	25107.99	17844.53	11366.67	8320.21	14793.90	9674.96	29418.71	23408.50	5364.90	13541.04	11600.40	9551.57	9076.71	23973.87	6964.25	3134.83	4253.16	6155.18	3647.34	4331.98	2125.37	10346.60	14994.16	16990.86	15763.23	6087.28	10326.56	4919.35	1208.68	2614.85	4932.24	3346.27	3142.27	1428.84	2070.50	3421.70	1865.08	1591.39	2017.16	4477.27	3844.30
560			880207.43	3800951.50	216734.68	21522.40	11792.93	5934.84	11462.43	13189.30	7799.04	8153.63	5496.92	5994.11	8533.42	4703.57	3991.84	5778.30	7570.78	4037.07	3864.05	3657.36	4654.41	5773.15	5323.72	3540.75	2354.71	1635.28	3132.84	2832.58	2391.14	3190.82	3904.00	3374.61	1588.96	854.90	1234.57	1769.87	2353.37	2490.27	1257.79	1000.55	1129.24	1909.97	3095.90	2984.68	1700.32	1169.71	404.75
561			893834.31	5951370.50	273589.96	12715.63	9816.61	10045.65	10112.56	4606.89	8665.76	8022.75	14204.92	20156.07	13435.02	11352.28	5903.17	2644.48	13601.41	6187.34	5565.79	14031.18	12779.37	7311.85	8682.60	3629.41	5608.68	6649.16	8373.10	13833.70	7814.10	4506.28	4060.76	2870.04	3321.21	2417.47	2637.59	3029.77	6118.02	2666.05	2411.71	1724.12	2526.51	3162.84	977.55	1564.06	2974.15	1271.95	2293.04
562			998344.00	9890281.00	349621.31	3943.22	7547.53	10346.22	15053.49	17996.67	20827.50	19575.63	4835.26	5787.50	7543.44	6927.69	6495.55	6717.59	5593.43	4658.23	3492.50	6185.89	2070.08	1496.82	2026.59	3560.71	1900.20	1774.56	849.34	1809.19	2920.21	1872.96	2843.71	3530.52	1814.37	3559.47	2037.76	1357.21	2643.47	2083.89	1684.99	1690.91	4032.73	2557.67	1579.75	2507.71	912.92	638.98	679.44
563			199784.68	1373914.75	174636.85	66124.87	46620.89	49545.92	83465.94	25398.56	33272.19	43786.96	33229.68	12747.93	26661.77	35107.16	32451.05	31847.63	24952.31	7678.15	10519.77	11549.32	14044.21	15052.39	28575.13	19597.56	8755.82	19728.91	12859.88	15338.13	9966.54	8639.93	7314.96	10478.55	6415.37	5742.88	5289.87	9267.68	10314.18	3213.91	3563.42	1982.96	7185.27	3150.83	6533.60	2205.34	3348.33	5316.56	5653.93
564			3790089.50	20445812.00	1346348.87	27904.44	28559.20	22261.99	50165.08	13123.51	23642.19	19187.83	14508.06	31636.32	34616.33	7990.75	11565.21	25003.16	8704.33	7319.41	18303.58	10287.63	4963.89	6955.09	8916.10	12195.47	15824.05	3675.28	11033.14	5578.93	9319.07	4604.66	9240.08	7304.89	2983.57	4216.58	9187.47	8100.94	5226.41	1675.48	4487.34	5256.01	4868.98	4645.51	2198.13	1309.78	2005.98	2483.06	1170.85
565			1796302.37	12221963.00	512602.81	22119.80	45455.66	44025.60	19531.27	22815.44	25444.19	5078.46	19587.61	11507.35	29375.76	17929.21	26029.52	11221.03	8553.00	4415.93	3904.99	11894.42	16580.73	14853.33	3837.27	6198.85	6257.47	13351.19	10501.62	7751.16	3418.94	3235.33	3959.77	5601.54	2314.92	3021.16	4099.64	2431.59	3684.54	4844.92	3714.67	2656.24	4035.19	1447.48	6246.73	1972.47	1322.50	6319.65	3320.51
566			764915.25	8760639.00	302718.12	36682.98	18268.30	25643.37	22135.72	6412.99	12327.25	16240.22	36901.64	12709.00	5821.08	5124.06	4683.73	7638.88	17736.63	3684.32	7817.09	12106.96	11464.26	8710.51	11906.51	10275.32	5682.14	8033.89	4905.95	15103.20	10660.69	8339.13	12838.43	6360.81	3316.04	3757.65	6955.90	6708.01	7943.44	3721.24	2784.94	2856.41	2490.98	1331.69	6154.85	4796.49	2831.04	3032.64	2698.24
567			998870.00	4833295.00	194885.39	23167.54	75666.83	68288.31	42863.24	68628.39	46700.60	30206.30	21899.12	10760.13	33409.12	33141.82	16766.85	18181.41	20533.50	18192.68	25862.09	27789.21	6510.48	16473.18	16987.01	4245.48	1819.91	5438.55	18081.03	6331.27	3896.63	1908.16	6176.97	5822.25	9890.50	9411.78	3634.93	5091.44	8153.65	10471.35	2774.87	4447.12	8897.38	6643.79	3453.77	8311.86	13626.49	6803.01	5789.34
568			780609.18	4693309.00	310506.46	33173.15	21883.87	14106.52	6809.35	12291.08	4810.15	16237.04	16049.51	16325.36	12029.21	10452.86	4164.52	5435.04	8425.34	6433.17	6808.10	6363.71	8041.88	2214.98	11935.88	7801.72	5411.29	5370.45	7679.79	17962.93	11297.93	3375.24	1434.06	3730.95	2138.82	3470.59	2763.75	991.49	1175.52	2910.89	2153.21	321.14	777.86	1750.04	2894.91	2050.22	2890.40	1432.52	2274.64
569			255522.43	1821112.87	212123.18	50000.71	22022.27	27523.29	32012.04	17965.97	25840.83	19933.48	18841.99	17094.15	19273.90	18240.88	13856.88	19179.46	22816.78	17003.98	19521.45	25222.47	30321.08	20702.85	29887.20	22937.85	15387.39	17868.38	20713.85	15383.48	11762.26	4758.93	13389.68	15117.60	11254.74	11898.35	7459.92	3872.52	3203.77	11534.64	14187.40	6398.89	3424.66	3939.86	3580.65	3725.75	6855.07	2577.40	2258.98
570			1531609.25	7439636.50	562019.43	15807.38	9812.58	9871.35	5490.89	6923.02	12975.42	8332.26	3555.20	3179.95	4113.95	4337.94	3104.11	4121.35	7228.78	4134.28	2290.63	3419.99	5466.66	2886.28	2117.18	1211.89	643.17	2451.22	1563.02	992.21	255.04	954.55	551.60	156.32	1558.62	3841.71	2749.06	456.45	1436.31	910.95	987.89	1586.12	1194.52	617.54	874.14	923.68	709.08	771.91	557.49
571			172089.90	2265886.75	70431.35	16795.63	18046.56	8482.14	7859.00	13742.71	24513.05	14332.16	8989.93	12849.49	8371.47	6083.01	8041.64	13028.46	9040.67	9759.45	7521.63	4099.62	6337.57	6977.31	10451.05	6653.84	7429.06	7355.18	3234.55	6005.68	8482.34	4978.77	4851.18	4082.10	2644.33	3332.07	2206.27	808.91	2128.74	1529.30	719.32	787.10	1764.96	2821.40	1996.71	1111.86	2695.95	2141.66	1059.27
572			237866.21	6997420.50	143258.34	14845.94	33380.82	13277.09	37955.78	27045.80	67646.12	31284.61	33779.53	14820.97	12727.94	13749.49	7553.93	2958.57	7569.08	10676.44	5666.46	6945.35	38310.86	34629.60	7658.33	11811.43	17651.17	14664.70	4459.59	8927.98	14834.98	18062.84	5092.41	4614.83	9465.12	5644.05	5830.92	4664.80	3410.01	4291.38	3445.08	4236.32	7718.17	9097.61	6466.88	4565.36	5690.25	2997.44	3987.78
573			299292.21	1434591.87	65719.16	32878.79	22747.22	9226.84	2926.20	9478.29	26875.14	11676.88	3759.09	4465.72	8435.06	6235.65	1508.15	3052.44	2707.69	1879.91	2683.58	5152.07	1584.31	2427.33	2784.16	1039.91	1428.33	1261.09	1031.74	827.70	488.38	2725.23	1708.28	851.17	1664.11	2079.33	623.15	1052.42	988.23	497.41	1011.80	661.79	1256.33	447.58	792.05	624.79	482.63	315.03	337.55
574			222433.82	1512990.12	107266.61	54535.63	15452.40	21800.52	13521.19	8784.53	11360.21	22293.52	17868.24	8665.09	9091.37	14647.22	21427.67	28033.50	8223.21	17203.97	14092.41	4111.64	3257.03	4193.01	5564.10	1474.17	9515.40	11448.76	3032.11	2320.25	6073.79	10054.02	9196.94	6606.49	4552.66	2190.86	4465.87	6441.74	6222.51	4844.80	4668.58	1596.01	2722.17	8313.49	4808.38	4139.16	3389.66	1637.32	3210.93
575			1884366.75	13806231.00	503502.25	15606.10	21814.49	7105.46	30566.93	9835.15	24366.16	25321.05	17420.32	14462.01	38618.92	25502.80	8769.32	9335.49	17436.83	12114.07	20041.34	16480.25	11507.92	11681.68	6275.31	3871.97	6926.89	3930.09	6560.20	9903.43	18728.88	13804.61	10718.99	5267.24	11539.39	10688.43	12150.12	7615.29	4106.24	6512.43	5050.68	4100.67	7135.80	4400.57	6009.56	3382.41	4288.24	4121.43	3106.56
576			161573.78	763584.25	134625.73	25208.56	15448.54	31902.00	22964.30	47758.41	22493.54	17347.77	8944.64	24784.38	28934.09	15342.53	15261.31	18495.34	14168.75	18194.71	21937.66	27352.15	12212.69	5749.35	11796.18	31179.83	51113.91	20584.58	5559.37	8454.07	8565.89	8041.92	8617.35	25809.52	13526.40	4620.31	7427.50	8142.41	5690.11	4596.27	4089.45	6494.89	6972.81	7155.01	6245.94	4373.10	2313.15	1868.70	2326.09
577			38814.87	998142.06	59536.76	19493.69	10632.72	32918.73	41854.63	25840.37	7831.67	35105.19	24968.22	11138.43	10151.66	5241.75	12146.30	11091.04	11361.42	7690.25	10416.48	17041.36	15041.42	15329.30	5935.70	7521.88	2832.73	7314.62	6677.97	4342.99	11673.21	13394.87	11078.14	3341.94	2752.46	3176.73	4861.08	3070.82	3262.60	3765.84	4125.89	2885.65	1701.54	3134.73	3340.32	3038.41	1814.88	1692.34	886.97
578			367496.25	1806338.37	93826.79	15345.03	19722.51	5622.66	7066.29	7369.65	23264.05	12556.12	6629.67	12288.30	9451.25	4294.44	3032.98	3697.08	5484.06	6004.87	3118.91	3626.82	2533.70	4062.20	1459.45	3469.60	4685.94	5558.59	4467.72	5179.66	1758.37	1646.56	2236.09	6562.92	3450.94	1907.41	657.37	2186.87	2743.37	3818.04	3116.46	2455.07	2546.14	2379.34	1066.12	813.18	605.47	935.12	761.24
579			6053559.00	14922954.00	1071723.25	18876.15	57309.25	26899.87	22773.95	32589.67	63527.16	29058.70	17446.94	20611.35	10825.61	11359.04	11435.12	5306.55	16924.73	15066.60	7875.11	9429.66	22224.72	11346.99	6629.77	9621.93	9334.05	18266.08	47197.34	22161.37	8677.43	2668.53	2697.81	4951.38	8381.92	6756.16	3854.04	8690.97	8797.67	4721.63	6349.36	4306.46	1592.75	2477.42	5099.41	4446.84	3649.15	1707.96	1190.77
580			44466.04	961068.68	94048.64	28090.86	21090.43	12900.99	27616.40	19642.23	14576.99	18750.11	19451.50	33133.78	25805.58	13133.14	7171.50	7634.16	15708.67	24712.31	17269.22	9796.66	9860.76	9547.47	8327.63	8366.37	8635.53	10212.81	7026.46	3850.76	6664.93	4593.78	6308.65	5851.01	5168.61	3336.34	5662.46	4771.58	5789.82	2647.91	4754.82	2910.38	2560.73	4096.87	2429.34	2320.26	3351.73	2330.47	1924.44
581			24835.10	679446.37	10595.66	29390.87	21218.65	42841.45	30867.86	10294.96	52434.78	27995.16	18361.40	13236.32	40601.91	41491.64	11467.92	6688.64	16778.93	4831.51	3887.81	8747.97	6992.07	7101.94	2957.92	5682.61	7838.43	5784.82	10833.40	4610.41	2476.34	6226.54	5299.42	2772.95	3079.79	5647.94	4706.31	1826.19	6769.78	2403.47	1857.87	5488.31	3674.27	1089.47	1981.01	946.91	2594.59	3125.90	2604.26
582			300132.93	6736463.50	224725.70	28154.91	24917.93	15406.62	21790.00	13182.55	29888.86	17693.62	9104.15	17752.25	11899.49	17762.44	14446.99	9897.51	28440.49	21486.66	19996.14	21969.59	13147.37	9445.20	3307.32	2970.40	5515.58	3585.10	6631.41	4774.60	6476.27	9534.69	7194.34	2132.45	3487.51	4636.39	5812.20	6436.97	5254.05	4087.63	5784.51	12026.86	11652.05	3562.01	2432.31	3332.02	7486.67	7863.67	4078.66
583			649421.00	1460562.50	87760.64	17975.30	23437.39	6124.45	10845.26	20032.62	14043.44	11461.16	1421.21	13625.10	27298.41	10965.12	22394.84	15766.54	14834.25	6026.73	8478.97	10575.21	11535.67	13914.04	14096.85	11421.31	5804.28	5062.04	2978.18	2800.75	3277.07	1967.25	2576.47	2530.69	1701.01	2850.83	2718.34	1356.16	2802.86	6280.21	7561.07	1606.21	3620.42	9025.06	5968.85	1306.82	1305.05	779.20	1133.02
584			171686.26	1862409.75	87660.83	20388.32	19423.97	26691.25	20452.33	9053.11	12478.77	15734.95	6167.07	7704.32	23872.66	18072.63	14295.71	13128.26	7465.65	8334.15	10101.41	9877.02	18624.22	8650.97	5751.60	4455.08	3240.95	8986.50	4154.02	3079.50	4922.75	6435.99	2657.47	4643.90	11213.64	7702.66	1360.49	7008.76	7738.02	1739.89	1117.92	1306.16	2447.28	4471.99	2276.12	2571.55	2280.18	1084.90	1263.78
585			401613.93	4436308.50	144255.28	21399.04	27789.83	15479.29	15391.34	7021.99	15351.65	12229.70	7715.47	13513.89	18130.96	4629.32	18815.78	20967.39	21353.86	15908.87	9319.49	1926.13	7293.41	10063.24	11422.10	5052.43	4259.15	10939.58	8407.41	5322.41	2911.12	10405.98	13191.42	5963.42	6089.90	1031.36	8127.72	3585.97	2669.44	2316.17	3313.74	3775.28	1610.16	2158.17	2690.11	1736.94	978.76	1285.82	2548.84
586			172865.96	1342486.37	38877.92	15520.70	18818.78	7551.19	5783.25	8664.20	6780.88	8885.62	11455.95	12481.01	7739.28	4446.41	3140.20	13760.10	12083.76	6206.50	4848.42	5149.92	3344.24	5329.74	6847.31	3503.66	1794.79	2762.78	3109.37	4160.69	6245.70	8569.90	4905.49	2693.17	2402.69	1850.14	2601.70	3643.92	2584.59	3376.75	2938.75	2981.11	2125.83	1601.42	4409.31	3340.97	754.74	2151.51	1707.28
587			290596.12	4596929.50	192620.65	29699.96	44806.42	39960.85	18926.03	8333.20	23969.47	39818.48	46879.95	34426.40	7137.28	44735.41	34816.00	14068.27	14803.16	27314.30	13261.96	8096.60	16485.45	16734.85	9712.45	14713.54	21897.15	16147.08	19207.29	11439.93	8565.14	6494.50	6790.32	4652.26	6888.57	2524.57	4721.64	7782.73	10764.65	5976.73	3839.00	6137.90	2938.46	2595.60	5434.01	3403.19	2541.59	3184.23	3229.45
588			6390765.00	23206972.00	4225786.50	81417.01	7899.30	14885.61	10570.37	12570.73	5926.11	5771.50	6740.68	5355.44	3591.06	1715.81	1261.23	4929.40	2639.43	2069.62	1885.83	5141.07	1743.61	1131.21	1227.94	3677.48	6067.81	4065.82	3831.47	1163.71	2489.72	3359.37	2642.64	4179.29	5489.88	1460.36	1432.81	1538.03	765.64	1018.56	1138.59	1976.32	2416.78	2248.54	2582.31	1127.94	510.14	1203.89	623.73
589			1744290.25	9744560.00	436713.46	64260.19	104162.48	18344.31	13029.98	14743.24	10387.44	10633.58	10754.84	7422.54	4227.56	29198.63	55978.22	35503.61	11388.42	9103.58	9589.29	11793.23	11067.88	2708.11	7085.93	9320.95	9092.10	9845.49	10117.10	21804.11	10882.85	4139.28	7668.81	21588.45	9555.02	4195.96	1884.16	4296.36	10266.00	13915.20	3933.41	1492.57	7627.11	4516.94	3445.65	3451.21	5770.70	5282.14	10071.70
590			158064.78	1639036.25	163205.75	36100.75	13768.22	14985.44	5757.73	9533.91	7966.32	23969.05	9403.27	8272.91	15929.88	5400.98	9241.69	7940.99	8850.64	10508.39	5768.14	8382.53	12936.34	10296.57	12882.09	15255.51	18523.37	8369.80	4742.56	6918.48	15970.29	10199.29	9962.08	12118.72	13697.97	7825.09	10002.01	4169.86	4489.71	3473.67	4459.25	4669.70	4086.41	5486.23	3962.34	5215.79	2058.81	2249.27	2330.63
591			2465982.00	10877027.00	311389.21	24608.24	41713.64	39462.01	15528.66	28115.85	32343.68	31757.39	18718.91	19111.61	40521.07	33174.75	28153.62	24401.26	41985.56	21517.18	6243.41	8469.68	15192.90	19829.57	19082.29	29702.36	11259.17	8803.81	14426.40	8726.95	7534.56	6862.69	7520.36	11526.58	5819.32	11921.11	9065.52	8031.71	7717.00	6960.83	6508.65	4873.12	2299.41	6851.32	5371.74	2903.26	3157.52	3567.29	4294.92
592			1031737.06	5762626.00	158359.56	37909.10	66781.88	38321.28	16542.66	15686.62	27041.50	26717.05	10329.13	19049.38	24670.18	19332.79	8608.52	12310.79	16686.29	17636.40	23067.21	16673.65	8899.36	5543.67	6609.29	3881.28	9810.58	8934.64	6365.68	9877.14	17501.02	7099.35	3301.91	7565.74	6787.05	8007.17	10902.87	4083.50	4854.78	5979.97	5046.35	1738.90	5049.98	2230.46	2789.55	5143.84	3864.33	5013.20	3182.26
593			7963603.00	21219994.00	2289434.00	15422.78	11126.75	11061.81	13018.83	12146.32	7238.78	6156.02	4259.21	4643.62	8671.05	8891.26	14320.70	10157.05	6817.34	6830.08	7069.95	9740.38	8034.25	5937.80	3974.67	2487.96	4871.18	3028.35	7317.14	7734.39	2053.49	3479.92	2733.91	3561.05	3249.67	2264.14	2775.32	2987.00	2834.97	1024.56	3265.28	1840.44	1556.93	1460.91	2174.69	1408.66	2263.70	1350.51	1511.45
594			2663076.75	17256852.00	618503.75	27697.01	52866.08	64356.28	91647.89	27773.90	29509.87	21992.43	17226.09	16957.40	20351.74	10806.33	36358.25	27997.25	42523.54	27705.93	13281.10	23090.40	18631.15	13777.63	7757.10	16054.07	6806.58	7111.82	4900.07	10936.21	7429.75	8657.25	5998.88	10288.33	19893.33	4718.21	5510.34	3471.04	7693.26	12613.45	8278.76	1693.05	6626.29	8015.79	3713.73	11571.86	2838.20	1925.35	3323.80
595			168811.39	2180580.00	131748.71	11557.61	34114.72	15805.92	14227.08	14939.86	31356.28	25595.85	23361.58	32718.00	23892.07	29563.22	26503.81	24534.31	14169.14	12754.33	15969.59	12335.67	13508.01	15250.88	8967.06	13018.65	11045.49	9970.96	6583.80	2671.94	9030.00	6002.34	7815.88	7417.48	1275.14	3321.81	2693.56	4515.27	3597.12	1259.54	2029.75	2602.71	5070.58	2601.52	3257.65	4349.55	4523.99	659.31	1127.13
596			358992.87	1447979.75	40665.53	17779.30	9328.56	11677.95	6240.39	16102.51	15666.64	17535.30	20752.27	13992.84	6332.67	10474.33	5643.15	5881.35	4084.28	2264.64	8745.52	10346.34	9950.97	4822.58	2576.43	3982.62	5240.73	7881.00	5344.81	5540.05	2663.81	3888.06	3602.38	3074.70	2596.88	2475.38	3521.55	2654.16	1470.84	1147.11	1709.14	2981.48	2587.14	2347.01	2216.90	3786.77	2318.66	1748.07	2080.14
597			295262.43	651433.37	82703.82	7889.47	9979.44	9799.91	10379.00	10176.83	8370.80	10294.79	16854.76	11700.70	8593.50	6928.09	5551.18	3697.61	3553.38	6992.78	8148.41	5642.57	3359.55	5638.49	4417.86	3941.26	2730.40	1525.86	2441.08	2280.60	1499.78	4590.72	3201.40	2814.25	3906.65	3359.85	780.60	1777.35	2453.04	787.56	1796.83	2326.42	901.23	1509.12	1463.57	558.16	1347.92	1212.12	953.69
598			117124.80	2247326.00	65716.86	16621.38	21583.57	20403.16	29396.88	36904.66	22200.34	13377.02	11909.15	23311.95	9001.79	15064.33	21265.31	12052.44	8764.49	36135.85	29629.17	9877.44	13649.30	13503.11	6479.90	3820.50	12087.71	7049.20	17714.83	9986.85	4985.23	2913.30	10457.46	6297.01	3491.11	6644.36	5207.35	3077.54	4586.63	3224.72	3248.34	2147.18	2099.35	1499.12	1362.75	1589.78	1888.50	3792.64	2839.01
599			529552.81	5925643.50	209730.14	23872.50	8160.64	20255.04	15772.19	5663.72	22076.15	17144.83	8893.98	17694.37	6506.25	3669.64	5129.80	15357.56	11747.79	10334.79	7005.13	4460.30	9218.05	9120.73	11121.71	3796.01	5568.96	9415.20	9798.76	10762.06	7544.74	3524.91	1582.73	3094.70	3778.78	3974.61	4214.85	12177.56	16398.93	6055.65	3178.44	1658.02	4076.97	4472.97	2950.48	1101.69	1140.60	1103.48	1347.35
600			114504.00	2661772.50	108308.64	4201.53	8475.87	7342.89	35009.87	14379.04	17523.77	4479.79	3750.91	6460.73	2650.86	8077.97	4054.22	7755.49	3417.02	4949.22	8784.59	3419.35	2862.91	2819.02	693.79	9599.90	8335.45	3816.12	2393.13	2406.51	1607.58	4229.98	1905.06	1107.92	2560.26	2006.67	1832.87	2508.54	2064.13	1360.35	2404.29	2733.87	2760.29	6904.68	4312.51	3024.62	2177.42	323.76	459.45
601			1467090.00	31151460.00	2509783.00	13864.47	12876.72	8844.57	16470.71	9334.70	5994.43	8844.26	9954.26	3613.83	9089.42	5327.88	5933.36	4673.34	5181.01	6404.39	4611.62	4782.57	6973.34	1634.95	1912.75	2669.92	3271.48	6005.26	7022.39	5138.41	4384.67	1444.51	1513.97	3196.81	5800.78	4924.04	740.95	742.72	328.59	1563.22	2191.82	2017.64	1672.18	1326.49	1318.79	2053.57	2152.70	832.82	1103.33
602			394840.93	7963541.00	315611.28	34433.09	50051.76	13680.37	38347.82	18380.66	33094.69	13071.20	17227.48	3211.51	16803.85	10033.94	20334.24	14448.73	5812.40	12126.10	14313.29	10657.53	5858.40	2602.16	2532.13	2604.27	5291.83	7036.83	3029.55	4973.48	6838.65	5168.29	7775.44	8111.55	7250.05	6767.20	7663.15	4039.14	1646.36	990.44	2504.40	4331.63	3327.49	1669.73	2815.30	1364.72	3195.01	5276.37	4132.36
603			1189133.75	3135076.00	259977.87	21149.74	14207.74	11858.25	8716.48	9440.34	17036.02	14562.85	16935.60	15557.18	20020.65	14625.65	9625.57	15707.68	5823.20	5538.20	8418.35	5922.28	7254.61	1847.86	4985.93	4626.68	9588.53	5793.37	2624.60	1841.38	3003.37	4061.64	4339.60	4805.97	4914.32	4195.59	1988.79	3534.93	4094.13	2405.13	2545.46	3269.76	4048.97	1949.38	1237.19	2041.32	699.06	1037.07	917.47
604			466126.50	4521699.50	81124.14	6136.78	19854.66	17940.31	13658.31	16875.39	22314.76	19054.90	15981.98	9980.28	17475.79	20349.15	18504.84	11752.76	16437.	5936.41	7064.64	7894.31	5302.57	2585.76	2676.31	4395.21	3609.15	3513.67	4657.52	6194.10	3901.18	3645.33	2904.01	1155.83	1680.95	2356.09	2535.55	2123.28	1997.91	1075.61	1161.22	1305.48	1618.83	1891.41	1767.72	1386.68	2454.00	1637.20	1068.03
605			320732.65	7439441.00	147578.20	17860.70	15422.07	9602.40	11609.79	13081.21	13613.73	9853.98	19152.75	9801.04	14139.67	30699.07	8284.57	12807.66	15340.48	22279.58	21523.18	17069.00	9739.15	4649.05	6944.94	8649.96	7055.29	6207.55	5639.98	7258.60	6216.70	8333.20	11088.32	2903.89	4760.76	4600.48	8709.05	4481.24	5177.95	2873.61	2946.69	7138.53	6068.18	2542.38	2411.92	1643.18	3295.80	1721.64	1286.23
606			505148.75	7829008.00	294837.15	32576.74	7224.51	27282.90	7781.41	23733.64	7293.72	19989.83	12935.94	6791.28	6465.27	8375.10	4400.42	6625.87	2957.77	5086.53	8140.28	8965.70	16985.46	19659.74	8803.04	2878.94	7259.17	2937.60	2773.38	4680.58	7082.23	6337.44	4999.52	5531.82	8466.67	2764.73	1308.74	2039.87	3611.91	4094.25	5927.01	4176.72	1460.02	2492.90	2488.57	2374.49	4404.31	5881.45	2454.28
607			217565.84	1868914.12	76832.53	18117.42	23554.55	6305.32	17468.91	25153.56	13226.10	9424.33	21554.13	14705.73	12873.08	5578.09	13925.06	10808.24	6738.40	9023.12	6539.56	6979.19	8210.74	6298.73	4880.64	1222.17	6316.93	5500.42	12872.35	8930.16	10544.36	9653.36	4119.60	5091.83	2640.50	7614.13	2247.40	3844.15	2977.35	3487.45	3396.15	3146.77	3094.22	2736.37	5486.76	3138.07	2633.04	1660.35	1578.52
608			193031.45	1793000.25	75619.70	11489.12	6112.89	13249.12	7515.47	11998.29	21505.84	18569.20	10745.98	17121.56	8139.29	6774.30	8961.86	10921.96	5678.69	4955.82	6835.00	8595.02	7763.02	7019.94	7013.36	10633.23	6067.09	9520.15	9578.26	3698.16	328.15	3063.54	1231.84	2150.76	2244.43	4436.90	4418.00	2236.53	2419.76	4730.22	3033.44	1015.26	2399.64	2035.58	1908.28	928.71	1251.43	1671.96	1426.21
609			140479.40	2887154.25	35840.62	26940.00	36337.39	25294.74	20683.87	17421.27	34208.05	48287.02	22513.10	22918.21	33108.19	21410.12	14399.50	15081.28	18127.52	18661.20	17554.39	13546.77	20560.84	20754.03	17264.82	7296.57	5965.58	10921.55	6613.46	8383.84	7677.89	12252.89	4571.66	7908.26	12686.69	4961.95	9912.86	13599.49	11509.71	8981.71	4503.23	3434.80	3134.50	5963.79	6243.53	2112.49	2145.66	1819.15	2708.15
610			4416488.50	23061696.00	5559812.00	935543.31	19751.54	23188.17	15693.71	14862.97	40004.80	34602.32	17157.10	14838.90	20183.41	8317.72	8190.30	14823.64	38627.57	16153.77	9811.02	17520.90	11997.07	6870.81	8738.90	5583.29	10675.41	8983.40	14001.27	6494.16	6318.73	3549.24	3274.79	2701.48	4672.96	2610.64	5933.03	4907.37	3833.64	3716.32	4576.78	3545.00	3263.20	4493.35	4326.83	4285.46	2368.42	1371.60	840.46
611			530278.50	9003637.00	307502.09	17079.14	22555.17	12991.21	17806.16	19960.58	17846.69	12947.47	33457.19	27960.20	24210.74	14847.90	21348.69	23587.05	17697.74	12121.53	5570.88	3225.77	7027.39	8119.62	6612.90	8018.16	18257.28	19290.57	11913.09	9616.98	6938.73	7243.91	11232.16	16363.41	9691.87	4094.72	7621.56	6832.97	5021.01	3214.59	4730.01	8184.45	6860.52	4559.85	2184.89	2134.95	2326.03	1663.02	2243.93
612			831518.06	7265995.00	249166.45	27615.85	38676.30	65134.00	26457.61	29019.07	33123.48	34667.51	20680.11	15667.50	12503.04	12421.65	15660.16	24002.52	13771.26	6330.50	19681.13	9683.37	11539.47	5177.44	11517.86	6155.07	16640.78	11047.07	7604.70	6566.52	6585.93	7882.06	7302.78	13261.04	13649.55	6752.44	6008.81	3919.64	3574.46	4500.05	2690.32	5319.31	3461.58	2616.87	1773.81	5300.87	3698.29	7518.18	2613.80
613			9263812.00	16299119.00	3598204.50	69033.32	22917.49	14352.87	6515.10	12631.68	6581.72	3548.47	8454.28	13249.67	5994.57	3908.02	5693.40	4440.00	4491.19	9436.60	3608.32	3067.29	4031.14	1987.72	2634.49	1277.57	2263.85	3070.29	2435.41	2169.92	1616.92	2227.59	1920.96	2755.76	4543.88	1913.38	2592.79	1810.58	1368.86	1905.14	2192.35	2457.53	1513.20	1123.63	1936.66	1104.51	1030.67	604.73	959.48
614			99793.39	3903354.75	140662.12	16588.25	40635.68	16683.76	20422.00	33059.89	15489.33	38022.99	23826.65	41261.68	32483.73	40451.58	11815.76	9781.67	10762.08	10623.03	11328.57	8161.85	9494.65	9960.96	7829.93	6808.87	12820.70	20359.68	17625.09	4916.63	4312.64	6853.14	7515.44	5467.86	8000.18	11063.68	6348.79	6933.01	7732.28	1926.18	1057.88	1659.61	1967.15	3201.61	3543.44	3455.53	3245.42	2841.20	1769.06
615			4056926.00	23503992.00	1152969.62	23513.83	19693.81	26522.86	49458.62	39068.14	64705.80	24947.80	13356.88	13069.80	18066.05	16580.20	10644.55	11382.90	25081.62	14022.21	11650.91	13592.00	11419.19	12100.21	7424.07	9421.29	7224.48	8589.00	7891.61	5828.83	8931.58	7538.84	9694.93	9810.18	5510.11	4184.41	3653.18	2816.16	2963.35	2515.03	2459.63	3146.25	1653.26	4072.89	1002.35	1643.54	2828.92	2225.39	2560.19
616			1788021.37	4403135.00	254330.67	24637.60	20944.16	17589.25	21137.58	12906.97	20585.95	20666.69	21518.14	14547.57	12087.36	14223.05	10189.17	10556.68	9107.83	9743.48	8654.33	8126.71	9545.96	4934.26	6366.91	6138.05	3627.45	7001.22	7997.93	6608.43	4652.50	5215.16	11824.12	5923.32	4266.48	4272.07	5774.84	5182.64	4159.07	2885.31	1270.37	2567.38	4251.79	3704.52	1853.38	1291.52	2252.48	1721.48	1282.63
617			114603.33	875497.12	98840.60	29332.40	13461.98	19616.40	21970.94	28447.54	24351.59	33536.19	38288.96	47510.82	28631.83	9688.75	17420.44	14424.59	13446.77	10677.30	7556.39	8513.86	11347.60	20959.06	13309.11	8755.90	7789.64	7985.30	6263.45	9659.00	7541.46	9537.40	10883.28	9900.21	9781.33	10209.35	2577.15	2968.29	5956.38	9035.74	8890.23	6011.00	4636.52	2492.36	1830.55	1943.63	3017.26	1642.91	1316.85
618			926078.68	5529496.50	334204.65	64019.70	63811.01	35100.73	47527.17	28389.75	50943.02	49408.56	37371.52	27768.16	22870.28	5932.34	14321.49	15073.57	12657.23	3952.85	11366.33	19244.32	11854.56	12147.87	11109.15	10656.44	9620.47	3340.24	6641.35	6048.84	9589.03	10317.82	7200.43	6296.10	11906.46	15656.96	8939.60	1979.29	2382.84	1305.36	2592.60	5682.21	4972.77	2992.59	3030.60	3776.26	11302.16	5594.96	3292.84
619			177915.00	2587309.75	59510.13	34092.53	28836.16	25710.85	10158.12	8449.45	8701.68	15933.05	26310.59	4174.50	9671.61	15986.52	15940.61	16839.62	15593.74	11391.40	10616.19	5567.02	5055.46	4101.73	6964.22	5315.68	6399.49	3987.10	4473.39	4614.43	10757.45	5884.79	4016.66	4662.27	3464.97	4177.16	2558.25	2816.87	3140.78	4009.24	3463.46	3542.68	3217.34	2986.04	1384.01	2889.72	2279.28	2193.46	2269.92
620			3734534.00	19600716.00	1742289.37	66088.64	43959.75	12597.63	17897.65	49322.87	21528.06	25887.97	25583.19	22747.81	8997.88	6838.33	16423.28	12220.14	10973.75	24796.24	13505.92	15852.04	10146.48	7490.18	11896.01	15190.29	6481.64	6028.56	11603.58	13506.94	13070.16	4012.63	7595.14	8044.16	9519.14	8051.61	8219.10	19762.12	21061.67	8485.78	2475.58	1476.44	2154.99	2028.34	3662.02	3863.10	5457.96	3117.73	2684.81
621			656249.00	4007689.50	263365.03	33141.14	21088.91	22319.47	30331.08	18877.96	11770.77	24324.52	22702.84	38246.23	17355.70	17915.91	4807.39	10869.24	14398.82	12617.43	11219.76	11963.15	14045.09	9255.85	12712.88	4879.30	7102.48	4876.32	5515.99	3134.99	6379.27	7525.85	3702.06	5100.34	5913.49	2537.50	6917.25	8572.83	6449.01	5098.10	2933.60	1676.45	3732.30	2834.84	2046.34	4835.67	1847.64	864.61	3115.63
622			394058.56	3301762.50	112839.30	16972.28	15751.62	7495.59	7543.01	17508.71	18170.44	27176.09	25980.91	8780.10	17445.47	26489.53	22488.16	21212.92	21023.46	14845.32	16231.63	14753.56	5666.69	7332.99	4919.40	2818.16	3729.31	4710.23	9285.36	7899.35	7463.90	15599.45	8379.27	7672.65	3253.43	2945.03	3247.99	1327.92	2878.28	2807.01	1809.96	561.81	1037.85	2411.21	3954.40	876.48	2223.54	1919.93	657.20
623			855373.93	6710048.50	144056.01	45279.17	26778.45	21753.10	38668.82	21931.79	19369.06	26224.80	12164.46	19473.35	17617.89	11885.11	18909.31	16702.07	20501.16	12907.06	16209.70	16097.23	20892.77	13438.12	9092.70	9221.74	9724.55	6536.21	10433.28	6779.83	7157.69	5962.05	2485.64	4370.73	5304.20	9107.29	7535.88	3060.80	4349.33	2502.38	4127.16	4498.84	2711.65	2865.55	2032.77	4290.53	4170.54	4635.89	5044.34
624			408808.31	2872934.75	242333.92	27300.24	10287.61	33926.29	19981.25	19460.96	31223.90	19807.13	12709.31	9318.70	8754.39	6533.05	8216.14	11180.70	18700.89	4743.94	29828.89	23397.31	13410.54	14813.26	16216.34	3998.41	12194.04	5877.76	4810.70	10391.37	9230.07	4261.22	6427.85	4487.24	3013.54	2400.70	3739.00	15539.03	14885.25	4418.72	3223.09	4734.85	2865.52	5329.52	3067.69	2279.38	1505.04	1985.71	5565.61
625			23016.65	440935.65	18036.82	7331.40	6718.93	9082.91	24336.11	16510.85	9790.47	17585.30	22227.81	12785.66	4288.20	10582.83	15672.23	15638.23	7379.55	8622.60	6154.36	7424.98	8688.58	4797.37	5119.15	5768.01	6493.26	3642.55	5718.24	1607.52	2946.80	5447.84	5689.14	3459.49	3197.43	3360.93	2566.69	1901.06	2166.17	3100.88	2482.78	1522.61	538.42	803.92	926.73	1873.71	2658.71	1281.82	1355.96
626			3097754.00	13733325.00	8129447.00	1298100.62	7854.56	6737.72	4419.22	5687.68	4367.58	7184.10	2808.65	2089.62	2360.13	1964.86	2775.49	2799.99	6515.68	4466.10	4045.91	1499.60	3614.45	2598.43	1383.43	1128.97	1019.32	2582.70	2175.53	2160.69	2110.59	2314.84	1504.88	1453.46	1179.95	1834.98	764.51	1584.25	1169.78	1282.37	927.60	1158.56	1023.91	435.93	346.81	623.95	322.29	549.21	276.71
627			564859.93	2821313.00	108293.65	14512.53	9897.45	8956.48	16492.63	10619.81	17547.57	30839.17	18678.02	5639.99	10718.51	8882.95	8571.94	5238.44	6631.95	12042.69	14366.83	5411.69	4322.14	3831.53	2587.21	3024.70	4590.91	6056.96	5185.73	5535.26	3841.87	4670.63	2593.64	1670.99	3726.88	5649.87	2390.53	3027.08	2675.37	2112.23	3041.93	1672.09	3440.83	2386.38	2648.29	1288.70	833.50	656.23	1033.82
628			328144.15	2142939.25	97718.04	18112.14	10495.97	13873.77	23049.31	25709.93	27117.50	23391.77	11163.56	4891.42	5378.89	5142.62	7318.35	14133.05	5634.77	4374.59	11750.39	12149.71	6469.15	7585.98	5599.47	6182.96	3381.13	3489.28	10223.93	5738.37	5271.36	3280.84	2998.43	2470.54	2369.06	6021.75	4185.59	2566.47	2775.90	3134.17	4578.76	4988.38	3813.15	1803.51	3374.53	1596.01	948.00	701.38	862.09
629			121294.99	2010949.12	147652.34	36250.56	22183.45	28608.00	19769.04	31606.50	21183.47	34346.44	25629.45	23311.22	13246.90	17138.34	22580.95	23437.45	14232.52	10520.34	14076.20	8447.24	7572.75	12147.91	11751.62	7689.20	8619.08	7645.26	4556.78	4082.06	4574.52	3919.61	1756.69	6114.85	10183.72	4274.44	2814.66	2541.84	3429.13	6336.51	3620.13	1537.24	2698.92	2336.61	2660.94	2501.88	2633.89	1426.95	2593.95
630			711096.81	1693387.62	172834.48	11321.24	7400.35	7419.40	8845.97	7444.53	6170.77	5566.41	2636.68	3002.40	4560.60	5337.92	5135.37	7223.24	3422.46	4194.64	3650.18	1998.42	1857.08	991.32	1770.02	2027.70	1307.35	1066.83	1596.40	1044.72	965.80	776.29	749.38	1992.05	2197.47	1996.73	2137.30	836.29	517.50	686.33	811.74	1024.83	1032.21	384.61	445.05	569.63	412.95	299.56	402.10
631			210346.89	4460553.00	403802.06	6835.92	22891.07	65172.01	25788.24	7303.47	5144.29	1483.02	3488.04	2276.38	4768.24	5910.29	5822.14	7870.41	6205.65	1790.34	1594.96	2007.64	2459.06	1716.16	2308.19	1582.33	2055.72	5512.70	3363.15	713.31	1200.69	4582.86	8910.64	7049.96	3227.99	1309.86	1673.95	2520.56	1806.93	1941.96	468.67	381.12	1323.89	1322.06	862.65	423.84	529.98	1263.05	1193.18
632			713994.18	6625510.50	271023.06	14879.91	10410.42	10553.75	11942.70	19835.64	30416.97	9536.20	20733.85	6128.86	11070.50	12074.66	8475.65	13873.70	8760.07	3814.18	3289.66	7134.60	6090.93	2129.09	3545.94	5198.98	5326.77	3404.88	1943.36	7989.34	10741.42	4072.49	1116.30	2930.47	2334.49	4430.31	4879.29	988.58	802.01	1766.98	2280.68	1397.95	1470.34	887.39	3085.75	2539.96	1438.20	1030.34	1346.88
633			60918.14	1396379.62	37876.70	12536.61	8954.96	5245.25	7630.86	4603.79	14523.15	51525.01	15015.79	4784.35	3070.68	2255.52	13750.50	11507.31	13094.46	5138.01	3973.43	2702.27	2395.08	10229.48	6803.78	3883.20	6757.17	2488.88	2949.97	6964.65	2190.18	3614.44	6597.53	3787.65	1606.03	3567.96	4573.66	6304.62	2617.66	1559.70	1403.13	2624.60	2861.34	3139.12	1464.58	2378.90	2343.81	1676.90	337.03
634			573595.56	4095389.75	176883.70	11157.86	10250.19	25284.76	6051.65	10333.32	4961.80	14482.51	5285.94	5323.75	7776.68	16337.56	8148.18	4669.77	4369.51	5242.05	6897.61	13052.11	8625.57	4100.98	3097.37	6002.70	3300.06	1035.16	3510.09	5718.82	3637.06	4408.05	2713.87	3597.21	3588.39	1896.49	1131.42	746.35	1757.06	1215.78	2115.14	3048.33	5028.41	5233.81	3610.20	1264.51	1911.84	1732.25	704.37
635			727060.00	3472067.25	103659.08	53899.16	39560.17	27592.79	16638.58	18272.57	9999.51	21903.56	18365.53	13422.26	27504.41	38042.38	27942.24	18973.75	16097.93	9648.61	13471.81	15243.80	14565.14	14480.69	22238.98	17959.71	17512.18	9928.71	18879.38	11439.68	6327.71	2866.47	3036.42	6720.58	5640.66	8848.38	3279.44	1918.16	4195.90	6536.38	2615.21	3367.84	7163.41	4222.62	2823.06	6225.25	3946.05	4479.53	3531.66
636			4006638.50	7605761.50	510114.93	20433.96	15489.69	12566.86	8464.16	33535.81	27750.01	17779.52	4292.79	9911.36	14595.90	5228.54	7398.62	4715.86	8252.53	4873.73	9496.35	2377.72	2449.93	3222.18	2885.53	2720.23	10584.33	6939.02	3798.12	1983.06	2270.60	1972.38	4712.74	4316.30	3691.19	2482.82	3876.37	1439.66	2772.10	3184.75	2841.81	3934.35	3538.62	2400.90	1835.60	913.49	2065.87	1591.13	1827.58
637			143619.65	354828.68	39348.62	25480.40	28034.78	44895.54	35358.88	25348.24	19849.35	7332.35	18024.23	2228.92	4549.15	6264.51	4998.62	12719.79	7140.96	10299.79	18771.96	17986.43	13585.94	5528.17	14152.89	17966.31	12184.91	8410.83	4957.72	12264.63	11000.45	4556.84	4001.19	2528.29	4460.75	4842.88	6972.32	4379.96	1899.85	864.09	1170.62	1569.28	1840.13	1877.69	770.54	2159.74	1324.77	650.21	495.12
638			179088.23	445143.84	44167.70	14788.77	21779.50	11343.82	5897.54	11802.91	12679.89	10530.11	12204.46	5829.48	7777.37	4725.79	1721.02	4103.38	5890.29	3814.26	4195.05	4939.55	5047.37	2583.23	3824.73	7117.75	9887.11	5446.22	2234.73	2625.47	2484.89	1497.83	3008.30	4421.35	3422.51	2758.01	2814.61	1460.22	769.15	682.41	817.24	575.68	376.05	993.08	1304.73	1017.25	965.30	1484.17	1591.23
639			952120.12	7018132.00	326875.84	5940.08	10012.52	6318.41	2756.51	15667.43	10817.83	7438.60	7705.64	3389.99	7286.93	6558.91	8264.24	6813.44	7944.49	5009.88	2859.18	4371.78	4082.26	4287.96	3237.89	3590.87	5202.54	6409.85	2042.80	1547.58	3333.80	8984.16	4962.52	1196.02	1416.43	1198.91	2585.48	1253.27	2760.53	2111.00	1517.67	2559.13	1242.11	438.00	911.77	1899.39	929.37	783.26	379.96
640			1322357.00	12672219.00	449414.09	52175.06	45077.13	93774.85	38337.76	32867.67	38274.92	90676.10	41840.80	31205.26	36475.59	61818.60	28674.66	26999.52	26886.41	30314.74	14439.02	17239.06	17555.44	13589.66	10464.95	22074.16	23742.89	23744.21	15488.56	12145.00	10906.46	5192.74	14149.37	12006.65	10772.65	13299.65	4771.88	4429.10	5355.62	11568.16	12724.95	10582.56	7900.06	7460.68	4226.26	4317.01	5943.44	7325.83	2927.82
641			101465.96	1079027.50	316793.68	84416.80	12181.78	13413.47	31489.52	28852.99	18780.99	12725.46	15685.63	12303.75	3942.24	9705.46	5934.03	10092.32	5530.41	12431.52	7322.69	19908.24	12989.69	11507.91	12103.79	4764.24	2190.13	3549.14	8140.72	8222.89	7416.21	7464.94	6315.55	1233.49	3123.52	4642.56	6954.14	3211.80	4638.49	2570.37	2254.91	3992.19	4753.39	4433.74	1202.19	1748.73	2004.55	1494.75	1766.62
642			1966407.37	26207394.00	680909.50	50573.10	24399.39	48453.63	28763.52	118045.32	45436.59	73604.56	49015.64	36333.02	48144.29	37876.55	27338.02	40558.00	32217.75	73082.87	33639.95	21438.76	28435.25	14179.30	13121.96	22069.45	39900.21	24882.38	20011.35	19426.92	11870.40	14866.40	11817.69	9495.41	10037.26	14759.05	7666.15	1854.06	4539.83	3786.45	2728.73	3925.73	8399.03	10685.70	6006.35	2449.08	5133.19	5609.53	3296.68
643			10684.89	302010.12	50653.68	16508.86	6277.74	7681.70	11183.84	4516.34	4175.14	5711.36	5033.96	10645.54	2509.45	4528.00	2826.79	3392.86	9608.09	6242.85	3549.04	2454.10	2861.91	3998.25	2109.02	1824.89	4847.75	2039.88	1324.22	1163.61	1345.03	1645.49	833.44	1437.07	1932.27	2144.44	1792.65	3695.84	2043.54	833.71	1100.94	1921.96	1505.09	3157.91	2428.20	1859.80	2152.65	1807.43	938.74
644			38473.44	2087000.75	90380.03	14947.91	19428.74	20737.44	15896.42	8621.60	19865.17	22837.16	17755.89	23616.60	13717.43	5823.10	10747.05	16023.22	13425.12	14062.59	16836.26	9182.49	10480.76	11324.22	19348.21	8942.87	9214.68	9936.71	10733.61	6373.01	6226.27	7910.62	7086.47	5437.67	4837.11	5088.93	6161.27	7146.24	4308.26	5123.12	8819.64	5778.46	4152.34	3320.33	4233.88	1701.35	2285.52	3445.74	5187.66
645			6283388.50	19420238.00	5428636.50	255065.93	16402.12	11061.73	10888.90	14960.68	32167.81	18628.70	14458.32	13938.56	6515.08	5148.10	4544.65	4435.96	10091.05	27814.33	14313.12	3184.24	6264.63	4471.70	3615.56	2913.75	2881.56	2872.19	3163.77	1920.53	1640.95	4712.68	7820.52	10194.87	3241.46	1262.58	1918.96	2270.36	4041.96	4610.04	806.63	3532.87	2710.21	1277.33	665.78	1971.49	826.10	486.66	513.38
646			396752.87	10523126.00	371407.40	77715.89	59096.49	185903.04	155660.85	76298.91	58758.60	27920.65	42322.64	74371.38	57274.29	41398.68	26370.37	13139.72	47060.35	75937.02	70555.17	79038.62	52951.88	27520.41	11209.48	7527.82	10834.05	26726.94	18905.58	19575.36	12139.67	10769.96	8758.13	7987.03	9449.51	15346.42	10126.19	3762.45	12680.61	8898.62	14704.90	20029.16	10288.89	4451.56	6195.90	1304.11	4934.98	9482.98	5970.35
647			310365.56	1302883.87	70047.14	6348.17	5832.67	12924.67	11741.93	15331.43	12365.64	6260.13	3093.19	7600.97	8940.30	2480.60	725.35	2942.89	3177.06	3077.50	12905.42	6772.08	3529.76	2170.70	3552.11	4211.23	4924.89	2578.77	2907.11	4347.24	1033.03	2244.85	2527.85	1389.88	1370.21	1946.45	4420.59	2789.48	2212.45	1262.51	672.19	2571.45	1718.23	882.86	640.36	1204.42	1845.97	422.39	658.42
648			74469.94	2754536.25	167470.53	50306.12	38904.42	65520.44	32819.58	27933.54	27523.08	14346.67	20973.96	14744.78	11758.60	14208.13	19361.39	7599.33	10285.76	6107.82	26628.68	19587.25	11348.77	11434.86	24135.49	15881.02	11155.65	7767.15	8824.13	4521.97	7292.41	8882.41	3787.64	10700.77	25572.00	26767.60	22809.87	15186.60	11852.95	6735.21	4644.87	4919.19	12214.77	4704.60	5772.14	4235.57	2881.69	1217.18	5173.25
649			325457.06	5086794.00	115995.57	16733.97	19861.45	13579.61	3037.20	7499.56	5028.59	7645.30	7788.77	3563.55	5339.70	11763.41	10120.39	9251.74	4435.07	2119.71	1017.58	7321.40	2052.35	4056.38	2182.93	3996.17	4295.84	2138.02	3121.62	2423.16	2358.55	2286.56	2486.88	1478.44	3765.90	1802.52	1238.77	3509.83	3013.81	4035.39	2333.02	2152.13	1048.96	615.42	905.48	1549.51	1697.09	561.71	1050.89
650			4447630.00	12542849.00	2190186.00	71807.67	17430.98	15838.64	19471.16	15711.50	13718.05	3432.43	4118.59	1822.32	3590.61	2215.89	1998.32	2040.61	3857.37	3631.09	3489.27	3616.02	2812.77	3019.12	3843.81	1406.14	1384.94	1503.79	1579.37	1395.32	2568.39	2061.72	1417.58	2161.55	956.55	1375.66	981.81	712.72	982.10	1238.13	757.96	1073.26	1111.61	540.67	1042.79	1294.01	817.51	717.34	635.95
651			80039.98	639940.00	30713.97	13894.68	11143.42	5735.39	3254.97	4612.56	4262.54	3619.54	2767.04	9197.49	6935.34	4433.86	6180.62	7639.56	1692.34	3374.87	2546.66	1111.76	1584.62	3815.39	2706.62	1855.65	1703.46	1856.51	2023.52	3109.36	913.01	1503.46	1742.54	1244.42	439.19	1107.47	1793.50	1159.88	1438.73	1619.70	1322.13	804.68	886.43	337.11	392.67	442.19	278.96	496.63	714.41
652			370388.06	3072965.50	116680.25	7683.09	12853.88	11748.24	15296.90	12702.44	14906.73	10548.55	2230.67	10847.07	12899.42	10221.77	6326.55	7474.12	13405.51	6540.78	9008.42	4170.27	7161.61	9594.70	8749.39	7315.09	13213.95	6934.06	7050.74	3771.72	5079.94	11135.64	5889.56	1762.41	4349.12	3529.31	3525.78	1908.57	1184.75	649.89	3154.46	2718.67	5638.86	2959.08	1025.25	3583.01	6358.66	6040.93	3161.36
653			4668392.00	16918360.00	766673.93	22139.16	34955.99	22775.04	44798.03	15310.37	21767.10	19020.19	7060.66	7706.98	8453.19	9047.35	9468.80	19472.98	9810.10	7613.32	6547.65	9407.87	4688.84	10042.28	3318.09	4115.75	5782.73	5734.87	4800.56	4269.41	8958.69	5839.48	4762.38	4810.59	3974.17	5141.52	3909.36	2640.18	2556.34	2074.45	4167.90	3297.52	1429.80	1760.49	1414.50	1062.38	1639.60	2549.59	1423.95
654			426624.34	2393995.25	87470.77	9964.67	8643.43	8952.64	6052.17	2421.83	8813.94	6977.27	1636.94	3446.29	3180.31	11951.28	7457.44	4447.94	4063.89	7467.51	5618.30	4158.02	2795.39	2301.69	2452.37	3233.90	3232.68	2123.72	3357.08	1169.11	1599.00	1754.45	2171.41	1765.27	1323.34	2559.89	2411.87	901.86	891.46	1093.14	707.83	1300.34	654.03	1044.87	561.81	421.76	281.22	918.32	558.46
655			212003.73	2175360.00	95983.89	29192.25	23533.97	12046.37	9541.92	11441.10	10024.42	12252.07	18889.56	13673.00	14188.78	7407.49	5309.19	4866.78	2984.05	4446.39	8877.12	6227.01	5522.34	4669.85	6533.92	10605.99	11519.85	4730.89	3738.34	2665.02	3366.95	5510.85	7443.00	3748.75	2976.45	5063.65	4852.42	5874.34	2941.51	2863.68	1822.23	2927.49	2119.52	1156.43	2083.86	3468.98	2828.23	748.42	1387.98
656			706694.12	3043070.75	134215.35	14745.22	8432.90	9943.40	3554.99	5525.44	11225.85	12020.89	7238.06	7494.53	8533.11	3239.55	3936.17	3515.16	10153.95	9623.09	6237.36	4890.87	2134.87	1055.92	4545.29	7004.13	4899.33	4325.06	3429.99	2360.30	3053.49	3274.97	2875.31	1394.76	1539.66	3478.71	1369.49	1309.16	1049.57	990.56	1390.34	699.93	994.54	1241.23	1071.17	749.44	802.62	647.52	751.80
657			107443.25	440526.93	20453.18	9421.64	8522.97	6323.41	8886.80	3677.86	11661.52	7442.48	4413.11	1884.75	1568.73	1559.67	1613.56	2657.37	2051.68	1359.99	731.39	1288.51	1406.13	1430.47	1884.73	1158.45	550.16	1075.10	1660.13	1818.85	1524.11	1795.85	1501.69	2156.98	2164.56	1366.49	1548.43	1769.53	2745.38	1847.43	1607.51	1029.73	586.25	566.48	2007.49	2193.23	920.09	385.38	988.81
658			1012971.87	4761061.00	276817.62	40475.46	10862.38	4362.13	9109.58	7980.67	9597.27	11279.05	5651.11	4350.27	7482.42	1970.16	5146.10	5637.41	4119.33	3079.43	4301.45	3844.72	5877.31	3723.91	3683.11	3695.54	2705.09	2651.56	3134.69	1627.19	3039.51	1756.67	3043.37	800.14	1051.25	1713.34	1374.91	1282.24	894.30	1409.18	500.23	560.26	869.84	652.07	788.33	1005.58	1359.12	686.57	738.07
659			124327.85	1808336.62	45905.48	43200.30	22647.94	11154.05	17227.32	36910.65	33250.52	14907.30	11464.95	14421.53	12265.03	15998.12	12509.20	10037.06	20400.73	15380.87	14261.14	15923.23	10765.84	8626.75	5097.02	7682.82	3288.71	7203.64	8495.42	7992.78	3022.20	5667.68	6726.31	4978.70	3711.89	6842.92	6308.25	2138.98	1686.94	3143.47	2892.09	3024.77	3478.23	2736.48	3453.78	1989.05	3960.67	1625.00	3540.52
660			70913.63	2523709.50	96544.60	20678.27	18536.17	23385.30	59154.85	39733.64	34613.83	8168.70	18967.01	18618.98	7026.55	5878.95	6973.48	8082.36	9553.20	9207.54	3361.20	14986.61	10626.05	4794.72	7321.66	4700.83	5414.97	4237.84	7023.64	8223.68	6410.62	8223.61	12342.31	7326.84	2501.16	806.77	2191.18	3068.03	6298.05	2640.90	2829.31	2261.22	2504.68	2314.78	3284.61	2772.59	906.96	1160.18	1280.47
661			3377463.25	12152822.00	736473.87	53265.42	30318.75	19432.41	19916.23	28698.30	14232.91	21840.57	12271.81	10444.25	5436.19	16047.69	13387.30	10222.51	7236.34	13886.75	15792.77	10103.14	9550.17	8991.46	6055.25	8730.55	6725.17	10697.49	10905.33	9148.68	7770.68	5481.17	3051.73	4422.80	4115.59	6312.44	4161.81	1590.37	1304.67	3984.46	2194.27	2729.04	1993.57	2807.09	3607.16	4915.21	2705.89	1858.31	1473.81
662			156244.81	724586.87	61377.14	33434.92	27954.18	7087.15	9529.01	14761.54	13343.18	8537.43	22815.05	13484.42	14860.50	9650.62	8154.02	10882.26	12180.93	17319.22	6071.69	9969.91	4860.82	8132.36	12835.87	6060.22	6722.14	8252.16	14734.21	7293.86	7074.08	12879.68	7135.43	3456.75	5304.74	4738.76	7131.37	2646.79	2879.17	2761.94	3576.45	6096.15	5391.89	2761.34	3038.04	4209.35	2258.18	2966.35	1461.51
663			1127448.75	13792067.00	294375.06	27276.63	27472.02	17963.49	30443.26	60659.67	30460.04	16140.51	28494.71	8934.14	9122.64	16192.04	14517.02	8794.82	5505.38	8228.72	22435.21	24112.70	26879.99	11309.18	11363.32	25324.26	6018.08	17623.22	22278.72	9186.00	9735.75	11750.27	3873.71	7583.55	8068.01	12153.48	17371.01	13395.45	2335.85	6672.42	7645.64	4261.25	2821.90	5429.12	6128.56	4215.92	5993.65	3752.37	5513.42
664			62005.41	407231.03	43710.08	26043.23	23094.18	31495.48	30219.11	24385.55	29197.91	38201.30	32129.84	27602.23	16676.04	5300.38	5818.94	24666.98	40646.62	22136.50	17760.40	5178.68	5559.44	13252.78	2013.67	4177.55	11721.62	9848.79	4454.79	4427.61	10636.89	9642.31	7665.44	9803.91	5377.34	7481.31	6342.46	4418.63	4736.76	5993.29	1490.32	4901.51	4382.48	4663.23	2821.37	2177.52	902.74	2563.96	1539.15
665			1708422.62	14619203.00	648925.62	26558.35	21784.58	18447.93	48809.16	34395.85	39550.10	19614.34	11561.12	7955.09	7659.61	8346.68	14218.44	25409.97	40490.01	54766.39	14792.62	11404.80	15242.35	6519.16	1961.68	6257.65	1577.52	4805.77	4205.81	8583.01	9927.23	11281.88	9162.09	9182.20	3599.25	1509.49	5311.73	13059.32	2399.36	2706.87	7080.96	8301.86	3867.56	3803.78	3603.27	3031.82	2948.75	1857.98	1375.37
666			311972.12	1850894.12	114760.75	14644.85	17492.33	20372.68	9336.22	11974.50	7925.97	14958.76	10865.67	5592.08	12313.54	21156.22	10244.95	13768.45	8482.61	9450.25	16024.49	8314.58	1357.07	8970.71	23029.32	20281.23	1942.87	9487.76	8175.91	22398.26	15543.21	8759.78	1907.75	5377.64	3735.03	1654.83	1552.39	1155.73	1942.38	3072.50	1650.37	1236.70	306.44	2440.85	1631.49	553.99	2150.90	2399.31	1416.95
667			92849.48	441343.75	74461.69	38900.05	38891.80	19966.71	25373.69	39799.75	42008.28	31524.41	21172.70	19401.07	14247.01	12706.68	14802.96	23534.56	28193.67	10811.51	16503.36	8040.62	9463.01	9563.72	5294.58	8614.77	23894.39	22707.12	16612.65	10271.66	10123.47	8719.01	5194.50	4304.20	4316.84	2985.99	6696.59	4537.05	4539.11	4742.31	4897.22	3494.02	3097.57	1738.23	865.83	2374.12	3472.45	1155.31	1279.83
668			2623844.50	30818792.00	1746326.25	28818.47	33755.45	53953.00	54566.37	41887.48	24089.33	32390.09	11484.75	4035.14	18113.07	7716.81	25739.39	19170.10	9328.53	9824.13	16379.84	11740.65	8181.66	8415.70	7502.32	5358.36	13024.38	5995.30	9187.22	16397.83	31701.41	8762.71	3532.19	4404.59	2163.32	5337.68	7641.96	7724.40	3233.68	4511.70	6293.99	3363.99	1230.57	1414.63	3553.79	2186.70	3066.92	5946.93	1998.73
669			301340.43	6036581.50	247432.43	17753.83	42720.58	21982.32	9545.12	10491.84	28905.71	20400.75	18086.97	10078.99	20039.87	25774.82	23591.79	37021.48	21379.74	8483.90	5750.86	4707.58	9886.87	10930.94	8100.29	23974.57	12740.21	3311.89	2442.65	7624.63	6388.20	4336.88	6065.07	8158.17	3856.03	5974.22	5389.61	13893.80	9655.84	6326.65	3076.23	10105.20	9447.14	2783.22	1898.44	1626.03	3115.00	4762.36	2189.87
670			20784.62	972362.50	28348.82	25853.60	43533.08	53217.63	33602.05	54797.58	26726.60	23381.29	19126.99	16196.22	34589.14	21582.03	15971.93	13902.40	8419.85	10856.12	5629.63	6718.47	9725.89	14621.14	13477.55	16096.09	11448.30	16848.75	13549.28	5959.92	5744.11	3878.53	7980.12	11820.62	10317.16	7638.41	6897.01	4778.02	5993.13	5929.25	5902.81	3556.19	1535.38	1840.86	2058.34	2367.47	1568.68	3473.04	4090.74
671			608032.43	5468595.00	150271.92	27852.72	37208.95	28926.11	35887.16	25092.81	25827.41	21203.85	17092.04	2189.50	9170.22	6933.07	15319.95	11845.09	7964.67	13021.20	1272	16192.48	24021.90	2996.88	11461.30	8245.98	4391.57	1804.80	5475.17	4155.50	5680.28	7102.28	3373.48	4138.79	4742.58	2950.08	1679.24	3259.06	4988.75	4264.16	2576.27	2489.95	1822.37	1721.93	971.09	886.05	886.13	1419.95	523.45
672			1941669.75	11405220.00	278796.34	27017.93	21224.78	20429.07	25159.98	13210.39	11579.71	10946.38	8179.96	11705.99	3950.97	10711.35	15012.05	7093.19	6491.31	7837.66	6727.04	6405.55	9987.56	7668.36	14398.51	5461.59	6370.30	4590.80	4730.57	7684.89	4337.40	2657.93	2965.26	3150.00	4589.68	5400.93	5266.56	5203.90	2125.05	2442.85	1880.94	3020.34	1768.37	2760.39	4261.30	1080.72	1695.36	1763.84	1640.29
673			566116.31	2085369.12	67530.86	3523.01	4556.16	6932.17	4861.10	7193.91	4889.93	5076.50	2361.95	1913.68	4783.06	2945.25	4194.11	4104.46	4405.35	3588.24	2301.33	4474.99	2298.89	2479.12	3726.54	5387.09	10272.54	6401.93	1075.96	4572.04	6392.04	2739.54	2607.95	1281.29	806.22	3165.85	3045.66	914.54	581.20	1701.41	1689.94	1621.42	1363.19	790.67	399.93	472.49	602.82	1221.18	467.88
674			257891.42	2650433.50	197518.56	34373.15	18216.61	25213.94	16837.87	16201.69	19683.00	17939.75	9338.61	5544.59	11666.36	14269.82	9838.28	6643.57	5113.70	4711.60	8559.58	7102.89	6588.36	6775.59	7328.27	4612.75	5424.25	4846.23	4265.25	2863.52	2507.98	1510.42	1479.30	2454.93	4008.87	2564.52	1259.15	2077.06	1601.26	2061.48	3013.72	3197.32	1620.91	1845.75	2088.76	1103.76	1339.58	1266.57	354.48
675			474807.96	4153591.00	167565.20	102784.35	41393.71	64505.23	68952.02	32655.83	59672.46	39144.08	19952.48	28427.10	31731.00	33619.08	31017.83	31732.49	35582.24	17314.47	16706.32	20152.04	17214.53	26125.12	24489.54	6019.88	10356.97	18348.20	22362.21	19401.54	12702.33	6236.24	9908.22	14032.98	6026.88	4756.61	6705.13	5407.18	14716.33	15254.50	12658.97	4711.78	10465.08	10492.70	7843.68	3447.73	2797.28	1646.75	2564.50
676			1201070.37	7099375.50	372593.28	23414.37	27108.79	24608.75	15918.31	13937.53	10793.76	15106.13	18214.65	8110.78	9114.94	7159.89	6260.06	6591.28	8030.93	15385.90	12720.66	7100.51	7996.05	4316.33	3279.31	6460.48	6185.29	5444.01	3241.19	2611.28	4670.52	7625.18	5338.54	6875.58	4342.85	3133.16	1285.79	1553.38	4062.66	2107.93	2553.97	2975.55	602.19	1135.42	3297.45	1243.43	2011.62	1485.42	1560.35
677			385100.43	2139630.00	121231.46	4348.06	3308.39	7393.97	7084.53	4496.54	5675.85	5096.21	6863.65	6145.62	2603.46	4139.06	4845.75	3644.98	3695.20	2504.93	3122.54	1864.47	4174.96	4408.09	4937.84	3432.72	2976.70	1606.85	2045.35	2795.72	2337.54	1354.26	3090.10	2779.61	1866.00	1678.15	1210.51	803.04	1047.31	777.41	788.86	830.03	980.07	1332.21	530.74	608.44	776.99	337.86	366.64
678			4817720.00	11164427.00	710573.37	18891.39	22990.30	32715.09	26261.87	23321.39	15913.79	19579.34	15473.90	13828.50	17524.05	16035.99	2879.74	5797.72	19448.44	40292.98	10633.33	10132.69	7596.13	2924.21	4587.42	8955.99	8100.78	14099.97	14546.94	4732.27	4172.30	6161.38	6517.57	6640.15	3048.77	4196.66	4196.85	1738.14	2751.28	1431.80	2943.59	1594.03	1036.01	1485.66	3486.31	2803.50	2194.71	1743.05	966.73
679			54215.19	495527.34	38590.21	8228.99	18801.10	3417.99	2847.44	5155.01	7790.47	6112.38	11502.32	9875.55	28174.51	17584.36	8013.10	4729.57	12869.62	8888.39	3471.12	9947.06	15235.80	9208.85	9721.71	5942.51	3134.93	2063.43	1975.77	2741.77	2626.85	1624.93	1394.80	1494.83	2373.03	4168.11	1064.90	1680.84	1930.80	856.57	2852.15	2830.81	1876.89	950.02	539.57	5222.01	4911.86	3216.40	2182.77
680			204287.28	1445200.12	52267.26	7230.40	6073.34	5190.53	3052.08	5995.39	7247.43	13090.17	4464.98	4652.53	5537.58	3232.41	3225.74	5788.31	3903.93	2058.84	3969.96	2447.88	3761.51	2557.33	2003.32	1468.88	2694.47	2256.93	2940.55	937.66	645.43	1079.44	878.67	676.29	982.55	537.84	896.60	425.90	417.39	558.31	423.17	726.21	1452.54	1132.00	730.72	529.94	479.97	358.57	482.29
681			419778.53	7142493.50	606350.62	10360.39	9033.40	15079.30	28438.87	17541.84	2816.01	5155.17	17110.30	12273.20	3540.33	6965.66	13464.35	7503.69	14979.27	12940.38	2529.06	4044.86	2459.46	15319.27	13864.86	4963.00	1634.61	2532.82	4231.90	2840.83	2685.97	2769.17	2426.84	5082.13	7632.55	3557.92	4869.83	5208.72	3006.13	2087.62	2557.69	1728.63	2234.18	712.18	1216.02	1287.10	1244.70	778.36	1140.25
682			656470.18	3528440.50	301027.84	18787.25	17343.27	19345.81	15196.37	30916.72	15243.07	21196.44	21362.88	32608.75	35849.60	8268.45	15477.29	16761.97	13549.71	16742.55	11382.75	6405.97	4421.86	10920.04	17336.19	6257.26	5767.48	4705.53	4241.35	5968.99	3082.78	5681.02	7041.16	5771.18	8012.00	2495.37	3667.43	3423.54	5780.05	2312.82	1430.24	4605.61	5419.84	1466.59	1081.10	2847.60	2292.16	2122.22	1199.52
683			1840842.00	2557889.50	162663.57	12562.85	14416.44	9297.66	14125.54	10973.66	8481.90	5202.26	2534.24	5821.26	6701.97	6938.74	6994.51	7948.61	8306.82	7727.32	8621.33	3236.63	2389.35	3706.44	1943.63	3192.45	5692.13	6367.18	5493.05	5645.15	4466.94	4719.19	3184.47	3440.70	3140.41	3368.01	2466.39	1897.79	1868.20	1981.38	567.25	788.92	1058.77	2827.90	1544.07	1221.57	1197.89	813.37	800.74
684			700345.18	5179101.00	290278.53	12460.84	20037.64	12305.87	15390.25	6632.57	9427.07	13165.24	4882.51	7568.98	4341.79	6568.98	11237.03	9898.54	6329.80	8506.75	8963.34	5982.41	6381.84	6989.09	4367.79	4937.77	6882.31	3501.15	1416.12	2276.97	3773.01	3561.17	4288.79	2509.02	1577.96	3657.22	5563.61	2841.26	2585.43	1436.68	772.04	2075.27	1776.05	1494.91	1061.83	1990.79	1636.95	1185.60	2466.89
685			371506.12	4245730.50	116193.03	22097.58	12056.66	12889.37	17513.88	18975.77	15843.67	13448.92	9037.22	5322.28	6429.20	6177.68	12856.46	8218.97	7080.23	4679.81	14372.45	11999.87	7923.82	4741.61	4720.56	3519.96	3655.68	3085.91	3241.45	5285.70	3924.96	5021.44	2226.43	2925.64	3835.86	5029.99	1971.96	2496.04	3339.37	3998.64	2758.14	2418.86	5164.58	2167.13	2123.57	2233.23	1489.12	1020.31	1665.33
686			334460.34	2818605.25	136944.56	20770.81	16411.40	10343.41	6194.95	11264.13	12587.50	5656.08	2777.73	7878.08	7847.38	4589.05	7340.00	7676.70	4332.82	3175.17	2629.16	4617.22	2290.26	4016.37	1355.32	2892.26	7007.20	6010.22	2757.15	3472.16	4500.60	4335.96	1733.51	2513.31	2449.70	2848.71	1405.11	2767.60	1427.62	1996.01	874.91	899.08	675.61	903.35	578.19	933.89	1605.10	785.65	1197.32
687			4318099.50	13558301.00	1284817.37	31317.11	12963.53	13094.29	9839.61	20625.29	4697.92	9089.70	6091.31	3803.46	5037.06	2058.14	2345.00	3756.03	11457.79	5587.83	6402.66	6691.58	6117.51	2736.69	3085.15	3489.04	5722.80	2627.67	2065.09	3376.52	5063.46	4074.90	3937.41	4609.08	1715.21	4147.15	3707.07	2447.75	1808.30	1529.29	2259.42	1026.57	781.65	1544.69	1551.41	1703.84	1257.91	751.55	636.80
688			1286239.37	4422767.00	508587.71	33964.49	90990.35	6583.15	7599.56	19855.08	12971.02	6113.63	4197.11	1979.68	2563.21	2243.39	3209.67	3520.90	897.65	1591.82	2754.50	2896.73	2214.15	1151.71	2444.47	1703.23	544.08	993.62	489.64	409.29	679.95	1014.35	487.50	431.31	361.04	529.05	681.44	500.03	524.66	402.98	178.34	226.58	536.28	315.00	264.80	404.53	269.29	311.52	228.30
689			47675.99	1019301.18	24861.92	6552.97	9894.37	6688.66	7621.10	5950.50	6428.18	7674.99	3658.58	4859.78	5644.42	2457.30	3729.24	5959.83	7856.45	6118.12	1843.22	3728.79	2019.20	5524.75	6806.47	2761.62	1438.71	2984.75	3656.69	3167.98	1693.93	3131.27	4679.32	2887.54	1972.63	743.88	5575.37	5683.17	1853.07	2971.65	3934.35	1051.50	1330.48	471.24	448.84	609.78	676.16	1352.04	785.18
690			2979221.25	16690817.00	3379921.75	12166.16	6867.19	4415.32	6861.64	6246.97	5634.07	16322.87	6554.26	8585.41	4997.32	3298.53	3341.15	2720.54	2380.47	3406.66	1538.71	1583.69	2284.17	2854.75	2615.26	3954.18	4656.49	1705.76	976.24	897.85	2021.69	1035.32	1108.92	1672.93	1605.02	1309.18	1215.79	1318.95	1740.72	2238.69	1208.99	866.92	728.89	741.68	815.45	880.57	1369.28	800.35	826.06
691			289401.43	1595859.62	72705.48	33412.76	25688.23	13457.82	11634.76	13869.61	9790.07	9803.07	15212.96	9009.61	13730.87	16125.04	7077.95	7805.15	10704.27	18237.45	6271.74	5579.93	4362.02	6294.26	4226.22	3857.80	5065.75	2988.85	3814.99	1826.18	5171.72	7164.35	4804.27	2676.13	1005.33	1415.59	2798.90	373.47	1197.31	1355.44	3396.57	1960.02	870.27	2973.94	1867.13	899.98	782.87	771.18	493.90
692			10554880.00	20978678.00	5293714.50	95637.13	25201.08	32855.43	27311.11	46796.96	38328.80	22760.27	6773.79	22047.24	12192.59	5026.04	10318.41	13200.55	9244.41	10268.47	14771.19	15627.79	9620.26	6234.45	4111.04	3922.70	3045.38	1937.74	2114.47	3076.10	6554.40	4494.12	3239.63	3978.78	4771.89	2672.38	4827.34	6570.74	4685.86	3533.30	3092.93	1926.22	2559.28	1931.25	2329.16	1951.36	1766.50	746.69	1237.16
693			609663.68	3542529.25	101162.82	29567.50	23877.34	19749.40	23822.08	14550.86	18927.80	13265.80	3202.07	6126.07	11244.65	16641.74	10657.96	4450.50	4791.89	7676.38	5687.37	7690.70	11603.97	9822.05	7948.43	3001.57	5812.53	5256.00	2158.86	3948.74	2189.02	3511.69	3134.81	3694.74	2118.55	2171.53	3078.16	2010.11	2432.08	1923.69	1266.81	1914.88	1783.58	1977.08	2855.93	2757.85	1207.39	2436.01	2603.23
694			92069.64	6642523.50	266538.87	22366.03	32220.07	47753.13	46620.80	58430.67	23948.10	20383.07	14549.41	31577.38	28651.36	35162.91	14326.02	21953.34	23358.25	16177.99	10911.76	17407.60	21057.96	8217.74	2996.23	12153.15	12135.55	3921.01	6856.34	9195.59	10175.78	13323.12	11104.39	3823.95	2132.71	3640.83	4793.61	5063.87	5460.88	4919.97	4837.89	4320.46	3281.72	2242.70	1974.63	5655.02	4117.62	1677.55	5430.53
695			118520.57	1754361.37	73092.33	25177.84	35818.12	18401.28	10367.62	13957.86	7928.84	9320.35	6913.46	20849.51	35335.43	12934.77	11358.49	12214.78	14013.65	15841.16	9721.18	8814.27	8729.18	10049.18	4571.40	10058.51	5960.82	3949.98	2014.80	3851.95	6646.83	6942.93	7396.72	4694.22	3755.67	2298.50	985.74	3051.75	2037.89	1892.11	2237.91	4411.53	1785.54	2278.02	1080.98	3806.50	4461.20	1305.27	1033.10
696			327105.25	2632669.25	135267.37	8771.72	33761.51	23609.89	9644.62	10742.51	5419.78	7507.87	9207.11	5230.46	8707.17	7818.60	9014.93	15560.83	28740.40	10730.17	4568.51	3040.43	3143.46	2344.53	3908.92	6758.49	12859.47	6345.25	2823.63	4517.22	5967.42	4757.29	5455.57	3655.60	6017.95	4156.58	2243.77	3760.82	6682.45	6230.15	2191.16	1904.67	3321.92	1819.99	3301.30	3564.78	1725.11	1160.22	1122.77
697			1916724.25	3779220.50	228188.93	20555.96	6513.29	7312.63	11193.18	6627.95	13866.29	14039.89	6144.14	6355.53	4966.48	2674.97	5254.74	12669.40	12236.46	8824.89	14754.54	3463.63	4941.73	4416.38	2350.32	3257.11	3131.63	3864.80	3842.98	2238.62	1776.51	4215.20	2896.86	2150.96	2526.19	2759.18	1486.26	1153.63	2023.23	2277.68	3355.05	1631.72	756.49	832.84	1390.83	2415.21	2193.92	2155.69	1522.49
698			558176.43	1841082.62	145613.18	5196.94	13793.83	11664.28	9406.07	3865.09	8183.30	9721.96	11223.93	12063.16	5426.75	3768.89	7135.83	5005.28	6207.58	6681.78	3596.76	2310.59	3238.15	3016.37	1719.61	2260.74	6044.40	5217.22	3442.36	2030.26	3306.34	2202.91	4997.53	4844.79	3221.56	1719.69	1925.45	1105.76	971.35	2280.17	3625.70	3377.59	1504.48	1545.66	1621.06	1884.07	1079.58	2416.65	829.87
699			165864.03	1648041.75	55954.14	8337.82	4789.03	8915.33	4879.68	8528.31	6425.29	6321.56	4678.05	5753.06	9173.45	7474.10	9704.11	9311.40	3726.50	2703.89	6884.77	3678.45	3882.74	7891.54	4060.74	2660.80	3096.20	2522.56	1973.84	3302.23	1274.48	1111.22	1400.09	1603.02	3706.65	4640.95	5051.75	1608.59	1850.82	1518.12	1911.88	705.13	651.77	571.95	1612.41	1622.49	960.54	1095.66	1058.39
700			569044.31	11614594.00	399960.50	64012.35	100497.78	67695.91	54880.90	39357.95	6162.09	13464.93	33660.59	6212.88	31343.95	15810.12	18902.54	29487.20	23718.08	27788.13	36340.21	18943.45	26675.34	26398.32	17681.89	7467.86	10334.82	13906.66	3638.94	18527.26	5649.00	6917.89	11760.16	13481.06	16461.91	14095.42	5362.99	3876.61	5115.06	7912.74	7140.86	7747.76	4297.74	5025.96	7222.24	5851.38	3727.24	4865.83	3119.82
701			1052214.87	2697294.00	335888.06	10089.11	6233.54	6034.95	5446.82	10475.60	11895.52	4259.05	6272.50	6898.67	7765.18	5452.89	6978.14	3660.52	3459.81	6799.55	6662.15	2162.64	3582.55	6370.13	3074.81	2561.35	2438.07	3450.27	1155.80	1088.05	1412.53	350.29	1854.35	2080.32	1376.37	1406.22	1626.47	958.16	1895.05	1724.53	2077.90	752.89	661.48	810.07	962.86	889.67	699.31	384.20	581.29
702			1163646.00	6508207.50	242506.95	10740.47	16052.93	19136.37	14290.30	7433.03	17015.43	13278.91	7489.02	14422.94	25983.65	15564.48	12532.31	6398.67	10394.64	27678.24	10720.69	2246.55	7519.49	4745.54	1616.18	5626.35	5189.97	4094.80	3371.74	4893.04	5711.74	6903.86	9866.73	5832.71	6700.63	2049.72	4120.36	9019.52	3829.32	1590.13	3254.92	2476.90	5443.63	3702.92	2517.35	2124.11	4333.50	1354.63	3192.86
703			4426033.50	15447220.00	759392.43	25139.46	37270.81	47434.58	27011.71	17783.36	19120.19	48085.84	43248.04	25515.57	16054.92	16231.98	24589.79	19299.12	30268.56	37946.23	45400.75	7530.05	4320.40	10134.23	15420.25	15521.35	10709.87	13515.47	5386.73	8606.37	11446.49	12938.08	8313.47	5560.91	9658.18	9522.04	5362.85	8695.23	4783.98	5512.51	5165.19	7504.93	2890.23	3306.11	4850.57	8624.06	4082.44	1392.62	590.55
704			197771.25	3786815.50	142124.51	48460.09	15126.87	5459.11	8169.98	7154.73	13884.54	10289.40	17121.32	18298.54	18000.83	20708.90	10164.67	9383.80	3816.36	11362.55	20560.83	5914.05	13816.60	7693.76	13989.65	14528.14	2618.43	5464.50	5135.84	15168.86	15238.34	1374.48	5764.97	8382.72	5560.61	7243.96	5500.79	4404.90	3074.68	3642.19	5324.03	6536.96	6268.80	3037.73	4855.56	8937.63	4581.36	516.55	2049.18
705			3647859.50	23205008.00	2983180.00	11240.52	6880.56	15949.82	12581.38	11538.22	9429.75	8303.38	7477.49	15371.40	3121.71	8108.95	13157.67	8295.56	6920.64	5094.15	11531.18	7048.62	9520.76	11207.64	8970.13	7848.35	5211.65	4858.85	4887.82	3268.50	3914.58	2095.18	3439.10	3283.36	1890.39	2242.86	1360.32	1199.59	2228.71	2431.64	1430.39	3019.00	1829.60	2674.35	2495.10	2141.70	2389.32	1333.95	2053.81
706			842909.06	23259278.00	1425489.75	35228.57	61778.52	20713.02	64224.69	22580.91	50346.58	17540.54	19448.57	28392.22	21092.16	15089.84	15992.12	10419.76	19403.08	11256.20	27232.32	19811.56	18344.48	7354.11	12616.48	8048.34	7919.90	6039.28	9956.29	6897.10	12065.79	13262.70	8717.79	10211.12	11569.88	4166.59	6951.16	4661.27	6464.12	1828.69	1844.17	5185.20	5170.06	5892.63	5791.86	6913.25	7246.22	4163.91	3033.68
707			5532624.00	14699256.00	684703.87	20517.97	57344.27	17399.65	24612.54	15825.43	20700.50	41168.67	21106.48	22135.60	30296.45	13916.12	17345.41	12913.25	9428.83	8512.04	19842.03	18546.02	28671.00	12231.45	13365.75	9986.47	13775.70	13262.79	4159.06	7951.87	9410.99	5921.05	5702.59	5577.08	9128.64	9023.77	2323.03	3872.74	4586.62	5535.97	3792.06	2827.12	3336.34	3784.00	3200.72	2939.94	4337.47	2155.11	919.16
708			6575276.50	13565559.00	1284314.00	9102.96	5791.62	10720.22	5270.59	9469.97	4520.93	8860.56	9484.72	6272.88	9613.50	4721.91	2760.59	3664.00	4959.87	2247.49	1931.41	1362.44	3034.51	2352.97	2057.35	3195.83	1726.31	2090.92	773.34	1308.97	2046.56	3396.18	3483.68	2173.52	760.50	949.00	1237.06	1334.95	1384.62	1888.46	1262.51	958.98	942.65	760.96	1433.65	925.52	1412.24	1535.26	1536.11
709			2221221.25	4467581.00	406875.84	29098.85	34063.76	20176.37	11117.89	26323.51	23549.73	7712.61	18803.43	13995.06	8652.98	11400.63	11885.62	5170.24	9526.19	6403.39	12604.63	10768.21	1902.27	3849.35	9132.14	4687.01	5932.89	4132.52	10415.10	2069.44	3702.49	7090.47	5206.58	10614.08	17054.69	3705.58	3384.92	2081.89	2329.17	5526.59	4185.83	3960.30	2785.86	1644.28	2176.56	5365.83	9570.12	2167.56	5497.25
710			307425.00	1297179.87	44778.63	21442.01	4177.51	9831.28	19097.73	22578.56	14631.67	26474.72	16868.33	6192.38	14637.03	19998.49	29072.99	16095.83	14591.11	24119.95	13274.52	7946.55	12844.12	10427.95	15966.60	26948.40	18494.25	7699.11	8420.25	14057.51	9631.49	4686.95	7234.11	9948.75	9630.48	5051.15	5909.15	5814.94	7594.60	10863.46	3988.62	4395.38	3093.24	4954.10	3266.36	942.43	1271.79	2647.16	2078.56
711			182605.71	3940743.25	43198.08	21203.79	28115.78	50679.26	15240.53	15938.42	18748.18	21451.15	9229.32	37482.82	43091.80	28896.15	8309.21	14735.75	7707.13	13648.45	10434.53	17489.58	10682.03	8582.35	16876.89	18719.03	28168.50	28601.45	12861.76	8878.29	6967.05	11139.07	4938.52	3892.52	3053.12	5990.26	2094.47	4403.46	5378.35	2923.03	2444.41	1389.49	2569.50	4040.57	2180.58	1244.24	3354.25	1657.06	1241.59
712			125635.94	714139.31	53706.98	6895.91	11137.77	12629.98	19479.97	13603.11	5188.70	21826.73	27934.56	9929.60	12755.96	13260.54	7849.04	2767.94	2590.79	3097.16	9082.06	4467.80	4598.72	5538.36	4970.73	9165.22	9378.82	2870.96	1712.72	3059.29	1681.20	2412.97	2744.27	3408.37	2690.04	747.52	3360.89	2930.46	1499.04	4361.56	1541.31	890.36	2116.09	1897.12	2691.10	2109.48	1031.26	869.87	906.80
713			165863.87	3711612.50	97748.75	23904.95	38898.80	12348.24	33428.05	16295.29	16284.21	33758.95	23829.49	9895.53	39460.60	16299.99	12917.07	17018.38	31212.18	17120.33	26763.15	35540.76	47274.27	19229.50	7881.45	22294.10	15648.24	17366.75	20513.53	12312.53	16425.46	8502.94	7621.29	5295.31	4608.33	5373.90	13275.58	10821.08	9341.40	8657.23	3558.01	3058.33	4037.69	2125.96	2828.55	4825.70	2763.91	2983.69	3912.52
714			85774.40	1946944.87	91799.11	13914.50	61884.96	88837.39	72935.25	22171.54	18118.09	20995.56	25019.24	27347.42	9190.34	16096.63	11042.03	13224.30	18457.66	18253.92	10033.63	41094.26	48767.74	16665.51	12134.81	8878.08	20036.48	17760.45	11417.84	5095.56	19648.03	17785.17	17332.02	20072.19	18627.52	8374.38	3388.27	8205.94	9167.26	9934.93	10398.27	3114.69	6280.08	4016.59	2162.63	1457.90	4023.21	10418.54	3301.57
715			49532.74	464812.68	41887.20	15095.85	52890.60	31488.15	44827.84	28886.29	19250.30	39800.17	37070.32	14013.01	24441.10	12728.57	15297.19	9744.31	9660.41	10172.31	13337.50	9999.57	5697.27	6786.38	17359.07	14687.31	5364.20	4655.25	5147.35	5827.66	4516.61	5139.65	4345.52	6891.50	7391.08	8603.52	3805.04	1737.97	1177.36	2887.17	5881.35	5461.08	2552.63	6529.74	4065.07	1389.61	1104.46	4597.44	4517.70
716			219369.68	1167509.62	138630.03	16479.32	15112.29	21104.18	49773.66	38752.22	14955.15	22838.65	23522.68	16701.49	25454.66	25911.47	13480.09	15881.50	8136.95	5798.37	5861.00	6914.08	7332.11	14570.81	12497.68	7156.35	16696.59	17192.47	9958.25	5054.54	4507.00	3455.98	6572.11	4996.35	4276.67	5711.91	7507.27	13338.53	8359.68	5693.40	4365.15	2958.32	2494.75	2560.41	1965.66	711.14	1171.24	1248.23	1271.86
717			356600.31	2355283.75	142179.18	38386.90	20292.29	1700.19	2723.84	13691.09	14986.44	17795.88	5886.59	9469.49	6246.16	2559.88	2703.32	2598.82	3232.77	6190.14	5566.66	1503.91	1046.83	3373.04	2152.66	3379.97	3640.14	4578.40	4130.98	2581.87	1454.92	8093.03	9109.43	2871.51	3350.00	2021.88	1123.05	1046.84	858.01	514.24	625.18	911.88	1301.75	387.03	256.87	978.87	474.33	336.80	480.77
718			337908.93	2991024.50	80274.26	9089.10	9016.46	12414.20	5722.15	14543.89	17375.73	23677.12	20564.70	16472.45	9954.07	24128.98	10118.51	16125.88	12065.30	7941.90	3926.94	4568.14	9126.67	2668.76	4086.39	10823.46	6605.02	2723.50	6587.63	4518.81	7267.24	4323.65	1377.56	1675.47	2931.35	1775.56	3482.28	2802.75	989.67	2197.66	1980.62	2006.92	1431.81	3630.74	1492.59	2061.89	2282.61	3062.54	2060.74
719			154549.14	2213223.75	101134.92	31521.53	42797.18	22201.70	30902.10	18302.77	11713.32	24219.81	16589.51	7901.67	6357.28	30912.04	16066.40	5154.02	11475.32	20700.40	19917.84	9759.67	6391.93	4395.99	5921.98	11234.02	17988.59	12337.63	11962.29	16444.01	3880.15	2047.33	3711.51	1678.31	1454.05	2721.35	2819.69	3615.74	2901.00	4625.85	3239.23	2579.06	3933.23	1932.11	694.32	529.63	1357.37	2719.42	2404.43
720			423828.78	5723249.00	296804.68	106919.16	37253.69	43192.07	102171.14	92924.68	75031.92	30329.74	30934.25	17801.95	7685.06	20497.74	34611.23	33906.91	10647.88	7656.03	34231.44	29775.73	8813.45	32562.59	14274.39	15522.39	9022.86	7652.70	6382.09	8180.27	10554.21	8171.63	11857.18	21983.13	14702.70	19748.51	18061.23	23398.97	11151.03	4365.15	9239.68	6133.31	5365.63	5056.16	2376.99	5939.79	10495.28	3413.39	2656.11
721			1731024.00	33261396.00	1615183.87	136536.48	30855.73	28834.87	46874.89	24697.63	28385.16	56022.91	105679.28	57059.21	74606.64	50878.88	27007.88	37819.55	21833.58	17544.44	46436.27	51230.31	28202.06	21420.64	6450.76	8822.18	20853.74	12822.05	15407.95	13708.83	7912.16	12300.67	10160.72	5107.19	5723.47	5871.40	3530.69	9862.12	11866.32	7722.95	3473.09	3538.08	8638.10	7164.85	1963.12	6142.19	1920.00	1506.90	3306.78
722			1272914.87	9470319.00	369410.53	23250.62	40274.06	9278.75	18499.38	10769.03	8153.62	22278.74	13771.62	7578.73	7775.34	6203.45	5831.08	6722.45	10084.84	7083.77	7721.80	3993.46	3736.34	7619.41	14955.94	7459.10	3745.84	4551.60	3461.25	3628.35	2093.92	3788.22	4563.50	3271.99	1533.03	2034.94	4873.51	3625.70	2164.17	2685.40	2616.87	2525.75	2243.35	2607.79	4045.74	1568.26	1665.38	2341.56	1126.91
723			747972.62	2424796.50	133060.23	29162.30	12933.80	10308.37	10925.64	13938.74	11294.54	9209.57	6120.90	10102.48	9432.68	9071.21	6885.49	4537.12	2376.48	3204.14	4138.92	6355.62	3742.38	3646.31	3479.47	4316.66	3109.47	3125.18	4705.26	2615.31	2168.32	6440.01	4146.72	2658.26	2405.86	2320.25	3117.57	1606.87	2078.54	1632.51	1645.21	1383.05	1831.30	1727.02	985.77	486.59	895.31	934.87	860.64
724			457559.62	5790609.00	141965.51	8236.79	6888.48	11220.66	5279.52	15002.05	8600.25	11276.97	6963.76	7044.56	6633.10	9834.69	4140.72	8894.99	5091.46	7786.44	3345.86	1176.86	3817.80	9031.52	1514.33	1730.79	6122.56	10238.43	4604.72	4705.76	3077.48	3397.69	4657.93	6764.13	4206.31	2622.16	2152.65	1196.95	1167.53	3116.52	3206.60	1769.11	2189.74	1109.73	1171.97	1842.37	1164.20	594.47	684.60
725			200827.92	2124482.75	159629.23	46043.52	32759.75	41854.57	36939.02	28208.70	49430.78	83433.96	46809.59	12525.12	22428.61	24019.75	31797.41	44167.84	62022.48	46214.94	26876.70	35643.77	11764.30	15556.64	31924.04	42881.39	48945.68	10462.35	24837.93	19124.71	19792.97	23172.83	13612.92	9931.11	6713.35	10044.04	14513.99	11539.05	9726.90	5007.00	1231.57	1835.76	3960.73	5055.73	4227.11	9437.00	10216.24	4230.50	4276.03
726			905373.62	19477174.00	438845.37	13897.11	36902.17	18934.71	24955.67	38776.76	26094.40	26188.72	23792.98	17457.80	21448.90	8906.07	16430.71	24274.90	10287.35	12082.67	5015.98	9041.64	10246.51	15715.44	10094.58	16716.09	5076.91	12288.97	12705.85	21571.46	16016.39	7307.60	11945.93	3347.92	10477.29	9033.25	6675.43	2278.03	4046.95	9654.24	1548.06	6007.54	10617.40	8010.00	4580.12	2052.09	3530.92	3306.80	3729.37
727			1463216.00	7587205.00	325368.75	17282.44	33536.01	21141.08	24887.26	24357.91	9099.99	18271.67	21977.46	15141.28	26282.81	25509.33	14440.71	8779.61	14197.91	17796.35	7914.89	4399.84	11008.55	5865.47	8426.91	6394.63	8007.37	5479.37	5257.44	2201.79	3033.55	3728.62	4990.39	5085.03	3633.48	6625.65	4005.49	1303.31	4921.45	5765.65	5736.83	6610.42	5278.43	4034.82	4128.74	4366.61	3533.93	1651.19	2801.70
728			160602.76	2848692.25	53691.17	11430.38	16816.61	7315.53	8411.26	6254.40	9922.23	10623.11	7972.29	9165.85	10779.74	5402.72	3521.68	4009.94	7794.59	7529.09	4812.60	4753.63	4999.69	4078.84	4647.26	5778.28	2769.12	2726.03	6404.05	3286.15	1039.48	1476.54	1535.78	1159.41	2154.38	980.79	1309.32	2012.09	2956.77	3419.67	1018.38	1178.35	1050.03	1722.75	898.32	1129.35	1245.34	385.68	937.73
729			3301212.50	10591718.00	1270427.25	22583.91	8158.48	17545.91	11195.10	15588.03	9822.92	5737.49	5458.96	7781.34	10789.59	13591.91	5344.87	11423.26	5914.85	5671.21	4877.50	5647.84	2869.54	4281.99	5928.76	4778.78	5376.32	3223.39	3979.11	5549.25	3990.34	5649.50	3662.55	5170.18	4530.53	1568.06	1954.67	3440.69	2964.98	2909.67	2013.24	1706.08	1436.30	2080.65	725.19	1282.05	1199.59	1578.03	1208.57
730			548864.75	1927731.87	173491.64	30519.62	5865.10	5802.58	6010.02	12036.67	15097.33	20714.72	6418.91	5810.81	6663.80	7886.97	10972.64	17321.93	11565.29	7567.10	8997.86	9306.95	12777.65	12337.62	8379.37	3144.23	4531.34	3621.34	3920.94	3948.47	1372.54	6960.77	5425.83	3080.55	2831.29	2917.96	4540.43	5802.24	7873.41	4787.20	1287.82	1961.03	2392.18	2210.33	2698.48	1683.58	2161.95	2161.69	1142.59
731			1756833.25	3675462.00	127226.72	17412.10	25193.23	13986.71	43395.83	35348.01	16759.58	14882.38	11315.79	7814.50	7591.85	9338.39	10877.81	3606.98	11004.81	8921.65	11144.67	7642.77	13937.35	10104.05	13360.29	7780.73	1084.10	3352.43	5157.78	4573.45	5048.20	4710.55	2635.96	3729.43	4423.53	2504.77	3912.21	2187.57	1877.08	1203.49	1467.10	3095.73	1302.07	474.26	405.11	847.57	1346.89	885.76	487.43
732			265271.71	1640152.87	43258.43	14991.42	10697.94	11787.59	5607.77	24418.99	16908.06	25416.10	15008.81	10590.41	5570.66	6197.27	9741.26	12695.65	12344.58	10912.62	4947.53	5076.92	11260.42	12790.92	4619.86	9444.63	3217.74	5897.62	4491.71	2282.80	5319.05	9600.70	5809.42	5876.36	5176.72	3687.72	837.49	1737.21	2976.49	1062.31	2335.62	3678.32	2206.30	858.66	591.58	1329.04	1262.99	1217.69	1376.62
733			6927132.00	27483190.00	2429501.25	26004.22	31066.64	35057.23	29780.80	38970.16	34850.65	26248.39	12096.98	6366.95	12222.95	36891.88	21381.21	11350.44	7123.13	8690.58	11321.89	11355.93	5973.75	7913.15	10917.42	10201.44	14658.93	9560.97	8039.44	8013.26	3484.26	7083.29	6927.68	4893.17	3719.64	5413.96	7036.65	4668.84	4646.40	5431.33	3764.03	3780.01	5443.64	2560.77	2330.96	1328.40	2401.03	2603.14	2270.50
734			165882.29	1071314.12	71659.71	23856.78	13915.26	17820.96	20006.41	37027.99	29364.05	11996.01	11655.19	9704.07	8221.62	15091.17	18707.84	10586.13	6779.58	12403.21	14077.27	7221.59	3831.82	3972.92	6825.56	2577.04	1710.02	5908.06	6352.90	6589.59	6145.72	5017.93	6145.87	4179.85	4411.65	3284.19	3473.72	2289.92	1997.43	1597.45	2699.36	3687.83	3139.75	2722.85	1404.35	2489.93	2469.97	1328.52	1011.83
735			316683.12	3978105.50	133431.82	21354.95	28182.57	25070.39	33496.15	28725.20	55487.60	34318.08	26746.02	17782.53	16847.65	15127.29	21552.15	18159.40	21551.87	15738.55	10368.27	35142.17	37540.69	17831.79	12671.53	16015.45	10958.95	14620.98	9110.65	8543.12	9843.67	19167.07	12339.31	4658.26	5935.76	11638.44	4437.97	4242.15	7249.09	9647.73	7300.46	1985.18	4318.33	5108.27	5291.68	3317.41	5071.09	5388.89	5284.22
736			737195.68	4228105.50	179001.04	59503.25	56924.76	27874.38	24478.37	27835.75	20876.13	11382.59	6933.46	8182.40	5826.07	4282.55	16087.61	13222.44	9106.27	11497.94	14747.35	9499.74	6282.82	2939.96	5959.03	3940.66	6251.98	6625.63	3527.92	3289.89	2366.98	7162.88	5414.65	3929.22	2135.65	1559.35	3288.17	7480.56	4374.14	3159.74	3247.26	2781.41	3294.27	2029.48	1882.58	1768.82	1665.46	827.07	722.04
737			1986286.87	17445748.00	2468840.50	35679.13	60321.61	69165.75	59688.49	39452.10	10213.59	8829.95	63805.49	36985.62	10654.02	16128.01	2393.60	7733.84	8770.15	17947.57	54465.10	25372.15	3583.31	13106.79	4386.19	5856.43	6253.85	6459.78	7927.67	5992.77	6440.25	5177.21	7242.51	3756.16	3470.99	4534.49	2717.45	4931.61	17252.62	8018.61	2793.04	8548.02	18331.58	2420.59	3611.35	2018.80	2954.67	5175.80	2590.55
738			2439576.75	4982981.00	625464.25	22667.68	15640.53	15233.22	25893.41	18433.59	13543.99	16916.80	17258.79	14779.51	10264.88	6352.16	7442.12	6018.	7305.51	4713.80	8374.17	7466.31	3638.12	3579.56	3951.99	6386.64	3382.70	2234.71	2323.76	2588.10	2035.01	3260.16	2914.11	3458.11	3081.50	2090.15	1008.72	1723.50	2429.81	1608.37	1212.59	746.07	1127.29	1029.26	705.13	1111.47	814.65	540.90	518.76
739			993758.37	2370737.25	181919.04	22340.02	6774.68	6174.60	2076.92	11854.62	10003.39	10856.34	3934.44	6892.50	5748.15	5271.37	3591.22	6296.22	8875.63	7432.93	3766.67	5748.82	8839.87	3137.74	966.61	3529.16	6943.47	9670.22	7624.63	2897.27	2636.44	4363.43	3363.02	4402.79	2593.66	2169.83	2335.54	1937.10	2323.48	2047.64	1457.00	2396.94	991.70	767.85	598.41	747.01	592.97	1231.60	1800.47
740			121564.73	3401561.00	77434.41	24564.57	21857.04	16691.50	14185.35	36390.26	53886.65	22919.47	10295.18	3996.96	17148.97	6889.80	3778.21	11331.77	4036.93	40932.96	17492.04	14969.85	11218.13	15950.19	1628.29	4700.99	6864.73	3363.37	5510.92	5095.34	4025.97	6208.87	16188.52	15392.88	5004.92	915.81	856.03	2025.39	4002.97	3667.07	3299.02	1626.56	3010.40	640.53	3333.52	1659.45	2834.02	2840.77	2353.48
741			144100.67	873797.87	82489.84	11071.19	21349.34	11859.06	11600.61	18243.00	13682.20	6509.71	7937.55	6656.53	12915.71	14323.52	9730.33	6811.91	3764.94	7021.08	7688.66	3006.50	5226.75	4498.62	7707.77	3369.94	5191.23	7019.57	3859.48	4085.95	4192.66	2783.69	3390.89	3540.84	1791.02	1585.83	3240.02	3102.55	2204.27	3162.90	3802.85	2622.58	1456.28	2331.70	1932.48	1642.24	1272.80	1229.00	2163.39
742			780654.50	3747586.50	177789.18	19567.13	21970.08	20926.72	13240.34	13601.65	10250.11	18959.50	14539.75	10665.13	11751.65	15487.30	7204.41	12816.73	16589.65	11708.77	5630.57	4856.31	5385.65	9797.34	13942.04	6811.07	7567.70	3798.20	6594.18	6841.51	7614.22	9009.04	7449.02	7058.64	8204.81	7301.06	3975.20	4894.75	4508.73	2569.31	2235.00	3353.96	6573.62	6039.33	2076.36	1327.19	2313.22	1408.04	2210.29
743			910336.37	4506971.50	5853339.50	1175813.50	93408.42	17455.12	18953.04	20181.12	50151.17	31967.07	4223.20	11503.15	15576.90	6999.59	5897.45	9294.23	4316.14	2686.17	7229.14	7337.01	8409.27	6436.43	3985.91	3697.52	1962.76	5140.46	3835.86	4154.61	2421.76	2102.92	1964.50	4193.43	3030.58	1286.79	1222.60	905.10	894.81	2256.65	2774.91	1165.01	1628.59	1890.31	1324.76	957.90	1411.44	1449.56	1215.65
744			857338.25	9024202.00	306161.28	71932.36	40157.26	28311.75	30222.17	53699.14	40217.24	13216.11	8911.94	38376.33	50239.31	27023.13	29600.79	16984.81	48646.86	7446.65	25965.56	21685.89	9021.42	7215.80	10382.13	14627.12	6273.32	20399.12	18140.46	11580.32	8987.16	8246.56	5754.60	6345.01	3530.63	7756.55	13421.11	5505.24	3468.68	5056.95	6520.92	4068.59	1128.43	2364.89	3764.91	852.12	961.97	970.09	709.55
745			672474.75	1679985.50	248510.29	6880.36	11358.34	28975.78	45257.36	19562.67	27021.22	20256.33	4479.89	9276.38	10522.45	11933.80	4058.07	5508.88	7034.39	12492.85	19384.81	36147.24	9610.96	4897.84	2110.91	3201.18	13850.29	5731.81	9173.97	14790.29	6643.97	14128.54	22051.15	2660.37	559.76	1416.32	3782.85	1740.51	1002.22	3287.57	1176.87	496.90	5517.62	10565.52	7870.02	7234.56	2047.36	1156.28	1437.56
746			455049.18	6780894.50	156709.75	24507.63	23291.44	7018.82	19513.36	28002.77	24457.14	29748.72	10533.70	10322.03	24131.97	30474.15	12897.17	17787.67	9713.42	9943.00	9464.37	14024.63	16290.32	10178.34	5001.92	14667.13	9627.33	7467.81	17842.66	20018.07	15360.67	11471.92	10610.51	10630.00	10716.78	6352.51	7795.49	5133.10	6586.90	6265.45	3209.14	3738.30	5234.87	4383.32	6300.89	3838.29	1121.70	1431.85	3690.09
747			368342.87	2725724.00	120444.47	28126.65	9831.28	9619.80	9300.83	6169.90	9235.82	8643.36	2670.86	4749.06	1786.59	3720.75	2002.29	5289.49	3969.46	2774.30	6976.61	6230.08	1846.19	1635.82	4700.79	2476.48	3863.34	1251.47	2640.26	2355.35	2400.71	1083.03	2314.72	2281.63	1606.83	1542.35	2767.47	2205.42	1834.82	524.52	765.17	619.08	916.50	832.21	1165.78	1326.55	832.11	445.40	155.98
748			1086564.87	7047414.50	328550.53	20995.31	6310.37	11174.67	16550.07	25859.36	17701.92	20715.30	9983.68	6462.55	10464.59	11924.97	5286.53	4366.78	8118.78	6296.43	6016.26	4025.93	6408.26	11643.62	5444.87	6665.88	5896.99	3770.50	3436.02	2886.38	2145.94	3966.01	5110.67	5620.91	7159.10	4997.04	4079.16	2114.12	2060.78	1695.67	2133.89	2390.47	2834.90	2170.76	1987.25	3208.54	2082.14	1577.96	1431.23
749			93579.19	583892.06	72629.50	84859.26	90680.11	76652.89	57089.30	56734.81	49197.01	32001.58	21731.65	21465.10	11114.19	22749.75	30346.25	20171.42	28453.89	25757.60	20845.38	3516.61	4444.62	6015.99	7187.06	8613.95	9740.12	3970.10	3350.77	9517.64	11676.31	10587.92	10022.65	5012.37	6024.42	8881.19	16526.21	11169.79	7417.08	6492.67	3391.63	3793.78	4804.66	2967.93	4098.68	4309.03	5025.39	4783.07	1338.30
750			52271.78	858761.12	58803.75	34856.65	25436.22	50661.65	32019.00	26146.06	23022.52	30645.71	26983.86	13685.63	21774.74	22926.44	27164.86	17037.20	10816.10	13036.81	14976.98	12771.02	23153.74	17771.38	7493.62	5587.67	19129.64	11798.51	2452.40	2207.92	4094.48	5237.47	3512.88	5857.63	2861.73	6085.90	7961.99	6213.60	2831.77	2016.36	2163.39	1764.45	3921.91	4062.27	2070.60	2498.53	3470.68	3207.11	806.94
751			2803831.50	18831914.00	2155983.75	50410.00	17422.24	9173.92	35735.69	21273.59	14685.72	16474.95	8138.63	11047.90	20386.34	17909.51	9161.87	7900.11	3964.31	6255.72	5837.01	4737.63	8130.81	8047.85	12630.71	10170.26	8991.69	13770.47	10264.26	8103.31	4559.64	5327.57	10448.98	7527.52	2745.89	5338.05	4442.23	3162.41	1014.55	2060.15	3226.59	2039.84	2750.65	3582.41	2018.77	3216.81	1838.67	2447.17	1559.64
752			120285.96	440010.34	53172.21	31406.70	30925.33	8844.26	12764.21	12233.76	14755.65	9466.40	9683.38	8936.73	10993.57	10485.00	5959.41	2569.11	2672.79	3360.97	4341.64	6429.63	16188.88	6420.21	5048.33	5524.77	9797.70	8666.18	7711.13	3720.99	4991.99	4386.82	2280.43	6142.13	4045.73	3204.61	3827.68	3084.20	3805.27	5749.56	5636.33	2809.91	3352.74	5265.51	2512.97	2496.57	3535.31	3020.16	1797.26
753			27208.06	606262.75	48879.33	18532.88	15674.45	5391.43	7171.95	9103.62	9721.16	5160.03	12771.82	37920.82	16466.29	20245.50	23081.94	26579.90	8930.48	9554.68	7243.73	5758.32	5950.05	3874.87	4072.15	1950.48	18013.26	19645.54	4984.32	2008.64	2946.64	7364.65	12841.77	14537.54	7780.75	3613.95	7995.87	11364.25	2939.08	1599.19	4990.57	6218.34	5464.50	2270.39	1386.19	1727.20	2019.45	3666.54	2215.16
754			180969.76	2216035.25	90188.03	33083.93	15552.66	22638.88	30839.39	24575.81	12739.48	13431.15	11194.72	9499.86	10020.19	7803.62	9934.76	8189.63	5775.13	3728.04	14009.15	4812.06	2364.01	4328.49	4862.06	3471.19	6001.12	7034.44	9391.76	8058.13	5740.26	7878.79	9106.61	6185.42	5586.08	5136.38	2566.74	2729.45	3447.71	2406.92	1409.19	2063.92	1845.81	1818.95	3830.49	2165.85	752.45	930.41	2067.50
755			1049070.00	8022910.00	335318.87	18224.87	4895.59	5694.35	7530.94	5286.47	5447.12	6965.94	10355.83	15603.63	11932.37	6548.27	3891.64	3795.12	4655.04	4725.83	2537.20	3577.07	5698.93	2553.56	3463.23	2538.19	3990.54	4569.97	1551.57	1563.70	2609.32	1768.90	1103.65	3722.29	1524.64	2937.16	2674.92	881.59	1221.47	1124.94	794.96	822.98	1229.47	692.20	864.93	965.79	1191.00	556.88	1060.99
756			57798.12	694609.18	23638.90	16809.67	9945.81	22119.27	22681.52	26297.72	19424.69	12639.07	9695.43	48957.69	49019.80	8532.63	9473.93	12371.70	6818.25	6969.55	10268.06	14795.65	11133.43	7897.79	14632.37	9484.58	8345.06	8652.66	12166.22	10612.86	4329.38	3528.70	2447.52	1949.00	6384.85	6182.38	2739.05	4793.06	4010.39	2510.96	2302.71	2887.57	2477.99	1665.88	1312.49	1079.43	2275.09	3041.75	959.71
757			506790.12	2589689.75	256073.21	53576.44	29101.50	8546.03	23782.44	29695.18	18918.83	28990.85	15663.94	7728.97	7579.36	20254.56	19140.83	6998.64	21465.53	8129.47	26778.74	30472.06	16724.74	15055.01	17527.46	12242.60	20365.07	22998.72	23750.52	17452.49	17074.35	9913.98	5107.44	10614.23	13500.94	6462.88	9989.24	8428.03	2640.33	2452.00	2470.30	3222.33	4416.65	5570.75	3693.24	1537.88	780.09	2058.87	1945.07
758			366112.15	1969187.62	78307.93	9386.18	13517.35	23239.68	12210.62	10668.99	16895.10	17393.93	13692.55	12130.54	6139.11	13105.04	11427.28	8481.34	3540.98	12982.61	11123.65	3247.98	4307.54	9265.29	5722.24	7562.28	6567.74	5073.27	3590.14	3612.18	2088.81	1734.08	1774.05	3077.41	4653.60	962.25	1609.34	3434.96	3188.28	1479.63	4033.58	3245.34	1620.62	1283.72	911.88	1213.78	1531.13	2026.42	355.70
759			4429645.50	13638196.00	1654918.37	58809.39	9635.79	9463.43	20381.79	12754.80	16547.99	17022.76	17577.66	6530.94	2758.42	9748.88	6634.38	6131.49	18706.56	8814.23	5257.29	4723.69	7124.82	5175.13	8230.49	2836.46	3230.54	6279.43	3027.16	2688.09	4357.95	1700.38	2569.84	3053.46	2317.98	1963.84	2490.38	1170.37	1123.52	1519.80	2997.80	2825.46	1532.58	2755.17	2085.33	1224.99	516.17	1785.05	697.99
760			5605534.00	21331328.00	1188122.37	76468.87	29716.61	7761.88	23722.42	44484.17	55587.45	11591.67	49505.19	14611.16	38676.51	34086.51	29340.47	31791.50	24211.02	37413.37	30607.45	25049.65	44750.16	14279.20	6392.24	28881.05	12531.04	4053.45	14499.91	7273.33	10602.74	31224.56	28336.89	21932.04	29514.08	12254.11	11267.84	9515.22	5217.07	4755.91	2361.00	4441.70	4502.69	4114.50	2766.08	3130.55	2588.62	1141.84	5484.07
761			563623.93	6532638.00	466271.00	46618.19	21027.88	60432.30	62824.47	63961.12	115654.98	30704.04	18629.58	36088.37	17752.59	6955.11	41633.39	38951.73	17886.33	6880.24	19307.89	23898.39	35075.95	50058.73	24781.00	12255.14	19744.92	16522.97	19106.91	11420.28	21179.52	13516.44	18370.08	12051.86	10188.41	4022.96	5595.02	8038.56	6171.07	4100.97	5223.01	8516.05	3679.62	4227.77	5076.38	3446.57	2024.80	2880.50	6515.54
762			238495.01	1591774.62	142677.04	33412.91	28348.93	17494.78	15797.38	8847.80	28953.09	11579.37	4498.52	4350.00	13534.17	9105.09	3673.01	9332.78	6617.65	2429.71	2387.81	1418.88	2612.84	9527.57	5959.09	2049.15	1761.06	1040.69	5674.21	9583.83	5976.08	3528.02	2722.97	1679.62	2263.25	1332.10	528.74	897.32	1540.22	2958.65	3658.84	1751.56	1232.19	1246.38	1330.65	1301.99	1207.61	802.12	1394.30
763			187022.84	5112230.00	83478.28	39753.22	24034.96	92348.33	114048.42	99214.35	45615.32	47549.20	48559.44	64354.30	36031.78	8988.78	17048.02	23598.31	26370.34	14331.06	8873.43	5668.77	12983.99	21326.41	16802.57	7203.63	6154.26	2366.10	5258.36	11675.63	14382.33	4504.07	2773.46	8138.14	6028.62	2206.66	10451.60	5713.54	4108.96	3104.06	1802.27	3731.91	4553.61	5090.67	2748.00	1818.35	2256.96	946.11	1961.40
764			2354677.25	11138298.00	846887.75	17667.92	12880.66	40798.00	31850.29	26037.97	12703.36	7529.88	9005.61	8271.60	11722.35	10366.91	2704.91	12996.09	7719.52	10717.63	13611.36	15482.34	10155.39	4512.62	3819.75	4207.04	3195.76	3418.38	4800.95	5735.02	3802.36	1225.32	1028.33	3794.60	3134.26	845.90	1641.49	766.37	2802.68	992.03	2203.38	1636.59	2178.77	2174.95	3149.68	924.46	1013.31	1271.72	832.21
765			370962.53	1353974.87	123955.60	10165.92	5854.81	8127.79	8670.62	8051.07	8452.31	6210.73	1641.72	5312.92	9638.65	4154.41	2804.43	3497.78	6320.52	7097.62	3529.10	3689.24	2400.79	3581.29	6695.52	9929.74	3761.00	2281.92	5616.36	5538.70	2941.76	2738.05	1276.10	2184.11	2242.96	1804.17	1012.58	947.47	591.41	1938.32	764.62	1036.49	774.97	1887.23	1123.86	479.75	543.93	794.17	1059.82
766			108936.84	803183.56	84245.72	25254.81	17175.45	34825.45	8372.51	22398.83	20252.88	25089.21	23868.84	27396.48	14694.90	14516.61	22882.09	14272.90	18418.65	25778.11	19936.09	30245.06	29027.42	12205.49	7181.53	3330.72	10276.10	5835.61	7249.01	7375.49	6029.93	4524.26	4412.23	3067.91	1734.91	11147.10	15959.38	5934.24	3626.75	1912.14	6220.43	6968.74	3459.75	3096.37	2334.08	1955.03	2201.61	2172.47	1159.13
767			3700186.00	12196262.00	917616.81	28175.51	11971.36	18842.75	12000.21	24710.25	9956.21	6746.28	14832.50	10580.84	18478.46	13089.55	12685.94	9925.60	6367.91	3166.91	8134.07	6063.58	4697.38	7165.86	8096.64	14799.57	9110.60	5066.27	5952.01	4690.69	3588.75	3780.80	2663.83	2012.93	6939.80	9097.69	8355.58	3315.45	3153.96	1790.18	8556.38	6231.13	1891.00	1759.01	2313.68	2760.78	1995.10	1301.68	1935.82
768			1271345.62	6228827.50	261833.45	9930.95	14788.05	21097.77	21817.66	17758.08	15263.39	12834.00	13529.18	10430.14	7110.42	9209.16	14856.32	17848.07	9625.68	4876.69	5303.45	5547.52	6490.74	7628.30	2950.23	1312.26	3963.75	2410.98	2836.12	7690.94	10073.06	3504.65	3974.45	5164.09	1661.45	2530.04	1939.57	2656.39	3441.76	1903.67	2013.18	2572.74	2992.05	1710.77	1064.22	975.41	1143.49	789.17	872.29
769			297818.15	3127498.00	112327.00	50841.59	137891.31	45075.36	7756.22	28987.52	17031.31	25179.47	45830.74	80441.50	61530.00	31039.23	16761.71	25942.00	47590.82	51837.18	24818.70	42740.08	13268.69	13009.91	10895.01	7475.23	9916.38	13789.69	24234.97	8072.39	1520.84	4133.30	24846.80	28024.74	8258.32	4371.50	6122.48	10786.21	8345.62	5971.67	4007.43	4326.79	4894.11	2933.05	3314.54	2734.79	1587.96	2219.51	4480.23
770			1609736.00	6736685.00	398899.15	58596.10	37317.52	18863.86	23648.70	11098.99	36206.04	19286.72	37284.03	35699.61	19815.31	6046.52	3403.58	24846.31	26825.36	17210.45	6022.15	7835.53	9090.68	6560.61	15099.71	7054.07	7198.32	4649.67	8131.14	9133.19	4472.09	5171.61	5302.23	5345.96	4380.51	3651.56	2266.08	2409.30	2573.13	4065.69	7190.85	5298.79	1724.22	3105.91	5100.79	2443.24	1324.73	3782.48	3057.79
771			1773583.50	3495559.50	326343.34	18294.95	7479.07	10256.20	9798.87	12177.04	12230.91	9666.16	5986.97	8134.82	5004.24	4763.98	5821.92	5083.98	8047.94	13242.73	9177.20	7278.53	4368.75	7443.54	6621.71	4456.69	1047.35	1979.21	5419.44	4922.50	2302.22	1759.35	3020.42	5956.59	5662.78	3739.53	3006.09	1605.98	1453.06	2036.56	633.31	1247.76	826.46	804.52	982.51	931.78	963.55	500.46	900.82
772			5176743.50	42271804.00	4954650.50	29786.24	17924.33	12459.97	31674.22	10378.25	10879.41	12737.82	11716.43	9569.73	3866.60	5945.54	3111.51	2104.85	4388.37	4727.58	3658.03	2566.44	3907.26	1498.39	3854.58	5518.51	5407.55	3597.36	3840.63	2412.92	5527.98	3236.40	3139.90	3398.40	5604.58	3891.54	2994.14	2272.95	1719.51	1970.66	2141.70	3290.57	4405.68	1574.58	1261.46	2274.63	2742.31	2551.38	1822.15
773			4637147.00	12229611.00	1723813.37	32913.46	13642.51	7527.57	15573.93	12964.01	4562.72	5066.09	11146.11	11281.49	11131.19	10310.70	17196.33	8028.16	9875.18	5082.79	13227.09	12596.81	8147.65	7717.99	7913.35	6030.18	4947.92	3951.45	3865.85	8917.34	14809.11	11091.76	5826.58	2881.83	4203.42	5708.91	5779.29	3158.34	6479.42	4931.14	5612.87	4982.34	2699.70	2356.22	2792.61	3606.02	1985.12	1729.29	859.95
774			8721770.00	30162806.00	9376488.00	168182.03	78570.77	40418.47	19353.68	16963.93	26736.75	5712.59	15430.12	11794.10	12322.03	18148.84	13812.71	22212.52	8208.27	9279.90	16465.20	15669.43	17713.93	5305.90	7114.81	12641.88	5999.49	12662.15	12357.95	7828.72	4406.76	8084.73	4758.86	5750.24	6919.90	3483.87	2982.47	3479.12	1157.38	2178.20	2098.54	3574.85	2900.05	1830.88	1673.07	1459.34	3867.30	3345.67	1159.56
775			696897.06	1622521.00	127713.96	8124.63	1583.97	4800.17	2818.99	6374.22	6096.38	4719.11	1581.28	6957.53	6668.74	3437.54	3110.20	2288.58	1123.57	1732.80	1803.71	1080.64	1312.30	1854.11	1665.91	1053.07	1134.70	1951.94	2164.11	3833.99	1990.17	1255.79	742.29	465.94	1885.24	639.59	1729.51	1484.81	985.39	697.45	415.63	798.97	398.73	913.87	1047.66	571.99	616.44	839.66	817.96
776			318448.25	3302672.00	119280.06	56571.69	43754.22	18003.97	49034.49	55061.65	27433.22	17442.50	21733.87	20649.57	18189.88	31967.94	33817.83	14144.00	13240.01	19496.02	11988.76	7739.47	13355.13	16574.88	16673.49	20442.98	25413.45	24809.42	15474.88	8957.75	9932.88	5593.87	3781.28	13105.94	11738.29	4248.10	2363.16	5939.48	11385.85	5691.84	5396.01	8939.01	5622.82	3644.42	2163.24	3105.33	2711.66	2929.68	2933.17
777			204630.60	4921767.50	81631.67	7005.28	4559.74	26757.85	15820.77	19683.36	17698.05	25383.01	8581.17	19823.00	28161.90	21737.15	6356.63	3490.65	11547.03	11037.19	8935.75	3337.35	4651.30	9782.68	2441.13	3238.50	6345.56	3181.18	3701.66	10237.31	6368.29	6099.63	8461.28	4049.88	2722.66	3140.70	2075.68	1886.65	2208.66	1729.54	2377.86	2309.39	622.01	1534.86	1679.35	1762.70	952.78	1589.84	871.54
778			120860.82	4253624.00	82913.34	48828.44	17109.40	13705.28	14003.19	16924.37	13887.83	10818.18	11267.33	6972.66	13952.35	5222.15	8785.29	7232.54	5863.36	16894.32	14331.43	5940.01	10861.49	11359.32	4277.18	3671.12	7865.13	16581.35	10511.08	7631.38	8229.84	3762.10	5513.75	8527.88	5616.56	8858.67	14497.23	16308.36	6321.20	6685.09	4915.99	7043.58	3258.92	2209.93	2423.49	1475.83	2360.36	5236.53	2208.69
779			624499.43	3729203.00	116250.55	21301.00	17634.62	14237.03	8550.30	6196.24	11539.88	5041.29	3240.51	5934.91	7419.97	8509.39	5325.08	2821.80	6058.17	3693.78	5606.41	2318.99	1543.34	1916.07	1491.52	2850.92	1783.58	1461.45	3519.25	1986.41	1431.56	1637.07	2430.06	2772.14	1443.52	911.23	1297.11	876.59	1209.83	1022.31	1071.90	1009.20	2025.13	1331.46	916.26	524.38	481.35	1476.75	751.64
780			105575.00	1350345.62	46973.46	5920.23	9225.20	2687.95	2653.69	10279.13	10905.79	18620.30	10302.06	15055.02	6365.44	11866.79	16046.06	12644.75	16179.93	23343.35	6290.88	1883.77	2307.57	5675.35	6158.54	3257.44	1457.49	10287.49	15964.22	3734.18	5415.97	4589.80	5705.54	3105.66	4786.85	3957.96	2688.51	3590.75	2077.21	1318.36	5100.26	9043.15	7406.38	6478.17	1360.54	692.12	1002.00	2032.74	2509.54
781			6407346.50	26556632.00	1892887.62	21305.21	44366.84	23043.59	27710.83	19742.89	25090.22	11524.38	25044.60	13055.25	17416.96	9184.21	7577.38	5736.64	7437.26	3724.25	8644.65	15333.37	20258.51	12640.47	16360.13	12188.44	11719.70	4617.33	5653.05	2486.93	5870.64	6619.89	6897.64	8308.39	4525.20	2112.33	7331.29	6039.26	5398.66	5755.58	5436.20	4825.51	5265.85	5362.75	2421.01	3250.66	5173.91	5307.75	3429.49
782			163946.23	1202515.50	53760.53	12439.35	8942.41	12895.79	14240.27	11109.71	8365.92	10984.01	6082.42	8961.53	4378.02	5274.61	3939.53	7871.20	7158.19	9644.06	8553.79	7953.55	7544.33	4140.68	1554.40	3298.75	2644.02	2942.25	1330.35	1741.73	2992.02	952.49	517.79	771.92	1651.50	1552.09	1976.96	1705.41	328.60	568.16	531.46	969.47	1639.08	1841.71	1010.88	770.12	732.20	428.26	754.30
783			1961402.12	13181609.00	362413.65	18866.62	27446.90	30968.14	16959.74	30114.73	13533.79	32481.90	25457.63	9936.87	7171.19	4105.33	6244.02	5985.57	9145.82	12886.87	5648.05	3711.70	6593.86	3638.18	5348.58	8591.63	3053.97	3011.65	3858.32	10390.07	5238.89	6025.01	6729.80	6949.46	3130.18	1527.53	2750.98	4661.35	2635.59	2178.48	1418.95	2299.13	1996.70	1341.05	3272.19	3531.28	1330.96	1115.93	1362.13
784			1154827.75	14822413.00	311052.78	53330.62	11182.83	48165.68	50582.80	67307.87	39816.01	63427.98	21622.01	25167.40	99748.98	33713.46	88782.57	54906.82	32414.80	13438.35	27887.14	56971.39	8433.52	16840.85	26425.77	61638.12	11944.66	17387.40	22283.76	14317.08	20795.28	9313.93	6594.16	7625.47	9499.40	9002.45	11697.64	24512.09	16235.28	6972.72	5688.14	10345.55	6737.69	3323.92	5083.74	9707.97	16102.88	3340.06	4490.40
785			53533.55	2773233.25	76005.30	22328.15	21271.93	14364.57	16128.73	11792.15	8790.90	19314.60	18362.79	15067.93	23409.36	13646.78	8354.50	15737.15	14714.26	13105.99	12584.67	5276.45	11233.24	6369.40	6628.89	13271.83	8954.68	6299.81	4640.68	3692.09	1620.56	3944.89	3336.59	9689.68	15442.52	4516.65	3882.96	1371.37	1668.75	2853.27	2639.10	1367.74	1921.66	2220.69	3031.50	4114.41	2897.81	2170.71	1717.15
786			475993.62	3534919.50	109817.57	9747.00	21200.22	30455.47	6313.89	5878.41	8107.89	9041.02	6220.48	4747.59	3122.68	7267.59	5026.79	6671.83	10448.90	6755.09	7597.48	8600.45	9721.95	9817.74	4915.81	8261.28	5599.22	3825.36	1210.86	4228.42	7593.81	6077.00	3680.85	5482.10	6156.79	6765.63	4488.73	3108.60	3381.94	3182.44	1351.54	1366.86	2940.75	1299.42	2624.09	2042.19	1357.14	1370.25	1012.55
787			217772.96	2656143.75	78755.28	14207.86	12317.62	12314.01	10796.25	4730.56	5826.30	10757.63	13523.23	4754.10	3999.34	4344.11	16190.34	26102.01	16518.65	7881.36	4476.47	8166.65	13525.75	5965.70	3139.44	2479.77	15124.70	14194.22	4214.02	3933.18	3971.03	3820.17	4730.08	5562.40	5880.37	3818.02	2081.98	1691.68	1890.47	1843.21	1367.64	497.60	1672.95	1939.28	987.96	849.60	796.02	564.08	512.83
788			209540.50	3872268.75	178492.53	33142.50	32095.22	44983.19	42963.44	35355.82	36038.70	57190.03	24513.32	15139.42	43346.75	29025.93	31663.57	3848.55	7904.02	4709.07	5238.72	5993.02	18157.08	19943.46	14276.84	14990.26	5468.67	9760.57	21282.16	14325.66	6692.34	12564.30	16884.49	6354.81	8480.66	12920.87	15218.60	12534.69	5642.95	1424.09	2039.09	11503.41	11980.37	7303.77	4785.73	2513.68	2096.49	1501.84	1921.84
789			68448.42	841402.62	121977.50	46185.63	7540.53	10076.66	12915.26	22109.37	13252.98	15063.19	15598.72	26146.87	29523.93	22739.74	9870.87	8580.84	8510.11	4975.37	13546.96	19813.47	13676.42	7651.20	18858.45	5604.87	3613.00	6055.05	4021.44	9589.97	7161.10	2351.29	7584.14	5380.22	7187.37	4268.53	3259.26	4094.89	2928.28	1371.92	1860.94	4326.35	2536.15	1043.26	2548.06	2879.99	3714.92	1652.01	4856.07
790			1485313.75	17586082.00	5626275.00	277178.59	63760.06	44490.74	28365.06	12173.61	4602.37	8334.89	9762.83	6000.08	12783.97	6963.21	3274.63	10002.17	3859.70	10346.16	3823.37	12267.83	9091.52	7760.30	6520.71	4711.12	2666.13	3018.07	3138.66	8182.50	8609.09	5151.23	7622.29	8508.08	6284.46	3464.92	2267.59	2920.28	3681.55	4342.05	3138.28	2918.31	5714.09	3194.56	2528.88	2776.17	4408.97	1389.48	1326.95
791			58615.19	238878.65	36522.77	26945.86	22993.37	7430.12	8065.08	12812.20	11276.13	22887.20	34094.21	35908.89	17458.93	8938.95	7290.21	5126.05	5945.59	6163.48	3395.81	10729.19	23096.74	18751.95	5091.63	3209.36	5134.94	10269.51	5954.50	5245.55	10353.52	8313.21	3439.70	3058.87	4652.73	4818.04	3820.36	3677.58	3395.37	4410.16	5380.29	2190.62	2010.12	1081.02	1453.98	826.39	1746.51	2115.53	4802.45
792			1116265.75	6179847.50	397385.78	17106.50	8886.90	9082.65	6537.77	19625.18	15847.87	23778.29	11631.16	15036.99	17240.22	29492.41	26079.30	14363.33	10773.04	5156.45	3662.93	4483.40	4782.54	8052.80	4738.71	2755.87	7279.09	15682.99	14169.47	3898.07	2936.59	6564.77	4379.23	4087.13	2328.17	4319.35	2748.80	7232.35	4858.94	1464.63	4839.02	1602.69	1342.17	1450.26	1567.92	2275.17	1708.07	3030.67	1745.19
793			563292.62	5850053.50	326566.81	25069.60	13706.50	10376.72	14847.83	16890.01	12537.87	12957.60	8486.61	7198.00	10344.29	8609.32	4127.28	3513.61	4840.14	2830.36	3395.43	7325.36	3494.98	5405.35	6188.31	4724.89	2865.30	1332.71	5361.90	8707.85	3488.64	3656.73	3424.72	3274.95	1571.38	1851.67	1966.56	1946.04	1681.64	802.89	1664.85	971.74	1222.81	2001.77	1303.55	1001.92	1515.28	1058.76	851.77
794			911832.68	4297105.00	327146.03	39666.41	9929.11	5424.71	15462.11	4165.19	13368.53	7594.08	15374.86	15691.97	15979.18	17519.10	14558.05	7511.91	5717.41	3271.88	8176.43	18336.63	8232.44	7152.47	11218.29	11183.47	6441.97	1272.77	5767.59	4804.81	6003.53	2279.57	1876.41	2017.84	2009.24	4453.43	3892.54	2402.26	2665.68	1226.34	1161.11	673.69	1648.14	1118.91	1726.13	3173.96	2868.62	2173.47	1787.88
795			454438.56	8282017.00	155065.23	56233.67	39193.71	34610.80	57882.10	33514.86	21845.20	28038.32	13028.55	15716.00	21244.69	50660.10	47978.99	63675.58	73916.33	18755.51	35561.53	18176.97	33109.59	20513.56	8025.42	16287.08	23544.36	13093.17	24662.35	16301.66	13938.36	17809.42	8707.64	15925.07	10493.18	6243.31	9047.83	7380.11	8820.50	3267.36	16127.19	15314.37	10107.26	5710.94	1057.69	3243.00	867.36	2040.63	2142.26
796			412657.75	1461202.00	89396.71	14116.91	11251.97	13472.65	12754.44	8768.35	12568.96	7021.47	6606.88	5433.94	7933.48	8056.71	5525.34	3737.97	3118.80	7770.60	6117.72	9254.09	14638.50	7485.47	2024.88	1678.91	7008.05	8032.46	7107.55	4650.82	1872.86	3922.58	4408.06	6390.66	3672.84	5060.22	8886.91	7472.36	2525.17	2038.48	2649.55	1183.49	821.48	1375.19	672.23	1462.91	900.65	1722.41	1482.50
797			372121.06	5325203.00	157127.51	25031.09	30100.02	13084.80	20896.31	26842.29	9198.62	8891.96	4720.43	2354.38	7405.51	13012.09	11744.85	16136.48	12968.31	28019.74	13509.58	12252.79	7580.93	10206.90	6078.49	7855.55	12934.44	9744.63	6699.54	6601.33	15925.50	4062.42	6460.20	2016.12	3319.59	4006.60	2056.26	2746.40	4346.08	1319.03	1356.23	6098.07	6829.91	3851.49	2295.80	1547.49	2662.64	3518.44	1283.07
798			2920024.25	22933618.00	4293263.00	252867.92	9244.84	16240.67	14479.56	12536.97	9200.27	12550.85	5878.73	8403.08	11239.24	11957.38	5189.55	4374.15	9779.32	9006.78	6096.87	5791.89	9479.57	8065.83	3283.64	4875.53	11709.10	8454.08	5580.08	6378.69	7685.72	4376.10	6955.50	4257.46	1872.16	2985.38	5507.74	4237.43	2161.18	1344.42	2610.26	2306.59	1929.60	1207.04	952.25	1275.05	480.20	1032.15	461.84
799			111212.17	1961223.00	52898.81	21958.92	6914.84	21021.39	17032.01	21331.95	14001.20	17598.54	16329.38	16688.65	12946.38	12432.34	12299.74	18016.48	6236.50	9488.99	14609.41	25910.30	19341.54	10595.61	14644.60	9365.05	5661.22	6228.41	5020.27	6024.80	6538.70	8030.13	2168.61	5171.51	6451.41	1567.71	2621.49	4804.31	6299.75	7332.18	4650.61	8328.48	2605.93	4250.25	4183.95	2301.97	2454.28	1341.69	1278.91
800			1445453.37	8573859.00	624481.56	8475.62	8089.81	24226.02	9046.06	6388.54	1995.28	6949.11	3912.22	3500.44	8269.64	10215.19	11331.74	5002.32	6903.70	4544.08	5539.47	12930.00	5466.14	2580.01	3411.11	4847.73	3413.36	4891.91	3908.35	2782.49	3419.13	2668.73	1664.52	2431.90	4595.63	1344.06	1357.81	2085.20	1778.64	1733.46	806.06	1151.20	937.64	1431.96	1938.04	1925.74	1436.17	1357.64	1257.16
801			215562.51	1232846.00	90637.08	25564.56	26518.13	17316.45	5646.18	8581.28	5393.14	5350.43	4616.16	1799.55	4304.80	7141.48	5779.59	14121.95	5989.53	11110.49	11598.44	5906.55	2373.81	5511.28	4555.68	2009.79	671.99	7328.18	2178.61	650.76	2910.14	548.30	1307.01	3052.99	3807.96	8298.62	3128.48	1418.59	2999.71	3133.34	4366.19	2938.01	929.13	632.70	2138.83	1122.75	774.27	659.55	1518.08
802			1283126.25	13180408.00	1512469.87	78236.23	30308.66	10102.85	40620.78	44714.82	29795.25	39127.71	4424.59	3093.92	13983.43	7494.57	22308.96	8310.83	3244.26	20788.34	20429.54	11734.42	8187.57	4278.78	3074.04	716.99	2749.17	1715.50	4098.70	4269.03	4524.74	6382.29	4246.21	4492.72	4336.07	2749.79	1778.09	3196.51	254.99	759.70	1950.83	4379.22	6266.36	1598.66	1212.15	391.51	1515.32	1235.83	1475.75
803			64505.11	2231370.75	246739.96	203439.73	77137.91	62984.42	97823.86	117033.56	124292.11	37373.30	18722.75	20217.69	29850.27	28883.60	4563.56	20273.98	19293.41	14797.54	29674.17	23286.13	18742.78	15658.37	27619.82	12777.71	15837.41	18403.31	24289.78	14895.69	11586.39	15367.61	8733.71	10944.38	6152.82	4964.72	12902.02	11348.45	15873.33	4288.29	6789.66	5237.49	2970.82	1840.09	10228.72	11686.93	5192.38	7016.10	8940.90
804			398851.62	3850061.25	112967.35	11684.39	28455.63	25053.31	12856.10	25092.69	12522.82	30285.02	21021.36	18844.99	18428.19	10128.60	18856.55	17128.10	13588.33	7062.35	6341.26	9205.13	7070.66	6966.65	7812.07	7315.51	5882.22	8351.94	4665.58	4158.64	5147.75	5492.16	4827.74	4706.96	7199.86	13544.98	5145.23	2825.87	4362.32	5680.27	3765.55	2657.16	3286.86	2790.40	2276.55	3331.40	4209.44	1336.69	1302.02
805			3347270.00	9953866.00	643240.31	31259.38	27854.12	40289.20	28727.30	22902.66	14612.01	33306.08	41445.57	31327.11	24574.69	17196.94	6959.86	6864.29	4237.31	6248.75	8408.98	10613.41	15194.52	10917.51	8124.78	6248.47	7598.82	5625.24	8415.64	5810.83	6887.54	6928.08	7833.00	7230.42	8032.80	7800.04	3820.59	1886.60	1530.30	1809.16	2768.58	2396.17	2824.10	3186.92	5566.27	6679.00	2118.60	3056.62	2489.86
806			161973.42	1487237.25	53011.39	14642.28	14163.50	14142.01	18829.40	9820.14	18901.56	21546.54	8734.84	11318.38	6441.97	5614.76	8035.82	11552.23	9570.44	4630.35	4693.39	7009.26	7507.47	7907.97	7129.93	9315.18	9643.53	4990.20	3376.32	5483.82	7724.27	3901.94	1870.83	3489.29	3044.14	3729.60	5143.32	3744.46	6281.43	5918.76	3026.00	2369.39	2207.61	3579.78	3168.87	2906.30	2519.02	1779.56	1208.15
807			101116.43	1716959.87	106245.99	23463.58	13334.34	19192.49	22416.91	12080.22	7822.65	9729.95	17499.44	15719.79	15856.80	9490.90	14984.95	16048.52	8353.14	3550.81	4700.36	5972.70	7752.62	2952.38	5127.38	6973.15	3768.16	4602.00	3778.18	3132.34	2658.56	5014.39	3565.51	3316.97	5774.96	4427.03	3784.43	2502.11	2259.27	1341.40	1159.14	1897.55	1802.17	2094.57	1986.78	840.14	789.93	564.17	887.79
808			1432034.75	2874913.50	243494.07	9995.00	12903.98	16221.52	6219.11	2420.36	2469.74	3969.70	2893.44	3777.95	9220.75	5181.54	4594.37	5501.35	4216.06	3268.45	3135.13	3871.61	3337.45	1842.89	2970.21	3407.28	4737.57	2469.01	2703.97	1285.58	2590.62	1282.01	1137.53	2039.74	2204.92	2209.34	1867.44	1374.28	1571.07	1066.40	962.86	1309.97	1788.34	2153.90	1507.66	2032.97	1997.46	848.52	460.72
809			363711.03	2747844.50	122409.48	60914.17	35175.87	40811.42	22803.31	20100.15	49359.51	33853.32	22697.44	7073.45	8533.69	9037.26	14633.22	20843.19	8209.24	6417.06	5968.51	5242.62	3930.29	10164.12	11830.13	6154.59	9011.10	6115.83	6745.23	5557.95	7733.58	5182.51	2751.39	7617.07	9474.34	15634.03	12643.37	7930.60	3658.34	906.67	3427.79	2689.35	3076.54	2375.53	3639.11	1668.70	995.63	2670.81	1282.58
810			378828.21	1510754.62	122611.30	24867.60	10599.01	19863.92	20031.71	24812.87	6663.08	9442.50	6122.04	4317.55	6338.28	4959.13	7283.24	8799.59	10221.66	9588.80	8063.62	15153.46	8665.73	1965.88	1724.70	3113.02	2473.36	4153.10	6285.14	7005.13	993.66	2475.57	7208.63	7870.46	3207.02	1163.90	1575.24	1430.18	2154.96	4751.19	3635.91	1010.93	2413.08	1631.12	879.43	1414.59	1102.93	2093.49	1940.42
811			290589.46	5103940.50	304298.21	16952.02	11534.17	17876.70	40557.96	7032.69	8295.72	9261.57	18475.11	22928.64	48749.80	37179.98	6557.29	13644.30	17172.29	21530.37	11443.32	8730.16	4403.81	6968.33	23218.12	29310.63	19274.87	7701.34	8809.68	5974.28	4018.90	5437.90	15841.23	12308.56	11227.11	5628.24	7631.61	6038.72	4178.97	3894.47	3059.41	6793.41	5782.82	5193.41	7941.61	3030.86	2142.70	2842.18	1045.87
812			962159.18	8372419.00	390090.59	25246.04	87631.56	41795.02	20855.61	30578.06	34252.50	14790.10	12356.16	23328.48	14121.08	13793.60	28101.52	5842.13	44265.23	64488.26	15419.58	9722.15	10610.87	28165.65	18673.02	11620.95	10621.77	11808.64	8037.01	12285.00	15320.31	28075.00	9288.61	11394.95	9231.80	22948.13	24643.77	2317.60	7096.46	7124.20	9191.18	10472.14	4893.19	10835.48	14304.04	3036.40	1550.12	1838.88	3515.54
813			105758.23	1283363.50	179545.96	59349.46	52159.31	40626.14	16094.21	10764.08	35318.25	31762.97	16816.75	26500.05	25862.49	6802.19	12792.66	6008.46	18173.57	23489.35	30676.95	26954.02	3383.93	11876.50	4855.28	4384.06	3467.20	2628.85	4531.58	14388.50	11836.59	7762.11	26266.07	21207.80	11482.62	5165.26	9742.41	12484.73	12951.71	9920.70	12671.21	7048.75	5319.69	3685.80	3326.59	2932.76	869.08	961.32	2033.66
814			66000.87	2455338.50	93607.94	17790.56	4800.50	5280.01	7304.98	13473.58	4429.78	3617.52	7724.52	13331.36	6462.77	2360.61	23501.20	31634.31	30903.92	14789.95	18314.80	10414.40	5241.34	4313.94	6507.54	9298.19	7283.60	12721.39	4284.02	3481.30	4737.56	3147.17	2752.34	1729.87	2085.72	1883.21	2546.95	4192.34	10863.72	2532.75	1565.67	2523.96	1613.09	1035.84	1129.41	1697.96	2651.14	1865.74	2078.95
815			42668.80	998618.00	39425.96	12237.52	20485.20	22768.02	4466.05	11576.49	11461.32	6294.17	9554.19	8703.66	7819.93	7832.37	7357.60	3411.73	8701.21	3997.29	9411.40	7133.21	3295.96	5794.83	9635.20	2649.68	2420.17	3016.37	3918.41	3825.50	3704.59	1297.53	3191.91	5197.81	4543.15	3289.18	1708.05	2602.57	2120.92	1255.08	513.49	1546.42	503.81	1660.09	1366.36	1044.99	767.66	676.37	769.05
816			4262633.00	11009769.00	629236.43	34205.62	15163.42	19689.26	8651.66	7862.80	11220.95	9260.10	15753.23	8328.97	13208.00	5370.22	13521.40	9465.44	10884.48	7557.67	10096.59	13113.95	9921.64	6538.33	6127.12	7898.19	4663.14	3697.56	4715.27	3985.55	2806.54	3321.88	3716.38	2130.31	3119.12	2313.25	2037.97	1948.34	1715.13	1316.00	1424.56	1574.81	1828.11	1492.54	1255.97	724.90	1127.89	2153.50	1443.75
817			20352.94	552426.25	23878.66	23411.07	11217.29	9503.52	14098.65	11488.24	15605.93	11792.57	8875.26	6768.46	6601.27	4633.04	3767.41	2832.85	4205.87	4589.36	11555.76	6157.62	2762.48	4327.89	5680.63	3977.32	2323.60	4400.87	4474.20	3571.58	1928.17	1191.32	2166.44	1669.16	1215.27	1023.79	2569.52	4536.73	1500.16	644.28	2933.82	2031.69	2129.31	1387.01	1785.71	2130.54	1544.22	1135.16	562.89
818			56677.73	1895398.75	49959.73	14534.17	6719.89	19965.22	16738.92	9864.43	4369.97	3478.98	5639.39	1897.42	4412.42	4409.76	12047.86	9438.81	9817.93	9726.09	6634.78	3315.88	4509.72	4995.59	1436.17	2179.02	2026.89	3933.18	2106.19	2475.86	3833.51	6327.18	1876.34	1399.75	794.59	1468.05	1515.85	2492.51	1891.28	404.91	1218.19	1208.51	648.47	590.27	720.05	695.88	847.18	682.59	1083.93
819			662811.00	10379616.00	307344.46	46301.91	93362.45	117315.60	51825.76	74810.03	41434.60	93729.66	117284.21	61760.94	25795.25	14065.08	24251.64	68698.75	92719.89	28044.36	17556.78	6455.08	44019.41	13450.40	20999.41	21388.85	17938.38	21525.73	22802.75	21635.87	10953.72	17068.20	8623.34	6715.28	12430.59	15377.10	10287.56	11796.97	4794.03	15581.90	19410.13	7227.99	11474.85	16386.19	5956.98	11442.11	3494.46	2271.06	2957.44
820			3062581.75	15024006.00	1091713.50	13464.66	6543.36	8558.45	13742.61	13144.16	11905.72	2902.35	6765.27	10051.29	12197.31	6089.90	7177.06	6185.14	11023.37	5319.96	2895.56	1968.57	2406.87	2222.82	1603.57	3605.45	2697.63	3337.58	2286.39	4084.91	4625.21	1991.14	3912.62	3337.36	2730.74	2607.16	1342.21	1080.34	2101.28	1593.69	2081.77	501.98	1172.69	907.48	509.64	1085.53	474.19	987.79	1312.05
821			1005955.06	4142861.25	179736.98	32780.08	42576.46	23921.73	19512.60	12570.08	9807.91	14229.71	21500.62	11745.92	11528.21	16317.07	15245.66	8860.30	11360.10	4003.70	6200.86	5757.53	7919.70	13404.27	7300.58	6235.55	8246.02	7665.48	10283.68	10232.53	8926.24	13142.86	12784.64	11924.05	11672.09	7441.38	6196.61	6538.64	8396.48	4553.43	4170.62	2593.92	1718.54	1486.98	1541.45	1560.92	1542.91	1771.45	1300.59
822			1063410.50	3667450.00	247414.53	13384.80	19467.67	7410.26	6737.59	5027.07	7248.48	2789.53	4712.78	4483.01	4693.24	1625.35	3403.11	2055.89	5728.78	4036.49	5674.11	3558.63	5078.88	6436.63	2836.85	1980.07	2835.39	2204.99	2811.80	2315.27	1627.67	3303.63	5304.25	3879.94	3308.38	3518.66	3833.79	2690.61	2338.60	1872.12	1614.52	2026.11	2831.19	1374.94	820.04	287.23	478.14	700.51	1498.08
823			1546895.00	10234793.00	349771.03	23861.21	40142.73	31233.81	17757.53	24780.06	6161.56	17549.26	36541.53	29626.48	7336.42	20437.69	21285.15	15282.51	26174.97	26886.54	7639.03	11130.64	12017.75	5905.94	6918.58	6400.15	5651.91	4164.10	4758.35	5930.05	2394.47	6946.04	7000.52	6628.37	6877.29	4277.79	2720.48	3830.98	4482.36	3324.80	6245.12	4644.84	2034.10	5828.98	3941.79	2343.86	1551.82	2009.37	6604.73
824			1557251.50	4185311.75	158078.89	15331.83	6211.85	11261.86	8218.73	7379.97	6366.56	5442.70	5108.35	4984.38	1933.17	3526.12	5567.06	5805.02	5079.10	2954.89	2401.06	1846.82	4153.93	2747.25	3253.75	2530.15	3164.03	1621.36	2192.60	4402.41	4319.76	2176.20	2739.16	1719.52	2718.09	1316.82	1379.21	984.86	1445.54	2640.18	2802.22	2320.28	2774.16	1579.75	1031.41	1214.71	1499.16	589.02	854.10
825			101632.46	829244.50	87700.07	28167.57	12621.58	22000.72	21824.38	33320.34	17884.89	39141.55	36697.09	13546.82	12027.99	9795.11	27689.82	53046.15	16971.81	15184.73	7277.50	20729.52	15995.17	12797.41	18684.32	6905.22	4014.64	9386.03	10633.25	6568.45	11250.60	10273.02	2915.25	5252.75	2624.57	5520.32	5322.34	4853.36	12024.05	5992.73	2640.05	2378.35	1222.88	929.69	2098.45	2950.34	1824.72	506.64	587.06
826			55363.43	978025.06	130553.25	94763.63	62772.32	71225.77	22521.70	47220.36	89120.77	38083.12	88742.51	101016.14	38550.50	39884.76	14336.91	26131.65	23223.83	23246.67	27702.77	18800.05	20487.70	25610.59	25914.91	14264.73	26009.59	25611.43	16945.46	14693.82	28831.50	17768.87	21019.10	26795.06	26058.40	30579.06	16064.70	15102.01	14265.81	11803.68	3999.38	12111.01	16081.34	10670.89	8206.07	8822.15	3943.92	7046.99	11053.72
827			1579346.87	4980681.00	342366.31	20128.06	9442.90	6123.27	9648.73	16577.68	17460.35	7926.34	2814.47	4356.30	5978.65	4746.97	3901.08	4028.09	5343.53	4829.89	2324.44	5304.64	3965.04	3219.26	4597.52	1535.93	3699.36	1934.25	2444.49	2239.51	1373.79	2404.86	972.34	1631.47	927.20	2184.82	3635.97	1324.06	2097.11	3040.87	4668.03	2363.51	1810.83	1690.04	891.79	1462.56	1214.54	1215.41	950.82
828			675232.75	2170452.75	142723.18	7996.24	7330.13	5667.63	3733.04	6021.19	6311.10	7764.33	7423.39	3504.71	5224.12	2937.58	1875.82	3795.32	4161.00	5649.21	4155.06	3331.90	6149.93	3898.95	2838.67	3801.92	2665.16	1691.15	4511.20	1297.42	1404.49	2925.72	1968.47	1174.76	2029.84	1658.91	2827.87	1416.50	1455.90	2117.50	2087.49	1417.74	988.49	898.46	1325.03	458.58	396.73	971.59	664.56
829			3876972.75	13150501.00	1072625.50	12801.27	8530.72	22411.89	9550.19	19501.58	3876.07	5663.66	16461.42	8518.63	13561.62	9752.64	7938.26	5828.99	6000.67	9575.92	5388.78	1729.86	4826.99	5273.02	8476.77	1712.14	1726.23	1666.08	4466.61	4393.67	3428.56	2723.07	4477.69	4615.93	2803.43	1199.18	2118.55	2437.56	656.61	4224.13	2675.88	1420.15	711.30	1493.41	1508.98	895.92	873.75	1084.94	1243.02
830			2503229.75	5541779.00	369278.15	17561.57	20564.38	23547.09	21032.44	23286.36	20981.92	14955.51	4360.60	20306.58	6233.93	5484.96	8580.57	17953.65	15327.52	6159.75	8090.96	9469.65	7418.88	7363.09	3308.65	3281.35	7571.84	14701.01	6267.75	10817.53	8982.98	4893.26	2319.91	3013.32	3667.39	2948.74	4026.77	3684.92	2294.34	3090.11	1345.88	828.80	1785.95	1403.82	2740.07	5197.50	7391.75	2744.48	526.84
831			41507.48	790734.31	18361.09	26783.75	23907.31	14191.90	12797.41	7899.80	11577.08	9770.25	4895.33	3965.08	5885.16	1867.15	9274.24	22989.50	11924.02	3099.44	1979.41	1665.95	8581.65	8395.18	4852.85	3376.00	1401.95	1779.99	2301.32	2758.39	2157.01	896.34	3429.20	7934.08	6152.27	5804.56	6477.18	2350.78	1381.81	3793.75	2541.57	1058.45	1441.05	2442.72	2812.38	1485.30	586.76	1095.99	1738.39
832			173174.75	1498138.00	71654.53	10364.54	21412.78	26590.17	16686.61	17157.37	12391.03	13041.79	3700.49	24318.66	28446.15	25503.82	36653.53	41480.49	3348.60	11487.61	29345.88	34762.59	21428.57	21111.67	27607.50	22209.55	19655.64	11593.98	8019.80	8131.64	4149.73	3497.78	10274.11	1058.54	11558.74	9304.30	4759.39	2524.27	3850.57	545.25	1406.92	2229.87	2448.15	2084.26	1914.69	1056.32	2112.28	636.11	2234.79
833			56865.21	1744656.37	47271.29	18013.30	9992.48	8396.27	14563.12	16043.60	23558.46	30642.07	15510.59	9238.06	7191.02	14944.12	23601.34	15062.08	11887.67	6253.69	3167.35	5513.73	5968.75	11714.01	5896.72	4554.49	4248.26	6162.29	5076.35	2974.09	7590.60	4910.16	1501.54	3293.29	3319.67	5977.52	4952.83	2798.44	4096.72	2101.11	2411.17	1286.12	660.60	1993.99	3204.84	1552.30	687.68	1592.97	951.54
834			1047001.62	4422381.50	174293.03	26898.24	29275.85	25183.82	18380.47	17837.50	20743.93	16936.94	21941.98	12712.65	18803.56	24055.22	11185.27	10231.57	7718.83	16738.52	15163.05	5344.26	12452.72	10663.25	12515.93	6756.52	7464.74	8501.28	4741.77	4281.79	4744.61	4592.45	4183.13	3604.17	4468.28	2359.09	1976.70	3021.11	4998.37	3770.85	2759.61	3667.39	1893.51	2103.61	2071.26	2082.60	1717.14	2966.28	1538.51
835			58135.30	1557370.62	94604.14	49847.87	28741.91	35183.76	35576.33	20470.22	49098.60	42418.34	26121.55	22568.13	37767.89	39855.82	39898.05	32850.33	35631.75	28059.41	12486.11	7219.84	7825.69	12319.95	16154.86	23423.54	20278.52	27620.49	17808.47	7269.31	6488.52	5829.81	2160.43	10759.38	14753.89	8271.34	3911.25	6212.62	6632.52	493.66	2513.62	3688.80	3827.08	1858.92	1721.45	3424.95	3471.32	2740.49	2549.57
836			228527.15	2322300.25	145834.00	19777.99	21897.39	10936.56	16629.45	46777.07	22759.41	23597.56	27520.92	23720.58	14580.03	10193.73	10396.62	14211.81	13042.70	12625.44	16471.81	21567.98	10269.70	4284.21	15037.70	5372.50	6989.26	7157.59	3720.17	3892.11	2225.79	2824.89	5397.54	4885.10	4383.01	7652.94	6043.08	3433.25	2888.23	2874.39	3403.50	2633.57	2345.47	2846.21	5852.88	4401.92	2072.24	1952.37	2011.58
837			27095.55	1086624.00	23048.95	25176.85	35111.46	14529.42	27253.09	29161.75	18544.75	16762.32	15261.12	10076.02	26627.50	11124.45	19280.78	13345.33	2968.85	8536.34	12624.96	15293.02	16733.18	13234.28	3154.45	3921.82	10433.03	24474.16	11701.80	8254.39	5407.69	9420.52	18480.21	22160.25	9103.86	7530.71	12321.43	5589.77	1752.43	3513.17	6139.47	4971.45	5296.69	7400.98	4080.47	2537.05	3019.04	4373.18	3555.90
838			190956.23	2704185.25	80781.98	17591.21	22674.22	13095.96	9169.29	15181.36	12401.24	8468.06	4456.85	3002.68	7674.74	4716.07	7867.91	9594.92	11100.23	8415.29	2308.53	7159.52	4628.32	9485.64	23680.98	8614.22	7893.78	8573.59	4292.74	3498.62	5082.91	2900.34	1904.30	1872.39	3450.54	2125.48	2325.12	3464.38	4357.18	3877.29	2613.40	2505.33	3038.63	2251.17	2626.05	4238.79	2887.76	1980.88	1843.88
839			3057385.75	16991518.00	1705730.00	21736.33	20537.76	15875.86	11267.24	10500.63	8887.60	20322.76	20114.89	5222.43	15619.06	13877.93	12244.56	8359.08	9273.71	1416.98	4703.93	3669.42	2872.47	7389.85	6906.67	18250.10	11793.12	4006.45	3096.36	3617.58	7870.16	2707.19	2840.57	2289.11	3423.37	5487.27	8904.67	5572.93	1810.57	963.53	1701.53	2070.76	3151.91	4311.49	5305.47	2732.07	4372.51	5246.97	1410.33
840			58566.67	1793220.87	49575.51	6341.81	10606.38	23250.93	23608.64	3085.19	34773.53	64276.89	29335.72	8291.82	13599.54	10121.73	15725.71	15167.85	9994.94	21871.75	4416.29	5216.23	9342.55	4918.21	9591.15	17308.13	14713.10	7352.39	7697.37	5768.00	9174.12	10138.61	2464.49	5921.31	3872.81	5300.39	3729.38	3617.81	3621.26	4285.27	9082.06	4691.37	3287.91	6848.20	2868.00	4957.77	1807.52	1244.30	1195.50
841			4039825.75	22521894.00	1234724.25	36363.13	31661.51	30472.48	19984.01	32486.42	38920.02	37360.52	31656.84	12282.20	16607.47	10729.86	14895.45	13506.50	10007.31	17397.44	9166.28	11513.43	15451.30	12398.80	5304.60	4195.26	9583.29	14206.44	9867.83	3645.43	10470.09	8073.69	4142.27	9693.25	7688.60	5048.18	3694.31	2611.18	2173.92	2553.65	1001.19	1876.36	3277.61	2924.77	1866.05	2152.53	2053.79	2547.61	1606.35
842			852488.00	3915590.50	242568.57	12384.83	11560.47	12359.55	9675.38	6233.45	9895.78	9348.05	11285.22	11181.44	13729.72	14890.79	7181.80	2866.45	6207.86	10545.77	4377.17	6165.36	5974.65	1616.46	1608.82	2685.73	5196.30	1894.10	1841.19	1765.01	2191.34	1861.19	2446.73	2787.01	6830.64	3491.47	1520.62	1718.85	2174.46	1007.82	541.99	1863.09	2953.93	2520.62	2259.90	707.96	637.80	755.83	396.69
843			1566545.87	9456250.00	228488.40	23927.68	28703.07	9638.83	39154.92	5215.60	10886.30	7515.79	4080.51	15403.94	6105.05	5483.56	8897.97	12881.72	4166.80	7754.84	10381.98	5083.74	11265.73	7930.21	3544.47	10916.42	4824.43	3538.28	4195.07	4873.16	4634.96	6392.45	10351.46	4185.98	2888.75	2631.35	5942.82	3390.11	2462.03	1984.90	2403.29	1559.40	904.21	4360.94	2314.11	2187.03	1435.76	1301.99	1677.56
844			187760.12	685624.87	38206.51	53843.90	89634.70	39310.79	6338.71	7490.65	25486.29	27861.44	23962.29	24432.37	16562.46	15035.21	7693.95	6474.70	16244.15	18584.37	11827.55	7875.38	11455.01	17679.85	18264.75	11940.08	9423.47	11638.69	14432.43	5983.88	2463.53	3904.64	4415.29	2597.94	6070.05	11538.73	7987.05	5462.98	6089.76	8401.54	5430.79	3815.02	3167.49	3734.75	4624.34	1610.40	989.48	959.36	1369.70
845			52220.76	1415524.12	36388.54	13581.98	20134.75	33560.10	56704.47	22846.99	11274.46	16406.35	12175.67	12368.61	20084.28	19267.08	8123.29	10896.99	10912.66	9106.74	6954.01	6639.59	14430.17	17442.47	8853.29	3784.69	6114.94	2919.16	4969.78	3669.23	6586.93	4998.44	6517.87	4509.61	3544.98	2642.87	1131.30	3517.04	2272.97	3085.80	2289.25	1124.62	2354.57	2494.72	1364.80	1101.95	1233.17	1546.45	1018.35
846			3978507.75	13900770.00	931916.37	32917.69	17423.89	18234.33	13118.43	17667.58	8277.77	10393.12	13162.28	9371.09	6269.95	10464.90	3395.39	7323.27	8162.50	12745.77	2624.80	12221.45	15627.50	5689.67	2705.48	3168.11	5542.33	5278.49	5880.56	5613.55	3136.01	2149.34	1878.32	2133.49	593.21	1055.79	2466.27	820.47	1071.03	1130.84	1335.86	1559.44	2252.06	1768.64	1290.44	2318.35	545.45	1205.46	1934.39
847			398189.28	5571884.00	188440.84	24979.62	34942.46	8077.32	11723.16	19493.42	23259.93	6369.76	12933.06	15360.29	10309.14	5453.93	6774.17	7316.04	13125.26	5991.23	10337.82	9260.50	9357.90	8449.98	11800.28	8232.20	7890.19	6087.51	7015.87	2369.49	6464.78	6212.29	4121.36	4131.82	3421.93	4847.33	5666.52	3889.15	5562.56	6661.10	4660.68	4553.61	2801.72	3727.56	3055.59	1651.11	1871.01	2784.06	2814.34
848			2453299.25	7267105.50	1084382.12	39602.22	84902.35	23344.98	3437.60	21585.91	16968.96	10856.06	7962.86	2187.92	1733.69	3025.76	3998.90	5548.11	2989.27	3716.19	2979.73	2522.15	2742.52	3575.00	4169.02	5467.72	4034.67	2871.34	5597.51	2968.27	3061.31	3768.09	2797.77	2212.10	3242.63	2535.56	3751.79	2647.65	1273.57	897.34	923.52	681.38	465.99	602.90	946.02	2077.62	2055.53	1482.88	893.67
849			478952.06	6536319.50	197658.54	12312.66	21936.52	13596.87	21324.26	8863.66	29492.92	23229.20	18017.11	20793.15	24154.36	6379.22	4691.31	6566.47	8476.46	14748.91	7403.57	10466.18	16295.44	8368.38	15175.06	13125.42	6532.03	5565.27	4062.59	1672.37	15729.59	15207.76	6725.38	5381.77	4482.63	5679.57	3246.38	2650.13	2960.98	3078.14	3348.88	2648.56	1168.56	1289.72	1819.48	880.16	1278.61	1139.02	1076.76
850			161549.00	2092738.87	53870.50	13012.98	22752.32	10752.59	13169.44	21197.72	22136.04	13352.51	16473.02	3848.26	8086.30	7787.56	9060.35	13760.39	4213.74	3296.29	5762.77	14851.38	5424.05	6224.02	16145.08	6518.66	4773.51	2699.25	6135.16	4434.77	5929.26	4914.34	5990.20	7345.52	6578.99	6060.68	2734.26	4835.38	4481.86	2925.12	2456.53	2277.03	4164.80	1184.23	1409.54	3591.05	2707.19	1436.33	1571.45
851			123324.91	1151057.37	30997.74	61089.60	118140.10	108758.05	40831.65	15412.17	43684.04	41445.17	27020.38	41096.62	51801.71	26494.93	5191.64	10882.70	7583.06	9263.55	21315.84	19925.20	28846.49	33125.35	21626.96	8641.45	18076.14	17427.62	17473.62	4415.78	4945.99	6430.63	3527.74	6664.75	4748.12	6075.62	3533.69	6353.86	8066.48	5607.32	6450.40	6434.14	7566.41	6902.85	5200.81	4694.32	2549.34	3215.90	1678.67
852			356824.37	5774278.50	513121.09	65331.55	26961.44	24271.46	25387.37	30604.00	10169.01	40200.09	18426.53	16168.26	12463.79	9119.96	9255.82	18648.96	20158.12	13136.39	6153.51	5572.43	4896.04	4214.19	9265.75	9473.08	3618.53	1585.01	3704.14	4805.40	4075.34	1852.04	11343.51	7481.87	1570.31	2367.06	3552.05	3078.14	2715.32	1845.58	1554.95	2639.03	4613.73	7288.29	8656.81	2451.35	1967.66	1980.24	2400.06
853			390933.50	3880631.25	107658.53	11003.30	24585.85	24714.42	26600.77	22590.70	17749.83	9628.47	18873.20	18722.88	12690.34	5855.42	9762.19	17306.51	15965.93	8447.95	6482.34	13201.07	7316.92	13405.32	13982.61	7887.52	7457.16	6595.67	12173.14	9958.28	5927.99	6033.32	5271.07	4799.27	2732.76	4558.09	1987.14	1487.16	2440.22	2909.71	3325.45	4038.97	3963.53	4725.60	3483.00	1524.96	2630.75	2480.65	1269.69
854			161380.90	606359.68	69975.91	18342.82	10964.16	7806.52	10205.45	7766.81	7456.22	7361.97	9714.54	4638.17	4245.78	8180.87	11098.75	4919.23	2845.09	4533.27	4329.36	3952.03	3785.01	1630.66	1682.04	1763.35	1419.02	2829.92	3760.10	3125.93	2471.28	2259.89	2680.12	1384.93	2167.37	968.72	1027.42	1492.49	702.98	1354.73	2422.93	1643.08	762.49	948.08	1067.17	845.86	470.55	787.00	302.11
855			285799.93	4152220.75	82740.75	8660.58	14159.53	5227.94	5281.68	8812.09	7109.72	12991.13	6810.84	8311.01	9737.13	4442.55	6943.09	11168.42	7367.89	4907.08	3281.08	5563.87	9343.11	4915.89	7229.55	9354.15	8271.70	2459.36	3674.14	2582.94	3736.23	1089.96	1780.04	5112.25	2950.38	1819.16	2761.40	4922.11	4283.60	964.77	890.62	2109.49	3176.00	3519.60	1938.94	1080.01	1676.43	2421.14	2037.92
856			264600.68	5413748.00	158452.76	20936.91	5400.57	23194.73	29629.95	35865.76	35761.82	13360.29	19096.72	10421.26	11217.94	8198.03	14859.49	3698.26	6172.06	10128.55	4072.19	2835.28	3440.54	5629.61	3273.09	3165.05	5663.03	17898.34	7348.61	3797.06	4468.14	2889.27	2680.57	2798.90	3397.85	3037.80	2724.58	2008.91	2231.87	1057.10	1340.47	2183.02	3934.52	6623.07	5333.78	1725.65	1832.58	549.80	928.46
857			69005.48	597081.31	42843.31	22808.89	21575.66	10127.21	11453.08	12691.19	8299.92	15104.17	5869.92	4203.61	7325.15	9010.74	10842.64	3240.05	7523.56	14660.88	9160.73	11881.34	18358.44	13553.84	15395.41	15139.28	13928.12	3915.24	6104.84	3127.66	4732.62	6750.81	3169.34	9434.83	17438.00	8821.81	1952.42	5534.13	6807.67	4307.32	1288.64	1540.73	1440.11	5555.96	2936.57	2658.07	2362.02	1760.02	3112.03
858			1232021.37	4859206.50	207328.45	8925.58	11045.27	8761.00	10485.08	5288.78	4072.72	3067.88	6898.93	2004.46	2816.23	5453.91	3892.41	1476.16	4229.86	3003.08	2353.93	1486.96	2625.95	3790.31	2338.25	4019.92	4884.83	1259.60	1579.33	2356.81	1387.03	1315.69	1838.33	1233.79	1163.49	4339.87	3382.23	1230.08	1826.97	3386.38	2219.00	1385.19	776.01	977.90	670.43	837.30	1448.33	1557.70	1281.76
859			102928.14	1063077.75	49330.85	8296.15	6189.35	17065.98	4042.58	7514.41	14239.62	10722.98	9592.39	6362.38	3449.02	5287.59	8510.48	7274.65	13911.71	8168.72	6519.70	6156.75	5555.62	6889.10	9771.88	8957.41	1519.16	12170.45	7524.76	3422.19	13264.27	12873.23	6894.47	3452.83	1381.67	719.58	2552.41	3979.17	2467.05	2264.76	2640.87	4854.74	1268.81	1953.97	1450.81	1884.92	1712.12	2726.05	1554.32
860			484905.93	3119368.75	143819.51	5120.15	7528.85	8284.95	10349.04	4072.22	5639.51	5710.09	13245.80	13576.70	4121.72	3434.43	1901.18	1811.39	2896.87	2579.22	4122.72	3985.85	6823.48	3561.53	1667.52	2123.25	1710.08	1525.17	2646.93	4491.08	4753.57	3467.34	2526.92	1389.77	1648.22	1140.25	1471.10	2274.05	1876.50	1264.81	1128.77	1589.92	1120.99	548.58	476.71	841.27	258.68	292.65	589.22
861			210693.92	5579549.00	186031.46	66230.43	36107.40	50583.94	59930.66	26680.95	13383.89	5900.81	10464.48	18002.81	17218.34	56967.31	73812.16	5648.67	11973.81	8584.83	6799.97	14731.67	34458.00	36733.28	11832.11	6545.79	12866.24	19901.71	11115.12	4737.79	5254.65	5445.30	1704.42	1195.66	5132.46	4477.36	2601.58	4997.79	2152.92	1373.87	3835.63	9152.58	10085.60	6772.18	9260.87	3651.86	6820.47	6446.01	553.11
862			144507.95	1153812.37	36981.14	3844.51	2552.79	8396.69	5201.10	3931.31	7846.31	8555.95	6796.11	2101.73	4146.75	5906.84	7200.55	5771.12	6974.07	1840.74	4934.37	4601.70	3684.42	3049.14	2222.99	2349.48	2911.20	1334.71	2599.35	5040.78	1816.05	1175.73	677.37	1439.54	2537.15	1746.55	1687.29	1474.31	1907.78	2512.26	1263.61	936.23	1411.53	791.03	324.07	974.45	1105.11	808.05	590.16
863			115814.55	1984357.62	97546.92	54135.42	18150.80	59351.64	64990.06	37728.29	21787.01	10959.85	7459.21	15268.00	11889.47	22878.21	34596.58	37578.26	46343.91	22732.57	14834.12	9461.51	5875.82	7073.46	10429.65	8040.77	14747.75	12678.90	8080.84	8668.61	8067.07	3879.02	14966.76	24394.38	28138.34	8894.60	4539.13	2635.74	4360.24	1695.28	4772.52	2670.17	1024.06	2837.99	3098.18	560.61	2188.14	1895.87	2597.46
864			362529.59	4646674.50	85284.85	22845.18	25813.51	23631.29	47368.05	13193.58	3654.91	13346.37	10706.04	10789.56	14103.70	5513.92	2788.43	5603.14	7895.85	11368.41	7359.54	6205.53	6200.20	3814.45	2475.09	4209.88	5349.01	6244.50	8270.50	6024.94	3781.57	1605.39	4942.22	5153.02	2796.05	3412.47	1246.54	1800.77	717.66	2007.01	1785.30	1298.72	2284.03	1073.36	2339.94	3190.75	3819.66	2987.06	1424.79
865			139198.50	2548699.75	72871.71	13250.09	11839.95	11474.55	31161.39	15673.43	22262.36	19750.79	23959.33	28931.34	15649.95	24041.94	13154.01	5069.03	4633.79	12956.02	19710.40	27259.52	21802.36	11820.16	7770.27	9780.29	5569.76	14789.86	10759.45	4310.32	2809.89	5141.98	3473.09	3243.45	3673.46	2688.24	1802.69	4411.66	2924.03	3723.78	2984.61	3157.00	3713.85	2393.76	1895.39	1933.44	1700.07	1168.04	1409.15
866			1799932.87	8256252.50	498083.21	30536.91	14616.74	20603.15	8679.00	10491.29	16441.69	7650.46	10026.46	10874.65	16975.92	8899.97	3834.92	11708.14	9178.83	11760.74	6221.64	6526.08	1307.51	1715.95	3908.48	3362.51	3537.95	4760.90	6598.68	1200.39	1347.19	2440.56	6162.49	8160.86	4623.62	3193.35	989.00	1170.59	839.87	1542.88	4285.17	3448.71	1855.91	2589.82	1922.27	2692.76	3906.30	692.55	721.23
867			661236.43	10717038.00	340058.03	39851.42	46504.96	41831.08	37030.78	9381.82	27349.76	9017.08	12816.28	10224.35	12095.29	22362.59	24347.64	22663.43	8869.70	7013.86	11941.63	11604.02	14662.10	5871.48	22554.61	11060.91	4585.17	11042.52	12661.32	7489.08	7980.87	5594.82	3188.90	5578.30	5319.70	5081.42	6450.44	4082.08	3977.33	6088.35	4102.05	4752.15	2733.43	1619.47	1451.68	1308.13	1055.48	1637.18	1893.16
868			2484358.75	9719123.00	342771.65	30576.29	8243.97	22367.01	9525.50	18254.81	16024.21	16335.21	17430.71	7222.34	10344.53	15366.32	9035.23	5897.00	7832.45	11910.24	4193.61	8608.98	13388.65	3784.53	6451.84	8715.54	5375.98	4527.48	2236.90	7335.31	7335.70	9692.94	4837.09	3893.88	3820.78	13801.89	10378.48	2896.70	6872.14	5057.67	5002.61	4580.03	3460.53	3437.34	1848.30	1339.02	2196.81	2061.57	1168.72
869			140748.96	2953758.25	106993.58	23644.94	12663.54	9978.54	10915.04	15636.63	9098.09	7627.64	10343.64	17195.22	10722.80	11724.03	17382.09	16533.80	9965.33	13289.14	12569.95	3605.27	5449.81	3374.84	4948.16	12205.98	7138.19	2019.66	2664.55	2978.71	3459.54	4689.20	5631.30	3598.80	1135.31	1375.90	2479.92	5249.23	3551.99	1603.87	983.55	1492.21	899.34	1138.61	978.00	1246.35	1758.63	1020.50	1145.36
870			163985.45	1419441.50	93398.50	64174.58	62686.18	39484.87	36221.65	41776.60	15185.73	56755.32	25714.63	9708.47	9638.21	17337.00	14540.50	10150.88	8405.06	4570.78	3895.84	7139.35	17189.89	16752.88	13474.22	19509.80	11636.39	12953.10	8675.91	4618.90	12816.62	16146.83	9558.38	5683.96	1013.64	4197.37	4280.07	4979.89	5110.67	3021.02	1177.43	1768.27	681.09	2105.74	1271.34	3354.49	1175.79	4040.78	5841.84
871			1046922.43	2693276.00	87107.40	13434.44	15017.59	18280.74	11122.07	10755.73	11302.92	8174.37	6571.45	2988.05	4319.85	5940.84	6642.70	2844.87	4047.20	3391.13	2698.29	4869.32	7409.15	7967.54	5335.51	4274.13	3122.50	1266.33	2368.07	3162.16	5321.42	3624.07	1237.91	1293.68	2945.14	2992.11	3846.78	2624.07	2328.41	1132.61	2637.56	2187.69	907.75	1049.11	1031.99	514.26	817.75	646.46	493.11
872			534752.37	2366351.50	197376.03	46041.47	22526.74	15060.50	23448.93	19457.41	18573.99	372123	16271.36	8002.68	15723.76	15720.47	14487.98	11107.65	6095.06	3921.65	4863.99	10759.95	10453.08	8745.43	3127.06	2529.73	3983.52	3445.11	6678.77	4537.34	9784.03	9103.68	3637.03	4207.06	2656.44	13119.56	2920.62	1915.89	3568.82	6057.55	3483.66	1766.13	1817.11	2320.63	1446.27	2576.96	2590.63	3057.10	1887.77
873			3334316.00	10414046.00	1186141.62	24327.12	7186.23	9664.17	19419.44	26192.87	11203.50	3062.29	2534.14	7222.80	4023.08	2644.75	4325.80	5603.16	9369.67	5528.61	3990.24	2558.57	1427.03	737.74	3087.11	5511.12	3355.23	6170.24	5099.27	4082.54	1765.82	2392.30	2082.57	2233.89	2551.89	955.52	1440.22	1375.26	919.82	616.22	2797.38	1815.23	1736.03	1135.14	321.85	442.95	310.09	215.35	900.43
874			5038979.50	10674115.00	2134450.50	63036.60	14101.67	5692.08	8888.14	10458.53	4725.82	8050.16	5196.80	2151.95	2494.06	2564.63	3554.74	2181.36	9343.92	10130.92	4127.89	2885.14	2782.30	4435.07	5910.69	6413.56	4200.74	1210.82	2102.09	1023.30	1419.21	2651.54	4378.32	2455.27	1933.43	1090.34	871.75	383.29	782.51	726.06	1302.26	2838.74	2890.86	1099.50	631.90	493.50	209.86	514.35	484.89
875			599554.00	7186567.00	268372.46	32053.50	67580.92	40832.52	76091.72	17225.22	15447.12	14071.14	6020.84	21217.53	25395.75	26231.64	13954.16	25740.58	26842.52	22096.02	8075.51	6847.88	6933.83	9031.52	6951.13	7782.89	14329.30	8496.72	5332.48	5039.71	5053.09	3477.42	8440.24	5467.37	2807.28	2017.31	3634.82	2501.12	2092.98	5290.65	7021.82	6637.58	2525.68	816.41	1753.77	3341.80	5033.54	3847.70	2850.28
876			1127691.75	7541777.00	279250.84	37663.47	37785.91	41217.10	30290.60	26069.40	25389.06	30974.74	20852.90	23656.53	29472.91	11556.62	9457.36	19708.25	22491.30	19864.24	12394.57	11516.71	9999.71	24157.58	32093.47	21688.10	18835.25	15020.20	6062.32	4464.58	6936.68	5269.42	12490.02	9157.46	5252.94	7623.64	2271.80	3652.71	4900.99	6596.99	4247.69	3861.48	2523.40	3501.59	1847.06	2357.43	1817.22	2488.96	2585.46
877			364049.00	2316477.25	99537.27	8797.27	15473.99	18206.51	10940.53	11691.07	17767.20	14223.67	7863.92	18290.22	9645.55	17401.60	13920.22	8881.33	11707.61	13799.12	2052.34	18761.71	9374.06	8769.70	10469.47	5602.59	3177.21	3389.44	8904.28	11377.18	6817.42	4831.96	6689.97	3004.90	3562.41	6182.09	2211.48	2814.51	2470.21	3162.07	5834.29	3312.87	2084.56	4284.48	3230.39	4078.70	5837.50	4197.75	1359.70
878			104685.08	620711.18	41140.62	28605.50	43876.20	36471.37	20075.22	10960.02	15602.41	12904.30	18440.48	33783.01	18881.69	25959.23	24639.36	18470.30	27126.65	36361.87	7912.93	11326.05	17373.86	27917.67	21392.72	12748.62	8959.59	8823.90	17853.20	20906.14	12783.17	14095.29	7284.49	10866.83	7360.79	1744.73	6473.64	8113.88	9732.48	3093.45	7701.00	3797.17	6028.71	5433.97	3177.48	2796.00	1476.68	3126.14	3536.16
879			6540334.00	9677157.00	1076039.62	31629.18	29039.59	19604.27	18639.93	9089.75	9639.80	14038.26	9772.97	13239.16	25487.66	22892.01	13430.40	7387.78	7743.83	22294.36	35546.15	24023.95	14869.11	6964.46	5644.67	6258.42	7456.98	5157.84	1396.26	5934.45	4155.60	5776.59	6007.78	4582.69	2280.02	3282.32	2752.76	3890.69	2832.62	3250.18	3721.89	3752.51	2482.53	1665.53	2019.76	2521.50	1916.79	1843.21	1201.04
880			652863.00	6830354.00	196420.14	16503.34	21061.26	24828.80	28615.58	36904.68	10055.18	11170.72	6307.65	12365.27	18721.81	15195.90	16777.21	20217.01	10293.10	2772.13	3838.75	6821.08	3100.96	3814.23	17616.81	18328.11	9964.87	6250.05	7119.22	4859.26	9089.53	7980.76	4083.81	5205.08	1721.18	1764.07	1636.41	2121.94	1210.06	1412.05	2771.87	911.79	1089.68	1244.62	735.17	1739.92	455.48	1018.49	1354.77
881			1174715.25	11031045.00	385004.09	12646.76	22147.39	10404.75	3528.44	17481.68	6278.34	15761.23	6163.94	7181.01	6275.21	10673.41	7509.42	4887.73	8221.92	3974.02	4641.48	3876.98	3453.20	1927.36	3236.34	5967.06	5106.84	3397.19	4148.67	2296.61	1826.65	1723.33	1191.18	1511.85	2047.25	3735.99	1934.70	3919.44	2558.20	1898.90	1863.26	1735.88	2464.83	2109.05	2111.00	818.67	2509.44	3563.91	3232.27
882			1026914.06	5779937.00	337161.71	24396.55	19576.83	21625.33	66065.07	57034.86	67173.59	40207.76	28835.39	19151.54	2140.90	3631.47	6451.49	3468.75	6668.53	5431.04	6426.65	6159.97	5519.55	3609.86	4830.06	5508.80	2772.85	2603.40	4617.82	3418.09	2003.17	1737.58	2111.25	1262.72	1184.26	2160.82	1969.32	1821.09	1359.73	1212.79	1034.98	737.33	417.74	926.09	2379.76	984.49	885.02	761.87	472.03
883			55669.26	527205.25	25593.49	36456.65	28097.07	18506.09	14220.68	13449.29	7242.59	9196.72	8789.56	9254.69	7689.62	6559.77	6678.42	7509.68	6236.90	3322.30	5039.44	4542.43	3230.70	7535.42	3056.76	3426.67	3424.63	1319.59	711.73	1291.65	7568.64	8278.39	5177.44	4411.92	1459.02	1704.48	1903.92	842.03	3034.76	4921.76	3300.95	1989.88	1838.10	1067.40	784.69	1404.09	604.57	384.22	712.32
884			5082770.00	12642793.00	1650907.37	60137.25	45690.80	51628.68	70701.06	30651.41	23331.13	23613.79	16586.20	12480.49	17853.93	14377.49	16246.60	9508.15	13622.99	14273.47	10506.81	17150.13	5297.32	4923.02	2769.46	5364.87	3713.32	2587.57	5741.34	5795.56	5143.98	2800.22	6236.19	7812.02	10860.26	4549.95	3911.66	5166.05	5792.00	1984.46	1834.02	2765.55	3199.97	2140.04	845.74	650.88	854.24	607.45	598.70
885			1806518.25	12373197.00	579631.81	10111.50	34844.23	17352.71	20130.00	10914.64	10088.08	13157.22	11584.55	8173.69	27067.47	20387.60	11135.90	4837.72	15379.52	16691.45	21144.32	12769.50	7394.85	2313.81	16961.93	12102.55	10422.71	8259.08	8136.74	5733.68	9887.34	7163.18	4671.19	4263.54	2590.50	4855.08	4286.22	4372.21	2158.14	5383.18	2695.95	2404.96	1625.04	1172.85	2935.09	3538.39	2999.05	1396.94	916.84
886			2346514.25	6293882.00	637724.37	78052.67	50879.19	27126.62	22991.98	28034.87	11139.73	5604.57	4403.64	7311.47	9835.82	2505.94	1219.54	1688.66	5627.24	1642.05	1143.06	1950.65	3200.09	1547.41	2214.31	2304.92	1845.04	1370.25	883.38	1096.41	1492.87	1607.05	2585.20	2273.09	1148.17	1695.46	1102.37	726.75	867.70	1506.79	750.60	555.19	514.87	891.49	415.26	540.95	227.74	240.32	366.19
887			131015.92	1774598.75	42346.51	24927.00	14497.62	21020.26	20390.50	8301.73	11300.21	9064.15	22026.81	14745.41	10567.06	13613.75	28072.12	22633.06	7041.78	9512.47	16533.03	18722.90	14442.41	9109.38	21223.67	9201.50	10002.36	13514.74	11825.58	10144.67	6879.71	5967.09	9638.81	5830.47	6994.74	5660.79	5931.84	5304.20	5578.10	3174.01	2174.32	3596.56	6479.33	4593.48	4959.05	3503.30	2759.16	2426.47	3320.78
888			1288737.87	3624066.25	225992.48	21673.06	11026.89	7027.96	19096.25	55108.24	16330.79	29405.16	55769.96	17839.54	7106.37	8484.99	9787.44	4244.59	8542.54	19907.98	5068.00	3424.70	7858.08	7584.24	5637.60	1600.62	2556.95	8296.30	8051.11	3372.44	7356.83	3203.19	977.12	1607.82	1787.30	1710.06	1059.76	1806.88	2570.67	4902.61	2043.41	398.15	794.80	521.20	521.04	2304.47	3020.68	1754.71	748.60
889			446584.50	7016548.50	111889.47	108363.68	53761.14	78708.25	20987.29	42204.26	64475.06	31592.41	19955.89	10650.75	18383.32	32029.79	22083.41	43850.51	24258.11	20922.10	27015.74	20510.87	18670.24	19146.90	18312.03	12874.96	14894.84	7736.34	5008.08	4832.43	15188.68	22464.38	7795.92	4692.83	7699.40	4413.08	8392.71	16268.90	21531.77	6214.55	3625.96	5198.08	9974.20	7892.37	4965.81	4091.05	6311.07	4517.68	3276.13
890			213568.73	1758828.12	128632.60	31350.29	26521.75	21993.18	20564.52	23590.48	21896.90	21340.42	17037.76	9984.05	22149.73	26180.97	13158.67	4342.58	8160.22	15672.08	22733.94	12470.22	8370.98	8829.03	7494.73	7833.37	9749.97	6184.34	2540.77	1845.77	2453.86	4270.38	5313.90	1630.49	3150.71	1938.61	3932.21	4122.90	4739.88	6472.85	4435.92	1856.67	1016.85	2673.39	4333.10	2651.43	1390.13	1488.25	1585.24
891			4725383.00	12165572.00	800514.25	56987.14	24493.22	20481.25	15542.17	20536.25	18187.82	19433.12	15053.37	9515.12	6753.24	13155.60	17571.10	15948.45	6687.38	8841.62	14861.77	14180.26	10162.19	5097.66	6446.65	4577.67	3956.77	5923.72	4579.16	5980.15	4142.54	3985.22	4407.32	3208.25	1990.96	2550.94	5426.59	4984.36	2486.54	3012.74	1356.72	1401.44	3585.75	1914.26	1170.88	844.65	1855.86	1691.17	1947.27
892			274438.43	9594077.00	270471.87	7940.50	14468.56	16394.35	13124.67	18001.75	11635.13	42008.41	11294.61	20485.05	10326.27	6071.78	9334.99	14809.48	14543.57	2554.13	12809.21	2375.65	12248.14	21413.79	7764.47	5745.07	6836.83	11691.77	8576.85	5521.24	6731.10	7142.12	7461.30	4674.36	2922.85	2193.92	3630.03	3091.36	4951.18	2921.70	3321.65	2293.26	1054.85	5920.60	4347.31	1961.65	1193.10	2332.60	3112.74
893			2874607.25	12594992.00	955128.56	47105.73	40397.76	11193.54	12810.97	5586.98	8989.98	9023.03	12705.08	4017.78	2101.20	4884.16	5584.90	7660.19	6866.07	4762.20	5674.50	7890.89	7727.58	3860.52	2172.92	4669.03	3532.28	3635.31	1909.58	1568.11	1513.81	2259.76	2843.93	2027.73	1438.62	1844.78	2142.98	2524.16	1678.38	1938.42	2288.76	2022.04	1914.19	2588.37	1907.96	1440.03	1154.51	1311.56	1706.92
894			17274.70	319422.28	18642.47	9075.14	10738.43	22391.64	31034.87	22851.46	20842.84	10056.72	12708.66	9952.64	5635.76	10841.61	8717.15	3688.77	7693.96	5794.89	6973.12	1139.54	5752.12	6824.38	6792.67	6242.67	6594.45	6196.34	6690.62	3953.48	1814.21	2673.76	1587.36	1770.69	1193.14	2127.79	1697.06	3558.77	4313.11	2774.37	1318.66	985.21	1564.70	1248.42	489.56	2240.98	2846.20	1638.96	1361.17
895			259427.21	3346407.25	99498.25	27887.01	23645.33	14872.41	9731.22	6099.97	17240.76	19729.33	11827.56	12815.71	16935.57	9213.67	9340.90	19202.45	15279.47	10182.67	14058.31	6995.85	5426.38	5649.29	5544.66	9493.65	9683.88	7282.45	5810.65	9010.72	8722.68	4360.87	3334.02	7813.30	5916.85	2962.92	3755.07	1422.68	2675.90	5918.81	2343.92	1851.56	1463.59	3875.86	1939.99	1226.83	3566.74	2081.00	4943.88
896			664008.62	4326726.00	123076.50	11380.83	5086.67	19413.10	12117.75	9193.06	8222.28	5713.10	8122.26	2269.31	1657.28	2369.53	5709.75	2279.65	1710.62	4051.11	10141.04	5156.99	2476.33	3582.36	3349.71	971.50	5054.26	1936.11	1868.36	4929.27	3807.94	2041.50	5687.48	3257.25	1566.90	1100.58	1809.28	3357.86	3061.80	1560.45	736.38	1631.17	703.29	812.45	1891.85	2086.06	1668.66	801.92	673.69
897			1091112.12	5007895.50	207806.25	13072.97	9767.46	3263.58	4090.39	6740.01	7905.93	4678.91	2797.33	2957.19	2803.51	2852.18	4174.91	2725.42	2595.77	1956.63	1218.09	1583.29	1380.05	1928.84	2074.18	4446.86	1350.70	1557.25	1254.13	959.93	1026.18	939.07	562.03	731.35	2260.58	1491.58	941.07	1178.15	556.29	681.72	809.45	475.91	311.18	833.54	730.61	549.95	466.14	476.35	713.22
898			29706.32	402354.84	41804.67	10772.55	17451.77	19769.72	22166.57	9645.76	12632.89	11360.57	9541.74	18666.83	20940.89	8022.19	10679.26	14946.70	13265.27	11260.84	9557.57	17719.30	11405.92	9914.14	12215.40	5714.57	8640.23	3201.27	6582.46	11569.84	3289.81	2202.76	1833.90	4792.20	15320.16	9336.50	4228.01	3673.01	4256.69	4594.40	2771.83	1103.68	1987.43	1311.70	1144.25	518.65	906.01	1010.49	384.45
899			809039.50	4638918.00	364958.06	23487.70	19058.50	27860.35	19295.43	8728.16	16393.79	22120.92	15599.36	12509.06	3198.78	9219.57	4445.42	9335.76	18021.75	17577.06	11525.04	8591.19	4452.82	9002.18	10633.78	17029.70	6359.83	8874.79	9210.01	6676.84	3581.68	3859.95	7096.80	3974.47	7909.46	9408.95	6318.06	11706.32	5926.67	4057.50	3975.46	6384.61	4913.27	4642.32	3701.27	2531.93	3600.85	1995.17	1321.75
900			83164.05	838707.68	43556.38	16907.88	16221.69	32651.83	24080.85	28845.16	20847.04	21075.04	27353.00	17268.88	16729.74	16070.89	4813.20	8584.04	5237.04	11110.53	13070.11	12021.17	9757.06	9728.64	8888.31	9903.27	7148.96	6765.22	8010.62	7019.15	3788.58	3790.35	3630.11	5981.99	4427.65	3717.28	7819.02	3371.83	5919.72	2147.66	1475.37	2311.65	1084.76	1827.97	2671.23	1991.48	2809.15	2680.09	1110.17
901			1668003.75	15988538.00	507518.21	11148.28	18369.39	49610.43	12851.51	23465.98	16491.71	17095.94	22795.65	10250.60	17598.64	9995.79	5945.17	8999.85	7168.10	11704.40	9667.32	8639.34	10085.99	5879.24	11527.41	5476.18	5480.10	3914.21	6619.50	4849.85	5002.78	7497.56	12747.07	6664.79	6370.89	4544.17	4488.05	4682.01	4192.23	8193.58	6224.28	1507.57	3679.08	3347.47	3424.01	3734.99	3577.01	6537.18	3946.09
902			47404.07	492520.25	30829.01	7888.32	7314.89	17526.40	17284.91	10447.23	8316.12	13528.68	16564.05	8117.61	8469.91	5465.93	3331.46	3751.03	1860.09	6954.30	6486.71	2065.76	2339.03	2551.51	3091.37	2267.17	1526.72	1564.40	3669.16	6006.07	3458.11	4835.83	5212.49	1754.72	4073.74	889.12	2051.26	1427.30	1505.47	1402.22	1023.43	719.15	775.94	549.88	937.59	696.01	586.99	563.94	532.83
903			185586.75	1276105.37	45583.88	12265.72	13801.94	14776.13	11295.97	4484.26	2671.41	4199.83	2938.95	6203.30	5110.79	4851.68	1327.27	5966.89	4900.30	4863.64	5603.13	2065.78	3564.37	4779.40	5252.54	4981.91	1702.49	4046.31	3610.57	2027.19	2730.16	1565.63	2448.86	2081.08	1965.88	2417.19	2286.11	3004.01	2960.90	3605.68	2918.32	1446.10	2125.15	1442.06	2032.34	1343.81	1365.67	527.26	526.84
904			6838002.50	19917696.00	2708074.00	48829.44	44586.68	42332.86	14313.70	13082.90	29047.74	24037.62	4594.80	5407.00	2543.34	2826.91	5337.11	5035.86	4642.90	3561.41	2862.63	1229.31	3043.70	3143.98	3027.56	1645.91	3142.39	3521.14	1762.37	1694.25	1718.72	2935.16	1688.81	3042.34	1974.67	994.53	1617.23	2315.93	1647.38	1145.44	1242.77	1811.51	754.31	488.81	696.93	550.28	1015.69	1251.46	1176.38
905			257013.87	2841444.00	107049.53	12214.60	9913.17	18151.54	7474.53	13729.59	23065.14	23828.08	25762.01	12047.45	6458.64	4928.50	5651.33	3994.29	10822.61	6042.46	4922.84	2575.52	7257.05	7583.47	4387.67	7249.43	9549.78	7438.17	1981.03	1995.59	5784.16	4413.97	2633.48	2410.00	2525.49	1581.88	1845.53	1640.44	2605.12	3421.95	1719.25	1108.55	1471.76	2038.64	853.24	1050.27	467.70	579.30	731.28
906			106099.39	1858782.25	148449.12	24196.55	27150.94	13406.30	12517.34	19859.57	5029.22	11981.95	11612.53	7164.73	28133.31	12233.71	13106.13	8077.82	10411.37	6475.45	7847.04	23480.54	20018.08	2283.34	3443.66	9443.50	8061.21	7532.61	6647.45	10447.74	6568.70	2950.34	3502.22	3074.52	6800.49	1910.63	1130.24	4476.76	2476.96	1021.95	2142.00	2489.42	1693.52	1132.10	840.26	1324.95	1062.75	2137.63	3340.43
907			703253.31	7061440.50	300153.34	25446.19	69390.25	39637.47	29238.09	48983.91	55729.60	41466.35	16449.75	16701.45	19558.48	13425.97	14693.79	22589.96	37391.67	29972.24	6689.67	12307.53	11424.30	13067.76	15103.88	18135.08	20105.24	9359.80	13196.52	10734.92	2841.88	6791.34	4845.74	5614.11	7126.00	4128.81	5919.45	7719.59	5051.69	5358.96	4504.11	4696.59	4514.40	2554.66	2530.32	2541.85	1493.73	2425.23	3113.85
908			81606.15	512907.56	40830.63	21569.45	35959.67	27900.84	67463.48	75424.78	55438.67	9764.63	17967.39	42200.26	14311.98	7025.52	23339.87	6586.68	16571.47	20353.22	5315.13	2740.75	4440.27	7068.23	14109.17	3782.48	9840.52	5555.28	13509.45	7225.61	1949.84	3801.56	3262.65	4815.33	3665.38	3858.27	3870.58	1464.26	2435.99	2213.12	3196.20	1490.42	5640.71	5338.50	1913.65	3364.21	5329.53	1063.23	1085.61
909			697585.06	2389046.50	160920.62	10102.80	8336.88	9867.25	16613.84	14378.42	6751.35	5831.37	3940.88	3872.87	3840.93	4200.94	11390.01	10010.27	3738.85	2093.00	2219.21	2464.37	4641.43	2051.76	5079.41	3390.66	2735.58	3603.77	1797.80	2234.05	1657.63	1803.12	2014.41	1810.28	2025.93	1908.04	1802.05	2903.59	2792.18	3752.79	2159.48	715.42	2799.82	1367.50	1435.64	958.96	1789.03	1852.13	842.22
910			1599045.12	2686596.75	204604.09	9113.98	8822.37	8670.64	6422.37	3926.36	4014.69	3928.34	7627.14	3107.38	1484.07	3222.35	3269.45	3040.89	6481.76	3434.23	2083.50	2329.57	5467.69	3845.09	3418.81	2353.79	4121.14	2838.80	2038.71	1560.26	2791.67	2174.06	2320.91	2242.90	1015.23	856.60	815.12	585.73	628.10	1370.31	1176.24	909.61	1985.08	695.66	1182.41	803.00	750.59	829.94	1238.21
911			1134557.75	3856798.00	253112.65	14895.33	11518.26	17952.32	22445.49	24964.89	12156.34	4900.38	2731.85	12102.49	6029.31	3570.09	2322.41	7783.89	3092.15	6731.35	2980.71	1781.77	2259.97	3042.75	3979.14	6245.15	3093.58	966.12	2554.77	4066.27	5280.28	6544.84	4201.87	2401.70	3480.60	1715.27	2002.97	3257.44	2589.02	2191.11	4193.67	2142.98	1636.04	2355.20	1510.51	1363.35	2011.12	1463.04	1226.69
912			96946.46	1929871.00	127134.78	29292.59	19070.59	31905.53	22220.03	12828.85	16888.64	15190.88	8213.46	10755.38	5573.34	4743.27	2988.30	3045.57	6658.16	4361.57	2775.06	5238.04	11701.72	6737.60	3484.70	3052.84	2213.94	3679.05	616.68	3253.52	1123.96	910.17	1100.53	1227.83	582.93	531.27	1233.90	649.90	1771.51	1782.75	753.22	369.69	897.62	1121.83	927.55	479.94	792.93	691.80	661.15
913			134240.70	1241061.25	101013.29	17509.94	24663.06	32357.77	43965.61	44893.92	27183.34	13474.86	9870.83	15230.19	12286.65	13067.26	12054.06	9609.96	9146.32	15061.50	14671.04	17955.06	7351.43	11606.33	9427.45	7725.51	6842.35	5900.65	9143.10	7170.27	9172.34	6139.97	5839.08	7728.78	3916.79	2729.61	3694.78	2412.64	5310.97	8285.58	6446.59	3628.78	6010.48	4148.40	2968.96	2137.34	1714.20	740.52	1722.44
914			2316345.00	4512871.50	357459.21	11628.59	7789.99	8266.62	5280.00	7784.37	9092.55	3011.05	5569.47	3060.42	13159.46	8136.86	6330.45	6352.43	4607.98	5546.38	6863.89	6353.78	2387.01	4987.20	4320.06	5510.68	6268.21	8363.18	4781.94	4447.33	2617.15	7476.16	5906.38	3470.32	1407.08	2071.70	2083.34	3656.30	2032.97	1528.44	884.28	1545.42	2389.95	1152.26	1059.35	632.77	1649.54	1150.96	1311.35
915			293787.59	6160044.00	285206.93	43125.64	10198.58	10377.45	29030.16	11288.11	13241.70	10198.31	16123.43	21506.32	40172.57	23125.79	29947.95	12077.49	23637.42	26146.67	12834.16	8671.00	8537.14	7305.93	13892.55	16382.67	15855.98	8107.63	4500.47	6905.76	4348.82	8446.42	8416.43	8700.42	1574.64	2117.29	3644.66	3762.08	2224.86	3343.03	4096.18	3178.09	2255.47	1707.89	1276.33	2106.37	1508.40	1921.09	411.08
916			2123068.50	7018826.50	514628.00	15982.39	6534.33	15172.04	23991.04	13498.88	8331.40	9743.93	12079.07	6425.73	3013.88	4885.08	6754.18	5955.24	6897.25	6419.85	3680.37	5747.70	2715.09	5295.72	4403.44	3855.70	3281.41	3282.30	5226.99	6808.46	8228.01	1464.25	2589.04	2253.93	4488.86	2315.27	1058.56	1556.21	1789.04	1780.54	1991.62	2885.02	2229.45	919.31	1125.78	1256.57	1581.70	2404.87	1611.69
917			449822.90	7920251.00	276751.06	16823.93	16088.59	16480.86	19508.71	22927.59	17161.53	7098.06	8322.42	7454.74	7295.47	7931.82	8250.26	5841.62	7634.91	6353.39	4994.91	4190.04	5474.66	5668.98	6162.06	2424.03	4334.62	5126.99	7809.56	4024.52	4591.15	1702.07	2212.90	2189.49	1942.05	3725.88	5715.67	3716.99	1214.37	1270.50	1534.12	1209.84	3562.61	1999.88	852.16	1121.57	2604.44	1620.43	921.26
918			330014.15	2621031.00	73964.32	33970.98	27276.34	4396.17	8994.24	16751.91	13372.71	9719.57	5755.28	7807.10	2393.94	8740.67	9200.71	7103.95	8312.52	4538.56	1870.45	1691.59	4865.98	4322.87	2860.65	2008.39	1632.61	1943.61	1192.33	1731.10	5042.75	2951.91	1119.61	2840.68	1476.43	1066.51	1793.79	6271.69	3452.00	1863.04	2162.07	1449.29	1218.77	1844.64	709.50	789.02	868.96	1314.59	1070.31
919			1284643.50	6869150.50	225625.96	19635.83	20805.26	11543.22	20798.86	14986.71	21157.12	17199.40	12915.49	11757.56	6781.11	17292.87	19150.19	6467.71	8977.57	5282.67	7286.08	4927.92	3423.21	3981.90	4116.77	3584.39	4310.40	6414.94	6608.96	1821.65	2034.42	7454.92	7001.88	2829.11	1854.42	6708.08	4043.46	3232.49	5520.48	5986.30	3195.43	1403.31	1657.52	3787.67	4853.91	1919.10	2246.33	2232.13	1414.90
920			1400368.25	3264318.75	548413.81	16278.36	9489.96	16349.76	16531.39	17057.91	13722.37	8833.57	7670.17	5952.50	4869.56	4564.83	4362.61	4183.08	1245.00	3532.66	2771.33	5081.81	5011.80	1241.33	1683.05	1627.54	1971.05	2875.64	2132.97	729.02	1179.92	1152.32	2010.23	2534.88	1606.14	1457.87	3337.00	2710.54	1624.87	1489.06	1103.18	609.92	681.24	536.81	358.42	568.87	581.43	576.64	1228.87
921			1121371.62	5034772.50	162357.21	10575.16	6287.89	10958.45	21183.28	24142.65	20934.28	5755.56	8867.41	20181.66	12519.37	7709.29	10645.63	2811.96	2864.60	3750.71	2917.34	4659.46	19617.44	11172.78	2175.99	3972.40	5124.37	3686.07	8146.17	9086.39	3342.09	3579.11	4916.90	6069.31	4538.33	5019.31	1726.66	2495.98	5737.69	4781.20	1580.96	2516.09	2083.27	2437.99	1713.34	2821.96	1599.06	1366.34	1450.58
922			326976.81	5331023.00	139751.09	71703.15	40911.18	44186.57	34037.64	29301.26	30455.86	42240.87	46887.61	27353.24	40532.56	28733.91	50090.32	23206.93	14552.57	32051.81	25526.39	34738.28	13209.88	11850.08	17737.43	18173.75	10758.66	5692.11	9226.08	18980.76	12145.65	10780.26	10509.25	14367.80	10573.76	9123.69	5743.88	3282.17	7800.24	15304.81	4021.78	10085.02	11760.48	5747.81	2281.16	1929.18	2299.23	2400.06	3267.34
923			567206.62	2212706.75	291865.28	17488.08	11599.33	15409.94	16032.45	23958.70	19981.39	10613.21	7481.24	3937.60	8967.69	13048.42	21632.79	8954.13	8149.88	10373.05	6568.81	4042.44	8738.02	3174.34	2883.79	4837.08	3825.31	2742.68	5598.45	3234.33	4822.49	1176.85	2442.51	1500.88	2722.93	2455.62	2633.46	3481.02	2250.40	1321.31	2863.11	2736.62	1679.64	1167.75	894.44	763.66	590.20	643.91	512.54
924			433256.34	3284890.50	141314.29	13872.04	25890.66	13633.28	29092.07	54923.86	35690.14	20210.55	13730.32	16516.64	5249.54	15867.35	19701.59	8214.36	9606.60	7821.41	3942.71	7293.73	10179.82	4734.14	5713.47	4527.44	2959.53	2175.20	8250.34	6878.69	5117.31	2997.19	3839.47	5673.21	4706.29	2521.65	2693.78	1755.93	2599.52	5198.85	3416.87	3192.66	3119.88	1174.34	1016.02	1649.47	2351.39	3401.36	1791.10
925			6655518.50	18530860.00	1669135.00	14723.02	23871.53	23652.87	35783.69	8078.41	10963.20	17338.94	9467.25	13144.16	12213.69	13707.30	18799.73	19575.96	15050.25	9987.06	11812.69	10417.70	6999.08	4577.38	4276.04	4484.85	5277.30	4668.25	5225.63	7330.29	3126.33	2334.87	1411.79	2088.57	1625.75	5239.14	6445.70	3588.62	1954.64	2013.13	3273.20	2213.14	2269.48	2727.88	2125.90	2403.69	1626.20	1609.31	5973.38
926			4898432.50	25621756.00	1050934.37	62499.19	30810.50	50277.57	34910.71	83427.64	68340.85	30662.92	32307.77	27432.40	23756.99	31462.70	16102.83	45786.96	44751.94	44248.76	10073.92	21526.24	19890.94	28659.99	25617.54	17986.13	9827.65	16244.79	13583.51	20256.37	23194.20	16891.75	15627.30	14691.01	6256.89	14068.43	10564.31	21312.33	18836.96	9838.41	9452.05	14760.80	9053.93	7434.98	3562.02	4431.72	5190.65	6060.78	3022.09
927			64041.94	2042139.50	18812.84	19400.90	39955.26	36809.00	11726.47	21717.98	20913.30	31000.03	13358.01	7393.69	3938.26	15065.17	8130.03	7050.19	5175.54	7933.57	1841.15	6323.64	7359.58	7585.33	3518.48	3627.62	4252.76	1984.87	2534.10	2000.74	2235.06	4054.99	1566.49	2235.84	4891.38	1678.06	2486.56	3641.09	1833.90	1046.82	632.23	1559.63	2810.93	1441.23	778.35	1216.10	1623.88	867.78	1359.90
928			330967.81	3510120.00	188178.56	35839.25	37650.55	26157.78	12958.56	26510.45	22885.48	38296.91	7673.83	4767.54	5076.24	21322.71	18281.24	37515.47	20626.24	27993.25	16398.42	7157.94	19709.21	28664.42	23352.76	9463.60	3808.00	5454.23	6738.73	6460.27	6954.75	14935.31	11058.55	11837.89	6292.10	3124.23	3288.72	7164.21	6075.05	6941.60	2693.64	2761.97	1582.00	2188.86	2910.39	2573.02	1756.03	4535.39	3784.12
929			4069608.50	9318561.00	1168180.25	64484.71	37880.05	20323.57	20415.43	31054.03	20401.46	30835.72	12492.65	3993.23	4250.50	3239.28	1579.08	2508.27	1445.35	436.23	1417.55	1407.69	2239.81	2055.86	3938.17	2371.07	1872.91	1071.70	1692.56	2774.67	1494.63	2170.25	3442.34	2816.56	4916.14	2422.94	2176.18	1582.72	2186.01	1204.62	1097.04	498.21	341.09	1059.92	373.24	351.78	435.25	256.89	463.34
930			898969.93	5280777.50	145540.56	7950.81	6982.07	3281.45	5641.88	4761.58	11202.37	13144.07	9837.94	23003.71	8604.59	7427.79	8683.98	12367.18	3984.24	7822.31	11041.43	5904.26	1368.54	4416.85	5086.19	14594.71	11703.17	6175.87	4572.97	2317.59	13526.90	18656.35	5239.17	4410.22	6415.21	11212.22	3421.58	2937.40	744.47	2323.46	4862.05	3927.13	5864.01	827.41	2027.80	2588.48	1838.91	657.07	697.65
931			234499.28	2556761.75	143929.09	9299.57	21112.63	8484.45	24431.41	20760.78	7499.40	6392.27	19689.96	13364.92	15803.83	14345.79	4937.72	14060.64	16645.02	24261.06	11103.93	3633.98	6392.22	10315.18	7711.64	22114.69	8204.65	3649.14	7487.22	1504.81	3831.47	3457.59	11346.46	18341.23	9072.70	4242.76	6514.47	2946.85	1677.56	1940.38	2020.38	3044.82	3660.35	1691.71	410.16	1164.03	2255.40	2107.01	1248.81
932			5676015.00	12040470.00	768687.43	14897.15	17460.65	10051.28	7496.81	6930.26	7604.33	8439.34	20517.97	11865.34	10554.66	3037.42	5424.32	2432.38	8954.30	6701.72	7605.52	2191.98	6042.77	983.43	2135.24	5663.47	4816.98	2256.24	2278.36	649.35	2566.06	1045.77	2845.68	4436.50	3420.99	2267.41	2413.46	1679.43	2002.44	2126.53	1820.05	1433.72	853.70	639.62	1041.20	1547.80	393.18	943.44	513.56
933			305348.09	14571544.00	778971.06	4834.49	10700.43	9096.35	15451.12	35220.99	30155.56	20680.19	23264.94	13392.32	8214.98	7204.84	11454.18	15449.43	6850.00	3741.92	4809.66	3243.13	1983.92	1276.67	5579.43	3234.90	3600.64	3075.87	3163.21	1689.26	3373.96	5314.27	4311.08	3250.08	2944.83	927.87	2466.36	3130.32	2175.89	1210.68	1213.90	1155.53	1242.49	887.80	949.09	1305.74	959.41	1086.42	1113.10
934			849910.75	2615944.50	87833.57	18026.77	12690.14	10534.89	8098.42	18249.05	11987.24	10051.70	6864.29	4229.86	5975.36	11591.94	6922.57	7274.98	7918.10	12450.91	2803.93	20303.06	19747.97	9900.27	9300.91	4715.05	2481.46	2500.08	10502.39	9341.23	11046.62	4526.28	5953.28	2504.71	1973.07	1398.03	2816.24	3673.18	7613.23	5897.88	2162.36	4629.22	4639.30	2051.11	1204.03	1763.37	1988.74	1452.28	844.79
935			959869.62	4677851.50	248519.50	22553.47	32069.09	60742.82	48814.17	33506.01	32042.53	48361.80	15085.33	27072.98	32484.48	23494.09	20260.34	10730.58	26640.82	18786.67	21421.07	12476.61	15560.26	13212.32	14464.64	12277.83	7062.57	14970.91	18851.03	20805.89	9407.18	5584.13	8084.92	13157.08	10920.95	8396.27	7050.33	5327.78	4469.57	6152.19	3966.74	6426.41	9873.25	4950.42	2131.99	1877.54	2693.71	2250.29	3347.35
936			178599.57	6338061.00	191134.89	44432.40	32756.93	48719.14	40993.44	50550.57	52106.13	68085.46	41711.79	41441.65	65202.62	28349.25	35052.57	15517.02	10625.55	18939.58	19896.09	20987.30	7582.19	48780.57	38558.17	21424.66	11224.11	10105.50	8321.12	11104.22	16672.44	18447.84	5889.82	7652.94	5174.78	7598.63	9796.10	6289.76	10441.05	10396.23	8133.17	9744.26	13264.86	7926.60	5379.94	4013.67	1515.64	4991.81	4236.56
937			214664.42	2287795.50	99803.18	17811.77	16538.03	13761.10	14902.32	10112.16	16901.73	15999.70	9253.48	12786.70	19411.90	12364.30	19835.56	10934.05	12288.70	1757.80	7555.02	10913.26	20206.06	11718.74	10513.60	15956.00	15605.45	5248.42	1596.67	3456.74	7156.29	8910.17	5219.31	3257.61	3852.32	4286.73	4069.85	2802.10	3141.78	4480.01	6255.37	4312.08	4244.41	2686.58	1600.09	4074.51	2425.52	3727.09	3600.75
938			115269.37	1563651.12	50554.58	22447.50	16341.08	21900.26	23559.78	9805.54	10421.16	25799.59	16153.16	16435.68	15835.01	18154.30	20124.71	11615.67	21663.03	12637.38	5582.10	2746.07	6965.17	5290.21	7121.29	5492.64	5173.66	3410.37	2377.89	1890.60	2684.91	3033.62	2763.91	2009.30	5775.15	3466.36	2408.22	4593.22	3704.82	978.60	2599.95	3089.14	740.75	1884.07	1492.51	1333.32	1766.20	2339.14	4154.26
939			357097.84	5213522.50	124008.92	9617.97	11410.01	21895.08	10823.99	21141.99	10123.33	18738.61	15669.99	10354.62	10257.84	11847.45	9158.47	4318.41	4404.43	6872.39	11317.73	9766.29	9588.25	10512.05	8424.07	13030.85	8696.43	10364.50	3332.22	2584.53	3766.42	2640.87	2829.53	2083.55	2175.31	2285.58	3089.08	2371.45	4332.12	5163.35	2308.18	1718.60	837.82	933.84	1305.39	27543.77	869.69	1083.70	1430.95
940			172478.73	3545327.00	99851.08	23994.62	45628.86	23016.10	10864.49	22141.08	23035.72	5070.52	8386.75	10714.86	16814.84	13709.88	8352.60	9854.88	12251.98	8908.75	4680.50	2999.34	5144.70	3139.43	2368.77	2021.72	4354.12	1876.89	1783.55	1985.89	4408.41	3046.85	1053.14	2303.31	1945.53	1173.41	1627.22	1750.52	2346.14	1347.85	1190.08	961.28	1193.97	1747.51	969.56	1060.16	884.27	1504.33	977.58
941			600743.18	5589794.50	228799.03	36656.11	21261.07	9072.54	19255.12	23922.37	16462.79	5945.22	8626.03	12520.59	13631.95	13448.65	11805.67	8765.94	11618.95	20023.41	12189.90	9036.25	8720.44	6213.22	7363.38	11119.29	4097.22	4181.56	4106.74	9363.10	6555.94	4459.93	8014.33	1629.31	2321.05	2188.87	6104.86	6056.50	2840.91	3563.78	2217.80	2491.25	2828.94	1106.09	1352.79	1152.32	1736.91	723.47	1112.30
942			16426.64	1674971.75	44665.95	18323.57	9350.93	23581.66	8091.03	9372.36	8085.91	9169.89	7728.17	9355.43	9799.49	5210.80	8484.07	3449.33	6364.04	4592.14	3711.02	4816.01	7363.13	4275.41	4705.32	5783.10	6148.73	3346.35	3466.94	5250.61	3276.16	4459.90	6780.82	4531.26	3819.60	5835.23	5465.87	3189.39	2807.35	1141.48	500.37	622.46	1280.41	1910.19	366.04	1733.21	2484.16	1194.00	968.76
943			846983.62	8788473.00	428209.50	34291.23	20558.13	21259.78	13075.64	11317.06	40068.32	34225.65	17995.69	6106.39	11198.68	20881.39	14922.98	12073.76	9917.41	5474.08	9219.49	5524.84	5455.92	6765.26	13067.85	7734.79	8111.71	4319.56	4484.18	9321.71	12038.38	3697.45	3734.26	2958.60	5871.12	13088.50	6069.64	3884.13	2502.11	2125.45	3962.27	7545.29	3239.29	2000.96	2221.03	2094.60	1002.12	2286.39	2116.97
944			2189564.25	5492620.00	387849.59	29319.06	18273.22	11550.91	21446.13	15604.47	21813.32	15085.12	13586.28	21195.57	19807.87	8272.76	8104.28	6051.67	6679.00	6700.63	6183.07	3952.01	4459.73	8261.37	6191.95	4936.12	2784.48	2671.18	4126.43	2272.56	1771.76	2256.07	3711.62	1278.50	1980.06	1541.88	1292.64	2169.43	1895.84	1853.39	3243.33	2069.18	3197.23	1620.08	899.25	396.67	550.40	1464.68	1129.33
945			1407426.25	15301895.00	710042.37	67335.38	75422.67	41456.76	109221.36	47226.34	37802.19	37708.20	38202.10	27565.28	52486.94	50063.59	24810.19	19907.36	15298.98	38999.46	31197.99	37863.87	24399.20	22202.02	14778.86	21743.31	12278.45	6599.91	9372.52	9296.69	24231.25	49551.43	14625.74	11132.39	4812.70	5774.87	8207.39	10831.61	8898.61	5672.46	5822.25	2871.01	7283.19	4693.92	4682.26	3716.47	1616.02	2732.48	6138.34
946			74921.23	1773975.12	70323.63	27461.53	15484.56	9475.01	5707.60	15847.38	8384.24	17330.90	38888.80	21551.15	5636.94	6735.24	7209.62	9981.49	22501.61	15974.68	19051.17	5137.47	4904.57	6846.40	4599.17	4749.87	7649.24	3790.55	2304.85	2211.50	4039.29	2968.34	2889.83	6558.92	6842.23	6934.10	2421.36	2924.81	2736.76	3165.52	2010.17	2534.10	3304.44	3764.89	2976.36	1720.79	1366.70	1007.27	1045.74
947			1187813.25	2668211.25	210767.42	24781.74	29386.91	31275.94	41989.48	49292.00	45149.01	25294.29	10531.63	17964.24	17542.84	17301.04	16375.66	16481.97	5897.18	8423.03	11207.84	14690.26	10339.07	9052.53	15510.76	22213.41	13935.64	4603.93	5479.62	13437.77	5160.52	4550.67	3724.80	4471.39	6858.09	8797.41	2958.61	4580.25	5595.48	12242.96	6837.07	4126.96	4177.86	5322.33	2806.32	2229.23	2479.03	4725.58	5726.71
948			136674.37	722845.18	38229.87	6799.29	14228.66	13073.62	9112.63	17037.15	19740.62	5899.97	7410.00	6524.73	6511.63	4760.96	6584.57	12691.24	9681.11	11109.42	6920.27	2780.76	5075.47	5713.07	3708.50	4574.11	2424.53	2738.41	1508.43	3058.86	4532.34	1937.52	2723.49	2183.79	2727.06	2530.47	1456.50	2264.91	1458.27	1618.25	2416.97	2109.06	1406.34	555.80	493.89	783.79	618.13	264.85	498.82
949			2468538.25	12591454.00	771082.75	63492.57	28925.04	35480.23	78234.70	59242.28	76811.14	41205.89	69629.39	35557.59	20054.75	15798.38	24342.41	36591.40	9249.97	4083.05	23017.27	20382.65	17564.19	5334.22	5038.95	7829.15	7689.92	7582.82	10723.50	4308.49	5630.50	5742.50	9274.77	4485.87	4023.80	2207.90	1107.64	2585.26	5021.84	3922.97	2447.68	1188.85	2867.53	2138.48	1349.28	1580.27	1974.48	2083.92	1302.59
950			96239.61	6755248.50	162249.59	114691.33	99392.27	128484.63	70959.43	30901.92	32718.89	53211.19	53858.26	49661.92	75960.90	40051.85	19160.18	19382.06	33413.23	24646.73	14578.35	11959.12	13328.06	36935.08	44345.85	6073.12	14620.67	18897.85	13607.13	14006.61	14383.19	27186.85	18678.93	16801.89	8070.36	11636.70	12786.14	29106.56	13834.73	18397.29	10372.56	4844.47	6612.41	5378.62	2783.48	2152.10	5645.90	2274.10	3632.20
951			998075.93	8189598.00	1071097.12	33169.30	47112.60	19213.06	13620.73	10077.06	17257.69	9656.83	5625.81	6004.31	4161.15	4150.35	3557.91	4075.34	3555.07	3196.89	4193.01	3871.61	6687.42	4114.55	4045.34	2750.80	3421.44	4097.93	3896.50	2659.32	3304.21	3182.00	2266.54	3255.03	3259.46	2018.88	1177.16	1410.45	3281.51	2523.00	1154.89	1722.13	2349.50	1934.08	611.63	672.75	1352.53	801.44	1213.39
952			261841.10	3262426.00	174700.26	25785.08	30377.84	24974.71	14337.58	20403.93	16506.32	5865.43	7058.00	12814.75	5651.77	13480.77	11626.80	6083.00	5262.48	7137.83	3915.20	2648.26	2522.75	5397.29	3803.50	4481.18	4115.50	3111.59	2618.62	4466.45	2196.42	2620.68	3034.63	1905.81	1294.35	3405.79	1248.76	1400.07	1067.85	1498.47	2117.31	1853.59	2026.86	1091.81	1409.86	1344.14	896.35	964.62	960.92
953			566622.93	1775951.50	148960.29	44436.33	23061.44	22741.05	22926.55	25545.18	15463.07	18877.71	12066.01	11111.99	13202.58	7277.95	7251.19	9018.92	6535.04	11418.92	6038.19	5839.36	4995.54	8706.38	10905.41	9792.21	6683.15	7947.91	8085.06	2337.06	5898.34	5090.16	2689.40	2853.38	5071.44	5147.06	1762.49	2315.06	1998.58	2558.60	4303.66	2129.22	1227.56	1027.80	2315.87	857.03	744.26	743.12	1146.96
954			9300683.00	23466320.00	2151899.00	12367.77	27001.95	44490.60	21641.52	14196.98	17494.59	10794.44	24576.96	23284.76	18371.27	21822.72	26345.70	38667.20	17799.31	3461.31	9297.03	14678.91	9645.78	11252.72	14983.13	7770.82	6814.60	8732.55	7102.05	9847.53	7894.74	5012.93	7129.47	4730.77	7134.40	4801.54	4428.60	3978.11	3315.87	2829.05	3011.89	5254.75	2887.11	1795.25	1662.47	4318.16	3179.72	1761.58	3916.65
955			913078.87	3086445.50	151824.64	15008.93	18396.88	6713.26	10230.45	10900.40	10627.49	7385.91	9160.08	5903.31	3970.75	3477.67	2532.76	4345.29	5560.95	4726.33	8118.77	3417.35	4764.66	2248.80	4432.72	3448.13	4113.78	3389.47	2540.00	1523.06	1796.26	2242.12	3140.71	4147.95	3880.31	1847.75	1434.79	2062.38	1427.47	707.07	762.75	432.69	1470.01	2266.68	2153.52	1459.83	991.18	948.12	1505.37
956			3720372.00	11385875.00	571101.81	78411.05	38416.36	28060.88	31652.27	20326.46	24943.85	20955.11	18713.92	14585.44	16284.50	7366.51	11044.73	18025.14	16916.22	13505.63	17324.89	15277.62	14278.75	4287.65	9090.67	10932.61	2441.79	4214.33	9875.45	7412.21	7392.50	5236.70	2732.89	3647.67	4262.03	3300.27	1341.10	3172.34	5513.51	1706.94	2896.53	1685.16	2572.70	3030.63	1492.11	2780.28	1739.31	2016.67	1772.54
957			131888.93	1371672.25	44504.32	17418.90	17478.70	26244.61	13853.23	12417.09	18094.09	10939.33	13041.74	4058.96	6217.43	11253.26	12262.41	6256.81	2796.76	5657.94	6248.63	6115.76	4914.62	4076.98	4856.00	4228.07	6214.42	7530.53	4381.38	3795.80	5496.88	2537.62	1978.62	1458.28	1249.40	924.43	3009.82	3027.87	1474.12	1892.81	4151.46	2772.07	1082.86	1513.14	1438.93	1544.42	1056.99	780.30	1297.73
958			597750.87	2758915.00	101977.60	6095.97	9127.26	14596.31	11283.04	25880.50	18412.07	17003.72	3611.25	17411.53	20914.28	9706.57	8927.00	9266.15	18249.47	4612.97	1584.88	1651.44	4357.40	6427.57	2551.31	4970.59	7074.00	2590.71	3461.41	2046.51	3246.17	4199.59	2322.28	1312.51	3347.78	3455.68	3016.97	3855.78	3310.37	3872.44	2717.34	693.10	643.46	2740.33	1488.17	1340.84	1656.66	1529.68	1094.64
959			205950.40	7189843.00	499340.96	110450.39	48778.94	45938.50	43662.98	27992.78	22877.59	25839.50	12632.38	3900.26	6529.76	8873.50	3363.22	23521.60	4770.79	3993.19	4544.23	12012.77	2167.90	1141.15	3220.29	725.46	1921.62	2427.85	1226.31	3378.48	7277.35	847.21	2810.05	1166.53	691.68	4144.85	4707.49	5210.61	6070.08	3599.45	3197.50	2917.48	602.00	2232.96	2381.95	1103.47	1395.20	821.52	460.45
960			283427.93	2461418.25	131213.82	16988.40	23357.18	23374.48	21844.51	14208.85	13370.61	4671.81	17961.43	13252.97	3976.67	11816.72	12154.76	9839.40	12853.93	7862.51	8075.42	9591.55	4825.02	4358.85	7828.24	10508.69	1588.68	7882.22	5420.14	4172.30	2808.50	9106.74	5363.32	5564.52	1962.18	2843.92	4958.24	5292.79	6631.32	3707.08	3191.57	1650.23	1581.24	2098.45	2554.58	1071.25	1191.35	556.41	915.56
961			320294.96	3044815.50	42195.92	42798.85	24440.77	25836.05	30468.77	19964.32	17659.51	19226.72	9166.32	6219.72	18966.81	18685.47	23010.98	13547.72	29105.70	26402.02	27463.79	16273.88	12549.33	2186.61	1360.33	4027.69	7345.37	6796.41	1940.68	1925.98	6053.12	5235.73	6711.23	8490.16	9918.76	930.21	3576.77	2213.38	1430.04	2506.88	3120.24	3423.85	7493.91	5514.11	1651.62	2745.79	895.79	1783.04	979.72
962			1504986.87	3625738.75	755275.62	181766.26	38882.98	14798.54	20586.55	60600.89	24578.59	4619.23	2965.11	3922.91	3525.30	3135.50	1487.42	1434.49	3130.23	5426.59	3221.44	1659.76	2110.76	2430.17	2304.21	1272.61	1679.54	2206.01	3769.60	1390.42	1062.47	1471.65	2834.65	2202.21	718.70	1157.01	1643.35	1484.10	1134.34	1083.32	1951.14	1300.40	799.66	894.33	554.34	587.95	1554.83	699.58	492.42
963			43794.43	686317.93	63300.01	6618.65	6798.26	8853.24	6779.46	7437.93	7454.65	11374.84	7093.66	15890.90	10047.97	3999.73	4916.46	5264.85	5136.04	8022.83	6419.95	5670.04	5581.54	2490.06	2199.00	4996.93	7655.09	5771.72	2002.58	1579.53	3505.35	4360.15	5860.55	4267.91	2000.32	961.68	766.89	2697.41	3058.48	1199.57	1013.69	1159.85	1540.83	1254.97	598.12	261.93	640.01	1849.49	1155.47
964			484911.75	1257385.62	116348.94	2905.97	11510.42	10049.22	8796.93	14702.08	12311.55	7115.36	4410.13	4380.00	2175.25	2117.17	1115.34	1143.74	2348.92	2688.17	3381.26	2973.50	3714.32	2314.17	1409.10	787.37	945.29	896.42	716.56	503.51	435.05	851.25	751.82	592.19	1316.40	1452.43	706.85	544.95	900.51	528.21	901.69	1208.76	1229.48	871.61	872.53	488.63	759.69	298.40	138.93
965			555131.31	3579674.25	126662.02	71550.69	31504.33	35929.76	12939.41	29051.61	93528.99	141150.92	59484.65	34782.76	24927.01	57482.39	47611.18	15012.98	28493.74	29894.78	6404.80	6560.64	9389.83	12192.12	32998.19	15787.18	10881.58	11166.87	5635.03	10299.92	18901.47	14367.21	2965.52	3532.62	2574.21	9357.69	6436.42	6494.79	15095.05	9640.10	7894.52	5328.29	3700.29	3360.58	2886.76	2647.11	2628.74	3199.00	1960.59
966			420311.46	7045426.00	175462.18	18375.30	40082.58	19082.33	61282.25	37060.49	28804.45	25646.73	21949.07	10299.58	12891.45	15297.39	13106.78	16622.12	20237.34	21731.04	12648.38	5822.66	21910.90	11148.11	15321.99	9127.46	5950.75	12354.96	7088.58	6355.20	11082.00	4679.52	5181.31	1819.16	2430.45	5107.72	5019.07	7328.93	3979.23	3083.79	3057.66	3906.67	4863.06	3037.69	3233.15	1274.46	1216.98	1821.00	2355.00
967			351318.03	2421683.25	156666.21	23635.41	32914.21	17871.69	12859.58	13806.19	15949.78	14009.56	13476.49	25307.44	6616.59	1895.91	7751.49	10426.86	9119.58	6423.25	3723.97	7553.29	7814.19	6389.18	6947.75	3951.47	3989.14	3878.38	1084.92	2859.85	3570.38	1027.77	1904.56	2475.94	1342.53	1035.50	2756.73	1570.21	3002.01	1648.75	1372.58	977.44	1083.86	2718.65	1686.14	1671.45	1348.97	530.92	636.58
968			514042.75	4403891.00	179452.60	19417.91	36729.31	10128.25	26487.85	28524.68	28216.01	55531.05	34276.72	32113.53	32250.34	20028.86	16049.48	13224.89	16665.39	7034.97	10374.33	6519.89	7672.91	12085.19	5292.98	5461.20	9078.09	8445.10	9159.62	11175.99	16212.27	7498.51	4520.72	3507.99	3784.02	13955.55	9400.99	3614.55	4095.28	5021.82	6295.84	3212.40	2153.50	3818.61	3058.62	1762.47	2439.40	816.64	1849.24
969			214952.53	1188942.50	71503.35	38916.93	40993.41	15583.68	21104.00	22200.15	35197.51	38443.16	36401.06	25095.53	10411.00	14479.53	19975.73	18715.62	27732.14	35312.55	19116.85	12636.58	13597.16	24427.22	34686.17	18038.02	11043.25	2654.42	7459.89	7469.59	6467.72	6572.39	9937.30	3984.65	6193.74	6415.91	9569.51	5806.98	2690.75	4264.93	3781.41	4040.87	3043.90	2744.80	4590.85	3462.54	6767.26	2882.81	2443.04
970			574274.00	3505448.25	133713.53	31799.58	39502.96	33736.36	30474.49	65458.08	26001.31	28819.97	19032.59	19521.15	14049.75	4963.61	4147.94	3796.41	4702.54	2694.63	4336.11	14666.40	19309.24	9867.40	6526.10	3077.00	3465.20	1721.23	5381.38	2620.84	1886.51	1962.29	2289.67	6614.38	5552.07	4783.18	3976.40	1307.42	841.19	634.45	957.84	867.25	925.76	503.28	1140.84	645.50	1915.99	1325.07	962.60
971			1372668.75	5273357.50	460672.15	33132.83	24198.96	21437.98	14339.71	15456.56	18185.33	15131.34	17496.88	9303.72	11058.17	10997.18	10674.14	27370.18	39807.25	37893.51	21464.37	6585.23	6479.66	25364.63	17321.20	23398.24	27284.10	8192.84	5077.18	10232.74	8063.59	8954.26	9030.63	9926.42	16178.19	7951.26	4172.83	6451.61	5632.50	4578.64	5265.02	5651.77	3660.17	2597.92	2911.34	6104.46	4143.28	2301.70	1550.60
972			561482.56	3026461.25	117317.13	10295.96	15637.93	18272.49	14205.84	13369.22	10534.37	11034.21	7913.39	4390.20	19676.68	12352.16	6331.36	5161.55	1809.08	975.87	1031.23	5438.44	6574.91	7116.01	11214.57	13461.75	8480.76	2580.42	2411.98	1505.35	4352.43	1955.35	2396.41	1304.21	936.38	2520.13	2517.45	1482.60	2747.62	1650.65	648.15	554.25	2213.75	1464.81	612.96	605.02	1602.51	2009.58	493.11
973			4445600.50	6843571.00	1378449.37	66218.66	42235.91	10168.59	14588.13	8872.88	10415.09	14953.09	24639.41	23744.55	11519.55	14139.86	8307.55	3501.15	5087.75	4991.09	4762.02	3395.29	6457.91	6706.28	4435.77	4673.21	3167.05	948.35	3779.87	4466.64	2926.03	4062.47	5564.28	2738.14	1273.99	2721.12	1857.88	1179.07	2076.53	892.78	910.77	2211.32	3199.56	2545.78	1100.54	561.35	853.97	885.82	484.66
974			5734120.50	16730187.00	1127028.25	24559.21	17988.59	18018.12	14965.72	31146.39	37505.60	10342.30	8809.50	22300.56	17400.98	9298.22	19070.92	8759.30	10343.49	5482.33	10579.65	10971.54	7919.19	8432.26	8098.88	5849.51	5839.45	7644.46	20826.09	13247.46	10576.23	4450.11	2409.23	5078.47	7329.90	3559.32	3502.95	4263.57	5161.74	5401.66	1452.36	1579.43	2788.56	2284.10	5720.11	3843.22	2698.44	2021.42	2392.23
975			150471.92	3255099.00	159417.71	30463.99	20542.69	32255.38	35152.96	21672.71	14772.60	20912.08	7475.38	17223.05	14751.30	14435.99	9591.50	25178.58	23124.17	11285.78	6966.02	12785.31	11079.05	4494.66	4697.30	2484.14	5680.11	7625.18	8982.99	3662.03	10045.65	15653.09	12491.37	4019.94	2343.67	1979.84	2779.70	2275.71	2395.08	2162.76	3565.56	1170.18	2001.31	1206.24	1727.85	1599.05	1563.75	2322.54	1778.05
976			1474430.37	25976938.00	734648.43	79868.67	64686.46	35913.17	54687.67	53431.05	41764.31	60759.27	54281.07	50879.84	41167.64	14823.50	13153.01	40096.76	53663.35	14349.31	31281.73	31670.80	34026.59	12077.29	5485.06	37450.06	22794.37	8908.92	5761.80	10797.48	4509.32	20198.78	20165.58	6941.77	2920.48	6876.77	8686.71	10250.88	7192.24	6462.01	8109.24	13578.16	6477.76	4549.44	5282.38	2915.24	4548.89	3786.01	2371.87
977			28755.41	601888.43	41033.79	9739.74	14244.47	12557.63	20991.36	8722.75	18504.52	11321.94	13181.20	16266.74	14935.93	17457.81	13348.54	9125.24	11785.96	3244.62	7075.43	3235.11	4006.63	1392.45	2705.63	2470.79	8843.35	5531.57	3412.58	8110.07	11012.20	11455.18	12211.79	4710.68	980.15	2392.97	2709.08	2298.58	3695.35	5208.12	7940.76	5349.91	2025.97	1848.33	1817.98	2398.81	3236.63	2643.70	2173.50
978			634882.18	4888847.50	98246.96	9812.06	22734.39	43118.56	22734.59	27044.75	27195.28	6739.34	9501.92	7704.83	9138.68	16832.26	23356.46	22396.66	7823.73	15741.79	26607.98	19091.53	19342.21	19043.51	16153.23	7927.07	6873.20	14678.77	14971.85	5758.11	4056.78	9284.06	10463.47	3875.40	5962.14	10778.10	9226.46	7043.06	6701.55	3979.09	7936.16	5523.33	944.66	1848.49	2164.10	1294.26	2941.42	2986.15	1900.08
979			146527.81	1486022.50	64394.24	6354.92	7408.74	12430.18	31512.41	13831.80	11217.01	5118.58	5655.54	3104.55	4332.20	9413.60	8791.26	8590.48	7864.18	8663.69	12059.50	20277.90	30608.46	13777.03	9679.73	3512.19	8866.92	7528.25	6929.75	3696.94	2605.66	3700.25	10347.24	12271.49	2008.25	1882.85	1745.65	1143.37	1662.14	2779.74	4204.11	5409.74	4381.70	3582.10	730.93	1020.57	1383.38	1150.20	966.41
980			268717.43	3798898.00	170966.54	16587.08	23784.60	19603.52	8855.79	12278.44	7974.92	29186.55	22366.59	21716.24	25677.48	42224.22	29089.64	20017.87	13594.89	15409.66	9050.63	6938.27	9490.58	9945.37	6915.42	13281.09	14883.05	7220.25	8603.60	13174.85	7205.02	6789.69	5776.59	5897.22	6698.32	6795.85	7253.82	4078.98	2443.51	1711.11	1560.88	4004.13	2162.30	2626.46	5480.74	3016.61	3080.98	2449.55	3564.53
981			3036484.50	8569892.00	375818.31	20420.42	25085.15	14516.89	14889.36	21153.98	39808.64	21398.49	11683.51	10994.21	23186.89	17620.15	18660.50	13099.69	9321.82	5977.91	4352.11	4212.48	4615.16	8189.77	2057.44	2047.09	4936.17	2829.66	6990.54	6811.84	2475.27	5118.37	2382.52	2485.96	3766.61	3748.16	2556.18	1418.62	1449.87	1504.02	1351.00	1990.31	1993.09	1738.83	818.45	1367.09	945.69	1049.08	1053.49
982			5176767.00	19345690.00	1547963.87	42682.51	17202.08	35254.46	14218.90	8676.84	8177.57	11785.53	6020.24	8298.88	6175.70	6362.78	4996.11	9295.29	10535.52	7067.21	3844.69	4170.03	13980.74	10639.10	4512.97	5869.75	10006.39	10174.17	8473.38	5968.09	3575.28	2983.45	4678.05	3646.92	3091.47	6273.06	4077.99	2382.07	2104.21	3912.63	2729.03	2625.16	2091.85	3233.96	3667.90	2088.66	3921.89	5746.12	8828.04
983			7253138.50	14536426.00	2541793.50	73635.05	76317.85	22015.41	23505.38	16528.30	41593.43	22932.81	28331.29	12010.69	8000.98	7115.28	19751.87	14971.66	10487.65	6383.39	5908.90	7940.99	10136.79	13867.35	4390.66	3376.50	7716.63	4198.09	4597.72	3722.05	2756.83	2359.08	1351.54	1906.52	1634.51	2069.98	2456.57	4887.58	4773.02	2491.32	802.58	2936.09	4007.33	2696.29	2987.90	2206.30	2948.80	1939.61	2773.50
984			71199.70	1478048.75	48963.03	23829.82	66119.34	27153.41	15067.32	21365.49	29166.79	19804.41	4571.72	12029.25	20778.80	26360.90	23742.95	8733.43	10171.34	6534.51	7605.11	5022.81	4408.71	10912.01	5242.62	10648.90	15191.83	14099.83	3804.96	10092.66	12075.18	6408.57	6368.09	4602.06	5360.04	3417.64	2602.33	5460.31	2777.86	4632.02	2879.14	3161.30	5130.67	2058.16	1528.82	3880.13	4948.80	3045.95	1641.01
985			2801127.25	8328794.50	495638.15	48887.58	31202.60	35724.40	24787.22	22006.49	32162.79	16746.67	11632.18	7887.82	8909.92	5333.24	5727.64	14006.90	9350.21	9912.62	6733.65	4623.50	8706.71	4285.68	9821.12	11044.91	4131.65	3545.27	4064.96	4659.75	4974.50	6572.12	6551.69	6848.59	5547.96	5108.05	5511.93	5922.56	3925.07	3133.73	4818.84	2123.56	3575.23	3227.99	2450.07	1950.65	2356.25	1905.26	1947.98
986			125718.94	864087.56	62405.14	49461.37	41690.72	32171.68	17474.78	14754.62	11550.18	22438.96	19829.23	8379.04	8157.47	22478.27	9001.36	6503.55	17933.13	15155.79	7368.96	7169.02	9651.25	9138.98	10332.85	5705.34	5432.42	4108.29	4841.36	2883.22	3423.99	7394.70	13065.40	5801.48	6750.97	2317.00	5904.71	5691.91	1535.65	5669.15	4605.52	4113.36	3013.38	6860.60	3090.69	1922.58	3412.46	1638.15	2009.19
987			834678.18	6235272.50	200014.84	14936.95	31505.90	31830.31	23258.44	25962.59	13648.84	7832.35	9464.92	12912.92	10356.07	13203.28	6795.53	3398.52	9032.24	12624.05	7699.80	6790.71	7734.83	5932.92	6352.64	7304.28	4371.19	4695.18	3402.23	6875.78	4480.24	3316.87	5185.41	3481.68	1939.50	4665.18	4863.22	4693.21	2404.13	1814.76	992.30	1976.40	1993.74	1203.93	1705.55	3176.62	3972.79	3493.95	1671.92
988			659908.81	7727879.50	263382.31	21075.76	33250.67	32619.65	25439.70	36216.30	18183.51	16209.57	19765.91	15179.16	6524.52	13133.47	18332.45	7674.95	13636.24	23482.24	7970.71	9830.62	5848.73	5826.26	13011.47	12770.01	7310.73	11760.40	12965.88	7348.98	5578.86	6962.95	9487.41	6828.47	10219.30	6716.58	3827.65	3576.15	4596.80	3446.56	3339.71	4110.44	5288.85	3303.96	3439.04	3082.39	2011.87	2180.15	3236.50
989			295382.50	1273109.87	56389.64	23145.76	21236.21	12853.81	14622.16	11424.37	25412.01	48533.49	26721.98	11275.64	9222.80	12017.92	14271.12	15139.63	15761.24	15851.54	12303.22	5208.70	9724.46	5954.57	4802.49	14994.61	11025.61	3606.25	9406.28	4399.77	1206.21	2512.92	5056.40	4169.84	6598.29	5350.19	2070.70	2472.84	6559.78	5179.28	1566.82	4291.70	3637.80	1959.58	2027.63	1993.84	1396.91	2902.07	958.11
990			1076317.12	8079333.50	399160.50	19357.32	16699.87	26134.37	20568.81	15250.57	26385.67	24898.49	15095.66	11123.54	23811.74	17277.99	11096.30	12625.21	34910.33	24354.19	16529.72	7531.64	14148.19	10141.88	15789.89	14455.07	7571.13	5316.14	6470.85	5439.71	4658.91	4195.09	7851.64	10299.51	7905.37	9031.97	5184.99	5251.81	5716.33	2472.67	1216.28	3685.29	5489.56	2039.40	2586.62	2282.64	1944.47	3013.63	3555.53
991			1757513.87	6236988.50	267287.71	22066.49	30764.21	20465.44	11326.45	7184.43	14561.29	13718.96	18248.20	10212.91	12547.64	8501.32	5730.44	5087.28	6137.13	6267.87	6529.02	2494.89	5640.47	5158.02	4729.26	7697.44	6494.01	5264.38	4527.99	5454.08	4405.94	1907.66	2496.07	3772.11	2550.93	758.60	836.15	675.63	2583.34	1875.13	2284.18	2629.01	1892.61	3667.58	3397.74	1842.04	1377.02	725.67	913.53
[truncated: 6,556 more rows]
[truncated: 86 more columns]
