# Supplementary material for: A Low-Cost, Low-Power Water Velocity Sensor Utilizing Acoustic Doppler Measurement
Source: Sensors (Basel). 2022 Sep 30;22(19):7451. doi: 10.3390/s22197451 (PMC9572237; doi:10.3390/s22197451)
Supplement: Supplementary file 1 [file sensors-22-07451-s001.zip › supplementary_material/data/field_test/data/sd_012/sd_14.CSV]

1			464192.06	8388310.00	100015.68	13733.39	7409.49	28552.14	44173.35	51809.25	52368.58	40891.69	3875.50	6497.18	20845.73	82848.92	25070.88	9627.12	15572.07	3718.79	19105.99	32742.55	13850.04	5924.50	17471.11	2288.76	2690.64	7966.65	3467.66	7592.71	7885.38	3292.98	3592.32	4370.11	3996.15	6297.51	9101.90	22614.46	2954.89	5041.37	17097.65	5280.82	1373.15	3379.33	7427.02	6516.87	2819.17	5413.74	854.20
2			118835.52	716475.87	38217.12	9425.92	12913.45	10535.34	3034.52	5534.63	4934.08	8844.02	4176.31	3804.23	2793.10	1754.04	3771.95	10315.36	16515.33	6732.10	4917.93	5321.44	9399.27	6970.76	2728.12	3310.12	6837.15	6207.38	10257.95	5853.49	2490.71	4415.08	6642.17	5148.04	1368.71	1938.62	4677.80	5025.62	2941.54	2563.29	1360.17	924.45	1898.83	7525.76	6628.42	4888.82	2638.85	1688.19	3994.74
3			4375469.50	10455067.00	694090.12	13788.31	6060.00	15152.18	14453.55	20439.90	12660.73	3357.72	1497.97	5606.82	2968.41	3629.51	3184.70	4102.27	3142.43	1943.72	1814.48	5943.35	6125.05	1879.43	4247.90	8693.75	7030.08	7560.27	7097.65	3026.56	1511.80	1691.22	2403.50	1151.39	3564.18	1842.00	1585.65	2734.62	1745.12	1379.98	1150.08	884.85	1618.84	662.18	3078.99	2015.90	815.03	1105.55	2160.22
4			89400.74	4520293.00	56256.77	48013.04	32478.86	10195.96	15542.01	8747.16	5065.45	5986.75	9165.82	14950.92	11487.60	12043.27	7954.78	8085.30	2939.75	9328.44	11324.05	4185.82	8236.75	5261.51	9275.20	8108.32	5491.15	4143.28	3397.13	3753.48	4487.46	6810.68	4274.18	1954.20	1308.06	3217.50	3176.44	2120.21	4774.34	4744.18	3387.25	5696.61	4233.30	2354.00	2767.37	3182.69	4474.48	1618.81	2787.61
5			1770459.12	14886994.00	363592.43	8106.86	25273.11	16448.53	40276.72	9545.92	34516.07	10863.33	7820.25	23691.96	12892.86	10612.99	14398.82	14090.67	7499.36	7799.06	9328.21	2090.13	6428.52	9739.82	3669.53	4141.86	6389.74	2119.08	4168.00	5258.08	5813.91	5084.26	2681.27	6187.80	4196.39	3674.17	1724.11	1965.05	2280.71	1133.16	1302.48	1534.93	5140.40	1688.03	2222.18	1028.51	652.60	1290.24	1311.30
6			57270.58	3168873.00	62385.36	8655.82	10263.54	6783.30	2702.51	6433.89	4340.31	4322.26	5451.39	3651.88	4805.56	6247.17	4720.16	6297.06	4062.24	4986.52	3264.67	3058.48	3274.46	2413.85	3719.77	2991.11	2711.86	6318.10	4151.73	2763.14	2020.97	5512.36	2102.97	3618.66	4921.65	2486.20	1798.41	1150.96	2280.14	2011.45	3038.02	2808.85	1932.89	2753.38	1450.77	1771.75	1520.72	1239.40	1535.68
7			9189291.00	42448496.00	1843862.62	83278.87	30918.01	11914.28	20130.43	10564.94	15206.74	6021.88	9644.22	7784.82	10579.37	5102.98	7464.01	2887.16	6164.28	4875.51	8434.67	4804.27	7624.14	2206.33	4935.27	4259.47	4981.18	4392.42	4388.59	1978.54	3715.23	2493.16	2200.86	2647.92	6498.57	3095.23	3663.45	2869.83	2020.00	2412.95	2444.45	2614.87	2436.14	2361.80	1842.29	2605.02	1697.01	1850.63	660.66
8			97476.73	7520437.00	119771.79	22079.45	38198.37	5256.11	7675.75	7902.29	8990.65	7695.70	27973.44	7337.89	21908.62	18249.98	11083.78	11262.13	11610.82	3003.95	2232.72	8657.91	6546.85	3098.53	2059.54	2418.75	2073.33	1944.79	4336.10	2273.78	3016.32	1172.04	7529.97	6713.85	10471.55	10051.41	5733.12	3013.48	5347.57	2067.00	3645.53	3494.85	1531.10	5504.93	2806.64	2665.64	2351.51	3038.60	3485.74
9			170681.79	701514.62	35399.78	12427.11	10697.21	7752.51	4084.67	8100.26	12599.85	5671.93	10826.10	10994.23	5556.89	7576.99	11214.65	6438.99	6283.14	9501.53	4181.19	3172.35	4028.07	4254.96	4977.47	5952.11	4424.71	3989.74	5666.39	2476.00	2117.20	2260.27	3068.52	6077.20	5723.73	3786.91	4004.55	3589.25	3055.98	2202.76	4616.42	3402.13	2148.93	1117.09	1869.18	1038.03	1409.00	1000.01	1141.14
10			785697.56	15753199.00	235033.87	18520.47	49538.11	21713.22	8019.55	32503.72	23690.89	10014.82	14669.24	11185.29	15268.97	15758.34	20045.54	8967.97	10151.81	13309.16	8331.58	1090.40	6447.37	4980.02	11332.39	3514.62	6185.90	8398.03	3494.96	22349.08	3145.06	3636.25	2935.45	6524.76	4996.55	3078.05	1548.98	3428.03	613.66	5296.76	9416.12	12239.51	5738.22	8008.61	4846.37	8977.23	7973.31	10981.63	4231.29
11			35227.67	215315.32	14662.42	9901.91	15746.41	4946.47	8239.54	4578.50	6508.64	3948.52	3371.47	4404.42	4516.67	2794.80	1026.03	2160.87	4592.62	3114.55	1617.57	5179.40	2408.12	4544.36	4328.69	7220.16	2979.61	1386.28	1256.62	4759.11	2524.49	2952.07	1763.49	2130.86	1922.53	3149.03	5308.64	9603.95	3659.15	1609.48	1972.35	1491.48	1207.08	1481.74	3067.18	1447.80	852.48	1377.53	736.28
12			13132.11	225990.59	12572.44	2764.48	5706.11	2149.27	1668.11	941.42	3101.07	3038.98	1446.15	2160.72	1721.10	1439.09	2940.61	2540.69	2350.32	1383.47	1626.67	2308.31	3032.17	2010.89	1449.51	1329.93	1759.58	1999.01	1156.71	616.31	711.49	588.16	1104.69	1247.74	1170.32	344.69	249.97	476.88	742.53	780.17	562.60	774.33	1188.19	480.14	409.31	482.48	846.94	735.93	983.24
13			724804.06	8698326.00	93165.66	11911.94	24547.15	4559.07	16176.83	9312.50	4409.74	17306.39	7686.31	6996.14	6121.84	6608.81	10354.17	3562.13	2408.75	2834.61	5224.90	3114.58	2166.56	2007.15	3145.28	2432.33	3950.62	7035.61	3336.47	2789.20	4176.39	1562.72	3256.31	2018.16	2023.09	1808.96	3156.14	3135.08	5781.46	3287.41	2073.65	1415.28	3135.79	1285.59	1036.48	760.89	2752.39	2494.94	1899.68
14			913317.31	5249408.50	242424.60	9271.63	9229.29	5145.81	4548.07	7159.26	2929.47	6592.53	2138.30	3959.76	2720.72	5553.70	9678.88	4493.01	3095.30	3787.33	3550.90	2107.38	3773.45	1560.04	3378.59	2834.15	1492.21	1955.58	2984.48	3943.10	2076.64	1108.07	2434.76	2677.84	3380.29	1601.50	837.61	885.21	1002.84	807.42	1024.23	656.69	403.14	1179.18	1407.96	1059.89	1061.50	819.81	1213.93
15			2089776.75	20672834.00	793276.43	61450.32	36938.63	49081.83	25007.42	49722.82	18833.67	26062.29	34295.89	64307.64	16534.59	32332.32	61952.15	59048.22	14939.95	23965.89	45855.77	55978.01	14792.90	5540.11	8779.43	19359.43	14761.87	20579.07	17036.44	6127.59	6868.12	25679.67	27270.12	8782.25	4069.70	4864.57	12681.92	3053.24	4267.68	10369.90	6904.99	3993.90	3455.01	6620.40	3353.62	6230.58	9509.96	14412.21	12960.70
16			1206023.00	12676629.00	334486.68	46388.60	30595.00	13932.94	21924.47	12974.48	30411.39	18290.82	18670.21	9685.98	21085.63	15143.15	8655.76	7008.04	19570.22	18343.99	8624.03	8790.45	11672.34	10293.00	12254.35	4975.09	4511.18	2636.11	2218.22	2115.34	3754.92	7344.81	4965.93	4144.19	2722.12	3341.03	6831.48	3095.15	2634.78	5017.45	4528.73	3789.12	2945.37	1835.96	3361.19	1999.26	3054.18	1608.48	2117.51
17			1205682.87	9156109.00	307819.21	14174.14	8593.22	14321.39	5524.35	11124.40	8090.97	6087.11	2982.85	2110.29	2957.50	2080.37	1407.87	3054.99	3549.23	3628.45	2902.73	1433.76	9611.08	2662.60	858.58	1577.27	1859.36	5171.49	5386.01	2753.82	2641.81	1442.85	1070.69	1128.92	1385.17	2337.52	735.46	1150.82	2042.42	2564.75	2295.01	1198.99	939.10	952.81	1422.62	1083.71	2009.12	2220.74	1715.14
18			277607.90	5625132.00	103027.91	13268.03	27786.33	3274.95	5232.35	26280.02	8451.37	3381.63	4068.83	7260.66	2909.58	5682.53	6772.93	21929.11	5354.40	5004.19	10315.61	8920.87	11110.77	6920.99	4933.15	4909.46	4508.12	3741.07	3719.97	2977.07	1948.86	2254.82	5093.84	9789.88	3473.90	1688.62	6327.08	4154.29	8223.63	3777.69	2285.21	868.18	1656.80	1636.75	2373.91	1954.34	1338.67	714.64	2471.10
19			872417.12	3858304.50	121146.88	6651.14	15973.58	4967.32	2149.82	2353.36	2364.72	2646.80	3027.49	3245.10	4048.99	3585.13	2490.46	3721.98	3459.16	2111.28	2232.68	2261.18	2927.05	2002.57	1782.83	2393.85	2370.69	2602.16	2972.09	2088.11	2409.62	2015.69	1689.85	2149.30	1343.50	2068.06	1531.38	1858.07	1108.30	2629.58	2320.56	1322.62	1158.04	1227.09	3855.40	3741.58	2006.30	1973.90	1817.22
20			160229.43	1252358.87	38822.83	3620.25	2822.04	2213.77	2266.11	6228.44	5553.55	2532.73	2163.73	2507.92	1482.89	1945.81	2150.41	2266.38	1844.17	3942.77	2333.10	1989.06	3166.23	2867.06	3544.44	2267.78	3178.16	3202.96	2607.79	2721.93	2352.90	1228.58	1450.43	2478.97	2001.93	2002.52	2071.97	787.00	667.59	875.74	658.35	1627.00	1056.54	980.23	1258.01	1001.22	681.36	568.87	1124.11
21			259587.00	3175393.50	56843.43	21728.43	13825.24	11689.76	8018.14	10180.24	16535.82	9353.05	3466.69	11392.72	8486.57	5089.31	3435.09	8374.43	10458.24	4529.83	5135.60	6743.67	6889.16	4926.57	4556.48	3092.50	3224.56	1699.91	2320.69	2572.17	5811.55	5585.91	2647.03	4559.26	2258.54	5638.23	4819.05	2447.29	1157.69	2001.99	3714.62	2095.86	2648.72	2429.02	683.98	1142.71	2046.95	1039.98	989.41
22			51211.75	1489075.00	45413.18	6461.96	4893.12	5579.30	5356.05	7784.72	5224.62	7020.62	3160.21	4138.10	5903.59	3580.72	7945.75	10513.68	4407.01	2390.31	2718.39	3646.88	3397.13	5065.69	7073.06	873.23	3032.32	5121.92	12436.40	6497.35	2916.62	1800.97	1172.35	821.90	2204.93	2718.93	2649.56	1525.08	1168.68	2867.45	2656.09	2409.64	369.34	1086.15	758.25	1670.80	1878.76	2754.70	2584.49
23			76245.73	1335073.75	27838.13	24150.80	12729.23	9785.05	3607.95	7832.90	11076.79	1977.67	6310.35	12908.10	9259.16	4976.23	5382.67	6838.44	7104.28	4895.91	5705.96	6104.99	4535.50	6467.95	7215.35	6595.09	2593.27	3325.41	3620.64	2205.91	3312.49	1281.20	1597.21	1739.91	2383.44	2737.64	3054.20	1918.15	2019.14	2588.98	879.11	609.82	1374.10	878.84	479.97	761.95	460.65	1511.81	1322.72
24			385550.40	4994579.00	160597.48	31414.44	17031.46	20622.21	28025.09	9040.94	20285.98	14504.08	9344.48	9619.23	7296.69	9141.36	8228.87	21381.82	16247.27	15386.80	12340.96	10882.30	8302.17	10264.81	17796.91	15227.61	16163.66	4749.66	3964.43	8450.02	10403.72	5625.99	5300.57	5349.30	4632.51	5149.68	8146.38	4944.61	4649.91	7301.90	5896.58	5922.91	3755.51	3334.93	2499.16	3887.28	3290.11	3267.89	2444.39
25			52971.43	1006119.37	56604.91	12192.90	7549.53	2692.19	3204.11	4027.46	2631.93	1989.29	2753.87	2727.72	2514.18	2752.92	2432.17	4326.39	2281.34	2305.33	1551.44	1856.93	3389.46	2129.03	2445.82	1540.70	1630.63	1372.55	686.45	1682.18	1144.19	917.85	549.30	1968.78	1185.32	626.02	439.76	421.54	1088.09	802.48	885.04	357.13	592.72	675.80	454.32	777.62	735.19	623.49	430.65
26			515198.78	7923744.50	217643.07	52880.47	29006.95	22267.05	35599.32	46432.85	36853.72	11315.08	10513.04	13986.53	20916.84	43017.12	21511.45	21830.94	21541.69	13232.93	8966.41	25889.91	12683.54	12610.24	11323.21	5163.11	10607.12	10566.21	7673.62	12509.06	16530.27	7963.75	4769.53	8794.98	7771.16	15279.66	7129.04	10629.77	12431.25	12539.06	3889.72	8582.29	7795.00	12919.30	13603.40	5944.01	2212.05	2909.60	8370.74
27			2001116.75	10654459.00	286779.96	26713.31	26640.39	22015.35	10137.83	15450.88	29965.29	29154.03	18069.75	20561.57	9498.51	14507.12	7404.10	15265.17	5208.85	11767.93	12423.98	8283.77	7302.20	4818.83	7213.94	8404.73	8117.96	5263.82	4905.45	4238.15	12932.09	12459.96	8419.13	6631.75	8978.27	5044.29	4495.23	1860.99	2714.99	3270.52	4171.70	1288.68	3055.12	5215.29	3749.72	2815.81	2953.37	1374.61	1757.84
28			4501814.00	9162309.00	766140.18	14255.73	8278.99	5893.74	9955.52	3633.48	8523.38	3840.04	7176.34	5594.92	5173.36	6863.50	11445.53	20420.48	12568.24	5428.13	3720.63	1551.75	1335.38	3716.42	2387.68	1398.04	2613.17	727.29	3251.08	3815.91	3924.40	3591.70	2438.02	3155.92	1853.17	2525.29	2865.85	1823.24	2046.68	354.55	478.52	657.82	607.59	440.92	1186.34	1201.74	1291.97	992.62	661.74
29			82657.78	1767235.50	80529.36	18666.06	6407.32	10257.25	40488.21	5519.41	4871.07	11160.38	36205.77	14444.51	5628.12	11059.40	15000.64	7282.30	3571.29	4535.23	1337.76	2426.59	5067.55	7682.90	8501.27	4578.23	3338.57	3689.48	4426.95	2146.10	6555.73	6089.60	3207.09	768.65	803.18	5366.97	3117.60	2516.01	2570.03	2143.74	2114.34	1518.99	1525.81	1491.31	1908.63	619.05	2070.07	720.77	533.81
30			95334.77	990174.81	33446.63	7332.45	6158.87	9403.45	19210.37	17429.65	4665.42	5199.93	1763.21	3840.19	4385.16	4793.53	4049.68	2583.65	4188.56	4916.30	4949.43	2877.27	4471.10	6071.11	5160.85	3336.98	2499.46	982.90	2310.44	3135.36	4332.65	3889.30	2773.10	3009.25	3864.75	1710.87	622.88	2620.43	2449.60	809.68	1229.52	1236.93	2222.80	3402.39	3944.71	3767.76	1520.67	572.99	853.44
31			43479.39	2046370.12	18993.51	1832.26	6068.66	6165.96	7236.43	7633.96	3939.63	4149.36	3395.53	3771.15	4698.07	5467.31	5718.59	4639.04	4287.57	2899.74	1400.96	3551.88	4863.85	3079.72	4215.35	4306.70	3579.36	2300.52	2531.79	1826.26	2411.05	3711.00	1608.74	1267.33	2451.05	1747.39	1629.53	2287.11	2790.53	2189.35	1340.19	820.20	1093.90	1231.78	827.56	1843.58	1348.56	1741.41	1329.13
32			286406.68	6118659.00	153080.12	5856.49	8132.92	7672.62	10935.52	8172.87	8318.48	7459.67	5695.53	7123.39	5625.21	1478.62	5189.61	3883.93	6500.37	4012.36	1549.30	1759.35	3451.56	4978.13	3207.85	2253.35	3148.84	6230.21	2658.23	2345.12	1948.97	2416.53	1697.13	3373.01	1580.37	1741.78	1186.28	1112.68	1487.97	1522.62	1938.90	1046.18	1580.86	664.40	1371.13	677.30	908.59	1157.87	1683.02
33			106164.60	1654886.00	42042.29	5923.77	6825.51	22401.34	25613.45	18152.38	18391.16	8604.63	12655.95	11797.85	8848.57	15323.46	8544.74	7410.21	3904.10	5779.47	3200.22	3433.04	1879.84	5520.58	7905.13	9665.97	4056.57	4713.02	5257.23	3496.21	6813.41	3516.03	2188.29	4080.29	2697.92	2207.03	3296.05	1432.66	1504.06	1953.89	1561.23	1316.57	5484.29	3143.96	2577.20	1417.23	1318.06	3572.68	2842.55
34			272667.21	863802.81	32509.57	10814.56	11857.78	8730.48	9218.28	7782.96	13650.52	13359.66	6983.46	7178.93	12630.77	14508.01	12760.04	7992.79	4273.48	2265.70	3246.51	7284.68	3497.91	8534.08	10256.93	6372.86	10111.65	7267.41	4715.23	5470.25	6565.39	3075.41	4592.78	2176.88	4978.79	2688.97	4926.24	7210.21	3847.51	2120.17	1711.14	2577.07	1103.38	1725.19	1371.70	1947.71	1939.38	2191.15	3436.55
35			200138.95	5763903.50	132471.89	4494.30	18426.93	6760.65	9028.71	10300.54	5749.70	7006.06	2468.42	4789.17	10965.33	7119.59	9212.59	6725.26	6234.59	20569.59	9070.27	4910.88	5806.71	5737.62	3133.11	5769.80	12442.39	4806.59	8778.25	8106.20	3395.43	4497.71	2155.93	2625.47	5736.85	6844.18	7253.32	10493.48	4325.36	2490.62	2512.26	1709.33	5872.68	5375.15	5463.13	2502.32	4609.15	5121.84	3360.91
36			208561.29	1593005.62	41280.23	7607.86	8100.91	11172.45	5430.12	10674.72	5865.86	7679.32	5149.82	5813.38	9013.91	5695.78	11074.37	6270.70	4541.77	5684.54	2741.49	3054.44	4757.98	5629.63	5466.02	3362.63	4324.06	1687.91	2194.40	1087.66	1640.48	2627.21	1010.02	542.91	2517.75	2390.33	2048.68	2910.03	1759.09	2307.80	2512.18	3319.65	3226.37	1637.20	2552.01	1650.81	1013.30	343.92	802.58
37			77714.46	181538.32	29658.39	11398.92	16787.02	12983.27	7625.48	6396.73	7833.38	11537.72	26767.77	19642.85	11498.51	10576.72	18996.13	6774.71	14098.17	6451.85	12876.07	12234.62	7326.50	2286.16	3584.41	6632.43	5162.30	7219.81	3448.90	5797.55	647.40	2486.89	4297.03	2236.45	1771.75	5195.78	14063.42	12761.44	4705.81	1925.43	6526.58	4518.00	1440.41	353.52	1136.26	1390.15	1102.82	584.69	2373.64
38			252455.53	2317145.00	36023.84	16007.08	11827.33	11162.93	18913.76	15289.18	7102.24	9563.38	5217.84	7472.78	3332.23	4955.17	6992.64	3696.07	5156.02	5282.12	11078.19	6514.68	5073.18	5054.14	3072.56	2707.60	3112.75	2341.18	6734.77	2082.58	4651.89	2732.92	1524.37	1110.35	3144.58	3646.00	2301.73	1150.67	2935.43	4370.58	1952.68	2267.62	2845.49	1754.91	1865.16	1813.33	2557.52	1320.45	821.95
39			36533.09	152503.57	6689.73	11379.08	12436.46	9443.98	9921.30	10274.44	9853.74	6431.12	7482.43	7393.87	12820.29	5238.78	6182.67	5843.31	6599.37	4177.87	1504.76	3038.59	5416.45	4113.55	1849.23	1758.96	1234.84	2437.75	2289.48	2836.67	2681.79	4727.61	1492.95	4783.49	1667.17	3689.92	3012.69	1906.67	2787.51	2702.19	2228.64	1929.41	1118.37	1601.64	2457.47	729.51	912.75	967.30	926.05
40			485529.21	5288697.00	96021.95	24350.52	16666.65	27792.91	27509.59	9060.15	8119.03	7566.99	6841.47	5732.39	12809.68	12362.93	14617.59	10369.25	9180.06	5692.12	10127.65	9817.36	8166.28	9007.77	5708.33	3866.67	7346.76	8662.91	4091.38	5814.17	8490.57	9393.12	6075.03	1792.68	4575.38	2851.44	3668.07	4578.18	6425.04	5061.16	2646.91	1474.41	2158.07	5628.39	4285.79	3293.08	1594.39	1475.10	2306.07
41			254926.34	9586206.00	243328.34	26477.04	31945.88	21050.51	8811.40	12891.45	1873.76	21669.61	8249.35	7716.94	9767.25	6230.03	37855.39	20615.08	4678.50	27697.35	9885.42	16069.15	24168.72	8924.90	10492.08	31685.12	10132.07	4280.00	7098.64	9662.69	8049.89	3657.47	7383.79	13057.92	11232.43	10951.98	7473.94	5657.00	2615.29	6826.33	2202.24	948.59	2927.58	3588.11	4780.95	4785.42	2075.72	1300.06	3089.19
42			1147607.87	29021162.00	352171.87	22668.14	63343.58	27025.35	38995.75	36672.49	26118.22	29955.13	41830.81	40452.01	18617.51	25922.53	13869.53	22201.38	16013.14	12579.75	10475.35	27296.74	25377.87	14370.93	15875.59	12888.34	14415.60	11387.14	7072.27	10854.78	10508.85	8560.05	6575.15	18860.07	13970.76	12640.86	10674.09	20346.38	18489.13	16020.38	10857.55	6008.86	10610.97	16147.91	11463.09	4330.91	5893.15	5559.60	3601.50
43			801380.68	9401432.00	177442.98	5239.57	5351.77	6383.52	5155.13	5208.52	3702.02	6591.34	3531.66	7393.29	2172.78	2278.98	6268.61	1296.16	7436.85	1094.82	4019.55	2543.61	2624.41	1217.28	875.29	3629.78	1858.77	3060.40	1248.81	1574.81	1536.40	1173.47	789.50	486.85	925.46	1995.06	1374.63	1488.49	1716.90	1571.14	1062.31	1074.77	1857.23	912.66	578.85	680.22	545.62	905.52	689.89
44			10502.12	436641.87	2818.69	20431.07	23985.86	36121.26	9368.08	45236.62	33150.65	18468.75	7069.27	7807.83	22975.28	6251.85	2851.63	8765.86	5517.69	12438.79	11429.69	1561.70	11934.54	11308.85	9458.38	4706.03	6418.04	5738.19	6260.31	4422.35	3621.45	5265.34	3210.44	5752.28	13490.77	7014.59	5537.83	2581.63	5355.66	6122.76	8141.35	3969.36	2540.25	3699.46	5797.51	2358.05	1044.18	1319.54	2390.99
45			295862.71	7556716.00	115953.92	5947.25	11947.26	16677.70	7854.58	10887.32	7506.20	6994.12	5017.44	11029.35	4077.51	8054.28	1891.83	5774.36	3027.48	6003.13	3609.51	4535.92	2094.26	1659.42	4506.27	3996.37	4337.25	2156.13	3782.32	1115.04	2402.33	3837.30	3899.25	3475.45	3324.97	2800.05	2776.11	4517.03	2725.54	1472.60	2500.88	1902.44	2699.12	2181.91	2074.25	2700.92	1965.50	1831.56	2196.19
46			812405.56	1736583.75	92734.25	32553.13	45935.12	33836.91	17377.42	21372.19	17392.75	15071.27	9854.85	23201.85	15459.35	8973.59	10916.82	14163.74	8043.30	4454.07	9731.83	7392.66	12192.36	6683.40	2778.56	3778.18	6879.65	7941.48	8795.61	6340.35	5132.21	2573.70	2878.53	3116.50	5518.95	5462.49	1705.06	3082.46	3220.52	4431.72	4097.74	2004.36	2087.04	2914.81	6202.39	2106.06	2017.17	2125.94	2973.46
47			64929.31	610891.18	29412.97	13324.75	12042.76	8424.83	6506.26	6108.76	6322.28	8605.19	10870.77	11896.14	11115.97	7159.13	3798.72	3387.69	3774.19	5855.45	7529.05	6401.29	7841.13	4641.96	4531.98	2633.59	4021.97	3992.49	4473.51	3934.87	2748.50	1713.99	5470.26	2929.23	2246.89	2154.05	2768.82	3109.65	1735.69	1572.78	2069.30	1835.84	1748.70	1614.36	1740.00	1933.13	2097.25	2003.45	2293.17
48			322250.81	4996195.50	81841.66	6572.71	6383.03	4260.26	12270.53	3086.41	4138.43	9479.88	5138.33	2705.75	3308.92	2780.65	3373.06	928.91	2129.10	1417.25	924.02	1323.06	2414.21	3135.00	1300.73	1327.29	4591.72	2550.08	1443.21	1621.15	1939.03	3001.76	1574.50	1936.09	2175.37	2478.75	2264.39	1339.40	1348.00	909.86	1611.85	1532.53	1084.30	1364.78	883.24	1724.64	2617.56	1527.09	1661.86
49			96263.55	3835252.25	92003.68	29581.29	19591.74	16109.97	18924.75	15373.14	27371.33	18783.37	4149.09	20388.09	27999.05	27003.87	22133.80	14574.61	16296.86	11023.04	6851.00	4236.09	9436.06	6277.01	3573.33	16267.49	19116.05	11770.64	6712.53	11782.52	3590.53	7478.80	8545.15	4461.96	2016.12	5268.14	7521.03	4830.50	3273.80	1978.79	3306.04	2575.48	2400.89	4352.68	3465.90	724.41	1976.61	4456.31	4533.81
50			455542.50	6975334.00	160014.81	12555.81	24316.73	21988.65	25913.11	15259.30	20915.08	8962.79	10038.97	9235.49	14102.15	15892.27	15652.76	7868.29	4859.40	18204.66	19143.55	8040.64	7283.42	9032.57	6588.78	5368.30	3921.94	5115.02	5968.98	3913.58	5467.35	4912.48	6468.12	4121.67	3885.19	5282.70	5440.75	2454.06	3587.08	3136.12	2659.49	6200.22	6897.69	7034.51	2253.28	1903.25	3823.07	2788.33	2145.57
51			21093.13	723878.06	41154.54	21046.38	43609.84	25225.21	24584.57	44978.22	54225.67	19012.57	17589.41	14952.02	12491.72	27246.81	25798.16	8922.70	11585.93	15789.50	16086.36	15084.83	26441.73	25493.29	17853.42	12689.74	16502.53	12235.61	8237.73	4849.53	4031.71	7007.47	17810.59	9121.03	16814.43	16966.50	3269.35	5073.09	12793.62	12521.73	3852.05	4548.65	3890.12	3881.36	4113.90	3042.18	4848.48	1634.88	1784.30
52			3859306.00	11496573.00	493830.00	8614.24	2686.45	3317.11	8392.01	3965.49	6513.35	1078.18	5018.98	904.85	2466.90	1389.92	1947.25	1873.02	1089.77	1046.78	2761.37	3088.93	3002.21	1069.07	2177.78	2161.60	2060.63	984.33	561.48	1838.62	1115.28	2384.84	3420.90	1781.43	1949.06	1480.72	1393.15	2163.15	1261.11	931.05	2107.13	2547.49	1327.02	647.64	637.92	555.79	956.38	1575.58	1516.45
53			34438.38	687855.62	7833.71	2122.24	2637.10	6013.52	6157.44	4915.39	2767.61	2381.78	2688.98	4414.32	759.94	3403.17	3994.53	2473.65	2317.25	2212.97	3185.75	2426.94	1259.56	1344.03	1496.47	1918.64	1460.09	1437.81	1601.80	1185.81	847.84	710.86	507.02	1424.67	1270.42	1564.72	1424.83	755.86	560.97	1024.49	529.08	229.89	477.60	580.41	383.30	277.21	396.43	289.71	195.12
54			174720.45	3508990.25	90180.45	14550.87	14350.61	11146.71	3225.89	4357.42	2442.27	17355.44	5449.44	3555.24	3084.12	2538.45	1948.63	4299.02	4679.03	1611.87	3055.14	930.41	2184.26	4173.98	7358.74	4788.17	3668.70	3372.49	1810.45	2705.19	4667.53	4016.55	5099.15	896.46	1355.28	995.85	1703.49	2996.10	2979.03	701.52	571.60	723.75	1420.24	881.63	1042.22	2173.22	1260.23	1213.77	529.91
55			22561.91	456837.09	49334.03	20720.08	14899.94	7989.56	6628.78	4130.22	4046.13	6209.59	12858.08	7556.80	6678.67	8411.60	22997.57	13971.19	5654.56	9950.14	8016.11	7409.28	6006.31	4446.19	5199.15	6194.69	4531.63	1835.95	6493.97	3813.11	2639.26	2493.43	1025.83	4568.03	4243.30	2841.43	2032.55	1762.29	1374.82	2775.83	1330.71	2103.97	2096.64	1498.75	1209.54	1004.85	1307.84	3360.13	3456.40
56			22662.20	615014.50	34134.19	21269.88	7274.45	9834.06	16813.98	25075.21	8058.07	7629.79	11750.49	2750.74	3603.21	6654.20	5409.62	3817.25	3459.77	3693.83	1642.29	3531.74	2831.28	3128.50	1542.97	4582.36	2580.02	3252.14	1945.47	3536.01	4450.89	2902.69	1609.86	572.91	1243.48	1831.37	1524.71	914.58	2350.14	2209.15	3153.30	1786.56	1357.20	2220.22	2268.27	3139.94	1696.09	513.92	466.17
57			31809.68	1437966.50	50372.75	16817.42	11532.11	13577.11	3368.17	5888.67	12023.76	5439.91	2676.01	8170.47	5241.70	1299.77	8996.48	14892.74	12337.93	8811.40	3666.69	5205.17	9535.77	10080.43	4630.32	5283.55	6912.17	4608.40	3898.55	11370.73	7393.91	6217.34	5227.45	2709.00	1188.27	2082.33	3494.52	2056.55	2094.44	1519.39	1758.75	1087.05	2023.32	3795.68	2540.07	1758.64	933.91	2782.11	3590.59
58			189129.92	2048651.50	73606.39	14879.17	24401.46	42518.11	37113.04	14956.47	21368.64	17965.61	13717.46	10102.62	17960.18	8709.56	9663.51	21621.97	32309.68	32716.82	15904.41	10806.30	14090.41	39466.74	17717.95	6042.89	6131.45	16428.46	17615.43	9343.60	4186.83	8655.70	12975.43	12831.53	13916.43	3135.67	6275.05	4749.93	4636.77	4033.52	5892.87	10421.77	5646.90	2911.57	1377.21	2738.95	2608.62	4134.49	7871.81
59			61896.83	560969.68	42755.89	6541.53	12337.43	12284.46	8342.46	9233.73	9345.61	5242.70	10969.28	7276.27	6086.23	8326.84	6915.73	6846.65	4077.17	9098.64	5825.47	4202.81	4091.59	2602.74	4751.08	9757.16	7637.44	11572.52	7119.04	3138.08	5888.75	5083.15	2928.12	1440.88	743.58	1163.37	1173.68	1782.45	1638.78	3220.67	3535.79	2858.99	2376.79	1523.38	1893.99	885.02	906.96	955.15	2042.70
60			29700.78	1311472.25	15314.15	3319.98	5841.08	4482.25	4175.46	13734.75	10443.66	8399.63	5892.65	12053.41	4639.64	2504.35	1841.91	6510.25	4101.48	4867.39	2665.64	3402.62	2147.72	6230.40	2625.96	1319.84	829.27	4345.98	2608.58	1783.74	2934.57	1665.62	2637.15	1096.07	1940.54	501.67	1351.95	2364.00	2832.78	1219.97	2173.17	1712.23	1829.92	887.58	740.24	1255.22	1923.40	649.97	1111.56
61			24538.78	739949.12	25815.08	7672.76	15279.14	27012.60	10833.72	12504.87	12564.42	21146.40	17330.55	28446.08	16708.13	12226.01	5095.45	12106.65	15400.79	10932.02	9877.96	7470.41	6176.61	11631.37	13625.05	12427.73	11031.36	14624.41	10410.90	5955.47	12111.76	15898.71	6448.32	5754.19	8592.19	9806.78	7288.37	6313.99	7531.04	6959.66	6130.60	4317.14	3264.44	3202.46	2700.84	4109.26	3066.09	2551.26	4376.80
62			47619.09	787061.37	17016.62	3008.33	8007.21	18247.43	20246.45	11111.86	14409.86	8146.01	10213.00	8359.98	4422.41	6494.66	3991.59	11104.78	7380.77	7104.38	4510.40	6029.91	3882.13	6919.25	7927.01	6667.19	2703.98	5320.14	16445.53	17004.85	7352.15	1354.93	1897.99	2672.07	1967.91	4767.01	4137.18	2999.55	1199.90	3211.95	1397.46	3571.27	6477.51	6561.02	3015.83	2387.90	2472.40	1580.60	3438.61
63			250553.28	2834542.25	96160.71	17663.96	11688.17	15136.67	10739.11	24325.45	21787.74	6537.27	6322.79	10481.70	11889.43	15284.46	6847.10	3274.72	3179.70	4991.27	8919.57	8176.73	4645.71	4539.85	3640.04	3946.83	7372.03	4404.00	2440.93	3407.87	3610.04	5341.80	3324.50	2753.65	4158.30	3627.77	2995.46	2005.78	1579.05	1992.03	1965.62	1468.20	1306.30	1340.50	858.68	1011.74	1064.97	899.28	1168.78
64			39681.57	1547832.25	39424.85	35201.54	37657.16	4611.80	3685.28	14843.00	38521.50	33460.92	21904.39	17050.01	8565.78	11469.62	31726.54	35304.32	34941.97	7093.96	5076.15	10187.72	5755.60	3238.00	2748.33	6691.13	7290.14	6748.38	3951.47	4386.64	6484.69	1277.62	4794.18	1730.14	4410.05	4874.64	6816.89	2656.76	6582.37	7672.61	3077.54	4403.75	1669.23	1038.94	1246.42	1617.37	582.88	1747.44	3997.73
65			1156611.12	3680909.75	143490.42	16736.51	30915.54	18380.89	14831.77	23383.32	15403.10	4975.41	6635.46	7028.44	11841.14	6881.63	4118.57	3795.82	6227.05	7027.66	10154.11	9297.21	16719.10	14690.46	9468.46	5227.74	6701.17	6643.34	5543.11	4001.86	3476.73	4073.82	4934.81	5885.22	5043.16	4335.44	2127.62	2177.98	4464.24	4682.35	4082.29	3350.03	1462.15	4072.37	4476.55	3018.46	1353.12	408.53	2036.00
66			42553.17	1495882.75	29998.02	18649.48	9653.44	5013.01	12858.50	5076.48	9618.50	6687.83	7167.25	6471.43	3822.78	7891.30	3726.62	1434.49	1660.39	2022.65	2747.45	3661.68	2389.14	1769.64	1919.70	5476.47	5646.89	2883.00	5680.80	2066.62	3661.27	8258.96	3781.31	2262.45	5378.30	2364.81	2150.24	3722.65	2727.39	2816.34	2393.38	1148.45	2003.98	1668.24	2832.15	1947.11	2069.66	1892.80	1140.34
67			153015.18	3234146.00	80338.93	14630.71	8863.80	6505.83	8291.17	6492.14	17656.23	9727.85	4002.22	4073.00	5607.75	6032.89	5979.63	8969.01	8365.26	8908.81	9231.08	5874.49	6190.98	5950.25	2173.42	1961.41	2875.62	5411.63	6099.26	4462.87	3037.34	2731.47	1895.40	4860.00	10569.03	3029.53	2181.17	2541.09	1627.98	2179.07	2520.43	2230.67	1601.60	1626.04	2058.81	1781.28	1799.87	1500.03	1679.92
68			325335.65	1197007.25	38620.10	2026.81	2395.69	1520.06	3529.93	4482.12	5305.08	4206.90	3900.76	2990.47	2585.96	1493.28	2143.96	2621.93	3399.75	2777.74	961.04	2298.93	3214.95	1279.27	1668.03	4627.41	5113.84	2364.38	3549.75	754.60	1510.53	1621.14	2068.25	3463.62	3394.42	4217.39	3322.69	2718.38	1830.53	1049.83	949.34	933.62	883.78	971.51	452.41	1412.54	1458.73	700.04	740.62
69			1424488.62	11199701.00	238897.65	6001.89	9823.01	12368.42	10738.53	16189.43	14350.09	11976.81	4594.59	4510.04	3894.97	7481.87	6574.42	6164.83	2126.36	4111.41	4222.30	3951.43	1238.23	3014.75	4639.72	1473.50	3955.38	2039.78	3242.04	1855.72	1415.99	2179.04	3574.95	1385.03	2503.74	1679.03	2685.09	1336.04	2136.29	1997.64	1162.48	1549.41	1847.04	2252.74	2284.87	2336.47	1343.58	1114.90	1290.91
70			42299.30	1323195.62	22555.96	9615.65	18055.09	4775.27	20936.07	19958.48	12842.90	11382.56	12970.37	10592.94	5740.84	5984.16	5828.13	10190.15	9929.74	3893.81	7652.40	6353.97	2881.06	3195.64	3311.57	7258.90	4178.33	2220.83	5394.86	3267.70	6546.03	3750.02	1681.99	2355.53	2312.60	1638.13	1654.01	2402.55	1247.33	2182.56	3108.51	2140.18	1733.36	2748.67	1207.38	599.33	714.78	684.28	2368.51
71			402013.96	9803231.00	112472.42	7411.71	17697.59	14281.58	8584.69	13529.62	6257.23	18817.03	7462.29	6559.70	5965.26	10354.28	5748.21	6276.89	5162.13	2702.50	8315.61	8525.46	4695.11	3516.81	4771.86	2915.48	2478.62	4318.99	2130.42	2290.19	1811.90	1745.09	7679.39	2732.46	1900.44	2547.88	2425.29	5286.44	7540.81	16354.90	7185.57	2626.17	3353.60	3068.32	1790.35	2095.28	2886.41	881.02	2281.25
72			122499.35	4669101.50	90223.41	9800.00	4945.32	10814.76	9837.44	8401.08	2537.64	4801.28	6108.44	5284.19	7815.66	9316.35	3901.47	3342.71	5492.49	5845.08	6336.93	4509.57	3603.60	5336.76	5203.86	4265.29	5595.84	3183.37	3056.76	2481.98	3253.46	3458.07	2680.55	2308.59	1636.22	1640.81	1160.27	2435.90	2439.25	4103.43	2511.08	2200.81	1848.19	2354.48	1857.79	1994.38	1340.02	1575.25	3122.49
73			163765.84	2814636.00	48459.83	14361.37	15506.40	18463.86	18096.60	4484.55	3054.94	12438.30	10710.72	8777.75	5195.16	11619.45	12384.10	7483.66	9661.83	8876.93	11035.68	11679.92	5893.25	6283.80	6065.24	8174.40	7225.49	9144.34	3808.07	3940.17	7906.35	7900.51	4048.44	2718.16	1666.61	1548.71	3899.05	3094.94	2683.35	2672.20	1777.51	1428.53	1600.29	1849.47	4556.11	2916.66	1128.86	2253.34	2288.56
74			248716.54	17989782.00	221141.42	10309.48	17826.98	7267.43	19620.11	5037.11	11578.02	9559.38	5330.06	13314.22	3169.61	8353.05	3723.43	5527.24	8494.61	2070.66	5638.06	2954.93	1829.16	6197.63	4277.26	1498.05	1971.77	2935.02	3310.50	4171.81	5537.53	1458.17	2894.84	1841.21	4702.01	2508.55	1547.21	232.93	3650.78	3349.91	1889.69	2196.00	1413.80	1745.33	1018.07	4178.68	724.29	553.11	1438.22
75			32574.69	1437420.12	76087.56	14664.17	15733.25	28717.01	17126.60	9383.37	9642.40	10196.83	17485.12	10564.98	10247.11	12198.74	28763.99	26909.08	23261.33	14045.07	7309.69	10393.65	8391.25	7633.68	5243.87	16751.25	17669.14	8868.89	12605.14	13696.16	13108.50	7805.08	10773.21	6336.06	10340.88	9550.12	9306.72	9016.00	6457.78	4585.95	5642.35	7526.91	7732.14	7101.27	8101.18	6870.86	4515.44	1494.30	1681.16
76			161455.56	6071767.00	85422.26	28006.77	15659.19	14895.05	17534.70	12891.27	13174.38	18597.65	9500.85	23443.40	10427.28	24577.08	17206.19	12858.14	11574.34	7826.41	22282.52	16879.26	15969.13	9167.79	11543.66	7857.09	3496.96	5252.70	2845.46	4960.51	8764.63	11651.82	5876.26	1686.35	2647.17	5145.57	8352.56	3662.32	5729.64	3620.92	3522.55	3110.05	5594.05	2930.44	2581.55	1681.08	2682.40	5135.76	5131.94
77			36559.75	2262367.00	40394.01	17561.85	14393.18	5899.62	15909.40	8023.91	5322.16	11115.38	18180.41	13862.89	7658.81	3580.37	6884.50	5789.39	6897.20	5457.30	3495.51	5483.81	7217.05	4763.59	5595.04	3906.95	4894.95	2831.37	2958.63	3196.73	3678.59	4825.58	1068.17	3661.52	3234.29	3720.16	2684.67	1728.87	2754.16	1354.28	1310.78	2049.34	1785.12	1598.43	2542.00	2144.01	3111.53	2887.39	1383.38
78			78901.69	3070627.25	45071.73	3353.25	6244.78	3687.36	4032.53	4071.93	1850.90	3188.79	6523.64	1738.87	2743.46	4231.53	3277.85	2110.81	2299.42	1216.69	2059.05	2242.27	2192.23	2896.16	1692.57	1753.17	1854.71	945.13	1752.98	694.70	776.11	933.32	647.63	1078.03	1445.08	1068.33	856.05	661.55	1755.69	2061.04	717.73	1011.71	813.05	911.30	803.33	1180.14	2019.87	1131.03	1295.56
79			1255572.75	4101491.75	122375.20	22241.34	8447.69	22878.98	12573.28	10596.89	14925.71	8553.97	14552.19	10691.62	4084.52	6517.36	6575.90	5556.33	5261.46	14902.82	10788.37	5009.40	2379.17	4062.60	3699.66	3837.01	3654.00	4435.43	2544.95	6295.27	5010.76	3564.58	2177.89	3421.57	2559.04	2817.51	1757.28	2398.88	5353.09	4221.08	4146.29	1998.04	1865.20	1701.34	1020.00	1949.85	2732.39	908.03	1429.39
80			40908.91	2742832.75	33255.07	17389.19	17091.53	18680.22	6440.42	7580.70	35785.44	19013.43	11929.01	9202.33	11846.73	5598.89	7502.82	2737.73	3552.90	12034.31	14444.94	3808.55	1538.90	2183.32	5597.30	2952.05	2393.85	2266.78	5385.65	3306.98	3893.93	1902.88	1360.61	2234.86	4146.02	4094.06	6214.68	2423.81	2033.62	1341.52	566.40	1906.54	3938.79	1521.33	3051.11	2779.56	1952.38	2096.29	3496.67
81			626888.87	1351432.62	53456.14	1961.58	2606.07	3681.10	4637.23	3010.95	1925.60	3739.46	2283.38	2111.23	2154.60	3238.64	1437.12	2761.88	3274.27	1064.20	1970.02	1236.02	5292.21	5619.19	3035.00	2890.16	2320.99	985.00	807.08	973.96	1569.90	3737.21	1247.23	1959.63	2349.00	1179.72	1824.10	1251.41	1201.39	1148.02	1156.41	720.78	1410.25	1273.82	1101.87	852.25	862.56	675.40	809.66
82			1301831.75	24467732.00	425709.25	10775.30	15102.21	16065.23	17778.17	11333.07	17357.25	9984.62	8289.97	8209.40	14863.84	6757.61	4186.75	7219.30	3879.38	6316.54	3941.99	8747.79	6886.01	3482.27	3363.14	2202.37	3404.32	3208.69	5226.79	3040.55	7054.90	5502.37	3542.41	3843.33	2734.01	1521.29	6996.52	2602.34	1355.82	1676.55	2516.06	2146.71	2693.93	2029.40	2244.48	418.21	2283.49	6336.26	4049.93
83			1071551.12	7037384.00	275678.75	19572.95	26989.92	27657.64	23709.30	12879.19	16728.14	12293.52	17070.55	20951.44	11552.81	6223.44	9057.73	6440.84	11881.15	13773.79	4206.75	5955.06	6928.26	10525.62	9750.45	6274.20	4417.56	7485.68	9407.19	4360.98	5411.86	950.37	3884.08	2454.49	4763.28	6040.12	5039.41	3215.01	2175.85	1940.32	2384.25	2150.35	3052.03	3731.72	4295.07	4908.35	5729.74	3812.90	1743.14
84			248086.89	4897004.50	88383.61	8000.37	15430.64	9041.61	6676.31	6353.79	7642.91	8095.05	12044.43	17004.69	17297.43	5851.21	3176.70	5712.03	3921.01	12567.39	6227.37	6129.31	5213.17	7139.08	10211.67	6158.46	8230.10	6807.97	7153.38	11411.11	9152.35	7322.75	5632.70	8012.05	9057.04	4315.42	2123.61	3161.34	9486.24	7785.27	5811.67	1569.28	3335.60	7366.23	5037.97	3970.02	2980.60	2210.43	3681.05
85			300181.56	15093814.00	115963.57	5316.91	17715.91	17404.72	7032.65	11019.95	28483.40	14716.68	9616.48	9140.86	10567.95	5715.54	18546.40	12588.02	10863.21	8608.16	11063.29	7619.38	6172.95	7133.61	16557.61	6585.93	6090.95	8627.62	6615.20	4571.11	4423.83	6281.67	4083.59	4268.95	3758.14	2922.29	2457.35	3495.74	8291.07	3221.58	5410.53	2096.37	1974.91	1347.55	1328.39	2279.04	2325.92	2409.85	924.10
86			1513362.75	10567731.00	267756.46	11743.79	26557.18	9418.17	26658.59	12560.98	28901.72	23650.68	18608.49	16805.46	7846.85	7960.56	10886.91	21525.19	24147.84	15261.66	10687.81	6295.92	8308.40	5082.96	5059.49	6095.13	8678.79	6852.10	6325.45	2654.09	3099.42	2471.87	5333.86	4031.75	2256.47	2538.08	2229.52	2660.59	4036.37	3365.79	3376.93	2367.95	2342.00	1502.46	2799.29	1645.69	2395.73	1298.99	1397.03
87			667194.31	4696194.50	62191.64	4851.50	8476.33	7693.85	7301.81	8388.62	3771.72	5772.87	4132.94	4551.24	3023.09	2717.29	6217.40	5520.69	3947.10	2077.18	2309.79	4272.04	1495.31	2072.48	1831.55	2943.36	3229.16	1798.83	1275.18	1316.07	1313.08	2922.54	3222.16	2168.97	2277.66	1266.17	812.35	1149.91	1560.90	1403.32	1078.57	1923.96	566.16	2391.67	2947.23	1285.45	2059.73	1325.85	1622.70
88			37795.91	897676.68	15354.09	9540.32	7706.81	4916.80	4063.84	7743.51	7731.12	8132.15	6800.25	4152.76	4175.61	4014.59	4063.91	4483.33	4081.42	7502.67	3203.80	4093.46	4663.63	4551.84	2728.40	2546.58	2657.93	2761.93	3249.17	1409.38	2334.96	2153.22	3381.96	1877.98	3410.07	2662.46	2058.69	1860.78	1880.88	1958.25	2340.97	4633.79	2530.22	582.53	1220.70	1717.58	1663.11	954.85	995.22
89			42571.09	242892.76	25520.45	11770.45	30845.94	31465.29	10199.56	6289.30	2354.37	3877.87	5343.85	8344.47	15504.64	13204.87	6560.08	4686.26	4834.45	6196.87	3591.07	4258.38	7846.15	8054.02	4238.20	3155.74	6057.69	2212.30	1093.66	2312.00	3952.34	2247.02	2576.30	1565.70	1067.20	371.81	853.80	2774.40	2120.14	2048.09	1311.62	784.73	233.75	655.69	612.59	664.58	956.40	836.46	1071.82
90			22852.63	703583.56	13211.92	3652.08	2771.97	1300.35	1126.35	3565.02	1872.56	1238.33	4233.76	3850.05	4476.17	1483.64	1334.99	1351.42	3663.10	1585.64	1618.74	1534.23	2043.51	1627.82	1732.30	771.02	975.32	1075.52	1544.36	1407.39	825.05	315.70	527.94	783.42	3037.30	2900.86	863.67	647.76	965.30	865.60	731.79	673.04	1101.37	795.78	369.72	709.81	222.38	335.17	567.98
91			616725.68	2232823.50	81428.66	8247.13	4881.07	5132.92	9542.24	4724.08	4977.16	5413.03	5697.35	8033.69	3564.45	5394.76	2465.83	2554.26	1311.42	3345.59	4370.97	3301.96	2915.83	1251.88	1557.76	3648.79	2559.28	1489.54	577.11	1048.52	1553.08	2290.16	1500.03	1491.50	2119.55	874.97	1159.74	664.97	834.28	1232.26	1195.57	724.99	1211.72	1141.39	531.76	802.64	1261.52	810.30	921.65
92			151282.17	710192.25	25592.25	8082.37	3532.08	11057.28	15518.95	11332.55	3309.64	1495.87	1701.66	2514.36	1177.38	3237.17	929.56	949.23	2550.59	4125.86	2422.20	2065.07	1414.54	1552.19	2253.47	1460.99	874.14	1138.19	990.19	996.76	1477.58	1600.11	1786.67	908.71	734.69	756.36	1234.13	616.83	1022.07	703.86	1074.80	1662.45	663.39	279.93	526.42	583.99	452.53	655.86	464.54
93			180614.60	2030201.37	35002.82	2179.43	3333.88	8560.01	2258.72	6138.27	2758.86	6551.20	2703.50	1413.88	3771.87	1644.39	2976.38	1855.08	1739.63	1179.91	1065.46	2380.82	1120.47	1127.26	1063.12	1818.70	2026.53	2068.11	712.07	499.15	1524.99	2598.58	2140.68	2329.57	1622.07	967.66	500.09	729.02	1374.29	580.61	1269.26	1831.26	1425.73	1092.98	627.21	636.23	506.17	466.21	278.70
94			23438.99	602065.87	13439.44	5367.42	3293.58	3163.60	3126.09	3944.17	5266.92	4819.38	813.55	4698.02	2904.58	4293.29	5795.27	3478.20	3031.88	2264.58	1197.65	1610.95	4338.44	1821.20	1129.99	1735.39	2791.82	1656.97	2097.88	1323.90	1488.55	967.64	1660.44	987.32	1824.33	2196.49	545.36	1206.79	1521.28	1266.70	705.70	595.11	549.82	894.58	561.77	831.03	1088.41	714.06	499.74
95			7233.04	147641.42	6543.91	3209.27	3305.06	2792.83	1645.49	2681.40	2820.10	1317.20	1274.01	3954.75	2450.34	1646.83	1372.28	1577.62	3652.49	3225.86	2510.22	527.51	1451.50	1619.90	1274.40	728.37	1782.42	712.08	1722.09	1027.91	215.38	453.77	416.05	1388.99	1261.28	624.90	501.77	746.28	357.03	406.08	1274.21	355.21	197.97	419.06	428.40	453.88	423.98	206.61	82.52
96			44498.75	2712385.50	24476.06	4176.91	4168.41	3411.07	5972.78	4238.96	4495.75	952.46	1029.72	1042.77	2791.20	2866.47	2196.22	2120.04	1359.87	2174.39	4168.31	3617.90	1299.76	2663.80	4162.57	2521.04	4227.74	1489.21	1026.54	1421.65	1396.11	2609.03	2181.26	1659.50	2153.33	2182.38	991.75	1018.53	2045.18	1871.62	1566.44	748.70	711.21	1394.38	1047.73	298.95	1047.72	602.47	852.33
97			244711.70	1214639.00	25071.58	8693.32	20678.93	27234.84	24355.27	12928.85	15108.20	6459.14	4014.87	11120.42	13527.74	10069.97	6623.79	4887.37	3338.77	2846.91	3630.82	5501.06	12822.87	8780.65	4656.17	2382.38	2333.84	5865.29	4720.64	3836.05	2950.80	2866.97	2484.35	2390.38	4671.37	5685.48	2263.60	1004.98	1732.97	4600.45	2074.64	1351.12	2599.25	2218.04	842.73	514.34	1128.00	969.76	701.15
98			30913.61	1106052.62	30098.29	6824.75	4961.67	6581.07	1860.96	1601.63	3078.73	3485.79	2736.95	2970.00	1383.72	3254.87	2278.41	2035.85	2003.70	4297.80	4965.16	1785.56	3354.49	2952.16	2472.24	1405.37	3361.69	1029.08	2076.39	1904.82	1601.58	1552.78	2155.58	1925.98	1506.78	1696.96	2275.59	972.36	839.20	1612.15	1012.50	556.12	583.95	346.44	916.79	791.88	788.60	1234.35	898.55
99			549886.00	5990916.50	84516.35	6138.97	23194.57	11904.35	9808.38	5825.28	5896.26	4958.08	3818.83	6697.39	2172.98	4372.16	5397.39	4372.89	4682.85	2510.34	3163.53	4572.44	3416.59	2019.32	1852.39	4560.14	3991.05	2237.27	1454.05	4297.70	3143.41	1222.50	967.01	828.57	1899.94	1434.20	2227.89	1786.35	1124.67	1430.02	1962.01	1667.13	2453.63	2218.76	1568.22	780.94	1784.60	1581.60	1283.64
100			65457.02	3812781.25	63314.07	21139.89	12024.62	8037.38	9309.67	8461.72	5066.66	7306.58	6989.60	12574.40	7977.09	2869.74	5340.31	5074.16	5982.13	5880.52	7022.54	3256.97	7615.24	7682.30	2404.49	2717.77	1728.82	4357.27	2090.83	2139.12	4425.74	4344.72	7696.76	5215.56	2772.40	1682.66	2202.80	3478.01	3408.39	2642.83	1034.44	1275.03	1035.36	1331.61	1164.75	1469.40	2499.74	1532.56	3429.24
101			194990.20	4665996.50	49647.92	4708.92	9836.14	3551.10	9642.24	5590.03	5518.74	7589.46	4944.83	3504.18	4537.79	7826.16	2841.61	2564.81	4107.81	1574.87	3178.27	3163.91	3275.70	2713.66	2876.99	2648.08	3745.80	1479.05	3733.59	1554.00	2573.75	1834.26	1849.94	1526.33	1177.94	1658.31	2681.86	2314.13	2847.95	1716.37	1475.65	2152.69	1129.97	2113.10	3035.76	1528.61	559.10	848.38	755.50
102			153928.71	8933873.00	131672.84	50324.12	20216.69	23694.33	16129.04	9378.33	7228.48	8330.37	5447.07	17898.66	13668.00	5013.67	11001.09	15075.53	2855.52	3715.92	5406.46	4362.36	3443.92	4944.51	5729.86	4444.30	1706.87	4726.88	5566.60	8724.84	5451.35	2402.20	2297.78	3371.17	3450.03	6048.84	3311.90	3062.73	5579.02	3011.09	1100.32	2730.63	4457.07	1281.84	1347.07	1374.09	978.35	1131.59	1547.77
103			25812.19	1506693.25	67998.08	21520.43	5142.47	14051.28	11712.99	23477.81	16497.26	19730.00	8493.60	4525.28	7070.57	7132.38	22281.37	37909.67	23528.35	4026.29	6071.67	7423.76	8289.50	7035.66	13212.24	11038.50	8938.86	5826.23	3395.07	7898.84	10043.37	7812.02	3466.26	2846.40	5598.98	7634.58	3764.98	4810.96	4009.30	2026.86	4846.82	3947.59	2726.66	4038.42	4931.30	3105.24	2717.72	4027.25	2159.78
104			57470.74	2612255.50	38901.63	5648.39	5276.25	14251.50	3681.23	4176.31	8856.62	1831.22	7968.42	4732.74	5229.93	7716.56	4275.14	6750.57	16707.00	10776.31	11029.88	5489.95	3038.13	7424.90	2608.64	2343.97	3374.93	3534.46	6178.81	3044.54	6449.66	5321.41	7660.52	7695.42	4967.23	3817.17	5059.72	1003.64	3228.05	1825.28	1590.12	991.60	2742.00	2324.44	3210.99	3237.02	3262.96	2632.58	2586.62
105			142796.26	2503136.00	44283.61	7660.44	5377.19	4954.49	8806.31	5643.51	4368.39	2142.50	3046.95	4794.09	8421.59	12633.66	8242.66	3153.95	2684.09	3601.23	2215.64	3897.92	1165.09	1766.60	4576.96	5350.51	2192.24	2191.98	2626.43	5173.74	4464.20	3026.77	2407.11	2521.71	1912.92	2973.69	2438.72	2146.03	1087.87	2224.44	1362.27	1173.42	945.91	1729.96	1397.97	961.31	1226.92	1659.25	1264.38
106			40486.32	3016309.00	102654.73	14746.21	5884.31	14850.83	5167.45	4842.01	15288.55	7292.74	8149.66	6485.46	9189.83	13779.80	17874.52	9450.56	15058.29	11972.09	6217.86	4678.81	3895.78	6647.75	6189.73	5704.14	1716.42	2506.49	3627.05	2293.45	5476.63	2380.98	2453.17	4085.15	7174.54	9106.82	2372.11	4275.57	3773.93	6130.80	1984.47	1407.88	1262.08	4358.14	2103.24	2886.65	2598.22	3043.04	2160.79
107			270915.50	1441865.37	40162.08	25757.20	38904.05	34262.19	13700.86	7811.54	11185.22	7054.47	18874.00	13639.74	5954.07	3655.11	4212.94	8813.62	4607.03	8188.40	8978.80	6151.12	7954.62	5118.53	7460.79	9240.50	5675.12	6948.48	4871.33	3929.39	1024.15	2487.24	3653.68	2663.83	4037.09	3175.24	2790.56	2415.48	3367.43	2899.86	2021.46	707.37	1293.50	1031.41	629.54	1131.17	1134.91	2796.32	2069.79
108			37848.87	1720978.25	7817.29	5779.92	8309.20	9939.47	12767.43	8008.09	7803.71	4865.95	1993.95	6863.96	6673.65	3822.93	4327.65	6085.43	7229.15	5468.55	1233.13	1087.93	1325.17	3735.30	2444.30	2376.32	5011.76	2559.07	2078.10	2538.90	3038.99	1328.60	4687.14	2914.14	1449.95	818.83	1688.01	1365.39	2698.96	2106.44	1189.29	1107.85	1088.83	3059.85	1380.74	2147.13	456.67	530.69	989.35
109			168749.87	23240238.00	377295.28	4754.11	11792.25	18541.23	8357.75	12513.16	9925.61	6894.97	5636.28	4562.91	6324.93	5878.67	4170.73	6930.36	3259.58	5378.95	1418.93	1570.54	2239.17	1049.66	2900.50	2293.75	1724.06	1581.07	2005.13	1638.09	4405.70	2416.02	2471.34	4080.98	1863.73	1114.07	2131.10	3159.21	1440.15	2665.52	2207.93	970.88	1956.94	896.03	1394.81	856.66	1556.27	1086.73	797.92
110			281090.78	3063569.25	58832.50	12251.50	9525.89	12741.68	10166.43	8543.41	13745.59	3917.70	6952.24	3317.69	5717.75	10158.40	7204.14	2784.94	2051.81	3741.53	3707.53	3295.82	2465.11	3377.92	2634.42	3582.72	1968.05	3113.47	2174.94	2714.91	2304.25	2231.39	2148.92	5124.52	6043.17	2954.97	1693.08	1942.83	2409.69	3023.31	1382.56	1299.10	2527.91	872.05	1764.40	1926.81	640.36	982.96	1371.53
111			860797.81	25707688.00	343415.59	5373.46	38594.54	17238.80	12139.01	17603.47	30423.29	5762.49	13178.88	6731.07	18446.16	6735.11	15764.52	11725.28	8878.21	8669.21	9311.95	4776.69	2195.01	5365.15	8685.17	3559.48	8220.60	4500.25	2881.21	835.02	2612.99	2832.19	2441.82	11524.00	5401.54	2297.90	3801.69	6958.46	2743.34	4287.41	9106.85	12065.75	2646.34	1148.92	5188.06	2822.12	4570.34	1658.18	1496.45
112			755400.00	28999054.00	386403.87	13444.49	17966.96	42865.82	15195.87	16895.48	18487.46	16866.35	8815.36	5905.04	18851.10	15161.65	14896.68	10514.36	11464.62	18572.58	7043.81	6446.98	5221.71	10630.17	7299.37	6198.55	4159.74	4776.90	3439.70	4512.99	2575.94	5770.03	5237.49	5552.00	2566.84	1879.72	2220.16	5307.92	1905.64	2385.64	1951.67	2682.71	3115.86	2135.39	4357.38	1715.22	3795.69	1518.93	2972.96
113			7026.57	851904.37	21521.00	21855.22	7581.85	5024.32	7201.38	8514.44	2311.43	4328.38	6010.36	4889.36	2329.05	6251.46	3144.39	3079.02	3052.69	1661.71	2280.65	4861.82	3111.66	2610.16	3402.89	3052.38	2510.47	1755.78	2020.45	1431.48	2342.48	1601.31	1692.58	1239.59	1857.98	2079.22	1864.30	1099.46	703.80	1107.80	784.10	1120.71	742.87	846.70	606.77	963.59	834.54	1257.04	1218.90
114			122652.56	4356378.00	80323.49	12599.24	15251.10	23874.92	23222.52	17235.56	19855.29	12536.59	12827.64	9166.42	6912.34	4894.69	2667.58	11144.11	18913.41	8066.87	7167.23	15144.79	9206.15	5575.28	14620.56	13132.30	10650.53	6461.45	8393.12	2171.60	2060.57	4563.50	9970.91	9864.92	7869.33	5740.81	4921.51	2823.99	2909.94	4373.14	1237.34	2951.71	4336.50	2096.52	2856.40	2405.21	7912.45	3956.70	2631.35
115			21422.29	385052.78	25506.32	12318.60	7671.77	13815.45	11348.18	10570.96	10872.38	25625.65	19003.12	10849.59	2600.89	1291.78	4246.66	1820.13	7894.95	4743.60	9512.76	17822.42	19535.62	10814.54	10079.81	3736.70	1413.31	944.51	1109.23	8309.45	17073.44	1809.40	5101.86	4373.75	2764.25	4754.10	2647.99	1751.95	4278.41	2299.14	1503.71	4922.97	1879.83	1923.54	2420.09	1400.09	1839.22	1359.30	1477.98
116			146848.78	1675429.62	23259.05	8455.22	8361.54	7394.30	12136.62	8721.91	11600.25	8718.96	4185.81	8846.84	6294.17	4038.54	4975.15	11356.46	11572.35	8736.13	5257.81	3204.55	4934.84	4858.00	2913.05	1485.18	4269.49	3612.25	5914.54	5762.35	6308.28	9486.23	6865.23	3346.22	2968.12	1260.75	4411.30	6555.92	4320.84	1305.24	1824.37	1649.05	961.37	2042.84	1650.95	2711.19	2117.40	1467.52	692.14
117			86871.39	3223923.25	88095.00	11418.79	10826.97	8010.65	9012.98	23264.34	10004.09	15809.82	15222.87	13873.80	6697.23	9250.78	12892.29	3919.41	6173.00	3285.94	4351.84	2118.16	2934.05	6569.70	2847.95	2080.35	1774.97	1688.48	2108.13	5286.48	3303.33	3348.54	2121.23	1855.91	1504.36	5225.10	4575.14	3198.30	2686.58	1593.80	2813.92	1620.55	1705.71	1239.38	1969.41	1892.93	673.54	973.12	580.27
118			189329.28	13730831.00	169223.56	4186.70	11197.69	15346.18	13233.77	8405.39	9459.43	12298.14	5291.01	10633.96	5896.46	9292.61	5011.53	3612.73	6029.31	5682.53	4191.77	3973.05	7080.06	3688.68	4422.45	4564.84	2859.70	3824.30	2713.26	3727.71	2881.78	5232.25	2588.60	1971.42	1591.98	2848.68	1590.57	2267.16	1146.75	868.12	1946.62	2172.52	2599.26	1772.82	3041.03	1148.61	642.40	2247.79	1284.48
119			126360.28	2477356.75	38703.92	12592.57	7397.30	6488.30	6073.14	5422.44	5121.41	8769.82	7644.37	10346.57	8380.68	4731.08	4462.24	4735.16	14670.38	3546.03	3817.75	2668.28	3847.52	4694.14	3894.91	6160.34	6567.29	1318.69	2371.38	1134.62	1062.26	3575.16	3904.98	2383.97	1630.47	2201.55	3056.30	4240.66	2444.33	3601.26	2454.47	2036.57	3674.07	4183.37	2431.04	1474.17	1425.34	1424.96	2189.78
120			137758.82	1772245.75	29569.10	3288.12	6092.05	5281.54	8950.62	10588.09	5051.19	11440.38	3910.68	14045.17	4364.40	3265.61	4246.74	4937.58	7172.26	2857.02	3138.99	9000.46	2696.55	2749.73	5238.00	2489.64	2279.46	5085.06	9637.87	5098.18	3849.67	7094.14	3549.18	3156.57	3904.19	2555.89	2496.29	2179.41	1690.23	5049.14	3386.46	3673.86	2777.20	5621.20	4577.03	940.60	1086.27	1085.45	1484.66
121			149001.00	980085.00	28055.99	6789.55	5790.67	4616.62	5028.19	1847.92	2003.43	2360.81	4735.26	16505.76	6963.43	3231.20	2407.84	1326.94	7698.00	5750.46	3966.68	5222.85	3598.48	4634.43	5210.87	4848.63	3088.92	1849.69	4253.60	5181.54	3086.60	2443.18	5086.36	3707.34	2308.25	3103.98	1842.66	1413.12	1416.71	1206.45	901.07	880.39	794.66	452.97	1953.76	2618.64	1276.69	1490.65	1945.92
122			112568.02	2448046.00	43587.03	9683.87	4547.57	9578.51	7107.67	9543.82	8472.46	7595.91	6401.89	4570.82	5008.77	3724.63	3531.49	2761.87	4330.99	3254.23	6220.13	1966.92	3109.70	2175.78	3238.57	1841.40	3476.15	5089.24	2365.82	1860.97	1479.80	1215.35	1457.95	1356.25	1562.72	788.46	1161.30	1993.16	1868.62	3057.31	3092.53	2169.69	1554.02	1799.04	972.86	1197.57	1370.08	1698.10	1516.08
123			31640.46	2766170.25	38007.13	34459.69	52454.41	35694.08	18802.51	19680.47	18508.89	17853.23	10532.02	24603.50	18541.86	10720.66	13047.08	16623.16	11561.95	23434.28	14708.29	14144.10	9881.83	18925.66	7920.23	7221.13	7709.84	9103.94	5323.31	10701.63	9522.94	7256.31	6243.72	5341.33	8870.84	15437.60	5720.31	3318.17	4778.96	2580.04	5225.43	7480.33	4096.82	3181.36	2887.11	3544.44	2986.13	3256.07	3314.57
124			76486.25	1632263.62	56743.57	22225.73	25870.60	26590.87	12476.14	19551.86	21609.75	12538.62	25340.83	10367.21	5646.19	22137.75	26216.29	10060.30	10717.51	21810.33	13189.69	15203.43	14924.44	10608.28	5576.07	4656.55	3220.89	4266.85	6781.67	10457.12	7754.38	2598.18	5499.09	5286.87	5074.93	7023.18	4309.95	4991.99	2053.35	5413.15	3273.52	2170.86	4029.29	2682.02	2436.18	2793.16	3019.82	1723.17	3187.91
125			26723.80	576854.50	10720.55	9710.63	4765.00	3032.73	5624.43	5241.44	14549.64	7727.21	6163.90	16601.21	8807.51	3187.05	3618.91	3206.34	5431.42	4794.30	3058.46	1660.55	1926.48	1730.92	1752.55	1903.68	2165.51	854.88	2541.38	3815.10	1765.92	1020.57	1185.49	1061.06	1812.01	1119.87	686.33	1032.36	772.50	1823.46	830.08	1106.06	1908.51	610.01	864.67	1043.33	1135.63	2014.02	1032.89
126			29259.66	500147.59	11139.26	3476.72	3969.03	5446.18	3712.73	3090.63	2385.17	1989.92	3114.98	5396.17	5379.18	6097.24	2320.93	1704.91	2263.62	1014.91	1907.48	5039.25	2445.53	1868.95	1600.79	983.64	1943.43	1068.98	654.58	875.84	1417.27	610.09	1141.26	1518.79	1655.56	2420.98	1534.90	294.41	1045.02	1379.55	1305.19	1449.40	1053.08	661.48	1506.29	952.82	697.88	531.95	1083.23
127			71378.97	1870177.12	47328.68	25207.57	15297.30	9156.02	11383.03	9738.38	11091.51	19735.44	10337.59	2745.84	6101.51	8343.33	9175.41	15638.83	15704.42	4833.08	4862.19	1754.61	2068.04	4510.35	7268.54	7485.21	2120.33	5562.60	7503.76	4730.80	6366.11	3145.46	3676.19	5779.24	2891.61	664.20	2514.84	2028.68	1089.44	1395.91	1328.29	2059.41	2876.16	2538.42	893.18	351.98	938.04	1175.04	1609.77
128			37617.21	1019910.50	50366.33	42195.82	16500.26	17069.22	31672.96	39983.28	21443.45	18285.35	8144.73	11722.55	28045.47	40150.73	27131.83	26711.89	9749.63	20060.47	18219.19	23177.89	27805.70	32072.83	27976.04	18679.26	5362.40	7705.42	15365.82	16890.40	5276.09	7696.94	4229.65	5027.04	5211.01	6442.05	5134.65	5242.41	4319.12	4438.66	5387.22	5340.87	4095.18	3452.30	2976.31	3774.81	4563.69	5402.81	2083.30
129			643189.12	3662812.50	69701.29	2546.74	10633.41	3405.21	1897.79	2972.65	6359.56	2200.08	1551.99	2715.06	2075.28	4592.16	922.29	2225.83	4012.90	3675.64	2663.82	1363.55	1862.92	6024.82	5200.06	3707.53	1210.56	1120.15	1412.84	660.81	1458.28	1047.34	1940.71	1613.20	1275.85	1356.32	1108.53	2075.41	642.72	472.96	1786.72	1188.73	907.85	1055.84	1388.93	1529.32	1222.94	883.28	501.86
130			11678.34	466050.03	15427.87	11714.27	15314.64	8161.58	17097.19	23763.21	12440.83	6665.58	8521.88	16211.34	13310.20	9750.16	6062.49	5850.40	3510.18	13289.95	5586.47	5680.54	11176.51	6676.59	4467.42	3509.26	2920.21	5311.46	3117.10	1393.75	5208.35	10119.13	6205.88	2263.88	2793.77	3035.99	4113.94	4170.84	3413.35	2976.56	1331.53	2439.03	3924.91	2317.39	5175.46	2910.75	1066.21	1262.98	1459.89
131			112171.59	718909.56	25135.46	10962.62	8665.10	12963.73	10511.93	6853.65	8059.63	6886.44	9794.12	11088.63	6841.67	2081.55	1153.46	4072.13	11729.88	10609.16	3813.68	4285.32	11155.50	11223.52	2029.35	2664.48	2699.20	3103.62	4436.88	3558.52	1171.17	4187.91	5453.02	2086.18	677.24	1706.49	1339.27	829.05	3823.44	2657.42	1408.54	707.21	517.20	253.46	1426.45	1803.84	2103.58	668.72	517.96
132			29407.95	3591003.25	39188.18	3853.84	4267.40	2978.83	6027.25	2172.21	3563.77	2336.01	4310.25	2775.04	2289.71	2076.67	1443.51	1342.27	2162.18	682.93	1214.79	2569.03	3004.64	1723.86	1882.49	945.03	1898.02	1288.45	2247.88	1497.21	1970.65	1029.39	836.09	1405.10	2983.76	2486.77	1744.36	2016.16	2428.58	2611.09	1368.30	1931.16	1192.67	511.06	598.84	1083.81	2004.03	1060.91	1267.13
133			19455.40	1183008.12	25691.12	16532.05	10205.01	6403.64	7681.65	5219.72	15223.34	6342.80	9951.39	6706.83	1851.24	17281.33	22275.06	17320.44	15977.37	8783.54	7399.04	8263.49	8662.60	7902.56	4185.49	4805.04	2856.60	1307.43	8804.12	15303.66	2806.74	3888.80	2822.67	4550.68	8500.16	3305.85	3605.34	2624.48	2065.48	1976.32	1788.40	1719.05	1580.00	2544.74	1857.27	1349.94	1718.49	977.35	2660.93
134			14410.61	679950.31	12495.75	3388.41	958.03	3571.37	631.66	1819.97	2639.64	1968.19	2296.21	879.58	1089.32	1464.47	835.21	1354.33	1462.13	1416.98	1315.37	1913.67	2855.95	3132.21	2437.68	581.99	802.77	719.70	1037.89	672.16	830.05	1258.24	1134.55	618.98	529.81	793.87	349.21	485.81	663.30	999.59	1441.06	970.47	298.99	2280.49	1969.91	741.16	511.56	883.49	536.26
135			40775.60	934505.25	30610.46	16609.33	24809.90	26664.10	18421.38	7457.69	14229.93	10799.89	7307.82	16760.83	10229.74	4611.04	7226.88	6989.82	7322.46	4365.14	2075.99	2270.11	2847.18	7529.49	13579.96	4721.86	4448.61	4751.57	3795.15	3618.69	4847.52	8145.56	7267.82	2680.36	2496.49	3471.22	1759.68	3050.97	4248.45	3249.39	1887.96	2297.31	2858.08	3177.67	1565.22	1199.82	1117.00	1085.49	629.43
136			34804.58	1024307.75	15634.61	7874.57	18142.96	15264.02	29191.73	14461.12	12077.24	7574.64	7716.53	10830.64	8287.72	15355.50	18665.09	20848.06	21011.18	10964.63	9228.49	6168.99	10656.56	3300.87	4557.68	4761.05	4717.61	8937.20	13640.15	5567.52	2696.76	2385.24	4173.02	5057.61	3103.37	2889.25	1269.45	2023.03	1583.73	2293.51	3078.83	2824.96	903.01	1800.81	1325.53	1468.68	1973.52	3046.51	2579.54
137			28321.91	1533201.25	31347.88	9714.05	16220.49	21375.56	7504.96	6614.76	8183.66	4327.82	7249.14	2293.97	3306.99	9652.39	11559.57	6587.48	6888.05	14662.26	6842.60	4907.36	3736.32	3797.06	4283.80	2990.55	2418.69	3837.18	5548.25	3232.99	1942.24	1241.92	4079.36	8567.33	3232.29	2776.38	3434.18	2383.85	1814.44	1474.05	3223.83	3342.82	2007.47	5099.69	1958.77	1658.35	1685.79	2918.88	1265.50
138			95359.19	349783.15	19287.53	3473.49	1789.43	4608.51	1940.03	2214.84	3205.13	7360.27	6796.56	3933.52	4124.86	2268.54	4783.76	2656.67	4023.07	1989.55	3324.16	1131.71	3998.54	2034.78	2544.45	2744.68	1843.53	3380.62	3100.73	1413.06	1740.52	3101.11	2017.04	1250.46	1555.18	2384.98	2706.41	2307.93	980.27	1427.39	1717.46	992.55	339.33	765.38	576.36	462.80	980.60	1059.24	1467.74
139			60000.52	1483996.87	59535.64	8458.58	13243.04	9144.19	10530.35	6751.27	9240.87	10022.77	7949.49	3448.66	2331.15	4076.30	5235.04	1789.45	2683.75	4704.61	6106.78	8640.02	7818.93	4782.20	3812.16	4361.07	3869.97	4190.44	4796.87	2607.78	4008.42	9004.47	7222.56	2095.08	3994.17	2625.63	1658.42	2417.27	4385.78	4362.88	2924.54	2329.01	3478.10	1223.01	1292.84	1870.33	1731.46	2145.40	1395.77
140			84672.44	669718.43	19978.43	8313.78	1947.85	4543.28	5893.83	6967.62	2010.70	3834.79	5688.41	4115.97	9203.55	12331.33	6351.77	2805.14	2698.76	10175.13	8908.07	8230.93	9118.16	8663.23	6614.67	2008.36	5326.39	6849.64	1248.14	2368.52	2515.21	2423.67	4351.98	3197.99	1820.25	1226.26	1741.63	4593.61	1581.20	1837.67	2603.55	988.84	1200.89	1292.35	1169.72	856.00	904.27	618.20	410.07
141			6860.81	265107.03	13995.61	5023.56	2574.82	4789.98	4615.22	4857.79	3408.62	10833.97	6833.60	13225.69	15677.44	8383.94	10134.83	9854.53	3478.35	4505.90	4407.09	3393.94	1922.53	3081.97	6388.63	2500.47	2762.14	3427.32	2801.18	1736.03	3517.55	4305.82	3195.51	3010.30	2735.69	3101.38	1668.79	1922.08	1653.44	1471.84	3031.90	4441.05	1783.19	623.89	649.49	924.81	1203.28	1071.59	937.28
142			23568.73	829556.00	21002.07	5520.07	5402.41	8595.41	6646.68	4548.21	3349.32	5195.07	5478.48	7603.79	5079.25	1848.48	5239.27	14592.89	10687.94	3233.20	1707.80	10126.82	5538.16	5010.39	4807.44	3753.55	3617.73	1756.19	3175.51	3960.58	535.55	1391.28	2158.26	2017.01	2450.16	9132.90	5434.77	1939.65	1951.96	1305.80	2078.86	1700.38	1133.78	2534.61	2264.03	3275.07	3308.92	1024.94	1772.31
143			33796.34	713047.81	30687.86	17421.76	29095.57	37804.94	18747.24	9445.51	18225.89	7860.48	3955.68	2475.76	2912.66	2859.53	5648.68	10590.33	5291.64	4611.11	2530.23	1528.07	5736.79	9033.16	5075.43	5870.23	6777.92	4822.79	1193.12	5206.85	4095.89	4097.24	3970.36	5122.23	7896.39	5377.73	2726.49	5112.93	5381.11	3649.68	2790.60	3541.32	1427.15	2159.99	2374.47	1563.08	967.40	2610.91	2412.28
144			40388.16	418264.65	11786.30	2341.96	4607.04	5940.63	6444.54	6109.08	9361.87	5281.90	6463.82	4896.95	6040.16	3927.21	3120.05	1692.41	6275.82	7038.34	3713.37	3143.55	3522.52	3128.40	1480.94	2902.73	2935.98	2791.63	3322.87	3594.11	3102.80	3067.67	2409.73	2497.14	3001.92	2604.57	3525.23	2127.30	1296.87	2206.19	1967.57	2495.33	2616.94	1531.31	2017.83	2183.57	1814.80	1067.86	1383.22
145			27395.97	640981.68	12138.92	2058.54	5445.21	4695.40	4368.65	1882.22	2792.93	3870.86	1730.34	1577.30	1967.33	3259.18	1375.09	1139.87	1867.22	3681.65	3379.46	2809.86	2082.90	1234.47	1361.86	1426.49	530.40	1524.96	3319.34	1169.13	1255.69	1584.93	860.40	1482.16	2404.79	1320.74	1667.12	2233.80	1751.97	1671.29	1066.80	494.33	637.95	1027.50	2103.31	1449.05	551.51	604.55	763.05
146			66032.06	1801098.12	48556.04	5741.47	12177.39	8754.88	15114.12	6146.41	12194.94	22855.51	8981.61	5140.51	6607.79	13341.28	6793.34	5733.92	5795.03	7042.36	5528.85	6041.83	5567.49	5122.89	3486.94	10408.14	4914.77	1126.95	6357.05	4656.26	1283.56	1133.00	3847.10	1871.68	2402.85	2053.08	2607.89	1094.44	1238.33	1184.73	821.12	1676.70	4640.36	658.25	1182.89	1443.42	1661.73	1157.90	911.32
147			15600.91	227565.78	12186.85	11278.48	6084.43	9160.25	8480.39	7897.71	4061.40	4311.96	3612.99	2785.45	3988.50	3634.86	5317.42	4815.42	5645.81	8544.30	6250.32	4726.36	7672.60	5622.26	2214.58	4022.84	2907.47	2096.47	3602.06	5830.71	3645.68	2468.07	3065.40	2125.76	2373.26	1347.92	1258.34	1209.00	1973.38	1822.13	1308.02	1250.98	1296.64	1015.34	333.48	605.30	1152.46	1433.19	695.77
148			34048.64	468710.12	15373.35	888.68	3062.04	2902.66	10370.84	998.08	9142.56	22755.06	2318.01	8581.70	4765.06	2726.32	11452.94	5539.06	5054.75	6710.35	3327.15	786.45	1550.51	2150.25	1947.13	2453.78	962.20	1052.89	1661.61	1362.63	1262.69	2113.68	1526.76	259.93	572.17	811.54	2569.18	4605.18	628.85	1127.28	1764.01	890.47	757.77	1211.03	1110.62	1073.74	2060.39	971.94	1025.44
149			6439.66	335080.09	21557.09	16203.79	4578.31	2081.77	2363.99	4159.50	3771.33	2983.38	10918.98	7932.62	5644.95	7151.42	6025.69	1419.28	4354.43	8520.77	18383.86	5159.18	6251.67	8351.51	5087.84	1682.45	929.57	2519.21	7038.63	2043.58	4121.57	831.04	1655.61	1332.86	2789.67	6655.71	1503.50	896.90	848.20	1399.95	3293.34	3598.77	2703.00	803.31	589.57	1516.09	1125.98	628.37	1005.36
150			115876.89	5180536.00	68179.50	16611.05	5852.59	7123.27	12395.64	6250.22	10821.00	5750.01	7612.39	5502.20	4382.84	5845.53	4886.32	2915.27	4936.43	1668.56	3322.26	8570.44	6435.79	3948.74	3122.27	5647.38	8272.27	2239.18	3336.28	6313.00	3050.83	2488.45	2095.60	4535.30	3419.44	2536.74	1874.01	3658.49	3450.70	2858.96	1343.68	1427.57	4603.56	2235.51	647.94	1300.38	2623.60	2042.45	2023.02
151			34997.46	894316.68	27921.05	11351.94	10863.12	20076.73	28014.27	13119.00	8664.49	7922.23	5366.16	16618.76	11042.92	6582.74	5110.24	5232.03	6809.03	9747.31	7625.99	13892.50	6713.38	9441.66	5828.54	3843.82	4972.25	6092.59	3248.86	3135.96	4283.53	4880.71	3003.86	3433.22	1934.93	1619.65	2577.27	2850.92	2758.55	3864.42	4027.16	919.00	1799.63	2176.89	2492.37	2316.09	2213.73	4468.38	4788.30
152			28771.30	2645692.50	28964.55	10209.18	21593.95	9926.69	6633.58	8078.63	4270.25	2794.69	825.39	5699.93	6753.92	4998.72	7516.26	6580.81	4425.04	5170.81	5939.83	4849.30	2982.28	3482.79	3260.67	2141.72	2063.14	3719.11	3486.20	4752.58	5208.90	4192.45	2179.48	779.71	1081.64	1493.79	1137.00	1056.71	1402.38	2019.61	1357.41	1761.20	3314.95	1317.43	1028.80	1625.07	1687.70	1815.29	1508.06
153			163728.78	1219406.25	37456.67	24053.73	12470.13	3830.85	20253.53	38889.11	12508.45	9047.36	3612.05	8272.56	7150.79	11334.49	4448.83	5438.32	11445.54	6280.73	7314.04	18359.45	3760.99	1966.23	1927.30	11554.11	4621.81	14440.97	11779.89	4287.85	10599.58	4644.65	7288.38	4942.49	2869.53	2477.35	1153.19	1100.67	1223.38	2040.28	2847.47	4538.94	5447.64	9458.63	3925.32	1050.51	635.95	1952.01	1654.25
154			138591.42	1442505.37	71802.42	13153.22	5112.40	7312.43	4416.35	4958.95	16144.71	8646.30	2761.34	5187.53	5260.10	4524.17	6326.41	6404.85	5141.31	2100.28	1927.11	6485.19	10351.56	5678.99	5013.30	4500.86	3736.19	3454.63	6332.90	4352.31	2680.43	2198.16	2528.98	2834.88	2964.73	2822.04	2652.08	4250.45	2287.22	1231.41	1850.15	1145.84	695.43	645.58	816.35	1080.11	527.20	1220.96	1331.49
155			15712.94	1568358.50	21447.48	11805.55	4664.53	7998.44	4771.96	5656.01	7916.11	3962.13	3253.33	5708.58	5981.04	5116.75	10870.68	7010.03	6690.15	5144.87	2607.81	4646.90	3761.00	6263.10	9074.83	3881.47	7485.25	4637.81	2974.62	3494.30	3397.94	4028.07	2702.32	2253.79	5276.41	962.12	2160.44	1446.04	2007.00	1677.13	2495.88	1643.91	1018.62	1516.13	1364.22	1573.59	2196.15	1655.29	1712.59
156			65277.73	456766.96	13674.92	8034.33	13000.55	9704.98	5382.58	4074.86	4063.26	12247.01	10305.82	22069.05	11590.84	6313.12	13742.65	15220.97	4240.08	3326.98	4563.80	3559.95	4115.25	1789.34	4548.90	2892.45	4208.32	5141.18	6207.23	5453.23	2610.18	5179.82	6059.57	2339.34	1781.46	3637.71	2813.75	1861.46	2997.27	2141.43	3027.17	5256.77	2463.70	1931.30	3148.87	1109.86	952.78	1084.31	1179.21
157			126724.85	5905362.00	90544.28	6979.83	18447.45	5557.51	5572.89	5834.53	4806.11	3467.38	3325.64	4001.39	4425.34	5370.54	2273.88	1509.31	3226.36	2364.83	3004.22	2314.62	3364.24	1591.36	1812.93	2071.38	3717.18	2557.77	1702.32	2189.46	1365.41	1626.57	1497.50	2852.47	910.10	933.87	1905.82	2402.29	1069.57	1301.10	1153.70	551.61	796.30	541.12	908.76	1115.20	1727.13	800.90	752.52
158			19087.35	925594.75	42203.59	20819.46	11661.13	12382.36	16787.60	9607.57	12203.42	5644.35	19710.12	8179.08	9846.64	13075.35	9189.74	3604.82	7556.18	8051.69	6957.40	8336.58	7007.56	5243.62	3697.54	7440.80	10444.70	4856.86	4889.95	5758.66	7984.33	10000.73	6326.44	1733.22	2510.52	2439.17	5522.63	5373.00	4119.67	1892.56	2105.68	1877.69	1915.59	2131.77	838.72	1140.76	1586.29	1946.83	2032.03
159			150763.68	2982916.50	48226.18	10746.17	21445.42	11208.22	9574.15	11488.02	5307.09	9420.82	8641.86	4159.85	11365.16	7248.08	8699.72	14963.78	14435.42	9893.60	5443.07	5402.95	7233.80	3394.67	3046.10	11479.35	8346.21	1333.51	1470.32	5023.83	5314.27	1846.73	3983.65	3624.13	2715.53	1321.11	2755.66	2319.38	1809.85	2597.19	1628.39	1098.55	362.66	1434.15	1744.18	1331.15	1140.64	1176.63	1088.17
160			10248.76	361257.40	5592.85	9325.53	14679.43	8337.69	3892.51	4983.27	7855.78	4653.37	5315.50	6365.94	7001.61	4387.16	6586.15	2289.80	1935.44	3990.52	4668.24	3842.56	988.58	3804.12	1651.59	862.13	1490.17	4380.97	4289.94	3297.00	1836.41	1050.33	1462.52	1351.90	1043.56	1851.56	2899.55	3007.21	480.34	508.12	1801.84	1830.10	1269.53	1229.52	1410.36	988.20	1681.41	540.81	1065.83
161			53465.48	734021.56	11395.28	10038.44	9141.40	2519.82	10473.14	11293.80	5955.28	10119.63	5950.14	4871.73	3256.29	10287.94	8201.36	5027.81	7525.51	6541.55	8155.05	1695.58	1770.05	3214.70	1952.10	1346.93	1926.91	3091.26	5723.97	3050.44	1149.58	2670.68	3260.57	3380.26	2768.53	5739.03	3789.18	2412.21	1412.25	1142.14	743.38	592.49	423.69	585.10	1123.64	984.29	1529.87	1762.89	1679.84
162			67544.68	1002795.18	25648.25	10566.04	19364.52	17799.22	21189.17	26989.96	31692.71	20963.88	23859.68	16496.49	9954.79	18427.28	11686.80	9629.81	21265.85	25503.23	17660.23	20357.82	12443.31	4523.25	7945.19	12100.56	14405.15	6204.09	11238.26	9140.59	7876.45	5877.13	4561.46	4373.80	8765.27	8480.19	7156.73	3542.08	2924.21	2861.24	5864.05	6901.50	7024.07	6184.01	3738.54	4396.81	4813.88	2245.76	2682.24
163			46701.01	1008906.12	24376.87	7950.19	8883.95	7845.06	5108.08	5605.96	5941.40	5362.78	5826.38	7890.85	9476.54	5265.86	5744.66	3698.15	5956.34	4229.20	9518.29	6112.70	2917.82	5925.91	6386.46	6228.43	1432.56	3614.34	6943.25	4282.79	3032.57	2196.18	1570.43	3180.61	1898.93	2243.93	5194.37	4043.71	2258.54	3664.56	2509.83	2877.52	2808.54	3308.49	1657.74	3478.21	3933.06	1870.34	1115.58
164			218179.37	7703633.00	99373.29	26116.39	18740.66	20298.73	28562.77	22858.23	7731.03	13616.69	12758.33	14756.42	22755.21	14431.39	15170.26	3840.08	6135.48	8936.18	12780.51	17528.58	7555.98	7053.74	4689.47	6128.05	6596.45	7713.53	5832.96	2559.94	3127.00	3876.34	3002.39	4734.66	6319.71	4459.01	2692.36	3065.26	3748.66	2157.51	1053.06	4037.10	3845.21	4400.74	5287.43	4443.10	2504.56	2047.23	3920.77
165			226990.01	1852838.37	53026.88	13621.15	17520.76	16712.82	5526.14	23590.76	7326.91	13363.40	9022.55	16711.00	10812.08	5751.73	5114.44	13503.79	7360.82	5652.66	10172.31	10270.35	4682.40	4004.02	6393.01	4446.17	6407.33	5034.96	11214.74	7826.59	3061.93	3854.03	2135.32	5306.71	3869.72	1940.15	5547.72	3185.03	1268.93	4797.96	4120.02	2809.27	1133.79	1541.71	785.86	494.04	1100.91	2743.06	2381.06
166			35909.80	684715.18	19867.90	16634.46	14408.72	12888.70	20633.00	10180.31	13275.90	4092.61	5723.13	9458.37	6760.99	6371.25	10736.28	16505.62	8186.75	5512.76	3817.09	6562.61	6237.51	4967.32	6728.99	3628.82	4487.87	4375.97	4546.31	5441.93	6016.45	6814.72	5344.36	7106.39	3266.82	3375.45	4883.11	2078.87	2890.69	2855.94	3881.01	3958.02	5464.16	2525.31	1907.97	1568.46	1836.51	2332.43	1393.25
167			11667.18	854685.75	11841.05	4041.27	5570.19	9233.89	6249.33	5467.39	3882.45	3236.71	2636.78	2208.55	2931.86	3854.17	5006.49	1560.84	2221.87	4008.95	2049.85	2708.46	2248.39	2709.79	1530.26	1688.97	1843.69	1493.86	2623.04	2843.21	2534.34	1119.72	1060.08	1824.04	1769.61	1544.48	1306.48	1333.71	1315.26	1369.70	1713.29	727.49	950.75	1396.63	1426.17	995.69	1250.35	1113.23	703.51
168			72465.99	1064695.62	23554.54	6086.14	10971.43	10426.49	4980.89	4720.52	10239.37	12149.77	6106.56	4180.19	3229.10	5891.50	2334.16	3490.13	5653.69	4805.12	2785.93	3959.38	4279.35	3109.89	3048.70	3175.40	3873.36	4230.42	3339.15	1826.10	3515.40	2351.55	1896.47	2799.86	2101.51	3107.05	3488.48	1271.79	1885.01	1458.64	924.58	1203.99	862.21	1381.87	1529.22	1346.47	1526.47	1252.95	1276.67
169			104631.39	3260225.00	63196.46	21701.17	27212.98	19711.72	11676.12	10494.31	20524.55	20865.12	18996.33	5055.20	8587.53	10991.55	21666.49	10653.29	9455.66	13056.23	9679.36	8853.23	5519.40	5742.51	11639.67	7663.04	4644.35	8332.37	7813.73	6635.84	5322.69	3765.84	2564.22	2173.43	4850.70	5892.43	2546.73	3512.26	3916.22	5088.17	2953.43	2927.07	2759.89	3174.34	3228.05	1967.55	4048.58	2577.84	2025.84
170			26007.98	297203.50	10921.45	5138.08	4839.00	6984.79	10643.97	13107.92	4145.20	4011.39	4960.22	8527.50	7745.88	3678.53	5042.05	6484.65	7485.35	9280.03	7191.10	4059.85	5224.17	6235.19	4605.18	3031.05	2780.65	3446.37	5379.66	4133.03	3952.97	4827.52	3444.60	2367.58	2228.73	3377.78	2527.51	3568.92	2959.19	2027.30	1341.70	1871.41	2247.59	1525.32	1888.26	3158.10	2973.56	3440.27	2396.06
171			37414.50	1425759.00	73389.50	60651.44	23133.57	11375.59	8982.73	14320.96	11101.79	16984.25	12626.22	31609.41	13171.63	16199.17	6324.40	16702.81	23012.75	18232.33	17470.45	8268.87	12382.01	7613.78	11103.27	14653.21	12037.36	7753.90	6130.15	5245.94	13136.54	21250.88	8386.62	3699.24	2665.16	2437.95	2023.42	5026.25	5339.41	4213.48	5926.32	14559.84	11497.11	5544.84	6023.53	5382.83	4495.35	5603.35	4423.55
172			8588.60	851638.12	49484.33	11823.87	2639.52	3909.99	6888.80	3618.32	13627.97	3960.92	2230.52	5249.29	5429.65	10153.35	6508.32	2869.38	5826.29	1658.50	1205.41	900.47	5891.34	5037.80	6526.63	5770.82	1203.71	2318.43	4869.77	2948.83	6468.25	3449.83	2514.40	1556.38	1048.65	1271.17	1312.13	1374.79	1537.40	2862.06	2456.64	751.20	1581.04	1468.23	779.03	2104.93	1254.61	2934.11	999.10
173			54417.96	1057188.75	43150.26	10527.59	32395.18	9268.03	5201.24	15855.41	26420.52	11817.68	8680.69	3729.88	13293.79	6390.31	17751.30	13179.27	6742.84	3944.32	7175.09	11896.98	8976.06	8214.07	11803.37	11812.27	5666.07	1540.70	4603.14	7741.96	3112.63	1926.80	1150.62	3633.89	4277.86	3191.08	3316.12	2811.64	1495.70	1941.19	1512.20	3063.55	2221.52	220.82	816.72	1747.57	1338.53	1009.64	1100.47
174			22621.24	438006.06	17385.59	20356.49	11782.67	7638.41	5618.04	11117.37	15828.83	16722.91	5843.69	7119.82	9249.70	5966.05	7061.25	5161.06	4150.03	6133.80	5001.44	4097.86	5081.07	5100.05	3310.24	4954.21	5115.65	9230.06	7403.63	6669.79	4270.20	3290.01	4167.02	6930.46	5027.76	5022.53	5632.24	2919.64	1566.54	1471.47	2269.91	2351.17	2399.40	2071.54	3227.21	2701.62	2533.24	2691.48	1297.86
175			834131.06	8583083.00	219172.01	11237.63	14865.18	14660.07	8066.81	9266.49	7535.73	9702.07	9122.52	8762.57	6065.29	6645.90	4123.39	10079.65	10755.84	7673.52	5188.38	3119.20	5517.15	9964.08	5823.50	5091.22	4935.35	2937.20	3019.99	1741.47	4292.26	1157.96	3142.84	4930.38	5031.64	2206.98	3482.96	3236.61	4077.70	3528.88	2039.60	5597.40	4738.46	1775.76	1683.42	2087.23	2061.03	1844.37	2581.36
176			28782.21	121204.54	21153.42	8979.04	8644.50	25727.16	18996.19	10797.81	22262.84	26909.68	6288.95	30452.59	41823.69	24693.61	9987.33	15869.43	22654.03	18158.27	10079.92	10089.85	4819.15	3780.08	7483.62	5081.68	9822.09	9847.41	14698.76	10794.21	2737.71	9464.70	10890.01	10215.88	4661.54	3440.81	4544.32	6975.64	6950.58	10667.61	7492.33	3072.26	1689.66	3611.31	3665.94	3431.27	2745.10	2388.60	1476.81
177			14311.93	1434334.25	26742.70	10260.87	8555.52	20173.64	17089.42	6813.82	3479.58	3577.20	3500.89	3401.30	5395.72	5547.59	9969.82	11284.09	4504.64	13561.24	17305.53	2607.61	6774.40	4022.55	9762.66	5179.52	2949.89	1935.84	5151.63	6100.75	7034.80	6480.15	2063.00	3465.08	4800.28	4703.45	6259.41	5163.70	3117.41	3469.72	1738.95	1164.11	3209.30	3470.13	1874.10	2129.49	2271.49	2356.27	2067.17
178			17061.00	557878.06	27614.87	11615.53	6978.34	4593.94	7883.21	16063.81	10516.16	6279.02	14292.25	7664.80	12367.69	6265.27	6313.80	6324.51	5090.36	9124.91	4495.72	5631.35	7858.12	5728.34	7573.02	3910.40	3044.56	2417.98	2847.68	1511.14	4012.53	6323.35	1793.68	2755.64	4357.93	2327.70	1617.15	2541.49	2522.05	2137.37	609.09	2703.21	1874.56	2339.93	2381.84	974.69	1285.23	2180.07	1937.45
179			46347.02	865520.43	40059.76	43722.75	47758.21	17589.96	8112.94	29478.38	38854.50	34816.40	17111.75	18232.18	52542.43	17786.32	20604.39	16318.03	25908.17	21829.83	15564.96	7075.08	3061.28	12216.76	14155.10	18929.10	8803.54	5551.96	9939.58	14555.46	20723.00	11915.16	8035.86	9748.53	5330.36	2652.68	4758.01	5844.74	2303.40	1908.85	3076.98	4307.39	5676.23	9149.65	1565.12	2692.35	1972.10	2134.41	4920.23
180			7996.05	163775.70	15802.62	47647.89	38447.73	6385.91	18514.00	22319.75	15459.74	28294.43	23827.83	7983.84	3474.10	8222.09	4452.50	3782.09	13229.83	3734.74	2625.74	7943.83	11650.12	6334.73	2481.43	12662.43	4169.99	7813.75	5287.31	8436.13	6407.80	708.14	1772.86	2902.19	1754.80	2921.15	2840.17	808.87	1845.24	1322.10	839.44	2680.51	3295.52	1131.36	505.00	857.22	2693.91	5358.23	3484.65
181			43700.09	7438527.00	64281.85	9660.98	12515.68	10718.26	7204.69	6900.36	4920.67	10018.38	11139.31	2524.27	4684.24	7379.07	2520.61	4624.71	4593.17	6193.78	3582.31	4554.24	7621.94	7024.12	3508.58	3025.87	2570.58	4558.89	5943.69	4678.30	2343.42	3174.45	3223.46	3457.97	2548.96	2208.91	2231.45	1722.38	958.00	1947.58	1440.36	2227.97	3209.40	4716.29	3106.60	1464.11	2000.83	973.19	2778.07
182			30525.71	119726.61	6317.27	13667.91	9629.91	1858.35	1733.29	5792.42	7210.91	5141.38	1987.28	4724.16	8556.61	9269.11	7428.24	5055.74	3143.11	1979.48	2978.67	2801.82	2781.37	5373.13	4372.15	5818.66	4307.46	992.19	2483.75	2127.84	2480.62	3327.47	2590.58	4782.22	3168.30	1540.58	1274.66	2047.94	2504.55	1032.07	1396.05	1386.85	1006.78	952.06	1362.70	959.89	885.25	835.02	634.09
183			4372.12	586697.93	21452.27	7047.52	7827.56	4767.19	4942.98	4415.08	4856.92	4508.41	4563.23	8235.73	4180.20	2066.80	4957.02	6755.33	4349.52	5847.69	10382.55	5382.90	2822.80	3843.04	5217.52	4197.89	2898.79	1955.10	2278.43	1575.45	2824.31	1673.08	2278.61	1540.65	1622.32	1522.27	1902.44	1921.97	1460.50	2046.29	3129.60	3613.14	2173.78	1556.39	1272.55	812.12	887.24	913.05	1993.98
184			91503.03	647206.18	21418.86	12410.57	7927.41	11947.29	6394.94	2924.65	6098.41	4464.21	3062.18	6026.42	7400.08	3763.55	1683.85	8729.66	7422.89	3288.01	6314.73	8376.75	2686.85	9567.80	15364.36	6481.69	2540.48	5563.85	5496.53	2914.67	2239.12	4481.27	4952.53	3096.72	2174.54	1308.86	1615.94	2417.39	2788.45	4064.04	5310.85	6365.92	2778.36	2363.71	2554.61	1847.25	1484.84	1474.49	905.57
185			20038.04	573060.43	16348.43	11454.83	13771.33	4159.36	8238.78	4669.21	5362.33	2354.03	5761.21	2045.14	1681.91	3045.80	2870.36	3469.23	10852.89	7263.83	6610.50	4580.30	1894.37	3402.43	5258.14	2240.60	2078.86	3710.96	5979.36	2860.32	2226.61	1365.97	3592.03	3017.71	2212.92	844.16	485.37	1809.11	1098.54	1912.34	2929.29	863.19	1827.26	2166.09	2689.06	1776.79	1319.71	1430.43	1574.31
186			11214.81	353061.78	14528.39	19918.16	17124.04	19719.41	7135.38	7059.86	8358.71	5518.51	6209.90	6036.67	3286.01	8642.12	21118.90	7260.64	4176.42	8065.04	18551.01	24496.62	7143.28	3712.50	9405.59	16228.32	13386.50	5427.00	3299.01	1879.55	3456.61	2764.93	2810.65	1307.93	6268.47	2894.89	2386.04	2061.67	1510.76	2116.32	1282.06	1373.65	2147.43	1882.14	2251.03	1555.45	2360.67	1303.23	2012.17
187			39789.13	1415238.62	185103.96	87282.83	38160.58	45718.19	104543.42	99111.27	45027.19	24429.62	20855.63	51040.66	16742.51	16808.47	19959.89	19456.40	14597.09	12962.41	18304.53	40107.51	35504.80	15054.54	14955.50	27119.67	27726.95	11878.09	6021.60	10681.78	13800.39	17079.52	21518.90	19633.71	22913.60	15390.02	6614.16	4989.48	5000.74	6730.14	7971.63	7371.08	4862.03	9007.95	6780.15	2606.35	4651.77	7107.78	3656.18
188			21366.20	870001.25	28277.64	11909.24	13658.82	6773.97	4366.15	5999.65	6717.44	8502.13	9669.89	5960.47	7121.08	6556.74	10825.98	1954.02	5467.62	8136.12	6718.47	5374.58	2512.05	6081.13	6332.29	3416.83	4593.67	5119.12	3313.20	5439.89	3064.04	2620.31	4524.22	3075.85	2607.50	3337.68	2274.19	1188.16	526.48	455.47	905.78	1686.82	2536.99	2417.42	2374.71	1495.94	1626.86	1131.24	1212.09
189			18693.93	3729610.25	39388.92	19500.67	15929.38	6173.48	8254.46	20047.91	35476.60	12107.63	4328.07	7201.21	9904.17	18874.98	17290.25	25135.24	21046.11	13864.21	14087.58	3221.21	12919.83	11558.76	9645.61	11143.81	8028.26	9879.83	14063.58	12285.40	4660.77	5472.86	7407.99	5436.32	2405.84	6009.33	4976.76	6425.89	5313.97	1698.40	1669.16	2894.05	3920.92	8548.13	1751.11	1795.75	1174.06	1862.10	4116.67
190			8730.86	366866.68	33432.80	28240.36	35342.39	18766.73	14315.42	34467.90	36996.41	8458.61	32876.30	44600.32	20453.67	11751.83	6364.71	14585.73	12678.69	17368.35	25927.55	24728.96	10306.36	10537.84	7197.53	16147.09	10294.52	4367.62	4346.56	5383.42	3774.89	7798.90	6720.69	3495.03	3205.79	6081.59	4379.07	5255.86	6638.81	6119.75	1727.05	8282.70	7665.95	6738.95	3782.30	1516.07	3116.05	4041.02	2979.83
191			27855.58	384440.46	13917.89	4787.88	2466.35	17385.71	12661.62	8278.31	2089.85	1742.81	2678.44	4858.92	3613.07	3703.28	6870.83	3466.36	1941.55	3160.05	5510.98	5547.28	1511.13	4668.78	4793.02	4124.74	3008.54	1484.97	3364.11	1882.33	1900.94	3746.50	4354.70	2151.73	1636.05	2598.56	2363.23	3905.46	2975.55	2306.75	2169.66	1865.25	1631.65	2109.96	228.64	1609.21	1936.88	903.39	1284.35
192			43461.76	592650.00	10265.32	10005.43	4065.01	3922.64	3581.53	7636.69	2695.73	2995.07	4508.34	2809.66	2399.33	2526.81	2681.38	1704.42	1865.32	1292.19	1637.33	2010.24	1309.65	1091.11	2078.29	2281.42	3226.67	1879.86	2027.97	2349.42	1178.61	2226.76	2300.54	2473.88	3004.09	1871.02	2692.67	1587.98	1925.47	1184.31	445.33	401.47	1055.69	1493.50	1129.19	962.52	403.70	899.81	1114.58
193			6290.35	139987.45	27224.56	11377.95	7440.92	8723.04	6390.14	7475.10	7068.49	7241.71	6389.07	5484.29	8281.36	5484.15	905.02	5102.93	6516.89	4291.05	5020.01	12154.76	5899.47	7964.02	2130.26	2283.69	8147.50	3884.75	6064.45	8004.21	1992.40	3201.47	2514.75	3480.30	2678.97	2350.58	2454.15	2894.80	1922.63	1729.40	2521.06	1890.78	1092.05	837.96	1082.93	1744.85	1017.35	749.14	575.91
194			315231.96	3495945.00	65986.60	14171.91	24460.16	14962.44	10460.48	15860.62	12377.11	10294.74	17860.53	10429.19	6126.02	8371.21	26084.25	17855.50	9339.08	19518.02	12920.09	14667.31	27462.54	12839.79	10122.14	16222.08	7881.37	3063.46	4409.53	11020.46	5795.49	3363.39	3696.24	3066.63	4332.56	2781.38	1967.31	3249.03	2497.13	2571.64	3051.88	3273.83	2992.57	3498.33	1250.78	2837.29	3550.90	1992.23	829.49
195			39031.83	412478.50	54155.56	13135.90	34437.12	16888.43	8808.67	11775.72	14380.37	7709.37	7973.69	6494.71	3986.71	6458.20	9384.10	7355.31	7596.16	15962.13	8575.57	13681.79	10915.30	7861.11	9355.71	4952.67	7582.83	4673.06	6782.20	6736.82	3685.77	2864.47	2622.43	2477.06	4909.06	4579.88	4307.67	2568.17	4222.03	3569.89	3472.00	3559.43	1379.31	2824.85	1466.55	3384.19	4707.51	5715.06	4062.94
196			127364.96	475215.18	18024.36	6781.94	7889.98	3465.48	2600.84	6976.06	9135.93	5816.78	7858.76	6245.12	2861.84	4109.97	2942.40	2925.41	1416.71	5778.83	3618.48	3889.90	6756.94	4319.93	4898.56	3679.23	3519.10	1176.50	2513.19	4272.14	2651.94	4077.97	3967.08	1851.19	1981.29	918.46	958.73	1207.57	894.17	813.16	379.84	1344.16	1213.37	1366.33	2468.44	1144.64	742.84	1321.42	950.85
197			21138.18	901177.81	42838.03	8357.03	18797.70	8403.32	4811.32	5571.45	4222.57	5470.60	4212.57	6308.96	9885.86	4827.97	3451.42	7947.73	3957.94	3584.28	2843.81	2806.94	4579.22	2041.14	4027.22	2557.84	5186.72	4551.36	5335.27	5956.78	6750.32	1972.31	1516.44	3132.17	1538.56	929.70	2216.16	4539.47	2819.27	1605.38	2476.00	2567.34	1938.59	2532.54	1148.51	2815.66	2228.77	2293.82	3122.61
198			40981.67	605599.62	26630.47	16255.49	13467.22	25811.57	12633.26	7254.21	10688.35	16701.59	4959.41	18351.05	34851.21	40287.56	10117.77	7127.82	12233.67	9642.04	9874.46	7905.17	3850.76	8099.91	11611.26	4356.13	2462.45	3567.09	2638.74	4363.21	4994.38	4695.77	5497.84	2470.64	4073.95	3284.27	1648.91	3630.51	5677.25	2959.01	4059.36	2441.56	2115.32	3420.75	2587.70	2138.97	2239.45	4430.24	1359.58
199			18006.94	270111.09	12422.15	6054.11	19815.22	16245.49	6628.81	9694.59	6756.21	6460.48	2990.40	6610.05	7095.26	16302.78	5414.94	3931.28	7210.53	10946.59	5098.91	2759.90	4103.82	6679.09	3328.45	2778.16	3151.47	5047.47	3033.17	2006.71	1945.04	1340.81	1709.72	1676.25	5716.74	3917.47	5136.77	3651.87	857.76	1192.16	1887.12	1880.70	1293.09	655.13	1007.48	1441.39	667.96	1959.72	3149.84
200			46487.12	1090687.12	14836.92	8232.95	15196.67	25205.94	33997.82	25512.93	11697.94	21406.55	27301.48	8236.76	9476.08	25409.57	17158.89	13113.30	6209.43	12808.05	13424.01	6857.24	5783.18	5236.50	8380.77	6961.96	8604.20	10867.25	6584.88	3729.47	1559.78	2333.65	8450.37	7460.10	3903.86	2580.95	3524.28	2238.85	2191.97	2733.45	6544.31	3832.98	1097.09	2507.34	4955.79	4236.38	1186.05	1000.37	1018.75
201			15182.93	214327.03	6355.85	5334.04	3172.78	1890.25	4790.02	2619.42	1259.20	2246.22	1413.43	5974.96	5163.40	1838.31	1566.53	1610.04	1276.96	1386.63	740.54	1229.48	1693.44	1211.31	1673.78	2167.64	1280.87	720.63	727.97	485.14	491.23	476.11	858.67	995.62	1301.01	720.21	610.09	303.24	304.50	203.79	360.99	576.02	683.08	612.93	457.05	347.47	346.58	385.47	364.57
202			12870.22	215628.98	20865.76	17070.64	20772.79	13946.71	8231.76	9869.83	8117.24	4022.43	7050.82	5135.22	5552.29	6086.52	10283.84	6980.14	9831.79	3056.56	5279.48	9894.70	4493.54	3603.90	8237.73	6076.20	5112.88	6427.40	3898.59	5737.34	6919.18	7057.39	4876.83	6043.67	6436.13	3260.58	2501.08	2904.51	3502.20	3711.52	2892.45	1871.93	2137.82	2474.93	2252.37	1447.96	2418.63	2922.04	1993.26
203			26820.49	929474.68	16618.83	3976.38	5357.34	3532.66	5764.01	4634.00	2506.72	2858.96	3043.45	2652.05	1271.11	1968.10	4328.98	5627.35	4738.04	1281.47	1165.58	926.35	2665.35	2657.79	2717.46	2138.25	1028.80	717.86	211.61	455.34	719.63	1369.43	1792.29	2564.76	1446.08	2106.36	2319.35	2312.16	3247.80	1178.30	1093.15	2880.41	1288.73	1389.11	1827.60	2182.19	711.03	1739.90	1640.82
204			47325.05	532254.43	45698.15	8657.32	17073.24	11420.87	20982.08	26817.43	6647.43	8929.60	11617.17	8094.62	12165.19	11677.23	19536.97	13119.45	7619.04	5445.97	8085.96	21566.37	2169.42	11999.41	40488.60	41450.11	23782.46	11063.13	6538.22	6248.94	3110.82	7854.15	9411.18	13540.20	11839.56	11593.97	5777.04	3974.31	9907.75	6917.45	11052.59	3160.25	3441.05	4173.40	2579.33	5485.81	10136.73	4156.40	5072.76
205			45799.09	2324048.00	59624.56	10552.71	10709.25	23476.32	32782.22	18382.38	11115.52	9950.95	6032.65	9303.82	11732.79	8383.34	8961.52	9219.38	10141.01	8419.75	6743.78	6065.67	6722.54	10418.12	7211.55	5713.77	6595.50	5258.76	3171.62	2388.67	2030.73	2236.66	4759.19	4483.81	2751.90	3853.99	2241.28	2083.95	2039.39	2259.48	1395.40	1438.23	1657.21	1353.64	1214.98	2912.20	2918.54	2725.74	1315.34
206			31711.01	273616.12	14285.59	15958.86	13835.98	14500.06	9017.60	8541.13	15346.19	15447.86	7955.53	3868.54	3401.71	7645.73	6636.37	3146.61	9542.81	7498.89	6760.26	7656.55	10456.10	7464.87	4624.34	3594.05	4424.98	2101.79	1691.76	767.51	1493.49	2649.51	4310.42	7541.47	8654.01	3297.54	3804.16	4526.97	5036.80	5691.48	2804.25	1554.70	3584.95	2954.99	1904.47	2257.77	1283.98	696.85	1165.77
207			39559.54	1369601.50	24340.56	15296.37	13636.90	14238.85	24085.46	11966.55	11094.44	19344.70	13342.45	12981.15	14319.40	16883.54	41391.57	18975.46	5515.12	8059.93	9015.85	11095.25	3173.66	2777.01	2556.92	5849.10	2449.32	5368.87	2803.72	6458.12	6755.92	3116.55	2764.76	3328.03	5648.37	8479.40	2119.93	3326.80	6477.60	2582.48	1445.64	1708.16	2391.30	3791.39	3010.15	1859.23	1132.69	1332.86	1633.94
208			38657.34	439272.18	30668.00	20891.59	13654.56	11919.22	13217.37	24469.99	45092.10	22704.91	13158.35	14344.29	6790.73	3889.51	12688.59	9208.12	5514.96	1294.81	2197.59	1288.36	1014.00	2900.32	3639.38	3727.90	2691.47	2042.84	4647.30	3632.44	5613.81	4012.15	1719.42	4695.48	4792.11	1675.98	1432.82	2006.00	3075.47	5262.45	6723.16	10773.88	5772.53	1721.49	1194.50	502.18	1172.68	451.48	799.77
209			7226.56	421012.06	9605.25	5292.43	1854.27	4081.58	5346.48	8022.84	10151.06	8849.54	15392.79	13997.62	7436.63	3357.66	3516.69	2986.93	2999.66	2120.22	1642.89	4336.18	4232.33	5631.14	4688.22	1717.33	3429.38	1278.67	2864.23	4004.10	7310.94	7418.88	2455.24	1803.79	3068.80	4224.90	4972.32	1592.88	1096.66	1988.32	1505.15	4140.53	4451.15	3119.67	2724.42	2101.47	1482.10	1206.93	864.26
210			14639.37	536561.06	31881.70	26560.75	18141.21	10250.71	12859.04	6989.10	13140.62	13432.74	12194.56	11756.04	23421.96	13030.25	4409.16	4508.11	18342.18	20847.43	9705.67	6088.14	13936.75	13064.55	7021.62	10553.12	4359.18	7027.57	9006.70	9987.73	18154.17	2331.79	6816.09	4018.91	3337.77	2949.82	3444.01	2435.92	6776.73	6469.51	1639.65	5332.09	3789.58	2495.70	1841.93	3486.18	1811.09	2282.56	3208.92
211			35022.32	882712.18	38576.25	19344.28	16842.39	22691.74	8810.69	16344.27	12226.89	18632.77	12477.21	16803.62	9415.97	9785.73	7975.24	18642.15	8252.35	8505.00	3895.21	4215.18	6152.25	7261.32	8508.81	14272.79	13138.67	10133.27	8042.30	7231.71	4166.58	2125.97	3801.73	2808.45	1170.31	5920.38	2872.14	2817.98	2254.58	6596.02	4897.25	3701.91	4002.47	820.58	1782.00	1163.35	1250.31	1054.75	1747.56
212			13414.98	220462.18	8346.87	2839.67	1691.25	1477.97	3054.79	2458.67	3154.40	2999.93	1967.11	1169.10	1377.77	1997.44	1314.40	1771.84	1185.35	1652.26	1484.52	1579.37	1430.40	1066.36	1555.62	2025.18	1376.71	2185.88	2017.16	1666.98	1409.38	1621.46	1545.02	3548.74	3021.36	699.64	617.46	927.88	779.77	913.86	989.12	766.36	658.00	521.34	852.82	559.35	309.31	346.36	784.99
213			16919.75	486018.03	17618.25	10057.56	15552.90	13792.07	19492.33	11734.31	15310.52	20818.10	12574.67	15887.88	11809.88	16490.97	9878.11	7087.17	5237.85	13397.39	13061.49	16099.47	6152.00	4907.79	7483.68	10568.92	14572.16	13664.86	6971.00	6109.31	4345.89	6511.47	7399.82	1928.25	3952.40	1691.17	3097.44	3088.95	2590.52	1219.97	2984.89	2190.35	3200.51	2563.70	2004.68	1189.59	1941.66	2258.86	2305.09
214			20638.85	893035.43	35198.01	3742.31	10882.02	7101.88	12092.93	9857.29	5870.04	5105.94	4206.37	5044.50	6474.05	3889.84	1817.91	4041.33	7711.94	4197.01	3738.22	3381.43	6324.70	5979.93	4557.39	2744.85	2281.75	5424.12	3349.92	2498.20	4450.42	5125.21	2731.28	3787.72	4581.06	2417.31	1736.34	2357.23	2199.23	2589.48	1905.79	1025.52	1478.60	1615.29	488.18	797.88	4425.43	3460.63	2361.96
215			20607.21	413640.90	9580.84	5564.84	9899.83	10894.95	9985.52	4883.99	1971.90	4912.06	4497.02	7119.21	8866.81	10062.43	5331.21	5513.17	4005.26	5486.54	2905.52	2993.23	3678.08	3189.86	2940.85	3760.00	3760.47	2013.29	1493.69	1711.78	2031.01	1774.81	2402.88	1161.14	1735.85	2308.53	1405.31	1163.52	1312.76	2699.06	2735.83	1539.00	1071.63	1318.61	926.51	758.42	1120.73	1035.39	888.96
216			78025.00	811955.87	24826.41	15996.74	27369.16	30019.01	19731.31	19478.17	46415.94	13131.70	26923.09	28823.86	19252.73	17707.57	16420.72	36117.90	25162.33	5543.48	5342.19	5525.43	4810.60	3263.57	5746.33	11286.28	17956.94	4309.76	4352.94	5217.39	3524.56	4290.47	9520.55	14046.72	8583.30	4283.29	4112.33	3631.58	3063.08	2219.74	1763.56	2164.46	3517.83	4338.79	2104.21	1735.44	3469.42	2585.55	2120.11
217			25667.31	2756923.25	82324.29	45536.57	39169.68	17604.39	22292.32	16943.45	17224.21	36213.02	31175.80	39202.68	18026.24	12003.33	26459.06	22814.20	31455.17	15578.01	8670.31	12681.35	8755.82	24891.46	30158.67	26118.55	16574.42	11914.71	10047.24	12438.77	10483.49	10062.93	14454.20	14295.85	10537.06	6441.81	6012.25	6906.32	9770.38	8105.66	4776.00	1233.20	2947.66	8844.16	3213.18	4127.01	5598.43	3253.62	3488.01
218			20097.38	497461.50	25069.99	11870.30	5348.46	3185.26	3410.50	2949.48	3317.47	5140.58	4105.00	3964.02	4965.68	9132.93	5201.59	3359.86	5685.41	1445.72	3733.40	3671.17	4899.58	5236.28	4156.55	3095.04	4487.64	3982.90	3085.78	2839.28	2190.55	3134.77	3700.77	2852.97	1724.16	1380.22	910.68	1175.26	1653.05	1886.98	1906.83	1364.76	1061.69	650.25	635.95	915.34	1256.37	821.44	1227.89
219			17581.31	1386588.75	45275.14	9793.86	16682.80	28697.37	26456.91	3523.08	5319.61	7102.59	15965.80	24123.35	24082.77	7961.71	4655.16	6594.01	13746.47	7963.04	4794.16	5025.01	3691.58	2659.15	7080.15	6525.76	7315.93	5953.61	6962.61	7236.67	6692.41	3993.48	6617.86	2926.54	1012.12	3359.01	3293.95	1996.35	899.66	1573.87	2967.18	3803.53	1472.31	4040.95	3363.79	4394.27	2827.36	2283.82	2041.37
220			8826.96	745632.25	12937.53	7990.52	11184.68	12529.20	10745.90	16247.80	7229.61	2240.08	3400.02	3706.14	7468.10	4959.32	8005.72	6176.38	4507.28	3369.70	7520.40	9754.82	3622.96	3694.66	3082.95	4621.42	1824.34	2874.31	2886.02	3164.47	3386.70	5640.10	4101.92	1915.31	1210.38	2983.64	3078.98	3409.80	1849.59	2707.39	2352.59	1604.01	2668.67	2530.05	1575.25	604.44	2125.18	1369.95	803.65
221			29940.78	1262380.75	16903.13	5383.35	7461.71	4616.15	21617.05	15133.98	5334.07	5340.87	6432.57	8272.88	11547.18	11178.56	7230.59	7257.06	14806.82	11162.33	14917.10	17653.71	5682.39	6070.79	4250.60	7718.84	2664.16	5210.54	1734.83	7654.36	7782.86	3983.87	4184.63	2582.18	5661.68	3898.28	2526.15	1728.05	2744.15	4548.98	2468.38	1793.33	2564.67	2965.00	1814.94	2161.70	4227.16	1822.57	1538.40
222			10314.32	237046.73	12600.14	3475.24	10994.15	16815.24	11405.95	5071.76	5275.64	2715.71	3894.87	9617.49	10988.56	8642.27	9634.57	2527.67	1833.31	2017.57	2454.02	4640.09	4099.40	4102.26	2096.79	2168.17	1250.11	2589.57	3488.81	1900.24	3945.23	5144.74	1678.89	2170.67	2461.06	2818.68	3084.25	2860.76	3838.73	4454.24	1088.61	898.82	1508.61	2353.37	1078.60	1561.20	785.30	918.47	1425.01
223			22073.84	845561.06	35096.29	16198.29	4075.85	8847.54	7481.28	2797.35	7233.18	11337.37	11421.01	4691.93	3722.26	6424.57	3976.93	10132.42	3923.45	8206.45	9173.78	6969.80	5005.87	5487.98	4151.88	2656.30	7519.53	5649.15	3211.30	2463.57	1781.90	2901.46	4883.28	4540.79	5007.77	3696.65	3249.58	3056.77	1328.71	853.22	1695.64	2366.77	789.90	2081.97	3457.61	1452.88	667.28	1147.04	822.93
224			13050.61	490450.43	17829.05	9709.68	3868.56	6377.14	4538.76	9155.78	7621.56	3821.99	6499.79	9281.05	4307.91	5194.59	5858.57	8894.29	9189.26	9702.57	8976.37	5232.20	2706.62	6846.78	2568.79	4725.67	4876.97	5741.63	3491.24	2027.66	1911.03	6140.09	4117.15	2018.43	2282.48	1517.27	894.09	1100.35	843.13	1289.70	1578.51	1582.46	1579.66	3330.68	1720.60	1300.92	1379.97	1376.35	2996.59
225			13156.79	211198.84	5917.38	10605.99	12914.05	5278.59	3909.15	18074.84	15245.78	11529.86	9206.12	8617.79	9596.97	6365.08	1602.50	3719.06	3268.15	4089.74	3873.75	7923.49	7838.49	9675.70	6802.38	4349.79	4235.90	5394.69	2210.70	2318.59	2750.86	4729.91	6626.73	3426.59	2042.18	1639.35	1837.70	1816.56	1952.44	1876.52	1489.39	885.76	1365.30	2214.17	2496.46	1513.00	3598.89	2700.00	865.00
226			28915.19	464996.46	29086.69	10005.34	8966.68	9792.35	8143.95	4396.49	8986.17	13189.89	6040.73	6440.94	7604.31	8206.45	4346.25	11047.66	9417.58	6087.24	8835.29	4649.77	3742.07	2770.15	4090.06	4872.20	3805.16	2200.10	4742.81	5620.28	5167.62	3348.08	2339.22	3684.02	1707.67	1454.59	1570.73	1260.81	2680.70	1099.44	445.26	1327.07	779.93	1288.46	1058.91	1817.97	1104.73	1176.35	611.25
227			151238.18	6493815.00	83179.90	27245.03	34244.37	7839.88	16598.54	21137.39	10139.39	11973.83	11626.98	14534.40	16060.64	8685.14	7962.32	10398.50	3502.31	6115.14	12102.15	6864.72	4891.07	3942.62	10749.45	3320.20	3022.54	4819.40	5000.38	2437.09	2012.06	1037.64	5107.28	8027.74	6523.10	2481.68	1071.10	2271.57	2411.03	701.09	1184.39	1256.82	1047.79	1990.56	1971.17	1194.05	811.96	693.42	1852.92
228			24391.58	483933.78	40741.33	33960.91	14938.33	13574.25	15907.24	26901.27	23332.24	12125.05	21360.18	14934.97	14910.98	15934.56	26602.33	12550.89	10053.83	15130.32	11751.90	5828.88	6989.19	5527.35	8838.96	19525.43	12905.40	14131.45	5560.38	5002.24	8536.53	8279.61	3940.57	2727.12	6585.49	10699.83	12214.93	6805.64	3270.30	2857.79	1371.85	3173.87	3116.11	4690.87	4550.81	5221.24	3971.45	1518.77	1395.24
229			6578.78	99561.53	13126.19	9838.01	4338.56	5389.81	3313.47	1946.40	1726.28	4666.24	4751.70	2595.92	1399.96	1589.07	1360.69	1857.46	1869.96	3456.13	1517.35	1829.02	2408.44	2674.26	2555.44	2776.56	2079.71	2000.84	1627.50	953.73	922.30	743.34	1190.27	1867.33	1304.50	2077.03	1068.74	810.69	1211.10	916.65	1405.89	795.28	815.55	1540.94	1613.38	470.36	566.85	506.15	351.25
230			18209.79	215221.68	23118.29	27006.68	11752.63	10853.42	18073.61	9369.06	4829.86	4814.29	7114.62	4262.68	4572.16	7783.18	5882.65	10014.72	5390.74	4082.26	6847.42	8252.73	6858.74	4900.45	4466.94	4342.08	4208.77	937.46	3551.67	3776.52	3948.52	3491.60	1227.62	1301.01	2107.30	2479.62	1472.46	1211.71	685.61	1891.66	2378.49	2021.64	2392.70	1282.26	1408.92	1577.03	874.23	1368.69	869.86
231			80036.39	237856.48	11202.29	2580.83	3208.90	2690.00	4171.32	3393.18	1756.92	4749.46	2631.01	1986.51	2939.08	1829.67	1467.75	1880.44	2406.23	3925.72	1855.82	2131.10	3394.41	3040.41	989.30	1454.63	1979.70	2552.55	1659.85	1391.79	1798.23	1411.88	2045.86	1430.99	1382.08	1985.13	1647.20	1715.90	1573.91	1203.27	1384.08	863.70	507.01	574.75	547.26	412.50	603.85	453.98	710.09
232			66482.16	420257.28	47316.77	18045.18	26632.95	26684.25	30247.57	37382.95	30389.44	33574.17	19933.27	14389.18	8832.56	11006.49	22131.19	13848.81	15913.40	24250.18	11124.87	5909.86	7144.95	13393.77	15295.32	11913.90	7163.45	10910.37	4095.68	3678.37	4143.82	6396.13	6746.63	8848.42	5561.02	5918.46	6455.35	6356.13	7235.55	5933.64	4406.74	1990.02	3012.65	4585.20	2930.83	2030.10	4683.81	3045.62	1724.85
233			15598.77	186525.20	17487.54	9503.60	12778.61	12314.65	3691.41	2941.12	2724.37	3646.18	5891.12	3611.51	2789.32	8388.79	8773.49	8232.30	7016.27	13720.76	4739.66	8282.15	4188.95	4822.80	5996.79	3834.09	4831.69	3416.37	2986.59	4007.18	12097.29	8656.48	4796.23	3802.64	7496.18	4551.42	2405.70	2418.55	2757.73	2440.09	5824.05	4316.27	2751.76	2873.05	2113.51	1686.45	1550.38	653.44	568.66
234			71813.68	1132815.12	25522.19	3392.00	7001.78	2232.05	1993.91	4754.63	4343.49	3251.40	3534.61	3035.97	942.22	3385.92	3165.63	2887.38	3114.97	2136.56	6420.90	5370.02	5603.98	10993.11	7082.87	1117.53	1338.79	1639.27	1441.43	2780.34	2878.98	2141.83	1175.83	758.25	1366.82	2007.91	1706.45	1463.14	890.35	1811.26	1587.77	1630.76	1500.73	1275.73	1555.21	2295.00	2720.60	2099.92	1359.21
235			44152.71	1057435.75	27838.80	14361.59	7540.47	6224.05	8971.32	7786.77	3609.95	3227.91	5406.14	8912.60	6796.85	10194.08	6932.18	4362.07	4592.48	2732.72	1848.59	1181.83	2022.94	1744.40	1877.93	2377.08	1431.59	1265.86	1723.72	1967.91	3208.19	2690.57	1265.43	592.28	1336.11	1213.94	3350.01	2706.29	1531.08	1089.36	547.69	963.65	2103.63	2495.26	2182.19	584.69	1729.72	2279.34	1644.98
236			25595.24	588228.68	49666.91	32594.15	41615.10	24555.12	19724.07	12974.40	10533.88	16372.84	11319.23	12766.54	18488.21	14719.31	8356.24	8653.06	9962.00	9232.05	19152.32	20445.78	20565.07	17440.20	11403.89	9345.21	6865.94	7395.76	8997.56	6840.69	6139.55	3969.99	4204.10	6603.41	7332.53	1899.95	6079.64	10083.79	2666.56	2903.19	2419.22	4534.64	2565.62	1483.74	2820.18	4252.97	4071.85	6042.70	2727.27
237			15627.57	258406.31	6836.05	8341.64	9277.50	15780.35	15756.53	13459.16	6036.09	1726.17	4731.88	3072.62	5097.61	8184.14	6001.72	2096.55	2875.01	2625.82	6929.27	4800.40	1320.34	1896.13	1188.83	2167.45	4122.45	3480.47	5869.66	6204.73	4027.21	3451.77	3051.78	4383.23	3330.73	3635.13	7228.84	3553.46	5008.37	3630.90	1617.72	701.32	752.80	647.50	1669.93	1558.03	1448.80	1670.93	2112.64
238			110280.79	1355381.12	28123.99	9216.80	20490.50	8384.41	21380.35	13672.69	13436.54	15053.91	2532.40	10502.92	3854.72	8092.40	9684.12	21466.29	13911.77	5310.47	5137.51	3513.47	9844.47	8949.31	3027.47	4666.81	13201.64	15295.72	6322.77	1186.38	2193.44	1736.71	2977.61	3826.07	2916.83	2390.25	3834.15	2622.73	3186.37	3336.00	9369.13	2338.27	4115.73	3427.97	2522.55	2866.69	3527.37	1703.97	1920.57
239			21561.99	887246.43	38914.04	21292.72	6853.38	5284.43	9399.71	8246.96	6864.90	2289.43	10890.38	7390.15	8253.89	12659.59	6201.93	12670.19	4408.33	5883.59	8258.87	7384.71	9055.31	6242.60	9319.32	13461.51	8922.24	5124.28	8091.03	4356.77	3328.77	3009.10	2983.79	7112.07	4981.66	4287.91	4577.73	2276.10	2603.02	4452.55	1902.33	3805.52	2107.09	3738.73	2332.53	1635.35	1967.00	2146.87	780.54
240			15820.79	701018.62	7344.58	13755.57	9243.23	8979.62	9355.00	1827.78	6169.69	7297.87	4026.84	13632.21	14570.34	10088.54	3035.01	6477.63	8449.73	5726.12	11024.77	16437.10	14138.72	5849.05	4008.71	6368.03	6429.23	4918.23	4592.75	4351.47	5687.68	5593.82	4380.71	3943.01	3692.67	3418.47	1857.45	1724.12	3506.69	2382.63	2948.16	4187.52	3295.98	1755.59	2457.72	1786.56	2709.85	2471.86	1137.37
241			16980.23	329598.06	15055.74	12746.65	12876.55	18673.80	6173.22	5586.32	17952.90	13498.95	11661.09	4209.52	7848.46	6786.39	3753.87	2589.20	3424.09	2409.92	3378.91	2729.46	3391.03	2615.35	1954.91	2225.40	4156.08	6503.40	1745.16	2934.28	3027.05	3121.93	4656.89	3090.04	1510.22	4133.74	3250.05	3931.51	1500.58	1229.72	2531.16	1671.26	2290.28	2299.45	873.83	668.05	335.24	1150.48	1583.49
242			21395.09	869935.81	64825.33	20913.71	14749.00	17527.90	34354.33	55527.28	43733.79	15511.29	16525.65	33839.67	32606.84	15451.83	23201.74	16201.02	18769.79	12304.76	13985.63	10854.08	7939.99	5612.96	15831.05	30020.34	16011.59	9140.51	4303.29	9504.32	17766.74	10185.77	7941.48	11522.98	13510.22	18154.26	8873.62	2187.34	3262.72	6439.27	5162.93	6588.36	7756.75	4601.19	3212.94	3792.08	5708.67	5188.05	3731.14
243			37013.43	390806.40	44440.81	50328.44	29817.13	17788.05	13372.58	11201.75	8859.00	11664.28	10941.59	11786.53	11207.68	5426.84	7147.97	10585.31	15277.79	20475.83	3157.89	11996.43	18309.97	20799.08	9324.08	3313.66	10919.55	17242.33	14421.39	13525.04	25842.86	9126.00	3316.72	4079.73	2435.86	3797.09	11847.74	11872.81	6743.49	12333.88	2693.35	2487.36	7607.06	1573.72	1946.27	1921.00	2261.74	4816.92	3336.59
244			11049.15	449142.96	6144.47	9910.69	9195.66	4085.99	8640.51	12137.62	3474.40	4751.30	6387.69	8389.58	6785.49	5014.47	1653.62	3123.40	5749.10	4554.04	6704.72	4597.31	2799.34	3731.13	3541.17	3762.96	3476.60	1110.99	5896.98	7185.24	4010.56	2355.57	1939.38	2282.39	2406.82	2016.95	5060.88	5662.57	4663.66	2411.58	2692.06	928.05	1200.93	1585.52	1874.49	2000.87	1250.52	1035.08	826.98
245			10678.24	256609.29	42092.96	36427.82	21680.55	14184.14	3046.15	5358.04	11508.04	7726.46	2251.98	11119.86	19855.84	9793.71	11986.30	5881.67	2373.04	7332.78	10253.58	8934.64	5745.45	8812.79	8995.57	11217.71	6926.94	6112.53	7477.43	4819.24	4748.07	3842.04	3618.63	2049.41	1696.40	3311.27	4651.73	2684.15	2530.42	960.51	1404.74	3124.63	2541.42	2174.68	1456.15	1645.20	2014.11	911.98	1766.52
246			11585.59	102758.97	7588.44	8176.03	14032.41	22838.36	8002.28	2830.38	5998.52	6725.41	6050.93	3561.74	3800.83	2018.68	4182.69	4500.14	4677.12	7076.01	3191.49	9777.61	16240.72	6269.91	1548.00	1776.31	3241.10	5468.70	9329.69	11088.21	13959.34	7408.46	2135.76	1147.46	2517.31	2215.06	1774.66	850.64	989.14	1407.00	1482.43	2046.82	980.84	4074.61	2643.18	670.78	814.44	1472.34	1308.44
247			29165.95	225481.37	52445.44	35727.37	39077.13	59031.39	32894.14	34842.86	11642.81	10131.04	70297.34	79448.48	27740.16	13359.22	11053.92	22279.99	8386.58	10418.90	7302.22	15588.44	24891.68	20311.36	9251.67	10346.91	6745.00	14265.00	5475.34	16962.60	24231.30	18650.24	12670.38	6924.86	4014.39	7403.85	10139.70	6221.02	9832.36	7484.01	7706.89	4196.01	5799.93	3983.55	4024.34	4666.91	5961.17	4242.13	3304.92
248			42524.46	183975.37	17715.18	7607.43	14049.80	17675.78	9384.10	11510.49	12931.54	8829.80	7970.00	20554.55	11187.53	5537.31	9010.76	5360.81	6586.96	13448.70	7135.45	5052.09	6871.89	8729.18	6487.38	5771.57	7772.93	9709.80	7328.77	5455.13	4801.13	3160.12	5667.29	6277.33	1784.89	2389.85	2911.94	3020.17	2301.56	2242.67	1968.33	2245.79	1623.26	1694.49	1574.16	2608.25	3049.10	1131.16	1146.55
249			19883.59	387586.93	16985.18	16948.24	13278.83	12006.67	19640.55	17782.97	12409.86	7546.81	7901.07	9182.34	5506.19	9685.20	5570.37	5420.84	3911.65	4284.19	5281.67	6187.59	5002.38	5348.04	3560.69	8235.94	10365.94	1224.16	2419.69	2767.23	7435.99	4913.28	4669.05	5160.28	3829.06	4601.06	6243.12	4391.13	2320.63	1886.01	4742.28	6695.83	6666.66	3329.73	2594.43	1744.73	2736.29	1314.86	2870.92
250			9507.43	341967.75	10876.85	9718.62	12042.58	12344.27	10822.97	5908.45	11584.81	20846.58	16857.96	18729.87	11373.57	7306.63	6191.14	7038.87	9968.66	13528.65	3828.47	6833.87	9287.00	13160.93	4716.25	4742.16	5680.08	7520.50	6100.34	6169.07	3556.03	3359.95	6783.22	9309.51	5912.20	1496.36	5840.17	4423.87	2576.06	5066.70	3942.32	2270.90	3881.61	2944.94	982.68	937.70	2808.62	2665.64	2474.41
251			4297.23	303526.21	11954.77	5131.85	7339.35	1413.96	3477.24	3745.99	4776.05	4780.79	5405.79	5435.99	4981.52	5726.17	4798.12	5004.10	1520.41	6385.55	5616.10	2442.74	2632.58	3353.93	2155.92	1093.19	2941.61	3177.55	2737.01	2353.81	3197.53	3367.41	1217.39	1242.42	1371.25	723.35	586.98	1093.57	982.55	885.69	603.96	1595.25	896.15	919.66	741.50	402.98	361.07	396.53	469.66
252			45182.98	634531.93	33036.74	37931.97	51244.14	28004.00	19579.20	33784.73	55263.96	23393.80	16681.38	11086.62	20660.34	27069.36	37715.89	28877.06	15961.28	11550.36	11708.82	6462.35	2260.23	5802.62	8474.95	12779.84	5191.07	4865.96	5783.87	6657.70	10183.43	9302.99	17038.52	7835.51	9439.89	5780.92	4578.67	7107.79	7220.27	13564.67	22747.58	14435.12	6682.60	4580.19	3262.82	3546.83	4537.24	3182.74	2430.58
253			38777.71	1117626.75	83779.95	12939.97	21759.34	19662.33	24213.31	20300.38	15174.07	11584.25	36228.57	65398.24	32561.88	19311.80	17372.58	26257.37	28887.91	30113.70	31029.09	32871.13	7482.73	10292.89	9628.46	8313.52	13257.96	35009.87	12424.15	2191.77	6361.35	10339.47	6545.48	5194.48	6904.51	4359.13	7076.29	7290.65	3899.39	2332.66	5444.59	6640.07	5439.66	2481.00	3446.91	1058.18	846.12	2476.64	2362.50
254			4534.47	197255.68	21818.68	21623.13	8180.15	4495.53	15852.36	21143.08	21134.16	14231.57	6234.46	2321.53	3373.86	4911.10	7617.89	24074.80	19547.26	5295.91	5400.82	9122.19	6071.78	9283.07	9256.74	5047.22	4150.46	2777.30	2836.84	3768.73	2337.37	1990.29	1593.65	4341.03	6320.19	2554.94	1090.00	1792.73	2813.93	2364.44	1354.19	1913.79	1864.49	689.12	1095.05	1695.22	2516.20	2372.65	816.86
255			4024.31	124035.04	4138.35	10234.40	12668.13	8421.51	7700.14	9152.37	10855.57	9916.03	9105.79	9063.80	8951.35	14323.78	12623.06	4977.53	11766.36	6446.85	5045.81	6291.06	2283.75	2446.17	6467.78	1878.15	3635.72	5040.71	6827.77	8078.67	3494.11	1859.01	2159.02	4905.78	2188.23	930.28	2574.59	2371.64	916.40	774.76	574.94	2852.50	4305.12	1219.38	492.79	945.17	1043.45	974.85	315.32
256			103951.67	4819403.00	86888.25	14986.57	15831.34	22312.02	30659.77	19423.73	15700.46	9493.44	16115.85	9085.92	6436.70	11073.71	8426.29	9133.41	12756.09	14568.47	3930.67	8045.57	13624.54	12497.67	9032.60	7646.92	17014.12	9191.35	6701.58	10162.94	5226.85	9673.89	7507.72	6014.95	5289.95	5910.74	2630.08	1567.45	2212.00	3247.75	6788.09	3720.28	2439.23	4580.88	2312.01	2847.49	3996.39	1574.99	2992.66
257			30027.82	2063800.12	86579.88	41172.02	22873.12	6751.92	8455.19	24707.22	13012.56	5950.44	11104.73	11363.26	14876.02	4378.33	3064.92	6605.21	8733.70	9622.50	4736.99	6136.36	13130.05	3545.22	6930.35	4203.16	4416.31	2577.28	2152.23	3486.75	3602.78	4499.66	3032.14	711.13	2321.63	6742.36	5862.87	1448.04	1320.65	1865.22	3386.30	5560.34	3675.15	7080.70	3647.46	1387.83	3031.63	2416.22	1158.38
258			20530.09	949257.81	20106.04	43771.22	20474.46	38371.84	31480.77	34427.62	27181.21	24901.64	26670.68	13613.95	17032.88	22192.27	16808.52	22363.15	16645.65	21854.39	26874.86	13924.35	18849.77	19805.28	15436.97	18556.72	12216.74	5742.20	8968.27	6119.37	5531.55	7897.11	7771.00	11380.03	7593.01	4788.02	9633.31	8870.26	4868.50	3589.81	6110.88	4062.56	3671.83	5581.43	4287.72	3342.43	3297.48	2443.92	3777.51
259			16009.31	352928.31	30041.62	15721.12	36065.35	13557.01	12278.07	16894.96	6926.73	18196.11	18689.36	16287.91	8508.16	8560.78	8907.53	6859.09	10579.71	10264.44	11448.23	10785.52	12894.63	7612.33	9640.10	4312.32	12153.87	7714.61	6100.99	7778.36	4240.08	5493.55	5348.49	4914.84	3033.86	4012.95	3537.25	5168.47	2288.76	2507.35	5545.75	7118.10	3772.95	1617.33	2019.22	2867.60	2337.02	1068.31	1724.43
260			39320.94	322101.56	29512.66	9259.12	10874.14	12032.83	7430.73	9426.92	19720.08	17517.92	26287.00	19112.59	21056.42	28542.62	13623.02	15349.95	27164.83	24008.20	15640.72	7417.80	5256.51	2163.97	8151.19	8086.08	3721.60	5769.62	10320.16	5796.55	5340.93	3724.96	3474.54	13022.02	5872.33	1341.45	5367.18	4812.47	1603.52	2764.31	2586.73	1818.94	1153.46	2919.47	3866.67	2786.52	1136.87	1989.98	3038.85
261			13115.37	116614.62	31136.20	10650.92	13039.60	9798.21	6501.84	7281.81	9068.82	16203.60	9557.25	9997.67	10372.05	21339.05	9148.01	6579.11	8842.69	18030.34	18643.42	18902.91	9115.02	7771.87	8830.63	7213.39	12422.92	4945.82	2028.07	2278.88	2349.12	7155.93	7762.28	5279.11	2938.70	4167.02	3379.52	1567.68	2610.88	3340.27	1973.16	2221.78	1085.71	1974.48	3112.95	957.71	2174.12	1617.64	2094.71
262			16913.12	117646.28	20057.87	8823.62	2101.65	5219.00	5210.32	3960.68	5069.14	9203.93	4765.70	4097.38	4773.24	1707.64	2904.93	1744.89	3524.34	4437.37	3808.60	4580.07	2270.53	3070.70	6791.22	6723.59	3833.01	1805.77	3167.81	4179.96	4128.65	3400.71	2107.31	1621.86	1286.51	1748.82	2659.32	1977.47	5667.92	4537.42	1513.21	2463.10	2281.03	2276.73	2255.90	3787.12	2949.47	2571.22	2606.86
263			19233.52	626635.93	36937.84	34618.99	30803.71	17175.54	14602.61	7875.15	10632.60	12253.94	11508.95	2252.54	8466.16	10302.11	8992.53	14306.73	6326.15	12039.26	14165.79	14065.56	23083.71	31430.03	20365.30	5845.17	5672.93	4086.25	9049.03	4798.70	1384.82	4720.64	5254.39	2605.81	3883.99	11511.12	4167.34	3238.88	4066.63	7979.73	4657.17	2606.50	4673.81	3831.76	2774.02	1314.43	807.62	2936.98	2534.48
264			57714.78	785502.50	27329.97	8866.58	10539.78	14223.38	10174.44	21232.34	31926.24	10832.43	7930.28	12182.96	9526.15	7801.96	1947.77	7330.77	12177.69	9485.41	11804.38	15489.63	10597.47	3770.05	4450.35	6336.16	10482.82	6148.58	2855.65	3262.76	5201.19	3898.89	2781.54	2862.87	2963.08	2285.33	2710.71	3789.47	1696.24	1442.75	2391.86	4228.64	3263.19	3486.84	1395.55	1142.47	1452.84	1423.73	695.08
265			35586.87	787480.87	107117.41	39496.35	31504.00	31640.66	20676.39	11675.48	24863.22	20661.14	7057.13	4646.55	19674.68	25968.07	19003.93	7928.20	13765.29	26376.54	18361.66	12582.79	12281.39	9455.34	12286.25	6500.21	11609.12	8065.86	4328.73	8012.36	3598.62	333	4300.71	2171.18	1286.22	3314.79	4008.03	4515.42	2236.11	2346.16	2083.98	1675.90	3765.71	3288.98	3726.33	2148.40	832.92	1018.68	734.54
266			13619.63	276038.18	9045.71	6212.86	11460.98	12761.39	6359.10	7569.06	7254.02	14854.36	11529.60	5825.61	7032.14	5721.65	9613.00	9259.78	10307.81	4142.43	3869.54	4086.95	11802.74	9964.20	6427.72	10544.77	3771.66	4713.78	4034.88	6950.39	6963.92	3230.09	2670.33	2596.77	891.50	3400.17	4437.34	1932.48	3154.31	3581.98	4575.32	2458.78	410.33	2688.33	1999.05	1149.73	1398.04	1124.97	788.81
267			22704.83	103164.71	56767.73	40972.42	23886.54	18678.75	15317.48	13346.27	12677.43	7850.71	20433.27	20908.60	13587.80	12838.83	10269.62	9618.85	5211.46	7280.59	8794.80	10867.24	6702.61	8729.55	7583.01	6006.56	6447.42	10816.39	9650.81	8676.80	7110.71	6649.18	8219.41	6231.05	5433.01	3838.68	1998.93	1997.10	2216.52	2420.28	2875.37	4079.41	3622.85	2716.41	3920.40	3404.16	2834.13	1913.03	2850.94
268			3911.20	140791.37	40063.66	18136.48	4328.35	5573.96	6611.33	11230.42	6215.01	3930.92	3761.61	3028.23	4899.26	4009.03	10334.66	7727.67	4239.05	2822.62	3431.24	3258.78	3095.31	4079.49	2774.12	2523.70	4852.63	2493.52	4982.38	5600.62	1635.92	2359.79	1310.43	1690.23	1846.26	2460.28	2191.76	1824.51	1409.94	1221.26	1216.03	572.91	688.02	1006.89	721.28	1026.21	997.83	457.95	700.09
269			18805.54	314825.03	10918.99	14245.04	12869.66	14013.90	14903.03	6055.72	4597.97	3434.83	5272.28	3121.94	1622.98	2597.90	2369.06	1775.79	1664.84	2010.26	3712.90	2160.31	2022.33	2677.49	1907.25	2760.65	1689.56	1428.28	1207.81	2194.03	2560.26	1463.22	777.92	768.69	676.42	1074.64	2001.15	2317.72	486.13	1577.75	1486.46	681.12	739.03	392.79	536.65	636.30	586.55	868.71	1061.99
270			22449.89	261092.40	24600.13	11856.78	10865.70	4515.35	7455.39	8885.21	17919.27	5934.73	2455.86	4631.35	5254.94	1396.68	6939.04	6331.70	7539.87	5479.81	2457.25	4795.44	4955.43	6685.64	7316.80	2485.90	3216.08	3286.96	2528.35	2675.15	1406.67	2155.21	1522.14	2660.93	1817.81	4667.46	2839.29	1975.43	2843.60	3172.02	1297.60	2482.92	2728.03	3912.86	3964.33	2256.80	1375.21	2295.64	771.03
271			21762.05	507406.21	69639.36	57911.34	47711.74	13071.30	27508.74	35539.15	28772.77	20519.50	29446.17	41575.93	20594.25	16434.25	9497.08	12214.51	7622.08	10548.56	15938.80	19029.89	24853.05	17898.13	12215.45	14118.34	20818.97	11523.43	6403.75	15557.58	15543.59	5234.32	8739.33	7875.91	7747.37	4698.30	5377.71	3684.14	5115.20	3508.21	3284.87	4739.88	1669.96	1653.46	4238.05	5680.32	5898.41	3818.44	2653.42
272			9376.19	305320.90	8062.16	10326.44	4045.61	2451.16	2186.43	4037.58	10905.31	7579.53	5183.95	3255.20	5999.10	3426.01	4058.34	6478.92	8133.49	3185.15	1888.75	2457.24	710.49	3251.78	5169.79	4921.29	4045.78	744.96	1965.00	3672.96	3504.05	2710.89	1892.37	400.41	2727.87	3485.94	1032.64	1524.36	2662.73	3635.00	1971.01	1970.60	2120.42	2342.51	2870.47	482.51	2651.71	3097.33	1171.26
273			27028.42	429036.31	37810.14	17939.95	9944.56	8182.27	8589.50	17733.84	34951.24	18879.32	3577.78	3013.00	2866.42	3672.72	4282.41	4627.05	3983.13	4053.37	4853.94	4196.84	3503.38	5127.71	6978.05	5099.26	3956.17	3151.73	3232.16	5745.27	3107.75	3433.07	3661.62	3977.92	1816.66	5537.54	7100.56	3078.11	3328.68	3789.65	2698.55	2939.54	4211.02	777.89	1510.42	2470.56	3105.42	1483.48	1306.32
274			5506.57	57937.48	19730.16	17155.78	18132.06	14736.16	4817.59	6784.47	6962.12	25194.07	13122.50	3901.77	12543.19	19535.15	6589.50	2339.06	2251.75	5190.29	6706.35	3858.06	2308.75	1982.13	3089.00	4590.51	5745.59	5714.62	5149.35	4469.36	2272.06	2461.56	3357.30	3559.38	2750.82	3521.26	3908.56	1287.74	1095.91	2367.46	885.16	1198.70	1056.75	1170.50	889.38	2209.58	1337.25	1210.20	1083.99
275			17473.69	107517.67	12143.37	14508.61	7319.95	22287.08	16580.62	14687.57	20055.34	15998.16	12439.38	6645.30	4669.38	3414.86	6143.77	11200.81	14653.14	21089.46	18232.72	9471.85	4137.00	3069.61	1473.47	4700.16	3706.47	2265.79	2336.28	2727.69	2935.61	2315.46	2601.62	5386.74	3022.18	2302.55	3743.45	3527.19	1766.24	1817.64	1774.26	2759.39	2422.15	3456.03	2048.70	1982.52	1451.00	812.86	676.89
276			16339.48	382914.03	38332.40	34767.76	21422.88	15787.85	24483.92	26310.33	16962.82	25775.25	42360.29	29411.14	7147.04	33761.58	26406.55	31955.53	21745.39	12366.46	9589.67	13805.41	27720.68	17256.94	6035.58	7355.43	4367.64	9475.57	11623.06	10730.26	8189.62	5781.89	9887.78	17364.14	7156.46	1457.45	5632.86	6348.39	6476.14	7532.50	4053.42	3583.84	4947.22	6210.56	7980.56	2844.78	6868.02	5235.51	3315.76
277			13137.63	471095.00	18376.47	15011.00	26344.49	27970.27	39697.52	36463.32	44904.59	30030.49	21825.66	16203.32	13727.03	8660.95	30130.45	32074.30	19095.68	15238.58	9428.28	11477.12	13622.34	16042.71	10749.30	7370.88	8777.14	7617.41	14594.64	12001.57	6988.86	5582.67	3752.36	9805.74	6446.04	3298.52	2792.76	3508.03	1443.98	1624.06	4740.41	11333.73	5334.30	1719.52	2921.50	4064.93	1767.98	4738.21	2567.98
278			56656.01	327703.34	105002.92	38386.14	13755.15	7815.09	21763.14	7826.01	6366.75	10172.86	25379.42	10177.73	15684.67	5856.35	6495.55	17025.67	9772.78	17549.74	29931.27	16744.92	6521.32	6302.43	7120.50	12862.28	5699.25	9966.33	5903.12	4856.63	19081.32	19626.76	10400.35	7021.06	12428.43	5479.84	2784.61	2704.05	2319.01	2302.96	4891.15	7769.55	2077.81	1105.86	3437.14	1727.88	2411.87	3563.40	2526.84
279			7339.13	101609.61	2971.83	7335.73	9473.39	5228.22	3680.87	5586.83	9200.61	3758.05	6371.99	1942.33	3554.60	7188.37	2211.11	4577.58	4617.00	4685.83	3718.03	2504.15	2495.24	1523.49	1844.08	2419.63	1667.57	2806.84	1595.47	2249.47	770.51	2691.62	5425.84	2651.52	1982.23	2732.24	1658.98	2341.80	2609.11	543.38	1358.34	1836.42	1319.39	1053.55	1295.19	1248.17	1887.61	3207.63	1845.38
280			35644.80	144210.75	76132.64	39339.24	45467.30	36273.88	15042.69	69718.67	59979.57	34654.43	51456.30	13009.23	29137.23	10677.20	17014.49	5928.73	6329.75	16040.63	4896.94	24604.11	21208.75	3217.58	4258.37	2701.84	3837.09	6579.63	8113.36	8162.11	12587.08	3960.66	10313.67	18882.51	16175.63	11426.87	11097.34	10151.98	14938.01	2726.37	9242.75	9299.26	5366.78	5057.33	1946.97	2462.57	2808.64	4216.92	1513.37
281			8548.94	35079.79	10903.26	13872.55	14208.95	20688.34	10796.93	14191.77	13287.43	15030.94	9056.49	19949.67	24571.76	19956.14	5531.72	9417.00	5216.97	3270.13	2486.35	2929.28	6005.92	4981.31	2977.87	5026.54	9008.93	4183.69	2683.19	7664.97	2791.14	2660.74	1535.24	1542.24	3351.59	7190.92	3565.21	2305.52	2374.79	602.66	801.37	1082.97	1129.36	2245.54	2801.99	1580.95	1480.15	1473.54	980.89
282			14732.81	132358.01	46279.98	18728.89	23001.03	18771.29	18641.08	32474.66	15657.99	27280.08	32595.69	18904.97	9516.12	23510.37	22652.07	11496.51	6239.58	4474.28	10423.96	10262.16	10525.15	4992.61	10333.58	11880.50	18350.64	10677.64	10415.84	10059.78	12560.33	6763.12	3053.64	2542.11	5299.47	7580.56	6454.24	3885.48	4471.59	3560.17	4075.16	2047.61	1304.75	2139.22	2633.44	3476.46	3778.54	2040.69	2226.55
283			10030.57	387819.68	25575.81	11991.16	14474.37	5424.25	21746.04	23332.94	18398.82	16562.83	20652.09	15365.06	12058.58	21511.49	17071.74	5627.97	4534.66	8569.21	14806.28	7857.76	10035.11	2509.56	4643.11	11720.74	12637.43	6316.74	2172.31	3247.22	4545.57	7752.36	5427.10	4978.42	5658.97	6722.36	3383.00	2389.59	5227.42	6313.74	7912.52	2630.33	1382.95	2110.76	3847.45	4121.44	2621.46	2732.41	1760.26
284			21503.26	141140.60	8284.87	20133.86	18861.05	10137.39	15454.81	12661.27	25192.81	24839.83	28924.23	15124.34	16032.69	18580.16	43565.77	38533.85	10311.50	6027.60	13213.26	12989.78	5100.29	10409.49	3934.15	1379.21	3039.93	5537.14	3924.86	5591.74	4226.34	1848.37	4243.67	7560.97	4097.04	3100.55	9123.65	8741.77	1452.26	1385.07	2040.44	3836.59	4456.63	5692.63	3647.41	6389.98	2191.07	4143.99	4302.99
285			16582.08	83643.28	10191.50	15831.29	11489.73	27502.66	20775.71	29688.14	17448.02	14843.97	14440.26	12694.60	7859.61	6500.70	8179.05	9150.32	5847.72	11112.45	7164.58	5289.63	3960.08	7124.52	2222.42	7127.92	10164.09	4539.16	6909.13	5189.76	7331.10	4730.92	2529.53	2562.57	2621.43	5140.61	1409.42	1215.82	2072.89	2558.46	2800.70	3403.25	3369.93	1466.30	1729.96	3047.58	3958.44	2961.97	1347.34
286			22226.12	207644.56	15464.50	2754.83	1729.19	4613.97	11106.40	8809.51	7741.33	9342.69	5687.89	3155.69	5022.30	9524.95	10747.80	15860.31	16944.69	10839.25	7300.00	4216.50	2479.91	3094.77	4174.37	3602.49	4332.14	7147.30	4242.29	2823.73	1382.97	1538.16	2016.10	822.52	1090.38	1875.83	3244.15	1388.41	1537.98	1241.25	637.17	1067.38	1741.91	1867.22	1705.36	1446.58	1337.69	1237.60	1936.62
287			136471.06	2308673.00	54633.59	20070.45	48223.35	18877.53	13686.20	32399.48	22246.56	17203.82	22033.26	15350.72	10357.63	18319.60	9322.74	6470.72	5410.31	16471.76	16202.85	8620.86	21723.86	24365.15	7345.98	17479.10	16816.11	7166.28	6008.22	9427.30	18136.88	14382.35	11252.43	13272.73	3179.55	13417.99	11651.97	9796.93	12174.21	7193.38	3655.01	4645.56	8606.91	2609.54	6102.26	8511.68	6824.52	5324.20	2374.08
288			29656.96	586312.81	29000.77	34887.81	26485.42	19042.26	5569.10	6441.84	2797.57	7237.01	6500.14	12738.46	12917.63	8327.54	5140.13	18136.14	16464.03	46048.26	30848.74	20898.63	10138.59	6030.39	16871.50	8948.92	13412.96	5184.42	3988.21	3014.71	3908.78	12560.88	1337.11	2900.24	5550.85	4005.92	6195.88	7131.23	3574.74	4624.07	2773.01	1033.45	3189.22	2174.10	3888.06	3105.75	306.90	1724.27	2442.32
289			8989.94	126689.65	21601.80	9054.66	11160.77	10007.68	12253.89	6022.37	7732.04	6977.62	5708.81	4281.17	4691.52	12164.91	20455.02	19767.66	14949.65	4668.84	5174.49	7884.05	4613.34	3499.34	2964.12	4368.92	5382.08	5963.73	2687.85	2526.38	5479.70	5073.92	3730.67	1099.72	1312.47	890.76	1729.44	1313.64	1885.27	1797.24	2292.90	3466.79	6442.50	4437.34	1696.38	1805.54	727.23	429.95	757.13
290			19195.39	487581.75	6684.84	4871.64	6766.15	7908.64	13016.20	12280.64	6326.32	4419.71	1664.80	2270.16	6012.75	6756.32	5969.27	8016.84	4036.09	3679.77	3499.77	3151.93	2532.81	5209.51	3103.00	2270.31	2612.62	2885.76	5363.73	4115.97	3388.71	5743.59	3121.16	1735.35	952.23	861.57	1470.99	1306.51	3793.06	2483.01	1920.68	1767.60	3057.28	5762.55	4638.40	2521.61	3167.77	2379.58	2234.18
291			15774.14	191321.46	23062.80	17033.52	15102.21	13770.44	5176.35	14226.08	11885.81	8298.36	12747.98	9753.77	8676.92	9118.28	10805.72	5658.64	5899.77	9471.98	12892.62	18692.67	11393.09	11673.69	14779.63	12430.34	10071.62	9922.23	3624.74	4140.18	4894.92	5430.28	7717.85	8778.79	5868.54	3936.18	7051.59	9354.67	7543.31	6461.87	3255.60	2523.87	1965.93	4100.48	3391.77	2199.72	4568.59	3102.05	1443.40
292			19685.72	589531.06	12351.51	8475.52	6066.02	5150.46	10579.50	10927.90	9616.27	6392.78	8668.06	8842.84	9358.63	6010.20	9997.88	7288.48	6138.89	4814.78	5120.72	4409.12	3644.69	4199.88	4795.19	7720.22	5499.59	4659.03	5594.21	5629.95	3053.28	3645.74	2797.44	3014.57	4479.05	5724.93	3791.90	4672.16	3675.48	3094.87	2776.41	2368.10	2759.63	2983.35	2186.54	1615.28	1409.54	2128.89	1139.96
293			22075.75	640709.06	14712.17	6571.58	9519.83	14070.80	19170.34	9104.85	8697.74	10473.99	10017.42	11008.67	5915.85	1709.54	5307.97	4282.79	7991.18	6515.66	4227.72	6103.49	4645.38	3460.08	7357.90	2807.06	2931.34	3599.25	3388.10	4196.29	4729.50	3047.26	2180.77	1492.62	3092.85	1343.24	1627.34	1196.91	3526.28	2619.27	1157.07	704.50	888.74	866.29	1227.40	1301.38	1045.16	1247.68	1499.34
294			11207.63	160259.75	5340.70	9149.98	6345.37	3785.19	2364.89	9163.04	8664.57	3500.70	17528.97	15606.51	3806.81	6529.25	2953.13	9678.56	7847.39	7372.87	3084.54	2038.45	1973.40	3439.31	3951.73	2288.04	1255.29	4240.20	2219.70	2458.69	5714.69	5254.26	4945.99	2480.74	657.82	1283.64	1589.25	1895.81	3547.37	1725.50	1620.13	1918.74	960.18	1762.94	1058.67	523.71	669.36	727.77	830.64
295			20295.86	201695.65	30826.38	25599.92	20473.25	9561.85	13094.31	45943.53	20270.75	13927.58	4869.96	35698.51	20643.64	10914.21	8524.57	12003.30	6194.47	12903.31	18019.32	21277.63	16465.29	9166.02	17064.23	6976.61	12829.22	10853.78	11097.04	4971.36	7800.28	12770.92	5570.05	4218.45	3583.15	4786.09	4765.20	6518.81	3654.40	2553.14	3397.41	2959.49	1513.61	2439.10	2740.27	4025.83	2922.53	2407.10	1920.47
296			15061.77	730793.62	70942.28	72003.01	22034.03	15598.80	19191.66	18716.56	21979.17	17799.20	7027.03	12176.25	13102.64	9695.46	18123.27	18403.62	9266.97	12930.57	12063.45	15527.21	13292.99	13532.09	7981.53	5658.14	7849.16	8708.73	10586.99	8010.95	3739.74	6504.18	6088.31	7307.04	6684.42	8060.16	6368.81	3910.09	2752.68	4077.08	4327.42	6179.06	7944.17	6245.93	4471.05	6098.33	3434.17	1230.51	1989.98
297			15061.90	129134.29	12899.77	13443.74	14717.20	11555.49	7217.24	12963.68	16855.91	6206.30	4516.70	11685.90	11963.36	12564.29	8999.85	5862.61	7802.64	18431.16	12026.95	18977.28	14612.23	6895.61	12653.79	7309.11	6060.22	5625.13	4952.24	3613.19	4504.80	6116.18	3893.73	5020.65	4049.03	1062.72	887.28	2542.80	3233.00	1895.82	770.92	900.88	1088.52	1407.95	1236.23	1704.60	484.61	1199.83	1477.69
298			16133.17	577222.62	27119.07	20926.19	21302.83	10826.83	9353.36	7244.53	4517.69	7360.16	6968.00	8372.14	11962.36	6988.81	6199.68	3691.26	2924.56	10218.53	4619.54	3130.88	3346.25	3328.64	6406.04	1691.09	1583.99	3924.38	2880.86	2071.93	1538.70	1880.78	2634.30	3347.76	3960.56	4278.20	2629.37	454.41	1548.68	1195.15	1049.11	3109.68	1801.23	505.15	437.94	507.51	587.21	778.44	896.75
299			13613.51	57275.10	10400.61	2934.47	11445.64	10009.53	10012.39	17973.31	5864.66	7346.62	4752.88	2653.85	7301.05	2654.41	2016.36	3437.03	4854.39	2908.06	5962.18	3358.62	3239.24	3862.11	4261.02	4003.27	1583.86	2769.62	2241.49	1632.90	2634.04	1661.49	1982.42	3026.43	2503.82	2315.17	1961.79	1520.71	393.52	1572.13	842.47	894.75	957.91	496.38	450.05	781.57	1580.73	861.26	974.16
300			22213.93	219731.78	18968.88	13624.85	17162.96	12032.42	18098.37	23996.65	19075.32	13090.62	3337.69	10021.40	16928.40	13520.29	6475.08	4225.35	12267.36	12991.34	7143.50	7420.01	4762.67	7198.17	11513.47	6706.79	5557.04	2966.20	5582.75	6460.75	6411.72	6390.78	7450.17	7214.56	8570.86	3076.67	6510.23	11171.91	5183.29	2061.86	3290.52	5046.03	5252.13	6785.99	5104.38	3526.54	3963.85	4357.29	5636.85
301			20329.48	218539.26	13517.36	3687.23	2524.95	6933.79	4596.31	2249.14	2246.95	6653.65	9332.02	5371.52	2638.20	3391.68	4243.22	5758.19	1507.65	5121.23	4089.60	3083.38	1219.83	1993.74	1958.28	2876.20	2680.11	1997.46	1570.65	1713.81	2727.21	1215.18	1454.23	2496.14	1254.52	748.77	979.47	562.92	511.81	951.08	809.89	1689.51	1901.74	596.88	959.61	1229.36	1159.42	962.21	334.65
302			29935.81	201601.56	7244.21	3861.48	1961.26	6704.57	3853.60	1064.47	3029.05	4515.31	3439.46	3790.43	6237.84	9501.50	6488.14	2648.72	2570.84	3666.57	3179.12	3536.02	3336.08	2646.98	1335.46	1370.45	2738.50	3388.41	4734.58	4253.62	3807.39	3044.00	1874.20	3185.29	6292.46	1776.74	686.19	2019.04	1979.64	2207.57	1396.74	614.47	1420.77	1386.89	750.01	552.96	1227.30	3425.90	2514.18
303			33697.67	613508.37	16696.40	33733.91	50443.14	32411.16	19612.47	17351.41	8117.76	13327.90	3831.04	8073.26	17555.62	11864.95	2396.48	2716.78	11424.53	3930.67	5602.52	7982.48	4532.34	9298.18	7656.74	3580.99	1894.58	6417.84	4044.41	3014.39	6058.68	8541.37	7593.84	3533.70	2780.47	2041.44	2441.65	2384.76	3340.60	7676.22	4509.45	1784.75	853.41	706.94	2147.00	1554.77	759.14	1040.86	1344.09
304			9764.07	167203.29	7819.48	3428.75	9534.41	7572.82	8057.96	3658.02	1739.74	3819.59	7212.27	8755.95	3248.65	3096.59	5247.12	929.79	1215.79	1523.47	1437.87	2648.02	2663.10	3765.29	6399.31	3620.02	2457.07	2621.29	2619.14	1429.78	1139.10	4102.08	5858.44	1132.69	758.33	775.62	664.58	1224.90	782.99	1984.65	1659.98	1267.17	467.21	900.72	1996.94	1035.34	1027.78	1266.73	251.15
305			21212.11	229301.73	20873.37	21458.65	12151.27	31741.26	17940.22	15848.41	21408.94	32880.76	23762.35	27889.32	19932.34	3525.00	6983.00	14764.63	6930.97	16238.15	4471.14	19979.47	9065.01	3100.47	5153.69	6906.16	14412.11	9307.44	4456.80	4692.47	8017.86	3930.26	6243.85	4204.02	3418.39	3068.10	1592.56	1981.88	2930.42	1044.89	815.49	2672.72	1525.22	1717.81	2756.25	3192.12	797.99	1052.33	3071.38
306			16708.69	69759.89	13813.37	14379.63	10921.46	4888.04	6519.95	24089.71	15301.44	6633.76	10927.11	10169.89	8510.73	7905.89	9922.19	11192.55	3671.52	5305.61	6356.57	6029.72	7454.69	3380.55	6686.45	6633.76	5133.82	2917.08	2170.25	3713.65	4093.51	3711.35	1209.09	1391.16	1909.76	966.35	2083.05	1552.84	1860.85	905.82	2430.60	1991.05	2152.42	1655.55	928.75	1538.55	2452.11	1426.17	1285.56
307			21410.86	303148.28	23583.85	13687.31	18539.25	22984.99	18416.87	24283.51	12172.58	24664.69	14540.26	12533.99	10547.43	12618.21	14066.14	13474.42	17066.98	18222.54	14022.64	12398.04	9596.19	6481.14	9925.84	16833.06	11824.57	11744.67	10895.38	7754.00	8676.52	8292.45	7899.16	6332.38	4232.87	5418.68	4471.75	5373.54	4904.06	4296.41	3563.01	4829.26	4045.88	4926.71	3946.97	2734.52	1894.94	2504.58	3364.92
308			2883.60	194622.76	18529.75	9427.63	3160.97	4658.03	4404.79	6692.91	6126.73	9474.72	8559.70	5203.86	8034.84	6727.10	7689.88	5241.82	3914.27	3847.11	4644.60	2323.63	5135.04	5680.37	2789.11	2598.45	2492.96	2105.34	2949.84	4281.15	2537.56	2198.40	2282.36	1046.91	661.42	806.29	1185.97	1112.36	1008.00	2069.13	1936.86	875.75	625.53	914.14	733.14	601.11	514.95	616.14	758.87
309			49072.49	367787.00	28503.72	23618.59	20749.56	21664.58	14582.39	7926.19	7327.91	7684.42	14821.72	14812.47	7803.30	6888.09	20356.18	25800.73	21472.58	15725.62	5331.48	11319.46	21208.55	6804.32	5119.27	7424.47	2954.33	5434.74	1901.66	6384.35	4554.23	2744.27	1325.80	1452.88	2176.15	3546.48	2380.70	4275.97	4682.37	3349.27	1082.72	1545.83	3159.48	482.01	3787.81	4125.44	1720.55	4038.55	2463.09
310			5815.91	51919.81	2944.60	2545.81	2210.86	2754.48	1597.26	1976.31	1035.09	2011.42	5298.37	1923.05	2524.74	3131.37	5842.88	3344.50	1521.91	1498.41	2017.75	632.90	1477.12	1196.87	2171.88	5240.21	3930.05	3122.11	2213.33	2597.66	2160.49	1028.64	896.76	926.09	759.29	618.47	817.06	528.17	1203.28	651.75	746.42	700.99	913.27	1035.24	363.92	487.40	672.51	386.57	506.17
311			10858.04	200883.87	23754.73	25439.18	10520.66	8572.55	22620.23	28854.16	10488.86	3348.60	6518.82	2340.48	2566.67	5044.64	6313.34	6109.06	8396.58	8946.20	3967.30	2459.82	11747.81	5223.06	2272.01	10283.68	1588.70	2650.89	1472.94	3514.36	8639.72	9127.93	4708.44	1224.59	1117.08	749.08	3993.63	2971.87	1827.52	5160.88	4063.06	857.31	1669.52	1726.98	517.43	2860.54	2558.65	1625.57	2619.80
312			6629.67	15075.44	563.31	2572.88	750.16	495.30	1472.76	3081.08	2071.51	1363.86	847.71	1730.75	1200.03	1102.73	800.84	1144.82	1399.86	984.35	591.89	939.53	1225.20	631.73	1590.14	2200.64	1454.10	1101.43	1263.17	652.80	721.33	1117.38	634.20	688.80	457.77	1361.00	1077.51	526.51	1216.36	391.15	976.73	1257.90	577.11	347.26	406.28	462.18	350.48	267.92	991.12
313			5029.10	119728.30	7704.80	5269.12	6247.61	5638.93	3913.24	8027.98	3592.19	1490.86	3415.69	4177.74	1654.96	1499.45	2492.13	2718.45	3244.40	4051.76	2755.82	3131.27	2242.53	2397.14	2403.36	5952.72	2756.38	2756.54	4255.58	2597.54	3482.45	1808.60	2026.00	2276.54	1621.21	1835.73	984.42	1249.93	1462.21	1292.34	1746.81	950.98	493.61	640.96	702.67	709.01	848.33	387.59	497.21
314			9633.24	262001.53	5070.39	2634.86	4388.29	2693.22	2534.54	5943.40	5714.30	2525.14	4919.12	3046.48	3986.50	3264.95	4132.15	5230.02	2191.84	2210.14	3276.97	5410.97	4514.71	3247.78	1968.15	2345.43	1567.08	1404.31	985.04	5748.43	5566.16	3023.44	1375.77	1473.58	3618.74	3808.68	800.34	2104.08	1837.25	967.23	636.15	1211.96	3429.53	2872.11	448.36	880.16	1502.15	2125.04	1396.68
315			5214.16	56770.89	11331.88	8507.23	7420.42	6961.47	6595.76	6798.20	4440.82	6610.59	5356.35	8432.80	6889.47	4283.51	3620.86	5781.60	4353.84	1536.07	3179.47	3631.86	3194.02	2593.20	1135.06	3021.18	4257.65	3213.84	2341.27	2435.30	2935.84	1794.22	1415.66	1701.42	1866.09	1650.48	829.14	1106.32	1376.43	1141.61	2447.91	2505.36	1561.21	667.07	735.15	410.93	1290.01	1353.54	439.01
316			20933.01	191418.10	36831.51	8072.50	24708.97	21961.79	15793.75	21793.62	18110.57	5515.89	13731.45	18604.45	28668.25	30283.31	26849.72	27385.56	23578.26	13814.81	18805.23	13984.47	20114.57	13624.83	15061.66	10882.70	10498.27	17790.32	9916.38	7130.42	8706.60	8391.84	4019.23	5683.55	7746.31	2377.14	5202.78	6656.15	8894.57	3876.60	4857.56	5851.52	5466.48	6328.80	5568.80	2835.22	2295.97	4031.68	2083.99
317			16149.72	36034.41	13977.11	25716.99	12003.27	2898.63	6209.00	3362.73	6885.41	9938.56	5502.95	1741.33	8483.30	9432.74	5815.16	9110.90	9705.48	6203.64	7428.26	7917.76	5551.86	3836.72	4488.11	7342.50	8576.36	4728.66	7420.78	8765.32	11553.61	8796.69	2477.84	2502.27	4733.55	1895.66	1822.67	3007.81	7526.65	5670.55	803.43	2225.01	1556.90	3129.51	1347.19	1314.73	3023.55	4402.94	1830.04
318			12345.60	166241.96	9735.85	5586.11	5588.91	4586.86	6730.55	2361.79	5045.02	3703.70	3399.31	3150.22	8797.23	8539.82	5264.90	3494.10	2510.03	1843.56	1515.24	2627.55	1654.98	4063.64	1098.96	4185.12	5299.21	5390.44	3366.14	5045.01	1682.42	1460.13	2434.00	2114.39	1202.07	869.13	2812.56	2279.25	2153.94	1792.86	1612.55	1866.88	1610.45	1846.33	1807.04	672.75	469.69	966.19	994.45
319			13916.61	236010.68	38607.36	7739.50	12450.78	11863.46	18262.18	14198.90	13135.30	10173.36	6212.08	4448.74	7038.02	10232.69	15698.17	18305.52	10176.11	14316.91	6052.75	5836.27	4504.51	6716.13	4748.08	4777.12	5211.47	4286.18	6087.78	6741.53	6767.89	4892.13	2655.71	2432.37	1514.22	2341.15	1696.25	2773.11	3572.22	2989.96	3735.96	4394.62	4145.77	1720.12	2070.11	3875.90	1815.91	1118.92	2484.61
320			23722.33	233410.59	15563.26	9485.39	2901.79	5741.31	6791.25	7557.17	7560.17	7859.14	12507.10	12884.42	3350.37	788.23	4509.88	2318.66	2775.47	4423.12	9258.30	12727.59	9820.71	4303.13	3043.24	4635.08	2427.08	1410.36	1904.31	2037.75	1682.74	2093.22	1166.68	2796.96	1968.59	1138.66	1438.58	2763.58	1887.43	1169.45	1445.70	710.48	1110.22	2171.50	1492.59	701.19	621.33	732.72	600.71
321			6958.76	63148.67	5996.31	4253.24	857.50	1834.67	4809.61	5073.17	2276.47	4604.26	1932.48	3355.67	1558.18	847.90	1834.79	1294.03	1765.17	2622.00	2262.32	2781.91	3070.16	2426.55	2511.94	2062.46	1143.09	638.18	582.87	1772.66	1242.04	1144.50	616.24	1413.46	1078.12	240.54	1249.28	2292.30	937.13	464.31	770.17	1118.59	1092.45	1001.26	1064.39	1455.21	2535.12	1643.62	248.15
322			4738.76	12905.71	11032.82	9120.17	9892.69	6768.17	4432.20	3871.94	5402.51	6345.81	8260.02	5273.96	3212.31	10815.21	6347.72	3938.12	4133.82	7473.94	13494.96	9354.33	2676.14	4141.71	4404.70	2274.72	2422.78	2051.58	1817.95	2633.13	2105.28	2221.65	2091.12	1763.60	2114.67	1318.84	1696.26	1782.79	1034.44	2018.34	4044.79	3852.97	2236.91	2347.78	1621.67	1137.54	1163.62	876.40	499.68
323			24815.41	531999.68	15977.25	39027.25	33584.42	14571.53	21758.66	38921.41	28008.90	6264.78	7773.63	10873.58	10932.92	11638.88	12622.87	7681.37	5599.45	7920.14	7207.18	4911.52	7650.56	9976.89	7055.72	3510.00	7123.61	5220.62	7368.93	4251.63	5871.07	9156.88	3460.27	3925.48	7702.63	5504.17	3449.19	4903.25	5257.79	4412.51	2859.38	3398.12	4622.48	1785.74	1292.13	561.28	1587.36	2231.04	1679.40
324			19781.69	238346.73	22510.86	30876.44	23977.54	11103.58	18702.47	7774.33	8857.76	2740.47	10214.15	13241.33	9573.50	10362.03	7245.30	4533.89	13677.23	15971.90	7651.51	3450.42	3326.81	7665.11	7296.07	5721.42	3510.20	1770.79	2501.46	4447.05	5416.79	7145.65	5082.81	5278.28	3166.03	714.52	1439.18	3485.70	4789.19	2096.62	2282.58	2305.96	1489.86	1466.58	1765.85	851.06	1833.74	1170.16	694.17
325			9565.16	47101.61	8123.81	2880.37	8209.91	4504.63	3547.57	4898.16	6592.29	5634.81	4011.38	4607.02	3417.65	2389.90	2228.78	1813.42	1228.82	2617.77	4706.00	2555.16	1473.65	849.72	823.18	1907.81	2596.77	1089.19	1225.61	1468.54	1242.09	1999.77	2055.32	1525.61	1365.59	1359.69	1717.52	745.29	605.30	1010.82	994.86	490.15	680.68	696.10	1092.26	1219.65	678.39	730.39	1095.95
326			7704.78	175877.10	13037.27	5321.83	4604.48	7364.52	14399.70	5075.81	6066.18	6407.48	4532.57	2516.07	4563.83	4494.84	2038.99	1969.60	1278.19	2101.21	3223.81	3409.23	2181.15	3273.24	3028.27	1470.24	1829.40	2263.61	2950.89	2882.35	3475.67	2208.87	2754.33	5592.43	2896.65	1693.05	1648.85	1530.70	1916.19	2172.67	2084.14	1528.40	1405.55	1646.12	669.76	1464.36	968.72	651.29	607.40
327			10872.49	149602.43	9749.62	9763.22	2209.98	9763.46	6168.73	11663.05	18750.92	15162.54	12716.51	11309.47	9612.75	5761.10	7222.58	5376.58	4208.30	5263.95	7477.80	13171.79	8878.93	6970.48	3857.98	2751.91	3079.90	1690.77	2406.56	2126.92	1683.64	2631.72	4992.31	3597.13	1167.56	4416.26	2808.71	2059.05	1130.48	2384.74	1832.96	2078.76	1055.31	1072.25	2159.47	1215.23	425.89	1115.48	1243.34
328			137687.67	2258701.00	79932.25	18280.20	12336.35	20982.78	19645.98	17574.48	6656.61	9347.51	17170.35	16038.04	20170.50	13515.03	6413.86	9156.04	18921.36	7709.41	8489.20	4588.85	4519.80	13212.59	9129.42	4964.26	9344.73	6616.15	4054.79	3990.07	5516.26	8022.93	6623.01	5816.42	7618.45	7400.37	3631.31	3196.27	4785.61	7726.27	4734.47	6775.96	4503.62	2823.94	2256.39	4021.92	1878.57	2334.70	1701.44
329			6343.10	26559.83	5707.43	4286.13	4003.99	2636.94	4348.93	2997.61	1830.99	4296.02	1901.40	2226.13	3681.79	3875.44	3579.28	3775.57	3242.74	2149.57	3097.04	2390.65	1294.25	3556.83	3066.40	2336.37	3759.56	1888.42	1161.85	2275.70	3224.17	2946.07	893.01	694.86	838.34	3500.82	2370.90	1841.46	894.90	898.00	1050.11	814.12	899.84	684.33	1537.70	735.86	487.09	797.93	688.55
330			10109.44	92202.58	6208.62	11245.00	7055.03	10304.43	13039.65	26844.96	7562.76	1710.62	4331.20	4344.11	3508.19	2174.08	3634.48	4735.55	4151.95	8247.29	5249.39	3600.11	24651.64	13706.16	7666.40	7457.46	4708.09	1294.55	1730.81	2951.14	2510.47	5281.84	4146.47	926.53	2788.51	2445.39	2807.18	2223.57	1202.99	1461.91	1143.27	522.43	640.99	450.06	414.55	894.58	408.81	662.97	694.51
331			22583.91	2334306.25	21743.75	52320.82	40386.83	16716.33	19327.38	33305.82	19914.71	38198.18	29748.12	27464.78	44454.16	47436.21	41053.06	32826.42	8763.96	5472.67	19634.44	4974.24	50169.14	20151.71	14487.30	2159.87	7393.32	17422.86	13288.92	24116.23	4543.08	5856.10	7514.80	10602.93	4699.70	8155.93	1813.27	2557.79	2795.67	2130.06	4375.05	5677.76	2130.85	1655.75	4061.35	2291.92	2146.15	2265.36	5935.69
332			24819.14	295584.25	12076.84	7856.54	10381.52	9925.31	11655.45	10314.48	9335.26	4032.78	7790.03	8370.16	4533.08	3321.82	8610.73	6432.57	15268.91	20253.98	11290.57	7773.88	8055.28	4845.25	4503.74	3398.09	8937.69	10998.62	6311.16	9847.07	10078.77	3471.50	1007.57	3347.60	5001.62	5670.02	5574.57	3405.53	1981.55	2078.83	4859.68	3117.63	748.94	4761.80	3963.57	1864.37	909.48	3380.133.26	1355.09
333			5160.52	587694.87	19650.84	9631.34	3171.86	10839.81	8723.37	9413.02	3648.42	8498.71	12151.63	2985.04	11182.34	2935.88	14481.25	6165.97	9088.87	3768.17	3424.01	6531.62	3494.67	3226.30	11666.59	13813.48	11050.06	6180.41	2366.07	2141.96	2348.03	2144.04	1247.26	3091.42	2596.21	6091.19	5788.35	6066.32	3314.00	5990.90	1621.43	2067.32	2071.41	1727.68	1574.97	1390.74	3243.04	1724.97	2753.50
334			9046.02	141492.57	34729.64	9874.09	4214.87	4059.79	16683.83	16456.26	8661.16	13076.59	8666.82	6256.06	10266.12	7306.91	5189.55	7821.26	5013.65	5014.87	9213.52	5048.60	2605.48	5837.26	7298.13	15927.00	3196.27	6039.02	4850.67	6968.89	6471.85	5958.46	1954.22	1500.55	2980.35	2392.89	2399.60	1510.51	2480.59	2914.87	1724.95	1366.80	1711.43	1896.52	1908.82	2867.70	2493.76	1620.37	1878.54
335			10007.95	111858.78	11781.84	13339.40	13309.86	5973.47	5014.99	3455.90	1681.52	3896.45	4894.12	4757.68	2847.71	3404.20	4811.60	4782.59	1827.23	1947.58	1833.58	1288.26	2394.70	1822.63	2562.82	3326.31	3547.81	2193.48	3713.43	3232.15	1649.80	943.22	1261.88	2130.73	1068.08	1310.50	561.57	1018.99	760.67	520.36	437.53	825.02	1452.10	732.93	663.44	550.18	470.79	974.39	818.48
336			2707.40	64993.64	8940.93	9179.97	6371.36	7857.95	5890.13	1421.77	2944.98	2042.21	2611.19	7029.30	8055.13	1832.25	1776.82	1650.43	4637.26	4270.90	2998.66	10626.95	7792.73	1755.70	1188.47	886.80	5440.94	11578.08	3032.62	783.84	728.92	899.66	1295.35	1659.00	3218.98	762.18	2007.26	2871.56	534.62	1243.49	1563.42	661.61	4393.63	1710.37	372.23	975.95	369.16	113.07	591.59
337			11582.99	53653.67	5030.37	2606.17	1035.27	2921.05	6311.08	4157.81	1748.08	3421.71	2003.10	2743.38	2340.45	2759.72	5628.49	4894.04	2380.47	1701.94	1154.77	2124.15	1581.67	4662.81	2124.20	1676.43	1654.21	1008.46	1638.72	1856.96	2891.03	3035.63	1322.06	1052.37	2334.08	3079.03	2230.98	916.79	1189.93	1941.57	1939.83	1020.41	1503.27	722.87	419.87	767.39	862.83	320.18	974.91
338			16866.85	153103.51	12392.47	12134.11	11019.48	9109.55	13344.66	6430.09	2707.16	5773.08	8619.52	4721.17	7047.44	13738.71	4844.61	3809.13	5167.34	18569.70	10670.28	5121.10	6115.07	3666.59	9530.43	5926.01	3279.33	1991.33	1988.45	5593.33	3056.83	2578.75	1461.75	1219.73	1916.11	934.72	1919.06	2002.21	711.20	811.48	919.75	1072.53	1166.61	1658.77	1092.20	663.29	970.35	1028.41	981.45
339			8094.96	132742.10	16009.23	3454.96	4513.26	5825.06	5146.81	4618.54	4975.85	5111.56	3976.65	11172.78	9822.78	6043.90	3822.52	3554.25	4398.41	4409.12	3078.41	4338.58	3689.69	4200.02	2945.51	3604.45	2623.75	2281.17	1423.92	1720.72	4080.68	4023.45	2202.72	3476.03	3249.24	1442.72	1170.99	1786.93	1658.23	1314.95	3005.10	2629.78	1754.87	1598.42	584.11	994.11	1582.01	3276.22	1438.62
340			15346.01	52539.65	27124.73	17280.82	5790.25	2850.29	4023.05	11719.92	6763.22	5290.62	5901.80	2611.23	4094.67	6259.74	7357.90	16404.77	5662.32	7226.31	8658.32	2978.38	2248.91	4188.49	4438.81	3443.33	3862.38	3455.40	1916.23	1165.89	2610.75	1468.16	2829.47	3867.54	2335.10	1340.79	2831.37	1481.88	1104.52	1815.63	1352.90	825.48	1079.40	486.23	1495.91	1633.56	874.89	1927.96	1186.29
341			3462.86	122951.61	17178.59	14128.53	5089.67	13865.04	16372.65	6719.33	11099.10	13316.51	8472.23	16448.60	11757.08	7010.32	14036.06	8235.08	5902.14	14656.99	7692.82	14665.67	8002.74	3444.37	4642.25	5323.17	2676.85	2995.22	2580.72	5755.29	6350.58	9504.04	7204.96	2438.01	5457.02	6247.72	2751.29	4050.98	3202.99	3081.20	1906.69	3128.51	5776.25	1335.31	1663.87	614.55	1166.06	4752.82	4876.06
342			24728.87	1343870.37	18303.74	4687.15	2139.64	7379.12	7434.33	1511.90	3216.57	1803.09	2331.75	1519.31	3495.12	6171.64	4544.51	3869.51	1204.69	3349.54	5543.58	4236.15	1052.39	720.28	1684.84	1760.19	1745.56	1846.60	2135.32	2717.50	1684.54	687.43	1019.85	533.80	723.81	1509.18	2638.05	1442.59	1835.48	670.79	1376.17	1179.76	1870.68	2720.85	2519.82	2088.99	1097.80	687.03	2022.89
343			5178.35	257689.65	5008.85	5084.96	7560.99	12092.35	19687.98	15978.39	7665.64	10164.84	4479.51	6358.10	2458.58	5273.60	6949.71	6338.58	3804.23	3610.33	4490.38	5575.53	3524.08	3773.96	4996.42	2493.81	1400.67	1355.55	7070.20	11637.14	5036.05	5011.18	4302.93	3400.99	5927.33	2212.58	3502.11	3045.76	3789.71	6099.21	5132.50	3075.95	2994.36	3076.11	954.30	1147.26	913.36	1793.26	5536.35
344			18957.20	113751.01	7056.11	7489.28	7396.52	6528.40	6915.21	4140.48	3936.13	1748.36	6637.11	5145.67	7717.89	6963.07	5684.25	2638.59	8503.12	8219.95	5501.69	6020.58	4627.19	2776.48	658.68	1826.66	2408.09	836.71	1358.40	2111.21	2873.12	2250.87	2672.93	1486.32	1110.24	1674.47	1793.68	883.57	753.48	2080.53	930.58	1083.81	423.61	368.45	1026.55	1108.30	512.10	1284.90	1252.64
345			19921.31	207536.48	19155.67	23674.77	9037.49	7640.51	10810.58	11744.50	8345.18	6373.08	13419.49	5946.63	3047.00	6605.59	5234.59	6185.90	7905.97	2335.27	3920.86	2844.61	9547.44	6803.42	5038.99	5312.26	6042.54	5369.15	5644.33	4135.56	3511.09	898.88	1796.49	1767.20	1639.39	1928.64	1690.64	591.80	1242.18	3348.45	1374.16	1714.71	553.60	1169.56	1165.17	450.05	749.01	1024.28	1249.75
346			20931.65	267864.21	33889.16	12067.75	9955.91	7728.36	6202.05	6403.66	15473.19	9968.32	9065.31	6754.03	5368.59	5849.92	5940.40	7606.88	10258.85	8075.62	9983.71	3960.17	6551.43	2945.86	1235.46	2458.20	4661.78	4734.03	1552.55	2548.75	5039.32	3192.81	3275.15	4035.29	4396.85	4301.78	3513.13	2389.15	2793.50	1469.70	3485.05	2224.94	2174.71	3025.85	3429.39	1147.65	1823.14	2157.95	1060.18
347			31022.45	1189109.37	54681.21	12426.06	15499.22	10583.78	14934.93	18416.58	12057.72	3624.75	4724.32	5990.97	5497.39	5897.35	5091.85	3886.99	3669.91	3083.32	4413.21	4631.90	4331.60	3732.52	4011.07	4385.84	1954.61	1760.73	1368.48	4165.65	3911.32	4893.03	7193.43	4852.77	2391.79	5056.93	2906.50	1473.00	2408.61	2169.75	3122.23	2469.22	1702.06	1321.69	871.24	977.53	1678.69	3066.26	2533.54
348			2816.28	70917.87	4847.40	4708.04	5011.86	6470.83	3078.65	2684.10	3593.02	3958.82	8063.41	6374.82	4525.98	2793.12	2092.44	6683.69	4202.38	4533.74	2539.63	3334.51	6015.26	6137.20	6610.81	3190.46	2019.27	4076.04	4384.41	3891.06	3294.92	3486.03	6399.06	4890.45	605.44	1384.35	2691.74	2890.02	2438.09	795.30	571.19	1229.91	1078.92	1006.61	1278.96	1629.21	1090.34	513.68	697.54
349			15581.39	882086.93	29353.50	31248.86	19199.77	16049.30	8328.53	10138.56	16758.28	13386.96	7478.87	3289.52	3028.25	9154.58	5123.28	8753.03	5046.10	7901.01	3339.19	1962.48	14019.98	6430.29	2636.54	7890.09	3275.58	3099.86	1193.65	5427.83	8867.79	4550.94	5165.70	10759.66	5671.82	5555.80	4953.97	2734.76	1360.58	1946.78	1640.75	1952.66	1270.43	2638.61	1538.41	769.95	778.30	2649.72	1224.44
350			25594.04	339922.31	2598.12	7636.16	11692.82	10226.13	10128.88	6180.05	6634.49	6027.95	2675.59	4894.13	12381.98	11122.07	2639.00	5175.06	5325.39	2900.19	5036.61	6067.84	2989.15	1940.30	4622.10	3303.34	5309.08	3688.27	2543.73	1390.24	1047.55	2403.35	2954.31	3777.35	2578.38	2157.17	1667.10	2469.46	2544.49	2268.10	2412.14	2081.08	1752.78	1414.75	2505.27	1940.24	761.35	1018.15	969.02
351			5155.28	48500.11	6721.10	12436.79	10930.08	6246.04	7717.60	5133.13	5177.12	2639.68	5531.88	9239.11	3758.18	2061.97	3491.45	2773.52	2004.17	3889.11	3531.61	3197.72	4383.91	1905.86	2829.94	4445.67	4169.35	2201.50	1134.71	2049.97	2020.40	2646.01	2939.46	2608.63	2645.45	1151.28	1145.37	1320.92	2065.41	2600.20	4409.01	3159.23	1523.93	2307.29	1820.59	984.85	1330.92	902.64	898.08
352			7231.42	166836.04	7547.07	6656.06	7208.57	3528.03	5164.19	7802.75	3072.71	8404.57	5168.53	2788.53	6298.75	4583.04	4040.81	3970.29	3445.49	4326.55	4495.03	1241.87	1659.74	2335.80	2180.40	3072.93	1872.61	2510.79	2303.10	1085.97	1492.36	1828.39	1504.89	1272.30	1799.90	813.77	1699.89	1178.88	1681.07	1563.48	1438.00	1974.86	902.04	710.96	330.67	790.14	1992.29	894.84	1152.13
353			15145.17	135117.67	17973.17	21062.41	13723.59	15524.87	12157.07	13180.98	14126.84	14213.66	11333.60	20046.40	34726.33	24810.92	6977.77	3218.17	2664.77	4212.52	2091.70	2325.15	5078.54	3877.64	7852.38	2737.02	3735.79	1488.33	1795.43	3384.97	9736.22	6733.77	4348.51	3073.72	1266.00	2326.13	1393.67	2387.58	2587.36	2049.37	1931.54	2461.60	2411.16	519.15	1282.31	609.41	847.25	1426.26	1065.96
354			2533.34	150495.92	9341.51	5443.17	7815.62	3079.80	11042.41	9138.73	4501.27	4860.94	11332.37	6434.17	8087.18	8003.96	6254.05	5149.25	3833.95	5231.05	4313.22	4571.49	8369.82	6981.70	8151.93	8299.99	6275.19	5302.33	2411.46	4910.79	6470.57	2940.19	1562.54	2299.15	1767.24	1017.14	3429.87	4580.07	1457.75	2449.52	1291.08	2449.43	1820.19	826.15	926.86	1727.80	1881.05	861.52	1250.67
355			7939.00	982736.00	31975.70	32310.84	22273.50	43252.48	11003.89	17633.03	58812.79	32164.73	27383.48	29855.22	24165.43	23649.36	14922.45	8367.70	11054.63	11253.59	10223.86	4257.65	7309.76	11924.53	11393.66	15179.03	14065.64	10259.24	10136.19	7353.77	8555.62	11893.09	9748.20	5276.49	8101.06	6173.03	6985.98	5921.91	3735.86	2397.56	2660.45	2202.18	2779.16	4847.38	4830.51	5725.95	2875.08	3033.07	3217.26
356			10809.95	348563.65	10715.87	6514.19	2056.67	9413.66	4912.87	2872.95	21778.38	15767.71	5143.98	6489.90	12341.64	15691.13	6152.33	14221.64	13487.64	5176.11	5289.24	1766.49	2959.28	1936.61	6034.05	16725.86	12434.16	2837.38	4388.41	3399.70	1093.19	1568.75	2510.58	1815.86	5241.35	3179.00	954.41	3492.95	3156.74	1956.89	1786.04	772.68	1396.72	1732.63	1682.03	1685.94	1812.86	1292.01	809.68
357			4055.64	50627.66	4340.27	4987.95	2706.18	3586.04	4025.13	2259.79	4887.44	5507.87	3052.27	2770.35	1547.86	1217.20	2254.92	1546.07	1666.97	1205.85	1492.88	1996.08	1387.18	771.48	1939.00	2096.79	1139.23	847.84	1579.31	1292.40	2109.90	1738.91	2108.19	1345.33	581.96	512.13	1337.88	963.54	729.39	609.89	839.52	346.00	410.90	479.63	593.81	717.19	542.23	451.04	487.92
358			24357.94	515938.06	23705.09	8717.32	15123.96	2536.81	4639.41	7009.13	9227.39	6125.19	10555.49	8119.97	8788.50	6859.90	9653.43	12862.36	10097.37	4623.79	12314.36	8166.25	1939.60	4265.55	13688.81	11638.31	6527.88	4459.89	4937.63	4768.90	4733.93	1759.25	2154.70	1636.73	2834.90	4905.22	2557.07	2770.15	2336.84	2326.18	1860.65	1824.74	3680.16	2896.71	1890.11	2885.53	3421.46	554.61	1819.27
359			7411.51	307221.59	9021.08	5688.34	9740.06	11428.09	12569.32	5429.78	5857.33	3798.53	9334.77	8211.47	4292.89	4353.35	3542.26	1911.50	3006.83	3455.74	3863.00	2778.01	2821.20	3352.26	2638.74	3202.83	2788.33	4759.51	4571.05	4276.53	2770.80	5916.29	2924.85	1505.36	2727.53	1659.73	2276.55	3467.26	1809.24	1043.46	1427.19	2202.35	1435.52	775.99	750.73	1295.27	1405.04	904.04	294.07
360			17866.66	727182.43	19613.01	9309.31	14012.15	11411.50	10808.23	6622.42	17426.42	11484.83	4457.47	4476.98	5723.93	3635.21	5734.21	3313.56	3816.31	1826.64	5954.06	4914.99	6682.09	14013.82	6870.38	3690.67	4699.78	6143.92	3669.30	2298.93	3178.08	1283.04	3950.25	3114.40	2008.84	1841.06	1854.56	2515.88	1720.71	1710.89	2469.08	479.73	1373.07	1573.60	1727.56	839.21	1161.56	741.88	726.84
361			8531.17	41680.78	4566.74	6269.19	4743.53	1768.95	3597.74	3992.40	5628.88	4249.88	2486.09	2502.17	1419.54	2852.85	2697.07	1977.94	2765.14	1374.34	3845.92	7575.68	2430.93	2611.30	3936.54	1316.52	3821.66	2272.41	1670.65	1448.68	3511.68	3973.09	3008.84	2354.95	2428.63	2163.54	1831.54	1231.59	2336.00	1384.84	2543.21	2030.72	1280.36	1080.22	789.88	624.55	714.79	759.20	555.71
362			17403.14	337376.06	15945.28	17038.68	22223.63	22194.64	6910.64	13167.33	9247.29	9741.77	5839.83	11512.79	9082.08	7327.81	15793.19	9903.94	4991.43	5495.52	3203.04	8089.00	2827.01	10260.39	6822.72	4902.73	7746.85	6054.27	5796.61	4361.83	5312.77	7196.33	5837.63	2314.38	1884.22	2294.21	1937.67	1579.27	2853.45	1311.58	1658.97	2619.04	1165.09	1081.81	3367.20	1854.49	1321.71	1643.55	1268.89
363			9380.61	104542.93	24320.57	38671.00	25908.65	16218.08	36636.48	45509.03	27852.72	10205.77	17515.81	25525.57	9451.48	3246.92	10182.90	18405.56	15890.76	9059.18	6743.89	18736.75	18143.67	11449.86	11263.70	19457.11	12596.00	6603.13	10281.91	9523.19	11300.72	11621.00	7924.69	3187.25	6818.52	7547.74	4444.68	3206.02	6278.48	4315.37	4149.42	2313.96	3027.28	3755.98	3610.53	4495.67	1496.67	2206.46	1935.10
364			13010.14	162470.89	32145.12	16033.36	5688.50	4811.78	8544.46	7658.53	7848.60	7231.29	6768.41	9305.72	9591.02	3908.55	6428.67	14046.87	1928.86	14985.38	6202.14	2913.50	2457.83	3332.47	5534.78	7493.82	6296.09	5878.38	9871.57	3450.36	3155.88	3522.03	2763.00	2757.54	2320.05	1889.48	1441.59	3104.18	3064.05	2028.40	1624.30	1452.50	1552.41	944.60	906.33	1620.87	1587.98	1162.80	1582.50
365			10661.10	215099.71	9778.02	7055.37	8575.25	19388.42	14283.25	14210.94	15516.61	9820.58	15430.57	12988.85	9566.03	7663.03	5474.42	9429.91	12313.85	10633.64	5338.40	4088.80	5562.01	12432.11	9025.39	3685.33	2225.06	4323.09	9594.55	7399.23	2942.79	3035.71	3405.32	3401.68	2550.62	2782.07	2566.28	2765.29	2621.12	5781.75	6456.79	1986.33	2203.18	2822.52	705.99	1559.37	2818.83	3109.63	2458.33
366			12564.28	942842.31	29685.39	25582.87	33545.58	44838.17	31147.61	44991.19	27231.14	22253.08	12803.54	10837.16	17668.15	31613.22	18341.40	17257.71	16615.00	14483.68	17906.95	20681.27	11681.89	10873.91	11047.50	5115.83	7475.83	8343.87	10736.17	12998.84	25374.04	18630.03	23132.11	11272.54	6251.32	10545.98	8278.03	3741.45	3271.22	11969.84	7222.54	3034.57	4069.88	2402.07	4211.22	5425.12	7253.51	6806.47	7601.09
367			3857.37	301805.18	11587.86	9056.44	6068.26	10265.79	9605.41	5777.08	5893.98	15219.93	6004.18	7717.04	10407.54	4894.81	4491.94	9290.93	9321.49	6490.11	4222.79	4298.96	773.58	2613.45	1968.26	2765.46	2488.53	4404.61	1618.95	3944.64	5339.48	3807.49	2615.83	1608.66	2108.99	1331.69	2298.69	3144.23	2341.60	1250.20	3128.71	4101.23	2300.86	1283.98	977.59	1003.93	1506.80	1549.06	1576.33
368			8372.73	495874.81	16953.14	7311.86	4041.82	5705.49	10244.05	4326.57	15315.63	8193.41	4703.96	5958.01	5379.56	4117.25	10075.74	5604.32	4083.11	2219.42	2881.81	3498.18	4467.02	2388.75	2195.82	1769.98	2203.77	2649.91	4545.07	3094.83	3460.05	1756.91	1406.68	1208.11	2561.09	2674.14	2685.88	2210.57	2385.21	857.87	1726.67	2347.48	2795.55	1515.18	1160.41	945.69	1135.66	552.65	1031.26
369			6786.39	216501.18	2352.76	1323.95	4269.58	2051.86	6197.72	5528.23	1987.41	2920.29	3773.36	2062.64	3180.73	2173.07	2663.13	9230.99	4330.66	3687.76	6736.42	3392.54	505.72	966.66	521.64	2380.76	2435.77	5223.05	7329.39	1686.99	2795.62	3958.13	1919.66	983.66	1010.28	1437.54	1657.22	489.34	1501.19	1336.63	840.61	662.21	1208.43	653.86	577.07	613.42	777.87	621.17	654.75
370			21853.58	352743.84	28581.97	23044.60	19506.27	10885.90	13738.52	22422.93	18489.87	7883.31	13324.35	13587.07	9015.34	14556.53	13576.87	16042.25	9955.01	6456.60	4664.07	3533.54	4673.28	6216.87	6119.87	6565.17	6737.30	4646.54	3060.57	2434.73	2170.51	3209.27	2634.00	3953.81	2429.29	2239.00	3093.19	1809.98	1391.49	556.59	2587.14	2589.44	1531.56	1004.46	1252.19	1035.58	1037.56	1058.52	996.68
371			12173.55	83291.71	2253.57	4979.48	4757.57	2576.66	6480.99	7264.18	3301.54	1881.13	2011.65	742.23	3244.02	1042.65	5412.25	6451.81	1005.01	1468.77	1595.96	1438.63	1130.28	867.43	1458.46	890.73	830.75	556.24	684.40	1239.34	1068.79	576.60	782.78	2526.56	2313.63	670.33	432.73	861.38	840.63	722.45	453.85	921.03	1135.69	1428.45	658.44	1224.22	1538.49	342.88	688.94
372			4523.70	27424.33	13431.85	11473.20	8468.11	6441.42	5140.61	7887.77	7012.60	5973.63	9901.53	13388.87	10972.30	7297.26	3974.92	2559.03	1804.94	2423.05	2681.23	2533.82	2246.65	2232.81	2845.59	2290.35	1367.99	2076.76	1961.04	2589.68	3267.14	3229.48	1181.00	1622.81	681.07	1006.54	1140.66	1685.99	1137.14	831.37	1008.17	1754.69	1421.50	1040.50	594.23	438.28	392.53	399.50	309.80
373			70493.37	3162262.25	57568.67	7035.89	24731.15	28746.98	14224.92	25720.58	23820.19	15582.75	17142.67	22866.69	8977.80	10286.93	10327.20	6801.31	14565.04	14642.53	8788.70	7032.20	7690.04	9324.54	12415.99	11046.14	7196.22	8621.66	7048.07	5850.34	4191.83	14006.10	13547.88	2485.84	4855.91	4665.91	7399.64	5670.23	3832.21	3220.90	2774.14	3081.35	3352.80	2375.50	2167.66	1520.11	4440.27	3420.94	759.18
374			354415.71	647742.37	26232.50	5705.11	10963.59	6454.08	15220.22	7845.54	4048.76	3784.08	4138.01	4100.42	8133.23	5897.57	3904.37	2353.74	5066.21	5091.88	6050.59	6510.03	3787.64	4608.90	4210.62	4872.41	2410.28	1394.03	1404.13	2904.99	3996.89	2785.44	4008.37	3446.73	1750.07	3143.94	2938.66	2647.71	973.30	1938.70	1308.13	2661.84	2746.38	1139.24	1830.89	1357.61	1033.18	486.96	845.56
375			12235.06	260986.43	10456.70	11301.35	10614.82	5575.24	6680.73	5456.56	9688.05	6461.46	6680.71	11784.86	14932.09	12119.47	4877.99	3273.00	13193.95	8474.76	6028.39	8220.23	3586.85	4148.73	3620.66	3112.86	3636.23	5601.28	4400.13	4793.96	5099.55	3359.60	1975.63	989.52	1457.93	2867.33	1367.58	1758.22	2960.29	2706.95	2995.52	2279.86	2510.52	2322.17	2986.65	1867.41	1273.05	1520.56	1022.58
376			27227.53	169314.29	20677.23	12772.53	41239.46	38126.78	15107.59	17762.94	13409.18	17552.87	14631.46	18708.93	23653.32	16075.86	11579.56	6227.28	10885.11	8870.13	19811.99	11412.54	8043.10	13688.95	4054.08	6270.59	6729.28	9125.90	4721.68	4086.69	5148.11	2917.99	1587.06	6560.47	8431.63	9716.00	5808.58	2925.24	3168.36	5776.25	5749.68	5637.72	4051.46	3423.01	3092.60	2541.94	1368.87	1427.50	1159.28
377			12882.93	186555.39	10723.28	14736.71	8929.91	13142.25	13409.53	18169.59	24807.52	15773.34	13962.97	10793.19	7113.96	12607.97	12912.79	2758.15	7694.20	10485.35	5872.63	8480.02	10261.24	1883.58	6512.01	3886.84	4495.68	6334.91	2644.95	3005.60	6101.65	2449.49	5092.59	8432.06	7042.22	3131.88	4276.79	5278.31	2128.89	2264.78	2998.91	1907.95	2724.53	3481.63	1375.69	616.34	1902.59	3145.78	1701.32
378			2181.01	101684.38	9996.10	15040.97	9493.20	9013.22	8706.91	5649.99	8779.84	8003.44	15824.78	18130.26	16757.95	10575.18	13626.25	19421.91	21331.45	16783.02	18157.28	12584.00	7110.20	8711.15	1808.72	1353.79	4742.15	9016.86	2599.75	8016.38	4331.72	3275.29	7982.01	3054.16	5806.81	4017.49	4855.38	2498.07	3245.74	2714.73	4507.61	4769.28	1703.12	1297.99	1979.66	1624.58	784.62	1060.84	1144.64
379			41926.81	567696.18	77631.82	54631.67	52063.56	80950.35	90311.13	17607.66	16072.37	19320.37	32530.49	41333.17	36417.69	17536.69	31664.90	13365.64	10257.68	12999.79	25574.60	34812.60	20051.10	25268.85	20021.73	21968.72	24596.76	24702.37	8718.05	11002.06	13835.19	12690.50	7357.56	7811.79	4632.80	10100.82	11316.23	10936.33	20267.25	12055.06	8446.55	7768.38	6717.36	7713.14	5454.22	5966.90	7291.29	4658.88	6924.12
380			8804.52	193140.10	27275.00	10894.29	25914.32	16333.56	9336.84	7917.45	18790.90	33563.41	20303.32	6718.76	12445.19	10801.35	10626.01	4162.48	1808.58	6079.88	6245.35	5561.21	3797.68	3590.82	3646.94	6685.47	4386.50	2107.19	1860.79	4953.13	2765.80	2107.14	2070.66	2264.51	1819.52	3236.51	6759.60	2281.21	970.45	2186.83	1667.15	1955.05	1443.92	2296.12	2489.13	2432.88	1153.68	1753.19	2060.56
381			48947.51	1012400.50	123903.67	34193.11	31981.79	29639.71	41424.13	30361.85	30484.72	19132.33	35035.18	36476.09	23823.95	33998.62	34807.36	50741.36	25836.36	19886.32	15840.96	8568.77	15601.07	13081.07	16355.96	21713.38	12490.69	12027.61	22570.67	16420.66	9534.07	17134.44	10176.65	12211.72	6253.52	6516.21	7543.98	5137.60	6126.04	5842.56	6472.00	4506.79	2391.30	7482.90	8664.92	8263.56	3802.30	4673.16	4001.26
382			41727.03	564275.00	44150.94	8139.23	22006.34	32873.83	17398.20	13485.35	6707.84	11566.61	2461.05	3579.41	8448.55	14214.48	7975.50	4828.18	6899.46	4549.77	10503.20	5318.06	3953.23	3435.99	4470.31	4079.66	6784.85	3616.43	2617.46	3131.53	4028.37	2193.23	1780.40	2535.33	5133.64	3617.00	2838.07	1088.08	1078.41	2324.54	2106.70	1920.47	1191.91	1777.86	1675.16	1085.40	1407.77	2310.48	1736.76
383			47969.56	586073.37	24515.67	21177.28	12083.59	14387.97	19793.00	9740.23	8011.28	5051.57	13789.60	9115.54	6566.69	19442.15	12891.12	16941.18	13979.30	7891.18	10800.08	4181.19	3598.64	5755.47	9415.62	11260.56	7978.12	8905.25	4379.39	1361.82	2495.31	1922.82	1726.74	4396.86	5397.09	1961.91	1810.50	4168.66	2794.77	2524.10	5882.87	2735.77	1834.02	1378.05	2189.87	2565.89	2095.21	1272.34	391.09
384			10871.93	113301.33	34667.15	34497.26	41751.92	17877.85	33094.20	69636.88	130523.53	45534.91	26619.76	32004.50	18124.44	25884.81	24216.64	50893.37	36286.80	9357.22	20129.23	31726.94	16131.98	21757.96	13513.52	27590.77	22016.52	17071.43	25375.17	23989.15	18033.13	14023.25	20372.32	12743.32	17369.73	14865.52	7707.48	10388.71	7003.95	3034.86	9777.16	30807.22	22312.43	16126.03	5024.20	7676.60	9934.69	4587.15	5020.88
385			14418.04	858374.87	40822.30	32742.26	26524.17	10371.11	16746.02	11924.02	16958.49	15733.00	12934.74	17287.08	7703.52	15702.80	11105.99	11627.58	6352.87	5274.18	3917.65	15664.25	8802.03	5322.64	9138.13	9429.15	11409.08	7746.86	8066.83	12094.28	5840.23	4582.71	3252.69	2433.73	4905.20	7136.97	8689.37	4209.41	2432.22	2782.97	5640.23	11015.84	10254.46	3140.06	3390.51	3919.30	2763.07	2918.81	4902.45
386			4156.48	190147.39	9057.04	7970.61	5850.25	18092.03	9863.59	4996.27	2987.16	7256.88	5265.46	9522.55	10229.20	6198.81	8404.54	11630.23	10902.72	9671.25	7641.74	5640.68	4292.70	3290.94	2206.91	1958.17	4110.05	4353.88	1597.57	3949.63	3898.95	2289.75	2301.44	3195.28	3078.70	4311.12	4710.99	2612.48	4048.17	3627.31	2971.59	2286.82	3345.86	2618.62	2365.93	2835.64	1471.89	1023.08	421.18
387			7601.89	246793.29	53383.97	59475.85	18103.91	25245.42	28991.04	15334.28	18919.39	24220.59	19620.89	16248.41	6576.18	15504.85	14540.33	6952.81	10522.78	14663.73	18414.11	14715.97	7477.53	6918.93	9309.26	11594.63	11233.55	6046.10	5670.72	3296.33	4312.64	7644.60	8377.38	2645.22	5385.45	8141.77	3408.08	2607.73	6743.76	3981.62	3277.42	2646.25	4936.40	3103.98	1547.46	1203.92	1354.36	802.34	2639.58
388			12599.98	85592.08	24191.03	16158.40	18258.33	15098.45	11897.25	10135.61	11784.33	7648.44	20362.24	31459.82	12827.60	6055.61	8764.97	7321.20	6592.76	3075.27	5314.50	6575.87	5231.12	2180.37	2890.14	8089.12	4484.47	7799.80	3836.72	4320.62	2596.48	1079.72	2192.75	3247.44	1699.67	1246.58	1963.25	1316.38	2469.95	3147.60	3517.17	1924.28	2794.26	3568.75	2217.53	2938.75	1501.91	560.52	658.83
389			52543.13	144076.57	34186.60	63046.66	54770.44	36206.04	10219.84	7335.43	4281.33	19108.21	18495.36	10147.99	6132.89	8256.52	6500.35	11777.68	12969.56	18475.28	6013.79	16964.18	10351.88	4204.92	4359.16	4229.49	7578.12	8491.30	3927.53	6139.74	5690.15	8930.50	5330.63	3419.78	3462.58	3080.77	5155.49	2244.16	1598.71	2164.58	2242.20	3340.40	1610.35	848.90	510.89	1843.64	2812.55	1516.56	1692.44
390			30959.28	552376.62	6879.68	16606.42	45571.20	20116.05	11804.11	9354.92	17543.36	15165.49	10796.01	16037.60	13881.98	12193.26	5804.23	3204.21	8954.02	5364.26	10168.36	6870.24	4068.11	8049.00	5982.56	6683.68	4988.18	4847.39	8662.80	1446.66	4242.14	11640.20	5195.65	5086.53	4940.50	5994.52	4089.57	2789.73	5830.43	9024.06	3787.60	2394.06	2627.41	3033.73	1670.85	1645.87	2685.76	5044.25	4460.63
391			13389.29	93416.50	18148.97	22005.04	20877.84	6654.26	15970.70	16914.41	19378.84	17156.05	6776.71	10787.85	12636.61	14730.23	10756.72	8316.69	6511.62	9194.37	20585.36	11488.06	3934.37	7493.32	16445.06	9412.54	10244.17	9129.44	5170.27	2129.08	8800.93	5691.12	2209.45	10165.99	9299.38	4857.77	2514.92	2048.86	2171.91	2988.03	4072.00	3588.37	2707.06	3582.17	2847.47	2413.47	1596.52	2613.77	1191.97
392			56651.00	1144342.37	93116.98	67711.25	33601.86	22147.64	25961.10	7044.96	20335.71	37939.87	43412.54	20203.15	23016.44	27749.61	20654.06	40018.73	29258.58	23173.65	9122.79	22855.80	32387.94	22061.41	28607.68	9558.66	5452.68	14090.92	10738.79	11553.40	4453.69	7579.56	9662.29	22638.13	16366.18	10828.55	16810.85	12655.30	5510.59	4196.34	5213.04	6306.82	9661.97	6555.43	6928.14	6998.81	3967.34	2429.00	3878.37
393			14900.02	46750.35	18497.29	19706.42	17578.49	18007.39	9802.39	4950.50	6880.33	10442.02	4069.63	5483.38	6701.94	10647.45	13675.81	12274.22	12569.18	5447.81	6541.59	5023.08	4516.70	3331.17	2214.79	1815.61	3946.47	3822.58	4473.84	3255.67	5071.11	2774.99	1389.98	2062.42	2564.14	4686.70	1964.09	1774.96	3271.69	1536.11	930.50	1301.87	2559.22	1517.87	2030.68	2182.56	1411.94	1190.20	977.32
394			10668.71	156135.18	6866.45	10834.73	4495.71	7643.63	10275.68	8538.24	5597.87	5252.44	15636.93	11663.66	8976.98	10133.60	7521.64	3749.66	3508.79	6710.96	3116.89	3275.89	3209.14	4248.56	2003.85	2252.68	4372.29	8423.53	3831.93	2638.30	4029.91	4855.33	4334.91	4622.41	2540.36	2493.15	2792.96	2162.20	1103.93	845.77	2430.95	2198.93	868.09	889.26	2305.27	2127.38	1351.85	1478.03	1512.91
395			13271.39	182789.45	4386.77	6441.16	7306.85	7375.76	4482.18	5820.95	11997.76	6977.57	4072.70	4476.72	2807.37	3334.70	8343.05	6040.12	2512.33	5672.85	5189.42	3251.25	5376.06	3271.96	3316.07	2410.52	1664.92	2228.90	2432.30	2567.98	2489.99	3721.16	1489.25	1499.91	1534.97	1462.69	4023.96	5306.02	4582.07	1783.27	1849.23	1460.57	1763.62	1568.78	1172.88	486.09	1481.78	827.06	542.11
396			9788.59	219326.21	12497.99	16921.07	4262.54	10467.20	7542.42	9127.98	4185.47	2798.69	8366.72	4075.11	6414.00	5711.60	15970.80	17369.47	19864.67	9444.17	5782.82	16467.54	13078.99	5044.93	5760.61	4958.78	4512.97	4337.14	3626.65	5291.00	1489.10	3885.01	7310.72	11157.92	7211.52	4866.97	5551.05	2041.79	3593.43	2014.76	2358.14	742.28	1291.25	1397.67	2434.34	2609.78	1707.67	1411.87	1072.46
397			5120.09	208798.64	11762.92	1741.65	2266.41	5936.54	6771.74	5518.82	6286.61	3495.93	2133.25	3206.38	5822.04	3543.53	2141.81	7619.09	10830.21	13717.09	6034.45	1966.82	4466.77	4460.24	7115.23	5453.73	4430.81	6701.81	8400.18	5091.29	2366.38	1975.36	2500.10	952.49	1745.16	1597.50	1699.81	1568.74	1959.85	2062.07	2533.40	2558.99	1846.81	1073.94	2220.03	1480.28	1592.28	1376.16	1314.83
398			47630.50	632392.56	33575.22	34603.84	17084.76	27554.55	29924.37	20400.84	31247.37	27755.37	20967.50	16467.97	24278.52	12555.51	8918.48	13410.41	12431.39	10587.70	5051.47	7346.03	5800.50	9907.65	6946.62	7364.89	2759.83	5217.54	4918.62	2879.92	5908.47	4315.29	8386.04	8162.30	5592.47	6117.39	3872.12	1932.70	3485.71	4361.12	3730.92	3824.65	3186.37	5257.68	3903.49	2742.91	2880.36	6192.10	3122.08
399			3130.14	108739.06	15031.50	10874.52	23714.52	9795.38	4965.99	6016.32	8624.39	6220.32	5401.33	8049.98	14357.85	8244.42	5418.90	3036.80	4354.51	4245.99	5197.44	6250.90	2808.63	4408.02	1516.29	2217.37	2051.37	2840.95	2167.82	2999.57	2893.48	4897.36	4712.27	5160.28	1699.19	1511.61	2756.77	2644.11	2883.12	3052.50	2320.63	1875.36	981.04	1127.63	2150.99	1217.59	1480.31	2195.84	1913.06
400			55830.51	303918.03	134668.59	77462.92	54643.03	114864.96	52621.15	93462.78	103300.73	28106.09	20831.56	53504.89	32354.56	13145.48	38243.91	37862.54	21009.89	20167.48	30364.98	41924.44	41825.35	48186.43	25308.67	22902.49	19371.56	13689.79	23339.73	45996.85	35634.22	24801.31	20106.16	14497.40	12782.45	20816.23	29378.06	17883.10	13181.88	6159.47	11795.45	9707.93	8440.11	5876.39	4236.96	9947.16	6778.95	4797.49	4404.67
401			17532.08	184072.12	46550.82	22894.41	13082.01	13531.53	20848.88	29895.83	32625.90	38970.46	23573.55	6432.16	14749.19	9940.96	5199.00	2066.12	26746.67	35120.94	11567.37	6890.40	6059.15	11857.18	11909.39	2717.77	4693.04	5348.23	9159.94	16692.58	10441.13	9426.10	1476.06	3595.84	3766.93	5790.10	2851.11	5423.95	4902.43	4210.96	3237.50	8503.76	5940.81	3778.54	2317.80	1244.98	1959.99	1822.19	2245.92
402			13573.48	94980.38	22197.21	76571.26	58452.64	42913.12	47146.09	15320.41	21909.84	19708.59	5708.36	6043.98	14516.14	2638.69	10574.99	6925.05	6189.40	24835.97	9046.86	25004.55	22111.05	31752.78	17022.47	10500.64	2190.12	5270.09	23789.29	20731.18	15609.97	10129.04	5215.63	7224.24	6900.05	4455.76	6350.78	4371.45	9337.74	4992.67	3148.02	2599.37	7052.22	4297.83	1122.19	2294.35	1759.82	1261.60	988.56
403			31393.22	128319.14	15798.74	16603.52	21627.51	15223.80	5399.90	5414.09	11897.36	4953.51	8704.46	5056.74	7348.94	24102.17	16046.08	10599.69	6800.46	5045.31	3132.53	6867.71	11100.33	5853.04	6195.59	7077.60	5607.03	3201.23	2680.29	8177.06	3140.44	1608.57	1545.07	3132.58	1941.60	1391.89	2435.39	2798.50	3231.34	2481.75	3452.57	1378.68	1108.86	1465.15	3455.30	1302.08	748.32	743.31	1474.39
404			8847.46	101766.09	13203.75	11840.60	14919.56	17002.83	20958.20	24361.70	17137.08	13191.83	10152.27	10605.45	6498.39	7714.36	12164.13	6211.68	6244.73	13103.06	21696.90	36519.62	18056.25	8528.91	16147.49	13237.13	8657.68	5450.84	5188.23	2758.16	5871.04	9635.13	5202.52	4229.32	4309.28	4247.22	4255.31	3966.11	3911.88	2068.82	2983.40	1818.79	1998.96	1857.64	2542.93	2804.67	2530.66	1944.81	1237.09
405			8926.24	115292.10	45229.64	26464.85	34393.56	9008.02	12212.03	7486.31	5354.58	8846.70	27535.49	19132.59	21994.68	18902.92	22437.09	21140.85	19552.07	15290.39	19942.75	13908.84	13958.98	11497.53	11317.24	8770.05	10614.53	11201.40	10781.97	10383.08	9913.58	9980.26	9625.92	10842.99	16785.51	13488.50	3620.53	5644.23	6995.06	4485.08	7627.65	6949.71	5850.78	2703.01	3754.32	4186.86	2004.23	2121.97	2435.59
406			35874.85	162574.59	49009.62	22507.22	16419.46	21926.41	32929.16	26918.30	12371.25	18872.80	21438.82	14972.84	12543.43	24773.74	14056.39	4387.01	13299.22	15422.53	12520.30	2194.53	11857.87	14224.14	10284.15	7345.88	10216.09	12336.26	10742.55	13374.12	13217.58	5617.74	6712.50	7101.90	2638.93	3445.54	8670.12	4761.56	4753.24	1608.58	3064.67	5172.94	5721.18	4354.90	2712.85	5099.91	5339.22	4008.83	3332.83
407			15353.29	202072.82	22683.49	12544.78	7153.40	14742.07	17573.34	16323.66	13655.79	6299.07	7304.94	4265.43	5548.34	6388.41	5189.74	3929.33	6380.38	9865.84	2060.39	1162.44	3090.16	4265.16	3816.89	6844.90	6828.06	2990.95	1788.38	2473.89	2406.10	2908.44	2660.15	3794.06	4595.74	4521.04	2396.47	2376.69	2512.53	2556.98	1815.11	2081.52	2756.01	1100.19	3998.12	6812.67	4124.32	4012.65	1072.08
408			29703.14	184531.32	26867.05	32656.19	39676.29	26153.56	21808.28	47952.41	39154.91	15148.08	8526.39	17347.08	7402.42	9153.20	3126.56	9063.65	13111.42	8952.45	6082.69	6034.64	9962.36	20837.41	15616.40	6657.34	11875.29	12461.36	5181.33	10779.36	6583.74	7244.35	5786.26	4759.05	6138.06	3211.59	3759.25	2439.46	4551.49	6216.91	3736.53	2176.47	1362.09	1960.29	5181.98	2729.68	1255.18	1912.63	2359.98
409			9117.65	105568.99	5828.51	10724.32	5445.26	11812.01	4126.46	23375.83	15599.53	10835.56	8296.94	9883.21	10869.92	17420.26	9672.32	8171.65	5269.74	9872.73	11457.43	16363.41	15310.90	11921.40	5225.30	9161.70	5370.06	9174.26	3261.39	3250.34	3006.05	3615.41	5340.37	9701.08	9895.38	7467.77	3431.41	3793.69	2526.29	1553.47	1154.17	1241.56	5231.38	5102.60	2726.90	3700.76	3618.09	2780.04	4068.32
410			19186.70	165081.10	48620.64	21639.03	17270.90	27031.15	21155.33	10420.97	8907.62	16869.64	9159.80	5739.69	10217.39	6788.23	12867.40	26965.42	12226.21	4222.46	6864.48	10147.98	5082.15	7855.25	4795.56	4043.65	10692.73	3723.95	1832.58	4437.13	8842.52	3554.23	3467.12	4265.89	1635.59	1980.17	1746.72	3623.59	2725.73	2509.05	3376.44	2853.13	3869.88	2384.23	1011.25	1316.43	2259.57	4401.14	4307.96
411			13346.75	257324.40	47060.94	43724.80	34928.36	32477.94	52984.58	27991.46	13687.60	12194.66	14548.33	20520.04	22863.49	7877.52	8210.88	12042.05	28582.75	8818.63	6097.31	8087.60	11952.81	15063.02	9898.24	6677.44	7947.71	11388.98	4610.77	9826.52	4742.59	8009.22	10110.00	5284.85	5265.58	5000.47	2850.08	5183.72	7931.32	5818.93	1982.74	5052.26	6782.26	3704.11	2223.36	1107.75	4968.95	6245.06	3641.80
412			5844.13	302419.75	49666.02	25669.53	21654.88	18752.11	34497.71	34318.52	38455.07	20423.27	22701.77	18539.13	20212.84	47705.21	57018.00	26879.81	32075.00	32908.47	14690.86	23474.08	19263.34	12433.35	13249.97	21020.41	12072.88	8839.68	18485.55	21009.40	21593.30	17542.69	41636.88	15638.74	15896.35	17055.62	14339.80	6183.79	5949.70	12117.78	8086.01	5774.54	5711.82	4883.59	4348.85	4578.88	2728.45	5975.10	10047.78
413			11299.64	305233.21	26861.43	37239.43	39171.35	24523.65	25046.76	28305.79	17800.32	18747.43	12693.39	16224.73	23485.23	17647.31	11111.59	8796.78	12508.99	11536.74	18886.48	17450.58	7065.54	8860.09	14288.77	11069.15	5830.99	10817.92	8590.13	8160.18	7571.68	8626.01	9343.35	6979.04	3262.14	4873.03	5861.66	6463.38	4829.70	7383.63	5327.20	4063.11	5984.20	7831.99	4494.63	4981.81	3797.25	2955.14	1646.35
414			9639.35	120042.32	8596.33	22242.50	7721.85	5209.68	4296.20	8520.94	13291.25	16095.66	9541.20	4239.40	12499.61	11827.54	7273.24	4043.89	8477.59	6012.29	3120.51	2621.46	3880.38	2521.01	4735.93	8791.92	5509.85	2640.79	4107.28	2027.88	2574.83	3505.90	5254.98	1846.08	3157.66	2778.33	1236.16	1208.92	3202.90	4054.23	2597.61	2391.65	2590.70	957.20	1105.82	1359.05	1379.15	1587.66	2082.50
415			12286.43	384250.53	9753.99	17925.59	41469.16	30348.42	32717.49	20349.68	5278.95	7813.66	12848.17	25346.37	40371.55	19203.81	8057.14	7636.34	7377.91	8381.73	2017.60	4328.64	4664.39	11008.30	6704.09	5422.54	6405.07	5521.41	6555.41	8492.69	6388.30	6879.04	9339.18	8892.60	8600.24	5531.50	9031.07	7246.10	4998.85	6415.43	3612.92	2709.54	3191.95	3553.18	2881.08	4682.80	2952.73	5853.65	4695.02
416			13412.71	294491.96	38418.89	15701.36	17109.33	11505.70	6462.08	8544.98	26835.05	27425.15	6799.15	3288.72	5261.98	12876.38	16625.45	25980.41	11493.11	20573.69	17421.28	7816.26	6060.35	3912.29	7757.97	9832.49	5144.38	5127.79	4968.87	7081.25	5042.58	4447.43	5140.87	6907.60	3645.14	2212.34	2100.57	2148.64	3135.76	4297.14	6982.04	4567.83	2115.22	1999.05	2151.86	1976.56	1818.99	1290.35	1769.56
417			5657.69	68100.03	29438.92	14435.56	21396.78	8585.58	5647.03	13103.94	11372.77	7118.44	5817.83	9744.40	9440.59	10604.89	5250.96	5800.93	8577.96	11804.75	10896.29	11048.72	20492.82	28782.21	7596.44	2810.50	3265.41	2186.28	12440.30	7569.84	1585.12	1438.46	3117.01	2692.56	4213.79	7438.45	14215.71	12076.85	3034.57	8448.47	5795.66	1991.98	4230.50	3740.56	1668.76	1620.49	2200.29	1022.79	4530.26
418			26863.25	238865.59	11603.22	3579.53	4741.54	4216.10	4681.61	8869.74	5091.21	3933.15	11363.52	11375.00	12392.95	5550.51	16457.47	4417.02	6915.31	7385.86	17426.38	5061.31	1823.79	18931.35	11401.87	2816.19	4325.42	7837.29	11440.04	2326.41	2699.76	1609.91	2705.13	3744.24	3042.11	3715.17	6180.86	1135.03	2682.66	2055.28	2523.83	7164.67	2013.54	2158.51	2904.60	1594.81	1052.20	1099.73	773.53
419			20049.00	316466.12	24112.64	14964.24	12241.59	15529.67	15189.40	31514.53	14996.96	9387.79	9715.91	8901.17	10445.22	9179.16	7012.60	9879.68	10512.81	3170.66	4598.92	5389.07	5317.32	5995.27	4204.30	4033.32	7715.24	9979.00	5864.88	2545.15	1444.55	3588.48	6852.08	8461.81	5502.46	3839.17	8443.51	5679.33	4640.61	5390.54	2189.09	4190.09	2497.97	1818.05	2318.57	3311.56	2890.69	1638.23	1384.09
420			31624.58	196974.31	36084.72	11810.99	30296.46	21659.96	34216.74	14430.37	14237.59	10412.61	12376.61	27702.59	44948.81	32401.73	48960.11	45376.16	31003.97	27486.41	17693.85	22110.21	18032.22	14714.04	15348.74	23612.24	14877.89	19694.38	10292.50	10477.77	7054.71	5195.56	13345.76	10117.93	5839.64	3468.64	6422.76	6039.83	4967.86	3978.73	1890.48	7321.49	4562.51	2999.37	3501.87	7319.09	5904.90	2013.23	3936.91
421			44754.31	307255.75	68311.43	31269.20	72543.45	46776.57	49700.85	34667.48	25467.47	23067.53	32377.34	23706.01	19745.45	40711.86	47448.41	51584.39	45014.50	16781.67	15616.23	33714.52	13892.61	10157.65	8308.02	23814.76	27454.95	23329.02	11599.83	11030.15	13069.13	11907.61	13536.40	23834.26	14860.32	12754.64	8618.58	14768.51	9720.89	9258.89	9274.04	4104.33	10540.24	8193.89	3827.35	6921.89	6558.42	5245.87	3403.08
422			5695.66	11118.44	8402.26	12127.31	20518.93	32187.37	16199.76	13451.46	25529.81	12686.99	3309.50	1492.96	4215.06	8551.89	7860.42	7270.60	3860.31	5015.08	5974.50	2887.13	5236.79	6204.16	4466.38	5917.11	5659.74	4080.53	2830.76	1853.93	2618.42	953.52	2445.46	2124.80	1539.11	1800.85	2541.71	1890.75	963.38	1530.60	1149.17	1877.36	1963.04	2849.55	1193.30	1294.88	977.36	1159.61	776.77
423			70382.89	1070529.62	54086.95	19744.49	19907.71	5582.90	9940.16	30372.98	42107.23	44396.91	70479.69	24121.37	26758.98	18200.85	17418.11	13362.02	5067.51	8452.00	6574.11	16841.37	13078.66	12798.71	19937.02	17298.52	12492.24	6610.43	8340.96	6289.16	7727.85	7178.89	6035.62	7646.15	2699.02	7697.78	5104.77	5394.69	6407.67	6411.67	2921.92	1599.20	1001.79	2784.26	3341.84	2163.67	3613.21	4032.59	6458.24
424			22796.16	312406.93	73200.50	34607.86	42515.48	57256.87	31599.81	55588.73	63873.77	31350.82	32574.58	37099.01	24787.27	11701.73	17483.65	14031.92	13452.75	15159.21	30897.56	27318.74	11397.21	10488.29	23510.45	15937.61	15457.94	25450.51	19677.84	8836.71	5751.61	10131.48	9124.78	5659.51	7668.14	10302.08	16546.78	15260.91	6822.76	7069.22	6297.93	4104.42	2577.35	2960.81	4236.94	1287.49	5833.02	6433.22	2270.01
425			16443.51	234324.14	17941.45	19042.96	5731.52	15435.16	8570.75	8082.42	11055.95	3991.62	4373.65	2453.26	9734.18	6320.50	2577.91	4379.50	8346.79	11927.21	11078.24	7098.19	8834.22	5179.06	5065.28	6536.01	7800.92	4884.17	6083.94	5452.89	6916.96	3529.39	3287.12	1918.29	2481.90	3284.41	1447.88	940.76	2349.97	1784.61	2436.40	3547.02	2985.74	2967.07	2571.83	2413.08	1368.09	1579.66	1864.39
426			6221.76	55340.68	51644.94	9681.96	15835.76	11448.07	10631.39	9550.53	25213.57	26207.13	13293.95	29614.95	15914.38	11942.35	6373.27	14293.46	14214.55	22304.45	25377.85	22409.46	18388.12	11744.65	9778.82	8659.30	13384.96	11448.02	12139.72	10609.67	3016.03	5326.93	2623.79	12644.82	12488.77	5300.17	3751.47	9664.55	4689.60	3997.35	6440.38	5125.25	3854.51	5259.38	8947.09	3572.88	4439.53	7276.91	6429.80
427			28418.79	159887.12	29618.59	27684.49	17627.27	6690.49	12762.14	5637.60	10484.37	12869.69	6840.62	5434.74	13248.54	7807.48	4788.62	1902.68	4625.33	6707.26	10215.99	7546.43	5024.19	5651.52	2829.22	1330.35	3273.89	5486.61	4761.98	4709.52	5268.55	4821.49	8597.58	2438.75	1074.93	1595.37	5184.32	2037.16	3019.65	2298.83	492.73	1782.81	1955.63	1240.25	2507.51	2274.37	548.28	1189.60	513.16
428			27914.15	303543.78	105204.34	110457.31	93878.25	27659.64	17637.21	38050.08	26493.88	32554.63	64785.91	33500.61	48173.91	35785.22	34743.54	49746.58	31117.56	25892.39	11717.53	19699.12	19547.98	5419.60	21590.62	14049.31	12028.83	14688.34	15181.05	29360.56	13094.95	5956.10	2855.18	7635.33	6822.45	6018.77	9318.28	12043.26	11303.93	10200.32	2373.73	3105.88	1762.16	3566.50	7427.25	6400.88	8543.97	6947.95	6936.43
429			22095.76	154780.07	50598.19	17565.47	7010.52	8618.47	13969.72	16896.92	10367.25	7023.83	8392.36	6565.40	3960.85	6688.49	4076.34	7502.16	4285.03	2323.33	3873.42	5754.39	4174.11	7915.48	8829.29	5905.32	4219.55	2322.14	2341.97	3598.00	4458.97	4772.41	4290.57	2578.92	1662.45	1280.06	370.80	1474.92	2492.63	1108.30	1955.40	1832.53	1770.54	1722.52	1172.40	945.22	1767.84	1011.71	1176.21
430			7211.00	50816.82	12723.87	24480.09	13056.35	15388.41	15258.87	22346.51	10967.69	14738.42	13548.32	11566.19	11283.62	6934.25	9637.51	9770.95	7802.22	11129.22	7832.45	5428.41	7384.02	13990.99	12892.30	7067.04	9375.41	7498.27	6788.70	9549.85	19914.33	7839.97	2806.14	4636.30	2540.12	4991.27	5255.11	3743.53	3632.48	2577.18	1249.45	1398.84	2922.87	3264.88	1409.90	1651.84	995.40	2440.79	3489.72
431			7401.93	518614.53	22943.31	10274.28	4070.82	7084.12	6117.82	4459.45	1383.39	1533.25	6831.91	7684.37	4731.04	9710.16	7146.93	2880.39	5510.34	3954.11	2362.07	2132.05	2078.91	2842.23	5265.95	4623.75	2659.53	3208.67	3211.47	3806.63	5175.74	4896.83	3025.75	1775.31	3734.73	4616.77	4857.58	4560.17	1422.51	868.97	1671.91	975.32	764.51	1228.34	1671.21	1666.16	1027.27	1498.68	2714.06
432			16600.46	155401.26	57516.82	57735.71	59961.37	79488.88	49267.68	70651.13	29339.13	39584.34	23618.10	15075.58	41355.52	40644.71	58293.76	27953.97	22453.41	35322.13	21101.77	16466.16	11662.70	15286.85	6550.29	11594.08	20410.20	16201.12	13427.41	26740.13	27512.21	9933.56	10865.30	17036.67	14644.12	6027.84	12579.40	15345.51	13684.06	6966.17	5466.91	2282.73	3890.62	4072.39	3156.42	1965.30	5784.79	8627.79	7282.78
433			14804.89	356175.06	33911.85	37002.89	25270.88	30957.19	33850.55	6404.61	9724.28	11976.06	16659.71	10603.70	22110.21	16128.64	18158.01	12281.97	7872.29	12500.30	10677.26	10506.46	20621.17	19007.53	13409.13	13203.53	4848.76	7716.52	3423.54	3516.18	7725.93	4991.10	7531.82	9975.46	9070.52	5352.56	1816.42	3321.52	3142.33	3936.97	2268.01	724.99	2275.95	2582.85	2692.71	5530.20	1437.32	1959.01	704.70
434			13471.53	618978.43	34737.08	32443.15	50127.12	85896.46	55593.14	40810.17	17266.62	14875.91	5441.76	12053.11	12978.90	12752.45	15045.90	9246.19	11281.92	38213.68	13041.38	20072.21	11365.08	3538.90	10061.96	21544.03	14220.41	4945.04	3719.87	6851.23	6157.47	7830.32	5511.34	16433.76	14330.72	5996.56	5590.87	7063.97	9598.46	8012.84	8764.93	4645.01	2731.99	2267.96	4802.97	6340.60	1824.44	2689.46	1808.06
435			11936.09	202942.10	22258.90	42716.96	30205.79	15847.52	31851.13	20959.95	30462.65	30445.80	21321.67	8400.93	9888.91	27750.34	31900.08	20216.28	7772.11	6984.98	15028.53	25797.18	16453.85	17419.08	13419.09	10317.19	10253.50	5828.46	9054.21	6134.88	11059.93	9107.63	10866.49	6970.69	7091.59	5225.68	5062.56	4072.17	7983.50	10325.37	5835.82	5258.02	4194.56	4594.75	1934.28	4230.35	8580.36	5738.30	1865.35
436			4883.33	59511.43	19446.79	32973.18	11635.81	20262.05	31199.02	22729.99	14494.45	7040.99	15724.28	14932.55	7755.06	4502.63	3449.60	10186.91	2766.59	6728.18	2836.83	1025.06	3615.83	8409.21	3398.81	4056.68	5432.38	5843.22	1344.97	8487.81	5335.81	6627.50	4632.91	2111.83	1627.82	1441.35	2737.85	2394.40	1191.38	1988.90	1845.99	674.77	1599.25	2608.59	3296.65	881.01	1480.70	827.84	373.58
437			36512.27	311166.62	65559.25	22016.82	17088.18	35317.21	38598.50	20112.23	11701.57	21137.04	29690.35	15472.73	3791.88	9595.40	14789.87	20104.14	9573.52	6474.38	17507.05	10085.97	11554.99	10253.48	15256.39	22223.73	13027.34	12578.02	16774.79	10207.24	2412.49	4240.18	5759.44	5683.40	7149.37	8088.41	5521.74	6632.20	6412.69	3584.09	3361.30	5038.56	3748.36	2675.22	2371.40	1976.92	3507.87	1917.31	4409.28
438			20167.00	185250.60	19488.30	9121.68	7796.88	13520.99	11759.46	7006.99	11866.52	2737.03	8287.32	8473.60	11963.47	4145.07	5836.10	11798.56	7996.63	6592.25	4218.39	5881.89	8550.60	8280.85	3817.77	5711.94	2322.87	2189.87	3913.22	6429.24	3479.70	2985.19	3254.64	2483.98	3777.58	3203.46	2121.01	2408.25	790.45	3133.38	2102.30	2169.03	3693.54	3259.93	1917.12	1389.24	837.72	1901.58	1409.86
439			14769.03	221386.40	22351.24	15886.96	16574.14	21288.76	8151.94	8010.21	13859.24	16847.10	6150.56	9016.92	12645.14	11160.76	8095.56	5279.13	4007.31	2172.20	5112.56	5377.24	4176.24	2485.39	3104.60	2465.73	3210.28	3867.24	2230.68	4973.69	8136.34	6022.36	4279.18	920.18	1570.65	1759.66	2078.03	1749.45	1490.83	5065.06	4229.09	1133.45	666.55	1348.74	1271.81	2089.66	3210.94	1275.94	693.99
440			3398.98	98694.15	27847.08	21066.08	11836.51	9433.75	9278.42	5809.03	7943.05	7210.84	9152.93	8749.95	12314.87	12658.45	9863.80	11048.82	9790.60	9496.30	6907.91	2997.30	6746.81	8006.78	6781.13	6160.95	6071.49	10164.71	10708.62	10445.36	4146.60	5147.73	6211.69	9058.65	6806.29	10626.25	7687.45	1769.55	2096.91	5075.50	6128.32	6170.07	4547.57	3413.61	2955.59	3268.05	1469.70	2860.47	1306.92
441			4192.76	43002.44	7581.89	6426.36	2841.42	4240.73	3136.28	7941.92	23243.91	20062.83	11460.38	7845.19	4590.95	1556.95	2118.08	5226.90	4656.88	1164.74	2469.64	2264.69	6287.89	3972.75	3628.65	5570.32	3340.06	2486.00	1261.33	2143.17	3658.96	3912.60	2726.11	1197.73	1229.63	1886.95	2259.66	2025.95	1959.80	3586.53	3884.16	1727.08	1741.16	1219.17	1735.63	1933.75	2304.40	2011.65	938.34
442			8639.45	189612.98	27373.12	94944.91	42116.65	14005.89	23159.29	6480.73	53748.40	19206.53	43993.48	42584.30	24199.44	20497.65	18156.64	16567.60	13550.81	10090.45	10208.13	10604.76	7171.57	16082.45	21537.34	18257.82	14832.15	6800.50	9999.57	23578.46	28137.30	14867.70	9995.97	8637.29	7219.84	6490.97	8715.50	10040.36	18723.73	6733.24	9027.43	12130.41	5518.42	8450.41	5485.82	3705.32	7946.94	6429.06	5039.86
443			5811.30	52988.39	8190.89	6745.72	5122.80	3596.99	5664.47	3118.10	2529.65	1464.60	4052.51	3438.13	2985.98	1671.51	1313.78	4751.65	5047.56	3826.07	4398.41	5308.93	3546.45	2001.93	2037.91	3116.45	4449.86	3642.48	2180.27	2597.88	3332.48	2612.71	1254.81	1521.78	1227.72	466.12	1325.31	2948.10	2000.36	860.18	768.31	683.90	513.28	706.77	784.00	760.29	677.36	418.50	835.48
444			5059.59	50484.68	15233.82	35325.52	32183.20	5972.95	5040.56	13995.26	10360.85	4804.36	9416.15	6310.81	5692.69	6268.75	2169.07	5644.16	18095.19	15327.65	6800.34	3535.92	12130.73	8932.52	4591.35	3170.50	6957.49	4413.87	3921.84	2778.13	3307.59	6944.61	2471.30	2936.70	1898.07	1796.15	1301.21	1907.24	2361.86	2080.04	1647.14	1645.40	1449.33	1684.25	1218.23	1233.11	1092.97	841.50	930.05
445			11776.04	112339.69	11781.62	17387.58	14682.23	9555.40	6334.03	10206.37	7361.83	3818.48	7921.55	9783.54	13481.04	8584.94	9708.13	13340.37	4229.07	7086.31	5675.39	4203.71	4652.93	6997.97	6830.19	2964.63	7488.73	5456.93	4494.84	7023.59	4043.82	3260.69	6162.16	3717.67	2854.25	3067.87	2544.04	2592.69	2243.19	1959.54	1864.16	1333.86	1609.86	1974.49	2085.71	3307.18	2942.80	2214.17	1187.18
446			5217.98	68417.61	7449.53	8040.43	6559.46	3261.33	2977.01	6971.64	6610.57	3446.29	4999.50	3776.21	2761.12	4120.03	7728.58	8919.86	4391.97	2990.83	2133.66	3522.51	3235.94	3280.90	3623.28	2427.13	1940.32	1490.93	2021.88	2175.97	1618.90	1399.96	3236.19	3895.60	3672.99	1836.94	1313.09	2030.14	3260.28	1942.91	2071.68	1176.60	1212.65	1295.01	1548.78	1133.49	401.43	1229.36	1982.57
447			15386.04	236202.85	44633.12	18917.34	18693.11	56937.38	11734.78	7570.78	18700.98	38899.06	12624.05	13603.17	16348.61	22908.34	17564.62	20387.32	12296.77	10846.70	2486.91	9132.84	12134.87	12259.04	8218.04	14222.18	9949.13	11399.80	12503.49	6339.18	8012.64	7190.44	4340.39	9739.79	10895.58	3858.79	10043.06	14351.87	10281.58	8456.83	4927.60	5355.75	5707.87	5613.99	8933.73	6860.84	1899.47	4160.55	4704.88
448			4833.11	103400.52	47233.04	17997.17	9086.77	8855.67	6952.42	6769.33	22644.82	22324.14	13293.90	2865.28	12838.06	8556.39	7491.88	6182.07	5968.64	3805.45	3018.41	18962.20	17024.80	9355.76	12131.16	9208.84	8070.88	4466.51	2443.49	3627.41	6536.05	10003.20	3310.72	3328.44	5381.81	3813.78	1793.97	3165.58	3623.07	3151.68	1152.40	2042.06	4317.82	2762.93	2079.03	2324.95	2599.27	695.14	955.68
449			3390.23	366233.56	26882.85	14591.01	10478.94	13242.53	16466.66	15449.71	21104.82	44919.35	22317.73	34057.51	19050.58	18605.48	9396.84	7453.52	18536.07	15127.00	9617.62	12278.00	27277.86	29157.15	11922.77	9929.89	10041.40	5381.71	6949.97	14291.11	7797.27	2218.13	6827.02	11484.34	9630.24	5148.55	4254.15	5846.60	4737.81	4296.53	3882.20	3020.46	1209.41	2606.04	3818.33	3795.37	2446.18	818.65	1198.64
450			7344.76	210180.46	24644.80	17394.18	2815.09	7188.42	6442.49	6413.04	11574.80	10981.09	6613.66	3371.82	7185.85	4902.80	2349.78	4623.73	3635.18	6848.22	3632.44	4881.35	6678.24	2815.96	7286.49	10024.73	5935.96	2764.68	4063.17	2657.07	2664.36	4777.26	4374.16	3348.90	1904.41	1810.45	1854.97	1645.41	2340.02	1628.40	2347.77	2270.87	1772.42	2246.44	2126.43	1763.08	1407.37	1404.24	1620.87
451			18836.64	71042.96	9909.58	13435.87	7377.30	4642.32	9176.44	4936.33	20352.60	11287.66	8953.49	9470.86	14777.70	17962.15	19689.78	12701.46	5202.45	8088.11	7331.62	5222.54	4279.62	7336.46	5556.73	5438.93	5002.44	1640.96	2687.73	5592.11	5389.30	5806.46	3795.36	3186.35	2246.96	7258.78	5207.76	3522.99	2916.37	2687.82	1735.18	1760.48	1165.30	3692.28	3133.82	2663.15	1151.50	2239.93	3289.25
452			6859.52	57059.96	7283.42	4466.22	11259.61	12913.01	5673.61	10529.63	12667.44	9249.65	9291.16	10140.29	8070.01	9238.04	6167.80	3830.28	2163.07	2830.56	3102.35	3658.92	1488.01	1972.39	2303.88	2372.51	944.40	1057.99	1635.51	1118.94	524.51	351.98	1123.24	2353.65	1612.99	1367.45	1310.20	999.41	2731.68	3814.29	1477.58	514.44	1011.14	965.66	479.59	1208.36	1037.77	376.32	539.50
453			5067.47	119929.14	23507.82	9452.68	9681.04	9564.60	7476.51	6016.83	7622.21	4226.91	6678.83	6926.29	10808.77	13445.26	8830.46	4811.25	8393.14	7125.95	8871.34	9791.67	10646.78	6999.18	3512.38	7725.65	8057.90	8727.15	8226.73	2501.18	4566.47	5597.37	3864.65	6347.72	7065.41	4374.25	1278.64	1931.74	2134.17	1657.27	2163.26	3923.24	3095.06	1947.44	2037.05	2544.69	2236.54	1710.99	658.04
454			14537.51	88275.17	36572.19	28029.62	21298.90	12214.47	12918.27	28411.26	17996.68	6971.23	5951.96	26549.36	37239.43	26923.09	21210.39	7952.66	15972.54	20234.11	7688.04	10652.96	13790.42	10002.51	11771.15	7141.08	3270.74	10643.59	7374.77	8953.50	13759.27	6064.35	5421.60	8129.06	10620.07	6004.81	5453.85	9974.35	11153.13	9126.24	5532.79	6838.78	8426.41	3538.74	4638.36	3069.89	3574.95	1956.76	2747.23
455			11713.50	46939.28	55666.30	36083.10	22859.41	28567.35	31457.57	17374.94	4296.00	2089.21	5854.91	9861.55	10699.79	8344.44	10031.73	7191.80	5160.15	3664.03	4848.47	6519.74	7122.60	2387.35	1755.87	3632.12	5149.73	4204.60	15597.35	10264.23	9008.71	7252.90	1553.17	4289.54	3977.01	2258.37	2192.73	2842.31	3784.21	4394.87	2300.39	949.32	1307.93	3018.05	2516.33	924.65	1744.58	2416.91	1010.89
456			8170.37	84524.75	40995.91	14220.47	8186.95	8405.00	7576.33	12856.24	19356.82	12412.01	22071.45	7599.86	17683.47	42025.26	30825.86	12862.66	10823.65	8931.15	5772.69	1699.71	4697.40	3637.05	3960.65	3023.46	6482.47	5125.33	5805.70	3774.97	3925.38	4120.77	3989.82	3382.50	2851.92	4198.52	8073.40	8897.56	4767.29	3495.47	2184.35	3597.50	3253.77	3746.88	4872.36	2529.30	1447.69	2370.48	4597.32
457			19559.54	727392.81	22863.40	8502.80	8187.85	17316.53	13917.39	9454.43	8444.49	15031.63	13884.10	12168.14	4126.28	4373.92	8783.40	20825.91	15502.49	17229.76	15488.42	9646.10	15123.17	16499.66	8876.72	9454.77	5987.76	12082.34	7884.08	3887.44	3886.61	5309.24	9481.90	6627.78	4653.71	8928.46	6482.23	4489.50	4069.01	9942.61	10331.24	5575.69	7662.92	4652.49	2074.93	2953.37	3850.18	3979.10	3918.87
458			39692.55	275768.43	21723.83	23235.14	34488.71	17185.79	28565.61	27031.67	22044.49	14835.14	29182.04	14450.50	7781.49	20070.00	4377.73	13366.05	13006.16	21924.78	26898.38	11644.91	5866.42	4091.56	10657.90	6277.14	7122.35	14316.86	4504.78	6885.41	6950.78	9164.64	6766.71	11900.50	6880.01	6395.80	4850.97	4283.63	3380.69	5471.25	3038.02	4263.70	4216.65	1512.11	2552.30	3658.87	2151.39	3903.53	3650.25
459			5528.61	108306.63	9593.39	2458.73	6062.02	4776.37	1866.86	658.05	2530.32	6846.82	4670.93	2763.65	3971.33	5632.55	3410.49	4247.71	3529.12	1937.53	2837.90	2796.00	2079.93	946.74	2761.07	1651.87	4832.37	1071.50	674.35	2723.36	8306.17	6858.33	3255.81	1851.31	3072.23	2085.13	650.98	453.59	684.26	923.13	1630.20	1528.31	3476.76	2996.69	1638.47	1236.80	712.50	3832.38	1559.36
460			9340.51	149456.71	25938.13	12771.08	10825.57	16176.81	36612.96	24314.56	18425.29	9007.10	11841.50	13511.93	8540.88	5979.93	10660.52	11828.52	7637.43	7038.52	4466.48	8625.44	8343.98	6192.16	7948.74	3668.62	4311.02	3461.79	6881.45	9892.84	3891.74	4882.21	4630.86	3227.55	9938.63	2303.86	2487.21	6231.14	6219.28	3385.34	3183.74	3157.06	2197.76	1596.05	3095.55	3164.99	1946.41	1667.17	1135.01
461			19551.94	191703.76	24422.27	32040.27	40645.97	35587.50	21080.69	6253.23	14827.45	13166.30	18477.14	5910.33	4679.91	12372.17	16880.11	27615.86	14280.86	20768.25	35068.45	11947.48	5776.52	9202.81	10751.29	13478.20	18463.69	15209.43	18780.52	6202.80	5518.45	24335.21	21963.21	8882.16	5310.38	6292.70	5156.76	4062.16	6164.09	7027.68	7122.66	6790.04	3679.44	9433.42	5207.03	1739.39	2271.64	8984.28	8127.16
462			5473.46	112091.19	27057.26	28533.33	18459.72	11440.86	16010.10	22097.58	6373.81	4821.77	13330.40	7364.32	10331.85	20120.24	11516.08	8780.84	13410.64	8563.31	6550.52	6808.75	9730.63	8646.08	8547.09	2862.90	2929.12	7666.04	1866.14	2639.14	4459.51	4449.91	2741.47	3279.41	3887.85	8462.08	11550.97	3045.48	1907.46	2723.25	5357.49	8069.62	5433.50	2931.70	4762.32	3281.71	1920.40	3500.68	1703.57
463			6522.46	115520.43	16444.46	8387.13	4877.07	9453.86	9403.09	2106.16	2654.27	1372.31	7849.19	6398.87	4332.56	3303.86	2107.12	3125.56	8184.27	11511.77	9514.96	3490.54	3990.05	4260.58	1763.14	1326.45	3425.05	3155.33	5428.70	5349.73	4478.75	4096.60	1993.34	2409.75	2509.41	4430.93	2826.38	1695.26	1864.63	2760.13	2884.24	2272.98	2640.69	1946.77	2554.84	2667.16	987.00	2586.42	1819.47
464			3518.30	23799.08	22568.19	11567.10	8665.79	5913.23	8343.51	8656.46	4942.43	8299.56	13928.12	10479.04	3379.49	5831.14	18280.40	13254.76	6587.64	8013.52	7709.94	4973.70	5814.66	6006.44	8013.38	8238.06	6942.53	5381.84	3442.49	3717.43	4177.45	4408.42	3385.94	1921.59	3798.30	3211.35	3495.52	2419.47	1389.17	1430.54	2431.69	2133.74	2555.41	1935.28	1446.60	1984.32	1494.96	1277.87	1309.58
465			11047.80	595327.68	26263.80	13193.20	9739.19	9455.96	4445.63	4260.01	8150.62	7586.58	6849.48	8942.32	22066.67	12725.41	8588.70	11080.70	8107.06	4585.33	4769.30	4947.35	8022.40	7188.89	2122.14	6574.88	8804.45	4906.40	3005.70	5434.54	4358.97	4157.90	4066.49	3195.81	3942.06	5109.63	5208.54	2314.99	1666.58	1545.09	1680.69	4098.81	8543.51	2866.95	1933.93	2334.27	5143.36	3618.84	4110.04
466			19714.66	229666.98	36847.60	74434.67	20768.78	12237.84	14580.24	18482.53	33312.41	12204.06	7734.62	11693.38	13600.70	10440.52	12043.58	7574.44	15184.51	21350.04	27752.54	18113.57	13243.05	9764.52	18409.57	9253.90	5616.78	10344.81	9788.67	8301.60	11731.10	5159.21	4686.59	6014.77	10459.57	7085.76	2783.16	3590.93	7035.86	2487.04	1879.40	3040.84	5076.76	1652.98	4457.89	2197.21	2464.57	1345.18	1916.71
467			7366.16	54786.29	21359.38	10898.59	4771.77	7536.73	5845.45	6732.38	7545.76	5121.39	2112.63	2759.14	4485.10	5314.24	3779.18	7157.76	6127.74	4742.48	5395.44	1899.74	2324.26	2995.83	3499.25	2233.43	2387.68	1566.69	2001.88	1071.67	2071.74	1644.22	1452.42	3158.90	3046.17	2426.83	3034.68	1542.88	1123.72	1178.54	649.05	637.76	626.66	1286.22	246.57	430.19	400.05	451.37	302.35
468			7673.58	178585.25	7476.31	14339.05	9911.99	5588.73	4967.93	3640.48	4000.68	6082.30	5944.46	2683.95	6440.54	8760.97	2905.18	2685.06	5812.85	3013.21	2558.08	2748.50	2093.40	2613.51	4677.56	3908.31	5809.37	2765.13	2316.96	2515.00	3872.55	2945.75	2317.38	1444.15	2593.58	5019.32	4516.64	2204.01	2025.53	967.24	626.51	491.64	1064.66	1740.26	919.27	2434.68	1826.20	1550.88	2835.52
469			7837.37	52544.20	12465.78	3456.18	2204.02	2805.50	695.86	2734.59	1999.86	3385.47	4365.62	2270.94	2327.97	1154.95	5602.95	2245.69	1530.69	5857.92	2258.79	2204.30	1457.30	2747.80	3590.70	1081.86	2836.05	4107.25	1935.14	1610.41	3047.96	778.36	1825.33	1106.51	1836.47	2873.29	1462.50	1818.67	2035.95	1959.59	1208.59	1522.41	1798.25	935.74	556.23	921.56	506.41	323.84	383.83
470			32434.61	188271.48	35153.19	30217.98	23915.74	62198.39	51936.39	21759.62	38806.19	25261.56	35304.91	37189.44	23146.43	24008.44	26309.26	32739.22	18227.61	18534.51	9862.74	15516.78	21188.28	11575.74	17700.28	15003.86	13933.15	17722.47	13328.45	12168.30	9000.08	13224.17	20655.50	12320.26	22691.81	8444.89	8808.99	9972.66	8898.16	7582.02	2016.58	5551.26	4601.31	3676.15	3786.70	3464.65	4047.28	4567.27	3245.50
471			22567.75	165172.81	105543.86	72710.06	32384.42	36107.46	46532.53	21245.72	14932.09	17940.85	30206.60	37329.74	33457.08	24300.82	16743.44	22241.26	45882.34	7103.11	14850.22	25742.57	24407.89	18418.31	22035.30	26080.24	16794.93	17834.15	14506.79	7826.35	14064.15	15060.68	10869.28	12078.51	8190.81	5743.39	6051.96	9239.54	7869.03	10478.47	10391.81	9136.35	7797.50	4439.98	2523.92	4087.26	6452.53	5723.39	4654.05
472			3804.07	27637.94	35005.60	23525.82	26640.16	28257.69	29078.58	14706.12	17227.94	18188.99	11074.77	6354.78	17407.63	29780.97	25018.55	26968.74	22448.18	16398.02	7695.73	6329.79	8492.77	8438.62	9842.28	8863.29	9754.12	16415.28	7332.76	3694.21	4716.91	6051.89	5181.28	2250.98	3920.41	6989.10	4077.43	4454.41	4746.12	5811.08	933.39	2038.19	2649.55	1796.19	1305.38	1463.97	1061.50	1077.69	1296.28
473			13177.08	148241.68	24120.07	20132.46	20501.47	8014.95	12608.31	8808.01	15217.06	3632.92	8321.47	11272.27	13688.89	12919.85	10681.19	7199.70	6329.83	3306.38	3699.78	6855.24	5285.16	10552.51	8635.88	4850.20	3630.39	5532.22	7198.34	8602.14	7047.27	6918.42	4323.63	2905.58	1878.39	1585.68	1570.00	1069.13	1952.89	1860.98	2259.25	2912.99	1808.55	1066.99	3047.30	1678.21	1254.99	1189.61	739.96
474			7637.86	33439.76	9188.84	6156.57	7938.72	9265.56	7034.32	4735.05	6468.15	5942.98	5068.13	6949.06	4840.81	5216.72	4013.20	7026.28	6945.03	3285.15	2699.24	2834.94	2598.31	2505.00	3174.32	1272.87	1825.07	1354.75	2387.34	2177.34	1951.21	1201.91	1988.63	1682.06	1427.42	1685.29	1406.18	703.68	600.05	1420.65	1980.68	1812.76	840.36	1212.03	1105.35	1698.49	2006.74	918.03	656.12
475			36903.67	103009.87	113043.80	38984.76	23825.37	33859.71	49031.46	65953.78	60875.49	47385.07	21085.53	39785.44	37020.05	31404.82	40189.05	28933.42	17863.81	44064.16	67862.11	19333.38	32407.37	30635.75	39156.77	47251.65	23808.13	6324.68	16544.87	12216.41	10237.04	12596.14	30774.54	25800.59	11531.96	6308.96	16364.45	17031.54	19046.41	10332.00	23914.10	17561.03	9604.34	16158.02	9138.43	5188.36	9241.99	2742.70	2519.08
476			21872.24	133376.87	38038.05	52503.75	34993.56	43758.91	67615.99	40869.17	68410.50	44390.67	31614.76	30802.67	19653.96	21574.19	27225.94	15333.78	17979.39	12490.36	24705.65	91983.52	36333.90	10133.44	14143.78	13252.96	20061.35	19902.94	16799.29	14420.52	11178.62	10259.95	11147.03	27079.63	26213.52	20516.03	17238.23	10506.36	4569.79	7174.87	9340.08	13332.84	19518.66	10591.18	5627.56	2551.42	5126.37	9240.66	5639.94
477			26874.50	231235.14	51877.22	14247.14	53835.21	22640.45	19756.31	22061.46	19598.27	36841.46	35411.17	41167.71	20517.29	44488.50	34550.89	19370.98	15023.82	10486.95	18883.63	4835.22	15774.95	14702.95	12961.32	10747.91	19786.39	14981.01	29385.14	16808.71	7888.80	15403.31	20451.45	17228.95	7777.14	8307.16	8394.45	5721.97	7082.01	8741.63	2785.04	10337.79	13901.51	8665.68	10734.33	3369.47	6079.60	3479.94	2009.15
478			10654.96	31158.62	14722.37	21444.44	18857.72	12840.96	28499.99	19369.19	10342.07	7596.33	14021.78	6590.00	7723.38	8621.38	4348.66	7530.66	9510.82	6773.73	9347.87	7823.09	10612.44	8981.46	4915.48	8767.33	14743.02	12189.67	11035.40	16204.82	11451.81	9257.92	8718.21	2449.68	3691.99	4120.96	3355.82	3422.67	7670.68	5654.66	3627.24	4373.27	3698.07	3013.65	3535.07	2009.75	2748.99	1787.38	2255.63
479			21803.93	198586.07	40872.78	74696.83	47791.05	40908.56	65517.28	58169.14	45346.68	62475.46	68862.25	92461.55	22077.70	5916.68	24321.02	34011.62	21296.32	5813.65	11333.94	16200.34	25467.62	7182.45	7090.05	7331.58	6484.60	7760.49	14426.09	4012.65	13788.14	16300.01	7391.70	11803.13	7014.67	4180.87	4223.14	10055.45	13315.43	6125.65	5620.48	4740.93	1363.87	5200.48	6096.13	6390.79	5884.71	7039.22	8658.21
480			26442.51	121523.79	10857.68	14042.74	4572.48	6283.91	11189.74	11801.47	5486.32	9241.04	6586.06	3430.48	2916.61	5873.07	6564.65	6245.61	3992.76	2911.18	6314.20	5563.14	5446.33	4828.36	4141.05	4797.55	4542.49	1576.84	4982.66	5459.42	3031.40	3262.70	2171.31	3072.77	2868.54	2017.90	1677.11	1974.77	1374.49	2272.53	3656.02	3134.02	1994.46	1510.09	1284.53	1492.72	820.80	976.03	1304.69
481			10454.43	133752.64	22325.52	23854.53	47809.86	13186.81	17075.07	9853.03	18554.98	16159.47	9828.79	8571.05	23453.41	32249.62	16213.09	18476.56	11458.68	10676.96	8837.43	6885.17	9354.30	7873.75	11837.83	20932.82	8551.79	9940.97	10346.63	8224.85	12947.69	10896.92	6548.80	8340.88	10209.83	6983.10	4775.23	2683.55	2249.52	5570.29	6020.27	6585.80	5179.74	4431.77	3918.00	4756.01	5218.56	3116.64	2535.02
482			22279.82	97234.30	35430.82	41968.28	7448.55	19136.14	41436.06	31955.40	14560.13	25839.38	41165.48	9998.00	12040.06	17070.16	15250.27	21372.69	19991.41	27160.62	19402.21	15215.08	12307.14	18860.13	20374.56	15171.50	10052.29	21537.16	16921.50	6415.21	7807.89	8053.57	6604.77	8480.21	7987.97	7127.05	4989.66	5115.23	4602.59	8320.78	2733.96	4652.09	2294.63	5600.21	3701.85	1642.42	2627.63	1410.19	1230.51
483			30437.47	81442.22	30346.71	20514.20	72932.72	20571.78	10233.41	13919.17	6185.16	19492.87	19521.44	9594.72	5917.51	24160.89	42236.71	12689.63	16073.66	19174.18	18051.23	26143.15	4837.01	32317.34	8991.29	7271.38	5000.87	8803.14	6568.39	5046.64	6078.76	4847.93	7275.98	7005.90	3973.71	727.24	2487.54	9090.80	3511.89	1022.09	888.43	1172.71	819.03	873.60	892.32	2782.16	2154.03	691.44	1887.57
484			8777.37	20696.31	6946.16	3528.49	3962.08	5930.25	4017.08	3703.35	4451.57	2202.61	7269.06	8311.36	5233.75	3500.31	3381.25	3097.96	2881.17	4428.28	4573.48	1968.59	3849.48	4176.36	2845.40	2386.73	2068.90	1424.57	2073.54	2516.93	2134.59	910.85	1862.48	1426.96	1640.61	2286.73	1499.63	1003.89	2240.85	1920.32	764.22	789.81	1531.43	1040.87	692.65	615.82	515.28	420.44	266.97
485			16936.94	136147.68	28140.84	21883.70	7755.58	14457.30	16322.09	34096.36	29731.06	36114.40	21364.69	10980.71	14508.16	17911.50	6383.43	7577.33	5848.79	18497.51	25142.00	6959.93	10046.54	17784.11	5052.26	7911.24	2553.83	5741.04	4774.25	4407.54	4687.62	6482.57	3225.50	6747.07	6435.74	10523.05	5814.44	4849.62	2908.90	1464.33	2597.27	3243.39	6395.45	4751.84	2474.17	1237.52	2119.82	2784.90	2034.95
486			9886.37	104680.26	22289.80	5944.31	18790.89	7087.69	7101.75	4941.09	4906.24	14823.94	17309.67	5675.39	9036.81	18195.99	13900.33	6141.71	6843.04	6124.26	10145.93	8197.03	4985.41	6341.87	10299.17	12250.64	7171.87	6458.41	4766.62	1803.34	4392.44	8792.04	4703.66	7529.81	3370.86	4440.83	3156.95	1574.05	951.74	3397.86	3123.51	2820.28	2143.76	2756.06	1220.25	2581.74	4111.49	2127.89	1183.46
487			22736.41	739450.00	32865.51	23859.48	22583.15	11445.81	18072.27	10083.01	5070.22	28597.68	52010.25	28094.50	4820.89	23390.41	34962.02	8009.47	12794.09	10456.97	21166.65	12973.51	14872.88	14162.51	6020.23	5580.23	3735.94	4398.41	6085.70	6145.85	3795.01	7038.45	5972.97	2917.71	3294.04	4547.62	4281.39	1236.18	1680.04	1244.42	2523.15	2641.39	3023.81	5717.84	3342.95	2498.60	1702.78	1636.61	2335.20
488			4499.90	53160.81	76681.71	73493.63	39157.67	39532.43	54043.45	44010.59	32564.33	15672.48	22450.63	12280.22	19795.62	42226.66	54473.53	39300.12	44855.22	15829.54	27022.08	13733.08	13859.57	25649.61	50447.36	52979.68	28702.81	28763.66	24098.63	11102.09	18314.88	16848.38	16919.55	13194.40	11027.80	10503.82	4862.04	7600.30	6259.14	7917.09	12139.38	10560.93	9634.99	10570.68	15833.32	14572.70	6993.85	3449.62	5576.89
489			13133.96	116422.10	36104.53	15025.83	7154.18	2453.42	8866.25	2387.95	3188.25	5125.62	13086.12	5355.96	3137.05	6633.41	12701.88	5448.14	1718.91	3043.33	1520.28	1653.99	2770.42	883.21	7699.34	5314.65	1830.88	3890.88	3477.84	2411.84	8001.19	5060.52	1087.63	1069.63	1173.32	2019.98	2241.75	519.34	929.16	2216.15	2194.87	2220.09	1247.97	548.15	542.04	695.80	432.15	252.33	1047.97
490			37083.77	79166.28	43997.67	27672.53	26215.35	15254.18	22350.77	6798.20	9489.41	10191.09	16085.30	8306.48	9510.48	18349.21	6882.59	21595.92	21369.79	23422.15	9427.78	25081.90	15189.85	16261.62	26052.02	2677.82	28082.56	21595.33	11891.49	10922.19	3498.17	6075.29	11949.28	3477.24	3361.95	996.95	4598.08	1289.83	3520.37	2984.08	2235.71	3062.11	4070.96	2937.02	4627.37	3908.74	1858.98	1194.58	4054.46
491			9822.43	44279.99	46160.19	114982.89	78528.23	55252.40	46576.65	10646.01	8723.55	35288.73	48551.94	8111.15	15553.20	21847.10	32768.92	59680.25	35288.49	6675.37	7031.30	6271.54	10302.81	6698.19	5239.01	26432.85	32054.32	20178.22	4372.77	3131.36	12130.36	18174.30	4838.36	6801.19	11200.06	7200.20	4178.61	3611.10	3846.71	9545.60	9187.71	2506.90	3417.95	3818.57	2247.22	2104.67	3707.86	4768.07	3014.25
492			16465.80	367190.71	25630.81	8451.69	11634.50	7804.44	3435.75	8732.80	14432.19	4836.58	2939.56	3826.85	6296.10	7761.04	5088.17	6978.83	10734.60	7853.37	3493.02	8103.73	5687.36	4685.39	4888.55	3219.81	2831.76	5887.80	3564.75	3627.06	4079.97	3412.43	2495.72	1720.90	2037.75	1979.96	1461.94	1340.98	1695.12	1424.79	1320.28	536.79	792.69	1504.61	1097.23	1929.80	489.69	514.66	584.98
493			14503.17	129471.67	33651.90	9688.71	14283.21	16677.23	29830.36	43179.02	7551.83	26106.97	16476.86	15818.18	10844.91	11697.36	7494.44	6876.22	7943.14	12641.25	24514.08	34919.26	20926.32	3965.16	9365.34	17517.28	23797.76	6217.63	8147.99	7164.65	8197.00	9661.59	9108.96	5079.77	4395.28	1802.96	3540.16	3991.94	4682.02	3352.73	3384.74	3148.23	6255.18	7472.82	1244.04	2133.35	1784.42	878.73	1105.79
494			11675.01	180974.57	15308.81	6315.63	13442.09	11224.35	7010.00	12418.29	9006.32	4708.78	4725.25	4108.12	11740.13	6829.98	3319.49	3924.27	3029.56	4207.57	3817.88	1778.97	2339.62	4743.59	3388.60	4482.69	3051.07	3845.50	2004.72	1046.85	1426.28	2434.14	1501.60	939.98	1214.60	1314.43	1114.21	1397.65	1282.87	2532.90	577.72	879.15	1052.31	1522.90	914.06	1151.04	707.39	922.42	657.35
495			6273.58	39879.23	16278.81	17942.43	7364.06	9122.13	23471.48	24368.67	10764.29	5334.80	6353.75	4394.65	5643.69	4356.68	5005.56	5617.68	3599.17	3652.13	3931.77	3208.80	3625.58	1617.41	8736.46	12805.04	6318.42	3973.05	2196.11	4135.90	4466.04	4192.63	1353.86	1176.16	2571.00	2133.59	595.07	543.54	803.20	1285.52	1993.03	1037.54	2150.84	1670.74	360.98	542.05	413.10	213.22	516.51
496			4041.69	281053.56	16660.61	5741.97	16870.65	22677.19	22684.18	30195.93	13399.97	12561.81	13227.81	11998.33	12423.75	20785.09	19866.08	15392.86	19461.45	13944.72	14184.18	11634.76	10169.99	6555.13	4953.96	4980.37	10604.35	14978.29	25448.17	12022.46	2475.84	3430.06	1747.56	2574.59	2136.87	2018.76	1384.90	5381.46	5075.65	3790.53	6266.08	5535.71	3209.40	3408.63	2342.59	3810.82	2290.27	1874.59	1371.52
497			20513.99	697558.00	56439.51	28699.22	26262.29	40308.74	41784.13	48930.29	23978.94	23547.48	10556.36	9369.92	18205.79	15629.23	12919.76	10265.23	16683.80	15368.55	22968.02	31054.50	22132.05	10146.44	23799.89	31157.77	11556.20	3115.27	8951.24	16480.13	10297.23	7374.24	4318.49	5004.02	11521.50	15240.55	7956.97	5946.12	4933.46	5272.59	3724.02	4741.75	6547.76	6632.83	5033.53	3090.90	1904.18	2911.77	1765.78
498			26817.04	52312.87	42444.82	50052.36	38861.75	21461.20	44416.84	52860.46	33598.35	67178.25	38809.69	34071.31	32528.83	19398.01	19244.53	28011.79	25588.98	22647.03	20332.47	10434.18	20069.99	11355.23	8100.03	12402.42	18659.62	17037.14	12349.31	13704.83	5017.56	8300.73	4110.97	8122.64	6209.25	4421.05	12700.16	7773.38	3538.72	2834.30	6541.81	7354.71	3454.78	3953.02	2558.64	3019.03	2824.10	3476.54	2187.03
499			40295.80	315959.18	121317.42	33994.38	24521.52	38987.17	37878.13	27493.61	39818.11	17862.37	9060.55	7120.50	11458.22	24362.66	28258.54	26550.78	17113.06	15398.01	7473.54	16404.25	20925.12	20880.70	20698.30	5805.01	10335.19	10072.43	9761.68	7856.50	9065.23	15841.54	8155.22	4847.12	7092.74	7985.57	6235.68	4632.71	7305.30	9977.44	5287.58	4340.52	6236.43	8497.80	8346.72	4682.08	3972.05	2786.43	2598.67
500			26559.98	351216.31	59079.74	28559.65	23901.36	9929.45	20083.19	9894.35	14276.13	16976.44	2608.02	10258.54	5071.20	14699.92	11590.67	9099.78	3934.22	4488.57	5456.45	4661.57	3337.88	6479.80	11891.56	6833.68	2589.95	6783.44	8015.10	3194.63	3374.11	2624.61	1235.27	1112.21	2136.17	2693.43	3845.84	2748.81	1844.69	1395.99	1270.63	1015.88	1265.92	1620.41	660.73	657.45	911.12	2449.04	1953.45
501			11650.38	148210.50	12785.94	8767.97	7530.10	13322.87	20466.12	10153.06	7229.05	6217.27	9029.87	5413.50	10182.74	9991.30	5197.36	3218.80	4842.43	6459.81	5023.69	7988.84	4721.39	3816.46	6624.59	2188.40	2254.15	2763.43	3222.87	2725.27	1290.43	2449.23	3162.07	2931.10	3198.49	3661.47	5881.34	3244.38	2732.23	1952.60	1983.49	2873.45	1834.43	1349.62	2019.46	1735.89	1988.37	2406.03	1995.55
502			41881.58	77675.42	45711.78	15607.90	14178.13	22934.70	18613.51	13051.63	24541.84	18915.36	23916.61	47669.79	63309.26	49134.69	29347.21	20668.61	19785.09	9138.64	20340.08	11774.52	12319.91	10195.71	11269.29	19841.06	16931.33	10605.01	3765.92	12771.70	10722.56	5244.90	7780.47	12337.38	11543.02	7184.07	5164.33	6727.07	4961.19	3761.74	4451.39	5950.98	5687.94	8220.59	10162.45	7508.32	3104.06	5439.86	5814.00
503			14577.43	35580.19	19434.57	8512.49	2695.80	6280.61	2657.97	5015.19	10241.86	11982.05	6350.22	2756.95	3731.75	3199.81	1702.66	3485.75	7099.76	6177.42	1826.58	1469.99	4499.03	7052.00	2447.79	1949.06	4792.50	7388.98	4906.73	4030.01	6248.87	2204.24	2067.74	3085.10	3008.03	2663.31	1179.87	1441.18	862.89	1301.11	1451.41	1380.04	918.58	932.90	837.19	2310.00	1384.39	1434.50	1814.72
504			16524.77	141129.98	55687.64	36472.33	21591.78	10408.88	8515.64	25256.83	9116.36	6491.96	18775.10	10348.24	12684.97	29310.17	27975.83	36975.67	46438.28	20146.58	9733.36	12786.26	10201.31	22624.31	15963.36	14444.93	8257.35	13666.05	12690.09	14392.51	10804.33	7741.24	5030.97	3869.77	6777.21	6555.59	6389.08	7421.77	4017.90	5113.92	4002.42	7044.98	6163.06	5468.66	6031.29	3372.65	2115.69	2784.95	2818.87
505			3820.29	112070.00	8700.72	1541.84	5370.91	6358.83	7710.21	9934.50	7584.35	3938.67	7073.23	4106.59	3242.14	5738.31	3538.93	1312.26	1557.83	2092.06	2119.81	2595.85	4220.52	1716.27	1301.83	1031.26	4289.72	2821.21	1909.83	2038.59	2608.17	2169.10	1143.98	1282.09	503.66	2686.84	2651.18	1613.41	1732.54	998.56	713.94	2071.15	1780.06	837.29	908.17	532.16	598.81	872.14	758.20
506			13699.10	19220.08	11210.50	3534.39	7888.83	5406.63	3117.99	5343.97	4435.20	7455.54	4080.96	4483.24	5152.77	3971.62	5870.07	2117.91	4878.12	3911.73	6331.25	4028.44	4314.70	2811.41	915.07	5548.83	6352.56	1920.49	1129.47	2099.43	2695.95	1865.69	1854.12	1900.18	1629.55	2161.44	1361.47	1298.41	1743.31	2499.53	902.47	999.84	1098.19	1640.76	425.39	595.44	954.51	1023.37	939.43
507			24485.87	59006.77	50578.91	38349.33	22424.03	40362.67	59751.42	14084.61	29586.98	12543.60	22154.19	40938.59	15401.77	4230.80	12540.57	18662.58	12049.99	16225.57	21487.44	26016.49	34895.12	15148.36	8714.48	14946.58	13343.69	8192.59	3971.53	3105.33	7069.12	5475.57	13249.87	20131.72	14773.75	3295.93	8382.27	3227.42	5289.27	5713.91	3237.94	10388.62	13659.43	5346.53	3021.92	2780.33	2519.27	5132.75	2512.66
508			9433.58	218903.81	23528.83	34475.51	20027.90	24659.10	26645.18	24420.92	23081.46	10757.85	6525.18	11224.64	12010.25	4091.61	7803.98	20627.07	14306.04	16991.77	8733.07	7241.34	14166.78	8661.02	17556.04	10160.17	7295.82	15867.48	5416.93	2582.38	9113.10	10714.88	6013.88	8392.04	5677.33	2648.98	4038.31	2200.57	4083.65	5153.85	2140.93	3108.29	3839.75	1722.55	633.98	1040.81	2408.11	1735.19	3374.43
509			21434.50	56294.01	23526.89	18431.03	23199.44	12024.74	8382.29	11914.82	17406.43	18693.95	13010.17	11415.45	5355.65	2618.16	3797.70	11401.19	18010.56	13234.02	9931.32	8482.47	7217.24	7337.58	4387.56	5247.17	5437.71	4143.40	3045.32	1418.22	2812.31	3158.14	2121.96	1689.32	2598.63	4897.34	4190.32	1084.74	1363.30	1715.17	2322.72	2338.98	1993.53	344.54	563.61	742.23	1755.57	716.32	805.75
510			5636.01	24609.62	11822.38	9498.73	4274.92	4920.27	11631.01	7458.39	4477.11	1245.87	3507.51	6074.04	4938.83	2691.48	12751.72	4670.22	3434.08	7442.02	7495.82	5511.89	5606.84	4822.82	4849.22	2763.21	1716.30	3966.21	4207.69	4903.64	2627.82	922.47	1848.45	2552.23	6956.34	2218.00	2690.86	5740.34	3120.99	810.78	2158.72	1799.66	1248.08	772.41	2154.48	690.00	2287.80	1638.59	1629.05
511			21629.61	94043.48	36461.96	26646.22	23030.14	10033.09	4980.99	11846.02	14444.93	24792.31	13222.57	21209.60	21644.73	14015.86	6202.16	14759.12	9159.91	12445.37	7246.90	7124.79	6016.26	5423.08	6910.39	14123.48	27887.18	13435.91	3913.86	12466.99	18561.41	12421.20	6720.58	6300.10	4629.44	4977.03	3526.40	6073.06	3872.85	4406.88	1878.74	3706.98	2506.05	3793.52	3116.63	2013.69	2240.99	2468.76	3913.56
512			13260.45	52631.68	4147.08	6505.17	6704.80	9866.83	11317.16	7660.35	8399.78	7159.16	6475.16	6470.13	11370.20	9331.57	9053.24	8613.58	7451.95	3448.83	5182.00	2218.13	5464.38	12438.90	4988.71	6347.11	9642.40	5216.54	4535.46	4789.44	7782.11	4705.28	8934.74	6166.12	7946.99	4282.85	2327.06	3174.35	5301.16	2440.46	3711.49	3344.22	3710.70	1252.69	1696.61	1018.06	1604.13	2287.46	2556.23
513			4557.85	11953.05	6989.12	6356.71	4520.33	6825.45	4034.71	3571.96	2254.39	1567.36	2170.36	2664.39	1209.79	1830.11	3344.06	3215.67	2167.09	1357.45	916.42	1832.85	1924.64	1120.86	1321.94	2615.05	1605.44	1238.41	2370.98	2675.49	2763.30	1121.48	1600.31	1045.24	1111.10	1682.02	1496.26	1024.08	1605.04	1578.01	1536.00	783.55	269.51	578.42	1064.79	592.27	1039.12	1135.72	387.14
514			2936.65	17011.77	16818.31	17718.83	11892.29	5612.75	10141.12	25631.70	12093.99	9972.21	7244.24	8495.74	7269.11	6764.25	5844.89	11920.94	10300.72	6579.66	10272.38	3738.67	7012.03	3412.74	1455.89	5241.14	5152.77	4417.67	4240.11	3227.32	1682.32	7374.21	3591.11	2405.13	847.04	1333.73	1280.61	2362.24	2676.97	2517.87	970.72	1098.09	1444.93	1957.02	2216.40	1075.71	677.19	1474.00	798.57
515			23749.50	230137.85	34406.00	30951.50	23273.55	10293.75	4519.56	17937.19	25092.23	11781.67	4622.79	3432.79	14259.55	41881.49	16992.17	9913.75	9729.12	13218.65	9498.05	13940.62	6988.34	6119.00	10760.83	6665.75	12191.62	10706.29	14019.04	13869.14	8217.50	8240.28	8856.91	10192.79	3918.54	5256.46	9752.72	5697.44	4827.92	3852.88	1716.96	5572.60	3901.20	1663.77	4241.34	8391.63	3521.29	2628.35	2788.54
516			9225.94	63510.72	15565.67	27665.64	22546.57	11425.86	11585.32	10413.39	10773.38	20816.99	20462.70	28392.61	10146.75	17788.74	19660.06	13331.84	12663.63	9971.95	7182.46	6413.47	7174.51	7218.49	11045.96	10642.83	9624.06	10988.58	7830.26	8201.29	5276.35	3838.44	4496.84	7813.71	1859.34	7310.13	10929.99	5450.75	7568.38	6958.73	4641.63	3462.59	2047.26	3816.30	2269.77	2860.44	3576.12	3436.59	3804.34
517			38982.34	82128.97	63467.55	72499.51	56897.91	33965.19	22056.37	55426.68	40048.39	35847.62	38535.53	31906.95	36753.75	26965.56	34427.15	34283.43	21134.37	10466.81	12754.49	14236.62	16662.92	20023.10	25765.55	23185.06	31781.64	22609.48	38463.23	15255.36	21595.52	21897.03	27864.94	22517.72	21101.02	18274.59	8627.06	9825.68	8969.52	6615.26	4752.24	6938.19	5589.64	10313.43	7627.22	3528.57	4067.57	2503.39	1857.16
518			42321.76	209396.23	51062.29	29307.54	21310.65	31242.78	11479.07	12482.82	13542.61	5536.77	7096.41	6614.66	8075.72	21514.04	6563.29	15561.95	10962.49	15540.07	17562.06	1762.32	12481.13	15464.20	6328.09	633.82	3450.60	11018.63	5470.64	4520.09	4071.21	1696.87	1653.59	3950.47	4135.80	7413.74	7000.17	2962.93	4981.19	2092.17	1002.38	2997.00	2737.39	2161.68	1689.44	2230.53	2431.09	3747.16	3042.95
519			10549.91	126190.00	17712.10	27821.76	16441.02	4760.66	20913.02	10501.10	17038.72	11105.69	9348.24	11444.56	17232.87	10104.19	15279.09	4717.47	5538.52	5643.88	7098.37	9672.28	8211.02	6910.14	2986.90	6160.79	3996.14	7777.64	2756.26	1558.21	5734.79	1702.30	4279.06	4391.86	5209.21	4511.41	1361.30	991.84	4826.65	2140.58	2405.00	1177.33	2260.50	6064.86	5514.84	2526.21	1179.84	165.88	1314.82
520			7641.06	85044.88	4172.10	9546.36	6016.08	10708.62	8520.06	9824.54	13686.34	12421.58	9261.10	6343.16	15945.05	7560.10	3390.41	10604.50	6452.64	8967.56	6042.62	2666.25	4001.99	6364.90	2607.84	2898.91	4215.08	2201.50	1846.89	4111.28	1514.29	2011.01	1431.60	764.50	2778.87	2148.11	2917.32	3066.18	3871.31	3893.00	2016.98	3122.15	2212.59	2230.63	811.79	1306.36	1382.12	1794.49	1149.52
521			11689.31	518562.53	28869.50	20451.48	31378.16	13797.87	31390.66	16767.76	14434.60	10381.85	9636.86	8849.26	10067.42	13593.64	9558.41	9084.23	5143.94	12830.67	19725.21	15814.14	15297.41	20008.15	15888.59	7348.61	6526.88	5806.45	6473.59	4381.74	2512.76	2240.52	2418.37	3970.62	3226.85	2895.61	4330.51	3812.65	1418.17	1305.31	4611.81	5871.81	1186.78	1550.46	3613.24	3092.94	593.84	1183.91	2354.93
522			4000.09	29134.28	11390.15	6189.74	4527.92	4719.63	7483.15	5508.31	10767.01	13187.12	9080.36	8844.16	5336.08	4313.54	10792.51	11915.41	6228.24	1003.33	4050.46	7357.93	2004.61	2672.15	5347.59	765.46	3410.50	4998.69	2076.98	3094.55	2288.98	2943.56	2012.81	4538.17	2719.75	1026.61	575.19	3788.20	2681.58	1060.03	2686.16	1551.01	506.80	890.94	633.29	827.73	602.69	440.23	499.61
523			6794.74	65931.50	5965.89	4116.93	5997.83	5555.00	2939.93	2921.59	4293.45	3684.24	2452.90	1121.71	1213.19	4307.85	3010.86	3536.24	3660.49	1692.45	2387.01	2151.96	4521.46	5908.47	5075.93	1128.17	1997.38	2394.30	2867.34	3147.55	1746.91	1113.38	537.33	1172.48	2018.34	3304.71	1725.66	1427.09	975.49	1546.40	1912.13	3075.41	1213.91	518.20	669.35	1374.76	948.30	1079.49	1751.48
524			19455.60	141437.51	55434.31	36297.16	41022.32	23712.25	51955.76	39713.20	46197.46	62765.30	34417.95	20388.57	24509.81	13353.12	15871.70	27067.17	41258.34	52606.71	17597.86	14134.74	30984.94	21653.64	13852.47	13246.85	17644.27	20735.97	24277.87	28584.83	24685.61	13745.34	16153.57	6163.34	4789.70	8197.03	10549.37	8335.36	11299.59	13741.84	5709.49	3230.14	4388.44	4221.12	6203.30	5463.44	3768.12	3643.68	5188.78
525			6320.92	45525.49	31896.83	44025.82	18334.59	11020.91	8679.41	19782.50	24249.40	14913.39	12862.76	17402.62	18811.36	12649.75	10234.82	8213.56	14341.20	10382.99	9646.96	13062.49	8553.75	4616.36	4261.04	4673.39	5947.26	10220.58	9706.68	6129.25	2989.96	5293.94	6966.06	4007.11	3268.25	3310.48	2667.38	3334.75	2429.62	1592.28	1436.51	1690.04	1554.41	1095.82	716.38	594.18	516.33	818.81	702.37
526			30231.41	207921.42	99302.21	20379.42	18866.20	33045.22	28171.04	21632.02	21758.90	23940.55	24012.27	19146.18	27917.94	18256.54	13094.74	24929.32	34561.00	12179.03	5904.31	6379.60	15556.03	12115.73	10489.38	9046.55	5898.79	4934.63	7610.61	6906.06	6460.11	6727.41	9629.86	9850.73	7665.80	5347.22	6068.16	4878.95	2093.97	5259.35	3639.31	2390.80	1797.60	2972.60	1759.00	2712.02	3274.06	3079.14	1960.89
527			10756.32	31014.46	21982.82	16357.72	9473.10	7981.90	7130.43	5029.53	4547.39	8990.59	13499.87	11897.60	8135.57	4775.13	6284.00	6287.71	9055.29	7071.46	9123.83	8959.39	8372.38	7909.28	4966.60	2817.59	1706.45	1289.69	2660.52	3227.39	4990.48	4900.57	4014.31	1997.40	938.28	2474.16	1207.23	1139.44	2805.76	3978.83	1198.96	521.54	439.29	1429.52	950.05	1606.14	1194.44	1108.47	1178.14
528			15503.30	100506.74	17675.37	19604.78	25751.84	18156.19	19208.93	16377.97	16416.39	13669.37	16963.02	8896.29	17979.29	23614.77	13233.71	24757.75	19185.44	8462.19	12325.99	11502.29	16062.67	26066.03	18383.05	11360.85	9956.82	9054.04	8346.84	8132.19	7636.66	7195.42	8657.54	7500.96	5141.87	6334.86	5653.65	3513.67	2025.19	5073.26	5675.49	3307.78	3218.38	4932.79	3400.03	1963.94	2640.86	2522.02	2330.73
529			30931.26	141078.06	26469.80	20778.90	28648.44	15609.04	46632.15	24503.48	23623.16	33521.92	67921.54	58271.72	21453.66	15546.67	5327.14	9928.44	29798.00	11558.88	11223.08	27544.97	28390.06	15256.35	11865.98	16967.33	22798.75	17425.62	11654.92	11382.22	27646.88	20804.16	5600.95	8790.85	12391.63	6922.44	13300.25	14111.35	9449.13	7318.62	8235.48	13241.32	9386.16	9275.08	2159.19	2587.38	1897.70	2578.89	2760.95
530			14340.39	44893.55	29776.05	26083.00	30454.34	28337.11	10680.74	13183.17	14722.79	16520.69	23968.01	9984.46	5046.84	3406.58	12177.97	21274.78	22214.52	21302.01	12635.40	1557.53	9382.69	5704.20	7327.44	9957.71	7911.87	3744.13	3382.53	2025.44	1826.26	1404.36	3278.22	1545.39	1900.66	4207.73	1505.57	2274.23	2636.13	1317.35	1496.89	2309.61	2652.15	1181.25	1238.26	1013.47	1614.25	1415.30	1317.23
531			11706.45	152032.89	15201.82	10978.49	17934.04	11409.29	4193.28	7773.17	12518.81	14190.04	4171.93	6658.81	8074.03	10948.70	6463.07	8002.61	10391.31	7645.59	8684.77	7587.71	3007.51	3571.66	2744.21	4750.53	3729.74	3976.97	3022.30	2698.94	3170.77	2422.24	3509.74	2230.11	4424.83	5083.77	2942.20	3404.87	3819.77	5284.06	6216.57	2884.47	1477.22	1849.89	1900.43	2069.52	2286.85	1195.10	1380.44
532			13384.58	51528.63	54671.92	34226.08	34425.04	22612.90	20529.25	8330.09	6335.56	9756.23	23431.46	19483.48	16059.28	13457.98	16064.37	21839.43	12491.93	9553.23	7891.22	5761.73	9367.50	5067.51	11476.73	10085.40	8359.60	7712.84	7354.87	7685.49	5642.90	1650.12	5809.87	12313.30	7383.49	3484.69	4609.86	2515.37	2914.08	3503.26	7113.44	4843.62	4533.04	2662.94	2434.75	2939.40	2642.89	2595.33	1891.62
533			18476.88	62481.32	18135.11	15813.99	8916.37	20863.26	27608.40	16380.14	13334.41	7764.58	10208.38	13529.12	25032.64	25830.04	4924.81	31157.23	42071.06	22366.66	19425.27	8887.17	12689.37	11951.83	3400.67	7798.47	9808.67	3990.12	5113.96	4921.71	4201.96	5827.30	6612.02	4018.34	3995.77	3136.23	2910.21	1804.65	1846.72	3060.88	2650.35	2025.61	2437.80	1443.79	1951.87	1112.46	1664.68	867.84	1308.26
534			11125.00	254131.93	64377.28	17214.57	8638.52	13012.58	8234.26	15141.41	6532.35	9808.08	16324.31	10762.89	6281.88	2751.19	2948.67	14326.92	6701.30	5251.23	5896.35	5896.77	3420.51	3328.02	3440.89	2666.40	5920.42	3916.25	1804.73	2236.75	1697.38	1307.64	1819.21	2531.39	808.12	714.34	2582.80	2524.15	769.71	1034.74	1044.26	2034.55	2256.64	1539.50	1906.36	1296.79	1880.81	1854.91	2649.24
535			8756.91	54832.69	43762.58	34493.40	61127.64	21593.27	23058.82	24286.78	30490.27	32624.48	32534.46	28588.20	11973.01	13070.74	9613.01	10018.41	6600.69	15665.77	27649.72	20213.25	25403.58	19265.23	9141.99	7023.77	6992.79	14902.22	7740.16	4987.73	8852.54	8338.47	6055.77	8511.57	8565.46	6391.44	9311.19	6996.00	8697.33	2376.21	3210.16	1841.98	4530.87	3248.75	3414.16	5318.86	4095.08	1633.68	2372.53
536			13780.71	83087.86	23423.71	16176.46	15356.97	13085.42	18742.65	39360.33	12544.06	8633.79	14587.96	13040.81	13314.53	11436.18	9487.70	13033.48	6741.56	8479.59	17888.80	13856.48	4073.89	10395.31	24175.59	19432.03	8977.88	6815.81	4582.11	5754.98	2688.13	3156.67	6216.60	7460.91	4697.84	5086.82	5861.52	6426.96	3545.95	2157.02	3300.82	2673.35	1897.13	720.24	1166.26	1609.76	2010.08	1360.89	1194.74
537			10508.32	82737.55	59088.26	54594.76	32792.12	46345.18	36261.26	19875.78	53210.41	66010.54	17220.34	31681.92	17777.71	32896.79	27683.10	7567.94	17449.92	18448.52	28229.70	35709.39	26635.08	10996.47	36553.55	25535.94	32269.21	14873.63	19372.42	28070.68	25059.17	13300.79	10990.61	10165.59	15699.69	17579.25	24816.82	22116.57	14938.76	5159.40	4876.74	6172.12	5868.01	4487.68	2807.86	7106.52	7009.46	3216.20	8054.46
538			4969.94	21096.15	22525.12	15549.21	2948.18	3681.47	6723.21	2045.11	4626.43	4228.67	2471.62	3297.84	4211.47	2689.11	5385.87	5297.90	2269.82	3568.47	6788.63	6235.82	2228.02	2513.26	5361.92	3698.27	3979.44	3095.62	3650.37	7174.82	3403.44	2154.70	954.92	1754.33	3439.72	2969.49	1725.41	2029.28	987.81	913.76	977.40	444.33	1280.55	1840.28	1030.33	623.52	706.40	950.88	500.86
539			10739.37	95839.70	11825.01	4979.34	6302.65	4915.55	4067.44	15322.55	16272.47	9542.31	6875.29	6273.25	3358.78	5135.12	2159.30	1581.64	3057.52	2761.28	1721.28	4177.58	4088.71	2340.88	1166.55	1478.07	1302.59	1563.19	1095.89	1091.52	1485.35	1331.72	2048.31	2366.58	1022.19	741.14	1042.31	1305.28	887.24	1288.53	832.20	957.68	1001.98	1150.40	676.34	809.83	720.36	737.39	1103.84
540			4989.34	67356.42	26367.29	13890.71	8888.71	6210.19	7159.21	10946.20	5725.67	20363.94	19103.07	9419.91	8808.26	2045.01	4803.27	16955.21	15449.37	16931.66	4862.02	7961.84	12590.71	3349.96	3201.11	17922.96	24120.31	8020.72	4635.03	6596.43	7204.10	5158.73	3261.09	4287.41	1049.03	994.65	2213.58	3235.56	3717.00	3004.60	1548.24	687.97	923.38	855.82	911.07	1197.29	381.59	929.22	1985.88
541			55815.79	67505.49	26260.17	12745.33	6725.54	41493.29	15400.91	8823.17	19592.44	19947.76	15144.78	10099.38	14800.12	8241.53	6432.14	15807.31	8852.51	12936.14	8547.69	14047.89	8455.41	12913.38	6602.68	9973.36	10635.06	8798.83	16229.20	12482.96	8405.51	4667.28	1767.93	1173.49	2802.54	2631.95	6246.09	7727.73	4209.39	1929.79	3333.67	9163.41	6547.33	5163.38	2390.08	1409.25	2704.16	1016.07	3034.51
542			14375.43	29146.73	62364.71	45953.76	18441.38	9863.23	9099.13	19667.35	11532.77	16361.78	22373.91	13650.67	16721.47	26392.89	16905.86	14385.58	8749.94	7578.89	5078.39	6145.09	5125.46	14470.57	10822.83	5304.50	5707.18	3858.82	4710.53	5576.85	1584.15	3702.99	7113.66	1651.49	1457.20	4019.27	3266.51	5444.28	5233.12	2275.31	3692.35	1338.02	2639.32	1173.04	475.03	1397.15	875.39	865.13	1157.68
543			33206.14	168643.37	91227.23	34609.97	79840.21	152961.79	123788.73	74544.97	32661.88	58834.58	136267.26	97836.22	31673.32	26659.32	59969.10	77951.15	31845.87	18094.86	36449.92	55493.64	43046.95	14064.49	15457.53	25502.01	27800.79	18410.97	4403.19	16802.10	17687.94	18043.51	14070.72	14902.07	12011.19	13620.17	13232.53	21421.93	18585.17	16160.19	13477.00	6199.86	8219.46	3856.76	5093.39	10049.69	8474.21	3500.64	5849.42
544			6740.65	33563.73	11646.87	23680.25	18210.57	10638.92	14516.23	21914.10	19110.77	15103.02	11184.30	13067.58	24428.36	12848.55	8805.53	8646.74	4489.56	3534.66	8205.25	19663.88	18682.54	12499.33	14715.16	6247.92	3748.15	2797.13	1514.50	3482.44	7636.19	11601.00	3250.35	3731.10	2561.13	2063.18	1741.23	1894.15	4192.41	5122.57	3394.57	1675.60	1117.82	2840.96	2764.26	1633.67	2818.79	1477.76	834.65
545			14260.75	103732.78	18356.06	19706.49	15732.22	7248.96	7666.36	6832.74	4596.42	5294.48	13762.62	11827.55	8054.49	11704.86	15775.21	22422.17	7094.14	6788.71	11678.70	7958.69	4226.92	4018.15	3831.47	2828.72	2381.22	1351.38	1997.72	1232.76	1437.61	1872.82	2890.47	4712.12	2485.51	1922.91	1407.87	483.98	930.17	1378.15	722.79	1241.48	1719.15	1866.41	605.91	1447.31	1025.75	395.39	709.29
546			27434.75	109041.67	69994.83	81200.48	62935.85	29576.30	37253.26	49456.21	25624.84	31441.16	24335.03	36312.94	35822.37	27379.26	22254.31	7372.96	7910.84	11008.86	15467.76	26113.91	9983.57	15411.52	15696.40	5532.61	9224.18	7988.15	5988.85	8315.85	6676.92	6252.46	7242.41	8402.14	11474.87	8246.57	6517.70	6134.61	7174.73	6030.82	3446.89	3842.25	3117.03	5102.09	4576.77	3970.97	2846.88	1081.86	2315.99
547			35804.52	152917.03	54160.91	54287.38	81881.03	37357.93	16758.16	18313.98	61727.43	53292.40	24304.62	16069.38	6349.49	18288.21	15560.91	21575.69	27770.39	35728.21	20884.12	28311.71	25350.85	15339.48	14204.91	20275.82	13473.42	10686.24	9993.67	14452.77	6685.45	9771.56	11537.27	14432.10	34332.73	36311.51	15987.29	8946.77	8775.91	5531.95	8801.03	10798.92	4782.50	5378.76	6437.66	3784.76	6298.41	9808.40	3818.21
548			15039.40	193353.34	98348.14	129302.53	68987.56	51858.89	38090.48	65579.74	107213.85	81757.71	79486.57	74097.07	78644.19	29424.78	48676.71	53108.54	45236.21	35184.79	45262.64	46918.65	29287.92	24599.09	24582.62	25448.89	15529.67	15212.08	31424.02	18635.87	13023.64	10046.16	9259.52	10496.85	10428.82	8967.18	5840.88	7898.58	11403.77	5194.96	8901.27	9603.49	5148.26	6683.42	7937.24	5119.84	5822.81	6288.90	8255.68
549			48978.11	113120.61	65434.83	39717.77	39350.54	90153.46	62347.49	44050.48	46978.31	26641.02	26116.55	47565.86	133113.51	163364.46	61547.50	54885.88	36304.67	28097.34	42350.37	41794.73	13522.00	23572.13	12954.43	58267.09	66099.12	29885.47	31321.06	10773.36	25304.44	12683.09	17397.74	25332.71	9238.90	10294.75	41792.60	46212.99	13067.62	5750.51	18399.52	11979.59	10106.95	7732.17	2034.03	1328.74	5100.95	4457.28	5022.68
550			14134.34	177104.84	37162.14	34497.90	18999.83	32973.44	20726.87	28328.16	41958.30	21373.26	8011.28	4948.46	10589.44	7933.97	17230.38	16556.46	23552.75	7480.48	9573.08	12169.53	10252.49	6757.68	8527.66	5805.08	9479.16	16638.15	18129.99	9003.90	7298.29	8936.76	9195.20	9908.21	12635.11	5869.12	5099.51	5810.42	3963.19	6193.77	4881.26	2732.52	1154.63	1266.78	2094.79	1901.10	663.53	1459.09	1835.43
551			10765.10	117436.33	33598.06	54017.74	23705.21	64094.35	36784.44	16558.26	29364.37	26062.20	12718.53	37679.94	15963.84	20871.13	11895.54	8856.43	9994.02	5225.48	10878.40	13790.92	23003.84	21383.73	19782.59	16689.87	12616.41	10280.37	8137.84	16586.43	16735.99	9203.03	10943.42	8096.39	7408.73	3648.58	4410.32	7992.79	5238.72	3668.32	12632.89	11107.80	8897.36	4365.14	3317.58	6856.29	5849.70	2541.53	1820.14
552			17455.45	141823.51	36407.02	18372.29	10318.51	8617.87	8492.15	8404.84	9154.90	7349.79	7732.64	13624.97	3366.39	3049.55	8880.02	6946.69	23767.02	13863.65	7472.03	7635.12	14931.43	11968.45	6388.83	6251.98	5730.80	2970.31	4346.36	6100.75	2593.84	4061.88	4636.61	2203.06	3542.27	3392.96	3043.02	2029.91	2127.33	2628.05	4315.67	4236.48	4473.55	2979.13	2597.10	2455.75	1536.67	2068.26	1682.04
553			22596.05	110170.89	33048.35	31381.43	52847.39	82787.21	59289.26	25840.25	41043.69	26524.14	18619.17	6769.63	19996.21	20575.42	81079.28	118954.75	73116.97	20718.74	16287.04	8633.43	16660.21	17591.84	14473.15	30082.18	12985.76	6205.06	6027.10	7874.85	11317.23	10808.04	5192.89	4942.99	5706.29	8024.20	6179.11	4279.34	5048.92	6202.60	6416.59	3729.21	8592.95	8422.95	2633.87	3091.20	3001.69	6576.34	4185.24
554			16065.67	68838.60	18240.39	17212.44	41654.17	30671.13	17381.88	24257.93	26123.07	13130.39	13468.90	6923.29	18412.16	10830.82	4210.99	3873.30	8680.26	4358.65	5071.40	7207.13	25400.84	33229.50	13927.23	7361.97	8264.51	6442.56	2293.21	7319.62	19938.88	13017.91	3442.10	4049.59	5338.80	11107.98	4269.64	1841.05	4584.80	4260.78	2563.72	1109.22	1507.27	2730.13	2868.12	490.97	2236.32	3012.97	3266.11
555			126602.42	1528011.12	138573.51	104758.43	52115.98	80062.07	110889.89	127799.71	101511.05	93236.13	93175.28	58461.31	41791.72	35856.43	38665.07	31209.57	24891.82	75190.57	77355.22	78095.22	50261.16	32518.37	46509.26	46121.34	22381.27	18161.68	12500.83	7442.43	12833.07	23017.92	10709.35	27213.65	9382.57	19268.58	8500.04	5348.44	25372.07	16981.82	6991.91	11596.92	18014.84	13633.54	5695.96	3271.91	5349.53	10536.32	6331.65
556			14862.17	48102.04	35231.89	39949.43	35430.10	18692.21	20360.98	30480.84	15957.07	24762.66	43924.06	42765.60	25369.72	23156.66	28744.07	14347.51	22747.43	7965.74	28522.89	30648.35	30661.94	16122.69	14361.62	12597.83	10804.46	5546.68	23159.06	21479.12	14518.35	11932.46	9054.66	8719.47	5110.60	7542.53	13948.96	8204.65	5895.95	4504.82	8160.58	7249.40	4041.27	3126.33	2681.53	2242.35	2358.79	1750.35	1656.18
557			6697.73	62422.10	15511.31	15356.77	16687.24	8857.44	11501.10	16503.93	9652.10	7052.63	15490.00	15505.13	10271.94	4788.07	13584.80	10737.66	3205.01	10477.58	15900.50	11492.26	7168.55	5033.67	3737.75	2616.57	6709.61	7776.03	4280.65	4399.77	1557.56	2906.50	2359.40	3985.56	8288.91	1608.88	4117.03	1401.30	1078.78	2049.75	1305.70	1022.82	779.71	1118.21	1016.74	1057.57	1542.94	678.15	476.63
558			14669.10	49850.03	27350.09	22144.78	42818.13	14481.24	39288.44	34438.94	15039.75	5587.56	8165.13	26172.29	31167.71	10453.54	11136.37	6498.79	22161.89	22162.78	10145.83	15786.93	24852.28	7871.55	11238.48	3149.45	7053.98	5478.52	8862.81	8692.87	5195.13	4976.01	3502.30	2943.90	2756.72	14906.38	14095.96	11003.60	6585.16	5471.80	1468.55	4011.41	5068.87	1385.10	4291.37	2003.03	1950.32	1746.09	2160.20
559			14564.77	43660.35	29588.42	15299.01	19618.93	22720.55	17730.08	9697.61	10555.91	7114.97	4158.03	9597.01	8647.20	4107.26	3464.74	3726.41	5008.90	6605.76	6144.86	6238.36	6083.90	4904.18	3371.06	1335.27	1284.80	3507.47	4272.37	802.82	1406.41	1555.84	2478.21	3860.87	1588.92	1062.06	1497.03	1145.63	1132.43	1306.48	2071.38	1377.70	2611.19	2776.87	1544.00	1278.22	926.16	837.19	1455.05
560			30394.04	365848.28	48530.68	27281.81	45537.53	44923.46	18306.57	20367.22	13297.51	26293.96	7998.09	26144.24	29674.72	14515.22	13943.68	20034.50	11294.51	15423.69	6340.96	11432.37	16452.86	24772.12	6763.58	21930.87	5835.78	6827.37	7960.26	6963.51	7512.46	7781.27	3082.66	3845.56	7692.78	2650.76	4578.88	3440.86	7582.72	3863.80	2466.31	1456.68	2316.20	2497.59	2629.93	2430.78	2011.94	3188.50	1854.76
561			41941.36	1864997.87	43515.23	27131.68	64706.31	15548.81	28134.95	26811.65	35901.46	25836.72	13260.43	14712.70	18376.37	17032.56	7772.67	8798.75	12065.03	18787.96	4032.45	8386.73	23277.28	19839.54	12413.63	17970.63	14676.90	10760.22	7347.84	7760.60	6359.77	7108.14	8160.54	10446.13	6075.65	2997.39	2285.95	1421.92	2951.49	7790.27	8917.78	4129.19	5517.65	7054.18	4566.48	3208.51	6634.47	3548.53	1775.81
562			5074.83	85237.96	3587.69	6648.61	9243.04	6509.21	4953.64	6543.19	3729.46	4375.85	2323.55	3665.85	5227.41	4621.00	5382.73	9450.75	11680.34	3503.31	3497.82	2076.20	1487.32	3433.11	2174.76	980.14	1367.17	1230.51	5351.42	3175.05	3087.48	4041.03	7655.36	4951.12	1742.06	2110.33	2758.65	1547.34	1777.49	1991.76	693.37	1245.76	505.80	761.73	1379.11	808.15	1970.80	2641.06	2223.27
563			10756.33	63960.88	18793.24	14489.34	11488.70	17065.54	7602.67	2587.52	7149.80	4854.47	10050.34	11010.18	6970.96	4293.64	10247.63	9377.40	3937.08	3654.35	7399.82	7117.22	10533.69	7520.60	4933.68	3934.79	4877.07	5365.70	3305.34	2354.91	3118.45	2231.52	2861.83	3376.44	2116.62	2693.09	2375.48	2149.62	1007.55	2039.98	3704.81	2246.82	1765.84	1116.96	1763.86	1725.04	842.37	1044.76	1052.40
564			5178.93	12430.37	3187.71	2474.84	3200.67	1283.41	2078.43	5270.32	8073.10	3282.70	3469.73	1779.14	1706.57	2679.59	3223.65	688.19	547.13	1601.69	2849.65	1985.54	1125.00	1994.33	1589.50	840.38	1299.08	968.65	854.67	912.73	1067.79	477.79	497.00	720.07	947.42	642.06	682.44	532.68	620.21	937.12	584.45	927.41	756.46	413.15	475.24	839.03	1214.91	796.79	361.25
565			7467.20	35349.12	27795.01	17724.79	31610.16	21354.63	13597.69	45709.71	60634.11	34548.71	24960.02	11533.27	13157.98	15351.57	12897.47	13824.61	16568.92	22408.04	16274.90	12689.33	8574.09	15569.42	14620.81	4751.47	18835.12	11380.92	6613.31	14067.43	7265.67	2502.09	5172.21	5605.41	4567.92	1320.43	1685.76	8288.23	6461.23	5075.18	4239.82	1865.32	5864.66	12385.58	8213.16	7010.68	4494.22	1465.08	3516.27
566			8391.02	68841.18	26853.95	17234.27	5628.04	2907.15	7505.32	13422.94	14805.91	9263.79	7417.50	9404.11	19402.66	21811.23	29098.30	18705.37	8523.56	5971.54	8106.82	13022.23	11691.05	15677.22	9362.22	4909.84	10972.29	14803.34	11152.50	6567.72	11457.67	6461.10	3361.07	3202.69	3767.60	2323.82	1669.31	1821.55	1892.40	2235.16	2844.10	2032.54	2013.38	1921.36	1406.17	1374.40	1432.83	1541.55	1601.77
567			5241.69	165417.93	37698.25	30185.38	36981.74	33054.74	34627.83	36589.02	21119.68	20017.11	13964.95	15973.93	13662.63	16945.17	16557.91	18092.92	7125.58	9986.41	14246.71	11468.41	17250.67	9843.52	9468.54	17103.56	8626.57	6561.22	10895.03	13579.10	9083.39	10285.25	4634.89	10538.63	12824.09	6682.39	3379.52	9253.47	10524.88	7725.94	3413.92	1856.34	1865.33	2023.48	2181.43	2616.21	2591.54	2721.64	3271.54
568			18351.18	100557.77	29855.97	15850.91	4340.52	18387.85	16147.53	11648.64	7757.45	4424.65	6619.54	18815.39	8344.50	33818.92	36496.18	24387.40	9543.17	15437.22	16082.04	2551.65	7377.70	14597.58	8240.34	13836.95	5835.79	3681.23	9343.06	7996.70	6933.04	6056.61	7941.28	8991.98	4363.63	2290.89	1981.45	2568.32	4101.40	2082.24	1060.67	1543.27	3203.32	2718.84	1260.32	1109.60	1043.82	1677.01	1494.31
569			12520.70	191061.98	36976.68	22699.67	21295.24	25922.55	27999.79	7438.13	19253.60	16836.37	14004.71	6290.58	19859.79	29712.50	16123.31	4699.37	6565.20	7728.24	5519.55	12685.36	4695.12	2684.95	10693.96	14953.31	3075.86	1845.77	5247.85	3198.96	4938.05	6324.83	17276.87	12048.09	5755.05	5157.35	6225.85	4322.53	5376.36	3552.00	2809.27	1505.58	2434.38	1616.69	1168.72	2743.29	5238.92	2279.49	3334.60
570			15744.41	61629.73	77142.89	58056.45	45805.16	21083.25	25656.89	10694.23	4394.12	13793.64	13121.09	15528.65	5625.63	6378.02	16980.87	18665.36	18537.16	15246.76	10888.24	21583.98	12856.88	7301.51	12631.23	6008.53	9870.48	6272.40	4918.83	9855.45	9279.63	7104.32	5932.14	4780.99	5799.36	11277.46	7008.74	4922.16	5386.82	2664.12	2479.21	2215.78	3439.88	7019.87	4304.25	2210.15	1469.42	1732.66	1930.88
571			8969.12	23193.08	12933.04	9211.82	6945.70	4322.33	4646.25	5747.50	11721.26	7556.60	7581.67	8509.05	6234.77	6283.84	4637.85	4220.67	12833.66	8200.20	6272.90	4070.23	3218.96	1789.83	4652.51	4321.88	2715.98	3068.21	1944.81	1714.09	1675.11	1641.23	1505.27	1148.81	1642.62	1244.17	1198.56	1200.41	2520.78	1976.17	1468.21	1022.28	1005.49	1229.87	1780.02	1138.75	812.78	1140.53	1284.44
572			17997.79	74928.62	38921.06	29046.74	27806.58	25492.41	32005.43	32657.42	16879.51	12175.85	9180.06	10091.69	16949.68	12750.87	16143.81	20625.75	16440.69	2913.82	2972.36	6667.35	8012.47	2294.27	1569.63	22471.89	14577.16	2417.75	6169.72	5519.90	7345.23	3731.69	5198.57	6267.33	3656.63	9167.65	8613.57	834.32	1712.65	4464.96	5092.18	3577.71	3189.57	2001.44	2301.74	2363.76	2153.57	1565.20	1232.71
573			7615.39	50745.02	14540.84	12835.10	19673.24	12662.02	8556.54	13665.04	6641.86	10651.07	8493.03	10388.03	12355.92	15186.25	13802.31	4977.74	5983.63	6317.27	4176.02	6020.62	5571.62	6619.22	3101.13	5152.52	2968.16	3779.11	5771.41	3903.12	2306.93	2127.28	3054.29	2372.53	1258.09	599.71	2168.57	4136.81	3332.58	1894.84	1079.96	1378.52	1083.69	1129.87	940.35	710.09	1925.90	1207.97	992.18
574			4044.17	48119.23	3356.41	5115.46	8870.41	14510.82	4099.20	2864.57	9975.29	4884.23	2921.35	4008.51	6823.70	7541.01	4471.28	2732.60	3740.59	3551.86	4517.45	3267.31	3092.07	4871.28	5044.33	2982.71	2204.00	2234.24	3886.28	2667.65	1927.54	2689.87	2191.89	2493.33	2145.46	1411.22	1441.70	1208.78	1431.66	928.41	950.46	1181.43	1602.72	683.85	686.46	971.55	1029.75	1191.78	907.28
575			16731.08	67593.96	6724.05	10244.64	7618.06	6247.83	6673.49	7501.28	32128.06	42953.09	13814.90	5171.90	2577.99	3800.97	4237.71	5676.30	7475.56	17414.11	11508.47	3752.69	3631.49	3617.48	9176.02	8485.35	7492.56	5404.55	2257.29	4171.24	8703.20	3933.74	3846.26	2312.04	5536.67	2200.49	2668.29	3998.07	1452.59	1923.61	1396.20	681.15	2188.11	4774.56	1715.10	1770.63	1343.76	1560.05	1570.64
576			45617.57	151341.21	23197.29	14069.55	32461.19	15773.94	19312.91	32340.72	46716.92	21183.48	17986.46	14207.24	10583.79	9592.91	9800.28	9222.49	13071.67	15817.20	9952.30	7783.13	19670.08	17346.30	19772.46	12024.92	10646.05	16480.66	9674.73	6435.15	9071.93	12157.71	12602.73	7267.83	5847.12	2490.73	7268.89	7316.90	3399.23	4211.84	3502.75	2601.03	1943.63	2011.21	734.93	1049.01	1079.51	1488.36	1196.40
577			32289.67	87941.10	47434.87	34615.78	36603.64	21611.67	22459.71	18134.60	42324.84	26372.08	13625.51	14345.01	41965.94	40725.41	30504.51	20106.58	19275.95	17316.74	23269.87	12563.21	17688.56	11930.68	4437.73	5473.58	6105.00	6314.91	6317.96	12334.32	14681.67	9197.29	6980.31	5211.05	4422.83	4001.54	4494.02	3180.73	2123.47	2197.30	3796.90	1995.45	1695.43	2340.22	3532.50	3575.64	2653.68	1365.71	1649.19
578			6720.04	103485.28	12974.47	7149.88	8283.47	27195.53	21361.91	18758.64	15339.09	9577.36	14358.97	13336.19	12044.42	7043.50	3854.36	6431.82	11046.98	11369.25	3837.06	4664.19	6956.32	8537.08	6099.32	6926.93	4282.99	2208.50	2493.02	2631.37	1903.18	2067.73	4202.08	4772.31	1253.60	1455.38	2884.20	1637.50	3485.13	2007.36	892.19	3592.06	4088.11	2054.14	1153.43	1552.71	1261.49	1826.70	1367.99
579			7588.83	56717.75	7400.09	9706.74	10838.51	15188.66	12065.88	12968.63	6809.87	2151.39	7843.67	8664.68	7335.60	7517.00	10418.76	12704.65	13964.76	8812.33	5397.94	2678.93	2320.81	1417.35	2332.55	3582.06	4800.96	4702.00	5272.45	3379.00	1535.43	1163.49	1761.93	3710.54	2941.16	2605.77	2830.62	1704.50	927.35	1365.13	1012.97	767.90	357.05	1268.84	1186.80	1369.69	390.98	339.98	529.22
580			4709.72	72350.82	11902.93	6163.49	5585.00	7362.91	6383.83	2859.76	6928.10	4465.23	1676.41	4499.75	5247.34	5773.62	3722.55	4475.92	5574.05	4613.00	3676.74	4155.19	2762.56	1892.40	2377.70	1751.83	1822.55	1527.25	2643.25	2348.06	2306.55	3653.09	1516.67	424.40	757.10	1056.68	1208.37	1427.13	1573.07	958.54	580.78	1206.79	913.83	1200.52	2284.03	923.21	790.44	464.28	284.02
581			6182.30	71918.06	23023.74	24331.44	11648.93	13226.22	6058.32	18720.03	19423.51	16777.27	34048.11	35271.18	10262.08	4621.77	9980.25	8868.56	16973.67	21323.37	16020.89	11420.09	9705.03	7885.29	9674.26	7821.64	14552.47	16093.71	9698.70	7750.58	12283.95	9050.67	3499.31	3235.57	3070.50	4146.88	3349.68	5601.57	8577.02	3864.15	2095.53	3004.70	3651.28	2234.21	1903.31	1865.95	1965.93	1460.15	1231.14
582			4507.97	74110.73	45151.82	73874.01	72202.28	34951.64	20463.44	26356.72	56504.87	40422.26	21607.66	13037.65	9589.40	19308.85	19791.18	7948.44	4900.84	9850.76	7064.05	2824.27	6336.78	19202.85	9008.42	9912.22	8017.95	3193.23	1349.42	3926.51	11650.38	10442.04	13835.86	8930.11	4411.10	4351.29	7205.79	6135.11	2782.73	1948.03	3451.93	1510.09	2615.87	758.88	1717.59	1409.44	1740.65	957.47	625.87
583			22983.84	237737.59	69970.53	65472.31	64195.79	33400.05	23372.74	28576.66	26779.88	27792.09	52054.76	41687.93	20647.75	15062.88	30548.64	19289.55	18801.71	28177.79	39784.60	29046.37	10660.52	8541.31	23039.12	33430.68	34167.50	21009.82	8466.27	7444.24	12337.36	18271.98	16590.48	5101.77	12153.70	10872.93	15659.55	6842.41	7486.28	4058.29	2730.38	2259.12	2020.56	4909.62	5056.99	1434.68	4517.32	5070.28	2429.92
584			19480.21	183585.71	13491.51	5575.27	4387.81	10873.79	6049.39	8168.66	16769.51	10388.34	8147.79	7402.84	5574.01	3510.24	1757.75	1265.48	3478.62	5067.07	4365.55	2936.25	2149.19	1863.78	3451.89	1483.07	2838.16	2402.47	1811.23	1176.33	1831.84	870.39	903.84	3536.16	7271.81	7459.29	1436.98	1230.55	2182.93	2520.84	946.64	994.82	607.11	747.00	897.45	535.55	438.69	1493.45	867.12
585			29880.31	86307.48	53268.03	63360.02	38902.64	32927.11	32104.12	16057.73	21024.13	23564.50	16199.50	9362.89	12075.25	13304.64	8653.72	8218.67	11918.63	16185.52	10568.83	11167.06	7792.66	6378.30	5480.61	6606.13	6689.23	5282.10	4629.35	3932.21	3724.80	9796.23	10338.79	6606.55	2613.25	3229.54	3867.85	2602.72	1417.67	3777.24	3471.79	4131.03	3233.80	3078.41	995.83	860.60	888.33	526.18	1836.86
586			12617.40	94935.79	30402.59	42036.65	41992.82	31348.58	45465.74	48630.18	43323.16	36718.75	91671.09	50015.82	41388.66	61013.92	18384.40	25054.82	40649.10	32992.61	12985.41	22125.12	25311.14	40079.44	24346.77	26095.63	25555.84	19956.56	16926.18	15998.14	20040.85	30942.30	24566.21	12294.56	9858.43	24340.54	14284.81	9606.03	5823.96	3002.08	6027.72	5767.08	1984.54	3414.26	3052.33	2536.54	5670.04	2201.62	2862.02
587			28066.72	138057.20	27380.63	36576.07	18610.94	10633.31	30023.50	33985.82	39719.05	35548.12	81748.64	68325.05	53452.87	23684.80	11614.35	10473.26	17793.83	22045.47	9382.11	11258.23	12421.85	15613.27	13653.77	15589.88	12059.77	13998.00	12073.17	20451.74	32414.75	14788.29	13051.13	17679.15	10525.48	7893.24	8812.99	14838.02	12290.94	1684.87	3212.80	3293.83	5398.91	2258.83	2332.08	3212.51	3487.02	2115.50	2770.40
588			6417.09	81524.80	9331.53	12643.37	24609.64	11497.54	10297.86	16104.60	8019.48	8338.97	8570.45	7263.98	11182.22	6272.19	6779.39	3856.76	2423.40	2163.50	4228.41	3416.20	2355.78	4208.00	4979.10	4462.21	2972.67	2187.57	2886.52	2210.33	3952.33	3538.80	2831.81	2303.74	1345.22	3878.26	1594.78	1743.46	2238.61	2542.09	1792.12	1188.87	578.32	1468.78	1973.16	1099.63	611.52	728.59	712.71
589			12378.43	110666.70	39470.37	29460.12	24087.01	16590.75	18697.80	24581.23	18920.08	35223.59	38672.83	29769.40	18012.58	14000.16	12809.75	13507.60	19577.66	56776.83	34163.38	7622.49	13175.41	11688.61	9359.68	6946.03	7620.32	8746.71	8192.77	11714.54	4229.45	5844.44	8206.95	7897.01	8204.37	6257.09	5082.83	7914.58	4186.57	1855.03	2097.15	2610.76	1390.15	1530.58	1736.58	3445.70	6721.49	3012.00	1164.66
590			4196.00	165642.78	15173.88	6761.09	15153.58	14693.43	18221.43	27858.85	40714.03	21857.04	26328.86	26676.24	7291.17	17212.35	19701.19	15406.63	13190.13	20880.90	13889.11	9088.95	19564.66	8452.70	10724.37	14072.19	12301.72	13261.61	3997.53	6726.80	6410.17	11189.19	6444.16	9881.94	6490.86	3985.01	5143.28	7911.75	7837.28	8782.58	8234.70	6349.97	3312.39	6939.17	7634.05	4772.90	2882.56	2107.19	2343.88
591			4671.20	32202.51	12134.47	12560.27	9099.78	18104.59	9766.12	9040.17	9432.04	24543.51	22454.84	4506.62	8110.87	2668.49	2595.37	2567.54	9157.73	16689.69	17197.24	1966.50	1381.68	1762.35	9254.90	12785.08	6522.39	5441.40	5646.11	7032.96	5863.72	4650.50	19088.77	7160.75	2492.68	6832.92	5099.61	974.65	2086.97	1959.08	2939.99	2443.91	1244.51	1639.11	3002.59	5134.51	2665.81	1087.92	1105.31
592			7770.56	31627.15	13499.92	7640.63	6303.49	5934.63	10807.39	11263.01	5794.15	4438.97	4570.69	5920.69	4589.58	8479.04	5124.13	5214.84	9430.42	7865.35	7515.11	3755.27	790.11	5832.30	4203.72	2303.51	2031.96	2435.63	2104.19	2712.73	3811.45	6288.49	4053.77	1736.61	1110.68	2415.59	1867.67	1372.97	636.54	949.49	672.64	743.44	847.53	1205.98	1279.06	609.26	809.58	823.07	677.20
593			25965.29	157403.39	69758.40	58635.86	53475.55	23212.69	49265.50	50661.57	49456.15	38928.92	23871.50	13616.84	7261.84	24448.13	43192.73	24594.52	8349.28	15461.08	28349.09	19701.12	11500.53	22144.77	37114.86	22924.89	19411.40	24431.10	30053.97	19501.48	17786.15	9734.16	10438.25	18013.42	12044.67	20165.13	19187.22	14914.95	11315.32	9867.95	2683.94	4618.22	8548.92	5317.19	6519.08	5071.47	4440.44	2211.99	2648.05
594			18196.51	66939.91	20657.35	5268.42	4615.39	9333.70	7166.03	14678.78	22628.97	6779.05	9922.50	11651.50	10997.45	5627.88	7879.68	5497.42	3280.04	3260.86	5860.73	4787.64	5049.91	5521.47	6469.57	2887.56	3101.59	3141.28	9648.70	7434.41	5522.72	4830.80	4472.95	2798.09	3786.29	1141.88	619.03	710.16	744.79	964.24	1918.65	1361.12	1222.15	919.54	1515.15	1188.77	993.97	1292.26	1186.17
595			36471.08	353531.62	28560.31	9317.10	16914.65	32951.13	10632.34	18062.61	12841.39	34746.53	29181.55	21836.29	8606.27	16223.20	13644.31	11751.27	7305.63	12053.33	9929.38	25091.89	18067.45	19429.22	16558.42	12556.02	4032.37	8987.86	3006.62	19434.68	7008.48	3936.29	3085.88	14400.61	24226.52	19556.71	6872.76	2710.57	3033.35	4764.78	1725.49	2417.22	1848.06	2401.49	5455.03	4857.68	2837.48	3171.23	4881.62
596			1974.69	119371.42	74838.69	72288.96	23146.26	40116.26	36408.79	28122.68	49993.07	30371.26	47382.94	19669.06	21959.04	18988.78	8767.96	42406.90	34565.86	15097.27	7486.54	8891.57	14645.50	18429.85	15165.13	12432.65	15047.48	8693.91	9247.12	16769.71	29392.67	12208.87	17358.34	14724.93	6726.31	28527.77	13305.48	6650.09	5546.44	3771.84	12216.12	7548.07	11298.43	13324.77	5947.10	2670.94	6108.61	6452.54	6042.53
597			5598.44	26348.50	24953.23	30272.20	24174.81	10156.13	18037.19	18092.63	7173.74	7340.43	15542.79	6137.20	4518.42	19841.81	13691.85	2665.84	3638.27	7954.52	4781.49	3948.02	6428.88	6558.93	4754.71	3060.61	3716.80	4661.65	5492.12	3130.03	2598.13	2561.16	1958.90	1674.70	1734.35	3012.89	8228.64	4434.09	2424.94	2515.37	1669.35	2260.96	1559.41	1801.74	1967.50	626.37	857.04	404.19	1862.19
598			34332.83	160396.00	72765.46	85342.91	21267.14	33937.46	43547.20	25739.52	18839.15	11863.08	6142.36	8218.31	17700.97	6524.32	8936.71	19796.53	4884.62	5124.212541.30	6354.97	5345.14	10153.77	8326.21	3226.33	15451.37	18352.56	5427.72	7444.70	8421.99	3598.08	2024.54	888.56	1380.73	4271.53	4160.87	2080.25	3400.93	4696.31	2630.31	1506.27	3985.51	893.84	2129.77	4021.12	1301.22	552.27	275.73	957.70
599			21393.27	92146.88	42604.87	12386.73	17880.18	21069.30	15083.35	15715.07	17082.71	22680.85	27960.70	23783.46	12290.51	17934.70	19722.72	21803.75	11998.18	4954.77	7866.57	11045.82	6392.48	6000.88	4598.03	5193.01	6120.16	5682.62	3850.26	2645.47	4102.12	8171.80	4963.56	4240.65	6141.94	6771.83	3447.43	3033.64	2107.62	1532.44	1105.26	2272.85	1426.25	1949.72	964.59	460.42	1442.45	943.55	2274.58
600			6370.77	98004.46	20759.68	14854.38	10887.55	4703.43	8050.86	8226.06	17413.64	10072.93	20713.84	7204.25	15356.63	7792.92	7345.10	8208.46	6733.36	9866.87	6850.17	6222.10	9576.59	5850.79	7409.38	5080.07	3282.94	4269.76	2662.01	3582.32	4496.36	3375.50	2723.57	4168.20	5928.60	3442.90	1535.90	2702.96	5269.70	2605.71	2267.34	2470.48	3444.07	2091.46	2338.00	2685.97	3745.08	3245.63	1156.99
601			8497.11	95791.39	20712.00	9688.11	7661.81	2617.89	6315.14	11583.11	17703.02	8006.34	1816.93	4206.14	7652.86	5597.97	6067.25	3032.32	3243.22	8815.60	12093.10	10849.00	4257.06	7565.09	2770.50	2252.90	1940.35	3561.23	2327.10	2553.41	2680.32	1810.60	2093.94	1850.41	1810.73	1114.07	1643.46	1683.46	1505.21	1160.12	1860.34	983.16	1573.52	980.63	1314.30	1473.30	1078.97	708.50	644.42
602			49538.28	318215.96	78625.94	24598.21	17764.92	17418.63	25073.62	43742.10	66657.29	40721.20	43160.70	18941.26	11982.43	10409.45	15090.19	19232.13	21994.05	28998.21	23109.89	28897.55	21507.56	5920.14	21245.74	15793.95	24643.77	17036.03	6402.14	7660.59	5393.91	13344.76	10740.40	21882.55	20698.34	13577.49	7470.07	6431.28	5167.34	9852.89	9153.19	7970.47	6582.23	3184.43	3461.14	9057.54	4708.10	1962.64	1927.86
603			2322.36	217429.62	25178.66	33457.07	24205.80	15679.81	18158.31	18985.37	32957.19	24091.34	11705.45	7355.76	16773.91	15774.23	4474.74	15984.76	17212.04	9446.31	13336.70	18945.10	13592.26	4858.05	3322.64	11182.98	10020.35	12741.90	11823.80	3483.08	2799.67	4296.18	5588.67	9328.39	6653.83	6081.29	1367.95	3389.09	4480.35	1467.60	3042.27	2379.29	930.97	1285.00	1888.21	1141.81	1819.24	4635.89	1659.66
604			9910.66	98581.64	10565.35	14893.74	9508.87	5954.92	6107.71	11453.25	9987.48	5211.06	3413.70	8892.10	7462.89	3827.92	3736.55	2699.15	3919.99	3745.26	2846.03	4044.73	3294.51	5366.96	3777.10	3132.69	5144.87	2307.54	3210.61	2560.45	3335.06	3113.18	2960.12	1971.78	2294.71	2560.70	2999.84	1191.74	1298.48	1754.92	1259.64	1101.10	1042.14	634.71	858.12	1414.57	906.10	1734.51	929.14
605			9520.77	76023.58	47804.48	20140.63	32735.85	34594.88	54517.78	52598.56	33692.24	26570.84	39537.02	47413.07	42713.55	34648.07	17404.49	30266.36	16435.29	14805.88	22734.45	47869.99	34395.07	32201.22	27002.30	32061.99	19964.52	22774.46	8761.70	16975.05	25587.08	11785.17	14397.08	7089.09	12643.31	11607.61	12255.15	11026.43	5999.36	6397.28	10573.08	5389.35	5448.61	5430.21	4446.88	3385.52	4461.03	2840.41	2139.59
606			4917.31	50772.40	12253.12	13696.09	16187.13	23237.98	8158.15	5650.54	7090.21	13767.81	8268.47	2466.38	5289.32	2425.91	6551.87	11084.74	9009.13	6598.94	7934.51	6622.25	5732.52	7645.50	5753.47	4978.77	7400.80	6345.20	4435.67	4847.21	5179.76	4858.98	3036.89	1798.91	2236.37	3116.29	2815.76	3245.22	1760.21	2139.89	4490.98	3830.83	2317.94	2131.36	2143.88	1612.85	1582.37	2380.07	1650.76
607			18682.06	278156.90	16002.11	10383.60	21440.23	23495.74	23174.30	17054.59	24174.54	22374.32	16317.12	12073.08	14434.44	19724.89	11762.36	5933.35	4621.38	7234.10	9389.91	15099.60	8213.69	4234.67	3281.63	4321.40	4539.78	2387.36	6372.58	6299.62	4878.35	2101.38	3195.88	2585.95	3501.12	3449.25	1282.70	2081.15	1824.14	2088.48	1296.82	4181.46	4084.55	3616.30	3001.24	1651.90	442.86	1897.45	1378.49
608			7534.33	43455.25	13144.40	9778.17	18966.07	17175.69	14353.51	16950.73	20123.65	18349.45	10689.68	10759.99	9888.24	9544.87	15755.99	16327.14	9883.10	12630.16	7356.42	3573.76	5093.83	5958.41	8934.58	8101.77	8157.90	4119.25	4164.94	6708.02	4826.74	2890.35	4830.80	5739.12	3171.27	4740.80	4252.62	2732.98	2156.77	2914.24	2347.52	2007.94	1171.42	2255.35	2610.87	1672.64	1047.27	1864.21	1701.45
609			17997.38	92711.88	32599.99	38495.02	42907.76	34346.94	18603.05	13470.63	20387.40	14558.28	12893.87	12494.11	12416.25	9169.57	16447.96	14352.70	9961.62	14093.81	18350.45	16548.16	11101.32	8594.59	10985.74	13078.70	9080.72	10227.74	7458.28	6987.26	8503.53	7989.26	4620.10	4676.63	2105.66	1679.80	3515.41	4760.92	4590.95	3996.17	3368.16	3529.83	4950.77	2467.15	2336.11	2528.05	2593.05	1415.54	1936.33
610			6728.81	97445.76	18676.64	12218.70	4906.01	3603.71	5916.55	6118.82	8002.39	9409.28	3915.27	4724.62	5953.74	7346.45	9518.25	3337.28	2819.33	3750.92	3857.57	3253.15	2580.07	3280.99	2676.53	5124.43	3429.98	4229.68	1925.32	1271.46	4176.69	2441.15	2202.58	1891.97	1521.82	1832.64	1611.01	1483.99	814.28	1634.28	896.00	1964.52	2699.77	2334.17	1169.38	954.85	766.28	1290.93	1603.74
611			8527.66	136216.12	6052.05	6656.12	10591.82	6746.28	17187.98	15040.08	7330.22	11594.27	7475.83	3024.11	4924.82	4907.84	8413.53	10464.93	8904.14	1661.15	4645.39	4515.79	11481.58	3403.57	4800.14	5636.28	3064.14	1245.39	2471.30	1392.64	5931.23	3409.39	1265.15	702.38	376.38	1429.11	808.95	1151.93	737.21	1348.53	1457.20	410.40	1120.50	2323.67	1509.39	687.85	567.03	310.74	1196.42
612			23509.49	166102.12	10843.94	51565.64	43567.89	22091.00	19601.99	12841.02	7332.62	12032.08	9605.17	8746.07	10038.32	10418.45	10075.06	3301.31	15190.43	20330.93	8240.19	4140.05	13206.69	8709.06	1380.03	7420.28	10393.24	3532.80	3259.21	1034.90	3324.05	5459.06	6242.38	6178.68	3549.75	4403.81	7304.50	7262.70	3537.60	1335.27	2125.99	3086.09	1936.29	1047.10	1679.03	1729.01	3050.95	1921.76	1557.67
613			5071.77	50344.62	31604.86	11811.11	11613.37	18511.16	21883.02	7620.89	11563.34	12698.12	10157.19	8667.90	5412.08	6030.97	7388.86	18419.68	13607.61	6943.56	2408.99	4465.79	5743.52	7681.17	5811.84	2464.94	2497.94	3720.10	4695.90	7753.39	10007.27	4090.09	3186.90	2512.36	4888.36	2549.46	2626.03	2031.75	1814.39	2145.24	3328.86	2161.54	1738.61	2005.81	2127.05	1812.25	4764.46	1271.52	2241.02
614			16255.77	224956.45	62534.14	55136.41	74077.17	30876.10	20426.43	9486.32	24803.20	13575.38	6884.50	12782.13	8937.39	16708.26	14768.33	11868.31	12978.70	8543.40	7328.74	23751.65	16170.48	6989.08	3503.92	11381.37	9857.70	6775.00	9724.09	5929.53	3375.10	4889.19	5090.59	6998.93	3085.77	3459.95	2884.17	5371.19	3422.05	5014.19	5223.67	2833.62	2544.92	757.96	2809.07	3786.45	1606.04	1242.10	2465.26
615			20168.45	112733.91	31967.46	22676.00	23312.86	23706.99	33558.48	30281.31	30183.59	26995.05	14906.64	16867.42	18783.71	11632.47	8649.37	9285.84	12673.49	14540.27	23021.49	13152.30	11304.65	8880.64	10693.15	8769.95	7083.51	10371.86	5027.20	10922.97	6076.83	6139.20	3925.13	5849.95	8135.59	5825.48	6633.87	9309.00	5643.95	5028.25	2859.89	7899.74	8062.13	6880.35	6918.34	5728.71	3428.62	2688.61	3963.32
616			4892.60	45119.50	5934.46	8698.41	8017.45	9815.54	7731.72	2169.62	3046.95	8011.87	6760.92	4018.80	1692.16	3409.91	8854.58	6314.92	2757.05	1993.39	5915.49	2942.21	4919.61	2629.31	6560.52	2707.46	1197.88	3345.98	3811.25	2994.48	1216.15	3324.61	3363.27	2569.49	1791.64	3057.67	2383.57	1326.82	3333.65	2112.18	1186.15	1931.94	1184.68	2156.13	1781.19	1150.03	1027.71	660.28	558.19
617			4552.04	121552.00	11271.29	15424.28	18679.55	13820.44	17659.94	14625.76	10859.36	10980.07	6729.84	7544.30	20399.48	7793.81	9617.43	7451.32	11196.90	6240.71	12031.04	12810.62	3932.18	3627.22	3912.07	7483.91	8807.83	6692.55	3590.13	2352.50	4206.53	4374.28	3046.99	2603.77	3856.40	1842.41	1830.32	2277.95	2153.83	1749.41	2484.17	1786.13	1380.28	1461.57	2239.45	1922.18	1454.05	1766.00	1220.76
618			6384.60	87581.15	35278.64	32508.75	20005.91	10770.02	10241.41	35597.60	17398.40	4975.95	10753.81	8237.47	6600.08	4776.24	12161.49	13441.65	6298.62	8424.33	5947.66	4640.29	5426.83	14046.32	11919.98	7848.84	5077.21	4485.99	7648.46	5324.90	2400.99	3225.56	4094.58	4635.18	6457.11	5141.77	3783.22	2950.47	3266.96	2857.91	2671.91	2133.24	1465.14	2131.46	1021.70	3104.69	2699.38	1531.94	1238.03
619			24988.24	106883.56	14532.17	12310.68	16652.10	9310.55	10273.75	10127.12	7975.65	8593.79	10043.81	3464.39	10240.11	20911.51	12813.49	7319.89	4192.07	7074.80	9674.78	6982.08	4967.19	3696.45	8011.87	3341.43	3892.58	4383.38	3909.64	4238.73	5896.60	2974.25	1500.11	2413.32	3107.41	4263.94	3669.40	2178.26	1884.07	2678.43	1690.10	2576.12	2996.18	3326.27	3020.91	1607.00	1217.08	1015.27	1251.01
620			10023.38	51752.84	13625.05	13464.42	28660.35	21888.06	7442.11	12348.27	10193.08	4387.16	8563.87	16017.29	13171.12	14424.15	5781.58	4487.01	3344.92	4136.38	5373.00	6226.68	4392.51	3984.16	6175.25	2994.18	3230.94	3575.55	3558.83	3516.87	3831.94	2464.69	3818.75	3047.18	3478.71	1635.71	3380.51	1974.77	1912.97	2979.97	3133.45	2041.56	2084.48	1640.36	940.09	576.37	553.90	765.79	728.32
621			9101.25	28761.58	10708.91	15887.96	17343.72	18721.97	19206.15	18111.01	11832.34	14647.73	16074.69	17382.91	7319.19	6654.74	7920.32	10994.99	9814.92	14761.03	14460.19	8750.80	5628.66	5224.78	6332.03	4243.93	5522.94	3861.38	4594.29	2145.21	4196.15	4159.29	2886.03	3874.02	2672.55	4565.40	5116.84	6362.24	4553.02	870.78	2316.27	2327.70	1158.80	2566.31	1656.72	1267.91	1379.36	1039.19	1154.82
622			25140.74	150967.46	57706.17	52160.63	47702.62	47954.72	35467.92	32457.54	40021.77	35382.69	21074.29	12020.66	11513.79	16850.38	21987.14	22716.62	21929.46	29583.05	25079.78	15916.70	10409.64	19475.97	26489.84	24641.95	34136.17	35313.39	22987.15	19326.50	17262.25	12107.18	9467.84	11063.74	10762.04	5079.38	9466.43	13401.99	5990.57	5907.62	4696.59	7107.45	10338.54	8011.00	4973.52	2177.38	2812.87	4487.27	4106.63
623			9496.40	116608.72	31346.44	28244.14	13833.79	4974.53	8485.53	29500.22	24285.65	19718.19	25874.20	29552.56	17011.57	9985.48	25597.99	15712.81	15856.04	17768.16	9654.01	10466.21	9965.19	7239.65	8276.66	8122.52	9854.15	10826.61	7470.58	3846.18	6336.30	5093.36	5964.97	5547.14	3590.01	3596.28	4206.30	7753.47	8886.34	8284.95	3125.62	2563.95	3370.35	1147.03	1127.90	632.29	739.97	1384.19	1132.83
624			3899.06	190853.96	48314.62	28789.28	29602.96	11411.36	6462.54	5401.82	44918.49	48098.42	14764.78	19914.03	10281.76	11987.25	20524.47	5178.64	10308.97	21728.41	20861.41	6653.39	14248.62	26614.12	8915.46	6806.19	7135.91	7425.42	5551.03	9557.62	10029.41	7272.21	1099.54	1946.83	4048.08	5867.08	4272.68	8747.82	7420.96	6932.06	6148.30	5062.04	6241.78	3296.55	1148.15	1629.20	4063.13	3259.54	1891.44
625			23315.97	117149.33	19557.51	23121.37	14718.35	14829.48	15046.81	5248.86	6126.23	9091.18	10295.22	8914.22	6090.53	12946.38	21273.23	20436.44	11337.81	8307.23	9799.01	7425.75	2273.33	5827.48	4105.26	6545.19	6954.16	3713.66	4595.31	2208.47	2609.64	1637.61	2262.08	3642.08	5245.05	1691.30	2209.58	3957.10	2600.32	1822.07	3080.82	3890.39	1835.90	2011.74	1357.90	1024.56	634.50	377.36	725.06
626			17707.53	109197.01	40043.70	43567.56	25462.46	46227.75	43781.63	10462.51	22064.33	24067.48	24391.65	18447.92	26982.86	14406.56	15954.83	18658.94	12719.87	23799.84	5471.69	6643.96	23620.82	33167.31	16765.13	15314.28	14935.33	11167.95	16689.20	27163.72	11024.28	6505.72	1593.77	5757.27	5813.38	4163.68	7844.79	5181.08	1503.06	2231.44	6257.16	5129.91	5288.27	4537.48	2660.61	1439.88	2000.99	1776.60	5370.81
627			4690.44	121505.21	27472.76	25903.21	11872.66	5345.29	6805.96	9082.98	5065.09	6105.70	7887.61	11880.52	10964.26	4306.37	4061.73	5283.96	4774.93	5352.85	4634.18	3519.35	3119.56	3689.42	4283.56	3052.99	3901.51	2201.40	2196.56	3119.99	3287.78	4594.06	4505.71	1604.98	1001.96	1211.49	1033.70	934.68	1283.66	1319.86	1190.18	1112.95	771.99	698.51	1005.10	921.40	440.23	573.77	336.61
628			4471.35	77059.38	55900.50	14572.16	5401.33	5924.91	8890.25	6445.26	3626.41	2894.07	3902.71	8341.56	5087.32	11772.74	3186.59	16018.08	9037.30	1473.28	2843.72	2223.96	3092.29	2282.36	3396.96	6559.26	3939.61	2771.09	1372.70	2956.63	6486.66	6863.74	1716.88	2543.18	3612.65	3451.32	4482.26	2215.44	997.67	2189.16	2135.31	1533.68	2041.58	1327.92	2902.19	1262.07	1509.33	923.55	1287.17
629			30260.77	99372.53	25379.96	40534.85	32117.28	15367.07	43249.19	33663.51	10064.43	14973.62	18875.45	15922.80	15786.25	7499.73	9423.84	9720.85	18056.62	14647.63	11959.39	7476.53	7077.57	7940.05	13505.70	11880.06	10542.02	14611.31	17333.17	15690.39	11181.95	13190.59	14202.04	4599.48	6461.94	4506.63	2915.61	5480.75	4553.13	4306.68	5737.59	1975.20	1890.80	2681.80	2499.26	1600.25	2537.88	2192.21	797.39
630			23342.23	88659.37	23600.58	24664.07	19119.09	22751.62	30566.26	13274.31	8097.22	7836.54	16534.27	15291.27	10597.41	3517.64	12276.66	23439.80	19059.51	16912.88	5817.45	21608.48	6731.09	5536.26	6489.81	2991.02	3079.57	4358.40	3069.58	3861.98	5025.60	2513.46	1588.55	2039.50	4177.97	5144.93	4342.73	1242.30	1351.83	1811.33	1216.84	2548.99	855.49	1267.63	2438.52	1268.11	2237.56	4688.06	1332.26
631			11561.27	247723.98	61113.45	9036.38	17245.86	31579.63	31486.03	9112.95	10893.89	14772.22	20523.26	16685.55	31160.85	21891.67	8997.79	22813.17	21809.97	21294.75	13620.32	21960.96	19278.07	12447.83	13025.71	6967.79	8190.90	13116.41	7649.82	4114.63	3100.39	4857.06	5694.28	8611.69	7034.23	2588.76	4057.15	7886.79	4388.85	3689.31	5663.15	6551.99	5887.91	3639.97	8143.00	7014.73	4975.96	3749.97	2487.72
632			5116.54	45866.69	6639.59	23070.60	25184.50	3743.80	6902.51	9729.16	6320.68	7527.36	7090.97	3803.73	6987.84	8767.53	6479.09	3597.56	5729.10	6903.13	8022.47	6406.22	6369.10	5813.09	4080.24	4003.06	2368.94	6154.15	4890.26	6693.83	7785.08	5563.62	2225.76	2545.22	2632.90	2375.89	1893.52	1936.09	1992.28	1639.58	5467.76	2612.94	1347.40	1417.06	740.59	1383.35	822.18	1047.57	626.97
633			6205.14	32842.23	11753.77	10250.71	11516.57	10193.82	10424.91	1947.54	3294.06	5940.46	5916.35	4656.10	3624.85	6151.35	6748.44	3992.47	2710.87	2907.21	7129.25	3513.20	4394.03	3088.01	2301.63	2272.85	2645.48	1913.30	2469.03	2296.00	1196.40	700.80	1261.64	2375.16	1386.18	1237.90	2153.79	2133.23	2316.51	1650.16	2189.61	1273.64	2718.51	2683.92	2103.92	2391.48	1174.19	1368.57	1316.08
634			27932.49	103710.34	21134.33	16918.67	16260.08	33253.80	36947.67	21992.46	16535.91	15364.76	27588.62	24723.23	23056.08	16269.72	15171.01	5989.51	5087.64	6675.01	17040.09	17557.60	10857.32	6373.14	11184.90	7696.85	12718.11	19962.65	3968.40	6758.42	8153.95	9503.08	11641.83	20090.35	14433.30	7809.05	5744.12	5620.69	7362.56	2814.85	7315.50	4755.47	6184.92	7039.49	8313.02	4449.83	2887.84	2037.32	3464.71
635			7204.10	63434.66	43478.68	44450.75	51177.31	59101.50	72819.62	70903.35	39700.58	29580.72	25385.60	31378.86	40563.19	33904.00	28644.29	47492.00	20278.80	9954.53	13201.16	25692.03	13345.49	10092.03	20969.21	21810.66	14761.55	5419.71	7236.64	14776.59	7924.07	12110.10	15991.10	10141.04	10535.91	14024.58	18481.54	6835.77	6852.45	9056.92	7607.33	7020.59	3720.95	3415.21	9813.67	6961.44	3625.05	2532.28	3771.70
636			5379.58	48011.76	10852.03	7681.11	52174.58	50437.08	26443.12	16154.03	25042.29	13922.10	15664.37	13980.90	12382.92	3925.92	2461.73	7198.70	5656.09	6336.19	4052.72	4286.78	9135.66	2986.15	6041.93	8060.82	2732.42	2787.45	3817.42	1737.04	4590.98	4397.06	5411.55	11815.46	5561.59	2091.85	1703.39	4980.58	3307.49	2820.66	2307.18	1347.94	5416.04	4079.73	1714.14	1734.30	3214.20	1189.30	2028.39
637			14074.45	41154.28	10444.24	5170.73	3937.00	5412.33	2770.89	9070.24	7285.90	3107.56	10186.95	3408.02	6676.69	7903.99	7749.91	5396.38	7334.33	5602.95	3900.35	4304.07	6079.82	5753.77	5562.32	4653.46	5331.90	3911.98	4926.54	7663.47	3994.22	2793.02	3117.49	2295.27	2732.72	5457.39	2538.91	1268.00	2678.22	4047.89	3914.42	1831.90	1595.67	1098.46	627.40	915.72	746.03	2639.28	1326.03
638			13062.90	100198.60	17932.49	17475.29	30091.63	14404.04	10006.90	19442.39	11241.01	7546.05	8241.73	15352.83	16396.12	27659.89	25215.50	5913.93	8094.62	13708.40	12189.25	10221.34	11705.69	10581.64	9724.05	8608.77	4363.40	5375.95	7489.33	8523.73	6101.38	3298.84	5413.83	2165.81	5949.45	5172.55	6545.74	7088.33	7150.34	3041.56	5367.33	5703.28	4872.10	2391.80	1882.83	1485.82	1119.54	1437.97	4089.59
639			4159.61	22430.89	13286.00	12485.90	8276.75	6536.62	2536.17	11167.01	10522.68	5852.76	3413.11	5111.03	5490.28	8046.75	5072.69	6981.73	3536.93	3458.46	5231.28	4430.21	2597.22	2548.68	4248.04	4123.94	3969.40	5162.70	3907.97	1190.24	2125.13	2345.80	2268.22	1845.23	3643.74	2885.80	1831.13	1913.62	1717.29	1447.33	1426.82	1057.18	597.50	491.33	604.92	609.50	528.02	321.95	379.60
640			168080.04	402583.21	316178.25	125815.34	98029.33	41759.92	109797.98	74394.56	92277.94	223851.46	254381.57	175601.76	135696.06	54458.87	74741.90	112841.61	80196.54	106911.56	98562.81	47675.80	43231.16	86956.14	45844.48	23207.44	67246.25	66980.27	73324.35	40368.46	31564.43	35099.08	24662.53	17832.42	33068.42	15339.52	8151.35	19672.02	31731.69	30203.18	38520.05	16035.38	11577.65	10203.04	9801.82	8252.65	8852.84	17057.98	11985.05
641			6948.43	37651.46	26458.85	25454.90	27936.02	15961.70	16148.47	18858.07	6655.07	14284.48	12626.39	4416.70	9749.28	6470.09	6338.75	9466.73	10136.10	9178.65	7121.62	8496.29	4569.19	5734.15	9279.26	7386.74	4150.35	4494.53	5448.36	2281.43	2708.04	5749.21	11538.47	5663.42	1455.39	5676.35	3889.69	1012.30	1450.58	1954.46	1111.03	2239.67	2434.60	1505.37	2203.51	1806.97	916.25	1841.85	2166.52
642			18254.03	82725.27	41993.71	31612.51	13800.81	14347.92	14357.32	8279.22	8921.48	15199.01	20995.86	9089.62	7735.77	8990.44	8302.73	7031.83	6156.03	8442.98	8521.69	9837.01	23637.69	14461.67	4090.51	10320.13	14808.83	6967.65	4314.71	8414.90	4101.27	9470.73	13685.50	5546.28	3413.95	2935.20	4823.71	4044.47	2759.44	6555.13	3205.20	4041.40	6379.72	4189.22	1900.09	2027.42	1769.15	2779.31	2884.40
643			10440.10	57435.01	10536.15	12728.31	6601.67	7895.31	12408.39	2026.67	4731.85	7307.83	4607.69	5250.02	6827.16	3632.20	5582.33	3407.91	3731.78	2888.16	2039.11	2974.42	7330.22	5779.84	2272.47	1509.50	1977.67	719.66	2768.38	1104.39	547.92	2277.84	1443.00	1617.61	1797.55	1180.26	962.01	491.78	1039.23	483.80	1010.47	1243.85	1138.38	1379.18	2005.03	1109.82	212.14	748.70	771.11
644			42909.61	513996.25	196124.57	112908.10	68633.64	69241.95	97670.19	75008.65	66935.38	44965.32	37534.23	42233.13	83562.09	47936.20	31437.60	73087.44	52400.55	34666.75	37014.30	84867.03	87633.01	65421.68	51274.42	45121.57	25511.38	31541.97	16247.79	24975.08	24360.36	24189.64	17158.56	14121.89	26274.90	11121.77	20047.22	13033.37	7864.25	12779.09	11477.77	8158.96	6810.61	6960.30	11496.75	4933.75	5429.23	6342.03	4679.79
645			25125.03	143956.85	30628.59	29945.86	42678.17	42336.16	28655.13	39983.08	50916.51	29821.60	32901.43	47457.32	37188.91	22620.88	18200.14	34420.19	25734.59	24094.00	37560.13	18257.89	20050.88	19651.28	35613.34	35166.82	19207.24	21553.73	22098.13	21192.58	21296.69	22395.31	10900.15	17913.32	21886.49	12172.22	10636.70	10015.42	11214.13	12772.42	6908.90	2296.55	4687.05	4994.88	2218.54	1245.94	2925.29	6925.26	9379.00
646			28769.03	133698.64	114546.68	36788.30	27718.99	19741.85	76613.50	49554.33	22248.36	34489.80	36686.57	16865.45	18452.76	13803.89	22723.55	20467.47	24345.37	10239.08	5465.95	10903.95	3231.83	6997.51	6430.38	9223.73	3136.03	6745.60	7434.73	7529.27	6983.62	5080.10	5290.57	5630.16	5098.72	6045.55	7446.05	6732.29	2026.66	1434.17	1376.16	2222.36	3809.47	2589.54	2684.07	1857.71	3333.85	2910.67	2554.22
647			9354.04	37873.57	37289.70	33108.01	26472.68	28735.12	35945.05	23458.56	31994.42	10264.17	16565.19	14015.35	14821.00	14199.80	25231.84	11920.56	15778.12	10268.64	11537.64	11060.80	8655.10	15964.23	27203.16	16174.54	6185.59	5635.58	7894.80	3266.53	5806.98	6966.17	7820.96	6907.63	6586.77	4319.54	3769.60	5206.92	2969.52	4338.55	4637.56	7485.15	11043.41	9437.73	3822.57	1877.47	3547.33	3308.35	2456.73
648			27529.28	72495.29	17387.83	20956.51	17884.53	8343.57	11530.48	8955.73	17991.88	8721.00	3380.84	9318.52	11797.81	13751.91	17723.53	13408.34	8022.10	8836.60	14079.62	15134.26	9885.49	10057.85	9031.86	8454.06	5096.35	5280.63	10008.74	8543.63	6132.41	6704.72	3161.10	1690.24	5448.07	7611.36	4128.47	2306.42	6265.58	4364.76	3500.51	4775.10	4943.13	2378.90	3802.68	3748.60	1707.96	2103.93	1190.06
649			14588.75	201983.01	79732.85	18289.73	15648.46	41801.76	59894.19	59192.40	39822.50	17128.90	15575.49	28599.22	22479.61	29277.34	68962.66	24313.78	20028.23	29328.18	21718.17	11171.94	18982.46	41768.50	29108.55	3324.93	8367.80	3329.32	4207.03	3220.99	6551.63	9476.34	12961.12	16224.16	8916.48	16611.20	5017.41	5647.26	4468.56	3464.02	2253.73	2616.38	4523.31	4938.39	5132.55	2648.76	3706.68	11766.70	11328.85
650			14150.03	75377.39	21764.58	20752.19	11196.58	6590.13	11627.24	4910.70	16710.43	26273.62	14435.52	3039.90	8287.19	13913.61	10960.93	3911.84	3610.70	4123.62	7641.77	13047.26	8194.68	9344.06	7206.02	6681.53	9389.78	6924.88	10595.34	14272.84	8645.97	5129.73	5033.77	1157.64	1467.83	1039.03	1308.44	3181.02	6266.40	2612.59	2359.81	2621.36	3170.97	1971.48	4661.92	3248.83	3079.69	3475.92	1948.79
651			17207.48	62092.91	62505.50	41048.09	51451.41	56658.73	39157.09	56510.53	89713.04	73758.41	51078.44	38014.41	49773.89	70756.42	122632.14	93567.19	35523.69	31537.41	16016.50	14818.52	12149.47	28271.73	21740.62	19058.13	10466.05	19808.59	7230.58	20265.53	8077.06	25707.64	23861.88	5356.33	11640.90	16107.61	14568.30	8389.81	15584.62	11233.17	8197.47	6469.96	5820.81	6323.53	5130.59	1860.69	3887.52	6097.70	5664.48
652			11123.01	65489.28	14011.01	17708.40	18285.07	13415.03	27141.51	17290.94	13414.51	19419.40	12069.36	13999.19	14840.83	10084.56	12829.14	13028.00	14295.22	11621.93	10751.81	9358.20	8119.76	6249.17	9599.16	8948.95	7860.10	8125.30	9571.45	3902.23	3969.26	5902.97	9642.41	10790.79	6722.61	20513.01	7745.05	5519.47	6081.67	6437.85	5777.35	2476.10	5025.84	6900.34	6497.41	2896.78	1049.41	1424.35	1983.11
653			52538.87	151546.09	25959.07	44590.15	52539.67	31068.33	28515.90	26259.99	17556.81	28467.57	16766.59	15831.52	25246.18	18833.51	24935.63	17685.33	11223.54	14594.46	19821.69	13072.32	24460.03	9155.06	11700.07	19235.02	21792.39	18900.14	17944.44	9540.83	13741.61	14005.38	8987.48	7823.61	4846.75	6248.84	3669.44	2501.49	6758.75	7183.92	5477.66	2202.94	3988.48	3336.06	4764.68	4170.90	5587.81	5526.01	4260.18
654			57552.59	171388.06	166378.62	87768.29	39204.58	101714.00	91962.60	117311.57	90643.79	32415.69	20794.13	25567.39	40967.29	40875.30	47655.32	36018.53	49826.17	50482.30	45027.53	51538.90	29737.00	25738.80	34464.63	16614.54	16170.13	12490.48	12465.31	8448.98	10998.58	15261.58	14770.89	21604.14	22286.90	17980.40	4660.83	6132.00	8404.86	11303.20	12509.65	16737.44	12202.73	5478.82	5626.31	3071.56	4452.33	3918.53	4415.71
655			15226.81	192697.73	85941.57	25008.75	39171.93	75642.76	26191.49	29891.81	53933.60	37103.26	30791.34	43000.72	50055.37	30459.00	20396.03	24027.53	19122.88	22158.11	16272.20	12353.39	20163.50	15140.63	12313.46	18486.25	12680.98	8765.46	10865.86	9840.35	6424.88	3906.62	12115.16	8816.57	13946.49	11938.38	8580.62	5680.83	4682.85	3486.49	3954.06	6305.19	9800.40	3194.57	2758.42	3588.24	4048.73	3078.60	2919.34
656			5827.55	28538.37	12050.01	15813.65	16673.59	7722.73	1533.25	6964.85	14607.52	8612.09	6875.83	4906.14	6123.84	3763.92	3343.11	11529.55	15349.71	7579.59	3483.05	2913.33	3394.37	2891.14	2488.70	4096.18	2039.85	1040.18	2979.12	6147.10	4554.35	4399.40	6236.76	7015.05	5430.84	2826.29	2375.82	2771.04	1605.07	2079.12	1028.22	861.60	1076.60	1624.23	2739.27	1310.26	339.12	473.86	976.90
657			11254.03	39535.75	17877.24	9008.04	18843.64	5443.16	5283.10	9252.40	7871.05	11450.15	6815.56	6360.33	8801.42	13474.55	3300.05	3956.87	3424.50	8191.10	4504.95	6027.85	3769.13	1721.46	2411.66	1553.81	2780.02	2113.79	2097.95	3498.98	2886.98	1676.55	6223.51	6697.15	3071.94	1905.81	3730.66	3086.04	1817.13	2331.98	2983.25	1133.86	2044.20	1109.27	362.77	1332.07	1611.44	688.36	822.47
658			8824.83	67517.97	56137.82	27855.32	19551.19	9850.14	14561.57	4867.88	11696.58	18932.03	15268.34	10932.87	11815.87	7188.42	7701.85	5136.26	4808.76	6699.54	18465.40	22437.24	10643.60	10310.71	9031.80	14236.20	7061.33	3722.08	7429.12	2676.87	4927.70	4789.56	2936.35	8150.71	7172.76	5322.34	3720.54	3457.45	7152.81	6248.13	2502.22	2686.78	2403.39	3775.15	3804.89	2122.69	2314.30	2207.92	1451.65
659			14332.03	232887.60	16882.47	23521.07	8416.20	21649.01	27668.99	22609.59	44580.72	13999.84	13370.51	22567.88	11715.25	43511.16	46347.34	24394.01	35323.17	25281.39	14739.90	12714.92	14132.55	14634.35	33333.51	27768.16	19460.40	16467.66	16463.96	15796.30	18568.55	22813.21	14342.58	8628.50	7535.19	7725.29	4416.47	7377.72	4013.40	7631.63	8763.23	7267.48	7556.66	11892.87	9902.09	7878.02	4617.10	4125.68	7435.97
660			47883.64	165028.95	35060.05	22525.37	30859.99	20276.61	18618.95	13516.41	13874.08	10334.19	9598.37	22381.61	23568.10	17797.82	22926.96	46429.51	28714.46	9641.56	7313.21	11031.72	19120.91	10832.58	6882.88	6580.21	5000.02	8010.46	6733.18	10143.06	16570.77	13262.82	9851.42	5468.84	3880.55	2335.59	4059.16	5605.36	7669.12	3109.72	3647.00	3814.23	6616.31	3414.99	2083.19	2949.43	3779.67	1460.41	3916.65
661			11707.67	114934.83	57434.41	61086.97	74541.34	31440.29	26538.19	21207.63	18052.58	19331.65	31813.33	34813.97	21081.37	13615.50	15043.33	12075.69	17415.71	13348.17	14936.61	15100.66	14263.53	13960.70	9794.66	12686.64	15695.23	5341.94	4358.07	12170.65	17568.16	17082.25	5891.69	7690.99	3040.74	4105.55	5422.50	6198.74	7070.28	8448.01	8371.85	8336.88	3267.54	5274.09	6948.13	2329.08	2412.50	3578.13	1629.29
662			2236.33	26127.68	3884.10	5451.59	2959.59	5009.22	2170.10	2257.68	995.49	2678.05	1183.89	3188.61	4192.38	5392.45	3866.69	1473.44	2044.58	2518.95	2245.18	1479.91	1264.32	1891.32	1600.91	1471.03	1067.89	252.99	835.88	1217.39	1313.76	1394.53	1105.58	1934.88	2157.71	1066.40	1556.90	2174.03	1568.33	760.18	1034.10	1209.28	1281.53	1412.65	830.40	709.91	673.94	390.34	183.26
663			27530.32	101299.58	73188.32	94734.21	52523.92	80690.90	134558.42	113332.63	24154.71	58598.39	71576.93	29311.92	19292.89	17578.25	25177.89	28623.78	25361.04	30852.85	21686.27	25508.57	24050.94	17418.22	16548.60	23673.83	24536.17	22034.08	24436.22	21067.48	17421.35	9020.05	15042.02	20939.01	19947.84	11855.96	6137.55	7063.56	12526.62	8092.63	7578.20	1822.78	9872.60	9602.03	7964.24	5918.71	3367.52	5940.74	4084.76
664			8109.11	194207.04	49559.01	33861.73	46533.86	64899.76	141805.70	161440.90	85037.33	44365.19	33968.36	69718.50	48032.39	29085.99	36458.73	59134.83	37482.54	17381.28	21357.74	38787.59	31882.26	37491.22	34620.14	21070.59	40582.06	43408.52	25272.52	16961.75	10252.18	11356.98	19441.73	18746.39	16261.17	14124.79	5661.17	8688.31	8769.14	14256.69	7804.71	13354.54	6579.81	5082.89	9250.09	5844.06	3547.74	8410.27	5812.44
665			102944.21	389540.25	144734.40	83239.61	35090.05	43037.90	46546.34	37412.51	82569.00	62230.85	38027.05	47977.02	33241.83	46118.29	60185.41	44579.00	36037.90	38803.60	32046.06	45023.03	49690.95	27147.36	22136.94	14990.67	13887.74	17093.33	29845.20	24435.83	18295.77	30044.24	25756.95	14302.46	13701.29	19533.55	21539.49	19672.87	12499.85	8801.24	9550.10	10387.81	11814.40	15854.89	8372.61	6447.40	6736.32	7237.74	5363.34
666			49513.81	218147.25	64080.44	67958.42	33203.19	34307.04	29209.41	22443.11	18081.62	12067.37	25953.52	25456.17	14813.14	46299.27	43016.33	24049.65	22004.66	21641.67	29784.35	30085.98	13666.45	13048.27	13361.24	11250.05	22491.56	7809.84	7997.99	11283.27	13113.03	25848.38	18064.08	4983.38	6632.29	15554.95	12813.26	9752.14	3717.09	10429.60	8938.44	8482.86	10399.40	6390.30	4322.61	4651.48	3607.26	9649.06	13672.72
667			2475.17	96906.00	11407.39	14083.83	9908.50	6106.66	5541.47	9377.42	14000.54	10292.21	8512.61	7112.89	7059.47	11837.10	7699.83	5952.24	12192.07	6934.40	7913.84	8518.21	8469.37	4566.12	12244.18	7001.23	1662.41	4000.96	1590.26	3631.02	4525.52	8311.86	4320.17	2493.31	7466.96	5979.03	2770.29	2743.87	1953.92	1357.85	5562.82	4427.07	1570.61	1984.31	2195.13	937.57	2357.90	1754.70	2068.47
668			4118.89	64606.91	4243.79	4778.54	3252.49	5411.45	8084.66	6194.90	3160.75	3849.59	1719.31	3966.42	3200.56	5830.66	3435.55	2438.42	6353.04	5166.71	3087.96	1887.55	2796.16	3912.27	2309.97	4245.89	2355.11	3070.10	2134.97	861.78	2092.12	2828.91	2302.17	3989.09	1735.36	1286.56	960.80	686.29	1220.54	2366.11	1658.57	1115.69	843.99	401.73	966.41	1376.18	1218.54	700.82	948.51
669			30767.94	100950.91	73029.78	71116.85	34549.39	33739.29	65825.02	57524.39	49090.96	21815.98	36463.54	32857.58	16956.01	28275.48	46004.91	60048.60	54716.43	27683.97	27968.46	72768.66	59734.60	15589.43	32704.86	49044.32	29368.37	17616.68	16461.02	13559.29	33495.39	25722.82	8619.89	3700.87	10101.36	8223.82	9919.59	5519.07	7220.44	9975.28	5755.96	6470.89	15108.07	5212.90	5669.20	5204.46	7581.72	8839.70	2931.44
670			3843.23	127429.21	73471.37	51388.34	32379.97	20133.26	52822.63	57436.49	37916.62	21713.68	27136.61	18650.52	19202.80	7123.11	13520.71	23164.10	20455.31	14546.66	12831.74	6219.03	8150.80	19655.38	22655.79	26167.35	32466.54	22610.91	21409.24	10288.70	13484.62	18482.00	12324.41	7372.71	3923.65	5363.78	13675.15	10688.05	4437.07	4151.63	4454.68	4888.96	4259.33	3313.27	2754.90	2876.63	4993.21	3458.33	2887.64
671			34264.12	145479.17	120012.50	88394.51	44356.39	98360.85	83980.49	54485.45	27885.56	52915.47	47806.51	40762.98	47154.09	44964.76	46095.98	64559.86	58388.55	35381.57	42378.34	34986.57	30019.29	58685.03	63147.25	44853.10	19400.19	32619.11	39854.28	22894.19	14253.39	32827.50	13029.56	13875.86	10407.48	9839.35	12900.77	12006.26	4289.67	6460.33	8825.40	4642.33	16721.81	17808.30	13502.54	12261.00	7554.21	12735.44	6293.08
672			29252.99	201945.81	54466.05	34323.55	25654.39	18411.05	25285.64	18266.79	47058.60	57794.53	44459.31	25204.14	15711.24	8467.05	18285.97	33824.08	11926.31	19008.42	31684.71	30229.81	18589.67	18323.17	13185.34	9291.04	25048.25	24224.55	32398.79	20543.86	14304.48	14268.63	18506.60	10582.56	10719.42	12953.75	12219.59	8954.78	10154.32	4146.85	3948.90	6902.26	5783.77	1494.27	2749.44	4025.56	4217.71	5505.14	2706.19
673			24987.78	310308.15	90014.28	83140.35	113708.75	124758.46	87705.96	36646.02	37260.37	26687.07	44164.53	84179.69	33399.53	18787.65	16317.24	18033.60	20178.39	21234.70	49334.40	34578.53	13246.52	39261.25	35563.55	25209.91	9669.62	9746.01	15061.89	17370.43	14159.46	16715.41	20067.92	10493.16	7600.22	9144.55	4893.14	12569.60	3332.77	9898.27	5235.91	3086.41	3777.87	8874.86	4763.41	5467.04	2458.24	5620.82	10403.48
674			19156.05	154116.95	45483.23	25852.64	15683.50	43867.07	42267.27	11192.70	34397.35	28686.33	34955.25	37506.94	19750.97	9955.34	30848.56	19308.02	18442.91	14919.70	15923.69	18747.88	24165.67	24931.56	30121.22	14698.38	12391.19	9343.80	12617.37	16420.03	12952.14	12533.14	8154.31	14807.87	26031.15	21865.99	21947.68	9656.08	4404.88	8585.57	6789.90	10891.18	6101.43	5709.90	10258.47	6418.83	5983.41	7931.94	3983.30
675			19769.59	117845.62	35637.02	42944.93	32376.35	102082.42	38213.53	18963.41	9350.30	19193.05	54290.07	24282.51	39026.48	20534.23	12913.21	18795.96	11847.91	14979.37	9914.78	6559.30	10798.08	12345.56	8125.89	13878.37	4732.79	12456.36	14564.91	11776.27	7027.23	5856.90	6019.09	6239.24	4877.60	4141.83	9144.21	9950.70	3808.10	4045.17	1306.61	2936.48	4559.42	3700.64	2371.90	2986.89	1556.63	3570.02	5410.02
676			9103.45	198562.93	28540.04	14121.58	15542.92	21293.44	13305.67	20706.55	8604.46	14000.47	19978.70	9243.16	25429.81	19620.26	8800.40	5761.82	5227.19	13294.37	9445.09	7619.96	12989.57	8062.34	9239.87	10181.62	5433.71	10492.16	15363.16	8839.05	4849.47	4972.51	2593.18	4330.30	2329.53	3666.47	3251.84	2560.22	4158.13	4334.72	2780.19	3569.47	2354.36	2935.47	5714.83	2878.77	1462.24	1768.09	926.57
677			6423.47	47837.71	6917.44	7384.64	3013.08	2344.79	4551.35	3842.60	572.80	849.07	2965.91	1702.99	1473.86	1932.47	1356.60	1461.17	3043.44	1757.92	2035.69	1969.61	1700.10	2266.41	3906.05	2010.86	1423.08	1167.07	754.67	332.01	1016.66	1352.97	1485.00	791.28	1013.91	1618.62	1842.71	2441.63	1624.87	912.18	1365.82	1412.81	627.41	618.82	573.86	1127.76	987.86	784.52	980.67
678			12023.28	52153.15	4579.00	11639.96	9656.42	7087.17	4839.93	2565.64	2101.07	7116.14	11964.58	4435.29	590.67	4853.51	6925.49	3549.99	13072.55	9450.92	5278.99	6581.28	5426.12	3298.41	2691.10	2386.23	2081.75	3172.54	2862.29	2392.22	1966.71	2934.89	3415.13	2614.17	2386.64	2356.84	3443.83	2320.46	2426.71	2044.03	1843.61	2244.36	1416.68	2396.49	3045.19	1974.37	1512.78	1338.75	1958.95
679			7225.44	77087.37	34814.63	14857.46	5495.74	11453.07	11291.27	18513.36	33813.62	23426.21	31755.92	17243.85	9292.54	9120.76	8203.19	6441.52	4031.67	4460.69	3753.85	5704.55	3445.72	4725.66	5200.17	5317.15	8346.60	5152.72	4049.15	4142.34	3427.46	3005.22	2698.48	6310.15	3002.34	5047.34	2207.12	4947.61	3513.32	2015.54	3418.99	3480.98	1714.29	1214.30	3419.10	1456.18	3466.67	2370.85	998.13
680			41409.71	605934.68	20841.33	9744.91	11704.77	51377.55	28385.85	7308.59	32627.69	19156.38	29432.72	14844.71	29747.60	31230.75	59463.99	55460.69	16365.89	2686.36	22665.03	22040.39	16090.01	8791.93	10042.48	13921.47	19116.57	8475.31	15470.64	10667.83	35669.93	32719.32	10033.00	11192.01	12729.45	13606.61	7947.86	5521.34	5087.79	9141.76	7047.39	4041.42	5605.52	6321.29	13514.63	11448.14	7136.70	4629.46	2161.01
681			47400.96	131217.53	32724.09	22185.50	13972.49	29856.58	23770.17	41117.42	31942.61	42770.69	22382.30	15963.93	16486.53	33397.52	42475.68	46704.64	20479.02	43251.84	20691.74	17023.11	31307.60	23685.32	15836.11	6178.70	5739.69	7153.10	7833.87	21631.46	28643.25	17749.60	17820.65	15156.52	9867.07	12331.89	13247.08	12446.31	3677.45	6073.85	4470.20	9973.31	8739.34	6420.63	10179.84	4134.80	6959.66	4080.09	5702.79
682			10424.41	35669.05	39972.40	9514.15	7289.72	24001.04	13588.66	10299.04	13364.52	15021.64	8706.23	17356.26	20546.18	11375.66	8990.06	9828.53	7440.93	4655.51	9122.12	9343.57	3363.63	9413.26	7557.88	7765.13	7878.87	8518.33	5374.79	6753.58	8612.53	5503.29	5027.46	4899.68	3357.08	784.67	2295.59	3058.31	1486.74	1094.58	2772.73	2818.26	2014.24	2088.92	1131.89	3173.21	2824.01	1359.92	1553.41
683			37458.76	99905.21	76640.42	114170.00	65051.30	45907.33	21891.02	47152.14	20632.47	37215.11	20301.41	33132.27	56582.78	53697.16	15448.59	37690.58	74121.53	64913.13	32848.39	20554.72	47050.94	47792.00	27603.56	62079.66	19862.57	23069.33	29875.12	26752.19	18228.86	5907.62	10704.25	20775.45	17105.26	20023.31	41345.41	16104.26	4633.05	15698.65	29290.40	14423.30	16734.05	8731.27	6295.00	5220.30	8075.73	6038.46	10932.08
684			2648.56	46842.26	40279.95	22230.84	21386.45	21437.03	32629.43	24389.79	29915.85	20776.97	14396.99	28750.64	12814.23	17555.32	25237.44	13376.00	13145.03	15356.08	19566.35	14495.11	11870.61	7950.19	7640.18	6719.07	11913.21	7861.48	6039.31	8242.41	7870.27	10479.06	7127.11	5479.87	8150.54	2710.54	2767.19	5412.16	2352.48	2715.91	5195.73	5831.44	2469.05	2559.71	2673.63	811.01	1914.63	1872.09	2229.79
685			43698.33	213373.89	75709.08	34325.38	43548.09	42017.33	40122.71	21182.85	17123.87	30739.91	18489.87	28917.18	25298.29	22414.58	22595.07	19520.96	23350.21	22243.02	12136.91	9160.93	19540.15	30316.64	24270.75	17732.25	22253.50	36477.91	23584.57	16887.00	13595.10	15117.54	10891.55	10188.85	18416.69	14663.65	16004.78	10745.47	6054.01	9274.97	4261.18	3365.38	1147.38	5890.03	6799.57	4591.08	2380.41	2920.88	4980.92
686			15586.26	294676.43	144289.59	173238.46	135472.10	53559.02	42351.62	47799.78	37121.83	29640.56	58132.61	56006.71	41792.48	26541.79	45937.38	52897.62	35385.48	41736.12	33876.12	45501.60	43617.91	31071.48	36239.39	27805.69	13725.25	35874.95	51707.29	60246.92	52658.86	25640.33	38463.41	33183.23	14447.78	5809.01	15586.66	10399.41	4612.28	12226.97	19571.24	17160.32	10684.03	13631.21	6827.47	6002.20	7535.35	11937.06	8264.80
687			50843.41	128386.51	68164.00	73061.27	131954.39	58403.00	64869.90	25820.58	17603.36	17029.38	30905.11	15834.71	20055.16	61281.14	47819.91	12510.58	41151.64	35186.70	48160.61	50693.93	36591.57	14261.68	17308.55	22821.73	19195.97	35287.29	21016.29	12786.46	12912.34	9526.09	9392.15	9258.63	9423.25	6490.60	14043.51	7146.02	10860.87	5321.60	13405.07	11380.87	13294.74	10912.92	13252.57	4809.97	632.62	910.13	2062.17
688			8455.65	30016.60	12168.63	21585.22	13159.38	5884.01	4780.77	8416.36	9248.62	12416.22	11662.45	6453.42	8648.82	10540.10	10653.71	4840.80	10444.01	9403.64	12144.53	9720.89	3261.12	11167.16	10524.48	6821.66	5591.42	3322.73	3495.38	2799.76	2008.78	3238.69	3754.28	3253.79	3538.26	2569.99	2938.98	2497.27	3874.50	2177.29	2237.91	1585.94	1549.08	1851.21	2124.77	1439.02	1058.99	1520.92	1287.68
689			8643.70	28939.90	29935.57	12893.51	8732.49	23366.05	25666.55	8913.04	15424.63	5901.09	4222.06	7133.20	3885.62	3678.07	5416.91	6728.69	6627.70	8621.65	8210.17	6289.38	1907.05	2784.20	2646.75	2920.66	3068.05	3749.30	1925.13	3075.43	4656.71	1939.24	1442.53	1417.21	2697.10	3204.57	1861.75	1290.69	1197.48	1434.67	1886.94	1290.21	2122.24	2100.60	1667.06	1802.02	1929.83	837.95	1159.91
690			6816.49	193976.79	22787.08	27285.67	32999.51	47609.66	64988.57	62605.03	43168.64	14871.42	11121.62	20508.43	15864.42	37458.60	35467.23	16960.90	12691.72	9819.34	24742.37	30503.16	8689.17	19996.52	23188.88	18050.30	3586.40	7772.48	5877.14	8922.65	15526.20	10304.62	5776.50	5357.89	4208.02	4072.40	3449.46	3510.59	2548.33	3734.48	7147.38	2878.14	5085.17	7383.15	2276.82	1926.31	1737.37	1686.31	2229.61
691			9335.27	76114.57	93428.72	116557.67	74665.98	23905.06	12016.58	17177.45	16418.59	7837.26	14835.64	18186.72	36576.02	27945.82	24210.28	21105.31	26878.02	16300.07	17437.68	16783.24	12539.11	16537.51	6668.16	1428.53	7079.67	8464.51	4313.21	12539.39	8510.34	4296.89	4256.85	1269.28	6777.71	5891.91	1250.07	3036.42	6950.07	7036.93	3909.99	4946.90	3281.75	1734.22	738.34	2300.11	2733.25	3587.57	2147.93
692			7964.76	20248.12	5406.92	3348.73	3362.62	4658.81	4695.05	5648.82	5101.93	4403.30	3784.87	3278.56	2013.06	2107.43	2324.53	1586.82	4200.48	3147.84	2582.48	1880.73	1411.87	1621.53	4279.54	891.69	2390.13	1955.31	1834.80	3062.36	1759.09	931.53	1580.45	2557.02	2640.22	1635.06	1612.96	1249.65	1604.77	844.59	1848.53	1321.03	525.65	712.59	511.06	861.80	459.42	516.50	1165.77
693			11623.59	151421.21	52486.34	27730.08	28774.40	47979.67	27627.32	17109.48	12110.53	22954.78	23220.35	20158.46	33292.79	23756.59	43810.16	27633.33	29407.49	40287.39	42743.59	30779.16	16459.21	33570.31	31654.04	29748.82	27653.62	24897.51	18579.52	8913.75	8399.47	13507.06	9599.80	14855.63	22996.83	8024.15	4934.86	10015.10	13131.20	4863.94	2146.65	7187.46	7063.72	5413.61	5735.43	5544.51	6909.41	6130.75	4367.23
694			41244.43	114937.07	45195.37	36419.42	31960.12	61271.72	84704.75	54736.25	46465.92	52100.08	44327.57	43216.81	42481.78	37687.40	25508.16	27335.97	35884.69	28095.29	43214.92	22067.13	26570.38	24377.15	33635.54	22482.41	17987.51	29548.91	23340.50	15691.65	25912.85	31088.84	25466.76	29479.41	18392.51	7938.63	8085.63	12768.13	12101.90	15158.18	15885.48	14993.56	15700.70	13859.56	11787.88	8217.70	9617.52	5235.28	2410.62
695			8134.09	80182.92	22782.08	8975.85	20830.27	16331.59	4412.83	11418.17	35575.16	37501.93	16099.42	6288.31	7908.15	11824.27	17949.33	6944.79	12972.62	13511.50	10679.87	3457.84	7178.37	11314.55	6877.90	4726.89	6060.84	5626.66	6154.53	4443.94	6785.65	14276.72	13454.36	4757.57	2659.28	6748.63	5587.19	1360.23	1045.93	1646.17	2947.31	1175.88	1389.46	2278.81	1863.33	2208.01	1376.13	1643.96	2435.24
696			10736.67	71629.05	10599.82	5481.24	6765.73	6610.71	4593.68	8109.28	6247.35	1947.27	12019.13	8208.29	1887.45	3322.08	1137.22	1967.71	2870.29	5158.82	3187.60	1044.27	2262.60	1895.44	1473.01	1504.58	1167.45	1963.23	3178.45	1	3004.95	1982.94	1106.65	462.52	403.39	437.29	1058.77	1519.55	560.86	532.75	305.19	437.64	170.60	278.40	401.41	279.64	537.64	741.35	232.04
697			29065.05	113050.98	37470.56	41598.84	34510.05	47084.09	45850.95	45346.55	26780.13	15253.99	13978.83	30813.32	26445.25	12332.89	24819.84	36813.22	31961.48	11120.57	26145.27	22688.35	11846.79	14927.63	11544.54	13882.73	18816.13	13356.93	10180.91	4974.81	9106.69	6431.32	2776.95	7577.93	6033.21	4659.21	4438.10	3555.36	6213.69	9747.03	11735.62	6132.77	4319.69	5343.33	7025.67	4745.83	3858.76	2135.17	1963.45
698			7794.24	28869.63	21790.27	19492.13	11646.30	9349.80	4312.32	11399.38	14939.58	3922.17	3503.39	2926.82	5252.72	2644.11	5662.96	7900.36	3747.70	2290.38	2960.76	5265.76	5694.94	3785.10	4389.04	4609.23	2173.13	2052.86	2249.53	2116.73	5067.91	4854.00	2478.67	1861.30	2591.64	1375.38	2567.56	5739.28	4934.80	2989.51	2024.19	857.65	2262.62	1814.23	620.46	1234.33	984.88	1096.41	886.50
699			9453.93	56742.91	40698.35	27791.30	8064.90	5904.72	10996.96	15208.95	9643.69	11192.79	18407.49	16882.81	19640.40	8266.87	9926.03	19351.91	17288.33	11049.79	7809.67	2603.12	1897.12	4832.28	12321.93	16068.72	17205.95	7206.93	6952.02	4890.74	8618.24	6418.65	3596.51	4959.13	7076.99	7473.34	4159.57	4066.03	2773.47	1688.00	2637.49	2767.89	5404.25	4186.73	1148.94	1799.78	2686.98	1559.88	973.26
700			46583.94	208966.75	26024.29	21931.66	22890.58	12283.68	52282.26	45591.91	23125.82	9948.62	7461.91	15458.03	11044.25	7391.68	18489.52	18640.87	7535.46	22609.35	30066.99	25383.16	14104.17	14773.36	4644.56	3911.97	6599.67	4618.49	7294.06	11719.39	3819.30	6632.23	11003.45	6627.35	6609.06	8835.69	1155.84	3841.98	1628.94	1052.23	2088.30	4313.21	4160.70	898.65	3114.36	2143.39	4064.28	1456.81	734.78
701			42514.11	1257016.87	21752.80	11736.94	15092.20	4122.19	3669.92	3086.46	4988.79	6671.28	5469.18	14261.16	6590.45	4012.33	2182.16	7334.00	12693.36	10440.26	2954.14	5608.30	5563.17	4342.44	6048.17	3729.80	6111.45	4040.42	3499.05	1951.41	3349.43	1771.45	3138.70	2292.20	2119.70	802.16	2747.85	2584.86	2517.08	1713.47	1407.32	644.25	1654.58	1265.90	1813.93	835.99	504.93	311.28	598.05
702			16963.30	106109.19	48685.57	16295.73	5469.00	13522.26	12793.75	8996.29	12370.73	16335.83	15357.09	19039.65	9018.90	9461.32	8433.56	16525.98	31948.31	22632.84	6076.37	13025.44	10000.88	10358.61	7775.41	5412.79	6682.80	5145.85	5478.44	4353.06	3755.81	7693.83	5874.71	6545.76	7989.32	5441.71	2956.41	3176.32	2512.46	1530.70	1734.30	1960.73	3053.50	4999.98	2592.07	1081.21	2099.25	2707.63	2427.50
703			6920.31	30142.03	6351.69	5716.58	5076.54	4014.89	3724.29	1690.13	1851.59	2004.70	2333.37	2024.71	1353.56	1398.92	1480.68	2033.66	3241.57	1282.32	2150.76	2293.05	2725.91	2345.16	2636.67	2023.19	4561.04	3258.12	3301.97	1709.91	1320.65	1628.24	1472.79	1466.09	2069.14	1099.25	513.51	569.56	1160.31	977.70	1675.82	1660.99	978.07	754.45	1251.99	1023.14	1599.72	1325.45	1152.27
704			8562.57	81357.89	20189.31	13763.20	9989.14	16279.47	30673.84	23464.07	19721.48	10266.01	6244.10	13846.43	14023.70	3412.99	11097.50	5041.56	9367.72	15218.94	7755.90	7341.79	8206.16	6130.58	6369.05	2762.84	7486.84	4318.14	7857.28	6437.99	11110.10	8948.38	5085.76	5907.83	4766.48	3833.75	3125.09	7961.31	4369.95	3529.69	4567.67	3603.70	2333.95	1044.72	1342.38	3099.49	3166.20	1431.30	1063.54
705			4613.89	20873.64	10471.45	16776.97	14980.48	7575.15	3608.60	6834.46	1509.58	6276.39	3398.75	7788.55	10497.04	4284.32	2478.95	3936.57	3474.31	7759.60	6753.51	3141.47	3134.46	1810.98	9081.11	8857.25	6149.15	4683.99	2422.45	1846.33	1526.42	2450.00	3821.77	2799.65	1949.93	1695.68	2048.23	1351.45	1601.76	3196.19	3025.79	1752.05	1672.19	2203.65	1003.07	565.72	1688.21	2010.03	790.95
706			4086.85	24691.89	4015.21	4620.06	4208.82	7114.02	7692.39	7839.71	4236.28	2380.85	1354.67	4443.51	6119.13	4782.62	1288.34	4511.10	4104.77	1403.86	2536.77	2150.45	1320.73	1710.45	1456.12	1038.90	1181.02	1057.96	1050.61	1025.70	1156.56	2058.36	1789.30	2205.31	1339.62	743.63	606.41	451.27	571.80	928.79	670.72	788.95	545.65	362.11	525.91	606.75	311.07	305.12	322.51
707			5510.56	54707.56	13365.55	9362.12	10939.34	9009.58	4423.32	8347.32	4247.96	8353.95	11188.56	9315.89	8536.80	14175.63	11278.93	5131.96	8422.79	3674.56	4849.53	7774.68	5176.82	4642.05	6785.63	4309.94	1679.14	1511.32	2250.81	3516.73	3859.25	2035.24	2412.25	1603.67	781.77	946.03	1536.83	1252.45	911.35	935.12	1134.45	767.62	799.73	654.92	699.18	1828.75	1024.23	344.43	693.79
708			20538.19	71918.78	31348.66	38763.16	65100.31	18135.85	13987.66	32306.05	26177.63	14503.21	18754.60	8508.58	7939.45	7748.07	6192.03	12570.09	15440.32	31690.96	25446.10	7100.94	7799.87	8283.62	5405.73	5428.75	10686.21	18362.48	15969.61	7135.81	7713.84	4703.46	4515.85	3528.34	10341.38	8343.58	3559.33	3528.70	4006.97	6312.61	4771.94	2027.23	3774.80	2738.64	1803.35	1919.97	667.58	2237.77	1528.39
709			5436.27	67532.21	11065.64	8687.31	2825.12	8487.34	8519.74	12466.66	11723.51	4526.45	4984.84	2973.46	8073.09	8889.42	3010.20	2626.88	2279.04	1211.59	3057.89	6349.46	3045.38	3254.61	4461.15	6272.47	3234.54	4327.38	9112.79	3910.08	1061.82	1779.92	1999.66	1023.50	1059.76	1815.96	1495.72	1997.94	2915.15	1363.63	2156.20	2959.31	1499.22	595.78	957.67	1075.77	1452.20	1245.63	545.52
710			8486.62	749608.00	34211.49	13374.70	23150.75	9034.26	8901.22	8601.95	7608.43	5357.14	5339.11	2721.25	2295.17	4188.48	12701.95	8284.93	1312.31	2133.74	5563.27	8886.03	4195.82	6208.86	5932.47	1976.74	4786.06	11151.57	3962.26	3283.01	2212.59	1095.19	2605.82	2297.64	2681.45	3328.61	4175.02	6853.38	3449.72	1821.92	2682.80	3763.15	2963.65	1096.95	1485.20	857.63	815.55	1262.82	897.29
711			23756.21	53612.70	16074.04	29314.16	18934.78	9722.68	11114.46	8533.42	22381.51	10778.15	20380.26	26274.87	7130.24	6826.47	6264.25	6034.61	5983.21	3616.62	10093.39	4379.41	5526.77	6118.30	2537.11	4847.93	3932.06	3108.54	2734.17	5395.04	5913.76	2950.43	2554.40	5652.12	3211.30	3694.28	2942.64	4601.99	1795.79	2440.73	1353.43	1291.80	1650.55	951.26	752.47	845.86	1275.70	579.09	533.49
712			8725.08	242971.17	12245.66	9768.35	5649.64	6491.22	6506.86	6112.06	4985.56	4183.62	2516.80	3660.55	3429.77	2647.08	4259.18	5842.74	11566.02	3094.14	2766.66	7598.67	3762.13	2040.44	990.31	745.86	845.09	767.19	2408.67	3090.17	974.91	1333.64	2344.98	1987.79	2028.36	1952.50	3926.14	2613.40	1867.59	651.94	925.54	1805.41	1274.73	565.06	1685.96	1460.41	314.18	653.14	740.98
713			5765.99	64822.67	5814.81	3409.88	1612.48	1976.21	4108.32	2848.31	3359.06	2162.45	2214.31	2834.37	2607.55	1172.27	1374.44	2500.99	4118.84	2172.71	2132.13	1641.75	1846.00	2331.48	2904.48	1452.36	2284.36	1681.41	1310.97	1872.30	1198.55	545.82	1428.66	1330.88	877.15	1545.94	2793.31	1275.91	994.27	1424.97	1761.12	1245.30	1702.40	2523.24	2067.33	1064.37	750.94	1825.94	947.75
714			7003.04	102025.70	8811.13	12675.08	8109.04	4132.14	9787.39	5169.22	3635.69	6154.85	9150.31	4632.79	1525.53	8212.02	5775.51	3817.03	3513.58	3566.88	2433.44	5552.83	3038.28	5761.24	6760.92	4028.32	3632.00	3709.88	3798.07	6235.30	4601.65	2602.10	1297.83	1229.42	1929.99	1495.21	712.65	1660.84	899.66	387.99	497.74	442.23	766.90	1219.79	1515.90	1095.38	573.60	584.15	353.49
715			2250.67	204225.34	10634.40	8350.11	3181.54	17151.61	11281.39	7644.18	13086.99	20885.84	8754.11	14757.20	12140.46	6081.16	9889.37	10186.87	4175.27	4181.75	11482.53	12070.73	13517.69	4388.75	6432.16	6630.27	4633.30	4399.81	5211.99	1501.34	4506.36	8439.92	3932.05	2913.61	2090.23	3739.59	4231.39	2760.71	2542.19	3342.40	2609.66	2082.44	2464.95	2858.51	5524.62	2029.48	859.03	1397.80	2060.25
716			8295.62	23046.39	9205.90	4352.28	5166.03	9381.93	6540.22	9475.68	7523.32	7898.85	6028.18	2472.23	5461.79	8885.00	4281.10	4324.41	5881.97	4039.07	8103.00	5140.10	4128.65	4143.26	1471.26	1428.97	1875.76	2220.28	1166.49	3867.34	5940.01	1750.01	1462.10	3773.20	4847.32	5001.93	1761.40	1415.20	1587.13	2296.06	2210.32	2117.77	1268.89	1762.09	1185.20	652.97	1105.56	986.20	404.89
717			13231.37	119049.59	12088.42	6748.26	10694.40	14479.88	16012.47	15445.48	20487.11	5616.62	6429.75	8054.89	11342.73	3165.88	8749.60	9671.41	9131.32	7296.24	5886.20	3472.16	1714.62	3076.64	2967.94	2808.14	7088.87	2822.36	3019.26	3763.32	2503.71	1678.27	3236.67	2716.93	1434.23	3516.00	1844.90	1029.80	2082.95	3331.94	2735.58	1436.53	585.34	926.41	1751.78	2786.38	1723.22	1176.22	1106.13
718			7406.50	102866.97	8596.09	7168.46	3438.32	3093.20	2221.00	2976.22	2137.38	1227.69	3009.38	2006.21	2867.04	2409.75	4073.35	2599.19	3942.96	2609.64	2694.41	2200.82	1371.12	1504.74	2540.16	2432.89	1701.00	1356.99	2011.45	2826.59	3054.66	2185.86	891.98	911.70	1699.40	784.30	524.12	1898.94	1246.84	764.22	1009.19	1106.38	424.61	745.18	640.15	333.12	680.59	322.61	291.02
719			20630.96	97032.25	10775.41	12391.77	7620.75	24300.44	16715.34	22405.61	35641.90	23506.23	15468.19	9259.66	11834.36	13530.57	4164.92	6156.55	3943.18	6140.65	8283.18	9517.54	6280.50	2287.63	4912.98	6715.17	5969.20	3806.31	5585.88	6391.82	7533.87	4625.12	2104.29	6948.01	5722.30	2491.33	3770.75	2274.15	1699.07	1916.57	1902.26	1427.53	2743.76	1844.85	1681.41	1332.82	701.30	795.56	1348.89
720			7240.81	97965.42	5604.29	3333.32	1772.41	3565.40	4441.84	1286.73	2326.54	4255.19	1731.01	2385.52	3788.99	1742.01	1994.81	1205.88	2666.50	4680.16	4944.20	2151.08	1829.88	3907.33	2874.25	1895.29	1945.01	1050.63	834.75	1203.50	1360.02	945.79	1416.61	450.43	249.62	951.40	1683.89	1355.00	399.42	974.26	1052.88	1065.39	731.79	895.35	763.32	156.19	382.55	283.18	215.58
721			19278.10	395709.68	40315.20	23121.50	19427.34	11423.77	10369.79	5507.06	9846.34	12124.26	10946.69	11152.95	13172.59	13864.69	19035.56	18532.37	8017.90	9831.51	8640.53	6122.43	8579.16	4345.81	5769.60	11168.86	10922.79	9297.74	6808.68	4948.90	4863.29	4884.19	4982.00	4408.08	3772.24	1589.18	1847.84	1478.15	2277.41	3036.98	3146.64	5083.77	4021.88	1569.89	1412.33	1186.34	1943.35	1818.43	866.31
722			9789.12	300255.53	12059.93	14035.20	16170.65	9075.17	9453.92	12251.16	10268.62	13755.87	4830.01	7561.22	4554.42	5172.65	11301.51	4406.25	11517.81	7183.45	6922.78	8172.33	5138.48	3594.89	11641.39	6261.83	5705.52	3156.35	4046.84	3671.36	4995.52	7641.31	9639.51	4901.04	2542.22	3039.08	4402.61	2755.17	1589.00	2598.32	2222.39	1949.03	1763.58	2870.18	2075.44	2861.39	1657.81	599.96	1093.62
723			12396.23	85973.92	35940.07	27247.77	12600.68	22682.11	29948.76	28280.04	15081.00	5452.74	11558.89	5506.47	21221.51	48631.58	12076.40	6678.80	7791.23	7912.22	14289.03	7396.76	4992.48	6132.11	10579.45	7417.32	7592.93	4119.06	4098.67	5695.17	5088.05	3260.33	8430.80	7877.17	2175.01	6743.44	5826.08	4701.50	5773.47	1278.25	3039.25	3935.09	1652.07	3359.47	4792.01	2850.46	2099.88	3347.34	2664.16
724			5162.72	159287.60	18132.07	7971.54	5382.70	8353.14	5575.91	8655.48	7419.57	5971.36	4463.32	2106.45	3310.66	8092.99	10360.57	5905.20	4364.30	2215.30	8951.48	8389.00	5911.48	3528.82	1994.39	1312.86	2023.18	2038.05	1581.73	1650.63	3216.40	3005.60	631.99	1193.88	1917.83	2752.06	927.29	2062.08	2848.15	1997.29	771.96	494.82	792.16	1142.00	1554.43	1369.95	579.29	389.90	1099.27
725			6341.23	142062.21	56530.87	27094.97	22770.31	35511.37	26832.63	7690.66	10057.02	15039.90	7008.45	6211.39	15236.07	10544.98	3630.05	4241.50	5170.18	6051.59	4650.41	12055.89	11120.07	7855.07	6946.42	3298.98	5655.08	2383.65	2732.38	2885.91	3814.60	4013.83	3438.08	4060.97	2946.43	3620.42	6728.93	3246.59	3300.64	1960.59	1313.67	1262.01	1404.93	1887.58	911.51	1412.27	854.09	1480.49	960.30
726			16270.24	211085.34	23152.26	22983.54	15273.77	11882.39	20853.17	19157.72	32158.07	33708.50	18003.92	20339.94	20242.84	4933.68	4404.95	4914.40	3269.51	6537.76	8145.51	5357.95	7670.96	6901.26	10363.09	19400.17	13608.17	5139.00	4092.92	2950.66	2289.17	3575.45	6196.85	2655.62	3055.50	1854.84	4738.17	3019.88	912.86	1290.42	2157.61	1363.42	1112.28	2842.61	1680.78	1545.16	2806.84	2082.30	1305.87
727			10466.93	113605.27	10965.52	11902.16	6892.47	3725.34	4884.31	9031.21	22453.36	12980.63	7275.35	9068.39	3493.89	4261.61	9837.21	6665.42	9009.69	6809.40	5136.99	1426.52	3684.05	7123.57	5817.31	5273.52	5277.79	2949.41	4779.86	3787.37	1594.57	1824.45	1804.23	2796.72	2169.96	2717.93	1899.77	2103.04	1022.37	2090.48	787.58	1425.40	1056.08	1274.91	1139.48	745.51	1014.81	1296.15	1067.65
728			8673.66	80149.57	9632.71	23666.05	41486.82	34153.38	28073.67	25689.67	18827.27	15683.14	5604.57	13964.35	9370.53	5149.88	8575.69	8054.72	16479.17	13423.12	14696.36	8457.98	6076.83	10004.25	11238.21	10766.51	10968.48	10449.75	5986.40	6803.01	8811.12	6542.83	2723.30	1996.43	2688.85	3286.13	5405.12	6373.10	4628.67	6874.44	7857.77	6574.11	3920.79	1625.48	1769.04	2370.17	2902.72	4474.34	2645.32
729			3088.51	97189.83	6537.18	3202.27	3309.62	1864.28	2929.63	5335.62	4823.07	1573.87	1844.80	3377.43	3075.99	1616.62	3727.99	3530.08	3399.88	3281.68	3550.61	1980.17	6066.79	5881.89	2353.18	2549.56	1769.63	916.06	1179.01	1691.46	2258.56	978.47	771.44	926.23	658.56	804.33	791.27	526.44	614.01	1306.62	1087.93	653.12	331.84	294.94	521.24	685.42	885.80	335.99	337.27
730			48816.88	221502.10	60302.05	25708.38	21763.06	12993.82	5668.52	26666.12	22198.70	15267.92	16109.30	30671.37	40261.40	26587.97	10544.79	26625.22	22919.52	11313.76	13574.11	5436.40	7126.73	16936.00	10043.22	22931.44	16103.05	8669.93	2286.05	13210.98	10452.86	7275.39	3581.22	11012.73	11378.67	7909.83	4314.41	3937.92	9908.83	9747.99	4623.16	4029.25	2432.47	2811.33	4604.73	3991.81	2200.65	2396.99	4791.11
731			6569.06	64882.98	10617.98	9367.69	4955.44	1589.43	3262.68	3329.79	3592.66	1305.35	2707.45	4790.39	2086.31	999.38	4081.09	3346.02	1033.57	2301.98	1089.04	2867.49	3651.70	2436.76	1125.85	3807.46	2449.05	1084.63	1459.85	3375.94	1882.99	981.88	583.66	983.13	2160.25	727.95	1061.71	929.34	1060.20	1254.86	3866.45	5525.98	3492.09	1015.97	530.09	955.11	471.67	311.57	678.47
732			19727.29	86425.20	25145.39	30938.96	46530.85	40213.18	22793.72	21576.57	27756.94	19840.75	23028.37	13621.78	14686.12	11975.36	10125.37	16346.07	14577.68	8544.95	7150.70	6735.35	5227.26	5327.51	8975.00	9573.74	12735.87	7904.47	4038.51	6777.82	9054.51	12343.62	6198.22	2951.83	3166.93	3180.04	3922.72	1606.41	1591.11	1116.49	3369.45	3237.72	1837.35	967.72	1181.78	2458.82	3411.61	3119.73	2566.95
733			1167.73	72058.13	13223.79	19999.31	15392.28	14187.56	13108.19	15305.28	15347.86	18534.70	10952.22	12969.41	16988.65	21053.97	14629.85	6674.70	7182.39	6612.71	6634.57	3669.78	7121.13	6677.12	7956.73	6675.84	3001.06	4019.60	5472.64	9278.84	6594.85	4165.49	5821.48	2278.28	1409.35	2801.50	3854.93	2626.46	2716.00	1831.90	2390.65	1871.85	1391.32	3687.55	1697.42	1047.44	829.56	1577.47	2185.32
734			12102.18	42459.25	13706.11	7861.58	5348.36	5536.77	8438.90	8308.00	6276.95	4049.95	6948.53	9814.46	9834.99	9864.76	5189.17	2539.42	2888.91	5152.06	7134.39	5351.03	2984.79	2191.15	2394.29	3810.19	2881.95	1164.59	2482.09	1301.18	1091.08	1015.13	1332.61	839.79	1776.92	905.90	2886.67	1732.21	565.75	823.17	1042.34	730.19	435.72	538.09	1062.30	599.98	219.46	565.05	265.44
735			9908.87	157611.06	11464.36	11616.49	15032.35	19053.84	9344.23	6395.97	5634.14	7142.75	14960.59	13799.27	3151.14	7668.20	2618.86	6050.04	7851.60	4105.79	3487.88	3727.78	4528.33	5446.66	5631.73	5946.77	4831.83	2964.64	2041.00	1318.09	2557.99	3796.16	2200.81	3079.34	3354.93	6297.63	2950.93	3109.89	2891.93	2778.13	1354.46	756.60	1144.35	2519.08	2044.49	2104.81	1090.82	1445.98	1305.54
736			14857.37	145448.03	13576.50	3609.74	8564.13	10253.01	6649.63	3075.99	7231.66	11066.93	5614.41	4384.51	6136.02	7045.98	2443.15	2699.62	3857.78	2386.36	2996.35	1998.09	2567.32	4607.16	5266.83	3331.66	1476.67	1145.33	1162.32	1591.44	2286.62	634.16	839.77	1055.17	1222.99	1008.23	1095.10	1323.43	1259.84	799.92	946.17	684.64	534.51	883.75	429.02	498.49	757.40	518.16	559.52
737			4097.16	41151.39	11943.83	5967.96	10267.77	16128.54	8026.72	6778.88	8759.07	5657.92	7403.32	5437.33	7030.30	9607.94	8819.19	6225.40	7109.61	6560.26	3513.34	2554.32	3302.22	7174.12	6168.12	2861.96	3536.07	2789.03	6814.79	5889.69	2857.13	2014.95	4578.27	2308.26	2249.42	5500.35	8223.06	2798.05	4908.70	4402.03	1780.91	1744.63	1372.13	1304.87	3026.75	1640.73	605.30	1820.97	2171.25
738			5673.27	87162.83	6684.22	2555.52	2241.75	3269.64	3295.72	3403.69	3993.81	1055.21	3731.15	6559.70	4625.72	1930.26	1652.86	4211.86	1509.32	1619.65	1794.75	2906.81	3282.57	1568.02	2011.52	3137.86	2946.32	1296.41	1765.50	3429.77	2924.57	4730.21	1920.37	1067.45	1210.44	761.91	855.42	803.01	740.78	1438.13	1270.44	939.67	1613.92	910.43	549.36	489.97	1053.46	907.45	810.22
739			9225.82	90938.96	19969.74	9092.03	13074.29	5022.69	10406.44	11136.16	14688.29	4398.02	10928.83	14167.59	5276.28	8249.25	14594.43	15218.26	12817.03	6449.01	6980.90	3176.36	3523.25	5499.09	3558.23	1648.02	3786.58	4148.46	4129.93	4428.14	4047.11	3780.53	2722.40	2255.63	2814.87	3285.43	5854.66	3554.30	1180.76	1057.43	1897.77	2658.94	2391.69	1412.67	1542.11	539.82	780.62	776.79	1095.48
740			8036.31	42212.86	12170.86	12409.79	11066.25	5601.38	6331.59	6115.03	3282.88	2961.38	4628.87	5934.03	7374.62	3793.84	2849.49	2925.92	7288.38	4587.17	4086.25	4847.75	4388.14	3235.83	1827.55	4657.22	3876.33	3123.38	3993.10	2231.61	4488.03	1789.80	2766.20	5810.30	3220.15	2810.60	3592.59	5281.75	2572.32	1548.64	2422.92	778.06	827.66	2121.63	4003.41	2771.08	1528.86	2774.65	2288.94
741			9659.62	24005.64	4796.44	6447.58	8663.49	6006.20	14933.34	6655.74	1989.02	1325.54	2203.82	2011.51	1526.16	3112.90	4139.20	3142.98	3211.79	2393.37	2368.67	2681.20	1555.84	1672.17	1603.28	2169.89	4490.72	2313.26	2786.67	2013.13	1767.41	1390.04	1105.44	1073.80	2771.68	2358.19	1540.96	845.68	1178.30	1468.74	782.74	1264.04	1352.19	1443.39	1931.26	1303.30	714.90	769.01	515.32
742			3406.19	71072.19	25899.70	33496.11	18012.45	11340.33	20005.16	22056.11	7385.59	6560.55	12391.10	10029.58	11860.11	15841.87	15052.93	19943.84	11804.92	8268.06	11812.92	10555.37	7252.06	5238.60	5542.77	7146.72	7568.15	4452.51	5779.33	4135.88	7183.31	12054.01	9210.06	3910.92	7629.62	3543.36	5930.92	4686.60	1885.43	4190.52	4209.61	1730.18	3363.87	3079.54	1473.28	912.69	2129.60	2387.19	2408.12
743			2249.09	37514.80	5824.36	2471.20	6353.19	3230.33	6641.95	3343.39	2806.38	3397.78	3652.00	3339.04	2979.99	3269.13	3308.34	2575.63	2396.86	2563.94	1109.09	1036.38	1544.11	1593.06	2061.14	3709.97	4609.60	1016.28	1037.10	2300.95	2830.71	1698.21	1474.48	1452.64	1964.37	1160.38	1141.28	849.31	827.38	644.15	1120.83	1363.18	606.58	616.78	1631.79	1671.66	919.63	779.08	941.25
744			1635.60	38893.58	5641.41	7663.46	2734.11	1586.01	3211.80	2882.46	4702.83	4198.92	2218.04	2161.86	2286.49	1747.94	2802.06	1452.99	1553.01	2344.09	2728.78	5770.48	5258.88	1227.43	1316.20	1891.37	1113.27	1231.29	1055.57	1406.44	937.19	767.99	1451.61	1376.43	1313.77	1555.13	2147.79	1120.81	1240.52	883.51	907.66	1590.52	1517.10	581.69	721.00	1029.61	1575.12	1077.83	474.53
745			4005.36	54955.69	21706.75	26866.74	26373.92	36616.17	25584.32	23502.83	26800.50	40627.46	43916.67	26595.36	23359.31	30926.92	18336.60	15111.47	10428.29	9559.52	17682.24	12578.97	17905.38	14286.92	21087.55	13822.67	12445.42	11426.90	9831.07	4709.84	3108.82	6290.99	5324.38	4730.19	6992.86	3462.46	3803.73	1898.66	7334.96	5530.80	2947.42	4335.54	2968.60	962.63	1841.96	2804.66	2603.03	1791.61	1287.26
746			10040.90	55027.63	17177.19	16799.10	16617.78	16425.10	4164.12	10819.31	11991.35	12435.54	2489.64	5758.59	3715.44	8864.08	7564.79	5096.70	7824.22	6445.60	5104.26	4041.85	7533.35	6990.94	6990.79	11921.90	9866.35	8159.12	5971.56	4352.49	3792.15	4000.21	5014.50	4920.59	5282.94	5251.06	3272.54	2275.72	4827.77	4072.98	3175.27	2164.06	1781.54	1429.44	1226.14	1226.31	1163.60	1297.07	2053.26
747			14514.75	52236.71	15969.28	12260.64	13119.66	17610.06	25504.85	14094.36	14670.45	19293.31	14246.98	9973.57	4396.76	6779.43	9040.11	11103.70	8136.92	5425.36	4553.86	5147.07	5437.25	3527.05	2532.54	6513.53	11124.28	5462.03	7085.30	6212.51	7257.99	3823.16	2300.11	1584.87	1869.09	1924.67	1463.57	3267.34	4512.89	2461.42	2883.15	4478.67	2265.10	2465.51	2762.75	1704.61	1147.33	1885.16	1107.56
748			5670.47	77441.25	7069.79	6556.50	4222.79	8310.73	7918.14	6804.03	8178.96	8444.08	3740.65	4704.54	8230.96	1973.81	5281.07	17008.70	17418.13	7323.68	5376.11	3359.67	2903.37	5516.05	4509.75	7150.94	5814.38	4495.01	5777.09	2586.98	2291.35	4803.17	6666.65	2582.86	1355.27	1951.07	2551.31	1408.09	1827.49	2243.03	1547.13	886.33	1745.29	2722.60	916.38	1990.59	4448.10	2338.71	1200.06
749			10430.85	108038.92	17438.44	11614.09	8704.17	4875.68	3596.94	6414.49	9720.78	7966.20	7199.62	8770.87	8717.87	11269.65	5845.82	4229.89	15375.16	13353.86	4853.85	8868.09	5356.82	6134.16	6800.43	3771.65	3022.34	5220.35	3699.43	4695.87	7219.14	5283.00	3457.90	5023.18	3992.91	1553.05	3429.69	4288.70	5393.00	2625.26	2100.73	1537.14	1649.11	2220.63	3365.91	2213.37	2310.89	1947.19	2733.57
750			5737.08	139515.95	17161.50	16077.46	21824.39	17690.32	25791.07	7942.55	7623.67	7894.25	13482.20	12108.64	15866.11	15295.97	15393.06	8659.19	4913.20	5226.01	3501.59	5950.55	10178.53	7404.97	6623.20	8823.77	8698.11	9557.11	4747.88	4483.28	3071.88	6194.07	3128.90	4686.34	4678.18	2353.01	2768.00	3025.51	5154.75	2869.89	2576.30	4336.34	3618.21	2105.91	2244.21	2527.99	2710.32	1437.52	758.72
751			10837.32	30793.60	19795.00	12266.49	7475.04	5463.13	6809.54	4281.17	3531.41	6455.64	3631.29	2410.42	1787.69	7632.49	5445.18	819.49	3324.16	2340.60	1840.47	3439.87	3236.12	4469.87	3671.79	2354.37	3006.08	2576.15	1437.92	1588.47	3759.58	3541.69	2634.83	4466.09	3988.06	2759.42	870.84	2412.01	868.98	1763.55	1103.32	1432.67	390.71	118.72	447.23	1291.98	464.32	902.18	691.12
752			10262.97	88778.70	41508.49	40250.81	48238.24	49128.42	46976.72	40993.54	24723.41	16263.46	13250.05	13842.53	13315.48	16009.11	19951.86	22791.80	10290.45	10668.72	10661.17	5755.45	6421.97	12319.38	13364.79	10383.55	15629.73	4927.45	2243.92	9529.11	9681.50	5764.98	7293.36	11176.14	6389.40	4250.76	3532.94	5851.94	2657.30	4069.83	3135.15	3702.79	5640.03	4873.80	3767.92	1876.33	2125.48	1669.79	1550.21
753			44034.31	71551.35	21726.61	9223.01	14247.32	6147.85	14445.13	17106.44	12662.77	8732.40	4109.08	3312.22	3175.61	2193.91	903.97	5032.17	14292.27	13307.71	4859.22	2153.96	1984.40	2894.45	5764.10	2825.78	1737.37	3206.93	2320.85	2989.71	2507.40	1145.01	1777.23	4571.22	4118.37	1516.96	2471.89	1329.21	2572.87	1410.32	647.81	790.09	940.38	882.69	1148.28	887.30	602.64	883.86	1067.06
754			25483.62	72678.24	49900.28	18062.63	17732.38	13634.79	8927.24	9207.62	11021.11	5527.15	13456.60	18349.03	18211.66	7850.42	3335.53	2928.06	3173.48	8201.11	8805.19	8493.55	4999.76	4001.04	2484.39	2800.46	7433.99	7285.11	3815.98	4381.04	3900.67	3454.36	2539.49	1686.09	3162.44	2352.96	1846.24	2638.06	5154.12	2680.91	1285.47	994.98	2507.20	4141.87	3025.57	1216.32	1314.15	2385.62	2288.56
755			6911.15	74010.84	14290.94	30713.81	14264.49	15274.48	15238.31	13465.08	9137.67	7888.80	11079.56	16761.59	11843.85	3602.51	4075.45	4650.41	8546.13	6329.10	7971.91	8413.90	7572.79	5570.96	1817.07	2160.70	3974.98	5620.47	6985.66	11593.33	6802.34	4719.37	3421.82	1932.13	4391.37	3165.57	4071.17	3285.24	1470.86	2211.86	2861.97	2636.07	2539.71	1465.14	3707.62	3573.44	1991.23	2111.73	1516.35
756			8281.75	29648.18	3547.40	1934.92	2756.20	2076.24	2715.14	2004.99	2943.24	3456.64	2362.91	1943.87	1206.35	1686.77	1920.41	1563.19	1153.09	960.65	821.20	1391.87	1687.09	1270.53	820.39	481.33	1084.77	1159.31	1430.49	1738.71	807.26	1088.87	788.09	579.14	1817.85	902.96	835.20	1237.16	1326.81	641.20	639.04	567.14	1054.88	1120.80	563.88	651.64	422.60	322.25	322.73
757			6824.43	44183.36	24889.70	19074.61	13939.45	18920.26	9577.86	9586.71	10930.40	19781.27	34763.92	12782.03	7378.89	7500.71	7723.33	6519.18	5466.31	6765.39	10658.39	16202.50	16138.65	4332.95	3733.56	7489.42	4936.10	4598.05	6011.94	6450.71	8204.68	2530.58	5895.97	5126.18	7681.19	7051.16	5689.80	3723.19	5259.01	2077.65	3077.03	3169.65	4208.13	2517.53	3081.93	2154.51	2946.09	2205.55	1673.13
758			12766.20	36733.22	17297.19	11184.61	12624.54	21196.68	13957.48	6349.84	2379.99	12200.87	15167.28	7739.18	3930.92	8894.56	6952.92	7910.26	7224.47	3453.30	5666.01	4363.23	2536.73	4206.27	7331.03	4117.48	3808.19	3168.48	3459.07	4652.20	3165.84	3776.02	3529.30	1026.98	2027.78	2353.31	1043.17	1714.13	1713.40	951.22	1059.39	331.71	812.96	593.31	809.77	1239.62	1295.54	547.83	628.26
759			15425.37	87532.07	52812.97	30553.37	39817.37	35315.06	12191.65	13172.83	28437.07	21792.17	17954.44	17676.60	8691.54	9847.37	8057.29	6016.89	16707.75	15448.31	21402.61	34801.79	21464.50	8480.11	5320.31	8198.78	7197.69	9703.90	2461.87	5261.74	2600.73	4905.84	12056.03	5150.76	4451.83	3521.32	4610.20	2415.72	1995.97	1190.06	981.32	1581.75	2166.93	1259.61	2343.51	1918.23	1356.29	1992.54	1495.72
760			7125.03	61666.28	9094.29	4529.47	6104.66	5334.55	8300.04	6268.79	4464.65	6883.01	4706.73	3576.21	5761.14	7913.50	8426.64	3861.18	4186.97	6994.77	3486.60	1687.76	1994.15	1878.52	2484.14	3201.61	2491.98	1948.16	1768.36	1714.78	3035.56	2185.52	3662.13	3725.88	1423.48	1450.38	2106.21	1053.94	1156.41	2344.97	2232.81	1750.22	1062.28	617.96	402.49	551.84	826.13	909.58	1122.29
761			14495.27	145709.51	14241.16	31229.97	30083.65	18412.80	10545.92	17379.58	13580.71	4760.29	6604.77	12208.37	7116.40	1801.59	6032.75	6796.52	7991.84	5679.22	4923.55	9918.07	8399.75	7607.78	9752.28	6228.35	10146.51	4796.29	4639.86	2328.02	2429.67	2769.55	4960.40	1550.47	1612.11	5350.28	2282.77	1109.45	1778.19	3774.14	3771.37	2223.93	1572.40	659.89	303.02	671.57	1034.56	508.45	2118.76
762			5129.52	25912.79	13233.07	2929.51	11840.79	18192.63	14315.39	9885.47	12503.04	27093.42	13774.60	7608.66	10334.74	8375.95	10240.06	10255.91	12992.20	11295.37	5045.73	7507.23	2160.79	3639.94	3142.34	4473.32	6435.23	1655.01	2192.73	3219.27	4819.92	8193.04	5518.66	1987.90	2120.42	2090.98	1366.65	1565.69	758.11	918.36	415.95	1376.34	1440.18	1323.13	546.09	1447.01	1402.97	596.61	487.49
763			6948.14	35728.82	15130.27	12248.03	6949.61	8145.57	10176.04	5335.63	10770.07	13629.19	10687.80	8678.51	13942.92	10885.49	8185.72	14119.93	6454.73	5476.60	9292.11	4288.71	5472.51	4154.52	5982.37	5562.61	4131.13	2867.29	3485.95	4916.11	8316.12	7137.40	2309.23	4202.31	4665.28	5116.88	2626.52	6204.22	6281.82	2538.33	1625.62	2141.18	817.19	2687.67	1306.93	1570.36	1323.73	1216.89	2207.70
764			11780.06	57702.12	24607.70	19934.53	18408.50	7738.43	15609.62	17678.89	16562.64	11545.19	9493.00	8061.79	5126.88	4083.98	6104.84	3891.54	4137.84	5965.71	7377.37	5180.97	2866.65	3110.21	3730.00	6359.79	5473.89	3411.86	4080.37	3008.55	2459.24	1321.85	1603.95	3320.31	2525.10	2486.59	1863.62	1292.23	1801.82	1062.07	587.11	665.57	1516.77	1133.28	618.11	826.11	574.82	563.76	634.42
765			16520.69	103881.23	14252.12	20900.08	22752.51	5637.40	8008.64	9785.63	17281.31	12828.25	16866.54	19410.25	9414.40	6017.56	7253.28	5907.79	5187.51	12207.18	10869.94	7165.63	8235.48	8689.88	4801.38	3825.58	3667.59	2976.42	4538.56	3364.00	3511.84	1750.41	1432.37	921.37	2169.17	2313.64	2520.88	3389.17	3051.17	1486.78	836.03	2074.47	1471.14	877.78	578.00	658.73	1484.14	1404.42	783.05
766			15853.20	140796.18	26974.69	12110.75	15356.56	13515.81	11496.43	10784.63	13066.95	19547.63	25321.57	9589.42	16436.57	9009.55	7956.29	10656.08	7645.47	17594.18	18114.90	6964.13	11954.73	19548.37	17432.78	9243.84	3351.07	4931.58	5325.34	1808.28	1847.06	4608.75	8743.24	4354.72	1974.69	3253.47	6332.69	6834.69	3990.65	4049.31	3715.29	3607.98	1906.07	2362.85	1766.34	876.89	2181.76	2728.47	1768.00
767			5270.47	152851.43	12086.34	12399.00	17216.46	11148.32	5241.31	5947.22	6500.33	4906.74	8567.01	4481.71	2163.19	3891.55	5628.48	7750.91	8240.95	3500.37	5746.49	2628.78	1846.20	1887.15	5976.00	4455.45	2824.05	1271.07	1644.58	1677.94	735.36	1524.64	2721.10	1658.25	2908.90	1567.69	2275.72	2455.34	2320.25	1011.45	600.59	614.44	904.05	1054.99	1214.88	1401.59	1241.00	884.93	687.40
768			18313.60	61113.60	46360.97	28430.91	10611.13	23079.66	30306.29	14185.55	14749.94	31148.22	17266.71	12001.00	13865.09	10712.69	18003.03	5630.40	9288.55	16616.78	5389.84	9094.04	8197.39	11858.53	13609.60	9755.12	6419.19	16162.90	8169.66	6796.65	3912.29	2981.31	4046.03	3570.40	2376.28	3998.36	1912.95	3226.25	1836.35	3217.00	2466.94	1904.01	3191.59	2568.55	1856.77	935.16	951.57	1240.41	1045.26
769			13810.26	49470.62	9002.83	7873.24	11928.26	13703.47	19241.74	11268.25	15544.59	6988.05	1853.92	12886.26	12769.33	5596.25	2914.17	6235.76	5827.75	8619.85	14154.36	8568.53	5171.96	4402.36	2175.03	2271.22	4660.15	2489.65	5821.53	3401.90	2032.49	2608.25	2838.33	3759.01	4979.37	3481.36	2719.61	885.37	3274.74	3914.74	1390.53	588.05	1234.93	1519.28	866.80	3022.29	2285.04	2167.55	1898.32
770			5914.00	99619.85	22249.74	9532.34	16054.63	14862.26	11720.25	10988.75	7136.18	7609.25	6971.89	7577.03	4089.18	11021.01	14246.02	12535.49	9715.76	11753.64	11609.29	11754.65	11545.50	10021.51	6040.06	5567.97	2835.67	4592.73	3981.86	1450.01	3309.38	7227.71	2638.44	3350.25	4620.48	3916.57	2891.80	3492.99	1773.11	2097.07	1330.25	1720.12	932.48	1261.05	957.09	1638.28	1944.28	2551.42	2963.25
771			39838.71	256254.85	143413.48	69842.17	27483.34	79275.91	74748.54	28724.04	18640.24	88813.82	33441.08	16981.36	34469.76	14393.19	29284.33	30124.17	28187.10	15166.15	8015.91	29797.71	37657.37	27291.84	16751.27	8634.22	16641.07	27856.54	16375.73	6835.20	11713.20	9420.88	8269.76	7764.69	8777.03	11574.87	4504.65	8921.65	5650.25	2582.34	4922.74	7786.00	9925.39	4065.42	2776.88	1884.91	2860.72	1484.39	3406.46
772			4512.45	26298.92	6004.70	5443.78	6249.50	3827.30	1597.36	1842.67	2802.68	2386.50	2909.33	3181.09	616.01	2511.49	1537.56	2801.47	3888.21	2371.14	2307.78	1252.27	2729.03	1144.19	601.77	1516.98	1062.98	1289.82	781.62	2418.25	880.37	1927.38	927.74	1226.43	1021.18	548.91	776.81	880.17	1239.45	749.76	553.58	330.48	292.58	219.73	547.60	293.47	373.37	540.49	335.86
773			10937.02	24905.62	19198.66	9618.84	5385.38	5419.20	3410.59	2300.63	7106.89	8629.51	3823.22	6584.11	5504.13	4511.77	3890.39	5022.35	3486.82	2245.71	8905.24	6374.81	3533.44	3315.24	3372.44	2890.53	735.43	529.45	440.11	1064.71	1926.09	2042.32	1322.23	1483.50	3425.02	3111.83	1930.32	1182.85	918.55	1425.74	914.84	1150.88	1295.34	1018.77	530.66	437.25	705.20	843.63	895.42
774			3916.84	43650.91	5420.36	1292.11	3318.60	2506.69	2203.86	2542.00	1910.97	2451.52	2206.43	1713.85	1693.43	3590.55	1786.94	727.02	1354.53	773.78	1432.15	1675.30	2384.70	2098.66	2101.13	2093.56	5296.35	3860.51	990.74	1340.29	1759.88	1418.92	1688.28	2813.35	1116.44	1001.99	1416.51	3070.05	3838.66	1037.82	1185.78	2766.45	2490.36	815.60	470.07	434.40	531.27	1178.80	1192.28
775			3992.75	45463.57	20881.31	24923.50	17878.65	11910.04	12877.88	11527.88	8698.03	11226.04	8048.59	14292.87	10247.09	7128.87	4407.34	5868.31	4312.11	3045.44	5541.27	7044.09	11256.89	7159.28	6248.83	5436.00	3968.19	1707.50	1908.28	1602.08	2340.70	2689.32	2682.86	5156.63	5299.02	1825.21	2726.70	2312.69	1884.50	1761.20	2080.73	2423.46	1479.80	2638.52	3213.64	1034.66	745.56	1039.24	1063.52
776			8038.24	79125.63	5878.63	7170.20	11199.83	10344.72	11486.64	6571.69	3524.41	7948.60	3221.88	4605.72	5280.59	2913.57	6185.68	3719.15	2465.57	2940.20	2840.24	7148.69	6889.08	2998.75	6477.86	3248.15	2276.18	2716.82	1871.07	3167.66	3207.82	2711.16	3894.79	2166.37	2879.12	1294.35	1139.56	2829.25	2917.82	2319.59	1115.99	2634.49	2798.62	1936.25	2039.66	1315.87	1611.02	2008.02	844.51
777			44873.55	291146.53	36702.91	52193.19	31941.49	24972.67	24219.13	39548.85	36462.51	28423.21	22728.22	14866.49	25020.64	8639.59	17822.16	15745.46	7107.47	10253.15	14719.54	13833.32	19137.51	14327.99	13984.20	14402.63	7411.29	7974.98	9245.65	9670.52	7528.83	8894.24	7350.79	7212.70	8881.70	7242.82	5071.53	7038.74	6268.37	7047.17	4877.64	4944.36	10897.77	8519.46	4880.16	2700.97	1921.04	3006.49	2337.01
778			62329.39	225366.96	125856.93	97499.66	69799.14	138078.68	130869.88	95347.07	84159.47	48087.48	35842.44	44104.92	56714.69	31177.97	62718.57	103793.64	58274.07	71273.75	51707.50	35460.66	35748.28	37292.05	37334.62	34085.98	33096.51	37500.21	25555.32	16948.35	26043.91	27059.03	24887.12	22586.92	21889.54	16008.01	25989.66	34474.49	20120.64	10001.81	13910.59	8854.41	7731.15	5221.15	8013.30	8567.98	5507.93	4907.00	6295.38
779			8792.83	53682.41	30381.68	21041.36	10668.23	16412.69	17968.83	7744.03	5840.15	11003.21	11715.83	15930.72	23057.23	16476.36	7187.05	4810.59	10554.10	12832.51	12796.24	4438.45	6017.81	5667.85	4045.19	9061.72	3932.48	2976.85	3901.50	4459.65	1990.28	4765.03	6388.02	3066.98	2532.39	1233.76	1834.07	2663.74	3313.37	2680.69	3007.48	2732.13	2366.22	1712.62	1812.10	1941.07	1066.42	1568.82	1006.10
780			10127.00	167914.17	14742.83	18776.39	5185.28	9135.64	5263.05	8544.08	6366.28	5238.95	5575.17	18749.15	14479.81	16072.74	6326.20	3933.67	9715.96	9982.41	5633.51	6071.46	4221.89	3594.55	3755.43	2542.87	6038.08	3909.51	2745.44	3163.51	4400.35	3971.56	3068.13	6566.17	7649.74	7200.08	1809.20	3044.01	4560.90	4923.52	4158.23	7063.70	6322.15	1130.56	1776.38	3400.63	2790.84	761.10	775.30
781			13864.49	90061.35	32933.61	19431.40	37911.58	58094.94	60632.89	27739.11	10593.39	25295.61	30977.55	26224.79	27298.35	25599.30	20055.63	13444.66	9375.25	19012.31	28881.62	14047.19	9217.31	19597.17	22437.81	6769.95	9456.36	11894.28	6301.52	3670.72	13539.75	17540.35	10095.48	10863.44	21864.52	16276.03	3393.49	3308.50	3445.61	4038.08	3746.38	6642.28	5241.62	2616.11	2730.17	3637.32	3175.58	3028.18	3100.98
782			11213.57	114916.50	44729.73	39179.10	34521.64	21964.90	12169.58	15778.63	21863.80	19814.78	9089.61	15189.24	7308.13	15002.86	14277.66	11984.54	20369.37	14606.03	11376.36	6205.65	8731.52	14354.23	5311.41	6045.88	11517.93	6307.73	2802.23	3747.78	3011.77	2853.01	3148.75	4173.26	4297.77	3688.31	4027.18	4093.88	3370.57	1995.30	2348.62	2872.26	2950.49	901.82	757.81	924.80	1846.71	2627.23	2565.17
783			7276.45	117504.65	53219.32	13295.00	16188.47	10940.60	8966.24	6725.35	7505.25	7911.52	20134.28	26574.68	15896.18	23707.75	29439.42	25046.75	29213.61	21781.10	8635.50	12719.19	4498.98	8529.88	10240.57	3756.19	6655.05	6272.65	5092.32	15569.45	15476.56	9518.42	11932.92	8666.63	6229.42	4474.59	3671.31	4404.30	5066.95	6803.28	3129.22	3764.90	3132.64	1840.94	2009.38	3384.54	2121.82	1231.54	3660.00
784			5092.01	52000.05	23130.49	27071.02	24141.29	27183.96	7484.09	11937.28	14991.24	16058.54	20282.33	10658.73	8792.79	12290.15	11611.51	19746.94	19184.06	18126.32	13838.07	10445.20	12581.86	8008.44	5046.24	8594.43	3557.38	3115.19	11636.12	12762.91	5760.99	4762.70	3768.33	7263.12	12497.22	14819.81	4538.36	1544.07	2608.15	7945.21	9507.58	4625.87	4724.18	4303.01	3246.37	2724.32	3311.54	1614.41	2275.19
785			35776.02	271671.12	73368.18	65439.54	47347.37	62739.67	10653.64	17042.09	73735.59	73553.95	26467.67	17740.41	27607.40	43611.59	33652.16	35391.48	18184.78	31290.99	35401.03	19697.61	19119.05	34014.15	26773.21	28958.05	22546.31	20820.70	13055.78	21812.25	31701.76	18981.66	7540.56	11270.18	4999.30	5965.32	9934.86	9796.79	4953.56	5716.13	5282.56	4508.60	5025.97	5955.47	4182.09	2627.13	4286.16	7292.89	3505.81
786			36752.23	238690.04	20881.88	30481.97	22945.51	26576.69	58236.69	63478.79	28669.95	15321.01	14773.45	25908.12	33611.45	25907.47	63698.42	22801.97	22669.62	26128.08	19935.25	10048.71	11848.38	34007.14	45611.48	49184.25	68288.57	32102.95	20235.13	10859.53	5396.70	6444.85	11815.99	8320.80	10302.41	11097.45	10887.48	5779.77	5512.91	7079.38	9256.79	6609.31	3884.03	7129.69	8311.70	5010.88	2227.76	4183.25	7982.30
787			15665.27	54928.21	18908.73	42523.33	26595.89	23194.03	22302.33	29966.83	24445.81	14041.09	20644.00	30168.56	14571.47	36579.67	40754.40	11307.94	10707.43	11985.99	16096.45	12939.03	6041.22	9466.63	17861.59	15306.08	15309.23	5307.58	4099.22	6146.69	7185.06	15055.40	5387.66	5944.69	9878.85	6177.01	4918.56	4646.75	3510.41	4736.06	5498.47	4346.08	5180.20	7446.54	4979.27	1703.32	2606.88	2871.93	2479.93
788			6200.52	113989.86	19925.13	14082.80	22819.24	6492.57	4831.98	7246.55	8033.62	3158.04	4151.63	9033.54	20059.29	10801.04	4774.79	4108.97	7059.43	5835.79	2453.49	4499.31	9904.19	6938.35	6960.62	2719.00	2079.40	4621.78	5311.69	5117.63	5034.33	6046.87	3708.89	5593.46	4180.43	1662.13	1094.86	2073.17	1828.61	2130.52	928.38	1881.26	3039.04	1896.40	1386.76	1707.10	1510.87	1593.19	1645.80
789			19267.36	139840.43	43332.64	47897.82	87969.59	62446.85	20446.47	16657.90	52178.40	44408.74	20594.92	14699.54	29840.29	31011.90	29248.81	34944.46	27035.08	36066.15	22797.29	14842.19	9904.10	13809.00	9482.38	11017.90	5726.45	18768.94	17152.08	38998.26	19541.39	11932.28	5982.33	3824.93	10724.70	10084.07	4357.77	5077.51	4332.82	4259.20	4021.55	3621.00	8903.44	5327.60	2408.62	4678.32	2017.59	1978.17	3179.12
790			11175.01	288123.59	52763.98	50248.55	39799.07	60711.48	53266.34	29982.05	17239.16	14856.70	38653.08	31807.67	5051.53	18201.52	29512.35	27225.63	17220.54	11981.63	23203.39	27703.25	16090.82	16659.81	9578.49	2882.86	6644.99	8390.95	8974.58	12736.82	7832.15	5588.66	3717.77	5646.74	13858.27	2822.16	1817.05	5158.12	16748.24	19071.90	10822.96	5789.57	4570.69	7333.44	6672.33	6303.82	9324.87	5288.93	4468.53
791			6791.34	203958.48	13119.78	24256.54	54597.34	20233.17	19524.14	12283.53	10088.30	9540.24	8176.38	13510.62	6090.68	15325.93	10700.26	8149.36	6392.83	3121.72	3776.42	10803.03	9930.10	5490.00	4741.10	2702.86	12185.75	11206.45	2423.49	2067.12	876.96	3690.84	2280.96	1575.52	1884.05	5503.71	3340.07	1392.03	4603.83	2109.25	2331.69	1805.75	1595.53	1054.68	1358.10	1481.27	715.89	1309.64	895.33
792			10560.13	124162.82	27772.80	13690.52	15877.90	4921.49	13448.89	9410.66	21789.52	12423.99	12455.17	15916.70	9080.06	10652.89	19218.11	11613.60	5647.29	3747.27	11558.16	8096.80	5156.03	6914.32	8862.06	6920.36	8040.43	12791.27	7211.30	3840.01	3420.25	4327.36	1590.47	3595.27	3700.34	5442.05	6271.31	3798.18	2448.48	1488.30	1070.19	1279.40	1184.26	1043.59	1145.33	534.05	801.82	388.46	977.75
793			93298.30	291103.96	216876.10	63657.11	23022.61	16819.80	31479.10	48436.48	52661.50	34243.09	48921.36	21277.31	20018.62	12429.69	26846.83	44745.00	53550.54	12045.09	11298.86	27582.26	49271.57	59113.23	27304.97	14435.37	14417.91	14554.27	33330.93	28042.95	11682.37	8464.24	11433.71	5317.68	3152.22	7203.02	16308.95	14434.57	11817.71	5880.18	6850.11	5392.47	5061.80	15103.43	16660.39	2661.24	6448.25	10099.77	6184.12
794			10735.47	191470.15	40482.66	16321.97	5886.56	18051.21	7206.32	16209.86	29376.40	15922.29	8652.41	6891.50	10954.32	18807.17	17954.74	12384.55	10763.43	19188.82	22313.98	12220.60	6091.25	11959.48	8909.05	9267.59	11746.63	18819.41	12842.89	14269.91	10733.01	2957.65	2459.89	6635.45	10231.29	4844.44	4676.87	6831.70	4992.49	3951.71	5328.08	8090.36	6489.22	4013.65	2873.26	2378.71	2004.95	3017.22	3348.25
795			7325.43	103827.93	16715.40	11722.72	15773.91	7854.92	7213.37	10415.43	12343.44	9676.85	12683.10	8301.67	6536.23	5078.88	7974.18	6600.94	6792.87	10607.45	7513.14	17357.21	19934.08	9540.73	7468.35	5764.53	5605.49	5686.65	6634.53	8927.80	3556.15	3892.39	4593.08	5369.55	4470.14	4451.65	5096.31	6181.17	8290.06	11760.45	6884.06	3198.04	2482.56	2019.53	2383.22	2958.14	3007.50	2407.48	4453.23
796			20877.94	73211.53	64243.29	51065.15	28228.61	33579.02	34432.13	34049.68	13674.21	27161.49	37098.50	12260.27	63546.16	66747.53	18188.89	12313.09	11779.61	22219.05	30569.89	25068.86	33157.04	22683.50	9331.14	12110.90	8863.56	10598.30	7435.85	5634.95	12524.63	14991.67	16824.90	7759.73	9222.87	5430.69	11504.43	11144.64	5305.04	5061.64	4334.24	3449.21	2790.26	3701.76	4117.78	4438.06	3086.85	4295.33	3116.67
797			26424.23	200651.00	51147.46	23154.52	31904.96	36516.55	18905.50	30449.70	30101.39	22581.99	18260.05	27538.93	31768.61	12905.85	20766.21	24859.65	20753.07	14482.41	10660.28	9267.80	13310.48	16305.50	9808.48	11302.11	14337.53	12965.13	5578.40	14227.85	18368.45	9294.13	12479.33	7754.65	5897.66	7455.03	5995.56	12842.04	13647.22	8070.75	6836.96	4595.63	7339.80	8007.64	5990.08	2116.26	2412.83	3087.50	1926.45
798			67272.32	320679.03	84077.75	88813.33	62769.33	70294.87	81532.88	82375.90	88861.42	108677.24	90182.27	73098.33	68495.77	27199.06	20294.25	19246.12	31440.07	54711.43	44500.68	26136.54	26688.13	37494.10	58432.17	27694.08	30780.83	46421.31	36340.92	29791.64	34660.29	39549.54	20046.93	14421.51	6138.27	9170.75	12356.75	14250.74	13087.71	11332.45	6386.62	4430.32	9763.94	4892.18	10533.58	10024.04	8908.29	5828.09	5817.31
799			7836.56	243591.04	18863.69	6917.93	12163.78	17124.44	12648.32	23841.50	4196.24	17151.57	29825.09	11371.25	9427.85	11637.62	24510.64	15538.85	10525.36	7145.68	6026.05	2108.94	3928.83	5709.85	7597.07	2588.87	3771.42	1233.60	3715.54	5801.69	6728.08	4236.00	2229.16	3516.42	3827.50	9734.30	10117.37	5105.01	2487.73	3299.49	2794.32	2609.32	3403.05	1706.03	1316.93	1783.05	851.00	1912.20	1781.56
800			8968.80	75960.11	19877.47	15225.81	10174.06	10433.69	5598.71	5938.32	14823.59	21972.96	10847.88	3663.11	2557.83	4566.21	9906.48	7378.08	4539.47	5288.64	9963.91	13960.86	15250.50	14611.56	10313.33	8811.89	4646.25	553.33	5829.32	5937.49	4753.47	4324.28	4348.18	11619.08	11410.88	3867.59	2158.80	3678.16	3083.35	2732.76	2650.10	2650.77	5532.00	3105.07	2174.82	2279.83	2568.96	2575.79	1438.94
801			7506.23	84975.35	11616.98	22006.63	16766.73	12764.38	8138.26	17887.75	8449.10	4664.66	4165.98	10286.88	12662.53	15225.62	15384.56	21265.33	14185.77	14135.76	19174.44	15484.03	15375.59	9174.65	9652.89	9184.44	5815.91	3661.58	1985.92	2446.15	1452.90	9406.22	7932.52	2362.06	1436.54	769.79	962.71	1334.06	1628.63	877.56	2081.35	1965.60	1681.10	1182.67	810.53	2156.83	2335.94	899.35	537.02
802			15575.27	133226.56	11669.50	16441.21	25209.14	17868.29	16905.11	18519.57	13265.30	13563.37	8323.74	12058.70	18073.36	10936.99	9835.85	7837.07	8235.69	7029.89	6363.09	8853.78	6012.25	3935.13	4078.34	4460.02	4200.97	7775.08	6076.86	3098.84	3091.38	5730.45	5149.73	2135.21	2296.01	4592.12	3112.98	1869.78	2142.30	3765.10	1265.35	2213.88	1896.43	4740.74	2033.84	1102.32	1544.45	2745.87	2420.90
803			4404.47	75219.32	9941.86	5519.68	3976.49	7793.78	5139.92	2878.57	2319.12	3118.06	3611.44	2416.86	1279.29	2402.49	1948.60	2396.21	6731.99	8313.43	5139.67	1931.90	2791.61	1097.58	4441.21	4053.97	3442.78	3023.42	1326.44	3579.11	3830.76	3814.83	2785.95	1845.27	1629.70	324.54	860.87	1578.08	1385.57	1562.95	3331.78	926.85	801.38	1080.17	1991.17	1288.80	583.10	483.12	700.84
804			20778.04	249693.03	19792.12	13622.24	13353.82	11352.22	11980.97	12107.89	13092.59	11305.30	9686.35	5825.34	10083.80	16275.54	16190.65	19312.56	22595.75	20867.43	15088.76	12616.88	13434.74	11292.35	7842.53	5582.19	8543.12	7624.41	12070.20	12463.90	10838.03	8272.53	6297.98	7917.25	7898.51	3452.06	4140.46	3901.11	5435.57	5057.53	4035.54	2647.15	1538.56	1497.03	3212.96	3954.29	1778.27	2026.06	1785.13
805			8281.67	37123.90	7484.33	3066.13	3884.10	3773.92	8138.69	2663.51	3117.28	2370.11	1224.44	2906.41	2741.04	1391.05	511.77	605.55	2547.00	1984.06	3214.42	4143.27	3617.34	2500.69	1895.86	1384.72	1565.46	1537.76	1279.73	650.96	944.61	1101.64	1557.89	1431.38	539.06	1345.83	1574.42	1651.23	1460.48	1909.76	708.12	697.87	1316.98	1659.60	1848.21	2012.80	2171.72	991.35	1010.47
806			10909.75	472739.06	21018.82	11682.11	12418.63	9631.08	8625.50	4870.86	6728.75	3941.59	5112.68	9352.74	12498.71	9657.19	5056.39	7013.25	1593.03	2440.05	5802.97	3224.37	5919.10	2267.02	1400.09	3643.28	2544.57	1916.43	3130.61	2402.25	2596.60	4562.69	3553.06	6521.87	3819.27	1690.07	1488.70	1673.43	2620.48	1728.35	1749.64	1963.18	945.22	369.46	1128.13	1484.62	506.78	784.85	931.31
807			5769.51	327212.18	3544.89	2599.83	1066.91	2666.27	2594.78	3066.07	2015.14	1097.41	742.77	2647.58	3199.97	1015.95	973.33	545.18	538.80	1275.52	1054.31	738.84	724.69	653.61	1202.40	963.59	514.36	544.06	455.98	525.87	405.90	692.36	1100.33	1036.68	566.34	468.17	890.05	804.72	456.37	468.90	587.04	316.44	334.57	1064.39	905.15	545.85	2035.49	1482.70	699.75
808			10181.51	180897.01	39088.92	20064.33	3038.54	23661.91	32005.32	16805.60	17219.26	23160.03	18823.81	24635.25	20696.87	3414.26	11906.27	12387.21	8348.23	8483.66	9297.22	3807.47	6077.99	11994.91	15301.10	8945.86	11372.47	10882.21	3731.02	3102.56	5238.10	5351.99	4477.76	6620.70	2506.72	1644.79	1295.77	937.86	1091.70	2413.50	2880.78	342.43	1470.09	1863.47	1138.52	729.57	1370.04	1107.72	938.88
809			9097.25	108483.72	13988.72	13519.16	4887.31	5825.26	9893.73	7490.70	4007.62	3325.24	5686.29	8316.15	4721.62	4140.80	1547.85	3187.04	2237.64	1801.84	2604.67	2676.65	4018.14	4124.66	1326.26	1035.22	1744.46	3300.53	2095.72	1328.49	1394.03	1385.25	1167.23	1353.57	1795.05	1336.73	1287.34	1593.82	1327.45	1339.96	2438.77	2129.56	1406.49	847.73	1337.68	1075.00	516.27	768.09	1218.59
810			12467.34	780805.06	49155.85	24620.53	10175.47	9967.90	17274.22	16490.88	7617.56	16670.32	9374.94	4949.31	14263.24	11447.21	12195.97	11108.32	6824.01	9424.28	9532.66	6127.84	6609.77	3236.15	5408.70	5721.60	1982.75	3480.82	6639.59	17668.41	18145.18	7861.37	2529.11	11729.35	6870.80	5981.23	5951.36	4090.06	1938.75	4852.26	4146.77	2332.82	3321.06	6254.93	3413.85	1512.30	2485.49	2294.83	4828.77
811			4504.31	141386.04	6687.12	6152.72	8408.96	5340.98	5899.94	9793.66	3939.07	3037.52	1900.56	2541.73	1744.63	3585.95	4599.61	3408.91	3200.84	6374.42	4899.20	6340.49	6949.44	4616.12	3042.03	1834.04	1163.29	2994.09	2866.55	4372.26	2187.19	1969.01	3110.45	1654.70	5667.21	4397.30	1688.83	1456.16	3143.29	4502.11	2532.18	2108.33	1690.24	878.36	1538.30	3297.27	2683.58	1753.30	1219.87
812			3125.40	129570.17	22200.63	25131.97	17348.86	8796.27	3912.02	5220.40	8766.79	4616.35	12206.91	6074.43	1704.63	5861.59	10682.43	10393.16	10712.93	10773.64	5827.40	4025.35	4660.97	3916.59	3720.22	4546.19	3705.26	2967.77	5974.80	4725.96	1380.28	1840.06	2236.69	3328.67	2616.97	2023.65	1513.77	1820.41	1207.82	813.23	2357.85	3223.35	889.50	1884.49	1125.84	1326.59	1126.05	1154.14	1046.86
813			18002.02	166637.73	22099.57	8679.53	11588.18	17554.77	14398.63	7142.47	8590.52	14090.35	10606.49	10963.99	12419.50	14160.35	6319.63	3274.92	3185.87	4195.09	5665.21	10122.01	7767.80	3287.07	3744.56	5793.76	3721.71	4126.42	4134.46	1948.28	3664.40	7160.99	3454.52	2788.18	5977.54	6065.30	4322.20	2229.01	3031.04	4999.04	3154.97	1739.06	1423.49	1916.28	1511.60	3199.49	2135.43	1690.84	1187.19
814			16590.89	265701.09	61244.41	32445.42	13045.63	10830.54	22420.24	14680.48	13906.22	8967.49	14661.86	10782.70	1943.00	2059.62	3867.06	1518.39	10082.53	9884.76	17955.30	4555.20	4361.93	3771.47	5102.47	6083.21	7598.04	18103.32	7660.97	1993.92	3710.13	4348.84	4867.96	3142.42	3135.07	992.71	507.62	1602.31	4609.58	3606.11	2080.61	1285.83	1622.52	1576.68	831.16	1666.13	1905.50	892.16	760.14
815			8300.56	130574.03	23900.62	24294.12	24388.79	5116.64	26015.61	38216.58	9982.27	6576.50	7566.16	6499.56	6951.22	4799.65	6579.05	7125.00	9899.87	6553.50	7593.62	4662.93	2641.60	8175.75	9148.78	7184.43	3380.49	3998.68	7555.25	4644.83	1717.02	2646.92	2906.74	1896.62	2257.75	1610.78	1874.19	3601.46	5160.97	1961.98	1089.76	1314.49	1133.42	2354.08	3626.36	4992.85	1624.31	1344.47	2486.57
816			6950.72	170006.56	18895.26	18677.60	42866.46	21289.60	24879.65	30070.85	17075.88	11842.28	28209.37	41499.61	17442.34	12121.95	6802.67	15525.88	29095.76	14006.78	13640.67	17334.13	17321.09	2328.18	8175.46	7772.86	10030.99	4925.47	7741.57	6228.23	4375.16	4470.60	12945.26	8377.99	8362.06	6596.97	6154.60	5649.53	4222.16	3823.88	3251.67	1793.96	1171.27	2766.11	2831.90	3526.76	4925.10	2298.06	1139.64
817			9943.11	106922.33	3756.62	15050.73	14613.81	7444.44	5476.82	6293.72	5818.39	3973.01	6589.23	7283.33	5454.04	7281.90	7649.06	4448.90	5161.04	4106.90	2056.55	1213.23	3134.33	5165.69	2529.35	2506.59	3841.37	5029.64	4665.47	3275.27	6366.43	3446.16	5207.37	3577.13	2705.13	1127.44	930.23	1283.78	1443.52	891.61	768.74	1132.82	1781.01	908.79	961.77	1170.18	758.61	613.13	477.04
818			9157.16	258999.43	17685.50	17304.42	18761.02	16868.56	12310.05	9164.01	19512.35	31325.39	14381.10	9960.12	8185.09	3669.68	18271.64	10721.64	5975.86	8481.75	14185.12	9946.25	6582.14	9919.31	9316.36	10544.40	1882.82	5664.05	2761.73	3629.14	2450.66	6244.42	5119.46	5053.05	4625.05	6330.41	6866.21	5479.63	3220.56	2994.95	1164.99	2977.43	1165.53	1742.78	1731.59	1974.27	1228.85	888.23	1678.23
819			5894.74	55517.27	3161.72	6763.32	10734.80	5948.30	7878.41	13062.56	11686.51	8386.88	3430.37	4782.18	3315.70	4083.31	7320.92	4295.05	2859.01	2170.74	1043.53	580.40	2627.19	2738.84	2006.17	2104.65	1509.90	2371.85	1412.85	2259.91	1216.56	1334.06	2588.35	2519.23	2069.32	3177.40	2656.55	676.80	336.69	585.85	1467.21	1383.51	595.17	513.39	388.97	362.68	360.85	616.18	624.83
820			17662.84	367581.21	25731.92	12126.97	8544.75	4981.90	5971.48	10522.28	6963.38	3939.16	2437.24	714.94	2316.51	10954.88	10855.80	7883.30	4971.55	5513.63	7257.60	3221.18	3887.01	5664.41	4064.31	3403.54	5712.20	8262.66	6605.86	5016.82	2119.29	1148.99	2229.82	5507.61	4170.44	1030.89	861.36	1873.53	6044.67	4477.22	2946.16	1685.10	1427.07	1494.83	1930.35	1908.11	2035.13	1194.71	459.63
821			6204.21	160400.03	25680.30	8867.49	24630.41	68083.59	40789.36	21232.18	5851.16	16143.66	16241.61	10675.52	30140.53	18510.36	19865.65	11043.11	12535.29	15900.86	7106.38	4427.31	11147.01	15317.83	14019.99	4280.19	10393.36	11979.90	1618.75	9256.45	7651.66	4595.27	7171.14	14275.72	3203.31	796.55	1443.40	2367.17	2474.28	2262.61	3069.48	1726.86	1963.15	2906.20	1369.00	2370.47	1938.84	2622.21	4213.30
822			8100.04	201938.62	34378.84	17551.55	25058.04	17560.12	12849.36	3675.28	21635.20	44901.13	36781.99	16928.42	9108.01	3587.01	13160.23	14401.62	6534.90	9642.17	8673.02	5457.18	7740.18	2706.24	5988.11	9533.31	19404.12	17050.59	18481.22	9445.05	11715.63	6370.93	3609.32	5094.59	12911.37	4339.27	3804.19	2731.67	2780.08	2063.17	4292.35	4493.50	3286.18	2457.16	2585.18	5245.10	11287.31	8002.65	3947.23
823			26045.17	196797.54	10639.99	7434.13	4623.62	2418.32	4548.01	2593.94	4632.26	2965.36	3647.96	2970.55	1858.57	3304.47	5669.57	4460.49	3846.40	3184.97	3619.83	2139.68	2369.50	3869.04	2502.32	4133.91	4811.90	3832.71	2797.09	4692.83	4605.93	4929.76	4198.97	3396.66	3606.65	2674.68	1658.33	1756.18	3012.89	3353.00	3141.52	2275.55	1506.15	1033.99	1023.75	3338.06	3776.52	2280.60	3066.97
824			12652.61	161925.51	25348.45	21473.74	19808.35	13396.82	11571.01	9210.55	9733.94	11000.36	1933.18	28300.64	16458.86	6430.92	3693.98	5764.10	3412.35	5847.52	5172.28	6249.07	6104.69	4778.31	6496.25	4371.97	5276.23	4281.10	4018.09	4127.55	4613.80	3626.21	6562.67	7862.40	4773.16	3268.57	3395.42	3350.62	3276.92	5641.12	3188.56	891.51	1386.97	2643.84	1857.25	2642.74	1553.68	2216.68	1921.69
825			13776.24	204560.26	11007.53	2108.46	7302.75	7082.19	5429.51	23754.42	23326.91	2998.19	8857.06	18990.83	15737.27	7020.78	4774.38	5957.02	5016.78	10373.81	12569.26	7691.36	3302.38	8193.64	12189.00	11611.37	7657.23	6546.83	3538.84	1003.47	9544.85	6741.41	3304.77	1813.15	898.91	2397.58	2008.73	3002.32	2323.84	4420.22	3179.94	4321.60	7213.85	4210.07	1598.47	846.42	825.49	1112.14	1226.53
826			37058.96	141368.50	74034.80	50607.16	43387.57	37458.72	48240.57	16824.35	8249.22	13824.68	10330.80	12518.40	22099.65	15347.49	20942.32	13365.91	17328.98	13797.45	22083.83	25140.82	9989.19	5611.02	4785.98	4384.35	6258.14	10401.12	8421.35	8199.31	10304.92	10804.79	6699.67	4496.14	8125.75	5330.67	9741.24	8871.76	6927.77	8553.38	3241.33	3437.82	4253.27	3462.47	5947.74	7888.79	1868.03	4168.70	3752.17
827			4724.99	157313.35	24577.86	6816.14	12185.18	15185.06	13660.15	4873.22	9026.98	13169.45	12956.98	4691.05	5352.90	7746.61	9139.57	12045.10	6736.59	4512.15	10064.75	17065.80	15914.27	7586.97	12445.05	9782.39	9670.79	10097.30	7879.88	8840.28	8901.21	5432.10	3236.08	5233.70	7793.69	3429.79	4457.81	6817.98	5213.15	1775.74	1541.16	1611.74	2512.54	3263.63	1649.07	2154.26	2879.12	993.47	1726.13
828			11533.22	155536.10	39212.41	43964.24	59858.72	42892.78	27446.82	42687.21	17866.03	16512.70	13349.42	15803.15	13581.74	22784.36	12519.56	25414.37	28223.13	14204.78	10941.71	15424.31	32967.81	9985.85	16042.58	14304.02	11102.77	16730.07	7642.51	3110.51	11784.14	11225.66	7218.04	7083.41	8401.00	7408.38	2190.70	7436.17	10846.16	5436.29	3372.78	5423.00	2414.82	4889.47	1116.31	2898.58	1237.15	1941.52	2550.23
829			6449.59	150340.18	33735.06	74606.89	64535.82	7528.76	32934.64	9339.73	25889.61	7513.38	7325.67	6073.22	10980.22	13718.12	17155.17	33834.14	34894.62	3721.80	15219.75	9541.10	17121.36	23529.16	11034.99	7087.70	30136.53	18679.96	9286.98	7843.94	5872.70	2982.68	5513.07	3839.68	9582.26	8589.33	2445.93	5102.19	3098.86	3371.98	2525.03	2775.26	2962.89	1149.38	1279.12	1251.30	3960.10	1949.64	1670.31
830			19498.46	228724.56	16032.89	21575.64	23816.49	13492.59	11632.48	16186.46	11827.44	12272.16	5990.37	6292.85	7968.85	7612.98	8667.54	9145.55	13928.13	8012.93	8488.45	4819.87	4743.03	104533472.45	2060.20	3193.28	2557.34	3456.57	4948.39	5028.91	3139.66	2955.49	2805.95	2971.30	2653.70	2689.76	1883.17	1340.32	644.76	1868.73	2355.37	1903.25	1915.08	726.83	1104.02	1466.38	937.01	928.90	1109.13
831			7844.54	136292.90	5334.07	6061.16	8725.29	6411.60	13180.40	10269.36	3577.78	3730.97	4384.89	5330.02	3696.83	1959.27	1256.18	3080.98	2645.53	3637.36	3861.42	1130.87	2057.73	1454.96	2015.73	3241.27	1926.85	2347.80	4272.33	5708.49	961.18	1131.82	919.96	1265.72	1992.42	921.62	3450.62	5338.41	2541.47	1467.72	2211.60	3137.45	2597.61	576.43	1002.03	414.59	433.16	307.85	582.53
832			26095.72	109931.59	12132.96	30545.70	31127.67	27072.65	28627.60	10434.98	12538.91	12961.68	16990.57	10352.34	13608.25	19543.88	24627.44	12741.61	3326.95	7796.18	12568.19	12196.57	8345.38	5519.82	4713.08	6338.61	8366.34	6035.00	11485.40	16996.96	12891.24	12601.77	6855.06	6836.29	6743.24	7030.09	5717.54	3713.35	2066.71	4025.10	2312.99	1303.52	3417.04	2363.91	517.98	626.80	1600.03	2210.35	3676.66
833			10402.93	88901.55	9722.96	5167.25	9487.71	3756.89	6327.14	4682.92	3357.70	1968.57	2540.38	4701.19	6318.60	4816.45	4490.91	8720.78	9635.04	3772.12	1968.70	6012.50	2240.38	2779.55	1531.62	1144.65	2796.41	855.45	873.49	2006.72	1568.78	1258.06	1538.78	1122.48	950.06	389.63	1594.51	4781.71	6653.98	4524.43	3357.37	2651.78	2074.65	1068.14	981.62	742.12	578.89	801.35	773.90
834			9473.88	71094.20	7939.30	5663.18	1856.90	2657.25	4060.08	1023.83	2475.05	2137.63	982.08	914.95	2729.96	2626.02	2001.19	5181.42	4832.68	3060.00	2671.99	3321.14	878.54	2038.95	1832.50	2529.20	3129.17	913.95	3926.72	3010.70	2287.46	2523.81	1838.03	1686.76	3019.35	2552.15	1262.80	2092.76	2671.47	2079.68	970.14	466.89	1241.58	1146.18	549.95	385.23	511.92	1066.89	1246.83
835			4657.63	235304.26	13086.44	4855.16	2212.35	5750.98	10399.19	6794.08	8652.92	10978.41	8560.53	6353.08	2752.99	4852.42	2108.57	1694.79	3212.44	4110.79	6652.42	3651.30	4370.03	4590.64	3057.65	1914.47	3991.47	3198.01	2028.43	2341.93	1463.07	718.98	1294.06	891.43	780.75	803.14	1077.62	1752.66	1521.12	1030.16	674.57	493.87	750.61	1081.48	1697.02	516.21	731.80	516.81	397.56
836			5692.84	131892.37	4134.22	14618.66	16697.63	6070.50	7656.37	4501.02	6303.52	5504.57	4147.36	2970.31	2761.50	2046.33	2982.32	4033.41	8344.42	5253.54	9853.27	2153.31	2484.18	3819.20	2260.27	2764.01	2557.02	2866.43	1292.52	6473.48	2826.45	3318.29	3070.56	1396.47	1659.19	1829.05	2760.18	2379.04	1703.42	1775.31	2197.93	1761.59	1367.56	890.96	774.33	717.39	463.58	950.32	1399.57
837			10072.87	118873.52	1893.35	1337.49	3408.36	4313.51	2050.81	1507.66	1000.30	2863.52	3434.05	1921.48	3675.77	3659.97	1697.72	1824.28	1239.58	3520.95	2143.01	1812.67	2818.67	4144.46	2328.81	1806.07	4420.10	4318.46	1316.00	1088.50	1285.10	1374.82	1722.76	708.41	1501.64	1122.66	2639.98	4605.97	2308.67	734.91	1288.26	1411.83	1123.17	1851.05	877.41	559.46	871.22	1785.19	1101.28
838			8302.79	322094.50	30187.38	25318.36	13553.00	9087.47	7359.57	18291.66	4934.57	4103.74	5363.36	10720.36	6931.35	5953.67	5704.56	2875.52	5863.10	5369.32	3931.17	4596.96	2749.39	3254.31	3662.27	6298.88	4718.54	2211.09	5664.48	2615.13	2097.23	2162.10	4222.31	4090.24	3073.07	2021.34	2842.38	1912.86	1750.27	1149.11	981.01	989.16	1347.98	2613.30	2511.47	1232.50	2377.46	1915.13	548.47
839			18645.43	101177.24	5484.16	17257.73	12772.51	15100.59	9318.45	6053.15	5231.91	6229.92	9897.90	10088.37	11526.95	5592.64	3444.64	3680.64	6819.47	7202.30	8013.21	3799.90	3426.49	3130.90	3741.22	7390.95	1388.84	5122.25	3090.74	1843.93	3190.54	1529.19	1135.82	1699.29	1052.38	1762.30	1907.66	3236.68	4837.37	2579.76	1616.69	3761.08	1803.20	1022.66	1202.78	810.54	3412.89	3812.54	1671.28
840			6571.74	89887.73	10646.68	8859.96	10869.30	5417.10	6500.41	7243.28	4842.04	2616.07	9005.08	5007.44	3017.63	3186.92	5125.01	1964.08	1274.95	2265.60	1486.41	4289.57	4783.33	2951.14	5370.93	5338.74	3428.35	2407.00	2356.07	1837.50	851.93	1387.14	1227.06	1624.05	690.09	2080.93	2312.18	4100.38	6270.38	2771.23	935.26	947.36	1107.25	1962.78	1715.89	285.69	723.17	282.27	555.75
841			8551.57	109800.53	6140.89	4993.32	4326.26	17005.63	13805.34	4288.75	13077.86	7994.32	7373.09	7040.90	6507.64	5197.20	6666.16	4084.89	2485.21	3133.52	3598.57	11873.22	6934.61	13017.94	11224.90	4322.40	1847.06	2107.36	2299.28	2185.16	3185.35	4794.70	3482.10	3068.79	1393.52	587.84	4255.89	5391.72	1161.08	1494.30	1287.17	726.42	2373.15	1924.85	776.04	1335.62	2489.53	3734.15	1454.08
842			15751.66	81025.26	6385.41	5070.92	2581.49	2926.79	7897.59	1943.87	6787.77	2874.69	3046.65	2607.66	3260.22	3655.55	6069.98	6095.87	3357.68	3533.47	3656.49	3800.23	1715.87	2704.34	5115.62	1676.93	3293.14	3640.04	2318.43	1985.31	3068.06	4033.28	3605.93	2397.39	1002.81	1157.81	1485.92	1454.27	1397.56	1436.42	702.31	656.63	627.66	1057.65	1180.57	1043.02	608.83	494.26	430.85
843			19483.97	132071.75	24244.11	11266.09	32147.96	6819.81	11818.69	23543.65	15939.98	11449.62	23029.47	7746.41	11746.99	9421.99	11673.27	15662.98	14107.18	5865.41	4457.56	4745.03	10702.25	6983.36	5805.30	6628.54	8319.37	10389.88	12636.67	9020.98	5168.06	6510.45	9468.79	8799.58	5433.82	6462.61	6272.58	2752.75	2334.14	1793.83	2586.24	5262.15	4902.34	1860.81	1851.44	2786.14	3180.24	2864.59	3007.78
844			21247.82	125236.94	7769.16	6566.43	11569.22	9986.59	9589.98	9347.32	8165.54	6529.31	4452.29	4586.80	2745.63	2219.90	15461.13	11587.16	10922.11	8171.40	2925.41	5103.76	2528.26	3730.86	2589.32	2259.73	4394.95	4234.89	1669.41	4587.45	3277.12	2093.14	1883.20	1268.95	1616.32	3634.81	2019.17	403.67	1126.82	1743.71	1296.73	1247.85	2030.39	2102.30	588.27	1689.30	1507.54	520.43	345.65
845			4025.25	147536.40	12576.88	10373.63	6659.17	7956.13	4525.77	8832.47	5658.34	5671.37	8017.29	10971.15	9064.81	2482.54	4851.20	4265.30	3002.53	3339.26	3240.45	3366.06	4860.54	5735.98	4323.84	7604.93	7751.30	2360.66	2628.80	4082.02	2457.76	4631.96	5687.62	4161.56	4313.63	3554.39	3040.94	1761.18	1262.43	1647.23	2436.92	2033.41	2038.72	817.76	1073.05	2446.84	1668.35	504.85	579.99
846			8346.78	215554.42	14088.25	9363.22	4215.35	4437.94	9535.92	8652.49	6193.09	8459.99	16132.63	16959.36	15896.10	13008.40	8101.02	14439.90	6272.67	7331.49	4086.03	4179.26	8932.48	7536.37	6561.08	5464.65	5305.89	5357.92	3505.43	3965.43	2519.65	3060.69	4818.50	3636.04	3862.39	3563.10	1989.86	2818.27	4257.83	1741.72	3243.56	1361.02	2649.37	2261.62	2032.30	1864.60	2160.70	1233.63	1074.53
847			12787.91	258967.76	8040.56	10546.98	5201.34	7758.94	5219.59	5705.43	2987.39	6407.89	6171.51	3029.69	4363.19	2622.89	2332.16	2391.53	2388.58	4096.48	3669.68	2832.39	3878.59	1919.02	4578.58	5367.12	1789.13	3606.69	3935.16	1781.54	2983.84	2739.55	911.55	928.94	2872.53	3681.29	2846.56	1362.88	1204.16	1268.61	1698.04	1102.80	2337.64	1799.29	769.65	400.96	402.04	794.57	876.06
848			20384.00	340652.62	25651.93	27086.11	22082.52	7326.40	20642.04	13017.88	4833.00	19226.18	16524.75	12870.81	6584.95	4863.01	4914.09	9974.54	15065.28	8974.28	4505.82	13798.27	11646.44	4722.56	3069.82	6601.27	2515.58	1454.44	1866.39	2589.53	5078.52	4214.46	2888.06	950.72	1882.94	1838.07	944.40	1052.58	741.90	475.57	647.10	625.83	698.77	861.71	273.79	509.68	204.21	359.93	495.75
849			10172.82	132761.82	4344.91	3340.19	2239.41	1230.44	3621.63	3915.57	4426.97	3269.84	2360.48	1502.17	2312.56	2662.77	3561.35	3437.99	2700.39	2668.68	3299.96	2449.61	3776.39	2067.18	3350.21	2218.42	2309.16	4105.26	2580.73	3256.43	2098.04	2135.94	2292.72	4445.94	4376.21	3967.29	3084.82	3871.83	1658.67	2115.17	928.49	1235.68	2105.64	1837.05	1440.01	3026.69	3385.75	2169.49	2450.44
850			17676.89	205918.46	50736.58	35387.50	27896.30	37083.07	47224.80	54833.05	62927.18	38847.73	26940.87	31366.16	35052.01	42386.11	28703.28	24951.02	15502.04	19202.16	17364.27	19972.39	24503.66	29823.86	40291.41	17559.44	12977.60	9630.31	8345.05	10189.61	13201.43	15219.91	7997.80	10230.53	9108.99	6393.27	6481.39	6368.02	4168.11	4833.83	3133.72	6059.38	6385.31	4450.44	4086.26	5159.33	3447.58	3306.62	1994.06
851			6414.24	192289.93	10922.28	11652.76	20079.60	13105.87	6389.09	5017.15	15597.83	9408.33	2814.74	2267.20	3342.14	6196.04	5292.69	3539.71	3780.13	5653.91	2140.81	4571.14	3843.37	2220.47	3076.13	3180.06	4378.56	5386.00	5081.44	5009.08	3836.21	3918.46	1910.08	1033.44	1291.06	2404.91	1850.20	520.97	1297.94	1561.67	1233.43	655.23	305.20	1207.57	1958.09	950.83	887.28	739.31	400.81
852			5134.45	164251.25	4746.33	4101.24	4145.98	3772.00	4002.02	4223.30	2352.00	3842.40	2508.33	2752.18	4472.15	4213.09	2422.40	1294.52	1440.54	1437.23	1138.59	907.35	3027.69	1533.40	1832.29	3072.16	2287.67	1462.63	2489.91	2682.92	1403.98	798.84	1589.41	1107.16	3355.70	3799.82	2184.09	977.36	1655.64	1638.77	936.31	1574.13	1338.32	728.83	906.68	1420.43	1852.99	1166.52	265.63
853			8965.18	23172.94	5541.70	5207.77	8341.44	4468.20	6377.51	7057.24	12349.90	3469.47	1602.44	4174.29	5593.02	4544.12	2129.20	4235.81	4372.90	2222.30	1675.90	2613.06	2906.52	2189.00	2917.75	3028.86	3069.60	1944.27	1328.89	2701.33	1690.95	1584.07	1932.80	1832.78	1222.54	1591.99	1770.92	2218.85	1890.35	1744.32	1161.27	913.73	636.88	682.93	355.68	914.17	572.01	636.69	503.27
854			19430.65	285722.56	13556.62	18016.48	7345.87	10995.38	22862.66	20723.06	8652.87	11802.82	8679.81	9599.91	11425.53	5253.57	9283.02	14292.11	6022.05	5105.93	18803.69	10458.77	6353.35	4764.00	13802.71	7432.02	3766.24	5561.70	4675.82	3405.38	3519.52	6694.91	8484.82	5447.72	3062.49	1962.11	2530.72	5009.39	2985.04	1408.83	3231.18	2258.93	2798.71	1533.27	2064.38	1024.12	1046.80	2057.98	1642.72
855			10873.35	629295.37	19515.81	5917.71	20728.14	29848.16	16614.87	5769.07	4536.44	18723.33	14941.37	14079.38	4003.58	2401.06	6559.67	5433.53	7337.91	4223.81	2977.17	3244.19	1185.49	1752.57	1095.83	2567.85	5172.85	2120.86	7920.28	12908.13	7058.04	5677.41	1706.55	1634.49	4002.86	1973.88	1332.53	683.95	635.69	940.63	854.72	1120.32	1063.18	997.13	1505.05	998.05	797.12	1089.31	647.88
856			14486.24	92923.98	22902.21	11498.49	21679.84	19146.32	16821.54	17347.36	6295.19	4557.39	8327.32	8294.93	6298.04	3738.90	4390.59	2615.64	11520.18	14351.08	10125.96	5628.34	6316.51	4696.08	7051.35	5263.96	3101.37	4307.12	3357.16	2934.96	3856.56	3769.82	4707.46	2867.13	2206.47	2845.95	2775.60	2447.89	2360.92	1601.68	3307.71	3617.24	1581.67	1325.70	1635.90	1588.83	3511.22	2272.49	1094.09
857			4613.24	102091.97	17923.00	15543.44	12124.10	7734.05	3379.37	5520.10	3771.75	8889.39	15651.02	4342.09	1637.46	1884.43	3408.05	2280.89	2851.12	2119.47	2325.90	4809.06	5698.02	1692.07	1767.52	4557.05	1243.04	2146.13	1511.91	7255.93	8582.44	4998.68	1438.80	2851.12	2709.61	1027.61	1241.56	1953.39	1925.43	1838.27	1761.92	974.36	1003.46	932.34	1041.86	1333.73	1291.04	1175.60	827.34
858			13126.26	209534.60	12996.44	7407.54	13873.84	6193.18	5140.30	8109.55	10692.97	11399.10	6193.44	5674.16	5924.64	6605.29	3346.98	3495.86	15422.81	9579.48	6060.83	5304.19	5620.43	3674.16	3036.90	1473.10	3732.74	4389.92	3064.00	2344.49	2084.18	1444.96	3466.05	2926.92	3381.46	2924.22	3212.66	2537.16	1026.53	2231.44	1813.50	1450.92	3086.42	3548.79	2053.84	3174.00	3812.41	1929.16	1340.43
859			43184.73	143949.12	60884.26	88272.03	57329.12	51878.12	22547.29	19099.06	26044.45	33626.31	42247.53	44970.24	28993.76	29055.96	30696.40	39165.89	32802.07	29000.62	31583.70	28863.88	16020.64	23889.02	16826.67	15158.46	12766.79	15327.43	11742.28	19484.58	13326.67	16338.23	10024.96	5347.83	9124.86	19100.62	7527.93	6793.79	8143.34	11187.46	8628.68	2183.21	4043.64	4260.04	5215.97	5629.51	5337.46	5052.99	3741.35
860			7713.30	73870.47	9036.38	6586.55	10048.41	10334.67	7627.44	6405.46	5590.14	8738.94	8532.79	5503.25	7941.40	7158.19	7617.47	9037.95	13676.11	5626.58	2507.76	4259.20	4111.83	2791.80	3121.07	4409.62	5538.62	5207.00	1107.95	2592.51	2044.61	1992.00	3673.37	2966.69	1821.28	1822.70	3070.91	4831.84	4096.36	1586.66	906.39	1485.04	1398.36	1407.49	1007.66	1536.67	1317.46	689.13	734.36
861			11849.47	200029.87	35825.66	24116.75	35198.35	20963.62	15230.40	30673.13	17688.02	5931.32	4271.27	11694.20	10484.40	14470.89	7818.96	9935.58	11545.81	24594.67	29379.56	14064.97	8862.75	8146.51	5219.93	7661.22	8915.54	7310.97	2774.31	5622.24	6048.47	5254.49	8553.51	9552.46	3482.73	3089.80	1696.15	4557.65	2865.85	5741.22	2419.63	2885.20	1705.02	1550.11	2849.79	1630.05	1926.60	1527.40	1045.45
862			11121.48	759538.62	15973.55	7668.31	6067.22	3798.53	12623.81	27083.39	18531.31	19061.90	7321.75	12400.26	18181.72	4453.18	6220.97	12492.26	11760.36	8782.64	8905.38	10882.90	6588.93	17635.82	19722.31	10438.66	2963.71	4415.43	18103.09	15788.90	8435.88	8476.46	4521.74	8868.89	5738.97	5620.27	2826.48	2946.67	4788.11	4807.65	2601.92	2083.90	2517.91	2398.65	1845.36	709.89	1570.73	1648.83	1238.61
863			12644.17	133054.76	6943.97	2395.29	5970.10	7575.41	4854.93	3752.41	4051.57	2255.20	3526.20	1723.85	2777.02	2409.98	4035.85	4334.36	2734.82	3288.18	2937.76	1569.97	2553.46	1818.53	3323.96	2362.16	3768.84	1990.44	1293.67	1720.01	2162.88	3604.98	1580.89	1791.84	1924.43	1780.48	1782.67	1413.04	1048.90	861.03	590.01	1270.03	615.37	1036.44	1545.64	920.52	478.68	1105.37	701.82
864			16750.74	314377.31	14642.74	2917.57	10454.80	9453.73	4907.42	6900.41	3107.44	6125.92	4804.92	4076.34	5356.08	4554.04	5415.90	3732.25	5561.52	4791.13	4750.70	1069.48	2427.61	1510.95	1772.64	4275.74	4179.75	2406.85	2391.12	2387.80	2149.09	3046.01	777.68	1030.88	868.14	753.20	1890.69	1221.34	663.79	479.70	378.85	481.42	803.51	1053.69	964.74	973.44	1120.92	992.07	577.45
865			15210.20	74092.15	8273.02	14910.84	14779.67	21228.08	6371.98	7276.48	15873.39	8962.74	7788.75	10371.30	19322.74	12099.49	4979.85	5108.77	9645.58	5640.75	4293.05	6288.14	5828.11	5340.71	4430.63	2413.16	3286.13	8998.98	6481.99	13060.52	11937.13	5621.44	3449.34	3738.96	5483.81	5856.87	3625.02	3462.67	3415.47	1579.91	2213.31	4254.16	4293.00	3789.26	3336.64	2883.53	1781.29	1249.60	1190.10
866			86987.82	193562.29	60976.42	30287.94	30058.43	37560.10	19181.40	18936.98	35288.57	59375.91	35915.21	65422.33	76309.19	39318.80	10159.05	26672.36	24160.05	16121.92	7020.19	5042.18	4816.95	14616.25	41179.82	18239.65	22971.03	14043.37	14594.77	6261.43	5319.78	6938.51	2107.70	4316.55	3641.71	10384.72	8916.15	3401.42	2218.42	3934.71	2456.62	2159.67	2549.29	4482.25	2681.47	1981.84	1615.38	1269.07	3622.90
867			12538.73	193557.87	20605.01	22544.17	10696.19	9571.17	12178.17	18929.92	16034.79	6249.44	5698.27	6698.58	13015.52	16592.91	11805.62	14039.46	6185.27	10074.41	17713.33	11541.96	13059.67	10185.26	11110.77	11708.27	11267.27	8890.31	14331.02	7291.66	11213.67	10933.61	6430.48	5792.37	8253.76	6957.40	3686.74	3632.07	6295.78	5241.24	4082.65	4002.89	4606.50	1923.23	1803.69	2148.95	1034.89	1814.59	2091.82
868			13001.72	199499.71	36541.63	12103.48	16211.63	28356.47	12835.74	14478.43	7077.05	13948.52	11304.04	7596.31	10883.97	9409.44	23496.04	4065.78	6255.10	8643.75	11105.82	7946.80	6429.08	3953.70	3902.17	5052.34	5394.16	3806.51	5130.29	2203.21	1354.78	4203.06	3027.70	1312.59	3836.06	4788.81	3409.34	4524.40	2264.50	904.27	1472.91	1507.65	973.35	1623.17	1020.63	1521.34	1799.94	896.48	367.97
869			23926.44	95571.14	14095.47	4709.85	2228.45	5115.21	7794.03	5295.81	3694.84	2444.28	5032.24	2125.85	5705.31	14939.75	18493.23	2130.49	2938.94	5295.26	2711.12	3978.62	3939.73	2772.95	1710.26	2092.21	4020.30	2672.16	4022.45	2642.85	2121.96	2457.36	2823.38	2247.76	3375.14	1775.74	1211.14	1925.76	1681.67	1280.69	1763.21	1729.56	2032.82	1697.56	1150.54	1146.48	843.44	552.41	2509.82
870			17254.50	166816.75	23009.57	23777.56	34207.64	17576.07	23720.72	10426.91	8253.30	8689.37	9787.96	16625.73	11030.60	7737.33	5127.29	3842.72	10103.59	15451.03	10226.94	7193.12	4471.84	9822.55	15112.71	13671.99	8929.54	5262.23	3012.54	8474.11	8942.66	6106.93	2687.06	3733.75	3677.73	4581.00	4638.91	2924.99	3623.85	4947.63	1590.24	2255.65	1435.10	1731.76	805.64	2092.17	1369.40	1057.65	839.05
871			11818.05	132685.34	14295.04	12195.24	19767.00	16216.35	10708.24	13091.34	5909.21	5307.81	6698.08	7319.07	6310.90	5483.25	2791.83	2656.60	4312.34	6198.85	4930.57	4390.08	6348.49	9002.66	5246.82	3924.91	4589.01	5641.16	2405.49	1774.68	1901.70	2629.44	2793.81	2027.23	1925.53	1829.21	1434.25	1715.48	1138.09	1056.29	1079.44	519.98	490.43	920.53	1434.38	790.23	662.69	421.03	615.26
872			11215.55	149236.10	11745.33	22594.45	10576.62	17334.09	20283.95	14581.22	7992.94	22414.09	20842.01	13273.53	24889.70	14268.10	4907.18	6981.04	5024.85	5557.16	3305.42	5766.43	5082.01	11388.56	8220.03	4464.77	1652.36	1689.45	3463.91	1262.59	2462.58	5021.68	2849.55	3267.01	2749.88	1755.52	1613.52	2915.25	1671.53	911.87	1386.81	3079.87	2016.05	1186.03	1286.71	1217.97	520.91	634.86	440.09
873			6111.36	116189.87	15460.85	25149.32	19221.95	18186.28	8538.75	13785.09	20810.73	11410.04	9206.72	9886.71	24679.95	17511.30	5865.66	4551.55	4295.48	10558.52	15261.19	3319.27	5188.29	8174.56	5248.52	7693.22	4112.15	2827.14	4140.58	6852.75	3577.16	3089.03	4811.74	3260.05	1884.53	1607.21	1734.37	1410.90	2434.83	2051.86	2003.87	2016.21	1833.06	2715.34	2817.23	2222.41	1241.92	1476.75	1033.24
874			8954.13	234514.43	7475.02	4048.44	9131.09	6286.94	5780.81	4297.13	3620.26	5150.65	5084.77	4508.40	3126.40	1014.01	2887.51	4891.60	5300.31	4430.27	2737.72	2193.50	1573.00	1949.17	1731.87	2662.75	2525.48	1076.42	2117.19	2780.21	2810.13	1872.81	1698.76	1232.96	1631.99	1797.28	2429.85	1671.27	771.17	535.92	447.50	779.88	1286.94	1666.18	915.59	515.54	888.14	638.87	461.45
875			3291.68	90339.21	4766.59	3350.18	7138.53	1877.86	1639.15	1790.63	1766.41	4898.78	2869.59	1083.88	1402.65	3722.39	2560.62	1524.32	2852.26	1662.67	909.07	615.18	2148.87	1792.96	1700.54	592.81	1718.24	3353.63	1815.42	1220.01	1531.61	1956.47	1447.54	1593.16	883.17	896.72	432.53	1130.84	1567.77	1860.12	909.05	255.88	671.63	587.14	494.64	874.86	854.99	1139.28	1129.64
876			3971.38	154385.98	12071.81	19184.39	15294.62	11820.60	16909.11	10794.53	21704.27	12379.76	5374.53	10784.40	13049.79	18624.77	10415.08	12596.49	14626.03	5308.88	5345.62	9834.03	18506.94	5525.49	2409.01	5976.97	8170.19	10689.04	7772.32	5901.74	10441.98	5902.75	6736.45	2922.16	4733.88	4979.76	6043.46	2316.01	1581.00	4340.71	4661.78	1618.04	1158.50	2630.04	2533.38	1507.18	2912.30	1407.68	1026.26
877			17024.33	170229.57	21979.21	15711.60	19800.83	16466.82	13190.72	12946.62	15066.60	2774.58	11677.59	10550.75	11079.05	7034.32	7744.95	9846.65	14618.29	18289.39	10475.34	6931.93	10510.04	5674.15	7547.92	6410.09	4687.97	6609.89	5311.66	4212.36	9001.72	6469.10	3738.40	2223.54	1609.05	3288.69	4139.44	3414.50	3448.20	2500.09	2304.55	3192.70	2391.48	2038.19	3452.70	3072.01	2501.11	2010.45	2344.21
878			3539.37	145309.21	7198.25	3273.19	3041.10	2730.78	3824.08	3333.04	2336.56	2345.89	2574.27	2396.09	1827.54	1693.57	995.28	2618.59	1330.84	1101.25	960.55	1623.80	2150.93	1020.93	1767.57	1769.06	1921.07	1761.83	1487.29	1455.73	2134.39	964.59	1322.39	886.29	1341.98	923.00	699.72	802.64	1685.97	970.88	696.66	1266.46	1209.99	1161.12	1081.49	1601.65	1436.96	538.99	800.66
879			8398.08	377961.18	48979.64	61688.44	36488.08	18629.92	12395.33	6190.68	13902.95	10236.70	12778.81	17642.73	12794.86	10890.60	13944.86	10520.54	8036.41	8217.30	7061.65	16216.73	28589.64	22108.28	12910.47	4942.63	1624.08	1055.95	1867.68	4427.64	9701.48	8696.81	8977.15	4544.86	1833.94	4857.63	3910.46	1485.46	1645.22	2776.27	6020.34	1955.82	1486.47	1572.87	1802.08	1204.64	672.90	769.49	1777.39
880			7566.84	219600.65	6337.36	5008.23	6243.30	10395.42	5684.66	2915.52	4792.04	8554.38	11153.85	7210.00	7173.38	5817.86	5586.77	5807.52	1856.61	1108.83	997.71	1751.89	2650.65	3868.04	6715.74	8796.86	6159.38	3733.38	3546.10	1091.43	1310.24	2219.47	4672.42	2941.64	1970.76	2270.15	1805.64	2032.12	2380.89	1475.18	353.14	461.98	1965.42	1279.41	618.00	809.43	805.10	560.29	308.58
881			16587.74	159200.73	16748.61	16034.52	23810.28	19844.23	19763.50	27470.10	5606.37	2471.91	2411.43	10659.30	6784.13	5663.55	8368.42	4660.76	5756.91	10082.54	8206.59	12541.97	11029.56	2462.61	3275.37	7084.18	1008.15	2438.62	1454.60	1754.26	3097.80	2111.14	1251.27	2242.57	1434.85	2079.93	1857.95	1793.40	2061.29	931.81	813.48	459.39	944.34	897.29	378.51	341.18	395.60	605.40	1154.10
882			9445.25	80971.12	11506.16	11618.30	5867.43	5714.79	6577.21	16523.55	10012.33	4342.47	5261.18	6335.54	6037.58	4812.35	6444.60	4996.48	3034.17	2763.38	4132.46	6308.12	3805.04	6446.45	2706.54	1234.60	1907.34	2435.22	2651.47	1869.52	2640.59	4367.20	4579.37	4131.86	2245.98	1427.98	2631.92	5664.49	3035.43	2341.49	1859.14	1611.98	1601.40	909.21	744.79	1020.67	897.12	812.21	227.38
883			5141.19	147160.57	22572.30	17735.69	11541.17	6549.66	2817.67	4545.51	7514.89	8500.50	4585.54	6722.34	4684.40	3479.12	5935.21	10032.03	8686.37	6174.03	4843.91	7350.89	3374.79	4154.63	7518.88	5219.32	4331.08	7903.93	5407.74	1603.37	1665.61	1866.87	1440.07	3433.45	5045.86	2593.84	1016.00	2824.45	3289.22	3204.07	2517.30	1660.99	1237.13	1113.37	584.79	739.16	1218.41	1887.96	1696.76
884			8633.77	42118.04	7202.58	1042.24	7061.25	4185.34	2927.68	3387.57	1345.63	1037.68	1182.59	908.57	1359.18	1223.81	2792.38	3864.87	5999.31	5190.70	4083.28	2445.39	1931.67	1668.27	657.36	1731.69	1389.23	677.94	1097.67	1477.87	1620.50	2226.90	1844.30	1765.04	941.48	679.67	445.16	1354.64	851.05	917.14	660.97	554.92	1068.46	414.96	796.05	940.95	680.98	388.13	449.69
885			7890.13	127844.60	16618.03	12777.59	6140.10	5880.38	24799.33	6844.76	9661.11	4536.21	3881.80	2818.20	5974.96	4782.43	2753.49	4699.33	5159.75	9004.91	3196.76	6006.01	3380.54	3929.11	3264.61	7133.27	6634.80	5603.31	2853.13	3284.75	2095.87	2225.53	1435.71	2789.07	3755.26	3542.92	3168.13	1741.16	1202.37	876.70	430.08	1176.35	1278.49	1123.00	630.43	1220.84	1296.64	1562.66	2390.42
886			6654.75	163076.50	27126.98	16341.36	16204.03	20876.06	5032.06	20341.45	18488.60	13735.74	14862.24	8733.73	12628.43	4039.71	11355.52	5651.36	6935.43	3944.20	4271.06	11529.68	7120.35	9565.57	3620.35	5738.73	8314.56	3446.83	5107.07	2940.00	3226.21	3887.62	3709.42	2202.60	5442.12	3446.16	1706.14	2175.35	5846.85	5130.28	1865.12	4963.59	5218.54	2701.27	1266.75	1245.87	1556.02	2217.42	992.87
887			18439.06	132646.43	35364.22	10931.94	15815.73	23744.10	11307.08	4529.24	13755.09	31260.55	15981.79	7264.27	15554.58	14728.55	14920.14	8150.64	6972.09	5233.94	6483.09	9781.87	10378.03	7754.80	4933.24	4910.96	3785.87	3179.49	2752.13	2991.47	2200.23	2939.58	3689.31	4422.83	2596.01	2052.83	3460.59	2293.58	4230.67	1400.75	897.23	2374.42	2337.45	2086.19	1571.30	1103.53	2528.11	1444.45	933.25
888			40675.70	278466.71	19723.65	13866.06	7479.21	3715.09	10623.30	7472.48	6315.54	4895.33	7070.75	2670.82	5423.26	4211.41	5040.73	3457.11	2965.27	2658.10	3485.94	1758.57	1541.15	2330.04	2522.93	2059.09	3910.29	2382.32	1616.45	1799.53	951.41	1871.25	2063.06	1578.93	1960.94	2028.90	1591.47	1954.17	828.82	911.46	1429.39	675.40	705.14	490.16	449.03	394.92	552.59	599.94	543.39
889			14340.67	265444.90	10375.44	6806.34	8602.28	13938.77	6924.75	7896.78	5770.11	6655.92	7092.50	8128.21	3363.40	1631.76	1830.97	1809.59	7597.24	3853.60	2081.78	1024.41	1346.43	1828.77	2943.56	2680.75	3001.54	9493.53	7710.77	1551.59	1387.20	1830.39	1164.81	1273.08	1566.58	1124.29	1062.12	798.46	281.57	792.97	556.94	604.31	609.30	339.20	231.68	505.39	747.47	331.73	235.48
890			6509.61	158577.90	6104.00	1666.60	2363.92	3214.40	2413.91	5018.53	7534.81	8568.22	2401.53	1610.22	2088.63	4040.35	2139.30	4972.11	3003.53	1357.76	2580.57	2259.31	1471.81	1947.58	1486.21	850.71	1146.15	2233.11	2464.65	1142.69	817.82	945.48	898.72	614.13	993.31	1427.30	853.89	1457.61	1135.18	902.58	646.50	636.01	949.21	609.38	465.63	949.00	875.74	397.27	357.28
891			24313.33	169307.26	21793.25	24410.77	28058.69	17385.15	5996.51	6524.30	5503.88	9288.55	4992.83	9235.88	7728.18	8756.86	10700.38	4341.21	3648.81	4988.37	12075.00	14015.05	7904.15	6864.23	6073.59	9692.21	3768.56	2552.29	8505.06	15412.28	6425.03	9518.34	4798.12	4047.28	5457.52	2290.45	5595.82	5269.73	3337.79	5411.25	3743.47	4774.38	4224.30	1675.01	1416.44	1161.71	3467.05	2482.35	1575.57
892			25814.52	102050.71	30287.79	26228.12	29434.77	35984.40	31306.28	35123.00	13368.58	13277.47	32338.74	34044.80	12067.88	13876.09	32669.50	24518.52	9856.13	10206.17	8939.51	7094.59	3658.69	3731.93	5254.45	4758.31	6715.92	4894.49	4701.07	8429.28	7259.93	5276.76	2240.59	3669.84	4270.69	2369.54	3177.66	2923.10	2684.31	3259.60	2457.81	1346.30	4071.17	2131.80	1606.68	1352.15	1792.94	2000.88	1602.35
893			22044.24	46153.43	25080.28	8927.00	10364.72	7657.40	8208.46	15821.94	6245.12	10806.01	11250.42	6038.61	7676.62	4298.89	3076.06	6266.51	9964.68	4358.70	8174.96	6096.95	6492.84	6607.32	8069.92	9187.12	3351.22	3268.46	4876.01	4003.21	3255.00	2913.23	6038.96	9033.13	2402.59	3246.18	6785.88	9547.67	4150.58	5517.15	4788.58	1893.52	2751.47	4574.12	3378.65	2947.58	1250.74	2347.62	587.48
894			8116.82	88552.50	13787.57	10725.54	11074.89	9040.32	9096.01	6219.48	14150.92	22440.93	31926.59	20535.75	16715.15	9490.68	4644.37	6675.10	6100.87	9024.01	10216.15	3957.08	5316.85	2158.89	3245.01	3432.07	5138.57	3915.33	4531.19	2424.02	3413.00	4865.67	3991.41	2919.14	2535.64	5362.19	3409.97	1900.30	2475.32	2242.25	2070.72	842.13	1410.10	1274.87	1396.40	1914.37	1345.88	1521.45	930.29
895			20380.43	952329.06	66788.14	33464.31	22059.41	12219.04	30104.16	27923.26	11400.52	17025.34	16846.88	29664.89	5320.11	24188.31	26780.96	22175.94	7952.25	17045.26	17517.19	12000.62	12242.98	7271.10	7855.79	12331.76	13699.44	9546.35	9401.94	6605.87	9673.45	9761.18	7469.49	4228.04	6459.13	8720.91	6233.25	6676.23	7431.61	5812.82	6108.19	4723.68	4590.43	3099.61	2612.26	1279.83	1274.59	1452.55	1932.39
896			9502.78	196157.42	11142.30	10087.32	5571.94	9923.19	16074.09	21577.60	11590.87	6736.89	5504.24	7049.99	6635.10	4828.00	3815.31	8318.87	5590.48	4587.56	7908.93	4494.34	2319.59	3059.72	2250.47	4067.80	4294.96	3593.88	5307.00	4543.91	4963.71	2730.58	4772.81	3551.39	4380.37	4454.17	4228.19	3690.19	1637.26	2548.37	5230.80	4161.48	2449.85	1999.80	2009.05	1713.15	758.16	415.39	1807.19
897			37264.55	299992.28	66369.07	43311.18	59417.97	34818.92	26901.60	26534.13	38803.31	39541.74	36327.94	40446.75	33062.39	36885.25	45481.03	31123.42	33670.40	18535.76	31853.54	12692.28	16035.43	17349.20	18528.36	23487.07	19676.04	10934.81	16978.25	13982.47	12206.81	9776.22	13988.62	12403.10	12135.44	17218.68	11033.41	11914.21	12963.16	12644.53	15644.33	5232.32	6756.71	10906.32	8129.53	2665.47	4179.07	7558.76	8835.37
898			15357.73	186629.26	24323.58	16062.86	9836.19	17436.37	13398.04	5374.40	11242.24	7268.73	2724.22	9624.97	14509.94	4437.57	9471.18	7732.39	10193.74	14658.36	10908.15	8346.71	9350.34	3302.27	6919.51	5746.85	2751.86	1264.93	2362.56	2524.56	2319.62	2489.16	1048.89	3357.29	4904.07	2320.67	1088.11	1890.65	1202.75	5256.88	6030.21	2055.61	1658.65	803.75	1873.88	450.91	379.62	645.85	1501.42
899			13201.31	391428.56	46565.62	18546.92	22277.20	26171.86	7514.91	8246.16	6568.70	13520.32	13831.34	14178.76	6924.32	5925.67	9065.49	14406.26	13777.86	19817.90	8247.91	12366.66	10670.30	6101.30	9763.43	6988.72	5476.70	3149.05	9318.21	8782.99	2564.01	2504.64	4505.51	5994.08	4388.60	5759.35	5593.47	3269.13	1363.43	1609.62	1447.28	1620.96	1350.01	2471.93	2071.24	960.16	978.37	1071.96	1269.73
900			14825.86	201755.84	6804.30	7188.25	14019.58	10728.59	9791.24	8292.89	7692.39	12283.98	12258.57	20706.56	13346.47	5750.81	1955.04	5074.25	8647.19	10537.39	3391.04	6523.91	14104.25	6632.83	10449.60	5642.77	1780.34	2179.99	2545.32	3637.16	4163.74	3491.34	1934.88	2439.81	1126.95	2936.95	3001.40	3926.32	3513.29	2725.27	1629.49	1346.71	1855.61	2254.71	1112.06	873.53	1898.08	1592.55	822.70
901			6139.35	264041.15	12675.14	7996.92	4678.68	3986.24	5830.14	3173.26	5551.86	5045.66	2312.64	3418.61	4703.66	6895.51	3438.05	3968.74	5931.70	2810.28	3695.10	2205.02	4216.30	4597.24	2455.26	4816.49	3713.83	3048.31	3379.73	3259.60	5781.95	2848.97	1779.87	1831.77	2079.08	1971.77	1660.13	1227.89	1672.77	1390.78	944.77	1129.08	804.06	324.89	1141.82	1941.43	575.36	909.88	845.14
902			14166.87	370733.50	45452.92	24652.73	39248.35	31015.99	16032.58	19728.86	13384.68	7490.19	9155.00	7653.49	10765.73	9502.72	7440.05	10085.83	9382.58	9792.49	9928.79	16036.23	16532.25	10358.14	5748.01	5656.39	6096.33	6591.67	4160.83	2792.22	4145.23	6528.14	3623.37	1844.30	3705.08	3811.89	2574.12	2920.86	2143.17	1107.11	1861.40	3060.21	2276.52	2399.78	2218.11	1800.62	1822.88	796.89	454.97
903			37175.48	424399.21	69083.28	43461.67	26370.49	38843.28	42066.05	61874.96	42227.17	34857.39	25744.44	29788.49	26127.00	13917.77	12109.77	21623.83	31667.82	19594.83	18417.25	16499.72	17302.42	20992.47	31733.99	23127.73	21993.90	17167.76	20849.50	14513.45	10703.54	7471.86	8636.65	7958.16	9488.21	13092.96	8719.81	9131.28	6898.21	6300.87	6872.85	5125.99	3637.63	1686.61	3617.82	3138.26	1123.74	2850.52	4211.41
904			10865.61	80322.93	13434.17	14253.92	9445.88	2969.98	3903.22	6062.25	10887.17	9440.63	7800.44	4665.45	9385.61	11231.60	3811.76	3326.43	7195.07	5767.30	3288.47	3503.76	6442.44	4850.06	3959.09	4715.05	3109.17	4142.40	3201.30	1814.68	2194.30	1360.88	1585.31	1629.01	2656.79	2522.63	2411.48	955.21	1988.91	1809.90	2647.25	1646.62	900.99	1385.35	1587.54	1145.80	567.50	444.17	593.33
905			9770.37	204771.15	6207.82	9987.98	16454.27	9397.09	12297.00	9321.98	4973.51	3767.74	3610.62	5011.19	4587.50	4349.79	5659.10	6287.19	5844.57	7056.71	4430.11	1819.06	1865.27	2260.11	1598.48	4248.23	3952.89	2447.67	1518.43	1357.71	2790.31	2261.45	1615.38	1610.98	1401.85	884.22	655.83	489.73	644.25	652.82	1204.81	615.44	1290.98	1602.69	1218.43	529.63	365.58	304.43	681.12
906			10712.42	164179.59	9260.94	26323.29	37233.84	32054.23	22464.19	8989.11	3883.59	16268.26	31380.67	19233.92	8726.33	14090.69	13088.91	8468.04	16171.48	12818.57	9109.79	11400.56	10963.30	5850.47	7405.31	14903.13	9143.01	3206.99	7422.66	9560.44	5330.25	7729.48	10380.09	9020.88	7466.74	6576.15	3331.24	10233.11	11837.91	6066.94	3419.08	3168.91	4884.46	2222.59	1337.12	1500.36	3494.36	5171.17	4492.10
907			16803.06	295682.81	16556.73	1968.56	3675.77	5764.57	5744.07	4309.96	1966.05	2748.12	1089.94	1599.63	3103.73	4493.20	1946.45	3065.13	3809.46	1934.86	1001.04	1464.29	1790.89	1517.51	3985.82	1383.10	1676.07	1430.32	1801.32	1140.00	1769.62	1767.03	1536.18	946.77	1337.52	1035.01	622.03	893.80	1011.52	1056.13	1053.18	1040.43	956.87	910.40	607.81	364.53	376.94	491.96	438.07
908			25184.43	205080.06	57464.37	36342.27	63195.82	36121.38	39327.45	38595.23	48984.57	18366.11	15353.99	33101.14	35399.16	18021.13	21192.91	36080.55	31778.32	21686.73	25435.16	15019.76	13867.86	18542.11	14832.33	22936.80	15465.83	12970.59	19866.73	20151.16	17275.41	14731.92	8793.58	5391.55	11313.95	13584.14	11775.63	12316.56	10672.76	11885.44	7232.72	5958.97	5248.08	5233.31	3559.83	3761.14	6053.85	3277.97	769.61
909			8237.87	37742.16	1638.45	2615.33	1834.81	2178.02	1244.66	4932.42	4356.95	5913.67	5764.84	4085.28	2379.51	2749.03	685.87	872.47	2613.69	14836.85	12928.69	1726.34	2592.53	1504.68	1801.94	1203.04	1086.09	601.38	1334.72	705.22	1506.88	2560.40	1097.63	1045.68	1411.67	592.91	1134.34	587.49	552.27	626.36	1403.41	878.90	305.04	227.70	528.82	731.48	918.25	746.63	587.40
910			6963.46	128422.08	29019.37	12902.98	11764.16	5802.34	11101.53	10945.20	14264.11	26280.43	26739.83	10567.93	7270.23	8012.00	6378.00	12518.40	13170.74	7916.76	7512.11	9072.27	5207.52	6672.63	4796.29	5651.29	7904.08	5124.11	5588.25	4420.14	5868.42	4636.02	1704.26	3320.38	6624.11	5501.19	2760.06	2761.28	3685.11	4247.21	2727.47	4996.33	2928.81	1239.97	2418.15	2367.09	2198.85	1823.24	589.28
911			10772.74	160244.67	15374.35	12850.20	18053.66	16542.72	15875.17	7785.51	15613.06	7504.70	2436.68	17363.20	16851.96	6659.19	3263.09	6985.83	7924.01	5286.02	5141.29	3479.49	4628.33	8700.30	12306.14	8149.15	3039.35	1314.14	2170.80	3831.46	5410.32	5114.87	3763.19	1951.93	3134.79	2526.38	4441.91	3944.60	3303.62	5082.16	3380.79	1411.40	1080.82	1761.25	3572.42	2660.82	1378.14	697.51	782.69
912			15971.53	135371.06	9720.50	7308.45	9938.88	9920.55	16080.03	6227.50	8026.10	8805.15	4728.50	1677.15	5023.64	5800.85	4916.79	7517.68	4783.98	2325.64	4453.56	2783.26	2691.78	2179.38	3067.48	3011.56	5087.74	3724.45	3283.42	3179.97	3018.44	2198.93	1183.97	2237.61	1973.47	1391.16	1461.83	1442.94	1870.85	1383.32	1766.29	1409.25	2007.23	1035.17	1923.05	1597.72	746.59	1094.22	1879.66
913			12806.48	126310.37	53736.12	37612.27	17308.14	5924.36	5008.89	19981.62	20641.52	12234.10	11725.89	8250.03	5839.18	11119.48	7521.86	7406.07	7293.62	9171.47	4285.44	11404.28	8519.04	3934.76	8251.62	10733.79	2391.13	3156.48	3048.82	2064.77	2371.97	1751.40	2969.07	2747.93	1643.67	3125.28	1186.92	1986.86	2177.01	1382.10	1126.96	1623.92	957.70	891.50	919.59	1498.61	912.89	736.59	447.25
914			50084.13	276727.09	112332.89	45134.57	38694.69	43534.71	65867.07	70384.96	43757.25	37494.02	62348.36	39581.10	29193.68	46870.61	47106.58	47246.19	32471.99	27247.26	20799.81	20787.35	29351.29	27514.02	32719.97	24302.83	15272.52	8522.15	26501.65	9501.38	31343.11	16253.37	22238.97	36264.75	20310.61	12580.20	11373.55	15753.36	15796.22	6589.90	8701.10	10058.76	5909.31	6138.97	6967.79	3377.75	4180.49	2224.08	3257.02
915			5399.23	317929.43	31805.41	16983.46	4731.12	6221.45	17369.58	24203.60	11403.63	13569.01	14691.02	12497.63	11491.16	7787.53	12231.87	8632.47	15310.26	6583.63	4011.51	5573.95	13084.82	15054.16	8544.63	2704.64	4957.67	7096.58	6390.92	6026.92	8223.08	7708.81	4595.00	4504.92	3568.54	5723.50	5767.64	4094.90	3961.98	3216.59	4566.83	4781.66	2461.13	2283.04	3336.52	5848.11	4777.41	2065.38	1160.17
916			31759.15	134903.57	19000.88	40952.66	40676.15	45008.42	22822.85	37447.12	22450.89	17036.07	10990.80	13080.33	6087.37	16619.62	19928.44	21755.14	28074.80	15392.65	13746.35	12036.19	26404.32	13900.06	4150.84	10022.87	15262.90	21561.27	10075.32	12520.78	8498.67	5610.92	8833.18	14326.82	5103.59	7849.65	4792.93	3432.01	3140.28	2150.28	4110.00	4209.65	3759.79	1613.84	1513.32	2566.05	4018.47	2183.67	1366.74
917			32310.09	222265.89	68038.96	51271.02	40106.17	35895.89	67936.07	53045.27	29310.44	15048.50	17737.96	27979.86	31283.33	33408.63	32383.37	41193.41	33995.44	19129.80	18823.94	14825.44	19704.36	30321.15	34729.70	27478.36	13888.04	27289.24	22813.91	24418.59	18529.48	13064.68	16644.81	15236.32	16982.90	8427.70	8753.46	10254.40	5221.79	5495.97	7319.46	4464.76	7439.46	6995.08	5637.77	3003.47	3249.62	2079.15	2051.71
918			10772.79	234199.25	57932.16	27521.97	21586.25	13156.98	10578.35	15058.83	15155.17	13061.95	11648.17	5448.89	4429.36	12714.09	15669.59	11474.72	10621.35	13479.03	13390.69	6910.30	9435.52	3408.04	9428.95	13477.61	7175.75	2856.58	6034.05	4233.34	2144.91	3017.56	2809.95	2302.47	5634.35	5842.37	6007.78	5616.74	5303.78	5172.11	1252.80	3276.93	6449.03	5028.84	2941.90	2372.90	1889.46	1822.69	1353.61
919			4002.79	243923.53	39040.06	44828.49	34494.81	13480.54	10541.12	14654.91	11139.16	12324.42	13271.94	24716.45	14789.72	20144.82	7128.90	13497.71	10473.26	9588.18	11263.36	17033.88	23146.58	16651.74	7741.39	11965.30	6456.21	4080.89	6828.13	2221.60	6855.27	3671.72	3135.66	9413.59	16056.99	5119.20	1517.24	8536.70	4648.95	6284.22	8824.38	4558.46	3333.18	6037.14	5628.46	4101.02	2616.76	3576.93	2817.94
920			6556.50	90409.76	24413.29	21944.16	20667.12	10878.67	20534.97	17645.79	10419.38	5584.03	12771.01	20695.54	9925.89	21357.33	12614.49	7107.74	12105.67	11447.23	19122.36	19277.02	17844.08	15635.96	13659.70	11479.29	4872.75	4365.82	6189.94	8058.85	6176.30	5504.02	3344.03	7132.01	3982.10	4515.45	6525.75	5297.66	4092.52	2812.35	2303.88	3974.20	6134.66	3322.35	1399.65	1399.10	3844.02	3187.33	1390.24
921			6317.28	422175.43	113199.27	25210.50	11948.07	15008.29	34865.51	22496.60	24402.63	19656.79	11156.99	22141.68	17974.09	31887.40	25438.98	14519.17	10317.44	10400.76	8752.37	11657.27	7441.86	14688.21	8229.57	12913.54	19729.41	8393.30	9685.51	4734.17	4100.97	8972.33	7220.85	5260.94	3234.10	1486.52	3850.91	4091.47	4509.34	5283.07	5395.56	4928.54	2333.56	3272.84	2261.40	2435.20	1872.21	1674.06	3261.05
922			35401.43	54698.64	17334.75	26477.13	26304.15	46183.58	52456.72	27487.71	22120.29	17165.95	17590.47	9310.94	9683.34	19518.56	23289.91	30784.95	28354.98	17032.95	12719.00	14833.50	13066.18	8016.31	9181.50	21432.15	17640.42	19751.75	8212.46	12834.40	30208.78	12887.44	16624.08	6898.39	6040.15	10950.30	11997.36	13257.54	5925.82	2729.78	8361.97	7341.16	8719.61	6317.77	1734.43	3935.07	3217.05	1973.45	2524.59
923			6563.30	76544.32	3323.09	3659.43	6233.46	8881.97	5328.16	4621.41	8162.35	3485.09	3393.43	4533.38	3209.08	1670.19	2268.99	1796.15	2704.96	1532.18	1813.96	1775.24	2152.16	2287.72	1772.96	994.53	630.50	505.89	1070.30	2272.10	2923.86	2114.76	1741.51	1006.41	605.34	736.96	860.69	1046.71	790.11	1030.92	1438.69	771.57	455.01	780.64	959.88	595.84	387.36	289.03	538.92
924			22119.22	119784.80	58264.87	50848.17	63697.57	34464.71	26334.92	15650.35	26718.60	47140.02	18262.79	9866.05	33353.21	24425.41	15679.57	20685.47	11290.43	34110.12	45495.91	21005.56	8506.22	14772.65	14520.93	13169.70	11738.22	10526.40	5059.83	5924.52	12513.83	12129.26	8394.12	7737.02	6688.80	5877.70	7811.84	7027.63	5491.80	4201.20	4069.27	4430.41	2901.95	2826.86	5298.85	4095.53	1384.74	2317.29	3317.01
925			12405.62	198765.79	35061.47	25182.28	14554.17	22993.75	23228.51	38541.17	50978.03	22545.33	10154.39	17008.27	25772.12	18089.25	14756.40	12839.22	10333.52	7228.97	15474.32	7305.35	3714.18	2236.60	2759.96	17542.90	11791.10	9930.29	14192.56	5691.38	5844.68	4376.02	6466.50	11251.16	4073.12	4808.90	6423.62	5102.32	5887.52	5362.20	2654.66	4471.56	5467.45	3373.90	1983.83	1576.64	1950.67	1502.38	654.10
926			58521.67	387475.68	129152.21	55560.49	96168.00	168759.73	119711.43	63706.02	34193.61	63673.83	58550.97	75848.89	71609.60	102825.39	72389.59	52200.10	65954.40	119009.35	80173.61	47356.51	42908.66	21802.10	19686.39	22746.21	23213.23	17716.90	23952.54	36216.22	29101.04	24353.40	37322.08	50924.64	34605.78	31242.35	35655.68	9017.15	12313.54	11127.58	13492.97	23125.83	14629.21	12324.35	17628.48	15277.13	9293.46	15981.72	7582.10
927			6367.80	52266.98	9184.66	4598.69	2874.66	4715.07	5910.04	6171.50	5661.67	2629.06	6422.00	8300.86	3743.05	2934.86	2651.82	3851.99	4173.80	4176.35	4670.86	3240.23	7894.92	8374.94	4788.98	3401.59	2487.18	3623.86	2449.75	2757.13	2146.90	2206.01	1355.53	2926.13	4524.12	2716.71	1468.64	1570.19	1735.40	823.47	829.41	1602.09	1162.20	816.74	1376.16	2100.71	1101.62	712.82	444.94
928			36577.77	119974.82	44756.42	30825.78	33148.44	20664.37	11170.08	25173.11	24902.29	21131.59	14224.96	13454.33	10976.75	18353.42	18440.91	9699.59	11336.14	27799.51	23732.79	13524.54	8142.43	8257.40	13770.14	12262.44	14393.05	19355.40	7466.05	8488.26	8193.72	6648.74	14120.00	9101.32	5064.75	5588.85	4174.27	4240.35	7857.91	12570.26	7538.58	7422.42	6943.46	4504.43	6135.26	7337.47	2436.24	2653.53	3102.93
929			43694.67	611900.50	168402.34	145409.15	151125.23	54899.45	89214.86	160945.21	123440.63	78558.78	50536.96	61370.53	46027.05	43119.28	32977.08	94404.90	48207.94	30818.76	24319.48	37003.22	25463.24	37988.38	55575.48	26490.96	13923.13	6301.40	12793.90	11764.02	17349.52	18060.70	10552.73	26594.58	31716.79	37936.47	22251.48	15395.96	10049.93	6608.00	6811.49	3829.30	5730.57	4185.48	13248.37	16482.04	10521.65	5524.77	4317.48
930			11245.90	179479.56	22186.42	8310.77	12219.83	19073.82	13617.97	14896.72	8553.37	7941.65	5299.67	9782.92	9615.45	9032.65	6005.55	6054.07	3760.23	2453.09	5647.55	5873.94	6042.90	3929.47	3045.86	3796.10	5845.82	7536.78	6716.16	3249.25	6869.63	5976.04	4607.81	8089.59	5664.49	4005.64	2439.72	2700.96	3039.77	4764.06	4019.74	6083.45	4970.25	1812.91	994.32	2438.89	1966.67	806.97	1147.69
931			16262.37	339416.65	10581.82	6774.68	4710.99	4075.06	7104.43	5989.12	4986.90	3912.53	7741.14	8841.40	12782.96	7579.85	6320.68	6456.92	3946.46	3791.03	2673.15	3303.48	6873.83	4672.16	2058.56	1440.70	2196.05	2703.00	3278.16	3675.15	2834.80	1731.79	1895.43	2228.45	3359.68	1825.28	1985.48	1226.40	644.85	690.15	734.30	603.43	926.79	2077.96	1243.61	574.91	629.02	1640.23	792.14
932			20592.63	294435.84	40916.89	24905.44	48326.40	56875.14	47940.16	49176.24	62090.17	34254.87	13170.88	37146.64	18688.69	17168.78	28515.60	26065.84	30303.99	24508.26	18380.46	21592.77	23931.92	15590.86	21462.72	19145.45	7438.40	8902.24	10606.27	10811.10	12364.24	14176.22	15480.09	4827.60	8341.60	5923.63	7139.38	5914.41	6925.44	6506.25	5985.39	2540.52	1611.79	2360.12	3623.23	3805.32	4733.77	3777.48	2111.46
933			53704.34	123314.84	42770.66	20145.37	32977.17	37804.99	22369.53	9277.50	11672.58	24612.42	19221.90	18994.41	35854.84	33156.95	34516.54	35621.92	12827.13	14671.77	11950.10	6845.87	30912.58	21207.15	27552.91	24183.10	12647.93	10747.99	25115.85	14036.88	14411.85	12391.21	5988.24	9731.08	10469.64	1837.77	5666.97	9162.12	12063.49	11008.92	3955.94	3928.18	2637.84	3668.09	2669.69	799.93	3461.67	2051.93	1596.11
934			12002.15	218475.15	21502.71	10112.47	4383.89	9791.87	13953.04	10545.70	9677.94	9625.45	5169.43	4366.52	7551.77	3871.24	7584.58	7832.08	7679.84	8496.16	7365.70	3790.62	1965.38	1905.50	3256.31	2485.30	4439.75	4276.68	1167.89	2891.70	3249.39	1647.63	2198.55	1396.81	2058.24	1649.57	1404.86	1077.49	728.82	1736.67	1020.35	1332.95	1121.86	359.53	1159.96	689.46	1135.40	1056.25	941.94
935			25168.88	558870.75	36082.58	37557.69	59851.35	22455.70	23319.64	36822.88	29494.14	56246.46	32678.52	11220.20	17834.42	15447.79	14306.64	25522.32	23756.86	26714.75	32280.93	24780.10	13457.27	7961.73	10786.32	16770.28	8391.10	14066.00	10765.29	6085.42	4826.81	8758.23	10839.97	8221.24	6652.40	7874.54	4760.90	4186.00	4561.25	2721.19	8034.38	4266.45	3177.10	4049.96	2227.24	1897.37	1655.32	2871.85	2414.68
936			3396.61	290084.12	13188.19	12250.33	8017.57	12180.74	5128.49	5178.95	7049.72	12072.24	5426.76	4774.16	4038.10	4957.45	7522.45	8626.77	5306.24	6798.41	6724.94	7008.57	5232.64	2338.84	4200.96	6344.37	4623.07	6354.07	5565.34	3713.67	2926.65	4021.36	4579.39	3618.14	1782.85	3422.92	1671.81	1607.41	1644.26	2036.27	1064.15	1346.22	2469.42	847.24	1468.61	2083.06	1209.30	782.23	1602.81
937			25859.06	225425.75	72872.52	67639.78	53970.88	97251.64	62353.01	66334.14	55338.54	42892.06	9492.24	7437.68	16970.35	19303.99	11688.53	8452.91	2490.21	9297.66	12007.14	10148.58	18448.97	10668.84	18044.53	23918.21	14704.89	14335.00	9328.24	9716.49	19047.71	11700.09	9396.16	13942.04	11887.36	15853.68	6188.06	8481.14	6192.87	10119.23	10696.26	5917.01	4656.15	2718.23	2201.64	4281.62	4090.16	2104.73	3855.34
938			17717.56	75988.46	17564.80	19564.27	13535.57	18258.90	29156.64	21129.00	10846.88	8812.15	18548.11	15525.57	4078.88	8539.26	13878.80	6870.57	5663.39	13398.76	8477.33	7718.63	15415.54	16242.08	11190.97	18167.62	9568.47	5140.95	5560.37	5188.36	4992.67	2831.21	2614.21	3496.41	6862.31	3932.44	4220.46	2317.58	1247.02	2808.50	3321.03	3305.40	4679.58	1179.15	1748.11	1603.23	1352.02	1161.44	992.92
939			14876.22	149768.93	61152.42	108023.59	116509.14	48345.98	17059.30	54384.09	31140.43	34833.82	40974.85	46081.94	49624.36	59728.64	71475.07	45970.93	36125.00	31736.32	47057.98	24405.93	28212.53	25123.18	18111.16	21434.93	23772.50	21645.99	13691.36	17507.22	17427.09	20050.11	5762.84	7140.10	16813.84	24640.16	20568.59	11659.79	15458.13	11970.45	12463.27	5909.09	11499.76	13359.21	7566.59	7313.85	5342.37	3691.61	3517.35
940			8996.94	527257.62	23812.74	17596.02	20049.47	26567.64	21181.29	20823.39	14570.06	15692.34	23492.90	6629.11	15022.91	17102.03	23429.13	17481.23	10237.20	10883.70	8446.28	13816.13	23120.87	13692.03	13583.82	19131.85	12372.44	10199.51	11639.55	6398.80	4271.83	7653.72	4834.47	6137.88	6183.09	6067.29	3225.23	3052.93	2435.60	2697.72	4370.29	2138.90	4175.18	2862.13	2043.50	1900.78	1767.85	1115.71	1515.18
941			14747.52	117984.82	30032.38	2988.78	6000.88	17195.26	29112.43	25936.41	9964.19	8323.44	14092.40	12648.31	7693.82	10847.59	17542.52	36080.85	29064.36	7823.68	4868.07	6068.89	3592.92	6140.59	6313.45	4791.24	9757.50	8944.25	8988.00	6222.98	7361.96	10009.87	7824.42	4417.78	4043.32	6199.46	2951.94	1806.48	1346.17	1107.59	900.71	1585.68	1964.02	820.85	1683.79	1320.13	903.75	1775.32	631.36
942			8014.19	347756.59	7777.80	4096.18	6691.94	13240.48	9520.86	3916.18	3008.28	2925.45	4317.26	4517.28	4961.11	4741.76	1668.29	1157.38	3151.88	5780.51	4423.80	4909.46	3034.51	2725.32	2454.37	2199.24	1191.62	1437.92	837.90	1397.80	2203.94	2785.18	1716.35	1325.31	2548.59	1950.15	2120.86	998.28	1689.56	1675.80	796.58	768.33	944.85	1212.11	1235.34	565.01	823.10	875.93	981.72
943			8900.10	108197.92	12121.61	10058.18	10921.75	13214.38	3732.31	4784.97	4752.50	4232.66	4500.39	4920.50	5737.41	5634.05	5364.88	6667.28	4266.35	3916.78	5570.88	3209.28	2451.31	3935.71	6856.79	3850.05	1848.39	3300.70	3643.19	3199.72	2914.17	3065.18	3622.60	3436.91	1992.18	3051.21	2396.63	1822.20	2093.61	1786.93	1434.98	927.73	871.39	906.97	700.66	420.18	1245.39	1405.72	2574.02
944			12414.99	141953.00	51445.73	49857.38	9425.10	14172.29	9567.26	6521.69	8644.50	7106.24	7525.58	13795.53	13170.90	3833.95	13218.71	7489.42	8606.91	12357.55	8619.64	3265.20	3344.16	2505.12	3631.23	4943.70	8079.29	9617.92	3497.77	15321.73	15763.15	7618.65	2585.14	3349.85	2852.79	2569.66	6683.50	9386.54	6052.42	3712.27	3429.03	1301.65	1673.65	3241.09	1608.01	1459.74	1991.08	4495.65	5348.64
945			12171.51	146234.68	23450.91	12259.32	15449.12	11385.87	10825.12	8179.69	5292.98	3792.23	4684.32	2360.07	3524.40	7715.47	11637.44	11701.50	6960.31	4345.74	1932.95	3849.30	3514.26	2966.57	3199.32	5024.04	3809.88	4357.12	4609.81	3148.12	3590.91	2619.24	2458.56	2185.94	1695.14	2321.08	863.12	864.24	1219.75	1236.37	1881.62	1189.41	844.09	676.61	1337.23	1562.33	1155.81	1144.83	688.80
946			15260.81	103122.64	5248.87	2851.72	9796.14	14797.54	14775.71	7157.94	2755.22	3742.53	5284.29	5096.53	5144.82	10874.81	6597.47	5089.60	6801.78	10809.00	8909.50	2080.22	1615.24	4847.51	3278.58	3296.24	2852.68	2089.01	3530.80	6268.54	3789.84	1956.41	1875.61	1860.45	2503.74	3177.57	2324.89	1383.89	1511.98	1788.32	2911.48	1579.13	1472.92	1642.62	1525.87	1393.92	780.63	1531.81	1526.14
947			23298.86	829380.00	107065.60	64638.28	33135.48	27040.82	25690.19	27626.55	62550.36	32915.79	39336.55	66894.91	50268.40	40406.99	61015.29	31846.86	29872.23	25410.08	17789.94	30170.59	45697.45	45961.64	36765.07	20786.10	20493.38	27314.54	16779.21	19157.17	14286.68	5628.37	20212.33	9966.39	8821.85	9829.57	12566.87	10612.97	10562.18	14314.67	10388.23	5541.71	5979.38	5417.94	2240.06	3678.29	3498.29	2208.48	2278.40
948			6733.69	231369.68	78110.56	85445.70	15962.07	26361.18	8915.68	10180.87	19184.96	19446.37	5230.15	8932.37	14346.84	14512.34	10006.45	4955.06	8516.35	5396.05	16305.85	13271.64	4805.42	8289.36	9608.00	5424.29	6261.35	17295.45	22816.42	9553.05	7459.96	7424.12	2403.40	1643.03	4614.44	3618.14	2549.08	2504.80	3987.40	1537.29	2726.85	4008.36	2215.70	3823.51	1061.21	2933.09	3476.15	2453.49	810.61
949			9052.55	168356.40	12781.32	15304.17	9430.04	11247.79	9755.07	2832.97	7360.97	7421.89	7009.61	2241.09	6570.88	6491.58	10949.27	15553.25	6836.97	5364.42	2266.50	5925.62	5725.58	6943.90	5566.60	6654.29	4146.91	1242.93	1818.33	1958.62	2495.05	4360.90	1312.43	475.08	597.82	1323.13	1758.98	1277.21	1061.44	1202.67	594.05	1456.89	680.93	266.29	413.52	577.52	1111.80	920.62	307.73
950			6088.16	189722.71	36481.87	8894.61	7164.62	24336.92	7470.83	16378.74	31944.48	10106.02	8545.24	12760.12	13607.47	13308.28	9062.44	16338.00	15378.59	10811.91	13727.00	14481.22	13170.70	10508.61	6002.76	5696.79	2606.48	10618.48	11564.65	5716.14	3039.11	6174.22	5656.46	7263.42	6586.79	4570.59	3785.93	3891.13	7001.08	2603.51	3363.86	3799.69	662.50	1474.82	4783.15	4835.71	3080.11	1789.20	1037.74
951			9937.34	267829.93	25763.23	12148.17	17767.64	18880.68	20036.68	12542.64	26287.67	15912.29	19231.92	6256.61	15510.32	26287.78	37961.02	36233.67	22059.01	14549.96	9606.68	10072.77	8961.91	7210.73	8114.15	6713.65	7847.22	5690.08	8834.38	3999.64	4253.29	3059.25	7705.10	8095.26	6122.65	8719.44	5216.24	4725.23	4206.16	3113.16	1716.27	2697.06	2307.64	2153.47	2044.16	2247.67	1403.89	3586.76	3279.17
952			39945.10	211588.45	30706.45	28501.86	16529.76	12040.86	34139.28	30404.94	29633.28	34182.44	18102.25	10894.58	10136.84	17497.00	26705.11	9609.09	8782.23	6161.80	5508.65	17177.16	22380.08	8853.55	9773.70	4623.88	6993.00	11294.09	5730.27	4411.53	6842.83	9194.05	6442.63	8144.67	7872.11	2679.83	3194.59	5597.18	5694.95	5528.65	3811.83	3254.87	1583.65	929.95	1658.67	1157.70	1914.04	1859.75	2496.49
953			9984.19	83858.73	33364.41	26713.91	14635.97	17426.09	11538.31	18383.17	13582.83	10569.87	8957.69	6620.86	11511.75	12188.57	14041.96	12152.46	7464.18	7551.22	7631.73	9536.11	6301.52	6628.80	5805.55	7004.87	5880.56	8133.60	5792.24	2526.65	2253.81	2649.88	4435.88	4939.14	5816.43	3682.10	2352.64	2954.00	669.16	2878.12	1791.93	1562.59	3550.34	2293.90	1358.39	1141.11	896.72	785.61	1012.87
954			23038.37	303121.15	20705.39	8232.28	3153.11	6383.91	10509.74	12031.83	6080.65	5896.32	3737.51	3834.25	3527.58	4147.13	4051.29	5606.89	5542.86	7218.22	4725.22	5502.68	2577.19	3289.34	2505.71	1779.42	754.06	1823.73	2451.85	2672.48	1513.54	766.95	356.20	947.00	1290.84	889.63	726.61	1272.30	1224.28	484.79	735.60	1403.26	1109.57	1038.86	805.30	1091.61	940.33	1126.99	482.39
955			19327.83	441100.68	11894.15	6271.71	10053.88	7979.08	9052.31	5190.98	6456.34	7292.68	2771.26	2675.38	7272.73	23574.92	9265.75	4573.76	3048.20	6084.15	7941.19	4423.66	2889.84	2112.38	5282.33	5227.04	5625.47	4494.46	2528.35	3493.42	3204.38	3323.65	2629.96	2318.56	2146.13	1877.43	1109.28	2272.22	1548.03	1909.20	2566.31	2238.06	1899.34	918.97	780.61	779.18	996.33	1027.45	980.64
956			26964.41	358720.87	88424.39	143628.59	64637.14	46450.32	22762.50	37128.23	68598.61	25807.06	62676.14	43534.86	30149.72	33479.41	37147.96	13317.90	21338.83	31288.63	22659.89	22149.90	21843.82	29969.15	33456.00	20517.65	16808.88	11988.77	12786.04	6073.90	6682.86	8457.89	8710.59	11951.12	12157.25	8658.47	7537.93	15727.88	11429.87	9668.20	8481.43	6073.41	4959.03	7390.79	7945.47	5769.95	5552.96	5399.49	3591.49
957			6143.55	39721.28	6579.10	4784.95	2745.07	3787.51	5744.10	9070.25	6642.44	4735.17	3004.98	11567.81	11480.46	3996.07	2993.05	2941.02	5024.64	6392.29	7650.45	10088.66	5870.15	2529.14	2782.63	3739.69	4139.92	4136.10	3413.78	4064.21	4391.15	2588.85	1905.98	3166.14	1841.75	2088.97	2774.58	1904.21	2022.56	2618.42	1122.89	885.32	1696.23	1532.05	717.01	869.38	641.76	600.65	642.07
958			9631.70	130029.30	115802.33	75596.75	43178.81	45301.39	38971.73	57316.97	47941.79	56614.38	15863.51	40990.08	16170.72	28678.44	41238.05	25103.84	25491.83	18268.36	27286.37	21759.43	23971.82	19738.25	33475.22	34262.83	29510.27	10537.17	24664.94	11072.80	23840.95	13299.80	9462.02	17140.88	15558.88	10854.29	9110.73	14376.73	14270.36	8039.62	7306.01	9584.77	13137.22	14698.89	5656.08	9698.60	11582.91	6829.24	4417.90
959			15521.87	90622.70	31918.34	30765.08	17728.22	11217.19	12049.27	8126.85	7473.12	3752.18	7666.04	8024.86	7425.23	4959.78	7626.12	6760.35	8065.75	8732.85	14579.79	13671.69	11206.93	17871.11	22354.89	12738.37	12279.64	8279.46	7341.69	4513.82	3454.25	2940.80	5170.50	5105.04	2392.65	3560.03	5280.18	3603.51	5659.30	4848.44	3600.15	2926.00	1414.63	1251.81	1629.13	3466.95	4048.87	2092.69	1965.13
960			22443.20	410466.00	10669.80	10746.55	12901.54	3540.05	12205.66	6642.81	4237.70	4674.75	3000.49	3181.36	2969.39	5221.52	4849.49	4311.12	10197.90	6846.50	3624.12	7436.47	4653.47	3202.54	3032.05	4571.87	5018.27	4368.00	2300.07	4333.08	4434.28	1400.93	2451.47	3193.40	1660.19	1571.22	943.37	1588.93	1573.41	2530.93	4107.36	2983.41	1440.99	1600.88	1377.60	964.72	1604.87	1730.43	712.43
961			16372.77	96494.62	5912.82	2578.24	6470.00	4589.73	1462.89	3877.35	3780.82	1795.57	1480.66	2230.80	1362.48	2453.53	3053.29	3305.74	2843.27	1665.02	1274.97	1286.18	1278.91	1508.94	1494.43	1598.64	1602.87	2492.59	893.74	1178.08	2057.30	1758.94	1658.86	1701.30	1164.75	1061.41	1205.00	2383.20	1397.69	799.60	929.33	794.73	422.85	444.34	712.97	249.61	424.95	910.88	978.46
962			14765.48	378299.53	14673.19	3829.38	3457.65	9001.71	5311.71	4099.07	1712.67	5671.17	3515.59	430.89	3053.36	2157.35	3681.65	3288.09	2284.15	1586.51	2070.53	1516.65	1147.85	526.00	1129.13	2130.45	1151.89	2002.87	1478.01	948.21	983.80	1697.32	2037.21	1969.93	2088.20	1029.31	541.78	897.46	1146.33	366.00	668.42	885.61	334.04	342.80	467.57	607.66	860.16	563.70	313.47
963			7373.40	59941.58	9607.30	11204.79	5181.33	9313.18	5242.75	1817.39	5465.24	10990.38	10558.11	3755.71	1372.81	2971.58	2272.14	3058.19	4079.52	3899.05	3368.14	4791.94	3238.22	1613.60	3582.76	2487.23	1285.25	3314.01	2618.57	1038.90	1277.10	597.91	899.05	1119.60	1124.07	788.58	673.73	704.26	890.22	361.78	381.66	356.21	458.62	469.87	468.44	929.03	405.70	521.04	531.90
964			20779.04	174268.03	10459.08	2970.68	3435.13	2112.68	3460.43	4212.94	2550.50	1889.78	1062.51	2646.44	1725.99	2197.04	868.03	2924.81	3052.36	1054.94	1952.57	1288.52	3489.80	3316.39	3237.91	3529.60	5567.36	5014.62	2078.84	2017.24	836.55	1277.63	2308.69	1609.31	532.23	1284.46	1592.13	1447.04	1502.46	1701.49	1317.20	1182.50	1043.62	1714.36	1314.89	821.52	919.40	839.54	670.31
965			10297.32	287997.25	10363.95	8315.12	4949.24	8185.10	12918.70	21552.58	14982.53	11381.19	10540.34	14834.04	13386.81	26279.76	34306.58	13133.26	11472.92	12267.28	7425.57	7197.92	7241.42	2823.18	7443.28	4367.77	4693.34	6429.81	7325.14	6064.62	5429.42	6308.00	4875.93	3099.69	5203.91	4683.74	3996.59	2598.95	2930.31	3452.34	1745.17	3398.15	3303.57	2066.21	3472.43	1848.01	1077.07	2194.58	1670.18
966			5849.67	69781.64	10095.65	3037.84	4046.01	7622.66	8492.92	10110.11	5988.53	5947.60	1995.99	1393.32	1480.44	1636.24	1208.29	1783.70	4918.33	2152.98	3044.51	3913.55	2225.32	2574.43	1692.96	5607.10	5625.26	3014.07	2702.42	2428.44	2327.09	1362.24	1248.60	1191.02	723.56	1586.34	772.12	2020.81	1958.75	904.27	1453.40	704.52	1295.61	2385.96	1523.57	1044.61	1215.57	855.07	168.48
967			6653.88	171534.39	6923.15	7093.33	7098.70	2367.54	3947.37	4955.99	6840.85	8221.32	3274.77	4719.89	5897.47	6864.13	5136.69	4702.63	3852.82	1912.03	1915.92	1780.81	4445.33	3940.75	2199.11	2500.44	1559.88	1190.44	576.54	662.18	857.29	1976.52	2586.28	2166.11	1642.85	1004.82	997.66	1667.13	1283.41	929.91	773.74	555.55	672.28	306.01	531.17	693.47	1013.20	845.53	264.75
968			4562.41	104804.10	10053.87	2480.48	2832.65	1812.80	4108.51	8617.44	4261.02	1216.78	3196.50	1344.14	4724.17	9655.64	4989.80	1316.26	5564.79	4550.81	1130.66	1979.92	3978.32	4106.19	6072.44	3798.77	1245.87	1595.49	2090.32	872.43	1617.20	1562.96	1132.70	1389.64	1470.38	1308.77	1737.29	1805.61	2901.79	1588.79	900.01	699.60	1345.70	1375.47	1105.94	1462.85	1059.40	1088.46	975.62
969			12964.10	297086.37	10909.08	2865.48	1226.33	2417.42	3229.22	2118.15	2679.92	3386.47	6041.52	744.33	3510.72	2619.27	2732.76	3482.05	2830.73	2168.52	4393.17	1802.96	698.19	1061.29	2063.47	2709.15	1714.22	1844.39	1119.97	468.04	541.21	973.15	1160.56	803.46	497.29	556.40	504.15	1080.50	608.38	435.41	637.01	310.78	625.16	559.23	481.07	536.42	608.45	259.35	401.13
970			5179.29	107362.67	7833.09	2921.66	5351.63	2603.52	11834.31	11218.98	15546.12	3885.94	6500.72	4830.91	15382.92	12509.39	10503.89	12169.86	16564.00	2323.27	10044.29	17086.01	7322.73	8613.99	4432.56	4355.10	3006.10	2278.04	2070.35	4975.18	3690.50	4359.01	2390.19	6098.89	6755.41	2787.84	2465.79	4344.97	2818.87	2044.74	2680.21	905.03	1435.68	2077.09	1785.81	2350.73	3841.64	2485.44	1158.14
971			11696.73	78090.80	15376.31	10518.83	11425.15	13123.40	19269.96	26544.29	14191.57	14442.15	10456.12	11483.06	8727.84	5773.17	6252.61	6086.36	7192.92	7423.35	8386.51	4151.31	5727.78	7024.22	6381.76	3586.55	4756.63	4867.48	6843.11	5896.33	4536.67	3858.97	2259.50	1772.79	1515.36	2066.15	2264.83	1827.80	1637.86	2573.81	1908.37	737.80	1406.81	1897.24	567.02	902.04	1112.45	690.46	510.46
972			10676.28	331886.12	17914.68	9382.56	3216.97	5850.22	7116.00	10051.73	14479.82	10461.79	6072.42	7305.10	12479.18	4032.03	8286.17	3724.78	3570.26	8392.57	10074.23	5225.10	4013.78	5541.11	3481.76	3377.52	3449.04	5481.22	6493.26	4853.68	4813.48	1853.81	3412.23	2182.57	1152.49	2404.17	3092.70	4776.73	3064.15	2690.79	2720.95	3338.74	3038.77	3098.53	2070.78	2312.94	1663.68	1903.36	4057.20
973			15543.56	126815.14	19508.66	23605.00	12184.01	7380.88	7084.18	6037.10	8647.19	7171.60	7292.83	5582.23	5216.26	5814.75	4607.00	2540.07	5245.72	6469.99	6630.89	1382.66	2892.79	7404.75	5404.63	4991.91	4130.74	4438.09	2576.41	3858.56	5482.30	4932.56	2341.31	4229.45	2629.23	1238.65	2971.44	2297.60	392.17	1442.72	2870.03	869.21	2518.03	2401.43	2472.65	1298.48	2920.72	1712.55	502.28
974			32552.59	144739.82	25600.28	15205.03	9185.99	10626.63	16701.09	7624.19	12962.24	8880.75	6107.72	7117.71	9579.51	18809.22	14486.88	6878.58	7979.10	6074.31	6730.81	7428.51	12530.74	8321.85	3745.35	6015.65	6171.31	10439.31	8532.15	6607.18	5019.28	4151.58	6297.12	2915.38	2412.28	2439.98	3790.84	3134.89	4629.88	3113.44	2852.27	1061.68	1615.55	2559.18	2601.32	1114.19	818.33	689.31	1158.62
975			17578.50	194406.45	10256.61	4497.68	2985.91	6962.87	6374.94	7010.97	4773.98	8414.90	3051.78	6435.66	9471.28	6569.15	3484.72	4161.90	8485.67	12783.99	5317.76	5541.67	5280.23	2725.22	2782.98	4702.84	3166.26	2889.63	2073.50	6234.99	4328.05	2214.96	2931.70	5650.30	4992.59	5191.88	9481.86	6861.55	4678.41	3630.30	1650.16	1110.92	1324.34	1478.32	1913.29	1300.61	505.77	566.18	1053.88
976			6095.59	74969.63	16881.98	16182.66	8675.52	4155.92	4231.02	6700.32	5176.10	5254.54	3413.30	7388.34	7209.84	3690.32	2910.42	4472.59	4295.12	2893.40	1494.60	1972.61	3585.99	4441.65	2640.74	1315.80	1887.85	1761.98	2175.17	1303.83	1958.87	1675.46	1998.13	1906.37	1318.50	1171.76	1049.23	619.06	801.37	789.74	1128.13	1160.80	822.29	701.48	1271.70	886.93	594.97	663.47	575.55
977			19955.25	67754.02	15278.47	20670.85	11941.10	24070.96	13189.34	9232.31	6629.39	6274.43	4474.14	3400.15	8465.80	6016.52	8255.55	9387.30	9119.55	2683.97	3460.25	7516.09	3913.27	2462.58	6596.88	6313.62	6108.38	3441.48	3929.39	4210.09	5507.65	6392.09	4060.97	2261.20	2210.16	4763.03	6174.51	4996.55	4761.43	5322.43	2084.91	368.79	1054.75	1299.35	1237.46	2528.17	1810.11	1357.46	1410.81
978			17288.86	544513.43	26292.71	2154.39	7307.51	2034.59	4144.12	5208.20	6396.30	14476.73	16056.68	6427.79	5215.38	3511.28	2339.37	4588.18	1836.51	3121.02	3117.67	1308.64	1626.96	644.37	1336.45	4817.33	6445.45	3573.00	1917.34	1956.50	1801.92	2048.24	2757.39	3160.78	2339.83	1498.62	998.37	1952.97	1683.91	3587.01	3161.81	1880.34	2332.34	4873.67	1708.53	1579.17	803.33	652.53	885.38
979			9034.63	309031.81	13255.93	2175.24	11713.35	19314.27	20922.25	11631.32	3692.85	3867.12	3496.35	3974.80	6162.38	3401.00	6547.84	6176.25	3939.31	6396.95	7005.34	2527.62	4323.23	2161.63	5894.01	6047.30	3383.66	3680.65	3000.57	2284.45	2917.12	1361.90	2955.34	2992.21	3176.56	924.01	2334.03	3306.59	2245.06	2305.34	1923.03	1917.62	1908.43	1218.14	1088.40	2418.65	1985.03	1221.72	1246.52
980			49048.83	146296.82	23872.32	43356.82	16557.99	28055.96	11177.40	19011.97	22143.51	9191.16	14206.14	9734.33	10506.63	7744.86	12945.51	14625.31	11192.62	10026.88	10581.46	13182.04	16380.68	18929.55	13937.61	15289.84	6044.74	8899.28	4873.97	7666.44	2587.69	5200.42	10227.29	9106.46	5894.70	1856.14	6733.45	5890.45	5416.97	5483.24	3891.89	1898.18	1461.16	1815.50	3192.86	2864.13	2505.31	1721.55	1358.18
981			11114.45	181380.07	29530.66	9012.21	10875.67	12259.06	9766.86	9439.14	4834.09	9039.25	9420.43	4061.71	10938.31	25151.62	25772.89	10616.73	7283.93	4953.06	4472.29	10852.99	14324.41	12315.24	7130.52	4589.61	4931.81	5362.81	3934.15	5817.54	4037.18	4159.68	1651.07	3934.93	7558.40	8456.64	6475.78	5662.78	5139.31	775.96	3029.93	1183.15	727.45	860.98	2817.63	2324.20	1221.67	1716.45	2092.15
982			5503.87	267013.31	6485.38	4654.58	4247.72	1891.79	2726.87	2088.37	2730.24	1618.21	2527.58	4040.65	4693.21	2392.92	865.63	2711.58	784.99	2674.99	3179.71	2075.69	970.87	1898.36	1959.21	1554.39	1856.89	3103.73	1138.71	1137.03	1595.89	821.28	803.75	911.65	557.37	1103.10	625.93	1184.31	1429.26	481.51	694.59	347.53	521.29	593.01	502.70	868.73	569.18	511.59	609.73
983			26376.63	310395.93	39353.76	38239.68	46871.04	20749.88	18495.42	18910.57	17151.65	10227.10	14756.94	18441.59	18104.66	25392.08	15642.96	6781.92	7937.72	12422.82	9686.43	11178.04	4848.27	11811.27	12001.84	9613.75	4690.32	8431.34	7019.11	5805.57	6286.14	4923.16	6019.18	4144.27	4210.75	6543.56	5974.16	3327.42	2897.83	3546.34	1867.76	3189.11	2610.85	1760.64	1502.87	2244.27	1692.33	2201.04	1196.60
984			17747.40	170207.79	59521.57	48843.69	24207.72	21633.44	29873.02	26351.69	20439.34	10619.81	10182.78	13986.52	8683.34	24740.57	27741.34	27693.09	13978.47	16287.09	12633.28	14639.53	11841.66	7061.75	10628.19	15907.54	8917.90	4688.08	8163.72	6982.02	7842.19	9554.43	4076.66	3505.81	4857.17	3175.07	5875.37	2601.36	2635.87	2882.79	2065.94	7606.29	6218.12	2824.24	2232.58	3732.78	1522.31	747.03	1281.13
985			10327.07	487753.43	19191.44	6234.07	10736.05	11071.06	7437.66	8381.94	6417.55	10232.62	4130.23	3955.55	4522.12	6822.54	7556.77	12760.26	8389.93	3960.37	3631.59	2888.97	1820.19	2706.85	6075.63	4485.13	3375.35	6708.94	7367.41	3673.52	1613.70	2388.29	2174.74	3363.37	6059.60	6976.61	3964.18	2861.41	3968.56	2835.15	1487.01	1312.87	2678.25	1337.28	2008.75	2464.88	603.12	620.94	1280.78
986			9607.61	268953.87	9617.15	4785.33	12170.72	4072.92	6310.01	3581.33	3608.97	5777.84	4089.74	4035.19	4982.56	1431.15	6488.77	8153.19	15706.64	12043.19	1896.73	2236.56	2731.70	2895.66	6576.18	3954.97	3048.28	1185.97	1006.11	1841.38	1857.37	2272.47	2714.42	2153.23	818.12	723.01	1993.71	846.24	1022.77	1466.04	1063.93	243.80	401.22	1316.71	1648.52	1072.54	1294.45	617.13	546.94
987			3664.76	61376.27	4471.36	2712.33	1389.30	2353.58	3430.54	4362.96	2973.35	3198.82	2287.20	1105.75	891.15	2222.44	3355.31	4424.09	3599.52	1382.75	1146.76	1515.48	2487.41	1463.09	2034.52	691.89	2763.08	2866.85	761.91	1134.99	1282.49	1010.64	1923.19	1949.42	1304.93	1020.93	859.13	319.85	1353.62	716.65	987.89	1722.35	3028.26	878.62	584.43	950.25	2180.84	2752.06	844.18
988			2781.73	172415.87	24894.90	30846.83	18342.51	5921.96	7177.81	10737.56	8372.55	8172.66	9713.68	1062.72	5980.08	9143.73	5140.06	4514.90	4297.32	2055.53	1697.45	5427.46	8748.93	3766.64	1494.15	4415.81	4183.23	1684.50	1167.58	3653.79	445.81	3248.01	3083.83	2633.07	1832.08	1099.62	1890.62	1256.88	1178.18	809.04	986.21	1177.19	602.73	1738.56	1381.01	1163.08	974.48	739.84	1324.46
989			24244.31	1049639.00	11494.42	1969.49	3077.50	1934.44	886.64	1433.06	1939.43	2675.52	1342.34	2147.55	5913.63	1416.01	1114.83	1107.61	1017.06	1625.98	1675.13	2310.90	1359.17	953.97	581.27	2119.62	1446.04	1727.97	1706.85	1512.10	1285.81	1164.68	925.73	779.99	896.33	466.00	1393.86	1123.79	2173.41	1537.37	1667.93	1302.41	973.74	1142.10	714.41	455.62	837.96	1123.99	424.57
990			10255.27	153748.92	7007.53	4354.52	2520.58	668.72	3577.37	5787.16	7337.86	2383.94	1469.94	1268.27	2424.77	2644.97	1959.97	3789.77	2730.41	678.39	1326.35	1955.05	1756.40	754.00	762.12	1198.81	1593.26	972.01	867.08	825.97	765.03	421.04	1173.39	490.54	279.18	953.80	1258.02	543.72	269.06	298.17	767.51	457.86	558.40	933.46	848.32	571.98	434.22	654.19	577.36
991			11656.26	1609294.75	31251.27	4310.40	2022.08	1950.34	3218.27	7075.52	4606.84	2842.92	3337.30	2981.05	3115.53	3970.36	2639.11	994.98	1174.96	2158.34	2802.62	2972.05	1874.70	2311.80	4426.41	2499.77	1648.62	1171.55	1030.64	1085.88	1002.25	852.11	1162.41	1164.31	654.84	1711.40	2087.05	1197.38	683.39	3168.09	1800.69	768.52	1041.01	1162.36	1021.46	932.02	859.11	350.74	493.97
992			25777.52	151009.37	19710.23	6950.17	3587.68	8371.59	8235.36	8114.59	5973.12	7376.17	4065.49	3062.22	4845.19	1969.08	1654.21	7604.08	12334.53	7420.31	4929.73	5701.52	7820.19	4113.26	3166.86	3777.38	4010.72	4416.36	2616.91	3610.36	2275.80	2008.09	3454.10	3291.11	966.89	2516.89	3245.16	1069.23	1255.20	2202.35	1684.85	1682.09	1194.75	1077.67	1835.04	1490.59	582.65	703.36	909.19
993			19453.59	104931.76	22420.02	24566.34	14392.20	16992.01	19213.65	11517.27	15257.33	5428.06	4161.18	8938.76	9693.52	10084.74	13920.12	9488.09	9447.11	5806.34	2557.52	6037.20	7976.08	3929.27	6974.29	7027.05	3337.38	2836.60	2118.77	3048.31	3892.57	3880.47	2352.79	2827.04	2555.60	2166.19	1197.55	1200.28	971.46	903.84	1601.75	1461.58	2210.82	2025.02	1886.82	1137.59	473.50	540.51	943.23
994			15813.63	137807.60	11035.65	17735.68	11055.79	11844.40	5879.60	7817.13	11230.64	22790.02	16024.86	14116.62	14257.37	15637.11	7944.88	7883.47	5327.48	8413.21	6826.94	7674.15	6691.28	7323.23	10281.17	6514.69	5048.92	5199.97	4829.96	6595.61	3161.88	3865.33	3568.50	1879.93	2576.23	4022.71	5617.15	2979.89	3662.80	5229.34	5417.59	3148.60	2450.09	2226.31	1886.22	2711.54	913.72	310.41	832.08
995			9058.68	199325.92	19356.28	10087.90	5716.83	3317.69	2370.91	2699.00	9750.22	14455.61	5414.14	3230.92	5595.98	4091.91	6304.72	10199.21	9720.99	5158.83	2418.30	2952.78	2999.84	4799.90	5391.21	6589.86	2208.71	3887.57	2953.71	3796.70	1530.26	2151.29	1628.28	1173.68	1737.87	2417.78	3703.85	2495.47	3378.76	2028.52	962.34	1526.30	2099.23	718.59	1081.13	1161.02	925.53	819.27	803.87
996			5601.16	295168.00	4786.92	1830.55	977.55	3657.04	3216.87	1564.44	2412.19	669.87	1327.66	1050.01	1125.27	1544.92	641.01	1645.37	1410.10	1565.35	1390.19	678.51	976.37	843.49	885.57	968.32	878.36	1081.20	1318.67	514.28	490.95	529.36	468.47	560.95	1078.24	862.77	436.52	238.97	290.39	331.49	607.07	231.49	166.87	336.14	592.04	628.57	339.50	253.31	330.05
997			8613.00	523603.06	11040.72	13931.15	23637.44	20741.89	5242.20	10045.05	9499.75	14152.38	8958.56	5791.93	8486.31	6609.56	6318.85	5280.46	3406.89	6913.72	5807.38	4110.51	4227.27	3589.41	8890.93	12321.64	17509.20	5289.86	6053.67	4244.80	3507.40	3124.40	4102.70	2895.29	2284.84	3270.99	1406.55	1385.08	4189.37	1409.45	2713.94	2074.78	1638.71	914.48	633.89	1929.16	1361.41	1912.34	1278.91
998			67466.43	564849.56	42530.08	12871.39	21221.13	30116.91	39999.57	13561.59	14537.32	9380.88	7989.83	10385.40	24158.60	8159.79	3322.58	20549.24	21784.39	8497.93	14717.75	11583.64	11201.62	6793.28	5601.50	10860.77	13965.27	7264.22	7278.08	7272.68	6087.35	2966.64	3031.07	3259.48	2783.81	3527.80	2226.99	2016.65	2965.15	2229.66	1338.81	1009.56	991.35	1069.49	693.80	1178.15	944.43	741.03	1250.57
999			17204.94	471251.03	5989.49	8454.22	10478.25	8381.16	12117.43	12642.50	2838.96	3185.75	9401.86	7612.40	7505.78	7649.50	4478.37	8854.05	12238.84	10087.11	8934.25	11778.02	9247.35	7070.43	5474.33	4232.84	6477.23	8623.33	5009.10	5465.55	1258.48	2729.71	4346.04	5589.04	4705.96	2074.53	1049.16	2208.50	1592.44	1644.98	1974.55	1810.38	1678.29	1023.35	2009.50	1203.91	1167.21	920.14	1926.05
1000			7647.12	66011.67	11190.95	6165.55	7136.40	5748.78	4670.48	3133.67	5092.48	7278.22	2313.33	1965.80	1899.80	4061.60	1930.88	2702.90	2874.94	3043.27	2717.90	5269.22	4199.39	2326.45	4436.90	5591.46	2333.77	3388.74	1656.70	3685.21	2481.48	1507.44	1832.35	1233.41	641.90	1023.13	1234.87	973.19	1183.36	712.00	1017.82	1002.75	568.68	401.07	761.79	1182.75	1710.30	838.67	875.10
1001			13317.78	77474.14	3034.28	3465.79	6060.60	1993.47	5716.54	1912.92	3577.83	3739.70	2894.15	1603.31	3189.82	1569.53	2017.48	2041.11	3797.58	2650.37	925.25	2497.32	6514.56	2679.17	2105.26	1703.82	2584.75	2948.46	2024.24	2339.61	1104.68	722.66	854.79	770.92	405.19	1204.80	948.42	667.01	449.88	501.57	634.92	646.60	524.37	528.39	1120.43	302.77	797.16	1220.72	480.24
1002			6314.85	210018.01	2578.43	6287.78	6984.59	2279.10	7073.17	9166.91	9979.05	7725.22	3153.43	5376.35	4226.67	2349.42	1248.93	2262.64	1530.14	1381.65	3959.95	4892.26	2951.85	996.74	2841.27	2625.08	1399.71	1495.63	1695.58	2426.87	2028.33	898.89	603.58	1593.25	3242.75	1562.05	546.13	1405.50	1067.30	1229.06	869.86	544.64	921.37	546.09	413.14	266.82	121.58	320.49	568.74
1003			27129.58	316215.96	107096.21	101468.97	67542.41	29466.99	62207.64	86139.94	57735.64	18508.60	19116.12	27757.16	29014.02	55014.30	15065.89	11351.01	27864.08	15970.50	7986.36	11098.91	26511.88	25257.85	54512.89	35131.71	37959.63	32747.83	33752.00	32871.87	29095.43	22327.01	13170.12	16114.17	9152.82	8252.29	17716.96	13546.41	4390.19	10044.69	6098.57	1998.93	2818.84	3482.18	1520.75	3309.62	1680.88	4662.61	3074.78
1004			12306.29	59860.87	16231.83	10565.63	16843.10	22472.07	18616.41	18729.15	16792.16	11023.43	11661.25	12855.23	17622.62	10953.12	8278.64	6842.43	6386.25	5258.64	7737.78	11985.81	11096.67	3748.71	3864.46	4082.15	6878.81	8567.50	2031.23	3534.48	2086.29	2568.65	2402.88	1528.52	3388.06	3506.78	1820.31	1992.36	2449.25	1755.84	1298.29	1159.12	1226.27	639.27	759.25	1226.65	1038.59	1037.60	1457.91
1005			22507.56	285040.62	38832.97	39497.98	25985.84	20174.44	50766.10	38851.03	44970.24	32862.93	30261.20	35392.18	25142.37	12370.74	8411.13	6900.11	5066.47	8588.18	18123.21	23236.11	14277.53	15667.39	9706.47	7797.47	11806.82	8616.37	9943.10	9754.31	9620.25	3201.83	5435.90	6567.37	6321.58	4948.51	6126.69	5328.61	2741.96	3119.53	3617.67	3675.93	1604.55	2917.97	4794.12	5433.43	3362.06	4806.71	4367.01
1006			25772.47	233124.10	88735.11	49230.71	69332.71	39007.61	23249.58	21083.53	27410.59	27387.88	19795.83	14234.30	14425.45	15576.63	26682.15	8840.62	8033.16	11996.13	19405.03	11393.85	10371.93	12424.42	22695.50	12747.47	12075.82	9162.77	20367.96	10033.85	6389.93	5803.04	5068.52	10641.03	17558.14	7926.34	3817.24	4749.01	10053.99	5939.83	6242.00	6313.07	2886.73	3475.09	3101.55	1426.92	1985.77	1818.15	1661.65
[truncated: 3,100 more rows]
[truncated: 86 more columns]
