# Supplementary material for: A Low-Cost, Low-Power Water Velocity Sensor Utilizing Acoustic Doppler Measurement
Source: Sensors (Basel). 2022 Sep 30;22(19):7451. doi: 10.3390/s22197451 (PMC9572237; doi:10.3390/s22197451)
Supplement: Supplementary file 1 [file sensors-22-07451-s001.zip › supplementary_material/data/field_test/data/sd_012/sd_15.CSV]

1			7800.29	33518.03	6703.89	1620.16	1419.24	1094.82	760.87	2259.19	2250.49	1109.86	1405.48	1804.26	2186.83	790.96	326.12	480.80	513.20	1222.43	2043.52	1298.58	761.27	1379.25	2028.20	1771.61	1301.18	1556.68	945.61	839.68	637.28	755.33	955.36	638.18	599.70	398.77	487.77	1323.70	2146.40	2792.54	1748.56	2957.89	2598.97	814.72	668.78	988.26	954.69	1297.09	2768.87
2			4267.19	18977.62	4959.25	2267.85	1314.52	870.21	1982.24	1328.28	884.31	998.50	652.14	253.43	501.77	867.58	1933.36	2932.24	1283.92	648.64	348.53	517.86	372.79	1087.48	1847.35	1157.40	949.57	1383.84	905.54	418.31	274.67	453.26	804.65	450.54	193.45	313.14	218.26	680.77	2169.85	1373.26	1539.69	2355.23	637.34	470.04	426.22	386.88	467.57	1750.31	2212.36
3			10376.31	38651.52	5111.64	4218.41	2266.37	1117.54	3076.70	1725.45	1943.09	1329.56	1656.55	1536.30	1024.72	751.39	465.83	1304.03	1052.94	796.93	839.97	859.69	1293.19	2738.91	2372.65	1062.36	611.42	365.89	432.60	396.40	459.50	814.47	405.97	381.14	250.01	411.21	860.03	3240.42	5084.08	2957.46	3508.97	1074.27	460.55	407.73	520.35	1441.83	2386.32	2765.20	3057.87
4			1463.81	16446.99	994.24	2652.43	1982.24	1556.92	1104.68	1247.28	1134.68	1068.63	1586.07	775.22	1753.93	1890.12	1139.79	1485.75	1313.87	1309.19	2108.08	1896.87	1376.63	1937.14	1723.82	2214.71	2259.00	2244.19	1053.30	905.04	1426.99	2749.27	1843.58	1276.04	2256.04	1636.61	2198.22	1293.08	1293.99	1967.90	2756.77	1526.00	773.06	787.67	1099.29	1199.92	661.76	870.38	1211.32
5			4818.06	46520.40	2453.35	1425.34	2539.93	2543.66	2206.09	1345.56	1791.14	976.20	959.16	1348.59	1322.69	904.87	567.31	472.74	1453.00	2827.50	2583.97	1266.67	1866.55	2930.88	1081.06	856.10	788.74	898.06	1511.62	1289.55	1841.94	1893.50	1625.77	893.21	1175.43	1595.86	1612.50	785.32	863.63	995.61	560.18	795.52	1174.80	508.30	665.54	656.42	1077.29	808.92	776.34
6			18357.14	70209.89	31940.95	18497.86	10033.55	10498.48	5857.74	6074.16	13686.72	13050.34	6974.25	17057.01	16067.16	10935.13	19377.29	5053.17	2818.40	3771.40	4543.80	7752.16	9240.92	10658.85	10307.51	3057.08	6189.43	8897.27	12137.49	8096.56	8308.17	10188.87	5775.74	7553.09	9453.84	8303.20	4605.33	2344.62	4113.58	5316.16	6626.45	12861.02	9590.29	2977.10	1692.09	3192.07	3439.67	4485.93	3923.35
7			6062.44	51969.49	7668.57	2991.03	4484.56	7406.69	4867.27	3656.13	3780.65	2320.46	4830.37	3812.85	2160.02	5295.45	4732.73	3298.50	3169.41	3016.51	5179.22	5029.02	3922.25	3159.35	879.45	5519.98	4635.27	2480.30	4905.29	3018.88	3739.49	1887.48	3247.80	2275.27	5693.19	4420.66	3691.44	3306.65	2812.30	1608.42	1535.77	2384.29	1986.02	2426.43	4003.83	3702.32	2604.49	3288.37	3703.89
8			7827.75	68965.87	4566.53	2265.87	1532.26	1973.63	3486.84	4598.61	1335.02	1563.71	685.13	2381.73	1640.95	661.58	1629.24	1498.80	1484.63	1005.87	477.89	1238.40	935.05	1429.21	2923.43	2418.15	1429.98	1441.76	1720.42	754.66	1144.75	731.26	446.73	892.31	476.69	1050.96	946.28	499.97	1904.63	1701.14	1326.36	1174.15	850.58	1466.39	769.25	876.92	668.45	1106.45	1102.24
9			14088.74	31624.01	6602.31	4044.66	1057.97	1178.72	1360.01	1579.19	3116.44	2880.36	1790.22	1467.53	275.14	1000.66	1138.10	980.68	599.66	713.63	1793.29	1627.96	670.58	958.15	783.89	972.44	1294.47	584.14	2843.35	1938.46	1525.72	1291.65	507.96	660.38	1329.70	1255.31	1277.23	684.30	928.36	1661.32	1080.74	423.28	453.61	664.54	754.73	1502.14	1101.68	369.78	839.25
10			14162.23	51238.09	10651.90	7185.26	4219.87	5489.99	3514.32	5758.69	5769.77	5051.79	5351.80	7152.72	6845.89	4237.68	4797.74	2899.86	2429.43	2190.50	2241.85	2453.92	2608.20	3648.00	2954.87	1469.92	2595.33	2013.33	2882.96	2359.46	1352.53	893.00	1410.50	1470.36	427.83	1035.71	1724.63	3177.37	1384.06	2275.86	4825.48	3717.47	2140.30	2388.97	1163.94	1276.45	1390.83	1369.04	891.19
11			14996.51	45572.48	8635.77	11153.30	7561.25	7755.08	12612.90	4684.32	11210.42	5098.35	3903.91	1844.88	6207.27	5883.54	4171.86	8778.09	5717.16	3339.08	5380.37	5300.38	2848.79	2096.78	2655.42	1191.44	3210.88	3149.70	2305.29	954.41	2790.74	3160.71	3556.69	3295.72	2364.58	5624.50	2887.02	3275.78	4186.15	2370.83	2497.73	2786.48	2488.81	2785.64	1474.18	1295.51	3195.33	2695.96	1786.18
12			6166.52	124627.07	19080.59	25779.90	29499.32	20129.77	13102.32	14153.82	14106.62	9625.91	5628.33	5462.36	5475.35	7214.48	6474.55	12354.04	18444.41	15702.26	8954.27	6029.68	2478.32	5273.93	6002.91	4864.50	8428.37	4848.03	4966.96	6331.96	9502.61	6705.50	4435.43	4517.91	4584.22	5419.18	5534.67	5210.87	3260.61	3145.09	4824.75	4884.76	3102.70	2527.05	3544.20	3154.86	2513.04	5087.35	4898.38
13			5575.83	28444.15	1298.78	1598.92	1143.35	1608.65	873.45	1514.97	2027.04	1156.46	3819.64	2184.24	1599.12	1460.58	2395.29	1173.21	369.00	1787.48	1871.44	690.45	419.07	1102.72	1822.78	2266.01	5288.62	3593.42	770.34	878.60	696.62	880.99	945.10	956.29	982.82	277.98	709.99	1448.66	1160.82	7560.55	19944.89	7983.88	920.19	805.85	608.59	954.00	1891.00	2676.73	4213.54
14			9459.69	39915.13	8260.16	7302.18	3556.19	4228.41	10867.97	6367.15	3882.18	3101.56	2837.45	3002.35	2650.50	4426.93	4503.37	1071.24	3105.05	3213.33	3039.56	1885.69	2402.88	2260.36	4437.87	4185.65	2197.51	1100.55	1303.44	1923.89	2147.10	923.04	557.07	872.51	1584.14	697.22	626.58	717.54	1027.80	779.13	1177.68	858.49	970.11	732.55	409.84	305.80	448.74	789.49	1068.62
15			19775.66	42620.68	5116.19	786.73	1253.55	1214.82	1317.68	2493.49	3420.67	2450.03	2541.60	1769.33	1032.34	1344.90	2169.88	632.04	741.22	1445.79	1796.15	1555.70	696.55	843.10	738.14	834.80	1033.64	560.98	1112.90	606.36	711.83	1131.50	1344.10	1247.75	788.48	649.92	314.14	620.78	888.04	1078.09	1336.62	714.65	751.32	1381.09	1556.88	707.75	472.90	309.97	702.24
16			4160.99	52842.41	22244.58	21250.81	3696.65	3544.31	6764.90	6388.20	2904.04	4170.36	2134.86	3850.85	4341.51	1763.67	5857.52	4037.94	2727.06	3550.96	1175.54	1797.51	2290.74	2144.52	1950.42	2645.21	2088.62	1765.08	2115.29	1636.83	2825.74	1944.03	1437.44	1494.49	1688.50	909.22	1613.80	2761.12	1719.41	2948.06	3541.30	2257.54	1214.24	1101.22	1035.48	1028.86	1025.48	1428.27	859.85
17			2688.84	31229.66	2344.39	823.19	930.73	1049.98	1054.62	1366.33	3695.10	2407.34	1096.63	946.18	798.90	2350.54	2105.98	999.48	1702.07	1915.36	2103.96	3092.21	2171.33	1407.67	1953.98	1752.74	808.87	963.13	1084.25	848.15	1051.62	691.55	890.93	1483.93	1571.07	1324.08	1867.90	7103.68	7597.70	1648.07	1743.50	1661.67	1096.65	685.73	743.31	993.40	1619.34	1653.92	4949.58
18			3475.88	17125.93	3290.80	2301.90	7448.70	6762.32	7036.79	6257.25	6288.42	5794.72	2144.72	2808.78	3708.34	2928.13	6245.43	4710.17	5329.07	2741.96	2821.86	2964.33	1059.25	961.46	1632.59	1154.20	2929.97	2649.40	1702.31	1868.58	1496.38	1142.66	816.83	473.31	554.28	1047.78	1758.27	947.83	885.97	1298.05	1091.20	1225.71	2130.81	1304.76	437.24	626.32	854.62	936.97	518.63
19			3822.76	25449.25	7521.26	4046.50	2737.61	1825.21	916.87	941.54	2351.46	1986.55	624.30	768.08	1355.04	1290.78	1964.63	1251.53	745.24	2710.30	2208.39	1023.22	1522.97	1117.70	660.24	1439.07	799.79	762.86	1046.50	1410.61	1724.49	1909.17	1215.73	864.78	1221.78	1213.07	1592.86	849.85	1073.18	716.24	475.24	359.20	1473.28	3361.65	2818.36	1512.35	891.00	1049.61	937.96
20			5314.27	8776.07	3217.66	3632.11	3476.71	4265.24	5075.57	2498.91	2752.26	3179.32	2675.85	3349.02	3526.57	3549.10	2889.47	2571.65	539.78	1094.94	1103.66	1202.88	1119.99	1094.16	407.10	770.93	1002.42	1427.67	684.30	985.40	852.61	952.10	627.92	262.77	551.26	819.00	485.63	358.37	372.85	387.62	214.78	375.72	194.60	271.14	199.37	440.95	502.50	277.36	204.44
21			2537.93	17691.18	1109.36	1709.39	939.23	568.75	902.87	665.64	604.88	405.39	581.41	265.45	452.07	492.74	447.79	438.81	803.19	682.19	624.84	906.51	815.51	2038.19	2817.12	948.97	1064.38	748.32	353.74	433.15	481.99	377.02	468.57	259.54	467.61	537.63	1110.60	4302.01	4040.63	1450.77	3103.10	1309.68	728.18	437.55	521.75	832.02	496.36	1159.64	2563.86
22			6277.16	16706.91	3660.85	3847.92	1400.82	1453.44	2411.35	2875.87	3329.71	3337.51	2821.85	1693.77	829.52	1460.59	993.37	2035.05	2011.80	1297.96	1555.79	1217.78	1006.81	1523.07	2626.47	1830.09	1164.61	1295.14	1369.56	1733.35	1660.89	1359.43	685.45	753.99	1190.68	920.19	1064.81	567.48	1573.72	1779.43	1490.07	709.02	1321.49	1112.35	1511.89	1738.45	944.49	781.88	534.62
23			2766.23	35448.79	4240.79	3181.06	4058.22	5646.74	5025.20	2742.61	5031.00	8008.52	5551.37	4516.75	2943.09	5947.74	4413.89	2325.23	1814.79	2923.60	1552.72	2192.46	2656.49	1645.77	1665.02	3216.57	2589.24	3940.47	2730.36	3121.91	3081.07	1570.77	1556.07	2013.04	2327.18	2270.19	1981.07	1526.85	1658.64	1288.97	2009.31	2927.20	1867.92	1520.91	618.11	593.22	680.16	788.66	1387.99
24			3041.43	7918.75	432.24	631.33	451.82	279.71	533.93	783.76	859.94	1030.68	350.63	594.46	590.91	590.24	1234.41	1086.04	378.61	1021.29	680.82	194.36	321.68	232.57	218.37	445.64	1074.02	1175.28	633.94	1117.64	807.66	970.72	509.61	265.05	215.36	500.38	524.83	397.61	543.77	676.41	678.86	365.73	614.48	652.71	543.93	361.66	286.54	337.65	340.62
25			8675.43	47350.03	8078.75	2430.90	1774.52	5040.00	3804.76	3063.54	5093.64	4963.33	2650.65	1734.61	2586.15	3188.95	1435.66	695.03	1675.89	1043.67	839.71	955.53	2638.70	1319.71	5272.00	6764.00	5241.39	3510.29	1602.21	1612.76	2536.59	1781.23	1205.24	1534.14	2579.52	1122.33	849.13	1597.80	2278.33	6813.21	5434.93	1605.19	1230.26	1733.35	1502.21	1582.48	918.02	1133.53	1999.27
26			3704.88	35880.93	12760.92	7209.32	13290.28	6158.85	7764.81	9852.19	6928.59	5379.82	9514.81	9261.39	6562.95	7810.01	6575.70	2157.67	4476.28	3771.09	5892.99	5918.04	4049.37	3137.66	1768.99	1851.90	4109.09	3093.28	2034.81	1499.17	1172.55	1155.84	2156.74	2576.74	1270.58	2133.75	1671.17	1307.16	1686.05	1506.10	815.81	415.24	839.76	450.16	472.87	433.80	1183.66	1563.54	746.48
27			3648.02	15303.60	4026.15	1769.80	3045.95	2975.81	2121.69	2425.38	2226.02	2354.39	1180.63	2382.68	2145.44	998.86	862.77	1096.32	1429.07	1191.01	518.69	1222.50	788.65	2112.60	1949.99	813.57	706.56	725.04	809.73	574.24	568.71	551.40	590.86	474.97	216.38	481.22	1891.81	3972.15	1982.28	1427.52	337.84	618.26	572.01	562.40	722.57	646.80	1149.72	2487.86	5218.74
28			4877.06	61261.88	3001.11	1847.99	914.82	905.16	2430.26	3793.41	4014.39	1274.63	1118.75	1128.47	552.69	1193.45	1782.88	815.45	2005.32	1568.15	2202.06	1106.78	1390.47	2352.46	2621.38	1482.68	915.92	1578.03	2204.51	869.87	726.38	506.72	801.04	1807.86	1465.71	2597.57	4192.52	6569.17	4091.62	3956.46	4562.30	2310.23	1276.32	811.19	1926.75	1594.66	2201.93	3920.91	7083.54
29			19186.93	68664.39	17168.37	12924.05	7658.52	11470.23	27091.57	32333.38	5093.59	10284.08	14515.82	14215.46	5901.72	3636.25	1293.65	6602.18	7315.09	4458.47	5616.60	6789.04	2305.33	5701.37	4280.79	4808.84	9601.62	6057.41	3270.59	3202.68	2654.40	3219.57	6063.88	6098.68	3580.96	3000.18	1706.72	1519.73	3792.21	4159.81	2886.54	4147.28	4302.40	3074.62	1298.47	2119.92	1496.75	1882.49	1641.83
30			4473.46	29068.23	2552.18	1127.79	1764.99	593.77	1703.83	3631.66	2324.03	886.49	1190.23	779.74	1531.73	1097.42	1039.75	1371.04	2135.03	1250.46	772.56	811.54	575.53	1153.25	1295.05	683.48	643.09	836.98	399.19	768.77	1530.89	2075.46	1424.67	1761.60	1687.30	1618.90	907.81	956.97	1100.49	1281.46	1022.52	1162.11	874.51	1576.78	1443.93	999.50	1118.57	661.84	454.41
31			2145.98	11458.84	1438.37	294.40	318.29	638.90	464.66	267.60	445.00	333.56	288.44	510.76	483.11	277.28	380.36	633.71	763.43	373.79	251.53	407.24	347.74	254.56	151.42	472.31	333.32	393.67	328.09	464.61	729.82	260.78	178.50	317.43	274.43	287.26	186.68	169.38	319.51	456.18	758.90	329.67	281.60	204.74	122.60	171.16	392.23	272.38	301.78
32			6353.13	12555.75	4067.43	3673.67	1489.48	2235.50	3113.58	3901.59	2031.02	3446.88	2082.33	2454.51	910.39	2142.38	781.87	1609.06	686.87	1040.78	636.33	1715.69	4209.38	4332.57	2238.56	1455.64	965.37	790.96	2160.81	1771.44	507.26	770.78	817.30	748.29	1147.60	2605.80	8082.86	5771.50	1171.04	1370.08	1680.96	1486.66	2321.81	1075.93	2135.92	1632.16	1806.54	5686.66	21863.56
33			3288.02	48531.34	2664.04	1390.85	451.67	556.91	445.09	636.24	654.64	598.29	470.99	495.70	870.60	356.87	273.02	844.43	428.81	312.42	339.18	294.26	1575.97	1111.46	168.13	396.65	503.90	881.04	1145.30	555.15	195.56	424.50	309.33	559.39	1062.02	610.99	593.60	565.39	611.12	508.48	948.30	602.52	149.91	310.28	1112.07	943.91	378.88	662.04	549.41
34			10057.22	72896.78	5380.37	3558.16	2391.22	2295.87	3547.15	5920.08	4252.32	3266.71	2887.13	2129.42	1040.31	1866.66	2239.26	1384.32	1663.56	2297.77	1797.76	2078.89	1459.50	1115.83	613.91	544.93	1214.00	1147.33	177.38	582.85	458.23	1705.67	622.74	537.72	461.43	1020.47	717.70	485.79	588.40	212.75	336.92	1071.00	1504.19	383.08	336.52	502.25	321.40	271.25	368.36
35			5096.88	32849.17	1781.47	1362.12	814.89	1078.83	1125.04	1551.14	3311.33	1351.55	1102.19	1123.82	876.72	794.33	1206.64	1454.44	3046.57	2188.91	1666.13	2159.85	2176.82	3923.68	4835.81	1872.35	1063.58	545.21	504.71	925.54	548.17	1175.29	920.97	736.50	687.99	1480.05	970.59	4188.84	6762.11	2670.46	1151.74	1214.83	1078.52	820.04	596.82	731.99	804.92	1356.67	4662.89
36			9468.32	60729.28	2847.12	2629.94	2146.71	1798.45	2914.71	6229.03	6961.63	3495.45	4207.29	4063.30	2592.47	2988.90	2173.42	2216.69	1622.29	1373.87	1236.28	2102.53	2764.46	1419.60	1763.01	2523.58	1997.28	1122.01	930.08	1207.25	1261.78	1310.12	981.44	819.79	982.79	1447.39	1636.63	3002.76	1287.21	582.84	738.74	956.59	1546.06	1385.22	1940.40	1101.99	751.33	624.67	1061.22
37			5343.00	24090.89	1928.58	1335.84	2574.47	3027.56	1094.91	672.59	1496.78	1162.38	672.56	1226.66	2526.38	1088.43	1027.59	2072.07	2036.08	1904.75	1396.18	869.59	964.36	918.11	2959.60	1514.77	945.96	1086.42	2050.30	1024.86	242.56	1160.62	1375.37	1502.11	863.66	697.13	782.73	521.92	1141.20	1427.67	956.71	862.39	448.05	638.78	827.66	663.32	432.24	963.12	607.96
38			8920.92	49017.51	17908.19	12645.01	7102.45	13284.66	16537.94	10824.40	3684.18	4034.25	3102.17	2733.38	3223.09	2747.87	4781.94	5645.67	8047.60	4403.76	5146.04	6412.07	5113.32	2418.63	5482.75	4222.32	1097.04	1218.70	2365.50	1122.81	2571.81	3805.91	2954.95	1245.25	2181.72	2957.35	2994.63	2601.22	1281.26	1595.65	769.88	1038.82	1318.95	1019.48	1687.23	3365.14	1515.87	3053.08	6345.33
39			3618.93	10862.59	2467.25	2512.75	1566.09	3034.48	2613.41	2527.10	1857.92	3259.23	2728.47	1198.19	1725.34	1005.79	1825.19	2217.26	1834.78	1238.10	1683.68	1918.71	1697.39	1194.74	1430.74	995.90	1253.61	1884.41	1080.59	607.06	1321.65	1324.68	2161.85	846.71	382.70	1280.17	1830.88	1774.38	1288.22	1677.09	1120.89	830.09	895.49	779.60	350.93	264.32	1045.02	1547.09	1058.19
40			7500.21	75596.04	3753.35	2589.56	5820.75	6514.06	2799.45	3386.95	3880.16	2370.22	2393.10	1377.57	1885.71	2190.02	1656.32	1461.73	1726.83	2454.17	2624.50	2467.04	2442.55	1738.58	1693.86	2243.89	1874.50	1680.80	1804.86	895.31	1122.58	1598.12	1557.95	1126.02	1316.86	1525.92	1460.64	1697.23	896.30	1738.62	1959.24	1623.92	1748.96	2302.46	3175.67	1560.08	2394.02	3725.46	1779.87
41			11722.83	102223.37	5008.77	3005.11	2815.36	4459.73	3556.80	2553.13	3530.87	3136.42	3023.15	2668.72	1249.16	1603.73	2218.54	2386.93	3529.24	1954.62	1119.17	2057.27	2326.73	2699.40	4768.09	4065.45	1598.10	1520.75	2276.11	3044.90	1398.12	654.60	963.19	1278.16	996.12	617.11	1343.93	2319.52	2559.19	831.58	1213.76	1551.11	2820.95	2500.92	755.33	721.28	982.03	1691.92	2622.07
42			6717.02	80067.27	8559.12	5105.47	3797.93	6079.28	3445.42	2355.96	4776.97	5713.18	2326.73	2614.48	1773.45	1305.26	3303.17	1519.50	2958.15	1721.26	4243.27	3055.28	1942.49	2959.96	3979.37	3280.11	3672.12	2411.14	1685.04	1870.29	2276.12	1025.58	1796.36	2257.80	4268.34	3917.54	3404.92	4197.25	4211.21	2327.23	1483.87	910.28	824.54	1003.73	1366.38	1389.95	1091.76	835.31	1067.83
43			8522.33	131579.04	14708.47	8773.36	4635.25	5090.93	4391.79	3234.69	3538.80	5394.27	6078.41	3938.74	5228.59	5362.80	5133.10	10045.90	7347.20	2504.23	4564.46	2947.79	3481.16	5361.42	3695.52	3739.48	2622.35	3330.92	2743.74	4374.40	2185.37	3326.59	3775.50	2278.24	2222.42	3638.12	4618.43	4644.16	2835.13	2140.50	4481.93	3599.26	3276.99	3149.14	2153.15	879.75	1337.12	2882.66	2665.28
44			1382.05	15948.04	2412.63	5855.15	916.11	3027.91	2888.28	4276.83	4602.60	4430.94	6256.82	2598.95	2601.69	1695.15	1643.05	2578.97	1880.97	1357.30	778.98	1792.54	3040.46	2443.07	2287.16	1725.02	1712.63	1330.65	2118.32	2972.04	1929.21	1406.72	1010.02	1783.29	2437.70	2233.65	1224.38	1726.16	1451.71	1124.52	487.31	805.77	1793.75	1389.12	1235.31	1814.56	1630.42	728.11	735.10
45			6204.42	19172.68	1764.97	1343.27	905.21	333.38	834.27	1523.34	3559.53	3658.07	2039.96	1078.90	583.79	1316.05	1025.01	592.03	703.71	328.39	467.01	1195.92	2130.71	2225.53	1346.43	2048.74	1563.02	1040.37	1393.77	1244.34	2192.43	1522.84	962.50	779.22	1289.70	589.48	776.34	1956.42	1939.38	1560.27	612.52	1531.16	1358.83	1376.48	1175.75	468.61	458.34	1137.21	357.51
46			15385.30	79599.04	38994.07	24057.74	12205.86	28833.20	13107.16	18659.64	18460.43	32309.89	14003.63	11859.02	14981.35	12267.13	17006.43	10245.05	8287.57	10780.11	9595.43	7732.53	8924.92	6468.88	7162.62	3648.20	4672.91	5379.52	3579.69	4011.31	12064.32	6538.76	6915.44	6074.11	5125.10	6189.55	6251.59	5317.94	8424.63	5271.88	4449.84	2166.37	4591.37	7782.28	8308.72	10631.90	16384.32	8615.02	11088.42
47			9196.16	59012.64	9811.88	8411.12	5865.74	2867.71	3756.44	2880.88	3680.15	1855.16	2981.02	5893.78	1484.75	3064.45	4277.96	3347.67	3362.39	4320.44	5157.38	3182.28	3360.53	5687.25	5010.72	1602.96	3413.17	3336.53	1841.18	2466.92	4139.17	2328.96	2767.80	3116.32	2271.12	2234.49	3317.19	3333.76	4655.29	3332.20	2903.89	4755.98	4433.44	2503.64	1694.69	3968.73	3647.80	10414.46	18553.65
48			1665.81	44823.33	2639.40	3975.50	3251.49	5292.00	4736.76	974.64	2114.60	2616.73	1537.40	3574.19	2327.15	1912.04	1948.41	1989.60	1753.84	1649.00	2804.36	2401.56	2163.15	1728.53	2162.01	1895.81	2737.00	3206.70	1663.14	1223.71	1232.94	1162.81	1491.16	1349.49	1108.46	1873.87	2840.16	2035.22	2032.79	776.97	1302.71	1624.96	1165.71	1439.00	942.95	1391.57	466.83	659.19	1307.80
49			5579.72	24939.53	1564.55	2209.33	498.07	412.55	1344.57	645.15	781.66	803.80	1214.47	3650.01	2072.27	627.86	371.36	522.91	703.26	973.71	643.85	1128.46	712.49	936.29	1172.03	1444.07	484.06	374.53	534.99	593.00	268.32	1171.83	1349.15	504.21	400.77	629.58	800.73	428.07	440.21	739.29	322.41	343.20	243.12	571.81	792.64	253.50	219.05	386.06	165.19
50			3440.67	6766.87	1307.08	1289.51	1193.56	2185.88	4313.57	3940.61	1673.40	1313.46	1659.18	2352.56	1012.93	2334.30	1870.59	371.78	328.82	780.84	748.02	1177.45	2557.56	3599.59	3101.64	3007.96	2658.22	2558.45	1267.49	876.06	1434.27	1350.68	1344.26	964.84	788.71	3142.20	8597.56	9902.53	4965.70	4279.07	2794.79	1658.92	1658.41	1760.39	2504.67	1224.75	3785.65	7180.71	30589.48
51			2617.00	7110.72	4432.68	2756.66	2486.19	1343.73	1973.92	2550.05	1732.00	2636.80	4181.47	2959.25	1332.67	1373.87	1384.75	1320.94	1744.65	730.91	2133.69	1312.17	2965.31	2378.75	1797.27	1225.16	751.18	997.44	2062.32	1718.68	2256.02	1979.97	963.38	781.03	923.20	2361.02	1582.68	763.49	930.80	1185.28	574.16	858.25	874.10	668.48	388.78	1063.32	1893.82	1269.11	807.13
52			9234.78	18699.15	4017.85	3818.60	3382.25	3769.58	3893.48	1607.78	1672.94	2695.59	1161.50	1398.71	1159.65	3556.10	3102.53	2781.94	1448.24	2478.36	2407.64	672.74	985.40	1272.82	2611.52	2611.05	1685.81	1870.76	1487.88	1496.29	983.44	821.93	865.90	878.37	923.68	1682.25	1893.06	1123.59	1203.38	800.81	1183.91	958.39	690.48	1435.22	1398.56	1163.18	1005.39	656.34	541.56
53			3456.81	13700.37	15519.81	18382.75	2421.09	1202.24	494.56	535.32	973.05	766.83	379.51	209.93	448.11	545.53	607.57	201.40	739.47	810.43	857.15	508.47	400.47	288.28	472.90	229.73	289.24	605.84	585.82	556.13	498.91	640.22	524.13	443.05	435.46	616.36	656.84	453.64	280.96	557.54	702.52	1279.02	629.06	400.20	400.55	557.70	700.13	588.31	504.92
54			5105.65	38579.75	15719.92	13039.80	8610.41	3980.28	1907.24	5456.77	8177.06	5722.60	7502.75	3293.87	2064.78	2543.49	6155.30	5834.98	2736.53	1708.25	4163.02	1788.96	3690.97	6383.13	6612.17	2626.42	1665.89	674.66	1113.31	1814.67	1690.06	1795.99	1665.35	1475.03	1007.12	889.11	3158.51	9142.10	8496.14	1455.04	1067.67	1752.93	2308.30	1766.33	1613.75	1511.97	5892.12	14069.98	14182.46
55			6406.55	27587.87	6104.17	2504.68	2270.68	1298.03	1883.81	1158.46	823.69	716.17	1636.89	1198.07	932.12	2026.95	2720.23	1066.51	1079.12	912.11	942.78	752.20	425.22	1025.23	977.15	1045.76	1126.62	938.57	1414.97	1585.43	1248.08	1822.71	1336.44	1288.34	994.53	897.05	1025.56	719.54	254.52	257.09	559.10	594.86	417.27	440.32	374.20	322.64	782.06	905.03	668.79
56			9478.13	32182.04	7534.58	2282.02	3107.50	2926.38	1098.40	684.45	920.70	1176.00	1388.11	592.77	1355.35	1021.41	1114.24	630.35	464.92	1025.23	648.44	1345.51	938.60	366.46	304.81	558.27	1180.51	777.19	392.83	213.66	504.34	237.69	636.73	702.72	633.33	413.45	259.91	402.86	833.78	975.39	773.06	668.17	1034.37	825.82	383.59	481.41	599.45	390.63	665.14
57			6781.65	7854.95	2599.31	1878.51	995.67	770.62	775.21	695.58	1539.28	746.96	468.27	463.66	1078.47	1490.81	1332.98	498.05	478.83	322.90	141.36	724.71	2579.57	3807.03	2655.46	360.74	221.17	434.89	582.71	496.52	718.66	541.71	760.29	821.88	526.46	1297.68	3621.72	9497.72	7052.48	1283.42	869.25	504.73	679.29	1668.06	625.86	1165.73	5178.88	6278.45	10577.50
58			6726.25	15057.47	1922.62	204.21	319.59	534.36	747.34	1672.86	1545.12	391.13	188.61	145.99	275.54	254.25	494.29	308.71	159.95	232.19	395.52	639.44	605.97	883.80	445.27	412.04	145.00	137.76	134.10	128.42	249.71	183.35	333.99	88.40	361.07	991.54	1680.86	4160.86	1420.69	570.86	382.90	168.28	234.62	465.38	384.31	328.29	644.63	5554.24	73367.87
59			6232.27	33936.96	10852.92	8189.93	7235.64	13747.23	11802.95	9705.34	3747.86	2014.89	972.09	8126.29	6034.50	5252.36	3366.32	3490.36	4135.24	5837.06	5094.37	1913.37	2840.23	2483.23	2545.07	2654.05	1258.36	911.68	1950.30	1418.23	999.27	1304.88	1475.20	944.46	713.91	1085.79	1018.96	554.49	487.86	588.11	343.21	538.26	454.30	555.75	540.60	659.01	360.78	451.64	424.68
60			3167.27	15808.81	13006.27	10450.95	16826.44	17127.02	10381.02	9606.63	6065.82	5092.77	9772.84	7469.68	4483.95	2897.52	4766.70	3975.03	3025.60	3023.27	3114.59	2420.87	4342.11	2683.83	2962.73	3771.41	5961.41	3640.84	1456.40	2094.67	2708.46	3793.18	2643.22	2722.25	1318.15	974.58	1553.91	615.20	752.55	914.84	912.19	850.46	1210.82	1121.95	993.75	876.88	1098.35	855.42	638.76
61			6106.95	25406.54	5467.62	3328.87	3453.45	3075.24	3252.44	2870.22	1680.87	3721.99	3318.97	2452.02	1771.95	1402.88	2273.83	1836.01	3470.25	4431.27	1603.75	3852.64	3736.32	2380.09	1659.19	2992.45	2034.66	2015.46	954.85	1848.89	2040.60	368.19	1376.06	1449.07	1631.51	2208.13	3197.97	2025.72	1455.75	932.20	552.41	767.55	1180.68	783.15	560.68	980.59	2059.41	6732.64	23757.56
62			6283.66	24309.96	4267.06	4772.26	5595.84	5484.51	5674.53	3794.88	2795.16	2108.52	3642.40	6492.43	6408.49	3271.69	1841.64	2480.64	3522.54	3944.47	2162.70	1582.68	3679.37	3255.59	4091.17	3375.83	2441.67	1064.34	1112.65	1167.37	2444.77	1927.87	2778.55	3194.04	6661.49	5171.22	2967.94	4432.58	7504.63	1147.90	744.97	907.80	2322.22	1332.90	2355.76	3656.40	6505.97	37178.23	441521.37
63			2052.26	7584.50	3086.34	1098.94	1166.02	3057.98	1253.51	871.09	511.04	1346.77	520.60	437.69	309.82	325.47	405.28	876.09	1281.28	190.93	497.02	828.33	365.49	485.05	890.24	859.38	963.02	2049.89	826.30	504.65	268.79	629.70	1165.86	1027.51	114.81	346.10	297.65	230.12	166.76	389.33	366.36	259.01	663.50	651.10	849.99	228.39	170.87	65.74	282.75
64			5868.18	15585.27	1529.30	445.85	577.43	364.65	269.43	174.87	236.56	517.40	160.59	379.54	249.96	151.46	229.43	255.32	454.48	468.46	378.33	385.27	247.13	528.60	366.97	85.02	80.59	299.41	167.99	162.97	80.69	119.97	103.42	143.67	164.09	163.12	76.03	163.92	201.02	226.38	101.50	114.51	120.03	174.38	218.68	162.02	121.49	121.64	82.48
65			8079.11	24973.75	8972.89	5464.02	3703.33	2248.36	4056.39	4038.79	4725.79	1654.86	1572.68	1317.42	2260.33	2421.12	2212.98	2431.32	1226.91	2809.47	5591.41	4492.03	2017.49	1513.40	1841.59	1157.71	2792.58	2025.14	3599.44	1521.59	947.12	487.40	2023.00	2752.57	1132.10	3079.59	3584.43	5106.94	3903.77	466.61	941.34	1032.12	1132.58	1898.26	4962.89	4378.53	4481.28	2986.37	38015.09
66			5560.05	23551.17	11356.02	5996.30	6758.41	7505.45	6267.00	4085.99	4094.12	7283.45	1148.09	4479.57	3677.36	6966.72	6136.78	2235.92	2617.90	3035.58	3852.04	3194.22	5829.52	2273.15	1632.24	1623.47	1958.91	850.23	1278.42	1263.69	974.37	1408.38	1349.68	2260.10	1849.47	1947.75	1622.91	1079.79	1020.96	1842.05	1108.15	1007.14	917.34	470.30	1015.89	986.48	526.53	898.27	1272.14
67			20706.46	42612.85	12387.68	17161.62	6989.29	4397.92	9563.03	11839.67	11074.38	6800.10	6409.92	4325.66	3027.97	7729.55	7087.44	4856.81	3888.77	7129.32	8018.07	3166.42	2744.70	2841.64	2479.85	3752.43	3219.44	2218.38	2170.96	1795.89	4230.24	3318.93	2022.04	2077.44	3001.50	3845.41	2767.06	2709.27	2187.07	3079.18	2235.91	1909.24	846.89	1845.88	1638.05	1292.17	1749.66	802.37	1033.18
68			8846.51	24940.49	2788.74	2200.00	1895.24	2336.14	1843.47	1958.97	2963.86	5045.87	4129.68	4130.24	3327.17	3602.87	2424.62	1450.80	2185.60	1924.93	478.90	933.81	1305.24	1689.62	1259.60	722.05	1601.01	1663.03	1418.29	975.59	1058.58	361.03	522.28	1128.20	1239.46	1546.97	480.56	245.99	272.48	630.14	1182.40	821.83	1356.16	1147.44	894.31	547.76	723.23	940.14	937.79
69			14144.06	663962.68	75902.71	3401.42	1859.55	2936.53	1956.39	2160.28	4023.28	2130.11	2634.00	1821.63	911.56	1705.79	834.15	1077.83	2798.83	1680.50	872.64	562.34	1908.91	5589.23	2893.48	893.36	904.25	421.81	969.95	1133.50	1305.10	816.37	476.43	457.28	391.25	1101.68	4652.90	10457.22	9828.03	1620.59	1034.49	1324.89	1642.74	1523.68	1229.25	2006.95	3942.59	7797.77	3594.44
70			2237.76	48057.98	2175.44	892.49	596.20	874.14	940.00	470.74	645.14	1273.06	1248.46	1470.49	1306.59	386.74	847.35	789.97	389.41	301.05	367.00	203.54	365.33	567.72	519.47	235.20	232.97	407.79	676.02	495.77	421.49	291.50	555.41	409.65	474.19	399.15	254.23	231.38	364.79	226.63	391.38	494.27	589.58	576.87	392.73	268.00	171.11	268.65	316.14
71			6735.88	44338.40	6333.17	5371.29	4492.76	1670.57	2420.51	2184.97	2823.39	922.02	1529.96	1832.24	1447.51	2865.88	4015.62	1232.02	3543.85	6617.27	5116.55	3172.45	2749.31	1837.09	1644.49	1147.95	596.61	1689.09	2133.19	1989.59	1454.26	1076.65	2026.68	952.54	653.57	620.54	543.40	505.69	612.54	518.61	1098.69	870.65	307.02	574.15	305.70	614.80	1145.31	979.32	521.34
72			8200.08	23957.76	9604.03	10347.01	5778.07	3467.07	3168.25	2705.77	2674.82	4068.87	4526.95	1935.91	908.94	1371.56	2302.86	2587.13	732.95	1176.76	1610.02	1473.10	2057.32	2150.00	2153.16	1495.46	1754.29	1587.64	828.44	352.98	380.01	915.72	685.67	408.02	1031.68	949.25	1511.18	666.73	584.99	612.46	366.36	437.64	809.18	563.92	638.73	248.25	320.28	385.51	284.97
73			11054.83	29792.66	10619.72	15463.36	26684.07	12634.36	4299.31	3102.69	4859.59	8131.22	9337.28	6841.85	6569.12	5616.09	4949.73	2602.82	4420.79	2940.20	4673.62	5043.43	5780.98	7575.01	3326.68	1324.54	575.42	1500.75	5241.83	2926.69	1898.20	6996.10	3110.54	576.36	2299.69	2589.24	1114.37	2861.18	2217.29	4728.75	2272.17	2077.64	1427.71	1119.73	1768.06	4471.72	5044.48	11410.19	231665.34
74			7125.47	62073.08	6423.31	1951.42	4217.07	4785.24	4076.30	11387.04	6759.40	4824.78	4864.28	1914.56	5733.04	4747.25	1772.83	2221.37	2672.85	4730.93	5512.02	6502.86	3851.97	5075.69	4129.61	3719.79	4840.68	3040.43	2900.86	2408.61	1087.26	1401.86	1090.24	1527.67	2326.15	3696.01	1335.06	3399.84	2238.61	1656.72	1690.46	2355.64	3134.60	2681.98	4481.74	5123.48	7223.38	9156.60	40751.37
75			8312.76	40509.56	2770.29	3549.88	3079.87	3800.36	2867.38	3388.29	5325.11	4395.73	3737.57	4120.83	11009.06	3094.82	2504.76	1800.08	1203.99	3201.01	5196.86	5654.73	2174.37	883.91	1112.95	1244.06	1111.52	1738.83	1549.59	1571.43	2184.90	1456.02	815.44	539.59	910.94	835.36	461.92	988.73	460.25	621.73	606.81	555.03	802.08	679.70	857.96	420.00	230.66	597.06	974.35
76			3717.26	42615.85	2470.57	1040.76	1271.50	608.81	1288.86	953.16	467.36	573.45	1025.96	551.43	871.49	845.84	938.06	1023.13	1122.61	997.34	392.02	557.76	375.57	329.02	492.58	523.88	1047.95	604.03	570.75	367.92	459.52	395.67	271.33	278.28	622.03	503.48	325.15	602.51	634.34	541.76	371.83	784.70	476.23	182.70	218.23	271.82	234.25	167.46	318.42
77			11954.00	17727.75	1012.44	2630.92	4124.20	5339.75	1865.43	690.19	2377.05	3314.71	778.32	596.45	1453.37	1259.54	1440.14	1378.79	2015.62	1521.51	5435.39	8539.25	3223.20	1310.90	3468.16	3698.79	1743.06	623.88	583.52	1311.97	1985.44	813.23	1525.73	2636.55	15981.81	20582.47	5544.52	1422.55	1522.26	1302.18	1333.83	1266.53	2306.92	3144.02	6147.48	13535.83	50216.50	499210.12	3161932.75
78			6337.55	15281.91	2489.89	2168.10	1563.00	1920.15	1665.98	1525.85	982.28	1023.98	1547.42	967.00	1096.86	685.88	1241.99	778.33	1007.11	1139.65	928.51	1408.32	3086.76	1446.52	1273.49	834.59	951.46	382.76	502.82	579.91	496.65	540.73	1001.20	332.45	527.88	329.80	548.76	620.93	273.88	474.22	314.89	200.06	295.03	366.59	237.84	185.02	224.20	214.06	515.38
79			1513.76	30769.52	8193.33	10810.32	11448.35	4907.48	6152.05	7021.68	5791.56	4813.30	2569.66	8158.23	5624.03	3666.76	5175.11	2978.35	3743.21	5419.33	3974.19	3390.15	3549.02	3375.60	1400.37	4214.53	9887.55	4136.05	2172.04	1678.47	3459.04	2201.13	1125.93	1564.78	2449.12	884.68	1024.47	998.45	868.88	984.39	627.84	949.71	424.06	533.29	261.95	512.31	302.65	663.61	276.04
80			5326.10	32695.29	4357.61	3197.27	3663.23	3069.47	4032.11	2362.75	2227.11	1945.03	2178.43	5483.53	4626.67	3593.48	1447.96	851.83	1507.23	2436.18	2433.47	2090.60	714.30	735.40	2040.46	1189.21	1505.75	2054.09	1258.06	1199.36	641.66	1085.56	729.44	960.16	1847.14	1858.25	1809.71	864.06	1069.80	578.33	494.60	1434.93	886.20	483.85	696.93	1559.77	5341.45	53064.36	235923.81
81			14799.64	44974.64	4117.00	1520.72	569.88	2305.66	1809.64	744.96	1014.03	1815.05	1062.49	447.14	995.50	1665.47	1175.96	344.43	1111.57	442.76	667.25	1330.87	1774.43	1270.89	990.39	876.64	1217.29	894.90	486.46	305.36	703.60	1322.56	762.21	928.86	3668.46	2076.74	502.83	396.87	660.89	894.21	871.97	818.56	1217.36	1456.09	767.26	2268.65	10709.17	163037.03	507460.28
82			3231.86	12458.24	1661.73	939.33	1004.78	476.26	1111.14	806.13	390.57	370.12	334.84	444.20	485.88	621.70	950.19	666.00	395.63	290.65	365.08	661.21	665.42	672.79	485.50	477.13	326.05	264.55	309.79	599.65	228.45	371.60	608.18	1050.08	798.82	260.63	438.37	681.36	367.67	168.96	360.17	456.82	167.87	147.29	303.96	349.97	291.54	351.89	347.40
83			4941.04	16050.29	2192.35	2600.79	2514.37	1843.47	529.37	1079.04	2306.79	1846.88	1418.45	1259.93	1608.71	1713.75	2219.68	1050.76	730.68	496.41	1128.79	1243.97	687.56	857.32	755.78	1078.80	563.41	338.01	859.13	1178.78	1069.78	1041.36	1175.42	1064.99	572.28	469.69	616.77	705.98	670.42	483.02	739.22	1119.32	1214.34	406.58	397.06	483.28	425.33	858.39	558.73
84			11512.08	66170.63	27911.03	30949.74	20176.56	10517.51	9987.48	11666.05	7578.19	5922.68	6044.29	6393.22	5508.99	4779.20	5154.91	3871.43	3622.75	6082.65	4026.40	2872.34	2869.15	3313.74	3952.49	3281.11	3528.90	1469.73	1572.92	4076.32	5226.65	4723.06	2515.95	1760.07	2090.95	2439.15	4776.20	2141.79	1512.61	1376.49	1072.15	1160.58	1137.50	2879.79	2906.23	2967.09	2895.21	9219.27	20794.27
85			6527.72	75292.68	6882.62	2883.34	2042.12	1659.26	1362.24	1841.90	3326.32	3802.64	2851.01	2028.31	2845.22	3197.02	3376.97	1385.97	1565.26	2812.69	2174.30	1238.19	1237.59	1998.35	2399.25	3028.02	3437.68	1622.46	426.71	1389.23	3080.18	3911.37	1625.15	1016.08	2542.35	2491.42	3567.29	2880.65	907.70	2608.36	1754.14	1271.45	1196.82	1432.01	1189.59	1087.44	697.63	2135.10	3190.30
86			12292.33	34567.09	8069.97	7718.02	9350.22	8412.70	5113.73	3505.24	4403.87	7323.98	2902.57	4514.33	3071.07	2883.14	3520.35	7049.12	7199.52	5133.07	2565.79	3279.23	4771.01	3864.34	3493.32	2225.59	3565.73	4203.32	2821.82	1069.30	3086.36	3246.95	3353.07	2541.55	2131.67	1956.13	1933.02	1419.31	898.19	1317.79	2293.06	3026.16	2493.75	1312.95	1294.68	1419.08	944.94	556.77	818.80
87			3728.14	16628.69	366.93	334.35	357.18	441.80	803.40	699.49	647.95	740.23	830.37	873.19	678.89	475.81	652.66	721.88	687.61	505.42	781.23	854.49	1486.46	936.79	578.05	360.36	412.81	768.46	1041.69	403.64	598.69	958.94	946.17	1433.87	882.21	912.20	1232.70	648.93	259.14	485.40	806.23	662.04	633.33	297.61	304.95	486.39	497.77	549.44	558.89
88			9350.32	38978.64	14955.43	14839.14	10164.17	16213.05	7285.61	10171.37	11408.36	6399.14	2841.18	6835.13	7282.60	6643.85	4813.61	4425.18	4649.99	4649.26	7852.84	7415.56	2452.39	3080.57	5730.71	5036.35	3631.07	2820.93	3069.09	2908.58	2425.85	3065.46	3936.05	4394.27	15482.91	11710.48	2554.93	2926.73	1780.44	1700.99	1439.31	2416.07	2685.03	1424.55	3547.24	6766.13	29952.37	213226.32	1492865.37
89			1926.29	21742.28	6019.23	3884.87	4903.52	3737.72	4828.42	3668.29	1972.94	2096.39	1727.09	3300.87	2694.47	1185.38	1958.63	1556.30	1152.57	2751.87	2923.01	1271.78	1054.41	940.98	1310.48	807.45	2450.87	2492.97	1603.80	1295.44	1193.57	1450.31	1784.58	1270.52	986.15	2146.82	854.92	429.36	627.63	386.04	584.47	774.89	975.49	715.91	941.88	441.31	521.06	689.22	388.90
90			5676.00	29271.23	12812.87	7367.59	3724.89	1427.07	1195.24	3306.50	1943.77	1452.24	2015.76	2586.30	1499.57	3578.37	6449.69	4626.63	4407.60	1683.42	3395.44	2699.79	2037.07	1586.35	2747.13	4252.91	2893.96	1248.92	1049.43	1997.01	1250.33	2884.89	1190.11	1338.66	3138.38	1631.28	868.66	1507.63	2070.29	1919.94	870.92	1675.94	1566.98	1171.62	902.97	501.24	373.84	795.05	740.38
91			7469.07	25133.87	2490.07	1242.57	911.05	458.70	1952.11	643.90	1424.09	1323.95	1011.68	743.76	612.11	976.62	690.41	977.24	932.30	341.04	769.46	444.67	631.79	907.01	477.26	375.87	662.43	1050.72	900.43	563.14	536.19	292.57	247.60	405.11	424.67	248.72	405.65	226.19	176.49	103.00	253.16	329.15	213.74	148.33	187.73	176.88	173.34	147.61	173.42
92			5601.87	8665.88	1692.09	639.84	420.72	768.67	1136.53	1410.31	1861.13	956.87	366.37	631.08	554.39	991.91	869.70	705.63	504.97	682.47	413.61	1408.94	1418.01	1910.81	1760.15	996.61	921.02	715.79	401.43	524.90	578.85	248.06	216.66	207.17	544.00	965.07	2970.64	6235.93	2862.12	954.45	976.72	933.41	752.50	1265.86	1311.54	1770.97	3167.38	1831.58	4845.91
93			994.59	14886.11	1878.54	1243.85	854.02	307.01	614.28	938.86	489.57	293.39	538.21	391.04	434.44	1008.36	440.43	813.84	1028.05	754.26	447.29	906.32	638.96	378.46	479.50	651.73	544.36	555.01	257.06	428.03	507.82	271.06	247.92	224.50	122.80	158.16	119.89	177.59	88.53	267.89	197.50	147.48	209.99	315.77	317.57	244.16	199.66	98.17	177.52
94			4390.89	7173.56	3378.86	1767.36	1574.84	1571.43	1948.97	1434.35	822.21	1218.44	1188.62	1104.43	1165.31	832.04	1115.54	942.78	613.23	771.14	1148.57	1121.93	497.52	380.08	449.11	559.96	749.68	455.90	244.38	769.20	544.86	341.89	806.68	552.91	211.25	230.42	462.46	311.09	393.57	506.08	458.13	285.85	236.12	152.85	160.72	258.51	88.22	118.73	184.56
95			3123.14	27456.91	2005.94	2413.17	2070.97	801.44	2156.63	2587.07	2295.85	1722.44	939.86	527.76	647.34	821.42	813.76	732.07	950.77	795.76	2731.66	2646.41	2128.34	4199.60	6601.75	2103.94	534.24	810.47	934.72	977.36	937.32	1032.21	1439.03	1008.30	1265.16	1545.66	6539.52	8458.54	4841.43	1358.64	996.74	832.58	584.27	1303.66	1465.45	1667.47	1456.88	4640.91	7908.90
96			4211.35	29886.74	3109.66	3095.13	2412.66	1914.40	2292.27	3951.83	2246.03	1072.91	1128.29	1824.01	2574.35	3648.70	3028.06	2516.36	3404.13	2955.35	2093.28	665.95	1569.54	3497.41	2717.79	3702.69	3443.06	4307.85	2504.16	3013.43	2623.46	1545.69	2339.73	3971.53	2207.95	2456.54	1278.71	3277.29	4305.85	2274.08	1655.54	2244.49	1519.10	1241.82	1196.36	3725.09	1992.36	2608.06	1382.85
97			6160.75	34121.04	4470.02	8529.47	6505.72	6933.70	4796.46	6169.14	7836.52	6117.27	4828.94	2270.00	5319.55	3729.57	13520.99	7704.55	4059.41	5969.44	8822.01	7358.56	6471.97	4996.03	5852.35	2566.99	1516.22	2558.08	5235.26	6162.50	5245.57	3975.47	3310.40	6746.89	3564.34	3552.93	3223.87	4229.46	2563.64	2028.53	2092.02	1866.12	3613.16	2932.08	1829.05	1414.16	3145.50	2030.27	2358.60
98			6275.63	25470.82	8147.25	4331.82	3725.55	3779.20	2877.22	2795.18	2357.59	2794.06	1493.25	2557.09	3575.11	4908.71	6218.86	1187.97	2385.41	2165.33	1968.49	1199.69	1845.54	2088.68	3877.27	2882.76	1372.82	1088.66	1981.48	3211.49	1472.67	2027.43	1899.13	1903.15	1590.77	1348.63	1116.94	1438.49	714.15	1894.04	2146.62	2760.19	3380.49	3215.03	1108.51	1767.02	3894.04	3210.68	1639.11
99			3353.59	11259.07	2479.05	2009.23	1379.00	2510.42	2117.28	1555.04	1155.31	544.56	358.82	337.00	1368.67	1887.20	1598.39	1312.41	1929.30	2690.52	3178.51	1658.72	1396.21	640.81	804.08	2795.99	2750.64	873.29	954.65	1341.28	1173.38	769.08	814.83	567.60	938.95	868.08	722.95	822.86	871.16	576.35	1028.97	1124.28	1012.77	1281.13	945.71	1050.46	915.16	861.84	223.83
100			2334.22	10056.55	4362.83	4000.86	4776.63	2251.25	1710.79	2874.90	3608.86	3046.10	759.70	1556.50	1458.29	1911.17	1468.08	815.36	1073.01	1319.14	1237.70	1173.31	1056.66	322.58	561.23	462.42	893.63	557.51	912.03	1423.03	1299.93	157.14	606.11	869.37	980.89	678.66	624.17	2037.53	1538.16	1677.13	1183.75	1207.89	1375.13	1182.40	1112.81	954.16	443.04	263.71	309.71
101			8272.75	10186.58	5713.84	6471.46	6241.36	5977.51	2984.44	1299.09	2195.43	2383.26	1792.05	2451.01	1506.90	1772.99	1639.13	1632.42	471.49	714.89	1261.48	1843.08	1769.30	1913.41	1419.68	1880.42	1653.70	841.94	108.66	772.55	605.47	1019.95	1067.90	514.03	619.20	1174.70	665.26	1215.97	1385.57	568.60	1247.76	805.49	1048.42	1920.51	1134.32	968.68	792.86	658.46	959.62
102			7302.72	8978.26	4601.54	2673.64	1769.64	2146.39	5109.99	5683.18	5537.11	3262.47	2603.27	2232.34	1010.54	1240.47	3126.70	3545.66	1944.52	796.89	1055.21	2627.03	2516.84	1622.92	1465.59	1009.64	1684.81	2576.23	2615.65	2366.33	1784.25	635.49	877.45	732.70	800.22	903.58	1040.98	612.82	845.39	1044.16	457.30	774.33	1223.74	1466.51	679.24	708.51	556.45	606.23	675.76
103			7336.42	25975.80	5909.51	3002.08	2610.23	1725.57	3308.76	4266.42	2978.19	1940.58	2406.60	2684.16	1845.85	1102.88	1932.19	1522.68	1376.09	1282.89	1594080.89	2971.19	1807.58	1397.93	1499.45	1549.23	663.05	713.95	1224.24	3568.38	4672.05	5891.16	8553.22	2562.68	1763.35	1897.58	1494.61	2556.71	3480.39	1753.22	4776.25	17180.08	32599.25	317268.71	779678.87	1270347.12	1060812.50	63383.68	11854.12
104			3446.02	12764.50	5330.76	9699.01	4123.68	4115.96	5426.86	4210.77	5903.20	7471.62	5211.45	2009.99	2895.99	2166.28	3646.10	3267.49	1992.99	1561.17	1545.71	1769.43	948.21	1502.20	2455.38	2840.25	1236.04	665.25	1539.02	1799.41	1114.64	1194.79	1341.39	1699.75	2977.08	2107.75	1885.81	1673.69	1298.38	2165.23	2937.61	664.69	1925.20	1620.54	709.53	1922.62	1702.41	1786.11	907.93
105			8091.59	46287.80	19908.17	7498.72	4970.25	7249.94	14773.25	8417.67	4256.45	6459.13	9636.73	6518.76	6930.13	6785.59	5013.13	6103.75	5174.43	6422.92	7628.50	3062.93	2044.58	4608.51	5935.88	3159.94	1956.44	3299.91	2423.36	1613.39	3076.94	3658.86	2816.39	1427.10	2317.92	4973.95	3626.59	2740.40	4274.45	4242.13	2276.93	3210.10	2048.16	1847.15	988.89	2388.11	4608.66	3635.45	1438.41
106			18882.34	97144.82	20715.61	5911.67	9518.76	7919.67	7175.63	4859.99	5307.09	9047.93	3903.29	3471.17	9220.66	9889.05	5241.40	4249.93	3629.87	4220.06	3258.18	5442.70	2625.47	1969.03	4706.42	3660.83	4203.73	3400.88	3510.46	2530.26	3300.21	6444.93	5020.30	2946.56	2510.46	3072.44	4071.03	2854.33	2508.41	2136.21	1477.40	3013.35	1789.02	2093.64	1885.78	4864.97	1937.60	2130.05	3235.90
107			5169.73	58240.98	38906.52	40856.26	32784.51	13368.23	14207.47	8380.05	14316.92	14717.79	12088.93	28630.55	17419.10	10565.30	11797.96	15281.11	11965.70	7057.92	5618.79	6700.28	7618.59	5426.89	9512.60	6917.81	4956.97	4014.75	3850.26	5090.09	4404.41	5411.19	5908.45	6614.98	5183.90	4069.91	4949.76	11174.02	8845.84	4931.12	7086.39	2813.51	2367.89	3975.52	2154.41	2457.68	3886.11	2750.36	3913.34
108			13376.61	72272.21	14634.31	19196.40	22389.99	17824.85	16122.57	12019.62	6887.66	9612.72	16401.76	21416.48	17872.94	6663.76	13428.24	11166.21	6908.90	10551.71	7731.54	15263.40	8656.88	12071.66	15632.10	7730.90	7822.32	7928.94	5163.54	4442.60	7016.21	3532.77	3055.75	6638.40	11492.51	4461.87	3100.82	4432.43	3010.32	3896.36	7150.58	3560.07	2920.55	3441.22	2415.72	2613.64	3310.66	4354.72	2286.72
109			7974.38	219988.32	4779.37	4276.14	6426.15	3294.73	865.44	1145.48	1178.62	1177.40	1150.38	881.85	972.41	1167.20	1344.46	984.15	994.24	1230.49	4213.25	4681.07	928.35	1537.69	7677.18	6061.89	1721.68	2092.64	1831.11	632.00	1683.65	1787.81	2552.98	1373.06	1154.67	749.35	1164.50	1004.41	1717.52	1279.09	676.51	1540.52	1587.42	1340.36	1588.87	739.17	690.56	1170.72	1083.68
110			10999.99	120228.70	6285.66	4577.21	4908.49	4133.76	2064.67	3772.18	8107.16	6459.31	4718.59	2750.03	2480.04	1527.62	1749.66	4503.40	4074.45	2557.00	4771.55	6299.09	4216.50	6281.74	7854.72	2864.32	5147.74	6482.00	4098.92	2338.63	1575.38	5012.81	3198.10	1645.96	1492.10	3260.66	2100.20	9253.93	13241.08	9819.43	3975.77	3284.32	5707.02	4547.89	5379.76	4723.04	5356.77	14792.85	12325.31
111			12074.56	67176.13	8646.98	7245.64	16892.38	19807.84	9261.26	5299.68	8943.91	11754.93	11026.00	6905.18	2773.47	4936.19	9259.75	9916.73	5828.25	2585.34	5683.34	5028.22	5896.01	8438.46	17574.92	13101.03	10418.50	9430.73	9588.99	6255.54	3774.44	2439.87	5137.25	4648.01	2408.14	4782.25	5794.16	7439.17	9632.22	7640.75	5963.70	7589.50	6826.60	10170.23	12310.83	5152.19	6724.36	3912.64	24942.81
112			6301.38	44935.90	13281.48	21820.79	17332.16	30461.36	31501.47	17976.56	26172.67	22162.92	21609.26	16694.58	32306.11	28431.12	12724.48	26006.50	21635.53	13774.77	12379.44	21189.63	15541.80	8131.60	4751.53	6837.35	9286.43	9671.01	11397.74	5625.12	7898.68	8114.99	8531.52	11582.71	9537.61	4212.26	3328.37	7930.27	5224.61	5423.50	6287.82	5206.28	5094.20	5221.80	2069.23	2606.05	2075.41	4167.20	5725.05
113			9518.07	39019.99	20773.31	30645.50	26653.21	22602.46	24266.07	20534.93	11501.69	18261.45	15349.41	15778.37	32865.42	23540.90	20954.36	24740.51	12004.19	13200.01	13530.08	10015.67	12288.52	7443.36	9054.32	9002.98	14611.65	17798.68	11910.39	5220.10	4897.97	3347.92	3152.14	4353.87	3582.07	8967.12	6181.91	4939.02	3482.38	1311.53	3375.51	3671.11	3991.54	1819.72	1660.19	3506.14	1707.13	990.42	730.39
114			24787.07	100079.53	31109.38	5671.94	23224.74	14726.52	8804.57	14266.25	10506.08	5679.11	12478.04	15809.95	11407.70	6225.38	6718.62	5838.56	8696.96	7718.70	7081.75	6402.00	10998.49	5537.68	5232.46	3710.25	7675.06	6873.60	9888.64	5297.86	8299.45	7473.64	4027.57	2257.05	4086.69	8529.14	9019.32	11056.53	6092.38	4058.13	4059.31	4750.44	1861.61	2148.90	2268.17	3080.05	3410.23	2627.06	11080.84
115			10526.07	51602.19	11436.94	16329.44	23661.25	14776.76	14537.72	16518.31	8315.45	15188.57	25195.95	20553.94	12896.26	6135.88	11180.46	14199.88	6380.50	5209.61	4466.27	4031.98	5929.82	7153.72	7658.19	6807.75	4691.23	3303.61	4207.13	4029.49	3089.43	3344.37	3495.85	7545.06	7457.08	2494.74	1841.70	2868.53	2518.68	3471.41	2283.17	1845.79	1397.52	1543.05	1979.61	1500.40	1534.53	1176.29	849.84
116			5689.39	32741.82	2666.98	2377.06	5732.57	4764.95	3890.42	3390.81	2595.10	3630.65	5479.99	3638.22	2888.91	4475.66	3392.77	1625.75	865.90	2242.23	3177.17	2336.87	1116.49	1867.82	3409.32	3600.92	1994.85	1390.34	1415.63	884.64	2448.29	2541.96	2225.88	488.04	372.97	519.22	702.45	620.39	640.75	533.82	654.05	296.42	682.43	736.12	541.58	556.87	943.13	756.45	421.32
117			5217.41	26481.04	4466.54	2595.90	2252.04	1884.75	1888.55	1126.03	747.04	1791.91	1391.55	1593.33	2484.66	2181.80	2184.54	1813.96	1477.95	572.01	1011.26	1960.54	2072.07	2238.22	2069.09	802.71	812.39	1479.76	774.17	567.64	824.13	726.51	1988.81	1339.77	462.06	848.71	647.87	373.21	201.38	667.89	299.00	349.69	713.35	826.99	867.67	492.44	452.41	449.58	517.26
118			4351.39	11958.08	6487.13	3790.91	2225.03	1180.52	3285.65	3590.91	1723.30	2679.47	2852.63	2552.81	2270.36	1917.38	3217.89	2607.83	2272.96	2955.60	3866.53	1939.11	1632.66	3104.03	4668.57	1871.28	1028.13	1177.22	4253.91	3097.56	3326.53	3059.43	1516.50	1837.34	1895.00	1320.02	1531.53	2829.67	4450.58	1761.43	1105.58	1776.46	1734.97	1623.88	2176.16	1972.73	1570.34	1949.50	2589.88
119			5113.45	57597.00	3985.16	2936.30	2327.95	5215.97	3659.90	4192.78	5509.67	3638.82	3673.12	5499.73	990.60	2550.48	5776.76	3520.37	1819.89	1452.55	2652.92	2288.46	3129.82	2118.79	1903.30	1873.62	1788.44	1750.02	1863.25	1048.54	1201.84	1631.59	2088.00	1523.37	2284.35	1458.86	831.02	1337.75	2219.50	1923.03	1461.77	1207.78	1080.47	1264.11	873.24	657.55	1271.19	1143.26	1120.18
120			1671.72	37882.37	5957.20	5294.44	4150.31	1738.58	1688.25	3155.71	4725.94	4236.24	3997.38	1857.86	1697.78	1325.53	917.84	1693.84	2782.66	1379.64	2023.36	1590.88	2047.01	1394.45	1445.21	1941.34	2270.70	916.00	1384.27	2226.00	3459.68	2326.49	1138.54	1693.76	2216.55	1332.99	745.05	983.26	812.29	838.94	546.68	852.62	1075.67	1257.32	732.35	800.36	631.32	1250.71	1033.19
121			4874.33	26139.87	7610.98	4975.01	1537.04	1993.87	5579.52	6571.37	3638.09	2737.50	609.33	2135.23	3324.13	2509.79	2789.59	2126.33	2359.99	3388.92	4367.53	4914.26	3878.64	2365.71	1580.77	1942.48	1579.35	2597.79	3426.60	2370.45	4988.55	3153.36	1812.63	3274.91	4081.49	7540.16	7919.77	5651.58	4417.72	2779.17	1842.78	1625.20	1398.44	2009.61	5744.52	5654.73	12908.71	40092.21	155546.32
122			3511.79	28905.83	1679.67	1964.85	2642.97	2339.37	1682.22	996.93	2122.10	2280.06	1695.71	1817.76	1220.29	890.06	984.67	653.80	1305.10	768.58	1789.10	1887.56	1486.24	1258.20	2775.82	2805.27	1955.88	1287.75	1328.08	2462.75	1931.43	1630.15	1828.06	1816.30	1562.11	2357.33	1572.60	446.93	913.80	5897.97	2728.25	907.43	1257.13	996.94	1827.57	1377.96	736.87	677.51	1881.63
123			4366.80	42689.98	12949.01	6106.68	7241.58	2090.09	3870.50	3750.33	5894.97	8670.62	5797.75	11724.04	13223.63	3609.51	4070.05	4943.79	4683.97	4440.65	5846.01	5661.99	5872.53	3325.78	2753.12	5208.32	5925.19	2330.24	1242.64	3005.46	6146.96	6082.75	2636.62	1536.09	3912.85	4600.30	2485.70	1326.16	1306.89	1543.56	1681.98	1092.63	2301.70	1853.18	1699.50	1251.03	1095.06	1027.14	845.11
124			2212.68	11675.88	1572.32	2966.59	1918.66	1558.68	1495.39	2219.71	3011.87	2883.93	2123.28	1296.83	1619.52	877.36	1437.66	1177.25	1884.94	1372.09	920.69	943.11	595.90	450.25	607.49	1018.92	1074.29	889.57	1248.25	1573.31	2059.62	668.00	283.34	276.81	468.81	652.70	726.14	943.54	1089.91	665.61	359.44	620.29	689.66	528.11	345.85	606.08	687.25	583.46	478.00
125			10176.19	13362.08	9524.90	7165.01	3395.16	6409.31	7741.76	5656.66	5337.36	3317.03	3595.76	3068.94	1817.65	5461.53	4761.80	2806.70	1772.33	1131.13	1687.75	3102.54	4614.55	2632.80	3583.74	3528.42	2141.50	1367.58	1602.90	2088.01	1952.85	2410.28	1211.79	884.58	1599.12	1420.89	3834.06	4053.62	2733.91	1418.03	778.04	959.36	666.33	1155.76	2213.09	2338.61	2175.19	2738.49	9520.49
126			2920.92	66549.75	14416.98	9998.00	7507.78	7356.72	7784.06	5383.74	6407.64	4158.87	3678.94	6219.89	3299.98	4976.73	7342.79	4792.33	2537.62	4854.14	3014.84	3318.35	1919.36	4036.93	2156.02	2047.59	2275.17	3591.48	3302.04	1918.13	3017.81	1451.64	2450.39	3347.96	3917.67	2109.55	1686.85	1953.94	1166.30	1289.70	662.00	753.90	1014.27	1369.47	1874.37	1894.37	889.11	415.67	419.64
127			3600.82	7370.51	3966.64	3503.34	1295.63	1601.15	1931.03	2490.49	1892.15	1653.51	1663.93	1546.64	2306.12	1641.39	989.32	1623.92	1203.33	1895.36	1007.47	1256.87	881.55	925.62	1019.69	604.39	657.74	275.36	997.33	1267.06	1071.05	745.45	1187.20	1208.01	465.25	1574.23	1582.07	762.61	936.76	676.66	652.23	487.69	360.21	506.00	581.77	255.53	346.63	162.57	371.97
128			17641.66	29622.73	13433.05	11786.78	9251.79	6896.01	4287.95	5424.11	5841.34	3997.77	3962.34	6222.99	8536.48	7243.52	8780.91	10803.14	8784.77	3295.17	1461.52	2466.83	2667.00	4735.86	3638.83	1812.35	2852.90	2172.11	2396.31	2372.34	1103.75	1708.53	954.05	2276.13	1296.95	1077.57	2224.41	1107.10	849.47	797.96	475.82	459.23	279.49	1198.12	1029.66	574.23	505.63	337.52	391.24
129			7271.54	8613.04	2242.75	2948.03	1996.40	2420.85	3095.96	2347.38	2952.91	2541.07	1390.75	1261.78	796.64	854.62	929.95	885.92	1850.12	1733.38	1034.04	1584.65	2611.22	2595.26	2221.31	785.35	916.80	635.24	838.58	638.69	504.40	1146.97	1266.57	1496.23	1463.62	1456.32	5277.69	5961.46	3621.65	1057.85	485.91	960.78	830.34	1154.10	1403.60	2387.01	4751.56	7819.18	22984.98
130			6498.66	13654.25	8122.23	8309.03	6236.01	10690.65	5700.59	3387.77	7053.83	7988.52	4582.80	3248.70	2687.37	4617.32	3337.38	2436.13	1651.23	2117.33	2415.45	1365.75	2818.27	3157.92	2468.48	1269.75	1468.25	759.72	1306.59	1094.09	1163.71	963.64	1408.47	1519.28	916.26	1256.88	717.66	472.82	382.90	691.76	898.27	995.15	961.90	263.37	391.12	430.32	478.93	603.87	931.29
131			2608.69	17136.63	868.90	228.71	540.74	967.17	905.16	1072.57	1744.48	810.93	925.63	1334.18	1176.03	910.72	334.43	414.51	668.03	823.09	459.19	778.81	1137.16	594.45	197.66	296.62	234.01	365.98	459.65	650.32	503.09	264.18	495.51	405.35	406.99	594.35	380.98	551.87	425.16	376.47	717.40	478.13	300.82	322.22	398.26	410.79	244.06	170.53	144.69
132			4774.19	10891.64	2029.59	1175.57	1532.57	2124.15	1632.32	2282.46	2868.15	1148.46	581.88	1808.74	1196.23	1027.82	831.72	1274.59	1230.84	1202.46	1094.24	1590.29	682.75	449.13	367.43	651.84	1036.60	1118.99	1458.41	1747.14	954.99	842.89	755.52	543.29	483.43	630.84	436.79	708.33	1026.20	536.74	342.76	593.75	693.85	747.53	739.07	894.61	1008.78	440.50	325.53
133			2457.04	42257.67	1657.55	542.95	1673.67	1380.58	1999.78	1824.68	774.98	2058.71	713.50	398.22	312.78	1105.21	564.01	413.88	736.92	1055.80	1515.24	764.65	1465.99	1992.28	2437.42	1308.48	2352.70	2232.29	541.13	767.41	764.49	270.25	493.76	806.06	502.17	678.55	3095.24	2660.89	622.36	1593.17	566.27	639.17	501.35	842.86	525.31	576.78	1829.09	1520.35	7861.06
134			6678.39	43199.81	5958.85	2175.12	6974.92	4578.76	3298.20	9607.71	9044.35	4313.86	2506.44	4478.98	5471.40	3873.65	4767.06	5989.06	3459.48	2472.24	2563.95	3036.20	1966.53	2978.46	2175.41	2932.65	2791.62	1473.86	1583.99	2198.96	3061.01	1817.97	894.12	1736.16	1766.84	1210.68	2066.54	1376.43	1176.30	1094.16	1108.77	875.24	1017.52	1252.97	1348.37	729.66	661.44	1038.88	699.61
135			6107.33	16059.48	8175.01	2234.52	4969.43	4648.19	3550.48	3114.14	3074.53	2596.78	2261.15	4332.19	4230.89	4674.98	5547.02	3632.52	1677.80	1945.30	2058.73	2584.35	1604.05	1717.02	3139.04	2659.39	1253.26	1270.92	2032.92	1327.39	1346.47	995.53	792.61	729.39	435.13	444.04	710.11	788.42	1106.61	779.24	650.15	506.87	621.34	820.04	782.98	335.88	457.01	637.93	426.47
136			9384.54	74334.58	46423.69	22864.73	29140.17	20724.81	25714.00	18989.60	28841.84	20576.00	8571.14	6513.19	9691.58	15784.53	15921.04	11501.18	4367.13	9265.54	16280.37	9661.23	10130.35	12212.07	7033.75	9201.14	7166.87	5740.17	7510.72	7832.79	4595.23	4624.92	2912.70	2676.92	5077.60	6764.89	10027.64	8704.08	5552.73	3223.28	2591.38	3660.02	1490.01	1822.29	3561.48	4303.31	5766.728	574349.18	852171.50
137			6172.76	27831.37	9905.08	4978.60	6025.51	2900.60	2984.62	1791.06	3843.46	2643.68	2642.72	1872.60	3112.51	1387.54	2896.48	6755.96	2992.19	1208.89	3694.78	2978.92	1572.18	5657.41	5446.89	1670.83	3856.56	1481.86	1459.67	2173.72	3981.07	842.68	1549.11	774.34	1676.77	2881.81	2377.66	2634.94	1848.79	1450.44	1814.64	1123.77	1391.65	1834.45	2053.52	2347.05	1684.88	1240.70	1091.95
138			26274.48	54577.21	5589.93	15208.21	19501.36	12424.10	7321.16	12222.90	16749.59	20560.56	10715.93	11266.75	11507.30	18062.65	15489.91	6125.77	8438.99	6603.36	7262.94	11177.43	11122.44	5165.51	4632.91	7555.93	7935.67	9730.61	9365.12	6905.41	5169.69	6536.13	14770.38	7914.76	7721.73	8507.79	7949.56	4179.05	2096.24	4078.75	3934.90	2791.93	1022.78	1175.01	1456.78	1606.60	1258.10	1585.83	1173.31
139			4806.75	24958.44	5320.00	2824.91	4178.37	4879.91	3196.57	3230.77	2751.05	2267.45	1762.04	3238.79	1187.73	987.13	928.13	1313.64	887.56	2402.63	2667.25	2150.42	1564.93	1759.24	1155.21	1206.49	3259.30	3287.75	1913.97	2260.43	2541.39	796.34	1383.16	785.08	1554.60	1217.32	545.41	803.64	1143.79	673.34	739.55	791.37	851.86	767.09	762.09	391.51	704.87	1850.06	1719.75
140			5576.86	37587.42	6619.39	5812.97	5285.07	2967.75	1849.18	2513.46	1464.91	2931.68	3554.25	3370.70	6490.61	5545.99	3084.91	1573.65	1463.39	761.26	2026.99	1707.90	946.80	3121.85	3427.77	4871.02	4670.49	1798.57	2727.94	2972.58	3001.95	3562.91	2050.68	3003.89	1962.71	2112.05	2781.61	3042.16	1309.30	4829.21	4897.06	2899.77	3828.62	2160.80	2868.21	2624.42	2210.26	2081.86	3652.66
141			5490.77	31106.90	12791.72	19501.09	18367.85	5970.76	4802.39	4902.91	4750.79	3788.20	6762.04	4014.82	6684.91	13572.35	10518.54	5582.19	4457.65	3695.38	4031.46	6945.11	2159.72	5168.62	2867.02	2212.84	2544.51	3999.27	3384.70	5784.00	3038.43	819.07	1329.67	2768.87	1488.19	932.52	1715.67	1232.33	757.63	2422.92	2644.04	2988.95	2106.86	569.77	1121.15	1148.93	1234.10	1211.32	2743.57
142			5283.21	43153.08	17287.99	13979.79	17210.25	8967.69	12719.30	19833.27	12769.49	16486.35	11170.50	13533.22	8866.80	7114.37	4908.32	4733.35	3314.89	9188.60	5179.68	4264.47	5070.57	1980.51	4567.47	5073.61	5389.59	4941.37	2914.11	2491.05	1493.10	1555.79	1973.71	2228.68	3800.93	4604.83	2968.65	2551.85	2379.68	2506.86	2183.32	1740.96	1717.67	2281.85	661.84	1159.34	1168.32	669.70	429.22
143			4590.84	16522.52	7351.29	5542.56	4368.02	4772.78	5882.30	5185.91	6185.21	5223.15	7203.57	7381.47	3315.18	5626.74	1976.13	2886.95	1694.24	1375.48	2521.21	3272.48	1911.55	1562.54	2025.37	1823.94	2869.29	1979.81	1274.72	2196.15	4361.87	1975.42	3084.36	5200.83	2437.38	996.20	2177.12	1860.78	1303.17	1499.68	3348.01	3242.03	2853.91	1924.50	2749.91	2117.04	1643.32	593.29	1013.89
144			12681.29	48997.82	12472.83	7219.83	3011.37	5403.39	4260.14	5722.10	5758.85	4078.51	3108.22	5323.68	6607.55	4280.71	7389.72	7261.07	7404.05	5723.22	3205.32	2550.68	4549.24	3427.95	3955.61	5918.72	3343.15	2589.75	2368.46	2818.17	4004.81	5218.34	2495.68	1395.17	2167.29	3106.00	2343.57	801.30	843.35	2642.35	2654.06	2046.59	1180.98	3316.79	2656.90	1253.81	1817.77	1472.43	960.75
145			3992.80	22340.02	7664.59	6252.89	4036.36	3563.18	3878.43	1214.84	1755.18	3081.89	3233.24	2259.61	5137.55	1395.76	1212.38	1162.47	1164.74	1233.38	2518.15	3280.46	1643.85	1129.41	1330.95	1405.48	1063.20	1154.25	1308.51	936.49	1503.82	1826.96	971.82	726.26	929.07	438.62	453.06	587.56	327.90	265.51	531.98	347.18	286.30	482.18	390.49	381.71	201.29	148.78	232.41
146			17924.87	28857.40	4749.30	11394.09	14480.30	19099.58	11799.15	6756.68	10843.96	9847.23	12129.88	4999.19	8619.74	9416.95	11279.07	9913.64	5135.28	2966.44	3383.02	2701.50	3431.44	4615.67	2184.30	3360.51	4908.70	2333.12	4210.37	3420.11	2280.14	1870.20	4559.77	1294.59	702.47	2460.11	1947.10	1857.71	1334.29	2873.52	1628.66	1135.51	1326.47	1429.63	934.94	365.97	691.11	1228.72	1940.64
147			5496.97	12028.74	2677.68	5864.26	10816.61	8697.47	7351.86	7425.67	6030.82	6478.74	6140.17	3698.75	3148.08	3227.77	1255.27	4082.37	4253.40	4276.81	2927.39	2174.80	2932.60	2230.81	1192.40	1846.96	1165.70	2321.61	3733.64	2517.70	1620.08	1649.75	1427.07	960.68	1448.52	605.42	1295.93	1213.71	1195.02	1634.94	1419.50	1145.16	747.79	767.64	511.47	1204.31	1465.54	478.23	680.50
148			4305.10	14674.77	1429.93	908.21	2803.64	1934.48	1660.95	915.54	704.12	561.31	837.14	952.45	617.41	751.99	589.16	1089.03	709.20	878.09	1146.59	498.82	371.13	747.79	656.05	735.62	615.26	306.92	808.56	941.35	670.25	914.70	763.50	729.99	506.62	531.67	324.46	233.63	348.10	376.00	746.13	1119.29	406.44	573.45	667.93	329.67	182.58	222.11	221.35
149			4434.62	29120.05	8898.91	3914.09	4430.80	3311.60	1663.50	2448.17	3185.20	1980.92	1783.60	1884.14	1835.05	1244.85	1641.79	1883.87	1237.36	1186.30	2408.16	2775.98	1376.41	1540.45	1403.84	749.54	1097.13	675.84	1331.23	2354.49	1687.15	1217.47	800.45	462.45	527.50	775.53	605.13	493.04	581.28	418.93	996.25	706.53	684.32	306.75	315.14	350.62	160.68	237.27	290.03
150			2772.43	10904.75	650.66	1085.48	1940.21	723.64	877.14	1034.56	1223.90	758.67	1308.41	1964.71	1505.69	1333.44	1267.99	417.12	668.38	1264.88	1072.43	725.63	276.74	264.36	548.59	459.40	402.15	421.47	269.72	321.02	231.94	420.19	515.40	361.22	336.52	233.89	281.09	420.77	451.41	463.90	287.45	329.12	428.91	239.02	450.64	690.60	654.41	437.48	238.22
151			4812.83	15473.12	2637.90	1180.53	2219.25	1161.51	4383.75	2332.52	1540.37	1652.97	2590.09	5416.49	6423.58	1512.86	1814.67	3587.85	3672.65	2351.90	1333.58	1476.64	1177.70	2653.39	3093.15	1315.67	2282.18	4038.46	5704.55	5120.61	2185.67	689.39	889.87	1737.03	2152.71	853.37	930.05	954.26	2173.09	7317.05	10069.15	1481.05	1072.74	1207.71	1207.30	1030.50	749.37	1127.55	1419.36
152			15586.69	37422.14	13234.51	9069.63	13893.99	8754.00	10855.71	14089.85	4052.80	3310.33	3869.63	5326.33	12963.34	8320.32	6157.21	4039.60	4421.20	4679.01	2333.15	6461.83	6286.45	3323.99	1862.26	2277.82	1487.39	1827.45	1989.68	4181.78	4905.53	4690.22	4967.30	3962.18	2770.98	1425.58	2036.35	2954.23	3013.07	2110.53	3109.43	1901.02	1954.29	1523.06	1214.08	1627.60	903.35	616.17	562.15
153			11649.96	59974.94	24990.66	11396.43	15000.83	8434.71	29011.60	27237.13	9216.22	7971.10	7325.20	8585.28	9557.40	14454.21	10935.07	5439.16	4905.19	3574.75	6191.70	6101.06	7753.54	2333.53	8106.04	7918.42	6467.46	9184.92	8940.12	13579.77	7481.34	3423.41	3444.13	2639.24	3105.59	4880.97	4177.49	2734.33	1002.64	2068.69	2708.91	2639.26	3010.70	1677.80	1964.76	1462.29	903.36	2080.24	2497.42
154			6974.21	38436.38	3013.54	7483.27	2992.16	4647.01	5557.80	4965.01	6210.80	7497.24	5985.80	3221.00	2588.14	2832.80	3840.67	2981.65	6048.25	3458.67	2153.82	4004.64	2981.51	1321.00	2505.21	1815.09	2557.89	3321.32	2203.55	988.00	1531.11	1939.81	940.99	1009.03	943.01	1158.39	1107.36	1086.99	2700.77	2797.03	3505.37	2940.45	755.20	964.97	1198.14	857.15	801.41	971.41	1485.00
155			4461.09	12780.59	1668.67	1037.08	484.41	480.25	399.48	1030.87	1131.24	1018.64	362.76	500.93	473.85	630.13	512.20	344.74	1157.05	498.13	539.55	346.09	406.59	399.33	700.96	520.17	367.98	543.30	619.89	1118.81	318.19	390.07	402.02	449.76	505.70	447.71	406.30	241.43	594.42	943.08	739.30	323.11	306.10	252.95	611.83	621.15	268.45	259.47	189.19
156			3140.74	11915.47	1415.66	1675.19	1211.94	1391.95	1789.11	1679.09	2427.83	1227.93	825.03	1071.05	1377.22	1398.88	2290.79	2157.26	2000.49	681.27	933.18	1174.72	1488.65	484.99	1810.97	3564.98	1211.96	1960.89	2744.02	1301.84	622.11	1415.76	1284.10	1287.98	1332.46	1377.31	1344.97	693.85	860.17	603.33	635.30	1026.09	1066.26	800.25	552.67	489.03	380.11	433.95	540.44
157			7747.65	22188.36	4227.87	8114.59	3499.10	2709.21	3329.79	1579.96	3370.51	3097.08	1795.94	1841.46	3195.18	4334.70	2337.78	3612.15	1451.65	2668.79	3769.40	3425.69	4528.47	1840.89	1391.19	2194.65	2732.47	1482.98	2201.17	3025.80	1784.46	2534.65	2386.38	1095.66	845.50	932.19	1226.13	748.84	396.05	908.50	544.90	1101.83	740.70	432.94	381.60	289.65	473.49	653.34	529.93
158			5461.12	7226.83	646.31	545.80	377.20	691.43	1712.16	649.70	439.92	427.19	1085.91	818.76	1097.59	631.40	553.09	438.68	481.05	363.56	690.40	268.38	325.54	913.24	1005.96	344.86	526.40	608.67	373.63	238.41	431.85	281.48	549.32	465.37	407.26	398.55	518.48	260.85	671.72	1101.22	1893.03	1104.89	359.48	237.90	212.73	359.25	495.82	1039.84	740.40
159			4745.91	9146.59	5885.17	2956.68	1177.39	1427.26	1226.24	1315.41	818.15	1322.99	475.02	415.31	952.55	1075.12	1259.89	1173.10	636.57	419.95	390.30	700.02	628.94	433.42	149.51	543.36	542.06	309.82	207.33	235.53	411.78	362.79	206.56	140.00	167.81	333.72	295.53	215.35	182.59	157.43	122.00	204.17	211.86	78.64	117.47	130.87	122.57	64.93	57.40
160			4512.82	4855.03	2114.19	1243.16	773.03	1510.86	1496.58	1192.73	800.56	855.80	1510.24	512.74	1523.81	2039.03	1424.65	1490.77	987.25	667.14	809.74	1002.57	1312.26	566.04	587.87	1375.38	1488.15	700.91	724.04	940.78	886.53	935.76	882.81	461.65	451.95	181.22	821.89	844.38	617.30	521.65	499.25	514.68	506.98	479.93	286.50	194.95	579.07	419.12	443.19
161			5912.83	15153.39	7606.71	3864.45	2181.46	1788.88	3374.82	5203.74	6290.51	2641.14	1635.18	2675.73	1929.97	949.50	616.77	995.00	776.92	1003.04	1959.48	858.55	646.03	418.65	1561.22	2543.17	2417.94	1722.31	923.12	1075.76	643.75	401.40	295.00	667.41	342.57	238.59	472.06	1124.29	948.97	8100.14	11496.54	3712.14	954.34	1248.22	914.60	942.89	1008.89	1486.00	1387.30
162			3657.39	30433.00	3013.26	8500.76	7117.64	3793.46	2967.80	2322.81	2004.14	1395.68	2544.82	2261.65	2460.23	5554.91	2814.63	2173.27	2464.18	1766.79	3333.32	1666.42	1708.65	1225.95	1395.73	700.43	1860.74	643.70	2774.10	1508.34	1528.24	1160.72	697.24	531.59	2099.12	2096.49	1672.46	1861.56	804.19	1256.36	1143.12	1430.09	1514.68	945.14	590.77	611.84	901.20	394.94	657.10
163			3890.03	56113.96	17732.60	19552.64	11232.48	8811.84	6762.83	9519.35	12972.98	7981.30	16339.75	10573.36	8240.64	9100.87	9325.66	4390.23	2788.21	7589.77	8636.66	5796.60	6620.17	8085.49	6242.05	5542.18	6140.09	6025.46	3186.34	3108.60	3759.05	5241.08	4146.60	1822.51	2408.82	1268.16	2438.40	3184.22	2105.08	1375.38	2307.72	2570.85	1013.21	2799.25	1710.41	2438.88	3353.06	2572.39	1231.40
164			41504.79	79231.96	32521.64	14239.48	17034.51	17139.66	15137.41	23719.78	14984.73	8836.27	10511.06	6684.29	4684.43	4771.59	6451.74	5736.52	6264.26	6773.07	7242.82	7000.14	3859.56	3480.56	14557.02	8720.79	8301.56	6642.49	3259.20	1676.86	3101.75	2655.38	2092.88	4223.40	2587.20	1460.96	2868.46	2152.65	2498.34	2019.38	3335.48	2407.38	822.24	258.16	1718.50	3452.33	3714.34	3364.78	1643.35
165			4125.84	12160.63	4441.89	4200.52	4655.54	5474.90	3733.32	2500.37	1039.14	4767.28	7823.95	4015.51	1261.19	850.40	2241.38	2182.97	1604.82	1808.26	1144.76	955.67	1567.84	771.35	862.84	601.24	317.25	1134.08	1803.63	1154.52	752.82	750.79	450.98	751.78	820.18	1090.73	565.67	258.21	376.62	498.80	584.01	514.15	300.00	940.42	696.50	299.91	374.19	846.80	371.70
166			3238.00	32129.38	1506.74	1091.63	939.33	768.13	744.57	562.44	734.20	1136.80	927.77	816.30	1761.98	1342.06	1383.44	1477.71	909.46	971.02	891.34	1183.02	1647.90	2348.12	1669.19	1180.65	2144.57	1801.02	1763.66	2819.76	1993.91	2612.73	2200.37	1382.74	1764.84	2053.92	1479.18	680.51	533.80	538.77	619.05	1248.63	2527.48	1038.60	1222.69	540.67	639.07	1733.35	1595.34
167			4635.52	65104.28	8760.74	2158.59	3022.90	6711.52	1957.55	1104.63	2614.12	1851.74	1913.47	3071.28	2163.50	1286.79	1914.23	2955.60	2108.33	2203.06	2756.34	2347.93	3266.56	1720.21	4553.28	3252.97	2261.81	1620.77	2801.08	2742.07	2264.82	4093.20	2553.05	2970.12	2174.03	2417.25	1825.66	1313.12	1228.09	947.36	1330.06	4456.01	5719.62	2741.21	2910.76	1801.06	2053.36	3043.76	2804.38
168			6332.01	37157.47	5042.65	5739.42	4939.75	6120.87	2696.08	5089.43	6212.12	3699.79	4281.21	4255.61	4835.50	3174.96	2295.65	2362.04	2355.03	2561.03	3593.93	2250.83	2245.76	1885.92	2525.91	2456.67	3766.16	3951.36	4492.04	2689.29	2624.82	3293.95	2672.53	1807.69	2156.22	4212.68	1888.32	4246.53	3746.23	3740.42	4248.89	3552.16	2349.88	3911.05	2469.71	3992.16	2899.55	2446.61	2015.21
169			3265.41	59852.35	7437.26	5429.47	4183.95	4807.65	3594.38	1715.98	3120.85	2331.06	3451.40	4074.70	4503.91	3783.61	3718.37	2326.38	2024.09	2340.89	2468.98	3867.56	2031.96	2487.76	3225.97	3118.91	2842.45	3799.26	3928.56	1767.51	1480.62	2611.46	2175.59	2957.83	4088.27	2825.85	2424.22	2849.28	2738.84	3974.33	8111.55	6159.99	3346.27	1727.50	673.90	1154.89	1492.05	1610.41	1671.50
170			5125.60	40849.21	1475.45	819.77	918.52	1785.54	1078.44	475.84	1443.26	1221.54	452.29	1012.40	754.86	1412.71	2123.01	1306.23	525.43	734.87	1471.13	437.21	1184.63	727.07	586.54	983.11	778.30	397.13	650.86	958.81	815.55	563.43	841.53	376.54	949.87	1757.19	841.55	610.70	848.70	1104.09	723.75	908.40	946.89	700.92	728.90	577.28	774.66	679.8.96	992.50
171			6406.07	57140.39	9398.63	1946.40	3595.88	2694.72	3101.99	4460.60	4522.85	2778.67	3140.26	2387.18	3184.50	3343.13	4673.50	3003.05	2228.32	6160.25	5553.58	4039.58	4365.92	5184.27	4713.88	2641.20	3342.41	3385.82	3373.19	3272.86	1688.53	1966.50	3494.38	5385.02	5359.59	2157.25	2646.23	3666.94	3059.60	3777.37	2239.33	2751.59	6165.13	2762.55	2331.55	5814.81	2993.59	1650.37	2010.05
172			4387.62	17655.76	2117.81	1335.92	1254.76	1759.67	1005.91	648.32	899.74	1115.19	955.88	1685.13	874.47	1411.57	1280.76	1520.85	1173.81	2262.72	3526.47	3092.93	792.22	2351.11	2677.26	2663.14	2024.45	3179.70	4088.71	1828.10	796.04	2255.08	3307.23	2237.88	2165.94	1715.80	969.50	907.67	1488.85	4879.52	6453.09	3910.00	1159.32	1098.29	1336.45	1721.14	3009.68	3497.42	2358.89
173			14787.28	250443.37	7697.81	3615.38	1442.76	2715.30	3045.37	2154.99	2202.69	5466.45	5348.08	3575.26	2224.67	409.86	2994.91	7373.97	1945.67	1927.63	3177.74	1338.17	1528.72	5223.97	1115.31	1571.77	2161.39	1747.52	915.12	2536.83	1888.22	1134.18	3063.47	1148.29	1081.64	1201.26	1213.82	1890.47	1458.99	1253.24	2761.15	2277.08	1052.19	1044.62	1259.21	1172.26	370.94	1043.21	487.54
174			11051.15	59789.12	5577.43	8536.33	17586.75	6106.63	2759.99	7015.25	2748.74	4677.03	3042.99	2758.42	4330.09	4132.37	4821.32	1780.64	2608.91	3150.00	5509.17	3378.49	2425.01	4702.46	3649.25	1909.00	1685.23	524.74	944.85	1562.28	1848.23	1489.44	1009.64	1818.95	857.88	595.46	398.60	628.17	654.72	802.82	910.69	608.96	1073.84	664.52	582.31	509.77	793.55	1568.03	874.75
175			1752.57	40834.96	5562.08	3659.75	10022.18	6187.67	4044.40	8901.54	6787.68	1310.56	3173.64	3638.58	2717.98	3016.60	1334.71	3629.75	3882.35	947.13	1522.45	950.96	1110.22	1699.28	1583.13	1132.30	1037.69	2842.06	2399.72	1649.23	1333.10	1444.79	1330.69	1466.62	3080.79	4768.43	1670.07	1543.15	2052.68	1146.74	195.20	612.93	1386.60	1241.98	933.85	928.61	545.12	296.16	1114.06
176			3773.99	71494.09	19672.80	18452.00	13940.08	8766.09	10740.07	10244.24	11032.79	10309.27	13068.84	4173.99	3160.82	4706.83	9166.88	4036.34	3896.37	5989.28	6854.13	9298.02	5630.42	4008.02	3289.69	8691.55	5820.31	5799.62	6813.78	4255.96	2344.32	3347.13	3019.53	4474.85	3884.90	1226.97	2652.70	2974.90	4312.02	2253.15	2442.70	3091.56	3519.48	2518.61	1079.02	1775.18	1306.82	955.67	1662.93
177			8324.53	61218.41	12704.05	13441.56	14491.05	11481.21	2579.37	2201.30	5381.28	7800.62	2026.85	5041.10	15529.89	11110.89	5885.86	2857.16	2518.88	5416.71	1320.13	2830.77	4149.59	1917.74	3109.65	2830.63	4408.07	6068.37	4224.21	3429.75	1279.66	909.74	3205.36	3561.28	3217.51	3297.44	3618.41	4490.29	2610.69	4041.12	3103.45	3050.45	2165.72	2103.19	1277.28	1664.94	2613.54	1739.41	1471.73
178			3801.32	37119.05	11322.53	11338.98	12233.87	7423.84	10333.39	15111.35	8096.09	9841.45	3753.92	5221.63	9116.73	8745.94	11982.27	17282.56	8835.85	8040.87	2764.37	1938.12	2949.09	5359.55	7464.03	5117.39	2213.94	7657.40	10714.87	8724.11	6350.64	6265.89	3246.60	1990.84	1355.82	4840.21	6506.49	5043.96	4955.60	2819.12	1295.99	1544.34	2084.64	2954.93	1309.97	1619.24	2210.31	3108.78	2299.05
179			4477.40	9429.37	4121.82	5315.02	5756.98	3738.24	4484.55	4690.97	3797.62	2643.79	2449.65	913.35	1941.83	3512.96	2026.13	1420.64	995.12	1068.21	1539.16	1015.85	912.71	476.14	686.82	597.93	713.36	1611.57	1275.94	602.02	536.11	779.92	649.85	705.31	816.74	842.76	893.12	1247.95	865.84	638.29	1088.33	3517.70	2350.15	711.34	773.22	1017.43	1101.27	935.49	599.65
180			5498.44	14182.79	550.02	301.60	307.46	878.70	517.45	805.15	579.00	328.92	236.43	526.89	521.84	341.36	443.40	491.71	356.67	307.95	291.34	364.32	305.18	296.46	606.62	645.03	269.42	331.36	226.43	226.18	1012.09	913.33	711.22	598.28	172.92	265.05	374.21	371.08	598.58	649.69	382.53	241.85	299.03	405.17	226.14	388.26	569.97	297.81	212.99
181			5052.01	21446.50	9606.54	10765.34	13334.57	8664.31	4414.26	4200.67	4777.03	4383.91	3430.47	2311.07	2070.14	2685.52	2484.75	1164.47	2789.52	3634.28	2715.19	2528.35	3423.05	2523.32	2907.80	2449.74	2669.87	1237.63	2339.53	1661.71	1701.09	1324.78	1537.31	935.39	1941.56	1533.57	1276.00	1840.24	1953.02	1773.66	1671.17	1326.01	1158.32	744.23	878.64	902.01	768.20	325.87	765.74
182			2644.51	6791.47	1255.20	1166.02	822.39	358.13	403.53	411.07	772.92	377.36	372.42	619.05	1252.03	774.32	715.93	629.37	492.76	1221.96	1419.33	341.63	844.85	772.80	561.88	648.44	946.81	869.02	544.81	744.48	693.67	436.15	514.15	900.66	987.41	736.60	443.14	290.08	477.13	398.17	766.98	1118.46	683.16	321.07	556.13	441.42	550.00	1226.96	887.12
183			4644.30	22795.29	7879.36	8083.93	5141.26	3564.56	2078.01	4600.28	3890.86	4208.15	1646.50	6625.76	8045.29	6347.26	2877.60	1432.70	2935.82	2956.85	2316.45	1526.40	2128.36	1786.01	2112.44	2995.51	3114.90	4769.31	3464.76	3273.25	2687.18	1662.52	975.52	1528.88	1604.28	1941.50	1237.95	1587.44	2573.52	2427.83	7493.67	9896.72	8387.39	3014.52	1255.22	1559.36	1491.94	1445.49	1446.23
184			3869.80	7820.05	1478.28	1679.30	421.03	510.41	307.20	970.07	2287.05	1369.23	1171.21	1430.41	1153.42	2109.19	1862.55	763.77	904.17	569.71	2349.87	1414.47	587.29	448.71	508.16	349.71	1119.78	1014.53	787.35	1004.95	421.07	1270.73	1310.97	1446.10	1026.69	537.01	833.70	860.45	867.94	395.35	600.93	710.31	647.55	843.01	785.11	621.09	464.59	671.83	841.76
185			18232.27	37802.21	21911.89	14807.06	25954.01	19224.36	21766.53	23559.74	22503.33	19391.33	10435.24	6320.34	5987.61	10779.53	15490.36	7875.92	4722.68	9322.94	5829.65	3647.64	3613.58	4154.06	4021.18	2671.08	4159.84	6379.68	4818.24	3251.99	1659.07	3047.05	3333.31	1729.16	1769.11	2256.97	1108.63	1023.09	1438.54	1418.30	465.37	1544.31	2409.96	1127.33	1074.63	704.85	761.76	1559.42	1106.24
186			6824.29	37343.80	7319.19	9622.48	5453.04	3391.29	4356.44	6104.16	5334.33	4665.63	5569.36	4630.81	1652.37	4003.54	2460.30	1841.24	898.51	1069.76	1514.18	1082.47	712.85	371.92	562.97	554.29	582.83	1224.27	988.86	487.96	632.47	557.92	425.36	429.96	476.52	312.74	254.26	348.04	410.17	596.69	437.49	659.07	425.74	383.64	242.79	193.79	216.76	212.92	373.32
187			5114.70	47041.66	4103.05	6330.67	1967.50	1154.21	1804.63	742.81	1570.42	3045.08	1703.85	720.09	1896.03	2155.68	550.32	562.14	740.19	1789.48	1966.59	1179.21	1194.38	959.99	885.38	1212.89	2142.63	2267.62	1309.66	1226.09	1280.18	1402.57	1704.17	1681.93	1670.18	743.03	917.38	802.78	756.14	1002.80	692.77	1195.05	1392.89	613.22	576.69	402.97	592.44	419.66	1303.52
188			4967.63	19731.88	11883.83	18735.65	5274.54	6494.56	3098.61	3747.12	6151.68	8931.72	8145.55	4712.51	7900.62	12289.70	13006.64	8232.46	3913.13	1573.70	4163.23	6616.33	9324.55	8803.75	4746.65	3549.26	2417.23	2133.52	2769.70	3127.95	3491.41	2019.59	1523.58	2332.60	1900.16	2261.26	2311.69	1056.43	713.24	523.06	594.05	1721.79	654.19	1219.30	1590.44	1258.75	1040.47	1229.72	655.62
189			1771.94	76084.65	5268.58	2386.15	1932.08	1610.53	2561.40	5590.78	2498.87	6841.29	5409.08	7320.41	4398.76	3155.14	2009.34	2839.91	4456.95	2814.19	1151.39	2392.81	3872.28	4744.53	2887.56	3020.46	4588.80	1522.78	2647.69	2998.82	4045.37	5609.67	2013.27	810.35	1776.85	3215.22	1188.58	2114.89	4853.94	5036.65	3010.44	2945.75	2504.04	2229.94	2336.76	2419.83	1251.40	2167.63	3083.81
190			4010.64	84360.95	4423.55	3852.70	2761.09	1661.90	1136.97	2984.69	2864.73	1812.84	2326.72	3591.47	3382.09	2836.06	1261.05	2496.18	5058.63	2158.10	2653.27	3159.17	4198.97	4345.51	3093.43	2397.72	1680.65	3702.61	4734.38	2969.10	1399.46	1028.33	1427.72	1640.13	2737.31	1695.60	1356.96	1638.68	1958.06	3313.18	3468.28	2886.84	3034.84	2916.07	2123.20	1002.58	1095.29	735.14	489.39
191			7189.68	73560.31	9734.92	20532.88	7295.42	9414.77	8900.70	7799.02	10860.57	7334.32	9150.23	10190.16	8249.76	5468.14	3984.36	7177.67	9631.50	7341.78	4104.15	7205.73	8087.07	6555.86	5328.69	2667.75	3244.54	4421.66	2318.05	6525.42	9775.45	4956.33	3559.62	2758.67	2181.96	1974.21	4523.74	3073.02	2949.54	4893.22	6303.73	2553.46	3279.91	1838.03	1365.29	2300.31	2135.85	1980.40	3200.10
192			3128.87	37206.01	9585.38	5813.45	12754.16	15092.53	6694.77	5229.73	4896.50	3730.60	5733.39	7576.45	10542.25	8814.24	5689.61	4584.43	6095.57	2549.81	2214.18	5602.76	6463.85	5411.60	3614.69	3846.96	4749.22	3715.06	3177.75	1957.99	4706.72	6245.19	5277.92	3590.92	3363.70	2052.70	3443.48	3323.87	1942.12	2086.16	2048.35	1555.34	1691.53	3713.29	3359.21	1535.18	1084.75	944.54	1852.60
193			3594.35	108911.89	13759.05	7110.51	3850.12	4191.84	10483.72	10349.52	4467.38	3564.30	5164.03	3135.43	4286.98	7473.09	6084.49	3136.08	4378.29	3541.53	6051.62	3195.58	3952.49	4395.84	8350.08	11510.26	3362.30	2556.64	1848.91	896.75	3202.75	2725.16	1382.07	1777.10	2098.11	1858.36	2505.96	1426.35	2096.36	1894.42	1148.65	943.66	857.59	661.57	733.80	767.81	1222.07	582.71	724.77
194			3787.94	34487.87	6232.07	9921.36	6235.86	10762.65	9098.94	4875.89	11807.78	10066.59	7264.00	4104.71	5865.99	7361.99	4748.43	10604.80	12042.45	11525.88	6775.96	5313.33	9559.60	4058.65	6235.93	7331.24	4620.71	2528.97	3063.91	5353.99	4909.67	3810.31	4259.28	4900.77	2441.13	2048.46	4267.90	4146.65	4406.66	3656.28	3401.09	2889.33	1715.35	2309.77	1565.74	1344.03	2201.10	1044.32	2561.63
195			17343.79	131670.10	23848.66	8742.12	5422.74	10992.53	5536.20	5881.60	6253.89	9535.10	9375.20	10298.72	13449.30	16184.92	6718.22	3645.64	4006.00	3919.98	5081.14	4946.19	3692.70	5519.79	7082.95	3738.38	4173.47	6625.64	5193.09	2436.80	6633.85	2724.11	1712.58	1152.43	3027.05	2527.59	2263.52	2236.50	4289.24	6361.29	8497.23	3300.03	3432.80	2386.32	1592.77	3232.57	4313.78	4297.19	3277.29
196			5065.85	119287.01	5507.60	3177.42	4767.26	3308.68	4058.61	7751.47	3844.73	4930.74	5430.12	4538.98	2823.32	3457.30	3464.48	3192.89	1892.67	1966.59	2131.41	1320.01	1299.28	1377.61	1429.86	3108.46	1989.72	2569.23	2124.53	1379.21	1402.09	1408.57	1243.62	1019.26	1314.58	834.34	1233.19	1145.95	1083.48	1799.73	2125.91	482.05	1024.24	782.61	586.06	586.56	1406.01	963.55	349.81
197			5986.25	66738.45	16574.03	15697.03	8117.36	14016.73	13902.57	8884.39	17663.10	16897.59	17146.19	5691.86	10807.50	9876.54	5667.12	5539.46	7932.02	9759.16	8072.88	7110.59	4168.09	6274.69	7704.32	4267.24	2896.25	3123.50	4499.40	2258.71	2489.76	2624.95	2942.02	1792.21	1766.29	4033.12	8399.29	7030.56	4092.36	3951.80	2803.42	1387.55	4455.07	6760.87	4152.94	2656.78	3773.06	1763.55	796.03
198			5966.58	136561.98	26017.05	4841.34	3372.12	2391.24	2956.99	4187.88	5560.53	8661.99	14772.53	5087.75	6213.25	2727.78	1232.95	2592.76	4165.93	3809.94	3673.62	3331.99	3150.21	918.24	2932.68	1816.05	1591.98	2475.93	1934.39	4068.26	3485.91	3396.48	2522.48	1767.92	1898.38	1589.13	1081.60	1202.39	1771.81	1251.01	2242.23	2150.21	1020.74	624.46	3023.16	2331.67	3598.73	1630.90	1001.95
199			3180.58	88264.39	15002.45	20346.82	18619.72	14329.43	12670.97	16862.70	9719.44	10776.31	13381.70	14902.34	13719.89	10123.64	8092.25	7901.70	12241.55	21442.07	13347.76	4954.80	7959.37	9315.36	5847.85	8205.61	6069.33	5977.41	4208.44	4421.01	3268.79	8447.61	7230.02	6538.64	6393.42	15506.38	14506.23	4636.37	2385.42	3687.70	6581.19	8415.17	3764.49	3784.87	3894.10	5651.11	3567.53	4389.06	4987.42
200			5649.64	34812.46	14780.82	5368.78	4147.59	6386.06	5170.11	4679.64	8480.17	6045.34	10587.28	10543.57	5150.54	3266.99	2486.43	3059.21	3187.14	3219.98	6729.30	4154.46	1989.04	1225.20	853.55	1586.98	2003.87	4862.94	5597.95	4493.50	2207.27	4382.45	3656.38	1660.63	1029.88	1689.80	2253.27	4704.08	7499.98	5995.37	3366.53	2294.44	2508.00	2030.99	2119.85	3073.04	4509.92	5264.13	3894.26
201			15266.84	137742.93	62496.53	46782.40	41345.41	20313.71	16071.90	38222.00	52007.62	53108.36	27665.64	36406.15	15614.86	22587.59	11301.95	21492.43	18699.63	24682.62	16105.77	14940.66	10381.21	6890.93	14351.09	19834.05	23153.25	29019.06	7068.97	5372.71	15099.86	14460.54	10709.55	8078.33	9573.90	13162.31	14815.14	7220.58	5328.84	4184.63	5376.61	7660.44	5506.47	10661.50	3595.27	3488.47	4910.39	5684.66	4241.19
202			12549.03	153056.25	39216.48	30741.16	40910.46	37842.52	25947.02	41240.45	27658.70	27981.85	24405.40	25785.33	29512.54	12915.41	23028.38	16519.80	12906.26	6621.81	14352.30	12980.21	9505.11	14232.03	10790.06	8360.42	4632.39	4455.85	6404.76	7021.18	6253.92	6339.92	4154.79	2823.67	4002.88	3279.35	5843.51	4804.20	2919.09	5059.77	3121.90	3120.02	4730.83	2915.86	1953.87	1826.01	543.80	1609.99	1399.86
203			14391.53	140691.21	10826.67	5941.78	9319.33	5770.08	5642.12	6421.54	3148.72	2671.57	3128.02	3613.49	2982.36	1436.76	2724.18	3303.75	5009.97	2071.73	1823.01	1517.57	4789.29	4092.55	3140.20	2852.65	2620.75	2797.28	1179.11	1232.55	911.98	3259.07	2259.73	2271.73	2787.26	1303.25	1625.60	2435.41	3847.01	3268.43	1277.11	1412.74	2809.44	1827.91	1397.41	1278.62	1145.72	1553.79	2290.86
204			9482.74	52974.84	27455.70	19292.74	14570.93	9933.44	15988.13	28382.09	19479.52	11404.01	10058.56	27962.61	43853.52	22337.11	10620.40	14571.21	25026.95	37593.58	30682.03	11103.39	10801.14	7283.88	18406.96	12499.60	13392.41	15083.41	12813.36	9862.86	12315.12	15664.13	10116.84	14470.81	8297.53	5963.68	18180.95	10641.54	8989.52	7670.69	5898.12	8614.55	7722.41	7331.14	11267.86	10910.15	4223.98	7678.37	3726.25
205			6575.85	48216.51	11005.71	21697.45	20050.48	7415.86	6970.53	4876.47	9736.05	9645.73	9776.23	4305.53	4794.49	8767.98	8845.28	7944.80	6140.91	5917.08	6554.33	7526.33	7496.24	9592.41	8087.73	3129.63	3508.67	5187.88	2825.10	1229.75	2197.16	4159.18	4090.92	5476.32	5216.13	3925.03	2121.73	2020.49	1862.67	5109.06	2406.29	1143.80	1432.07	975.38	819.91	1211.10	2387.05	1812.76	1398.04
206			11794.23	148053.75	11925.08	7166.32	5340.11	2952.62	4299.27	2130.29	5882.03	10205.20	6661.35	5716.54	5976.20	1811.11	3854.94	3674.87	2554.31	3978.18	2857.09	2315.52	1332.73	2453.35	2577.51	2905.26	1438.81	2293.66	2515.42	1736.74	1893.28	1753.54	2016.62	2351.77	3754.81	1898.40	2855.82	2507.23	2474.87	2233.57	1715.62	1697.49	1761.00	2490.52	1718.94	1936.07	1853.24	1228.92	600.01
207			3288.09	37249.35	11595.03	4732.69	7909.93	7437.34	7922.34	8264.49	4488.85	4830.06	8934.67	7202.19	4481.13	8818.51	6213.21	6220.62	9318.93	3786.41	3235.40	6587.01	6901.46	4510.00	5546.34	1740.26	921.47	4231.32	3652.97	1287.15	1840.51	1540.55	3947.99	4135.46	1608.91	1661.68	1721.14	2642.25	3280.94	2362.75	1603.04	1062.04	788.70	1271.98	870.38	369.15	404.01	458.72	244.33
208			7725.38	59003.99	16717.50	17568.63	6104.84	3045.58	6152.06	5397.04	4712.48	7058.78	5160.14	2491.87	8071.97	5864.47	4635.04	2807.94	4962.22	3429.57	1991.50	4510.18	3719.21	3617.06	3153.35	2569.11	2416.30	3227.32	1890.85	2852.16	1580.37	840.75	1573.62	2624.00	3593.46	1051.41	1348.61	1099.54	1481.63	2573.74	1919.43	491.90	846.95	1201.48	1950.82	1511.46	754.51	809.96	677.04
209			23281.88	151201.14	42092.34	72802.03	39541.26	19167.47	24369.03	37415.68	42563.67	23883.16	14576.16	17968.25	20102.72	19297.18	19582.15	24798.33	15289.16	26998.65	32133.40	15727.70	18409.68	17752.57	18381.54	9796.50	13136.97	13017.00	19472.19	20127.62	16065.59	17291.00	15737.58	9122.39	4188.71	7814.71	9030.67	7052.18	9193.85	6000.53	1388.74	5294.60	11722.92	9790.03	5260.61	7866.07	10533.30	9560.31	9746.39
210			6788.07	67306.64	14343.67	6452.83	5278.84	10784.96	4106.32	10460.26	5800.86	6126.10	6428.57	8791.14	3881.21	3056.55	2333.00	2823.09	7543.66	9275.92	3524.34	1722.16	1574.66	2764.63	1145.46	3873.75	3288.90	3208.66	2787.13	2178.30	1997.59	4035.15	2513.47	3231.50	2518.86	1168.32	2577.56	3923.29	1669.21	1230.70	1205.02	1925.27	2417.60	2438.17	2413.26	1968.18	1846.55	1881.17	2475.61
211			3899.45	14817.76	4088.79	2790.52	630.28	1174.30	1335.02	997.22	1114.46	745.82	587.99	1321.18	1244.01	1357.26	460.74	250.01	314.66	512.98	514.12	826.88	783.19	618.12	684.36	999.38	625.76	932.38	873.78	1153.73	957.37	1137.42	1300.99	1596.01	982.44	536.09	580.57	502.52	1085.35	1439.61	1126.70	713.64	909.20	503.18	403.80	418.99	401.58	874.62	713.19
212			3193.74	92643.10	45599.73	27928.53	9309.83	8060.80	13513.20	12073.40	9672.00	7112.13	7067.40	7678.17	6491.26	6634.38	3511.36	6715.02	5265.82	3007.11	7108.43	10277.53	8506.01	4205.57	6116.52	6323.07	6327.78	3903.08	5559.29	4733.26	5289.32	2425.94	1259.32	1976.16	3111.68	2944.35	1871.54	2283.07	1545.56	2133.68	2823.45	3844.07	4941.16	4855.28	1751.24	729.61	629.46	727.13	1305.39
213			1384.37	10490.03	2694.71	952.55	1525.33	1407.80	395.73	1327.84	1277.29	1004.09	520.97	1304.62	1141.39	460.18	850.09	1323.04	673.70	469.19	260.31	633.79	602.67	177.62	234.33	464.98	307.20	426.88	289.87	242.41	392.74	507.55	400.07	447.71	618.60	214.47	175.09	267.46	167.93	610.28	444.99	340.59	605.70	854.46	669.66	767.96	771.93	529.34	928.19
214			4091.80	24731.58	415.39	157.64	246.66	312.34	756.03	439.88	761.64	419.85	765.95	419.52	459.42	1066.36	657.68	450.70	500.43	580.70	286.39	253.81	603.32	1076.62	1068.56	459.73	395.00	60.70	146.59	183.38	126.68	141.12	177.66	132.92	132.15	235.13	191.35	286.05	167.05	107.29	133.04	222.31	213.77	71.13	105.88	95.06	276.31	326.70	149.82
215			43378.25	448209.68	39420.95	36750.58	108731.34	89923.99	58770.94	31971.60	56648.21	87021.05	56372.04	18420.60	20379.85	27693.24	27427.66	26816.12	19132.16	26370.98	29510.85	39653.90	39517.51	43160.81	19535.19	20468.75	28534.49	14247.13	24532.82	14986.94	41019.23	25510.33	10296.12	9252.62	19651.01	18109.41	12750.21	8468.03	8142.35	7209.57	18232.87	12113.91	6678.87	10160.72	12595.99	9271.97	6357.79	2775.49	5328.16
216			11840.02	1580560.12	64656.64	53096.02	83587.23	58852.82	40088.40	51712.53	50378.48	37551.53	17207.41	18116.76	32909.52	35998.44	37959.05	23579.14	23813.12	39552.60	26237.15	60957.06	61545.90	57968.76	22590.24	21482.78	15664.15	29297.79	11136.16	23033.59	11871.14	21620.24	12845.68	10642.99	15878.88	11462.33	15392.09	24226.99	23583.00	9065.45	27405.73	30935.39	16009.34	22099.55	17867.68	12934.72	17166.71	17165.73	18109.57
217			9969.14	222071.29	18533.72	14864.08	3513.50	9033.55	9174.83	8799.60	11132.28	26235.16	15494.88	7185.89	8653.33	4302.29	7188.70	16396.11	13083.22	10088.36	9365.62	3079.62	4223.52	5922.43	4945.32	6650.48	10949.55	8508.15	4635.39	1725.75	3331.25	2163.47	5709.14	1641.37	4532.12	2705.13	6299.32	5402.29	3731.78	2878.14	4612.70	6482.37	4609.11	4730.11	4542.07	3542.32	2944.16	4546.37	4388.99
218			3350.65	101043.62	50828.17	47117.92	20832.92	14876.97	14832.03	7142.20	13750.80	26977.41	23871.85	8732.37	12888.33	14224.64	13641.90	16352.90	10275.05	11760.67	17763.11	5451.50	9038.01	7087.79	14502.56	4833.99	4719.41	14339.91	24164.81	15312.59	9675.49	9836.46	2176.17	8310.46	11778.66	9144.74	8660.44	3184.42	9363.33	6217.73	2501.83	1923.25	8554.45	4850.45	3026.86	2473.49	4727.65	4790.62	4244.45
219			11637.72	139943.34	13084.76	5104.09	7696.21	8776.09	13040.26	3004.08	1930.22	2909.63	2261.56	5249.44	3736.91	1455.02	1961.09	3464.53	1428.51	1490.52	1687.03	1932.53	1304.18	3570.77	7015.70	3242.69	1529.67	1765.00	1829.65	4177.51	3924.37	1516.49	1081.47	1781.42	2742.68	1872.99	693.16	1362.80	1833.84	1476.91	1286.44	1280.75	1325.93	1957.61	1750.45	2010.40	1948.03	635.92	382.15
220			11670.40	146151.79	64826.96	38209.73	37165.84	43399.39	30606.82	28518.95	18134.32	16577.06	19564.24	23253.25	29569.43	25373.04	26768.69	23717.85	28287.76	34313.78	13817.87	16548.59	22859.85	20570.67	15990.75	9214.15	14176.63	16368.39	11044.85	8703.30	8464.79	6650.57	4482.41	3855.98	8076.63	5794.28	4988.39	8551.49	5089.16	4099.29	4359.28	8968.41	4362.84	4030.58	5000.44	3115.86	2568.02	2749.29	3357.28
221			26010.41	141277.23	46549.18	66274.80	48188.33	36408.55	33303.05	50768.82	50792.57	55660.19	30117.02	28470.20	16072.72	24009.34	22466.90	26233.03	17643.27	21286.49	20927.82	22110.81	27729.21	15790.45	7312.00	13599.40	23457.77	22812.08	22022.08	10966.17	12603.75	14146.03	12905.23	9567.74	15377.47	8280.44	18420.65	11653.91	11148.02	10529.73	6544.65	11186.96	8356.64	9595.73	7507.13	7173.80	5736.85	5634.88	3705.09
222			9845.27	29281.89	14738.65	9500.83	6460.12	6085.58	8113.81	6091.55	3931.45	2943.36	3305.86	3908.13	5623.22	10644.80	12425.83	7843.58	4076.69	6628.05	3693.71	3380.16	3088.26	3584.32	5860.05	4605.68	2859.21	5894.27	3073.69	1981.82	967.57	2524.31	2235.64	4912.45	1366.20	2307.45	1541.70	1425.61	1960.33	4338.20	4162.56	2234.91	2036.54	4077.71	2280.61	1049.85	2051.41	3111.88	962.97
223			34326.63	954439.25	24414.26	2361.30	3061.54	11424.08	8064.81	2815.80	6972.92	2179.75	3016.40	5570.76	4425.88	5697.41	5372.28	2380.11	2772.78	9174.31	6333.20	2812.79	2198.65	1616.94	2092.59	1202.66	2387.66	1799.58	1890.75	1656.26	2402.67	2242.96	1930.92	1201.51	6529.10	4106.86	1033.06	540.50	429.90	437.21	1113.25	2513.40	4249.07	2257.48	1006.32	613.31	895.68	467.61	576.08
224			13368.43	123205.01	25861.69	18922.65	17562.10	5451.40	11660.68	9960.16	9809.55	3754.36	5191.38	7642.82	7245.00	9664.27	12792.65	10044.52	5825.49	3211.73	5107.81	6169.78	3963.40	3049.24	3203.79	5809.80	5588.95	7756.10	7255.00	2815.91	2750.81	2173.58	2038.18	1846.19	4743.73	4811.89	1319.69	2552.83	1622.90	895.79	1672.17	2966.72	2992.68	1286.34	999.13	1430.67	1700.60	932.41	729.29
225			4069.22	18864.65	1129.76	975.67	611.50	248.39	252.52	290.67	283.36	449.52	130.39	247.62	716.57	621.67	362.77	538.46	1124.54	1534.66	840.41	563.89	1444.00	1579.86	2197.29	399.58	567.44	854.83	428.63	541.40	812.11	532.46	180.66	456.56	276.91	199.55	260.57	789.31	1091.41	674.79	320.55	822.42	592.05	875.82	1321.24	935.16	285.58	196.42	337.95
226			4843.71	77646.73	4855.88	6587.27	8476.18	11693.06	3745.60	4062.34	3165.59	12203.08	6351.34	4165.78	3385.77	3187.91	5230.82	5319.13	2011.69	1073.45	2928.84	3053.83	1755.73	1428.38	2881.32	1331.96	3287.49	2138.13	2521.22	701.02	4269.61	4380.83	1374.76	1679.81	2550.47	1268.62	799.96	1325.65	3108.30	2519.08	2246.00	2093.28	2596.35	1206.02	903.71	1313.51	1295.77	2206.34	2140.19
227			13647.25	137550.07	25230.17	13988.34	15301.35	22306.84	22792.70	10820.79	9042.70	11247.70	15764.33	11367.70	8083.94	8278.20	4448.43	3412.61	6847.69	4731.92	8791.71	8305.36	6492.94	4832.26	3911.32	4896.83	4521.85	4643.27	3130.20	3368.02	4401.66	4621.08	3302.51	3820.00	6231.50	3233.53	4010.94	4243.14	3578.09	2244.40	2836.38	4142.64	5268.95	2538.48	1496.55	1705.43	1731.57	869.71	1119.25
228			2924.06	61538.82	3347.56	3132.83	4101.35	2357.74	2651.63	4045.39	4856.06	5789.05	3808.46	4546.73	2858.02	885.94	1230.10	3863.11	6450.01	4366.57	1210.68	2328.07	4212.56	8644.47	5459.41	1798.80	1671.90	3333.52	5908.00	8942.93	5143.24	2266.45	2487.44	3536.84	2226.93	1628.34	3031.82	3297.99	3579.90	5694.91	3594.44	1869.00	2186.51	887.44	1947.56	3520.95	1621.27	1306.12	3408.35
229			8022.64	56341.05	4981.82	1782.09	4941.18	10247.12	4226.53	6174.75	3627.62	2932.00	2493.64	2655.63	5036.88	4109.18	1829.04	2281.77	3435.73	3259.63	2202.88	2403.62	1979.66	4065.59	4537.47	2053.36	1042.04	2846.02	3859.11	1979.64	1131.97	3066.74	2840.43	626.37	1706.42	2069.66	920.39	1273.97	1193.85	2058.55	3387.75	3477.70	2599.54	2700.14	1946.74	2207.03	1118.79	1248.23	1453.89
230			15879.26	776202.06	132787.21	72747.04	78370.29	35653.51	28128.80	20049.58	33297.04	62332.89	26908.78	23824.76	23823.79	25352.52	42272.02	53909.81	50550.43	34330.56	31134.57	28351.43	20070.04	30751.00	17187.87	10547.09	12409.26	22270.62	14172.86	11481.51	16635.98	13883.67	11827.77	8321.10	11753.38	7545.91	8743.05	8862.94	18173.33	16593.20	9381.16	13959.52	15937.25	8196.92	4351.95	6673.68	8567.01	10045.13	6277.53
231			6846.70	127320.46	12119.16	11015.36	5299.89	7222.41	5453.07	4505.92	18168.15	13130.49	5415.48	6954.96	5100.70	7285.93	5082.83	2635.23	3816.23	7440.83	4740.57	3942.41	7169.74	2918.99	4406.12	3499.31	3052.19	4773.01	5580.10	2541.75	5800.39	2594.74	11745.54	10991.51	7409.73	3214.34	3902.83	3670.41	3658.53	1543.40	3699.27	3504.00	2478.94	3265.59	4580.59	1673.09	2148.43	1693.43	2918.92
232			24317.35	270084.53	41596.94	37751.78	34248.30	54570.76	38617.08	35527.53	26419.29	29985.19	32478.71	34931.54	20653.54	19784.66	45196.03	48083.39	20704.57	6560.21	23918.03	19827.98	18815.22	30544.54	19158.21	26099.36	28981.49	11664.38	10934.39	7754.06	6489.04	14810.83	24842.72	19860.69	12355.62	12377.60	11938.75	7879.07	12862.45	14809.36	8705.25	12101.72	8751.32	12019.35	11727.90	14077.72	16803.21	12553.89	12730.12
233			3178.02	69309.76	10259.36	12077.79	10700.05	5517.04	3638.94	4290.70	5464.72	4435.24	6746.77	7033.48	3754.17	3042.72	4475.64	5756.83	6849.51	6668.14	1546.63	2678.42	4317.09	5287.84	3923.16	2306.90	6676.95	8785.88	6017.03	5242.43	3043.85	4009.86	4153.11	3689.81	2325.88	1707.60	1667.20	1232.51	2215.87	2903.78	1333.20	2527.15	2234.46	4535.64	4298.62	3064.76	2331.27	1142.50	992.31
234			14006.25	629076.18	13436.00	8030.57	5263.78	6517.49	14377.03	13857.40	21646.46	27256.17	10015.38	10155.58	9937.18	7043.36	8116.36	13396.69	21356.55	30628.83	16362.99	17523.46	11831.91	15111.95	9762.90	16056.80	20473.58	18774.95	27097.18	14676.31	18321.26	17171.33	9544.08	18910.69	14632.78	14405.81	19230.57	20850.03	15435.58	21680.37	28246.06	17088.09	18881.01	12179.84	5272.39	7774.65	18050.84	25159.54	15311.66
235			10872.72	129239.41	29448.49	19135.69	33011.58	27740.14	10680.02	23419.19	29219.18	9348.60	7243.43	9483.87	15905.97	17581.40	5150.93	5331.33	4423.69	6014.48	8812.58	7213.12	9032.76	14002.95	13345.64	7180.49	7280.17	10186.63	10383.96	7141.97	8445.84	8983.21	3538.19	3700.92	4460.28	3347.88	2365.17	1812.77	2078.97	1838.42	2315.55	2484.57	3256.06	4178.63	3701.23	3314.21	1953.61	2190.80	2326.14
236			52230.65	199590.20	45918.20	14203.81	11749.41	13952.85	39044.68	31843.73	32246.86	23128.51	31646.36	41799.72	20958.67	32296.78	32582.17	15398.49	18203.61	19951.80	30870.75	28457.71	16778.14	13263.21	12361.24	20762.35	20280.19	19218.42	10245.65	16488.58	9661.76	21896.13	17043.13	10123.22	8945.15	5713.72	10488.31	11765.03	9792.56	3775.72	5610.02	7285.98	5189.34	6773.24	2156.40	5680.98	3409.87	2037.69	1641.07
237			9569.51	60405.08	37381.14	14441.41	5706.07	9894.95	12122.83	5866.76	6199.88	9291.92	12870.27	14286.06	5215.52	4221.88	10637.55	9245.27	4664.72	8044.77	10156.67	5167.59	3919.79	6402.96	9264.83	7738.28	7811.41	9284.11	5673.03	5032.65	12521.28	16470.45	11516.02	4756.25	5367.01	6541.42	7965.78	7633.79	6039.83	5452.04	7724.77	4357.95	3707.49	5309.71	7121.92	6583.09	4333.95	3203.95	1324.95
238			35028.63	461090.46	123864.84	48350.77	93304.32	52366.23	139056.10	107887.95	50013.26	101918.84	143171.18	104132.81	50164.86	21065.99	50508.82	123368.68	192774.90	135015.68	46766.26	24047.57	26510.80	31366.25	24740.88	78380.57	49322.95	30838.25	33897.29	18259.34	35277.10	29582.05	14995.55	26800.08	15568.31	15167.80	22423.69	17730.63	26788.70	21031.96	11078.76	15957.99	11039.75	24377.08	25962.56	9342.04	13564.54	12226.50	6841.89
239			17835.80	822982.56	49877.41	87821.75	106382.80	56279.48	38998.03	45547.19	51508.71	32909.53	26387.45	29616.71	26955.82	26698.77	14900.12	19238.49	18437.56	38019.87	15646.53	17018.11	26970.69	10640.94	10627.57	8527.81	20680.14	19035.92	23030.29	24572.72	18936.53	10815.33	18308.26	14480.45	7015.45	17321.09	12728.58	7685.97	13143.95	9143.53	9150.83	7799.20	8416.00	5450.17	4863.90	6420.35	5897.01	4673.01	7530.68
240			24778.28	165688.46	57020.65	168690.01	138723.07	40098.25	47991.93	77607.67	59569.21	43838.85	30635.44	31259.73	44443.09	75385.90	94133.03	37251.80	47847.65	31421.30	47798.07	57028.43	72304.94	40083.60	34063.56	27514.66	21695.13	20637.66	19688.29	24023.72	11799.81	15856.99	29890.12	8660.24	16841.79	12594.47	9819.02	6635.06	5052.30	9258.70	14080.01	11360.77	6423.08	10764.08	11029.84	9211.67	15414.89	7670.83	8733.93
241			24646.31	356835.96	61681.42	61332.75	79894.82	47828.94	49041.55	45931.86	50188.10	38242.87	32086.82	51010.34	19505.72	48845.80	56288.62	32994.44	14930.37	29520.37	29376.09	13425.04	24604.70	48803.47	51747.39	33678.26	28861.75	11426.35	23513.45	18919.29	11587.74	17896.34	10485.81	10640.42	14951.94	15124.61	15260.53	19535.61	10460.05	7563.04	8588.48	11364.47	7995.23	6424.89	9459.02	12987.85	4417.17	5506.43	3638.17
242			14259.62	119544.17	7676.75	10499.81	10882.37	7472.48	13061.73	7900.77	5280.80	6595.37	9968.83	7632.63	14490.98	12313.66	25719.38	27216.39	4238.94	15561.02	8971.82	5782.44	11030.62	8643.34	7043.72	11433.50	11681.89	12565.94	14670.23	4076.73	3985.35	10600.32	16978.11	6545.49	13096.50	3069.85	11458.47	17569.36	6129.27	5998.62	6523.53	5871.76	9981.69	14074.48	20225.35	9577.75	5324.68	9804.12	12776.18
243			5679.44	717537.18	19689.81	29574.26	30601.43	27051.94	28426.26	38234.38	24591.28	11649.27	7651.20	14155.81	17476.04	20286.81	45221.32	26311.03	8387.99	9931.00	7649.59	7832.54	3659.61	11827.77	18510.83	18914.97	23569.17	25093.05	20111.22	16667.39	12685.97	4964.08	23868.68	19335.17	18736.19	16556.90	5112.04	13449.66	23370.70	21228.17	12051.61	11869.33	18418.14	16221.88	7662.52	8787.76	13170.51	13917.76	6215.82
244			38852.53	264393.03	64433.01	65383.62	47282.57	41187.72	15803.21	23358.25	44431.20	46908.16	27185.90	31982.29	28450.24	24901.24	21813.06	31831.54	50415.62	40553.12	31852.67	59891.67	19940.25	10152.60	21756.05	27869.06	12068.62	8192.31	14108.62	12780.76	20583.16	14910.54	19251.90	10843.39	4420.96	8773.82	8738.20	5156.42	6328.05	6859.68	10355.57	11352.49	14633.06	6340.88	11487.38	3860.58	4917.15	5063.99	3719.36
245			15427.58	87327.63	35798.70	33225.83	24845.54	20822.00	11345.11	23158.50	25476.86	45725.00	23878.21	14191.51	36491.01	18487.47	26453.30	27038.50	18634.45	16560.83	13225.51	5364.89	10627.54	20797.25	16014.58	10236.14	13765.29	15930.02	22205.38	9300.13	7696.40	6608.87	10361.07	19390.55	15244.35	11702.24	14185.49	4524.61	13026.91	10932.44	13405.81	12522.06	5515.47	10267.31	12127.03	6035.61	11377.27	15202.74	11395.72
246			16323.28	976201.68	13693.24	13107.47	13957.06	12870.35	8396.34	12093.97	17985.45	9135.36	6814.63	7369.12	16436.73	15959.59	12678.88	17484.05	10012.36	9143.74	10018.02	9828.40	8694.18	7620.92	5406.89	5097.22	16094.75	16440.26	15784.04	10722.83	9670.07	6225.66	8065.65	4858.34	2495.25	5567.23	10170.11	8849.32	4313.06	7413.34	9559.82	6463.31	6334.93	3590.93	5657.06	7796.07	2438.96	4862.30	3303.53
247			11843.16	598949.81	15778.91	13872.00	12481.08	8708.30	6109.22	7938.45	13033.12	9576.36	17158.00	6133.99	8916.06	11995.55	16325.63	11249.01	12108.17	12450.49	13764.29	12341.47	7770.10	4266.63	8216.01	13085.08	10264.83	4949.70	7824.55	20146.11	7296.99	6487.51	11389.25	11901.42	10105.48	5526.05	3499.32	6878.93	8671.60	4713.70	1986.41	2107.63	4931.38	7067.73	1609.22	3078.92	2965.41	2873.74	2621.01
248			17463.74	251821.04	29030.11	19259.61	33017.95	52567.36	43564.94	41512.14	29471.85	29067.40	20709.95	24598.43	15829.20	20808.08	28957.03	15646.07	28503.90	9584.31	13203.07	17300.58	31876.62	26597.40	23722.67	9696.85	16007.30	24664.24	18443.13	17045.09	29948.49	34835.71	24392.66	11542.11	26406.95	10960.14	8570.98	8046.79	5122.55	13872.91	8889.05	13349.51	9058.27	5572.79	4434.68	7483.88	6411.68	4013.91	1481.07
249			20325.66	366016.28	56653.22	31187.32	21350.01	14401.47	11513.60	24017.62	39947.60	35492.51	19104.65	14819.82	15780.88	11704.54	19090.27	25164.16	23053.16	22209.12	27588.69	20999.31	14211.92	14642.29	11243.42	12962.39	20601.03	20889.94	14162.18	16135.47	24858.40	21540.64	12185.06	11076.45	19515.46	5233.50	5247.44	8118.96	7641.14	6682.42	10737.84	16166.00	28085.37	18733.98	13883.16	18824.21	10492.76	6494.99	9733.48
250			18473.09	355478.84	66714.21	32996.63	17578.07	19658.41	20746.46	25362.25	49748.82	25665.69	19350.91	26753.49	39900.27	26816.87	10660.10	18194.07	26081.96	18360.84	18626.47	20675.34	20051.48	18409.98	10632.40	15452.83	19067.40	21385.58	29477.27	43692.78	18477.61	16650.45	9028.30	7038.32	20438.02	11912.82	9149.43	21226.67	19040.96	12474.15	7508.26	3968.38	7559.53	8981.65	9732.25	8836.16	10171.02	11826.72	15554.42
251			5948.47	67899.15	1300.17	160.97	434.58	620.86	553.46	477.94	714.41	748.04	319.96	388.19	1140.09	784.02	340.15	609.75	544.99	897.97	784.33	471.38	227.98	272.86	331.17	787.98	218.14	265.28	547.72	477.88	234.56	262.96	569.68	795.42	459.70	628.35	677.06	693.08	647.78	796.89	409.66	328.83	272.39	638.57	455.56	519.31	905.22	565.63	982.26
252			6403.44	50470.04	32393.88	17038.22	15841.99	21555.86	8456.16	21396.13	20075.57	9610.99	14007.12	9130.79	8822.93	9727.61	5912.84	6139.78	14581.21	4369.46	4842.06	5002.76	6479.17	10777.42	4525.91	5789.85	14547.82	13384.67	4730.37	3292.43	6526.43	7021.47	4912.60	3828.82	5042.07	4753.88	4019.92	3848.50	1575.33	3627.49	4367.75	6764.03	2745.47	2090.93	2945.32	4244.54	2565.39	4338.68	4196.79
253			11440.40	23791.90	9202.34	8132.45	8819.66	2084.73	2969.06	5504.48	3002.35	5176.28	8242.97	5374.28	5465.40	6018.99	3963.43	3003.19	3289.65	2598.82	1983.67	5298.41	2374.43	3745.93	5520.90	3781.92	4843.87	6149.35	2134.30	3685.23	3286.98	4191.23	2231.35	1563.63	3554.77	3608.39	3027.21	932.46	746.95	2365.17	2272.33	1906.40	1474.84	2765.47	8978.49	14418.66	7601.03	2298.42	1135.42
254			8637.02	83391.94	7050.35	3038.70	5815.86	6318.51	5251.34	4614.05	4843.68	3282.20	8062.75	9186.91	4374.66	3151.88	2650.13	4868.54	1196.58	4559.75	4375.02	4670.57	4925.46	4362.96	4231.60	7495.70	4883.87	3082.40	3053.37	2076.64	3115.48	1881.81	2684.90	2462.95	2662.83	3450.20	4281.37	2837.97	1981.91	1398.16	1031.85	1671.48	1332.56	1958.14	1543.03	704.77	1995.94	2085.32	1503.49
255			29205.32	57538.44	83814.85	90829.47	67794.15	56455.65	46706.85	25065.49	21233.37	23039.27	37878.27	14053.58	18216.42	23508.26	36031.66	46103.00	27997.32	21725.60	20956.34	19865.23	25816.34	12564.12	10714.84	9733.38	11549.01	14538.64	10521.62	5195.80	3850.49	13035.25	13600.96	8833.47	7251.12	6386.88	3038.31	2775.89	3919.27	5636.78	4634.32	1543.01	4044.50	3302.50	2367.78	3940.58	6906.47	5807.55	2169.91
256			12729.31	49371.90	3010.51	2017.03	2847.75	4352.87	5046.12	3271.55	3276.22	3387.50	3297.58	3309.44	2201.83	2528.55	1733.81	2489.63	3921.87	6242.64	3949.54	5451.41	4332.54	4339.86	2696.38	3744.11	5133.11	5072.05	2850.16	1545.68	1424.85	1412.21	865.59	1444.88	2883.81	1872.39	1352.87	1209.84	1057.50	731.05	1612.06	732.80	730.78	852.30	1399.49	2318.66	1653.44	2732.43	3954.59
257			5292.38	51054.74	1553.28	3039.68	4502.74	1467.89	2515.38	1515.05	1744.53	2454.44	2077.98	3483.42	3132.20	2964.27	4253.39	4585.08	2357.45	780.54	2084.77	1549.52	2404.41	3334.99	2145.46	1141.64	1430.29	562.17	987.96	533.19	1585.45	2116.33	1743.60	843.63	653.61	1313.72	1130.39	1763.48	2777.58	1928.42	1510.67	1680.29	1296.82	1651.39	3135.63	6308.19	3326.09	1379.62	1225.55
258			11480.91	138277.31	49729.72	44736.87	20611.64	16123.78	25873.34	23771.19	32711.43	23317.65	18554.88	19007.34	18772.86	31325.44	34186.48	20310.95	13696.11	16473.37	13738.61	12458.73	23946.08	9137.96	8624.85	15078.18	12787.79	12248.24	15122.62	9526.50	6037.63	7261.36	7785.54	6974.22	3926.67	2822.36	3162.75	8045.72	4219.94	4252.71	5352.10	5636.41	3616.06	4443.18	5193.10	4635.49	5226.51	5775.24	2679.92
259			4853.04	32181.18	14411.77	9412.21	19798.09	21235.89	12131.84	7191.70	24495.10	5214.47	3052.54	5335.59	3887.39	9434.43	7692.78	5266.50	13611.53	12298.44	16895.25	10396.74	5081.96	1728.64	1248.05	5250.18	5606.93	2931.05	2157.12	3858.67	5905.44	6297.26	4707.84	3714.31	3068.61	1064.95	2282.92	736.02	1337.41	4178.51	8181.21	3348.90	2164.36	1452.77	5011.31	1348.03	1964.02	2827.02	2395.86
260			2554.31	41265.99	6517.00	7487.66	6226.63	2720.44	3949.64	4468.61	2396.16	4761.46	5218.48	3953.02	7128.01	5871.39	3634.78	3225.47	4641.72	10562.77	5617.05	4485.60	1733.78	1871.84	1382.02	1353.61	2758.61	3711.86	5605.43	3113.01	3030.13	4127.85	2319.67	1887.60	1813.88	2545.24	1038.39	1280.91	856.14	1886.99	1901.98	1284.19	568.94	1074.71	1317.45	1106.98	1064.50	717.93	1205.59
261			4145.69	55119.20	6455.08	10294.89	4012.99	2399.80	3379.38	4098.69	2480.40	2971.61	3306.38	2810.46	2418.64	5915.92	5088.28	3597.32	1507.42	1710.87	2715.22	5758.91	5387.34	3361.15	5263.89	2604.11	2908.14	1222.11	2166.99	3622.99	1718.47	2940.53	2617.61	2671.59	3033.34	2101.77	2348.69	4126.93	3216.05	2167.72	1641.54	1396.46	2344.28	2299.48	1708.14	1004.81	881.96	1544.30	1310.81
262			3273.93	13881.28	3238.27	2995.78	3772.38	1614.93	2242.87	3531.96	2637.44	2379.82	3466.06	3476.44	1969.75	1189.11	1774.04	1868.71	1556.98	1971.59	994.94	1950.32	1889.06	1356.20	1052.68	2157.66	1952.56	928.18	1171.79	1334.12	1631.49	1292.12	1824.49	2446.86	1343.49	1534.42	1856.75	1626.11	1363.32	1497.90	2118.60	1196.41	978.24	2830.43	3771.30	1459.14	1016.98	810.25	705.65
263			7526.97	81092.85	12923.86	8106.53	10851.52	13663.33	17196.19	13766.85	12865.20	14831.81	14782.31	12659.40	21095.92	11784.87	11804.13	10253.88	9525.41	18219.27	18862.06	14990.18	8384.53	8127.02	15593.28	13210.79	16997.28	14321.76	12407.39	20470.03	14214.31	11112.74	8866.61	5828.44	4496.80	5188.42	6671.56	7559.72	3889.66	3442.44	5480.89	8292.22	5662.40	4803.39	6707.67	6596.93	3627.14	3681.22	4795.52
264			13552.98	42819.48	32344.40	35705.44	29735.01	11706.83	6835.90	4773.83	17957.35	15725.06	16150.14	15378.04	23543.90	7705.02	6937.09	8864.84	7705.36	6876.90	17247.77	18049.95	10862.07	1969.37	2606.16	7589.39	5998.44	4276.52	8567.94	10379.21	6320.39	2850.13	4987.32	6200.20	6759.70	4605.18	2374.22	3146.10	6691.20	3430.71	1183.68	3542.72	2549.71	2820.57	2491.58	1656.59	2835.73	2035.02	871.39
265			15811.72	56320.11	9494.70	13742.70	19107.14	14897.41	5108.35	3879.94	7726.69	7686.88	6008.08	7455.33	7994.30	8244.08	8509.87	6413.56	8266.34	9414.10	3648.51	4146.63	9593.75	6028.76	5428.09	7062.17	4552.25	6045.10	4381.61	3948.68	5615.29	4518.52	4620.76	2958.30	5770.06	4874.44	5611.16	4728.96	3422.19	1171.76	2241.44	1701.77	1938.74	2096.50	2598.77	2554.05	1805.21	1668.93	1109.69
266			31050.13	41474.60	30891.76	28670.29	37966.37	26018.64	16087.58	12706.02	17933.51	19503.88	22846.21	19293.81	13871.22	10284.16	11519.13	10620.66	10917.01	11864.02	13167.43	17334.40	12415.48	11024.06	10789.73	6880.10	10183.44	7161.72	7625.73	12199.31	8508.97	4121.22	4258.45	11918.69	5493.07	12110.09	4231.15	5836.61	6764.51	6106.89	8091.36	8027.81	8050.14	4305.51	2700.96	3500.56	3482.20	4064.17	2650.87
267			7191.28	16682.09	24238.58	28764.82	23179.55	12284.14	22942.39	11633.32	27353.18	22817.75	16966.24	13365.14	9443.77	13107.91	15385.78	8061.03	12560.24	17990.33	20184.67	16836.76	10977.33	13590.71	19941.27	8532.32	5227.33	6339.79	4769.24	4568.56	8165.54	9770.47	6157.13	2489.10	2241.19	2887.30	5937.81	6203.41	1953.23	2206.06	2290.62	3438.45	2909.72	3253.69	4506.22	2035.07	1352.70	653.53	1110.36
268			10224.77	34874.23	5087.51	6741.72	9019.28	4294.47	5117.61	6154.26	3523.76	1243.08	2981.52	2825.40	4794.18	6922.06	5785.08	7160.40	5115.42	6322.59	4358.14	2824.19	5390.47	5200.35	5206.25	3245.90	3038.54	2582.82	1870.77	2335.65	3067.18	4436.31	5457.81	2605.32	1314.61	3827.17	3183.87	1593.61	1887.17	1421.12	2098.37	1861.48	1094.56	989.47	3066.23	3073.63	1494.34	526.84	922.21
269			18177.47	56465.54	15481.74	13970.19	16232.33	10501.59	12676.62	8845.76	7701.22	6366.92	9081.70	9464.56	15711.32	7809.75	4466.92	9413.03	13083.42	9230.12	12805.51	13726.78	12300.63	6296.27	4741.95	7115.01	6787.41	4667.61	4240.47	2939.79	3106.92	6001.04	3057.74	3519.62	3067.27	3984.94	8019.10	4964.26	4358.10	2495.87	1536.24	1782.60	3580.73	3225.42	3666.32	2880.77	1777.32	1855.17	1115.37
270			12871.04	29000.55	25595.88	25707.46	20064.66	27140.50	19970.72	24520.25	20625.66	11560.20	12204.56	26086.43	51138.01	15141.70	11335.15	10420.81	17397.88	24067.13	14508.21	17562.49	17621.11	16632.07	23663.50	8183.95	10241.97	6392.73	15006.71	10937.64	6838.77	5090.80	6922.60	4103.09	6410.64	6572.26	5412.13	6045.66	6452.42	4621.83	7566.96	4596.09	3535.18	3462.19	4733.79	4244.57	2457.14	2282.42	3806.26
271			7872.28	50985.85	32485.85	36598.03	36546.96	18469.89	19920.64	21660.29	13209.54	11155.19	13944.29	10852.27	10295.88	7898.76	5599.88	6979.61	5979.54	5855.58	4551.39	5003.66	6933.07	7528.23	3533.05	4493.91	4878.65	2783.85	2210.62	5265.60	3034.37	4178.29	6685.84	5596.32	1485.29	1766.72	1709.07	2637.51	2238.87	2646.52	3479.74	2041.86	2375.15	1788.68	3103.48	2791.77	2339.85	2107.06	2115.76
272			5465.56	36263.46	913.96	529.50	735.10	320.68	1070.17	927.60	1478.13	1744.63	1728.44	1582.15	1508.73	1849.17	3017.70	3166.56	1774.05	2579.63	2949.73	3746.89	3126.42	3024.93	4224.58	3447.49	1410.10	1988.70	1866.37	2544.14	4729.23	2790.11	2673.61	3275.32	4739.60	4872.62	2136.04	1214.20	1457.36	2281.70	3384.64	3841.49	3606.62	1553.93	2192.62	3138.57	4241.73	3253.87	2478.59
273			13293.12	47606.40	13586.17	3711.17	4430.43	8232.03	9199.94	6855.62	5813.41	6097.14	6740.14	7467.57	8796.07	4560.87	4353.31	5500.39	7884.43	9120.08	9401.94	6731.08	2864.89	1935.58	4129.04	4908.08	4171.90	3205.30	1741.56	2040.58	3930.65	1747.85	3699.05	3206.58	1932.51	2488.20	2241.11	2036.76	2032.03	2452.26	1961.83	1921.15	864.86	1205.54	1146.22	330.72	766.99	1055.54	996.45
274			7843.55	19681.02	1848.03	1706.30	2639.48	3225.89	2140.27	3605.08	3533.86	1576.33	1208.95	930.35	830.67	773.62	1581.81	1120.53	1235.81	1908.07	1322.33	1170.24	1424.49	1611.02	1209.08	880.16	770.69	841.31	631.44	674.24	763.71	960.25	1270.11	1427.26	787.80	885.49	877.77	701.70	1129.39	1325.71	747.02	594.51	900.97	2188.94	1208.82	385.76	443.99	1263.19	1117.26
275			7134.80	18424.49	6223.46	2766.52	1894.82	3783.82	2708.05	2004.82	2015.93	3297.77	2355.07	1608.76	2729.18	4591.31	4032.04	3034.10	2397.55	2056.73	1656.66	2329.96	3116.43	2998.57	2909.45	2463.54	3473.07	1548.73	1439.29	1569.91	1577.69	1855.19	1408.09	1632.56	1182.54	1007.59	1233.74	1057.10	1041.46	820.27	862.85	839.13	994.67	700.78	861.92	548.29	509.55	357.40	407.86
276			5412.69	18855.47	1938.73	797.51	976.55	1170.73	1169.07	1229.04	638.78	567.56	565.64	847.85	1502.26	1527.53	619.06	334.51	589.63	558.13	574.99	430.38	340.07	577.72	231.56	475.15	601.04	645.42	644.12	370.52	385.59	762.38	605.93	241.86	373.40	647.52	499.65	403.39	499.86	477.11	351.95	484.79	376.52	417.12	536.86	283.65	402.09	380.32	360.25
277			8779.04	48244.28	2925.61	10062.78	6555.02	4132.01	5293.35	4111.59	6061.80	2679.42	5877.78	4136.01	2809.09	2677.97	4715.88	4036.44	3525.53	3087.34	3163.89	3876.83	2097.80	3402.01	1829.78	1505.08	1907.41	1028.76	1960.14	1498.46	2661.32	2451.71	1300.86	1203.31	1192.88	938.82	851.45	895.67	493.86	598.50	412.45	409.17	764.22	666.57	575.97	2674.30	2384.79	377.29	530.08
278			8877.71	42036.46	17522.51	14293.36	4870.19	7384.97	10291.22	6263.00	3614.26	4424.20	3138.34	3655.85	5675.29	3009.60	1096.97	5491.07	7516.69	4620.97	7738.56	5713.16	6575.60	6936.19	3282.11	3382.52	2586.37	3585.98	3214.93	2450.21	2046.23	1007.87	4130.10	1481.08	2108.35	2250.81	2679.04	1607.87	2037.86	2680.32	2225.85	1446.61	1229.20	1619.85	1330.57	2005.92	2305.58	1792.32	1308.35
279			6321.73	20514.62	4813.03	4486.33	2866.12	2418.60	891.90	1481.15	1895.53	909.98	1980.47	1592.30	1120.22	1564.13	2369.84	2115.26	719.10	1683.83	1664.20	1702.95	2307.35	610.34	909.90	1133.98	1458.01	997.63	621.38	900.42	971.15	663.77	525.17	1024.04	591.69	464.38	594.91	893.03	806.38	1095.54	1102.65	776.72	675.02	832.91	762.34	679.68	563.00	1010.75	876.31
280			41310.81	69805.89	83061.24	73418.48	40743.19	36993.83	52713.67	150721.82	115904.93	33280.67	33882.54	69961.82	76809.47	81313.53	48463.48	45266.94	40331.70	26727.75	21476.06	25378.86	34945.68	29194.93	24289.29	26942.83	35006.22	33729.05	17753.96	33400.17	52047.50	22082.02	41468.59	37154.35	22142.63	17499.18	15675.66	16888.63	17893.86	16147.05	15740.74	21743.24	29814.58	24760.16	16891.37	11821.42	15865.31	18720.14	14609.61
281			6852.87	37640.64	13444.85	5014.20	11001.80	13716.45	13167.37	4864.45	7480.87	12094.01	5123.20	7782.14	6918.19	4692.12	6417.00	3895.16	5982.46	5886.26	5134.47	5345.11	4620.18	4136.48	3380.82	4235.82	9005.88	5188.08	4077.15	4240.98	3412.92	2102.86	3472.92	5837.62	5792.44	2479.12	2307.62	3984.12	3692.70	2057.13	1936.06	3196.89	3817.63	4120.69	2480.69	3292.36	1703.13	956.99	850.10
282			3448.34	20537.62	9930.81	5653.23	880.19	982.56	1329.31	311.78	703.15	3047.39	3403.70	704.84	2505.49	3341.49	1455.41	2079.34	973.01	981.52	1703.93	1580.96	1534.18	1697.92	2482.72	1478.46	1064.99	898.98	771.07	972.84	353.44	413.61	349.49	470.49	682.74	590.97	399.44	564.56	587.14	271.73	454.92	456.54	225.23	454.50	328.98	225.82	271.24	547.77	330.36
283			3714.58	36384.25	7371.44	4999.53	5746.96	6159.76	5438.56	2627.46	3296.20	1796.86	3255.12	3532.31	1765.75	3189.77	4939.85	6359.07	6245.87	2952.39	4032.73	5232.03	3254.37	3027.80	4099.19	4444.35	6780.76	4918.30	1985.71	1338.16	1856.95	1980.45	3914.41	4158.01	4142.12	1547.41	2511.81	3336.60	3721.01	3146.86	1480.51	836.29	1395.23	1686.00	1341.91	1563.26	1078.61	1142.09	1857.77
284			2623.78	54310.73	14028.02	10451.20	3497.07	10738.74	8067.34	4160.78	6535.86	10357.41	9153.22	3695.94	1527.76	4918.47	4819.69	4439.44	8351.87	2724.89	2699.66	3285.93	3551.41	4062.14	2801.16	3207.92	2263.95	2645.96	3393.77	2867.56	2252.55	1299.02	2275.55	546.97	965.72	1991.75	1608.83	940.64	1191.29	1104.88	1655.76	1754.44	957.80	1134.50	804.25	676.87	1370.45	1796.47	1045.05
285			4203.05	56698.79	1107.20	1097.66	891.14	714.70	1018.32	1312.65	1573.68	788.10	877.31	681.69	1047.52	491.19	802.85	1225.81	516.45	296.41	1027.60	1131.83	506.47	249.46	420.20	484.87	218.74	325.39	457.59	208.36	211.74	263.61	419.85	334.61	400.13	351.81	651.08	589.97	797.88	204.04	190.38	335.77	206.19	251.20	121.74	202.99	316.80	195.78	163.13
286			6044.98	29186.16	3869.71	5991.29	2665.19	2799.74	1851.00	3032.17	1515.80	1443.27	2146.92	2234.95	2781.19	3082.38	3319.99	2062.29	1097.89	1461.36	1928.07	2360.77	1949.41	2096.41	2297.16	2105.72	1037.87	1431.94	1460.45	703.06	468.66	542.14	773.39	526.73	425.58	955.24	440.46	191.04	678.39	828.02	607.56	253.35	494.10	903.72	1016.12	862.37	577.74	716.52	431.67
287			10613.03	106486.01	6556.72	1797.49	2157.06	6584.89	3070.18	4060.94	2144.47	6563.51	7285.12	2634.74	3357.29	6380.52	7203.14	8050.92	4288.74	5081.97	6296.83	7952.89	13467.49	12463.80	5255.41	2928.13	7242.04	5365.56	4996.79	5261.74	5538.03	2815.20	2823.24	2483.96	2924.84	2085.97	2709.01	2830.06	2147.38	1769.57	3847.41	2938.03	1371.96	672.77	1545.14	1415.77	1255.71	1081.12	889.35
288			4022.45	10435.85	426.40	517.54	1632.49	651.62	422.67	273.19	190.62	334.61	295.39	701.09	529.17	446.88	726.20	164.68	661.45	475.32	442.62	964.81	647.73	314.93	497.44	618.16	288.44	279.60	361.20	404.91	406.12	405.00	650.43	568.03	616.81	329.26	275.81	225.73	462.64	507.02	127.64	288.77	380.56	212.82	175.21	243.65	166.02	152.24	218.79
289			9439.13	18156.48	19346.54	23541.42	13810.91	5404.90	4108.81	3754.38	9199.59	3894.62	2910.33	2810.22	2466.78	4225.14	4284.36	2418.71	3557.79	2580.13	5295.98	2379.17	3153.63	5105.99	4653.48	3825.40	3912.47	1821.12	1296.79	985.65	1060.26	2214.99	1789.97	2579.38	1850.27	2104.89	3900.55	2188.94	2002.03	1312.78	1008.32	767.27	804.12	484.30	430.80	1251.45	2065.70	1398.11	826.97
290			4367.70	16919.27	4251.62	4451.73	5765.22	3079.23	3560.48	4478.41	3121.63	2584.10	1424.30	1797.24	2844.47	3412.09	2623.34	1888.96	1605.14	1994.63	1978.81	1141.93	1772.54	3027.04	2587.19	2879.76	3435.34	2128.83	2340.85	1884.91	2267.07	1906.93	1526.81	1973.96	2295.81	1863.09	1907.38	2795.79	1667.50	1470.76	1870.83	1884.19	1536.30	1039.91	1178.85	1436.70	1282.13	1394.31	1100.28
291			5945.56	39830.51	7176.15	6787.07	6722.29	7772.60	5969.09	4064.02	7935.92	6240.16	3907.46	2617.90	2343.96	4822.36	5425.28	3854.90	4240.58	5993.68	4609.13	2985.94	8635.22	6392.09	3970.95	4400.89	4587.79	6574.29	7281.96	7231.63	2759.10	1759.09	2415.81	1227.62	2289.49	2976.05	2899.01	2221.58	3553.45	4062.86	2657.88	1596.21	1514.33	1140.90	1393.10	664.32	1269.48	1603.78	1153.14
292			4039.44	53443.42	8143.27	4112.68	1773.42	2613.26	2605.68	4161.95	6282.33	3531.74	2062.03	2436.90	3124.92	1420.45	2034.37	2902.06	2269.73	2995.79	5045.29	3587.33	3860.18	2606.03	2843.50	2534.54	3273.68	2608.96	1928.25	2328.63	934.57	2223.91	2242.86	2498.34	1989.33	1924.62	2512.10	2105.43	2861.58	1860.61	918.65	2395.14	3091.96	2373.58	1550.24	856.83	886.02	2188.11	2113.24
293			8004.08	34571.83	8303.47	6929.42	7017.68	6449.74	5193.52	2381.68	1943.09	2271.14	4616.03	3806.66	3198.47	5554.14	8093.84	7807.11	6014.75	4740.59	3637.38	2816.19	3018.54	2753.80	5037.10	5362.82	6684.27	5334.22	6597.59	5236.79	3259.83	8078.93	3848.83	4860.35	6336.59	7114.51	4046.35	7044.27	6388.74	4480.38	3722.88	6901.94	6769.99	4273.44	3393.41	4371.78	4220.35	1672.78	1215.20
294			5048.01	27830.92	1580.69	3184.36	3759.47	2915.99	3689.17	4799.77	3712.38	2025.26	2022.57	1603.76	4646.53	1970.87	3200.65	2408.64	976.39	2796.67	2025.19	1708.95	3372.18	6903.22	5667.88	2533.93	868.49	1974.74	1642.88	848.04	533.17	814.41	2137.47	2418.98	1063.65	576.12	499.02	526.70	1091.29	1580.93	1867.89	875.85	604.92	565.73	288.79	1787.62	3674.32	1848.81	507.38
295			7300.11	27594.10	3361.20	3415.12	1565.47	3052.00	1894.86	1393.17	2398.50	2649.40	2669.58	2005.75	2558.25	1382.56	4231.93	6479.60	4227.51	5368.65	3757.93	4476.52	3574.81	2063.25	1339.39	2000.01	2627.76	2248.43	2421.75	3249.47	5796.98	2262.81	1875.82	3347.24	2718.21	1388.06	3802.42	4233.13	2504.56	2164.99	2769.27	3521.63	4168.61	2346.34	2604.99	1594.23	1866.30	3228.60	2391.17
296			4223.83	34695.03	6315.95	4664.14	3196.19	2614.03	5297.39	7722.71	4872.79	4994.86	4049.71	6507.19	3417.86	1982.19	2413.04	7159.17	7535.97	6118.18	3955.71	3655.45	4839.96	3956.47	2291.46	4572.44	4246.98	3768.99	8047.50	4708.56	4789.44	6415.03	3318.38	2917.58	4234.36	3576.93	5837.11	4612.18	6358.63	5327.46	2558.30	3111.04	1373.60	799.49	1546.29	3931.31	4727.00	4404.59	2496.28
297			4385.34	38139.33	8854.79	12503.56	21464.84	22420.89	9604.25	6096.49	4800.40	10455.33	16476.73	16766.78	19526.49	11867.17	14579.05	10034.19	8793.12	8648.42	13133.25	18847.34	13179.34	19615.92	11442.18	4058.92	5435.23	5180.30	8184.75	9591.85	10412.62	6032.53	4389.36	6066.68	10937.56	9385.87	4514.13	1830.79	5568.79	5704.11	4622.23	4005.11	3219.57	4246.04	1774.61	1746.26	3034.76	6409.33	5212.15
298			10419.96	37701.48	11338.40	4470.03	4891.17	7691.90	5103.64	4136.20	4232.32	7067.71	3972.98	2580.93	2458.68	3628.26	2123.90	2733.68	7006.81	4286.68	2544.73	1232.77	1734.77	4942.86	4926.76	5166.73	2228.20	4753.85	3003.87	4727.19	7938.33	3552.27	1623.52	2298.18	2019.88	1484.92	3514.13	2575.08	1640.82	2354.39	2213.53	2068.89	1525.67	1846.01	2538.93	1850.02	3367.49	3207.22	2313.44
299			3557.00	5367.69	4271.96	784.85	2673.44	1867.83	603.27	2686.45	2729.85	2156.28	2511.84	2105.46	1483.66	1611.70	1390.82	2161.46	3397.34	1834.82	1479.63	1543.51	1429.19	852.14	2319.18	3232.34	2786.45	2172.40	1647.01	1377.95	2043.05	2397.61	1390.17	1099.35	896.80	433.91	514.30	885.49	2067.90	1308.46	359.47	417.41	758.10	691.83	412.23	470.04	583.85	291.29	168.96
300			13806.33	42517.35	24328.14	16064.83	21703.96	10441.54	14610.79	11666.50	12201.20	10950.21	14091.06	5465.10	8995.07	9416.70	8666.38	16538.12	13841.55	9325.75	9342.29	15088.87	16606.33	12417.03	10060.48	7375.02	2940.63	8447.96	5660.44	9163.48	7487.10	6241.08	7011.72	10441.42	5258.45	2296.60	2649.53	2773.60	2644.71	3404.35	3020.45	2701.41	927.22	1568.96	3540.91	3854.83	3092.85	3900.17	1957.32
301			3635.83	13211.49	13780.85	11073.98	12100.15	16923.93	16146.99	8679.08	11445.63	10048.23	7567.47	7470.51	7784.94	5698.88	2536.47	3460.82	11189.14	10325.93	5864.00	6063.96	5714.51	9119.15	7141.07	7676.57	3796.71	6994.54	5987.48	5675.29	5978.14	4561.78	4611.93	2128.94	5222.28	6316.01	1621.95	3216.55	3257.05	3379.31	2596.22	5386.04	4739.41	2317.65	1675.84	1277.99	1141.23	936.13	1982.67
302			7492.27	32571.63	20721.69	13030.30	11506.71	22382.44	18722.88	12408.60	11192.69	10177.54	6530.36	6607.71	10436.12	8350.85	7487.38	7890.81	5775.23	14109.74	11774.30	9254.41	11618.26	5855.78	5474.11	2944.78	5433.84	9657.55	4354.55	4304.13	5513.00	4235.91	3871.44	2170.01	2985.69	4193.07	3075.11	2503.59	1757.24	1930.02	2031.09	2532.98	3012.01	1700.19	840.60	1453.86	1271.43	1002.31	1768.66
303			1814.40	22694.12	1510.44	3792.51	2148.83	1526.86	2499.97	1896.16	3256.94	1257.65	983.18	1333.45	1550.47	2255.02	2506.01	1348.21	2200.76	1982.63	1591.37	2452.77	1629.09	832.65	1646.15	1941.19	2270.27	2046.77	1289.64	1439.05	887.94	1980.96	3731.00	4288.37	1846.46	2540.74	2513.25	1725.98	3306.76	3769.92	2206.13	3008.49	4711.74	2190.72	2186.56	1332.78	3326.07	3343.81	3436.91
304			9270.26	21976.68	12333.33	8174.48	7650.83	3944.20	1065.14	2258.58	1327.28	3453.31	2689.27	2059.49	1415.91	1922.15	3432.50	2488.81	1580.97	1056.39	2592.17	2915.14	3337.87	2369.59	2351.75	1425.38	1515.55	2191.48	1990.54	2117.77	2275.55	1632.41	2075.57	789.93	4551.21	3182.22	3912.51	3720.11	1019.47	2297.01	3051.60	2126.53	1617.60	4236.13	3082.98	1809.62	854.90	926.31	1108.26
305			21152.62	35137.24	15260.17	23974.24	19172.04	23624.31	7742.89	17811.06	18934.56	8807.67	13493.71	9020.86	9546.34	8380.89	10374.26	7182.66	10305.99	11392.69	6781.37	14066.81	9389.31	4331.05	9254.17	15189.99	19039.44	12225.11	8346.56	7226.35	7995.21	6915.40	7546.03	8212.89	6128.02	6589.20	5109.75	3470.25	5968.18	7582.54	5552.18	7015.34	4150.79	2974.23	3231.58	3051.97	2189.20	3387.48	3441.91
306			5063.12	5776.79	1332.87	1388.80	1544.14	548.73	1962.28	1972.33	1187.59	1392.59	1041.00	1303.85	925.49	1149.16	958.50	1054.63	1047.69	643.01	682.06	1014.21	1122.75	1826.11	1636.05	504.87	681.90	613.52	340.10	530.77	558.90	1058.98	2110.10	1514.62	694.18	753.51	497.09	689.85	1396.02	1272.95	913.86	710.91	596.85	408.17	1287.55	1694.54	3486.28	2487.75	1258.67
307			4295.89	17656.81	15740.95	12787.06	22867.99	15086.86	14138.11	17973.69	5330.59	3936.57	6938.49	6995.62	10429.66	19021.22	14619.77	6174.47	5487.85	6069.28	4898.82	9127.28	9253.80	9552.10	3307.30	2170.23	4689.47	11559.09	10841.82	3717.37	4057.03	2832.87	2280.09	6844.77	5359.05	2008.97	2920.04	4650.67	4798.78	3148.21	1390.60	1041.40	2292.60	3103.66	2332.04	1337.79	1104.04	966.77	994.85
308			8685.61	22578.15	18806.81	18866.34	24697.35	16931.99	24631.73	12967.43	5012.19	18571.79	17608.39	4013.07	8191.58	6850.81	7259.40	6483.78	5315.61	9132.88	13899.77	10061.61	5014.37	8899.87	4994.85	7703.43	10526.69	6072.13	11667.61	9360.47	4887.69	14293.51	10010.49	8052.97	5240.06	1565.82	4388.69	2550.63	3174.56	3941.89	4253.81	2840.05	3503.36	1704.26	1069.48	3018.04	1478.97	3189.57	3228.43
309			12469.82	57552.86	36199.73	24258.43	12884.65	13915.18	14871.68	21578.03	21163.70	26314.69	19636.77	20370.80	14127.06	11624.02	14171.15	15302.08	13388.09	11921.57	10738.47	17126.90	20964.68	16322.04	14629.84	6393.82	4600.27	8119.16	8054.20	6136.71	3668.66	2325.01	3748.85	4664.23	3993.11	4343.75	3661.97	3057.16	3567.77	2653.76	4146.23	2701.51	1644.77	1745.78	2685.01	1491.36	1390.99	1439.00	2120.61
310			4393.58	84999.82	981.01	437.31	624.09	896.19	1471.67	1668.52	1743.78	679.06	1072.75	1412.52	835.52	443.55	492.33	261.32	485.65	701.62	914.10	571.61	306.34	958.28	639.42	352.12	268.98	130.76	243.32	434.21	366.95	227.14	463.24	569.05	771.29	332.23	322.91	368.78	658.07	496.90	178.01	289.25	277.56	430.70	221.04	191.87	404.24	419.43	294.07
311			30795.05	74891.90	40001.38	28267.19	29621.10	21376.41	36383.13	33547.69	23504.00	32581.29	31365.83	16109.27	24432.54	33083.44	14418.06	11674.99	18020.82	21980.95	14154.56	8576.33	12017.70	12887.23	20623.37	20305.53	21777.62	9805.66	6979.69	10148.24	13688.31	11459.56	4060.48	3863.73	6152.19	7976.28	7457.96	6912.92	4650.56	3129.17	3186.19	3472.99	3193.09	5005.69	5394.98	3255.34	2607.81	2903.03	3545.32
312			2429.09	16470.19	9018.93	6492.98	2407.38	3298.25	3048.44	2104.59	2936.28	3299.07	3155.39	2564.33	5441.42	6902.82	3776.07	4001.25	2272.10	3501.89	5076.26	2953.46	1749.02	2085.19	3222.06	4489.70	2083.92	4353.25	6254.36	5845.07	3340.53	5114.06	9048.29	8684.70	6731.75	5963.98	3412.90	4210.18	5988.82	4102.80	2280.90	3487.02	6338.05	2001.15	1358.46	2728.69	2559.56	603.97	1776.05
313			5175.35	20140.45	6939.24	4254.10	2784.32	4763.79	5611.67	6815.96	3548.83	2526.47	1962.35	1810.21	2052.56	2513.32	2001.92	3251.47	2157.00	1891.23	1346.15	1086.09	1309.53	1488.63	791.69	1643.86	1205.66	974.86	702.50	502.64	614.01	472.02	802.94	550.62	726.56	602.56	254.90	257.48	411.28	434.58	324.16	632.56	658.58	302.18	160.62	143.23	185.34	101.36	203.49
314			8373.33	54037.48	18401.38	14377.56	9280.56	5981.86	6510.31	6734.22	13559.43	6670.68	6652.47	7831.95	5742.20	5349.99	4898.10	3719.78	4810.77	4690.63	2505.54	1874.61	1292.00	1698.79	2527.95	4117.06	1744.57	1097.51	1976.31	1706.54	1513.51	486.88	1067.45	1032.21	784.06	938.27	689.78	523.18	564.95	1023.39	557.91	261.73	433.25	592.06	435.44	595.96	382.68	123.33	100.50
315			8262.71	18739.98	2552.71	2216.58	2706.75	2037.66	1836.06	1369.87	2456.06	3328.81	3826.75	2290.65	1446.49	2009.07	2588.91	2428.25	1037.02	1989.91	4474.04	3682.10	2074.27	2699.24	1198.57	1624.43	2470.40	1757.85	1247.49	1278.61	965.23	718.80	2087.49	3352.86	2412.91	1376.46	1487.63	1322.63	1294.75	1504.07	2112.51	3570.59	1735.70	1022.37	1004.27	1276.21	1496.16	859.40	711.21
316			3264.60	84460.26	8124.44	7234.48	4688.62	8565.96	2959.97	3871.75	8992.09	7562.26	6240.98	4895.07	1450.69	12944.21	19380.40	12098.71	4555.76	4691.73	5795.65	7102.44	8386.50	8343.02	6803.69	7766.37	8198.64	10478.70	13358.61	5417.10	6993.37	13457.26	9227.96	8281.36	7077.47	8115.55	6916.83	11080.46	10684.25	3590.48	4695.08	5751.41	6608.77	7609.22	3779.15	3470.56	2129.55	5617.57	7440.68
317			8273.50	43623.35	8171.90	10847.65	9380.93	7211.81	5196.27	2601.39	3310.75	4235.06	5541.57	3438.08	4772.85	4717.62	5769.84	7104.24	6324.06	5101.84	2999.27	2034.82	1816.43	1889.28	1116.44	390.77	1914.65	2454.18	1694.26	3116.76	3312.34	1558.28	1187.91	2547.67	1913.43	903.71	1769.89	1191.56	1239.05	298.74	253.50	907.14	457.54	832.65	898.97	1065.01	369.20	469.96	749.56
318			5657.36	12943.95	2199.81	1433.45	1213.16	2062.81	2408.26	2648.52	1592.38	1685.21	2041.15	2677.21	1978.09	1543.42	2127.44	1625.88	1761.69	2392.24	4335.63	4330.78	1692.35	1904.71	1123.10	936.77	2045.59	632.24	972.56	1436.27	1392.55	2031.91	3093.71	2313.27	1505.93	750.07	1167.17	1664.63	1214.13	1062.70	2544.52	3292.90	2663.75	1663.03	2086.67	1609.09	2082.76	726.70	1023.24
319			6318.15	32130.61	14258.78	10049.78	2981.76	4660.39	4855.66	4196.69	3562.04	4497.04	3601.93	3104.21	4410.06	7043.49	6368.02	2348.94	2998.67	4358.35	4872.07	3331.04	5599.76	3616.59	3004.57	5318.10	5324.07	5163.41	2294.15	4388.39	3670.00	3844.87	1397.15	2697.66	6989.21	5943.86	3560.54	1085.49	2262.63	2993.92	2571.74	1794.03	2921.30	3894.06	3360.73	1874.37	2552.77	2418.15	1714.33
320			7806.48	27328.05	13128.27	14631.75	10202.85	15393.17	18453.33	19737.53	18826.29	6417.63	3664.98	3182.33	5873.46	10410.27	6454.58	3660.29	10543.04	10473.16	3318.06	4597.53	4449.14	2357.86	3072.18	5455.09	3187.63	3967.37	4914.82	3696.53	4141.95	3557.34	2797.64	3440.67	4534.03	4170.67	2450.78	1094.60	2214.78	922.27	1105.62	903.50	384.83	747.19	755.66	1243.33	695.62	295.40	627.46
321			6566.80	60280.29	4035.57	1873.47	2228.06	1644.10	1898.47	2315.71	1533.09	2044.86	1140.16	1269.23	1121.40	1199.23	1103.24	1531.98	1460.96	800.27	1499.86	1328.92	2008.46	3016.41	1327.76	1118.80	1077.05	695.19	780.26	797.63	932.50	2278.71	1338.18	1423.63	644.50	1015.44	931.49	1377.20	763.80	695.14	504.79	1155.15	569.18	487.61	956.24	897.16	501.98	849.77	809.60
322			12172.18	29363.89	11043.79	13374.03	17328.22	11220.53	4347.41	15208.98	12709.16	11406.93	11835.12	7294.51	10026.72	8001.96	7195.78	8829.84	9106.58	8493.26	9627.69	5836.35	2313.69	4775.44	8587.98	6119.84	4245.41	3418.36	1741.69	2198.93	1789.16	3877.12	2997.31	1654.31	2081.28	1784.04	3009.62	4031.35	3542.26	1273.49	1157.25	1888.22	2620.90	2654.78	2896.92	2255.17	1483.31	1330.45	2182.83
323			18443.38	148082.81	33167.61	20470.32	19475.46	23905.16	23568.63	18493.36	23092.07	22072.65	15823.61	32976.32	25843.06	20334.26	20587.24	14608.19	14566.09	9905.74	9011.35	8088.95	8047.98	9016.04	9201.45	11486.51	23989.98	14050.95	4661.18	11666.01	14457.48	8451.02	5677.58	8353.20	12938.31	9852.63	7040.72	7199.81	6425.43	4697.57	4503.67	4859.70	3374.13	5443.28	6665.31	3368.83	3349.72	2987.23	3284.90
324			25451.68	70164.82	53997.51	33724.97	42084.15	51321.79	52147.77	22004.38	43983.69	22971.28	8341.92	14842.32	20539.02	38525.66	35778.53	32716.00	30010.55	27320.30	10005.66	21411.53	24407.36	22601.74	20503.14	22430.67	16339.49	7952.58	7224.68	15824.47	13512.73	8050.47	8378.89	6184.45	4423.03	5970.44	8510.05	6038.00	5582.80	5716.75	6150.08	9517.86	3761.14	5173.77	3298.87	1877.63	1834.69	1204.24	1413.72
325			2344.96	9293.87	3568.91	1855.78	1751.67	1659.82	1099.85	1460.43	479.31	625.53	940.48	762.95	746.34	778.69	553.62	722.72	997.59	908.08	442.73	635.35	678.32	1010.30	470.39	1629.61	418.20	440.15	402.55	230.02	419.90	654.33	351.20	1112.53	838.91	448.65	383.97	342.49	349.03	172.36	176.75	181.53	154.45	192.83	188.46	469.51	349.27	178.12	387.77
326			4951.45	38104.86	5186.84	5205.02	4314.06	4773.99	4387.29	3827.04	5123.28	1725.05	1722.18	1638.20	4736.82	3041.24	2418.10	1551.30	1616.86	2728.96	2843.22	3753.43	2776.04	1255.47	2401.80	1718.40	3404.01	1659.01	1427.67	2165.30	2476.79	2045.44	711.35	1200.57	1153.86	1537.18	1864.48	783.10	381.36	513.76	413.14	507.43	1012.28	927.21	573.78	707.97	1018.98	919.70	481.50
327			4848.55	6990.68	1031.72	506.59	964.28	552.54	977.17	1885.61	1382.77	971.97	923.09	982.49	1547.76	540.80	762.54	1030.51	1004.66	1092.81	2332.87	1702.76	979.50	1677.11	2209.39	1132.27	823.98	2529.99	1977.87	981.00	853.81	1628.10	613.86	599.63	549.16	755.83	1268.85	972.59	385.14	847.36	587.20	707.87	555.19	486.49	566.81	513.36	312.14	244.82	510.81
328			5142.64	22617.31	2328.85	733.69	741.02	994.94	1289.02	1418.36	1196.57	827.88	1905.81	1966.24	1141.35	1096.19	752.19	1567.93	1452.24	1012.45	955.05	1213.42	931.74	470.41	721.24	802.32	1012.17	869.87	417.51	447.90	547.39	766.26	728.88	369.19	141.07	536.14	343.52	354.00	180.21	397.12	479.58	314.05	279.98	297.33	109.69	136.26	227.95	268.59	148.42
329			1763.18	25536.17	1288.77	1666.67	1767.35	1103.80	1566.31	2037.49	1786.94	3879.54	2863.17	3177.75	2988.02	1847.82	1397.79	1150.25	900.39	1644.28	1426.19	768.06	1802.34	786.37	1967.95	2126.28	981.51	1597.72	1234.29	603.20	663.76	727.96	576.64	392.41	1001.96	495.22	433.52	933.48	663.31	1040.45	903.49	975.32	770.51	629.50	217.13	371.06	1018.20	133.61	687.04
330			3277.82	20015.84	2301.01	1847.09	823.53	518.73	967.07	1227.84	1063.90	1177.84	1006.81	1289.95	999.86	978.73	817.62	569.72	779.04	1124.90	569.62	807.88	973.97	1629.52	1980.93	1856.21	1335.64	1031.07	616.30	660.29	713.63	687.89	1459.69	936.45	574.15	641.02	353.76	988.42	1603.99	835.45	599.16	525.68	892.05	750.96	547.57	287.51	279.90	379.35	249.15
331			1671.11	17891.18	7241.71	4014.94	3005.60	1103.76	991.53	2888.68	3561.62	2871.57	776.62	1260.42	1939.91	1933.87	1692.11	2910.80	2533.11	1710.69	1657.75	960.94	1983.51	2317.39	1668.37	959.60	581.46	783.75	462.31	605.86	2168.94	1374.65	1555.38	1817.00	1568.53	835.19	404.85	577.10	755.60	549.07	817.50	604.97	713.14	489.44	832.43	861.21	1494.92	2072.49	1154.94
332			4089.69	27237.43	7922.18	4445.18	3339.92	2601.30	3739.13	4082.82	2303.63	3182.57	5200.98	3683.69	3983.07	2312.01	1215.23	2763.72	3794.21	3551.10	3819.09	1477.01	1856.14	2274.53	1425.19	1334.67	943.20	684.81	664.28	385.85	731.60	1034.81	891.15	745.23	616.35	705.26	459.86	432.45	450.83	125.07	300.64	453.14	548.66	391.45	171.62	326.61	206.88	425.59	428.45
333			10094.87	96002.60	18255.03	28049.13	14754.19	34799.02	33799.23	21549.91	20855.67	51027.30	56705.37	17754.49	9957.50	31074.27	19236.25	17396.46	21508.81	21113.62	21470.97	9565.07	8156.52	11199.52	7571.91	16045.01	14286.50	9911.32	5807.37	10100.29	18277.89	12122.78	6063.88	3226.04	6133.09	6243.39	8932.24	8391.27	7308.82	6719.94	2825.76	1863.66	4331.21	2764.52	985.84	2313.60	2657.21	4007.66	5563.83
334			10215.72	34861.75	12620.49	6737.55	7089.60	5827.94	2951.77	4695.66	4428.75	2405.06	3345.82	11552.77	5997.91	7946.06	7341.99	2773.53	3239.78	3085.46	1821.99	1140.69	1375.68	3044.47	4427.41	2502.42	1734.48	1316.84	908.63	1419.79	2753.06	4898.84	4423.56	2021.67	2080.67	1260.63	1453.44	1386.26	1341.91	1095.19	611.06	958.19	1057.27	1744.15	2391.58	5374.47	2496.87	636.92	742.31
335			2878.36	37620.41	7937.52	3860.92	7885.59	5551.96	3985.91	4237.61	4291.02	1560.04	3885.81	6033.63	4304.78	2882.39	5126.93	3656.78	3539.00	3661.14	3943.16	3448.94	1769.23	1252.90	3460.93	4082.49	5472.58	3398.41	3648.63	3114.40	2373.58	1374.76	1044.91	822.84	734.71	876.83	568.83	1169.78	1385.28	503.68	991.71	1731.71	1365.67	1944.84	1242.78	434.92	308.19	437.44	718.88
336			11932.39	48335.18	60448.17	43985.22	53113.33	80081.99	51793.44	27645.95	24781.40	46487.97	36801.08	20769.75	13579.00	16805.88	16618.73	16019.21	25644.97	24604.29	11348.19	24815.06	19708.78	7730.83	12865.72	21925.22	8959.23	4425.16	14736.62	15866.64	8716.74	8891.62	12446.11	12303.73	7416.35	7362.84	8317.60	3928.61	3885.39	3160.38	4259.96	1133.34	5789.85	8584.03	2852.66	1251.50	1607.50	4355.64	3411.37
337			26256.03	101890.75	47410.72	44213.50	46337.41	37947.53	60154.58	23832.76	30239.33	31596.30	49685.73	43676.73	46066.10	29281.43	18596.92	32588.03	41762.59	31885.16	27410.81	17982.88	15357.71	22042.76	18258.20	7425.67	9993.41	17344.56	35248.78	16197.40	6776.12	16080.67	21817.15	18463.89	5468.22	8894.33	8350.19	11170.22	11484.74	7070.93	11690.56	8671.43	5807.12	3607.62	9726.56	7416.79	8436.00	5335.26	5179.60
338			3638.02	45050.71	21973.60	6864.41	6146.22	15741.19	34281.42	36762.12	9579.97	11022.36	14443.80	9235.49	7069.55	3428.06	8509.04	12826.92	11306.55	9955.13	9074.96	7333.04	4192.65	9755.37	8267.30	5502.31	10656.77	23468.45	14228.91	3970.51	6026.59	2663.35	5074.88	6053.06	7188.16	4600.70	4055.62	3709.84	3522.17	5166.31	2840.04	1326.77	1786.65	679.16	1114.38	3523.75	1355.91	1295.22	1578.14
339			7516.04	24455.36	5475.00	6415.88	4147.43	7707.28	14082.69	7522.37	2462.50	2197.74	3467.96	7340.60	6974.90	5078.83	3006.96	4787.33	4917.26	3034.59	4699.05	2422.73	2822.50	3939.37	3209.70	4490.88	6082.05	6344.66	2833.94	4163.97	3514.32	3919.35	2521.94	1534.85	2123.24	2761.31	1976.76	1874.71	3137.87	3849.20	4451.72	2412.16	3142.01	3345.35	1968.35	1606.22	1689.13	2230.29	1610.13
340			14990.62	33460.96	18683.58	8602.25	6448.56	5474.57	7838.03	6710.92	4757.41	4570.21	5292.63	4080.92	5194.43	2956.74	3117.53	3713.25	2262.85	1577.78	2371.65	1771.40	2640.50	3728.10	3120.26	2395.44	1624.20	1515.85	1366.80	700.68	693.46	1171.71	2111.71	1401.17	391.53	1017.13	753.46	752.31	395.99	681.58	384.24	413.09	462.97	244.57	157.01	202.21	526.23	561.96	324.36
341			16677.25	38755.57	15985.96	7764.11	6353.18	5339.60	4998.09	2726.25	7088.82	12125.91	11142.04	8096.03	7633.61	4969.22	3805.45	2841.64	4971.06	5311.40	4160.99	4966.42	6360.25	5014.64	3515.89	1657.23	7849.30	6541.34	6828.57	3762.98	5929.40	5101.96	2899.00	1375.55	1466.44	2561.28	3317.68	1225.29	2594.31	4106.16	1792.17	2021.76	1606.49	1764.67	1033.38	2093.69	1499.51	1655.82	1512.16
342			23022.32	105988.58	99174.68	49607.26	68840.79	86812.01	68201.32	48365.17	18209.00	67484.31	60401.44	24783.08	35763.67	21724.42	32250.19	17746.06	23411.25	31166.73	27627.09	21704.90	27627.50	26241.90	13603.91	11614.15	19152.41	11781.32	16661.33	22737.43	31099.70	17826.89	12117.73	12706.79	13587.44	28188.55	20014.00	6290.43	10015.84	12477.10	9934.08	7293.28	8304.46	14274.09	6684.12	5573.02	6695.80	8454.38	4888.35
343			3295.81	43948.76	8552.20	3871.96	3095.08	2923.60	1216.31	3080.39	5177.97	3873.51	4802.64	7308.17	5131.18	3754.02	5220.72	3787.89	2585.27	2218.85	1893.13	2111.54	4155.56	2042.13	2421.80	1677.89	1226.96	863.01	834.48	659.96	1929.07	1262.70	802.33	519.67	1292.70	745.57	775.22	546.75	551.54	861.53	1111.70	1094.79	541.01	481.54	485.42	518.82	299.14	540.77	773.66
344			32704.19	228707.96	172932.39	78143.66	68995.49	96668.70	132670.56	105859.77	83989.42	51188.15	36966.78	27594.56	56597.48	69674.53	68808.99	47695.83	50664.26	42876.61	51384.23	53166.69	29074.17	17813.13	26955.67	50709.41	77126.89	57899.53	27246.58	23033.70	13849.41	15760.79	10467.82	10557.72	19422.55	18033.55	28876.43	17807.34	7288.55	7374.12	11634.93	17344.29	11830.84	12111.08	11783.95	7350.96	5491.62	6360.15	7278.32
345			19685.95	223619.01	170951.03	99048.62	64206.08	64206.57	89364.04	79718.22	56987.14	31310.08	17355.57	20050.19	37193.48	78250.51	43220.98	18716.48	11504.16	7289.71	17387.45	20272.26	22295.19	19324.30	11263.65	15673.80	15635.15	9053.04	11814.24	13661.35	11360.83	16060.62	7842.85	7410.10	6565.63	5747.83	4529.40	3595.58	3846.39	6525.81	4139.14	4076.80	2226.97	932.82	1412.40	1457.87	2596.05	1475.81	1032.03
346			8264.27	50840.27	16459.18	5564.73	6384.02	7286.51	8457.10	4183.36	4421.83	10666.82	4624.41	1423.24	1765.86	7058.99	3625.53	3908.36	6167.02	5517.35	5412.22	3105.22	4059.55	1989.50	4697.00	5607.22	3595.41	3279.63	2217.91	1645.50	2834.82	3703.12	3155.69	2121.86	2975.00	3181.17	2133.83	2912.46	5175.73	6108.20	3734.18	3128.11	2587.76	2194.58	2467.52	1861.67	3262.19	2202.29	735.09
347			17883.26	57944.01	21854.47	35261.13	23464.82	37159.02	15231.79	15438.52	22277.40	36902.74	32516.78	40782.26	17748.04	14796.23	22900.54	20586.91	38463.14	22940.63	14771.55	19533.90	18024.40	19299.10	13319.26	16926.07	12401.08	8871.26	13557.70	9227.87	6259.81	6667.58	10296.78	9634.75	8442.73	9273.40	9095.79	5208.87	5467.25	3707.94	4660.19	3342.17	2258.48	3262.42	6435.42	4634.18	2779.02	3028.73	1406.52
348			60208.71	193965.31	129140.32	90117.76	54236.11	108284.79	81158.35	68424.85	38570.34	55375.76	45154.89	38840.45	32956.53	43909.14	35193.71	57934.64	26234.12	19382.74	45518.83	33856.84	36173.58	27965.17	51601.79	18259.27	21195.98	26651.53	16017.71	21472.41	13549.62	11597.05	23872.23	13711.85	13197.21	17682.46	7358.54	5410.57	8184.78	8983.77	3474.03	6928.32	5221.51	3743.12	5006.01	7015.61	4763.09	2588.43	2350.59
349			16695.57	71515.85	17843.69	11420.64	10837.30	16471.53	13537.33	29471.23	7946.35	15255.11	21424.45	14500.48	6877.36	11652.92	15756.04	15350.23	13214.76	11115.08	15511.18	15753.11	13758.74	12382.54	10231.47	15537.12	21701.24	12843.23	12235.79	15694.92	5863.37	6835.23	13685.32	7984.94	12837.81	10716.65	8212.59	9006.89	4961.57	8630.48	12111.88	19695.45	10680.66	6919.53	6067.37	6826.25	4609.20	7590.88	3785.50
350			6445.35	55286.81	31867.69	33362.85	18507.46	4269.10	12385.66	29612.92	18982.45	8653.27	15691.68	13753.30	15500.68	28044.94	31684.68	15011.73	16255.59	15364.45	15829.76	16248.93	14051.06	8630.50	7666.39	11160.07	5891.04	7510.15	14047.57	8683.25	10361.08	4786.36	6802.70	12362.42	7901.43	2584.46	4413.26	3466.74	6535.90	3823.79	2559.85	4006.01	1955.64	2346.85	3607.31	4243.37	10208.18	9308.66	3770.14
351			36323.32	61319.22	41138.93	46392.11	28171.47	23463.71	39196.11	25623.47	19798.72	28495.59	25490.95	14971.76	14414.46	5377.33	19384.49	8678.22	21593.79	31765.73	12317.77	9248.62	10070.17	6471.81	10379.64	6603.80	7933.51	5899.85	8392.35	11214.38	10110.29	4258.22	15771.14	20826.96	12318.66	14118.27	4257.77	4576.78	3125.55	5101.47	7367.47	4005.90	2240.16	3409.24	3500.96	4601.90	5186.76	5537.02	4086.19
352			7163.63	28836.30	7161.79	2922.55	4984.63	3263.51	3793.31	5409.55	3559.37	1079.65	3857.31	2783.73	2299.48	1351.45	2622.41	4900.56	4282.53	771.30	1350.11	2578.40	3214.54	2692.20	1675.41	2080.42	1401.86	1162.50	1118.93	2973.47	4059.43	1227.99	1870.11	1340.42	2260.59	2351.15	1415.24	1787.93	1129.23	887.44	738.27	879.97	1085.08	1023.04	736.08	2135.18	1899.71	1290.74	1982.57
353			2762.26	23929.14	5798.75	9820.56	10989.31	8166.32	7877.06	2762.26	5679.09	5341.81	3455.20	3111.29	3105.53	3450.38	2369.63	2108.80	3700.47	2353.69	3017.13	1774.74	2141.21	4393.75	3714.46	1715.41	1108.82	810.37	1287.56	1070.52	1547.52	1241.74	1121.64	1248.31	1557.66	1512.03	1073.94	1527.54	734.15	537.59	653.18	827.48	405.97	1145.64	1530.59	2822.00	1138.82	389.76	584.94
354			8452.01	60477.03	5644.76	5863.46	4733.85	2862.53	3185.38	7106.66	5242.49	4042.52	3335.85	1743.86	2641.62	1519.21	3080.08	627.18	3323.93	4228.44	1967.13	2256.88	2429.24	1377.32	1111.69	3222.43	2703.86	1234.80	1334.88	1424.91	1554.11	2066.28	1205.25	1125.67	795.04	959.73	1352.06	1882.62	1905.94	450.98	510.76	480.21	413.48	978.82	1561.22	460.75	1663.37	1778.17	493.66
355			10640.12	28169.24	20695.88	10213.35	15228.98	13578.92	20894.45	22829.85	17200.68	15435.59	16599.24	18265.08	13084.94	7738.77	11909.81	15698.30	15489.65	6884.79	9118.02	5818.05	10809.23	9822.67	5401.41	4171.54	6398.96	6358.40	2417.14	1997.02	3650.80	6389.16	4881.96	1825.12	2663.28	2283.94	3235.08	2192.15	2708.61	2910.41	3342.89	3424.61	1073.39	1066.13	738.33	1904.30	1791.35	814.34	859.12
356			5199.51	42649.87	13255.15	15515.71	5578.40	15028.97	19486.49	11172.81	18303.32	15341.77	16394.47	10248.57	9650.22	8659.10	8748.00	20417.60	17924.65	8958.88	15349.99	7800.54	6936.55	14560.07	6641.44	13212.33	10376.47	12949.98	8564.81	5395.46	9547.39	7911.40	8636.80	6986.17	2646.44	5543.58	5533.92	2596.20	1785.74	3210.19	3194.55	4269.14	2522.74	3768.93	4875.27	2943.06	3753.97	5201.23	3550.59
357			10826.44	64943.06	13444.03	12075.03	11676.35	8624.80	15019.31	23808.25	16943.65	11749.14	18176.21	9099.52	12181.26	6517.71	11261.47	10145.58	7594.77	6064.00	6745.83	6322.35	10214.19	8700.21	7394.15	9360.41	11606.87	9183.83	8066.60	10246.24	4499.47	2513.84	4689.24	5969.98	4839.00	4657.10	2103.61	3714.18	3463.20	3154.09	2963.29	1870.12	2518.74	2471.85	2541.82	860.34	1060.43	1126.95	1774.83
358			14547.30	55101.49	17129.10	13043.12	9197.75	16944.07	16868.14	12312.15	14322.92	19491.42	5029.08	14319.70	30724.91	16214.25	8153.11	10987.20	8853.37	5089.25	8848.08	5578.92	6197.48	4258.27	10990.16	14017.02	6607.01	5551.09	5974.58	5320.48	6675.90	7737.75	8319.99	8347.55	4959.25	2580.84	4128.60	4653.27	12120.52	10539.94	3056.80	750.84	2160.19	4719.19	4539.67	3138.27	2525.64	2490.12	3470.79
359			3392.00	68088.71	10323.39	14425.64	8453.46	8173.01	17545.22	21800.82	12123.90	5980.77	7483.00	12334.64	10461.67	7692.74	7855.01	5997.19	8950.93	4477.83	2221.84	3324.66	2698.73	4859.06	5894.22	3147.44	5046.67	9292.39	8232.87	4260.15	2078.69	3299.00	1924.96	2428.48	2506.57	2011.73	1967.78	2824.28	2127.71	2355.05	2845.75	1381.87	1426.55	1476.75	1944.18	927.77	597.87	2387.05	1086.56
360			7790.43	23141.89	1386.11	1057.20	941.83	1606.85	789.48	1034.92	1017.72	1892.96	1980.27	1869.46	1242.94	1139.75	1471.34	1574.53	535.57	703.41	1611.08	710.72	986.60	1459.89	2100.79	2997.99	2045.75	680.12	436.54	543.21	569.16	858.48	1484.18	1584.60	1217.84	814.83	883.07	396.96	1301.76	747.50	803.54	794.38	669.62	857.77	481.11	759.98	834.18	3343.81	3200.49
361			13767.82	42728.54	24248.49	24473.26	26781.79	18860.35	14466.84	14485.70	10962.82	8847.01	13797.28	19544.51	10386.50	13488.01	23293.72	21076.96	10825.94	9815.73	4566.02	4538.64	7026.73	4187.90	10491.28	7492.89	7156.62	3828.18	3161.49	5811.26	4541.92	2941.98	4654.37	2979.27	2695.45	3820.60	3184.96	2344.40	1906.70	1590.42	1432.44	2052.38	3238.19	1734.40	1481.82	2511.00	2656.38	1607.33	734.42
362			7619.02	30010.99	42564.23	29604.10	15644.76	12636.64	17710.36	14265.48	17054.19	16369.98	8323.73	15875.46	23895.14	13341.88	10452.03	10992.41	4222.46	4742.16	12342.95	11023.82	11793.41	7391.66	7072.25	5850.35	4917.69	5020.10	5414.76	4392.31	4632.90	6164.47	7369.17	4821.60	4355.01	3905.27	3715.03	5097.79	5812.48	8365.36	7936.26	1639.39	1736.65	3566.09	4873.64	3815.07	1325.17	3734.13	2288.93
363			4937.96	19345.02	5883.44	3581.19	2641.08	2978.89	1651.47	1987.65	3177.84	1991.67	1380.47	2253.63	1845.49	1202.38	3020.33	3684.65	2243.03	2625.75	2615.90	1781.52	1746.64	2095.71	3540.39	2726.23	1592.55	2148.69	1612.62	1147.03	676.62	1506.94	1090.03	1281.20	1667.71	875.14	764.93	990.36	1261.03	1812.44	1622.27	1099.53	1274.64	1588.29	911.24	1434.41	3009.90	4314.88	1374.39
364			3617.84	38246.80	638.38	946.89	1968.68	1909.76	1540.84	1460.46	1350.44	2340.93	1791.26	2514.26	2396.09	2670.86	5835.61	7055.68	5012.33	2108.45	3618.99	3928.34	4752.02	3730.83	4138.01	6916.59	7685.08	4461.07	6883.65	5353.48	6473.84	6482.34	3358.51	4619.39	3822.79	3660.43	7090.98	8064.07	6749.81	5569.30	3878.68	5052.78	3505.83	2794.54	2863.35	1918.25	3695.52	3550.55	1685.58
365			4829.80	42289.98	3234.92	4102.31	5772.44	3153.10	2512.81	7512.30	8548.39	3866.42	2245.16	2969.69	5612.12	6072.76	1931.79	1766.92	4429.33	6750.02	2526.17	3421.32	4974.31	7217.73	12636.42	9137.30	6537.25	2124.26	2804.40	4712.40	4855.39	2703.71	3118.01	1584.00	1421.63	2306.43	1590.58	691.03	1767.73	3040.00	2151.21	803.99	1288.66	1145.30	1577.70	946.59	1316.07	1179.22	1105.74
366			5451.93	962460.50	36717.80	3991.55	3177.16	4115.72	3236.13	4106.18	5391.91	5599.94	2274.95	3500.82	2162.68	4607.87	6441.87	4012.64	3360.70	4102.65	3709.61	2675.26	3107.10	2820.71	2391.66	4000.69	2138.16	1902.30	1243.04	1993.52	3191.77	2865.91	997.11	254.79	1226.64	1243.29	2456.18	2249.48	2901.58	1791.99	1576.56	1471.33	2525.38	2140.15	1281.37	846.13	471.01	899.89	858.18
367			3972.43	37298.28	5845.42	3947.37	5635.36	7325.84	8375.40	4067.22	2023.28	4420.99	6937.84	4628.42	9339.19	5231.83	6261.20	9526.57	5251.35	6651.14	3520.42	1722.94	2250.38	1716.40	3657.85	3343.06	871.46	3257.96	3439.92	3557.19	3276.23	5960.17	6012.97	1913.90	2889.76	1830.78	1008.17	1652.99	3902.45	3830.46	785.04	1300.41	1771.00	792.86	4032.11	8820.20	4539.82	5937.31	3685.79
368			5265.54	61204.04	18966.55	19393.18	15722.29	17429.87	18438.05	9988.88	5125.88	12549.42	8944.98	6758.55	13772.92	7588.98	4736.19	5511.58	10061.80	9079.18	12651.48	10208.05	10644.59	4666.83	3896.90	6122.90	3686.46	3600.46	5625.98	10540.78	6533.68	8625.29	9902.62	7491.90	6495.48	5455.62	9794.12	9256.79	8112.47	6950.74	5478.83	9401.93	6481.98	4797.83	5654.72	3864.44	6090.08	3005.41	2178.14
369			14702.51	148204.62	59019.78	37519.91	10936.41	13816.97	8432.78	19433.80	5598.00	25282.66	18426.05	17371.88	25891.30	18949.81	18904.01	12005.54	5239.88	13446.21	14397.82	9760.05	9407.08	13841.84	8391.70	8226.89	10104.63	9080.20	8383.19	9282.43	12271.52	5033.43	7022.54	10906.58	6832.76	7477.96	7846.59	4501.39	3964.67	3234.52	3549.83	4598.07	3825.38	2134.39	2332.07	4065.91	5721.63	5801.61	5825.20
370			21302.97	155959.12	74462.77	79095.23	46973.27	40943.18	41656.16	38112.99	25443.95	34646.62	40524.47	28539.39	33646.82	24653.90	35824.65	27934.89	16865.07	18016.37	33235.11	29462.96	29224.56	20793.33	17618.21	19780.05	19478.82	25868.44	19797.61	8931.70	22787.35	11023.92	9949.14	11890.72	10653.03	19252.65	12010.70	12332.81	12559.02	8637.22	9961.37	8995.09	7039.15	11186.96	7901.77	10851.67	9834.37	7696.80	11199.31
371			7691.42	44924.21	6819.97	4176.69	6624.09	4148.81	4304.38	3845.41	4255.35	5259.61	4229.40	3135.22	3951.29	6347.28	4261.86	3129.37	1533.75	2347.26	2520.43	4789.40	3811.18	2394.14	3320.72	2649.20	3410.25	4046.67	4029.38	3363.12	2311.73	2951.13	2660.42	2572.00	4472.66	2312.01	1700.66	2294.63	1999.25	2572.94	2881.96	3422.76	2337.94	2398.88	2214.10	1942.41	1721.54	2476.27	1104.08
372			13475.41	226905.62	97204.75	36165.74	31800.49	22234.84	19812.75	15890.36	21872.33	16184.35	23595.38	19404.93	24625.18	24866.23	7921.08	22373.73	20287.24	20703.20	27934.46	9426.84	10187.69	10419.85	11182.44	17014.99	10117.30	6691.66	4266.44	5406.48	12263.79	5245.06	3495.05	6144.37	16668.72	7478.60	3752.47	4242.32	1951.79	5249.16	5152.50	9982.44	6336.81	2366.14	3475.72	1640.50	2304.31	2974.42	3315.31
373			15572.58	109549.69	32168.35	21915.67	24169.82	18656.34	11258.04	9445.04	16563.60	9585.37	19276.36	12579.06	11330.89	10583.39	11099.11	4203.87	7918.15	9446.29	5521.85	4884.97	5837.95	7241.60	5569.25	6706.13	5955.73	6567.39	5491.67	4389.51	4423.73	4075.96	3404.44	4815.71	4878.76	2513.97	1668.28	1439.50	2536.26	2425.40	1895.66	2710.57	3662.43	1464.54	2582.98	1897.69	1969.13	3418.44	3839.28
374			6971.16	88772.88	54120.91	24954.04	46424.83	38661.96	20066.05	16069.13	23251.49	26555.79	18107.69	7405.47	13595.23	18835.08	27992.72	16631.60	13161.30	10468.75	6395.43	6196.01	7766.31	8396.58	4676.78	4665.03	4695.60	11614.63	8764.18	6084.41	8549.02	5223.62	3358.53	4482.79	5435.84	7200.76	4733.04	4131.71	1753.27	1714.83	1303.57	4262.69	3062.48	919.75	753.06	1036.27	1224.89	852.55	1722.47
375			40427.12	119468.85	92375.89	80434.87	47201.62	67985.02	27035.08	28454.71	24526.97	36903.97	38068.82	80136.62	70079.03	35195.42	20158.23	22642.62	29767.97	41729.90	21727.76	25535.11	31747.96	33494.49	20802.37	31110.04	28415.86	33982.95	32531.70	38875.99	52211.14	23747.53	22667.83	17940.33	16280.94	12240.02	14337.47	24292.94	17332.52	15931.13	15895.21	9470.43	8767.57	11274.82	7790.19	4087.88	15882.78	10416.63	10433.01
376			56931.09	152985.76	51850.39	11814.08	30006.08	26538.48	27742.89	32068.38	33270.25	28713.18	61218.57	40277.03	22477.87	30161.14	44315.00	52649.96	40739.96	36964.53	30334.07	25544.53	41286.67	72159.42	34367.94	14464.44	11009.32	19984.79	40948.12	36858.10	14119.51	8484.24	10188.97	11310.87	5402.33	8937.80	12302.63	16221.06	5633.31	6229.89	13956.72	12356.01	10982.79	9092.05	14249.64	17084.66	14048.73	7623.70	6961.32
377			6422.23	111832.10	8442.09	5229.61	3832.06	3078.88	9386.75	7769.98	13021.05	6394.29	2957.24	7023.07	7988.36	4732.65	6354.01	11923.05	4076.47	7363.06	3653.90	3511.46	9296.78	8033.66	5905.76	6632.15	6748.08	8269.04	2161.32	5953.36	11681.67	16118.25	7347.76	1915.48	1470.72	2252.32	2138.32	4051.88	10169.42	3916.73	3166.31	3534.90	5952.91	4921.25	2368.67	4843.48	4405.30	2955.76	4290.96
378			3425.04	21194.56	2970.62	2232.34	5457.64	1804.75	1089.26	1857.27	1415.06	7831.92	5757.78	9713.93	4008.74	832.70	3722.34	5861.46	4210.39	8913.29	2485.22	1201.56	1042.27	852.76	1032.36	1022.01	1279.28	1605.25	579.52	2520.00	1140.71	1169.51	1071.22	1259.09	506.63	826.48	1346.15	982.82	1105.07	2944.38	416.66	813.21	512.94	323.55	439.02	709.26	894.24	620.56	889.46
379			10052.92	197647.26	2617.26	3029.39	2349.25	1706.76	1564.05	959.48	2747.96	3627.42	2225.99	3377.22	3187.06	1144.18	1033.27	1591.13	714.71	1428.14	1416.96	3155.19	2917.08	3310.46	2147.35	2155.78	6224.20	5564.68	1346.22	793.23	1611.95	2195.30	2216.28	4863.57	3684.06	2111.05	2660.12	2873.44	1187.74	1350.87	1334.35	1040.19	2135.21	1307.43	1814.81	3022.87	1793.92	706.11	731.82
380			22539.21	93590.89	63058.38	134258.31	87987.66	55257.45	50203.37	44750.50	59239.29	50196.55	27445.24	34960.35	36308.66	25265.16	46018.71	35906.84	26166.35	29483.67	25730.46	15124.09	15590.27	27822.05	27601.31	10283.56	5266.83	8898.53	6668.47	14115.39	11333.93	9759.69	16588.57	10052.42	6895.50	9649.85	12730.45	3580.77	5485.37	8392.96	7051.94	5710.33	8246.97	7714.66	10557.21	7340.59	7046.65	3708.85	3761.84
381			29293.66	107281.89	52578.68	61594.05	27684.52	53382.23	56035.22	39397.06	38622.42	46818.80	38758.44	31808.48	36860.35	47378.65	35837.43	40504.98	17272.42	15961.91	14289.30	12152.52	22792.61	16703.17	17479.41	16309.15	32310.64	27973.96	32159.70	13786.79	5660.98	6375.04	14778.67	14115.59	20615.38	12036.99	12978.33	19612.16	5571.00	13184.86	18777.94	16509.34	18409.76	12417.04	7152.59	8155.92	9287.57	3409.46	3326.64
382			13567.78	101542.61	35167.41	30621.52	28049.31	14758.61	17279.70	16940.22	17132.35	16789.01	32821.39	29288.23	9791.80	4612.50	26300.18	18947.45	15442.21	14820.98	13554.79	17253.83	14337.78	7061.85	6007.32	8820.24	15316.77	7245.81	3345.14	1964.08	3884.38	7634.68	7845.28	3930.94	6590.79	8431.01	5871.41	7734.61	6288.95	6773.17	6573.62	5856.58	6158.43	5574.13	3446.34	3089.55	2679.36	1597.94	2866.48
383			4820.74	43795.69	7400.02	6172.05	22812.52	16564.02	3294.81	2119.39	5332.91	5685.10	5429.88	3929.65	3744.41	4261.17	5603.28	3110.70	2470.74	4179.33	6063.91	2845.01	2406.31	1641.78	1252.38	4688.46	8602.95	3432.89	2321.38	4645.77	2675.38	3469.28	1269.93	1607.40	3115.81	1534.21	2271.50	1828.50	1478.09	2352.19	1822.58	1410.59	1722.82	2480.09	4136.28	2376.83	1104.98	2796.43	2609.90
384			7296.71	140307.95	3692.16	2137.44	1708.11	4394.17	4085.86	1900.61	1964.34	1317.82	1467.71	1609.31	1381.40	2672.70	4667.78	3472.95	2067.26	1219.10	610.15	1355.25	1081.77	1967.37	753.10	969.47	529.97	1307.12	816.70	721.04	1414.44	1014.27	3448.75	2885.17	1245.72	1619.91	719.19	1400.36	1603.91	1178.51	4793.43	2145.09	1134.45	1226.11	1052.39	977.75	1128.32	955.25	1093.53
385			2252.66	23676.87	2590.76	1425.18	1561.34	2850.96	2391.66	7131.64	2647.44	1153.48	811.70	1548.92	1848.95	1323.79	2487.22	1351.66	2136.48	1951.69	1242.94	1388.65	1197.55	693.76	1494.96	1081.23	1671.95	1319.47	1368.63	740.63	1292.62	785.73	622.12	1108.61	1535.91	1673.96	1008.55	1138.94	944.22	924.56	617.71	749.52	1046.40	1052.46	990.57	550.46	697.24	453.91	492.96
386			10565.50	384347.09	29706.80	40417.51	60198.24	27530.48	19205.66	75334.62	42259.05	29178.98	28746.68	36575.85	29862.33	13290.15	12103.51	11229.53	14395.05	22165.52	11663.28	17047.11	17440.40	16474.71	10677.98	15491.75	14032.17	4877.99	6223.64	6152.58	10128.28	7923.64	5245.06	5119.70	9938.02	20002.89	14832.95	10715.42	17219.52	7978.52	8723.15	9667.54	6825.25	12252.67	16117.54	8574.59	14885.29	5624.43	8808.64
387			10054.91	77838.59	66893.24	54930.74	45960.38	34473.53	42001.87	21124.72	20554.64	33375.01	23533.85	25316.78	45100.59	17581.81	12830.61	13274.76	13797.56	23695.48	26124.25	17807.30	21068.94	9151.68	8557.99	29503.60	26800.26	11298.95	10382.54	7710.64	13107.02	17016.51	12144.82	15404.16	13951.28	7805.73	4679.82	7628.20	7779.25	7782.42	6149.98	8362.24	5308.76	3947.59	2358.18	3292.64	5866.90	3945.27	2002.26
388			2624.03	64686.83	84716.60	64158.55	41213.66	17537.23	9727.69	18097.23	15023.03	6831.95	10178.03	9549.43	6789.85	11712.65	7512.81	3873.71	12397.89	14642.64	5405.83	11837.57	10930.42	11014.15	14472.75	6736.86	2640.30	2055.50	7543.78	7125.39	4282.79	5330.00	8537.76	4523.64	2782.71	3850.16	5948.91	11687.81	8710.79	1966.45	3168.02	2158.39	2559.59	5956.24	3126.53	3380.49	2502.17	1459.99	2859.04
389			15357.31	99767.66	34412.94	15901.69	22933.37	50988.50	43498.48	41329.06	41176.40	49820.67	44673.97	50322.00	55976.66	42773.30	24504.47	18660.66	18781.43	21216.44	29190.74	33702.90	15707.30	19463.74	28850.60	33618.53	23061.09	15627.06	21273.58	14233.24	39313.26	17730.63	8509.16	10128.72	5337.75	7971.10	6338.82	8376.53	6394.44	10958.10	7466.98	5961.15	6451.72	4201.59	5913.89	4229.77	3193.39	12145.53	10395.91
390			35826.02	221544.59	33885.85	20943.75	24764.70	15906.72	24327.63	21456.71	18285.40	5536.36	8609.66	16006.25	10509.61	13518.96	17406.07	18545.55	8734.10	7055.30	16191.71	15659.52	2851.06	11495.13	3696.86	6242.36	5755.88	5978.40	4465.02	10206.48	11011.48	8342.59	12451.87	14719.16	13828.21	6269.33	12303.16	5993.74	12762.16	7922.85	8572.25	3377.14	4378.94	5191.97	5691.92	3893.12	6546.56	6023.10	6854.34
391			37089.61	150052.45	112517.39	84566.12	60600.63	42653.08	44023.26	63764.56	75219.14	64925.80	32108.41	37028.50	64519.38	49848.25	34299.08	24550.45	26595.91	11567.45	36218.36	43440.81	51021.08	27676.64	20426.97	46413.20	46762.06	45416.83	33561.03	20530.55	22348.41	8569.85	10269.58	23275.74	11597.30	9476.04	11905.86	32938.38	18021.63	11978.53	15467.83	11501.69	4510.76	8575.07	5398.51	7240.15	10204.70	12633.23	9187.49
392			22620.95	119742.03	25400.53	24719.78	19435.43	17290.14	21799.99	20788.80	34271.89	16012.87	11862.55	11965.75	30635.28	19535.20	14153.62	19678.65	14847.72	11703.58	13536.26	8517.33	9083.93	10983.93	18421.85	25605.83	22916.30	13150.68	12122.25	11161.61	11090.00	14699.43	9242.88	10554.07	11756.63	6039.51	9752.73	11734.53	6301.02	6836.33	13821.19	14357.78	11875.11	9912.19	6325.88	6269.05	9166.57	7125.87	11193.44
393			8687.67	125159.93	7883.02	3877.10	7551.38	10777.89	7443.46	4767.96	4287.37	8624.70	9341.51	5184.34	4207.28	3724.18	1709.59	2637.74	2422.93	3401.30	4815.25	3930.03	4156.67	5931.66	8746.88	7256.79	4538.64	3098.61	3971.07	3725.77	2803.57	4596.73	5768.71	8046.93	6434.81	4791.30	3834.65	3452.65	9772.23	5067.15	3811.63	4114.52	3121.16	4506.77	8555.52	6943.41	4807.85	6072.17	5916.66
394			5921.20	40695.80	11470.04	12121.96	26106.82	32891.66	10168.66	3751.77	5580.88	25529.81	23933.80	15069.30	4531.07	2469.25	6629.95	7357.20	8720.16	6751.10	5798.77	4184.09	5335.01	5297.26	8554.29	10266.89	16808.41	10160.18	7362.51	7807.79	8929.70	8384.66	4701.60	5830.52	9454.33	3324.94	2723.49	1699.67	2224.73	2850.28	3140.27	3865.93	4091.83	4003.38	4107.70	5114.65	2529.72	4322.55	2857.67
395			6600.16	42992.15	3547.54	3234.10	1442.04	2819.50	3043.37	1850.51	5407.47	3132.16	6690.74	4628.09	4197.21	5522.98	2800.55	5593.03	4855.47	5130.24	4374.90	3330.36	3215.93	5251.51	5378.82	4210.24	3731.93	8295.63	6742.57	7590.42	2113.02	3735.89	5921.92	7131.89	7378.35	4048.90	3655.57	4243.88	6785.70	7811.22	13037.91	9760.46	6698.20	9192.11	5747.57	5243.49	7790.25	6382.65	4248.80
396			35977.23	64716.56	28844.27	30609.60	25558.84	6831.52	12218.57	19960.12	14654.43	24391.70	15283.24	35214.51	30852.25	4606.23	4429.30	8030.74	11146.48	9683.84	9809.74	7788.35	12013.59	9632.03	3390.72	9812.59	15070.25	8588.00	9792.07	16657.23	9228.17	4734.33	3080.25	4784.23	5080.18	3027.05	5720.11	6277.96	7107.53	4640.53	5952.18	5421.71	9053.96	8040.90	4980.08	5227.05	3843.57	1165.77	2027.11
397			9744.16	69133.37	4619.75	2596.88	3368.75	3984.71	3643.30	2863.30	5262.29	2264.06	2462.85	2425.75	2948.14	2810.15	1008.59	2083.05	1963.59	1336.52	1521.91	3240.80	4820.08	5655.68	5107.52	4709.87	4088.78	3208.22	2394.10	2052.58	3174.88	3243.39	3924.99	3906.55	3290.29	4270.40	1554.20	4150.34	5065.68	2472.64	3715.75	3302.33	2746.61	3148.08	2229.28	1570.57	2993.68	1743.83	1848.31
398			11735.24	158633.65	27714.66	12155.45	31261.05	42274.14	16766.93	18576.52	22912.04	12721.10	13691.30	17468.28	38115.06	31263.99	16898.70	4529.43	6875.05	13729.48	20814.40	12283.61	8950.64	10608.75	7597.59	10709.16	12917.09	15098.00	8055.12	8092.22	7807.19	6198.41	5874.57	4622.46	5408.80	3738.34	6047.91	4119.03	7107.09	4610.60	2176.55	3365.20	6763.95	6806.28	5960.00	4731.58	5544.37	2869.04	2001.33
399			2230.38	22833.61	2829.29	1790.13	2927.17	1205.21	1883.02	2545.45	5183.40	2250.11	1143.47	2792.41	3284.86	2214.02	4132.17	4161.90	2477.47	4303.42	4191.16	3169.49	4309.02	2507.90	2852.86	3953.17	3063.24	2182.14	1324.83	546.32	1750.38	1873.39	2691.58	702.64	2482.88	3396.43	1681.39	1866.02	2541.74	1402.83	1734.40	1489.13	2801.43	4143.71	2061.51	1348.52	2204.91	3310.16	6376.57
400			3938.92	129735.03	8754.02	6011.35	5835.08	2017.66	6017.23	6460.75	4761.85	4376.08	3878.05	4724.41	1456.01	3264.12	9044.35	8957.09	5406.60	3003.82	753.93	2453.16	1666.11	1470.70	1201.95	2824.49	1066.89	862.91	3063.01	3960.81	1659.15	838.82	820.45	993.41	1646.04	1557.67	727.87	1042.61	1120.98	815.13	928.05	306.84	769.58	702.61	479.20	430.24	313.43	325.86	325.38
401			15387.33	110427.10	56897.26	55083.58	53129.01	46521.39	37187.70	23337.72	39745.96	39447.99	26781.73	24040.13	6551.01	16482.82	24120.06	14447.70	23415.82	26221.09	9737.31	14410.59	11042.37	11050.22	12521.86	7951.92	9606.92	6051.26	5353.15	6792.14	3061.63	6256.79	7338.02	6129.64	10005.03	9128.69	7810.52	6162.33	3693.82	4303.28	3078.19	4027.29	7324.15	2501.43	2603.50	2713.86	2916.11	2685.15	1721.01
402			34339.81	171059.60	52856.04	44342.32	49130.16	40356.51	45453.92	61466.61	48258.73	31686.65	23817.89	42647.30	49484.14	50779.75	24180.21	14976.79	21485.10	17702.76	15123.29	18227.65	11752.34	13679.17	21845.75	18002.41	17732.03	17345.44	11762.12	11689.41	3821.37	5077.71	7103.60	10157.60	9124.79	5132.35	6384.28	2888.41	2764.93	7144.95	4467.69	5556.87	5134.00	5118.60	5600.43	4932.14	5207.35	5477.81	4542.54
403			9729.80	65301.02	14762.88	9640.83	9553.61	7342.67	13371.84	11401.50	9034.18	15105.66	10677.75	12988.79	16752.04	10445.68	8011.92	4406.16	5833.67	8805.57	6792.27	5459.20	5149.02	4608.89	6933.33	3177.03	4785.50	8471.67	9538.60	5006.57	4355.01	4070.17	2962.78	3083.12	2309.27	2076.87	4049.90	5033.06	4300.00	2913.76	3148.74	4351.52	5304.90	3819.85	3285.97	2356.16	2049.74	1993.20	2060.72
404			6429.30	63075.93	10966.98	12831.99	15435.95	11967.56	4439.75	7316.43	8677.13	12922.89	15576.15	16708.92	13157.97	9412.40	7349.69	4329.71	7086.20	7537.70	8248.25	6069.01	2183.94	1513.16	3122.06	6029.43	7791.84	5635.45	4208.45	4345.53	2341.60	3251.50	4531.63	2713.26	3222.16	3903.70	6961.11	8260.76	3472.29	3099.71	853.38	2736.94	2457.74	2178.57	2808.73	8643.30	4271.67	858.17	1489.40
405			3958.35	44106.19	7278.56	3856.37	3240.36	1266.45	2096.12	4021.29	1183.64	1625.06	3177.73	5804.99	5765.21	4027.19	2966.65	2740.57	2662.11	1920.32	2726.58	5703.34	5130.87	5045.81	7334.89	8400.17	3502.41	2625.32	1991.82	3290.50	1478.41	2205.81	2969.67	2724.74	4942.99	3218.51	1924.62	2008.19	3318.36	1501.84	2034.44	2805.37	1700.04	3018.84	2554.04	1851.82	1189.94	1447.33	2526.41
406			7767.57	60441.58	3416.91	3380.02	2502.56	1115.08	1382.89	1122.24	2830.45	1942.39	2009.19	1729.14	1097.59	1438.36	787.93	1058.01	2015.31	2329.72	1387.85	1551.82	1737.80	1526.64	1425.82	1721.88	1559.51	2558.03	2205.21	1008.38	1405.29	1243.17	648.82	1021.56	1260.43	1775.44	882.33	1316.18	307.73	1266.11	988.31	1409.46	702.40	556.69	969.80	1595.24	2310.17	1423.18	834.95
407			41725.01	112335.06	65604.87	57091.39	66225.66	37170.87	58885.58	31113.58	15162.41	14429.11	26074.43	37469.03	22118.02	13567.13	10816.03	21136.35	27346.37	17316.25	18128.50	24795.53	22646.61	17105.26	12048.46	10175.06	11842.42	7285.00	11687.25	18315.58	8358.59	10938.00	12487.79	10082.85	4384.95	5051.39	7900.18	7759.74	14147.36	9162.12	8140.04	12485.60	8287.18	2582.61	6748.94	8519.54	6328.52	4031.07	2628.20
408			7127.76	32191.41	40207.80	43292.43	27834.66	21205.06	22620.09	21377.62	9589.59	18389.08	30553.14	13325.63	7688.65	5270.24	10780.99	14848.26	8376.15	6646.12	11707.91	11934.27	6764.95	5074.95	2232.95	4060.60	5588.72	3658.86	5278.65	3823.72	3863.37	3695.23	1920.96	2683.57	1802.63	3474.31	5824.60	3693.13	4756.82	2406.20	3191.67	1972.03	2517.77	1839.94	814.86	942.30	1499.86	3168.11	1659.56
409			4393.68	151470.23	11080.80	2895.52	10326.81	6459.23	8132.34	8609.05	7156.83	5689.63	12681.82	6524.07	8649.94	5466.18	8757.06	10713.25	4679.75	5707.21	8400.81	11123.19	11709.27	11998.03	5414.51	2185.86	7857.12	4385.84	2929.94	5920.47	7996.55	4999.60	5772.42	6408.41	6841.17	5258.26	4508.14	2496.27	5179.02	7529.78	2438.72	2742.96	2328.35	5172.98	5023.33	3651.18	6332.44	8475.61	5867.36
410			13139.57	93532.12	41884.08	36292.77	17230.23	28737.31	17874.53	16427.36	10791.78	12424.71	15864.08	15854.98	10544.66	13133.26	16749.71	23982.09	20571.88	11104.22	16127.56	12398.64	13336.77	7496.50	9907.34	15346.32	12698.49	6940.71	6430.48	6686.72	2843.06	5891.94	8619.07	7088.12	8621.76	15197.17	6202.18	3881.21	3305.34	5411.63	6565.10	5291.55	3641.02	4633.89	8149.69	6720.46	3266.05	1334.33	3022.45
411			34924.84	210539.26	178069.43	91303.53	93696.96	119659.00	83986.89	61669.36	45463.62	48087.39	35977.79	65171.07	73135.04	35572.46	27373.82	41533.00	41256.53	38332.71	39752.46	30818.01	23508.03	30611.70	29344.91	47713.37	29046.97	18677.05	34321.75	47784.72	43257.00	22057.23	31023.59	19650.98	17806.43	15927.17	8655.79	9371.27	9273.80	18859.50	14842.84	10834.67	7887.43	6799.81	4430.48	7238.95	7557.47	11898.95	16883.06
412			16880.17	286959.03	64725.23	25276.87	28991.38	57402.10	27718.52	14803.93	21533.01	6495.58	12443.14	11109.20	14708.48	20138.90	37188.39	37783.15	22864.47	18262.13	14323.26	8351.23	14509.99	16422.66	11461.68	8193.04	15701.56	10661.34	22226.49	19243.73	13515.82	10695.63	9103.67	10465.51	20867.60	13979.40	9094.53	4682.19	6618.64	10403.71	3990.13	7037.61	5928.83	3140.89	1821.66	2703.87	7241.25	9967.69	5281.95
413			17885.96	57183.77	7563.09	7537.38	11209.29	13231.17	6175.83	6176.06	5017.85	4155.06	8017.21	4708.55	6034.25	3405.52	3756.87	2698.77	7548.59	5029.42	4207.50	5101.44	2228.75	1658.05	2413.09	2141.00	3087.17	2838.94	2120.78	3600.84	3488.04	3311.51	1846.04	2281.07	1660.67	2635.72	2984.03	3594.06	1049.37	724.41	2265.66	2177.00	2257.40	1737.59	2320.39	3064.27	3027.38	5406.89	2795.43
414			11435.38	38694.43	26015.38	24684.13	60023.74	51817.41	29035.17	18326.89	21174.86	20554.37	27046.42	39169.17	11649.73	9186.84	11148.70	9962.63	12100.23	13808.45	13417.85	15350.83	13907.06	14116.47	6932.54	4947.85	11332.18	7027.80	6228.02	4411.12	2930.09	2525.71	6254.81	5854.31	5905.99	1892.25	2391.86	2746.76	6067.42	4099.03	4528.82	1531.23	1639.77	1895.76	1491.13	2400.02	4210.36	2055.58	1110.48
415			38856.02	379636.40	57648.06	79617.60	77195.69	96806.70	82704.10	94557.69	45627.24	15158.36	38325.82	51629.43	27539.46	57657.66	54104.33	24155.19	30929.87	40787.91	37537.67	27603.44	35666.86	27492.84	17901.51	32975.05	38114.07	35792.60	22272.87	10412.30	25628.32	22527.95	21436.30	32684.83	23115.86	8725.99	20094.71	20869.56	7986.37	15985.33	20224.52	11969.53	11001.88	5974.61	10788.32	8001.00	14172.17	15986.26	5230.13
416			3718.69	67649.25	1093.23	2420.80	1555.50	1514.10	1230.77	1513.24	4421.59	4650.27	1986.19	963.81	1162.34	2429.18	3853.95	2322.89	1349.35	1115.57	3106.17	3698.52	1835.49	1265.13	2509.29	2076.02	2412.51	2549.14	2276.27	1610.65	1354.03	774.97	1666.20	1433.31	2722.78	4378.62	2707.15	2133.94	4437.98	2092.68	1634.42	3313.00	2440.49	614.40	784.51	1086.36	752.48	1274.81	2885.52
417			20327.44	61747.73	63795.79	24854.47	24325.84	28368.52	31529.71	24232.82	41973.74	28213.82	14817.42	30926.56	21397.13	19460.99	13490.81	23962.38	27865.84	19625.09	18815.73	9577.48	22855.47	22888.43	21266.03	24767.24	11716.97	5243.66	10327.70	25074.36	19329.67	12195.82	9920.16	5645.04	4186.85	3745.85	3728.03	4896.56	6621.57	8136.78	8125.34	2326.10	3564.70	3029.27	5314.46	6393.23	4994.91	2092.59	3031.00
418			1429.14	17396.65	6736.76	5354.87	5418.91	4147.80	8326.49	5009.22	8326.33	7072.08	3464.85	2011.07	1966.80	1775.22	2920.28	2619.13	2282.09	3525.20	2930.66	2499.18	1880.22	2149.23	3078.97	4561.72	1100.97	1977.98	1840.23	1934.06	1497.31	2719.39	2447.28	3743.20	5902.86	4803.27	2891.28	751.12	549.17	848.15	2002.97	1789.78	1347.77	1380.84	428.29	729.47	666.49	780.87	602.40
419			5998.51	57348.62	19488.21	17073.67	20348.73	28114.65	19033.92	20296.89	11177.50	8014.67	13732.51	10907.04	7482.46	12450.29	9886.28	13987.25	16076.62	7962.21	14809.52	9427.90	8390.40	18745.24	16963.23	9931.53	13003.96	17212.00	12153.66	14257.03	10832.75	4990.88	8003.50	5763.69	6757.39	8281.49	8477.44	8081.42	9399.84	7744.17	6133.16	5404.58	6728.52	5238.18	6062.29	2014.48	2907.87	7342.80	5807.21
420			19282.21	41076.47	17364.08	16474.71	24272.33	9934.16	15137.45	24672.51	15564.48	9992.70	17119.41	8046.59	7791.04	14672.15	13665.93	10008.16	7286.06	6065.42	5016.60	7310.06	8710.74	5127.78	4027.21	3202.75	3002.26	2802.75	4315.72	3402.73	2367.63	1759.40	2249.35	2218.90	3589.72	4203.00	2698.01	2249.98	1407.63	892.77	1045.76	1746.03	1235.14	1722.74	1152.18	1143.30	1634.13	4935.84	4073.21
421			7483.72	15288.21	2098.29	2688.44	2812.60	2679.80	4636.24	3062.90	2708.86	2733.86	2201.85	3238.85	3771.02	2119.51	2186.40	2223.49	2442.51	2952.08	4387.38	2615.60	2428.19	2563.93	2681.93	2611.04	2001.30	3650.86	5300.67	2815.54	2264.48	2827.64	3026.22	3203.55	2454.21	3101.41	4345.39	2366.94	1463.30	1181.34	2291.55	2424.74	1843.85	1114.74	718.75	2183.37	1380.12	822.59	1033.20
422			9335.34	89455.83	9594.85	4874.92	7385.36	5287.28	7887.32	3800.89	5258.56	3276.91	3104.60	6276.96	4735.70	1556.01	3448.38	3526.82	2496.39	3063.45	2187.32	4097.84	4473.79	1423.92	1827.10	2890.66	2526.04	1558.13	1066.15	2624.42	2591.50	1335.57	1784.48	3008.06	2377.07	2590.15	2718.97	1182.23	942.36	1440.79	1856.73	644.92	1180.80	1379.88	1831.45	2396.99	2151.92	1296.17	1208.65
423			5802.36	74795.42	6451.26	3622.32	4287.45	2118.97	2569.22	2819.50	1945.95	1302.60	1955.93	3075.15	2193.99	3165.42	1311.87	834.26	1557.71	1559.62	1207.02	812.79	1267.60	2136.74	2183.49	1277.26	988.92	636.56	1314.40	499.09	479.93	1100.87	758.06	711.40	948.42	981.12	1145.01	1093.16	560.07	640.04	1061.82	912.97	542.22	509.78	841.68	1443.78	1957.55	2787.72	3159.91
424			30698.21	180694.25	30583.51	31848.52	23127.59	30061.03	22825.21	24745.52	32948.60	37593.58	33786.46	14056.40	18955.36	19488.53	22774.11	24900.48	20012.57	8063.58	18738.02	18199.00	15426.60	21573.06	23395.32	9829.42	6509.25	5680.41	20646.67	19541.31	15495.31	13942.17	5609.64	5864.43	8020.48	4952.10	8916.94	5770.15	4142.31	4422.73	4361.07	9856.17	10764.71	8812.57	4094.78	4374.44	4131.83	1721.27	2913.24
425			9920.66	124822.68	34476.25	46862.86	18762.58	17926.47	21866.34	15823.70	16801.94	17445.85	21884.80	12872.20	17554.61	15300.81	6706.62	8534.47	10656.07	9092.67	10223.55	11747.14	12044.07	7274.86	9695.94	10432.24	5671.56	4536.03	4952.91	14717.75	7921.59	5962.94	6561.35	17519.65	14693.92	8177.66	4408.41	4856.11	6676.99	13517.82	12960.52	10580.42	4092.96	3203.35	4711.87	6851.93	3621.88	3905.53	2143.98
426			28015.56	62866.89	29523.73	30622.08	19917.24	15844.96	15360.71	37506.65	30054.02	14045.28	17415.94	11888.86	14548.46	12449.90	5634.81	5901.31	12277.79	16423.43	8864.79	6712.87	7540.97	6756.08	7450.34	10414.11	8869.67	4811.90	7482.92	6348.59	1506.77	2313.20	4221.54	2600.30	2500.50	3954.25	2664.04	1422.37	1793.03	1145.27	1022.83	1828.45	2207.03	3123.52	2316.64	1740.29	2661.12	2984.37	1051.72
427			10807.49	105155.69	29912.77	20072.66	26326.70	12402.20	18555.45	35779.80	35691.51	25736.45	7728.35	7156.76	13765.83	15391.78	15940.78	15406.54	8564.26	11806.08	15486.88	26232.98	19629.46	14879.32	6827.59	9067.83	17459.94	18980.70	12515.30	5068.45	6266.50	7408.22	4673.23	5320.90	5013.99	6346.34	7656.55	7819.62	12399.20	4914.79	4107.90	7438.77	7576.70	7665.23	6030.78	6482.56	4896.58	4622.76	5287.15
428			13649.88	62461.85	55646.71	34531.08	30306.37	34073.64	27981.06	15992.08	25506.16	35383.32	48346.92	26684.51	27454.01	32621.56	17172.35	15230.86	20321.42	19848.16	9882.48	10543.85	20222.28	17706.50	22447.03	27786.92	16295.95	16328.78	19750.80	16108.23	11393.71	9418.60	13179.65	8383.82	10794.52	9746.29	6511.64	6343.36	18347.34	14565.59	5095.32	2477.28	6410.84	4431.03	8858.50	8466.52	3404.73	7149.34	11176.19
429			86062.99	225305.21	96842.96	39715.16	37416.15	70825.36	88935.24	49847.29	38754.93	31120.42	28048.39	39799.39	28639.63	31471.28	17962.06	35887.52	22818.54	17261.88	22410.17	27603.65	26341.52	31310.22	22654.21	17086.66	18383.66	9527.68	23378.57	24892.67	13719.00	16430.77	29776.88	30162.66	18023.04	7257.30	9525.48	11110.86	18638.16	17270.88	7352.13	15091.43	13153.05	11958.22	11417.57	13159.19	11868.53	8924.85	11110.38
430			38648.44	211759.62	133370.85	67896.10	56591.89	41976.30	37543.68	47879.58	34760.08	50764.26	77226.24	48957.73	17129.55	34672.23	29103.42	36527.72	30026.86	31622.40	28714.52	19292.93	32293.35	21069.59	15527.30	12088.44	18919.72	22664.74	42192.74	37113.20	14781.85	15893.71	10528.03	9039.01	9906.51	12828.93	16600.16	18404.27	27698.99	16762.40	10354.11	7770.27	4235.55	6292.46	8550.10	5181.00	6609.59	21423.82	11442.75
431			41170.05	120232.69	67142.24	29690.34	59081.42	68560.70	44168.77	37327.87	49168.15	29067.10	48274.37	59981.23	64380.54	42287.68	13349.26	18505.32	28455.15	29574.35	27644.28	10131.71	15144.69	13751.11	22944.75	36486.52	25631.89	26188.80	17663.60	18424.45	28421.56	30367.84	24073.08	19825.09	18671.36	18342.19	19003.59	14272.77	14816.40	5538.72	7231.61	10562.24	10201.56	6626.14	6101.84	8641.71	4871.19	3617.27	4828.05
432			85261.60	348284.87	135141.00	122703.82	160131.20	97500.78	77629.64	89060.58	83141.38	115351.71	79568.22	75148.46	67279.06	77740.05	56702.04	39732.49	74164.89	74098.32	67143.58	108344.64	106745.44	53479.42	23837.54	22247.60	37555.00	68711.82	41622.91	65551.22	88046.53	50834.02	40678.87	41486.76	29970.82	30717.66	34026.71	24665.18	18495.11	37143.88	26430.94	23046.53	18299.63	13259.04	11958.97	23969.94	33468.99	17146.52	17899.75
433			4923.14	23263.98	5161.09	6524.45	13104.98	4548.33	1129.25	7501.71	11702.82	4525.99	2724.00	3847.13	3336.42	4352.99	5067.47	1940.36	1499.99	2759.43	3628.31	3505.33	3363.45	4617.35	4851.47	5991.55	4351.75	1899.05	5126.87	1392.20	5077.01	3571.74	2635.88	3265.44	3378.49	3932.71	2660.22	641.91	1992.03	2681.12	2931.08	2459.33	2710.10	2026.71	2149.69	2667.77	1203.18	1321.38	1800.93
434			42582.38	104121.82	130821.17	205252.98	191162.53	51511.91	89374.86	42276.54	54299.58	99611.31	62587.45	46942.83	47355.49	53970.51	37670.28	64013.57	131029.91	60288.19	73932.58	62731.17	24883.73	32901.42	60876.10	55046.98	23081.34	20889.06	25102.48	32245.30	24089.04	18279.89	19053.13	19357.83	22951.23	24989.65	37663.25	32141.77	18921.62	23749.46	13266.41	13632.15	20144.37	17668.58	16594.69	15617.96	12652.02	7231.05	10476.90
435			140517.01	1778068.87	80187.32	10228.43	9811.51	12238.48	16057.84	4392.82	8187.28	8936.44	8601.94	1560.76	8623.58	7434.63	8796.09	13392.07	5779.24	1950.82	1307.20	1875.72	1614.42	750.42	946.55	1389.35	646.08	1333.83	2723.47	6017.37	4964.27	1918.48	1900.86	1727.10	1933.22	1532.81	1803.82	935.10	798.76	910.16	894.54	1158.50	1563.86	1805.29	1765.08	484.94	457.79	852.97	521.19
436			3408.20	18912.18	28514.88	19883.80	13129.27	8229.70	6259.32	11178.16	15323.53	9622.18	9533.94	9588.02	5594.89	10599.51	7838.46	7109.82	8271.46	5041.14	3337.23	3489.75	6037.74	5978.19	10007.99	4556.45	2202.84	1634.29	4363.71	6924.78	4370.39	2049.78	2620.51	3036.92	2321.60	1696.34	1654.51	4040.95	4875.45	2337.13	1306.58	1635.28	936.51	1081.66	1799.43	1221.06	1177.53	2177.90	1302.42
437			9119.92	112087.20	10137.16	3728.33	2902.81	9282.95	17136.21	4243.62	6288.26	4888.18	6227.93	9242.05	7334.87	1979.03	4474.53	3877.84	7378.81	8843.31	6659.53	4557.89	7910.32	7073.68	9153.97	6882.68	6105.60	7965.13	6420.23	5055.93	3341.76	4306.84	6615.17	3622.68	3610.03	6339.07	7099.44	8084.41	7429.13	3285.80	5552.01	5221.68	6626.02	6395.04	7635.86	6696.91	5898.15	7939.70	4831.12
438			59227.91	245915.57	88740.35	95028.63	79574.64	82283.61	80174.53	58738.30	86216.88	113472.78	91435.24	52933.86	61313.66	71648.77	73276.51	79278.22	64310.56	49731.95	54832.08	38558.87	41770.58	42313.11	17675.49	11190.86	15598.49	46379.38	59200.53	35414.30	24530.83	23700.76	12216.82	21210.08	14995.13	27271.63	21574.06	19414.38	26218.57	36412.79	24057.95	9071.68	6014.07	8205.89	6843.40	5662.46	10269.96	5580.66	6852.24
439			29347.93	189214.00	56139.26	47712.44	65407.96	34458.70	41613.46	57104.22	31455.82	32293.66	31342.66	26108.69	26950.18	29728.61	23813.12	49388.10	52286.46	36463.53	48682.13	39299.79	42789.33	35817.19	37014.69	28975.65	20511.58	34800.10	21377.25	22789.79	46211.17	13135.71	13391.93	19678.40	22631.44	27271.10	33855.55	28513.62	19670.74	35454.29	28926.91	27687.31	15412.07	14154.07	15157.11	14725.39	13244.14	17365.33	15890.08
440			17524.72	295492.25	46340.09	29104.29	41240.75	19506.72	24719.72	39142.93	19505.69	14649.85	11269.48	2794.80	22630.86	19887.34	20356.18	65922.28	54516.12	14648.53	18373.83	55602.22	30882.76	13233.18	29849.80	18558.38	21028.25	26289.39	13738.43	21059.35	28723.33	22985.52	24154.29	19422.52	12823.29	14574.76	8368.46	11586.20	14147.85	12973.44	19684.70	21995.05	15985.18	18012.71	20834.90	14745.09	10214.37	21243.04	11637.56
441			46001.57	156689.12	66077.30	63722.46	64877.10	59499.41	122375.10	108673.88	81395.26	47843.75	121231.33	93524.33	69229.51	86187.92	53470.99	33024.10	36790.21	82611.21	68846.71	29727.75	29472.97	32573.63	45978.84	27239.10	29737.61	35656.18	37820.62	43452.17	52347.32	33559.63	35052.26	21361.02	52274.60	70378.35	51365.85	43483.26	29203.91	34492.83	55578.02	62342.00	80330.45	30857.20	23109.57	49813.52	55126.42	32794.72	23519.05
442			12744.88	99670.35	29563.36	29586.10	33133.80	23001.65	10779.85	19739.05	14899.18	18207.55	31718.13	13460.27	6756.45	9023.14	13521.45	18719.73	16491.69	14065.84	9952.35	7423.95	13698.74	15390.79	21804.75	16582.92	7676.80	2385.60	6725.13	7211.15	14555.13	8954.60	5173.50	3295.91	3513.32	2229.01	4618.70	6087.19	2210.92	2064.07	2112.16	1812.32	2111.56	1473.68	1858.34	859.04	809.64	1328.50	1375.52
443			6595.27	51857.11	18260.86	15543.22	8978.01	10518.14	10542.79	11233.61	3026.27	7659.63	9222.52	11874.16	6948.89	6875.88	7643.81	11060.70	14087.76	10608.17	5776.34	3709.98	4805.06	3922.48	4479.52	3968.23	8111.70	4017.06	4213.71	5365.91	5114.17	2816.17	4127.08	5142.98	4742.59	6649.29	5232.11	3326.81	3105.25	2214.26	1308.54	1680.44	2140.10	3673.39	3608.76	2386.16	2431.17	4975.92	7383.93
444			34497.12	151419.37	48476.57	33843.30	45403.66	68277.26	27409.89	40157.70	31144.17	25610.01	42511.19	37782.96	36834.91	10724.45	15381.97	39737.87	43678.57	52141.81	27439.55	17764.83	3821.78	9984.08	12068.42	21508.00	22708.01	14250.65	6912.24	11080.55	18902.84	43613.92	22635.68	5704.51	8221.35	10042.11	22453.04	13202.22	13802.90	8832.12	9495.91	9796.24	9042.40	4307.47	4984.72	13290.82	11930.53	9191.10	13970.41
445			2848.79	85510.56	6080.17	4178.55	5772.73	770.10	1113.72	2504.28	4317.90	3655.54	1191.84	1288.87	2139.72	6594.67	4950.09	439.89	631.04	2406.87	2657.40	1389.55	2146.74	1547.82	1577.03	572.40	401.83	1276.52	1753.36	744.59	438.97	554.22	564.69	724.18	1477.10	1472.51	823.93	519.53	571.14	962.82	372.25	452.31	445.43	267.42	485.75	886.39	702.68	321.71	368.27
446			11407.03	118487.53	19421.66	8857.06	8646.09	16497.22	16313.84	11196.79	6072.93	6423.10	4268.26	4161.60	5401.90	7534.64	3234.19	4768.13	6909.69	6853.89	6788.82	8327.46	6474.74	8467.00	8610.01	6457.15	5323.93	6683.76	12863.60	13586.07	6033.07	5145.18	3136.93	4385.79	1728.62	2852.00	5314.27	4791.05	4829.57	2887.32	4514.99	5411.71	3136.93	1310.52	5471.93	4826.75	4422.10	2012.99	3531.20
447			8351.01	191032.14	50844.83	38790.01	32332.06	16369.90	14399.59	11714.29	12741.52	13111.08	10584.30	16607.36	17620.66	8249.08	6718.10	6447.23	5501.42	7479.61	5842.14	5224.81	8336.11	11006.97	10660.57	8819.58	7940.80	10178.43	5371.63	6831.44	4156.02	4196.92	3447.69	5631.61	5682.54	3547.41	2715.57	3299.75	2087.13	4110.66	7390.47	3020.57	3114.55	4599.86	3141.70	4145.25	2426.56	1100.96	3292.36
448			10295.17	71735.96	23812.85	14282.95	15372.84	21253.11	35097.75	13867.46	22861.04	26088.37	21737.13	21583.50	23568.56	7387.31	11526.61	13031.74	5933.36	8377.29	4275.21	5648.54	11045.37	6744.61	6293.12	22974.43	22167.70	10219.01	6088.08	11279.08	12056.53	4031.85	3414.37	6801.45	9319.50	5229.02	3347.99	2573.44	5382.87	2941.01	5481.05	7917.32	4050.58	4568.82	3301.20	2645.45	4402.00	2951.10	3259.31
449			4670.54	42964.98	4624.62	3019.66	1853.45	3472.84	3343.45	3204.36	1932.12	3575.10	4417.17	3408.40	2254.28	4643.63	3012.25	3089.59	5083.67	1712.69	2059.88	3006.10	2660.14	1509.18	2429.91	1935.25	2830.79	3093.58	2245.32	1940.75	2378.09	843.54	1265.47	1055.42	1332.96	1456.02	1058.23	885.91	1264.84	1159.35	645.37	467.38	724.69	292.18	999.60	792.41	1200.65	1497.03	1398.31
450			6072.01	43843.12	13697.84	19547.44	28968.20	28646.59	16016.44	16993.24	12694.97	12527.40	15404.98	17738.71	18754.46	9412.36	5616.54	10041.68	10970.89	6141.83	9294.03	6853.36	4648.12	5441.73	7716.07	6160.74	5232.25	5705.35	3548.45	5407.92	5782.51	5335.59	5914.67	16119.41	10117.70	3963.94	4136.93	4760.34	4933.02	5889.85	3348.14	2787.01	6416.06	5885.26	2746.59	3017.89	1431.08	2833.51	3763.22
451			17944.55	100389.80	50967.90	14462.68	40900.93	17198.57	18705.30	20481.57	29578.28	6928.94	11079.66	29242.89	27571.35	27988.86	33593.56	23196.29	17333.00	8392.11	6904.46	3851.71	11979.79	12931.04	11212.37	9765.86	9093.64	8926.98	9359.06	9657.85	5391.67	9086.65	10201.72	10645.59	8222.81	6615.77	3700.77	2352.53	5218.28	4499.79	3386.74	3980.68	1726.63	2245.80	3822.33	3645.20	3514.12	1078.96	3837.53
452			1769.33	142770.15	5863.45	12203.77	8408.23	3645.21	6724.25	12191.93	6061.17	5664.56	8938.77	4576.59	7433.80	10744.19	8203.55	7555.97	3762.17	3415.40	4227.50	5262.77	6479.00	3309.46	3544.80	2035.92	4034.94	4470.77	1501.91	2018.90	1648.40	1012.04	3390.02	3361.82	3306.09	2738.78	2777.15	2351.90	1587.16	1251.22	2013.80	1037.24	2058.99	2625.30	752.25	2364.25	1816.46	701.09	411.44
453			21656.84	115647.75	50379.42	28973.25	26992.04	24676.18	23319.89	35357.63	42003.63	40763.39	40217.63	31068.12	21124.38	31682.13	16579.18	22562.61	47657.31	33660.09	18182.43	21136.61	22559.01	27293.11	22784.30	28891.67	21343.60	21190.03	12031.61	7895.94	18572.70	25518.12	22752.41	18761.87	16969.79	15968.79	12684.33	11080.26	6508.18	6114.48	7468.88	4411.49	14421.71	11422.70	9722.55	8424.90	6735.65	11750.07	12682.72
454			10231.09	274524.56	84081.36	54239.82	27906.12	34485.50	50632.48	33687.85	36378.32	41373.17	26946.69	25121.26	61494.79	59700.23	21725.03	14892.25	11759.96	26802.90	27244.52	11926.47	16979.41	28114.97	28846.40	14986.76	7327.27	12247.21	12514.01	9422.97	16810.33	8881.45	11346.29	22252.40	17875.21	21352.44	13843.40	9643.38	8292.69	17376.68	12143.67	12734.29	8680.52	7183.86	10521.09	7291.79	7091.37	14967.23	11797.86
455			7727.05	29667.47	4055.71	1105.87	1399.60	1172.78	2387.34	3178.61	3023.71	2906.74	1663.31	3966.04	6414.18	1279.46	1053.12	1549.41	2068.31	1510.98	1514.51	914.18	1424.30	2159.89	675.33	454.21	740.41	1763.70	967.74	1033.90	679.00	694.05	865.13	1142.55	419.69	724.03	778.40	654.86	507.32	713.96	510.43	506.15	271.03	342.17	416.73	503.52	583.84	352.13	278.12
456			8448.28	30289.51	34104.57	13800.45	11979.44	9768.79	7578.46	7288.39	5157.00	5071.43	6199.20	7470.98	13578.90	10262.80	3666.06	8370.44	12981.31	7649.69	4747.88	7237.77	8601.19	4742.96	8876.06	7051.84	4587.21	3086.35	2405.01	3241.90	3515.95	2564.81	3485.68	1508.99	1914.77	3545.06	1894.71	2154.33	1547.80	1560.91	1596.12	1200.06	1741.00	2498.15	2003.56	1480.43	1077.94	860.70	994.33
457			3589.96	30067.08	4174.94	5051.25	3948.41	4416.42	4625.72	2860.37	1964.92	1531.37	1755.10	627.66	1391.75	965.11	2275.08	1033.30	1068.18	2201.37	2005.27	739.46	2832.66	2615.65	1959.49	1202.21	2443.64	1325.89	3093.22	2795.71	728.31	910.36	1006.76	1133.21	1172.34	607.29	1035.36	884.94	965.25	1079.29	603.34	1047.68	832.57	370.29	480.50	753.26	964.93	374.95	253.18
458			9142.98	39800.91	9103.79	5388.02	3402.71	3117.05	3136.57	6394.37	5255.12	4226.74	3713.85	3629.86	2873.14	5554.07	8364.98	9015.42	7080.36	4487.41	3517.31	1880.31	2454.23	1718.18	999.09	2685.77	3778.69	1920.62	1398.53	1172.94	395.81	1007.17	1444.94	774.45	1794.35	812.82	249.83	960.27	796.83	543.66	597.06	323.26	864.66	552.15	762.76	890.17	646.59	291.09	375.84
459			4356.67	18642.26	6600.31	3081.02	3330.05	2409.24	1682.19	1411.62	1253.32	654.79	761.14	1711.07	817.69	1152.96	949.36	783.34	718.64	861.19	1397.78	557.48	733.46	389.04	659.35	788.61	506.27	293.11	772.02	1201.00	600.62	634.62	635.05	435.80	528.41	681.08	534.62	162.56	676.88	671.81	542.48	159.57	270.76	191.11	203.59	299.79	326.29	313.31	369.25
460			26234.41	72662.68	39001.37	19102.45	30602.24	57924.46	22948.53	26934.19	30600.77	19565.93	20849.20	14969.96	25282.22	28948.32	18437.55	21293.45	23696.31	25060.64	25078.30	17025.12	16346.48	10539.52	6174.50	12095.65	6451.56	12151.27	13667.24	6664.24	5438.88	7767.44	6391.56	4067.95	2758.69	6464.26	7355.93	5757.91	6031.79	4899.38	4368.97	3282.80	2408.71	2490.39	2877.36	2583.59	1646.68	1972.97	2373.55
461			10864.68	23811.06	8407.64	7792.47	10145.90	2379.60	1323.09	3851.46	5288.37	5542.72	3622.97	3807.55	2739.37	4963.81	5561.07	7894.61	8197.07	2548.08	3135.91	2179.90	2453.69	3111.37	1729.38	2270.90	3734.65	1430.05	1068.70	1819.22	1583.27	1614.08	1056.66	1255.26	1358.79	1674.81	1176.92	694.82	830.41	799.41	1260.58	1026.73	1350.85	712.60	569.49	1108.24	1080.04	747.25	359.46
462			8842.96	41974.92	26224.80	8974.34	3868.88	2279.92	5694.23	11008.14	11406.69	9551.16	10474.94	12606.77	7054.26	6667.66	10256.14	15730.46	12768.92	8294.34	6098.40	6804.64	9392.96	7580.77	10164.07	7622.74	13545.01	8439.69	7183.53	8322.41	6305.69	5562.25	5391.37	8293.11	7944.82	3924.02	2000.29	3495.18	2847.09	3915.76	3319.50	1747.38	3199.74	2818.22	5290.07	2996.10	1154.38	1917.28	1370.78
463			8585.12	45538.50	57162.08	21262.83	17396.87	35071.63	43036.06	25191.52	19125.67	20574.33	18692.03	31912.16	26517.22	46192.57	41578.93	34676.32	11717.77	13613.56	24593.26	16633.04	23495.18	14061.80	14091.72	9735.89	9531.88	22297.58	25889.68	9849.89	10085.43	11065.81	12378.87	6044.72	3541.71	6843.31	12854.21	6114.16	6897.56	6063.18	3700.38	4298.76	8821.74	9323.93	3815.80	4686.76	4634.48	3593.54	3345.37
464			10154.34	11881.76	11466.95	5192.08	4025.62	6608.44	6436.13	4009.94	4536.74	3798.42	5108.55	8513.21	6546.33	4825.04	5392.43	7347.37	4913.69	4465.04	9464.47	12850.74	4759.94	3336.31	3238.12	5086.24	6260.68	3104.63	6054.26	5054.70	5507.96	3800.77	2082.78	3161.13	5411.93	4941.89	2688.60	1852.52	2531.69	2040.97	2212.67	2768.30	2017.69	3113.41	2401.82	2581.22	2746.64	2061.75	3207.09
465			6082.42	35903.41	2030.13	2191.95	1952.86	694.87	5320.89	7412.25	4683.81	3519.59	9705.95	1378.15	2812.79	2474.73	1835.24.35	2843.43	3872.07	3249.61	3433.64	2730.24	1935.67	3078.42	2796.72	3392.92	3689.12	1182.93	2067.88	4491.65	3516.82	1551.27	2176.68	3791.76	917.37	1489.60	1688.05	2418.84	1431.14	3016.86	2013.46	1328.44	2843.56	2384.67	1364.25	2470.63	1485.50	1643.41	2159.26
466			19782.56	53307.25	46626.04	27976.43	37860.89	52125.74	43145.18	28922.39	16336.97	26002.17	20920.04	20686.51	14464.00	9018.22	12835.59	12146.76	15397.75	18131.27	8690.21	5946.38	8170.76	10251.60	5196.76	16660.97	11195.57	3614.10	5420.66	12243.58	16163.31	16353.93	9898.34	9055.61	10190.90	15772.49	11177.65	5936.97	7756.59	6472.59	6151.54	6405.59	7936.59	6103.53	5903.95	8636.34	10139.08	5733.27	3778.82
467			5208.00	16824.61	4455.22	2251.46	2911.33	1917.12	4004.36	2906.56	1997.29	2131.36	1539.93	2576.07	2494.05	2639.21	2004.24	2091.36	1019.39	879.62	1137.38	3154.46	2905.02	1748.00	1542.57	1656.44	1032.32	956.75	1573.46	2445.29	1279.80	1475.49	1660.92	1708.80	1566.92	1046.09	1598.02	1450.59	2284.50	1138.23	2082.68	1762.07	1120.49	742.71	506.75	460.46	555.69	774.60	490.99
468			5699.76	46858.21	2566.56	4501.93	1973.57	3574.14	6349.37	4270.05	4651.35	4724.38	4641.74	5193.25	5179.93	2521.02	4099.36	6964.58	5536.59	4602.66	3288.55	764.02	1217.40	1503.68	2445.39	2880.80	4760.55	3714.62	1034.54	656.87	1027.18	1064.12	881.40	928.57	1600.61	842.98	1628.52	2238.65	1150.23	377.47	1072.05	1610.15	494.69	524.43	496.85	582.40	290.31	192.29	307.29
469			4748.06	39922.19	3459.56	2160.48	1566.98	1334.69	1643.83	2044.87	1819.13	1030.47	2752.62	4163.11	2818.56	1438.63	1932.94	1961.46	1723.38	2455.51	1511.54	2031.28	2743.28	2723.28	3244.04	3119.77	1966.46	1339.81	2112.75	3033.99	2438.64	1661.62	3379.22	3307.68	2069.71	2857.96	2934.05	2664.89	2949.40	2609.71	2951.89	3384.31	1544.10	1659.72	3919.35	2990.07	1913.65	1494.94	3330.34
470			859.21	29807.59	17895.97	17236.12	20345.17	29498.28	13821.85	8324.09	10334.38	8257.21	7685.26	7661.42	8241.70	3984.41	3041.22	7360.14	5262.26	5960.97	8119.42	6860.38	5730.17	7403.20	3361.67	4877.46	8670.37	4551.11	2873.10	2262.56	3712.08	5658.31	6024.13	2306.20	1066.52	3077.21	3353.77	2034.08	1572.74	2524.09	1319.14	607.69	1194.09	1682.56	1234.57	1205.41	1494.97	2775.54	3014.23
471			11365.02	102684.31	65940.85	42570.87	40056.36	50245.21	48476.28	32650.45	32422.33	23121.86	29288.00	30377.74	43255.92	23686.89	9988.37	41087.59	32202.41	16974.40	23908.65	23419.19	11744.45	19869.89	22090.66	16566.48	18567.78	20241.14	15456.90	11629.80	7765.05	8162.59	9113.81	13033.76	10773.71	5278.20	9150.72	8717.07	13890.69	13881.86	8150.27	6485.36	12994.23	5454.32	7729.53	9967.48	3684.12	4980.24	3538.11
472			7013.80	41616.79	1867.23	2405.58	3890.54	2799.64	920.34	1019.40	1254.29	1183.04	1260.49	943.68	829.49	495.92	1538.52	1748.78	3247.13	3178.08	4299.99	1973.88	1028.74	558.28	1108.84	2028.41	3051.43	2406.47	1775.78	1520.81	1491.17	1516.47	755.42	2372.08	1874.43	2175.49	1463.54	1260.73	1538.42	985.44	1770.12	1480.74	1676.55	2051.59	2507.45	2897.90	2262.03	2363.15	2617.02
473			24696.02	82072.72	35306.62	29341.18	19496.65	22502.25	22986.53	14566.34	18298.98	20750.32	30641.91	39300.15	22603.20	43445.23	30288.89	13308.14	5241.61	3953.49	7161.88	16478.36	17346.59	8357.35	8309.10	10841.48	9722.63	14616.29	15298.74	7477.69	7518.97	5319.35	7905.66	5265.83	2781.48	3475.12	5690.92	1886.36	2974.06	2694.23	1685.01	4667.07	4309.20	2118.25	803.57	752.20	1300.76	2293.00	2713.49
474			2289.97	19318.96	11536.49	38313.05	78943.48	38114.96	26233.99	24777.26	8804.25	23060.77	51591.81	24115.40	12082.36	5290.46	8527.15	24523.56	33265.64	18098.98	15225.07	33352.00	30865.99	12721.78	9707.78	7936.55	14006.71	12178.31	9503.97	5056.26	4757.39	6667.37	13480.91	12477.19	6750.53	5823.81	4615.45	8810.60	6805.56	7594.23	4991.36	5717.52	3668.11	4522.66	7579.08	6659.58	2185.04	3524.88	2777.17
475			5963.26	34404.96	23696.95	15211.65	6697.03	4860.24	13646.63	13605.77	8758.90	3911.39	5071.14	6639.60	6338.43	14333.59	15415.35	10569.67	9907.99	7846.06	10231.95	10262.23	6877.93	3788.12	9357.10	2857.33	2584.12	4831.09	3247.61	4387.18	4988.65	4950.43	5112.50	2553.92	1943.78	2433.57	1598.81	1016.44	784.65	1401.22	1272.01	643.75	1180.65	707.64	915.58	833.40	1056.43	458.43	411.51
476			1081.10	26020.17	4112.69	633.60	1112.91	1691.08	2454.48	1576.97	1160.14	2564.85	1905.43	1240.12	717.82	1182.24	1463.51	1528.30	1511.55	2743.51	2101.40	603.79	1753.77	1707.40	588.16	941.67	1440.58	825.35	553.51	350.34	922.20	751.80	1269.45	656.40	537.40	1229.91	1307.18	773.85	820.27	935.77	931.26	646.53	636.39	534.93	1142.67	860.78	318.37	604.70	269.19
477			36397.10	160760.06	58103.98	39973.70	36224.28	20116.78	13970.40	6050.51	30005.92	59282.89	49389.69	45500.53	31541.07	25581.63	40487.46	21936.39	6938.69	12920.07	13508.17	24647.97	18143.06	16973.24	14275.96	10973.91	13205.58	16257.94	16030.66	11247.49	4522.53	13371.64	9494.29	6744.27	7230.90	6938.72	9428.31	5294.15	6149.51	5619.38	4047.53	5777.38	8667.99	5903.86	7711.46	5166.42	4425.52	4893.93	2689.10
478			3245.54	29459.94	2978.61	3389.35	2589.09	3545.79	1939.62	948.41	1196.60	649.63	2332.92	2142.62	2011.49	2088.05	2966.35	2613.96	1888.77	1474.47	1485.88	3060.96	3317.12	2205.08	1636.35	1483.65	2013.01	2064.58	1027.01	1512.72	2111.90	1926.36	1614.18	1802.15	668.56	1353.53	2122.12	2132.84	1678.72	1175.81	1281.29	1337.36	3473.55	2113.69	1511.38	1627.30	1607.70	2313.68	949.55
479			6896.21	13601.46	2582.70	1345.24	3084.73	3657.63	4343.97	2806.51	1580.24	4501.47	2808.38	1922.72	2253.87	2639.47	3153.12	1791.54	1783.71	2291.86	972.46	1087.00	1554.52	3345.12	3955.41	3395.91	2153.19	1127.24	1697.74	2759.55	2733.06	1910.07	1686.43	1149.35	1642.64	2818.35	1966.67	1991.04	4240.72	4721.75	1173.25	2854.20	1378.80	751.85	1237.36	1650.73	640.69	1306.85	1415.86
480			18403.20	43941.22	29998.75	29001.19	26461.59	26917.06	13138.02	13693.23	13478.65	14079.56	15818.94	11170.35	17000.76	6724.81	6134.97	11077.60	10052.21	15071.29	8309.06	10258.61	10722.73	12166.94	9981.81	7893.46	9222.73	4020.58	5559.89	5538.31	9119.07	6382.92	6804.61	7110.53	3904.51	3588.72	2013.71	1713.88	4109.18	4265.78	7379.47	6828.51	3938.78	2653.91	1389.34	1352.97	2121.39	2790.49	2167.47
481			10578.16	50384.28	3949.87	10571.43	8885.55	3356.60	6224.66	3453.57	1797.40	3613.99	3385.79	1790.12	2376.25	4049.75	2040.66	2093.69	3606.70	1847.46	2691.00	2561.03	1255.38	1732.71	3225.41	2260.37	1971.70	1399.64	1684.94	1295.06	853.17	664.03	777.82	1055.89	864.00	599.08	484.75	466.12	291.17	105.29	442.73	581.81	599.50	817.60	313.25	571.14	473.65	273.44	1119.44
482			11177.37	80219.02	15171.05	18110.24	14647.57	4369.71	6471.35	9269.75	5100.72	8778.58	8232.97	4661.72	7935.07	12549.95	10562.56	4984.89	3384.40	4596.76	4561.33	5451.12	6555.68	2221.74	3274.92	2767.56	2344.39	2065.02	1005.34	1429.58	1590.21	2300.99	1151.28	787.22	801.92	1697.01	1029.73	965.93	669.60	634.51	902.71	409.87	279.17	351.46	317.45	412.44	413.72	273.55	345.06
483			8588.00	24856.24	14663.48	11346.99	8457.80	4175.43	2878.47	4470.35	6885.43	6550.16	4002.89	2329.75	2837.08	3591.30	2892.63	2806.40	2321.38	1203.66	1457.46	804.83	847.13	1612.26	1771.76	1017.65	1927.85	1609.90	1892.45	3109.06	2600.43	2314.46	2778.42	2024.81	1855.01	1659.82	2073.79	1176.54	2067.23	807.37	1008.39	1264.90	698.31	944.25	1410.42	1049.50	986.88	1321.00	2236.98
484			6459.11	23501.21	9439.60	15277.26	12589.89	10687.94	7019.40	7664.50	10098.88	6725.16	7554.26	9584.77	9280.18	15604.65	22263.29	10788.71	6140.35	2213.78	7026.91	11231.57	15585.96	14025.44	12629.61	11982.71	12393.28	9022.98	3627.28	4331.06	4882.36	5346.52	6901.70	4435.65	1454.72	3080.01	3084.84	4154.98	7419.28	5920.00	9012.62	7620.48	5927.09	1750.43	3187.21	3500.06	4934.56	3703.29	3248.44
485			26564.75	69570.67	11151.61	2740.61	2519.56	3488.36	1022.06	2075.03	3232.41	1635.15	5340.69	5436.65	5995.92	4503.03	2244.32	1795.79	1411.09	1267.23	3104.26	1342.71	1652.49	2469.58	2130.21	1408.87	1902.15	1479.68	1248.59	1336.67	1123.84	616.44	708.67	839.87	729.40	1241.02	422.42	322.40	623.58	1173.59	1840.61	939.77	985.31	725.72	2006.69	295.89	387.14	1393.47	603.70
486			9290.10	54487.89	21712.38	39177.73	18187.72	11186.67	16312.04	21090.38	28437.71	31932.13	7162.29	8588.97	6799.94	12568.29	31308.85	15249.53	9630.17	9246.88	20104.82	16734.24	4816.65	10518.46	12549.00	13264.15	8928.32	7125.04	6261.73	3011.21	3113.81	6824.63	11015.04	11403.58	6239.01	4635.15	6057.77	7765.63	6442.48	4318.16	4859.02	7088.47	9283.78	5561.60	2553.25	2622.44	3157.34	3166.60	2860.14
487			6437.32	55462.44	22748.44	19555.09	10611.40	4188.85	12223.78	13517.37	10255.90	10951.49	12779.25	7724.73	6255.69	8951.07	8621.26	5492.40	7008.55	6323.72	6861.27	2186.30	2618.48	3170.21	4040.36	2682.88	4235.84	3607.28	4644.86	3640.29	4100.78	2685.17	3042.67	2438.03	3510.04	1686.36	2182.92	2092.07	2180.12	2761.49	2401.87	1501.04	1588.55	2197.86	2859.76	1099.07	2126.49	3287.89	3374.44
488			4491.73	10858.14	1601.82	4314.82	2334.46	2936.18	2478.77	1382.79	1455.88	985.16	4386.20	2993.80	1446.14	1427.20	2691.20	2688.43	1146.19	2262.03	2500.55	2450.30	2494.66	4001.89	4747.06	3879.46	2203.29	1346.53	2924.17	4835.64	2202.90	2110.83	4003.47	4612.22	2083.44	3510.05	4925.72	4021.98	2366.74	2819.47	2242.98	2068.04	1588.05	1815.38	1833.24	1628.67	1838.07	3836.54	2575.24
489			5197.44	24678.19	6647.54	4071.36	3349.08	3535.42	3484.26	2951.51	2976.81	2076.98	1195.97	2293.18	3220.96	3887.32	3871.56	2915.17	2407.64	3448.47	3788.65	1703.73	1579.69	474.99	1071.97	2301.66	2797.73	3258.18	1769.13	2506.44	2670.32	1047.54	628.28	1069.49	1396.72	1956.35	1642.11	1589.85	2311.53	2135.87	1760.46	1769.28	898.08	1926.85	2511.27	1588.41	1376.96	1448.93	815.90
490			3341.16	30977.64	5667.36	1945.11	771.06	1142.55	1159.85	834.76	980.57	1004.07	1549.92	2034.76	709.50	991.60	731.89	1167.72	1509.72	1757.13	1010.51	2005.08	862.01	1648.18	3449.14	3239.91	1471.88	1592.35	2880.84	3022.98	2466.57	2510.74	3872.46	3321.96	2230.08	2122.94	3187.00	3221.73	1759.33	2369.78	3114.10	4906.75	4068.44	2205.85	3137.61	2500.71	1919.77	3110.34	2923.43
491			3136.87	24776.53	12072.78	5509.71	8406.86	6466.79	5690.11	3628.20	5470.20	5820.90	5982.67	2690.26	2893.95	4055.01	4161.82	2762.86	1357.08	1184.34	1753.73	355.60	928.37	3820.36	4269.06	1392.94	733.70	1224.04	1481.24	1048.08	2001.53	1742.87	1060.45	1935.68	1556.67	1948.17	1759.81	1754.60	1718.50	1742.06	1800.66	490.96	1372.90	2345.01	3874.29	3496.61	5277.76	2772.76	1398.90
492			29466.89	41059.40	28128.05	25570.93	21086.77	17026.42	33843.14	27714.28	14034.29	20737.33	16600.49	20053.73	17380.80	27577.52	20252.33	12382.85	17442.41	20098.72	21261.87	12633.47	9250.97	8680.04	9552.05	14116.40	8806.88	13860.16	7292.82	5637.22	5741.37	5747.35	6917.89	4514.91	5816.71	5330.39	7324.79	6269.82	6284.33	4040.20	5590.06	2939.16	6132.29	4165.10	3881.31	3406.94	1566.39	3182.52	2490.89
493			3833.30	17985.09	5025.00	2698.45	2198.00	7460.13	6819.49	4093.23	1400.05	2578.55	2706.07	4088.84	2052.39	1283.15	1673.38	1795.23	1833.46	1264.48	1668.42	2066.28	1365.56	1706.01	2384.92	3013.90	2665.31	1845.82	1735.10	585.94	488.70	1492.93	2552.56	1228.49	1549.98	4860.60	6564.32	2423.39	2064.11	3166.00	2039.72	1153.99	1134.49	2226.45	1657.94	776.63	1548.07	1535.86	816.59
494			22018.03	50104.77	17005.04	16410.64	12094.70	11028.60	12632.20	13807.10	16309.48	16861.75	14123.01	12096.27	9697.83	11084.42	9739.89	8493.99	5291.65	2989.08	7500.17	8370.10	7427.59	7847.59	11485.16	10896.52	7410.75	8090.06	4078.72	2679.70	3968.42	4963.63	5106.40	2629.94	981.52	2530.34	2155.76	3374.53	3112.19	1406.57	2095.21	1117.42	2377.37	2843.88	3215.05	1407.75	1012.34	1074.19	843.49
495			6611.15	59050.50	18244.47	10622.02	6217.09	4601.61	4069.18	4886.52	9647.89	7622.62	5898.00	6744.85	6970.66	9177.43	4525.75	2739.40	4875.88	8550.87	8590.75	4118.01	2711.76	2621.56	5208.66	3547.56	4696.96	4706.63	4241.10	3218.91	4174.33	4875.24	5474.08	3582.78	2084.40	1114.65	2272.36	3293.45	1274.65	4592.65	4338.88	2308.18	3262.60	1856.27	2217.08	2145.04	1214.89	2715.34	2976.66
496			13705.97	38752.51	15069.19	29020.30	26028.80	17449.75	23928.43	32233.32	22904.22	18525.78	22496.12	13447.11	11907.91	20920.27	11359.74	15612.95	16291.38	11599.36	6942.59	7691.01	9000.33	10797.05	9439.02	8904.75	9562.35	12899.56	10743.01	8094.73	8035.79	10964.29	18741.47	11661.18	5452.78	8690.80	7535.46	10281.21	6514.93	3665.05	7372.03	8390.02	3317.01	2719.96	1522.79	2891.87	6018.39	4605.91	3301.40
497			13343.66	40252.35	19381.62	13077.41	11230.91	14377.66	9176.26	3967.87	8271.81	6762.55	12921.95	4900.33	6065.94	10587.87	10130.14	7182.34	8944.50	5550.43	4153.34	5347.72	5728.68	6505.14	3216.98	3580.68	7564.07	4259.49	6230.56	5245.16	2025.23	2182.82	2351.79	2001.07	2249.91	3141.13	3675.97	4249.83	3174.01	2868.43	3299.78	2954.05	2250.94	1167.52	1567.97	2041.89	1142.27	1323.65	2081.04
498			3652.75	110791.28	5629.84	1870.93	2229.61	3969.86	3809.22	4402.31	2401.07	2948.13	3070.00	1949.17	952.41	1808.16	1201.49	2726.80	4364.98	2279.82	2113.94	1132.49	1520.13	1669.88	930.17	1823.54	1572.61	923.55	1036.71	1668.81	1265.39	848.20	1344.92	3023.48	1807.77	2017.28	1156.79	1838.99	1255.01	2214.98	1987.00	4449.72	2487.91	1467.76	1603.35	2488.91	3054.07	2029.87	3869.41
499			12185.65	31169.44	22522.28	11518.17	3357.66	7229.52	8818.54	11517.78	13193.97	7432.26	7077.44	9843.53	3751.14	4212.06	3439.97	5664.51	5145.26	7079.67	3315.80	1841.01	2119.55	3306.35	4028.26	3755.07	3020.38	3674.52	3207.63	1825.82	2858.39	1763.86	2186.04	1264.74	1741.17	1577.27	2254.85	3573.69	2908.96	3481.05	3067.93	2421.37	985.84	2351.50	2696.60	1873.38	1253.67	360.25	1464.11
500			4923.20	47830.73	2269.33	750.38	1145.86	1011.85	1117.94	833.98	426.10	1266.48	1061.35	304.66	692.91	731.32	348.21	846.93	919.09	366.80	602.34	1095.57	673.95	342.43	670.93	208.55	188.57	361.92	585.90	1160.84	889.87	330.91	241.90	365.39	175.92	454.16	186.52	147.52	337.36	461.66	214.49	453.12	336.21	634.11	602.08	407.10	512.57	525.84	572.31
501			3090.10	32418.17	7514.38	6228.02	4341.57	6189.23	9718.64	5760.22	4626.90	7284.91	10376.40	5121.41	2145.71	1286.72	5271.47	5733.31	2946.82	6412.65	6135.43	3498.82	1747.16	2755.67	2097.23	4151.96	3433.04	2062.72	849.46	2613.05	1431.21	1895.46	2577.32	2191.67	1775.36	1469.12	1475.96	1572.01	1162.14	1240.71	1669.81	1247.95	2468.85	1919.79	1548.80	1570.24	1224.86	982.16	498.49
502			3542.01	13952.14	4988.87	9224.75	1676.67	3545.25	1877.40	512.33	3495.01	1834.54	2166.48	1891.22	1112.54	1228.62	1885.16	2037.98	1874.94	1293.59	803.17	2238.92	3802.22	2592.74	1576.22	1881.43	2209.78	1980.37	1811.17	2662.98	1607.65	828.73	491.13	2076.18	1616.18	754.59	676.06	1598.06	1825.83	1044.98	1001.81	1396.64	1950.58	827.81	544.56	655.14	934.30	741.07	745.93
503			4234.35	88679.83	20394.99	15154.91	11666.65	4700.95	9646.88	14689.03	14039.72	14142.73	11029.06	7251.59	11858.40	7397.95	12306.33	18725.65	11615.72	7888.36	6817.69	7772.08	4176.38	6989.09	2212.30	4990.30	7007.10	2757.03	9362.49	10808.06	4870.40	2464.64	6102.93	5979.58	2753.03	4097.50	4015.81	5012.33	4039.30	2985.59	2946.18	1696.14	1022.30	2984.83	3796.33	848.09	1493.78	1598.01	1536.53
504			12094.62	58314.67	38364.58	23630.61	15409.35	16803.13	16533.46	18417.05	16263.52	12691.91	10325.17	15772.39	9964.44	13805.05	22131.37	22454.90	21938.00	15015.13	12561.10	12333.06	12339.74	15580.95	14467.15	17099.39	12657.70	5620.65	6783.28	7062.27	7950.43	14754.22	11212.42	6299.14	14747.43	14073.17	12494.90	9526.07	5140.97	8668.98	7017.60	6042.11	2258.65	2948.15	5636.56	4573.49	3098.34	2898.28	4080.44
505			3378.52	46622.25	11761.98	10046.90	17730.50	41778.10	12553.06	5368.58	11787.57	19592.01	10930.58	3248.68	3380.17	4818.31	4618.45	4377.85	8465.04	3890.70	11317.97	12056.98	3165.76	9501.18	5444.83	7181.11	7000.54	12508.98	6135.56	15735.33	7501.02	4260.59	3559.79	3273.01	4680.49	4935.01	4210.96	4028.91	7524.60	7479.27	4126.00	2989.62	4355.91	2097.62	2887.14	2541.01	2551.51	2338.90	3135.95
506			6942.57	43983.19	17890.68	23758.58	26066.74	14435.06	23555.55	14195.89	21204.51	29937.44	23495.00	12222.23	20386.32	28850.76	9987.98	16321.50	15620.66	12417.91	19979.83	13296.58	7693.05	4987.67	7168.09	7251.50	11623.88	7458.23	5314.09	3977.18	4103.72	5334.75	4923.84	3500.43	8342.29	7767.88	2550.08	2368.28	2446.19	3424.17	3237.88	3795.99	3564.49	5378.18	3227.49	2509.90	3319.33	3544.31	1840.73
507			7161.21	22459.26	21781.33	14842.38	10628.13	6970.52	11930.13	8051.26	13632.67	10410.58	8238.17	10467.21	6979.31	12176.18	7548.69	5053.85	3629.57	4985.52	8352.25	7773.66	8818.53	5601.28	5852.61	5207.85	9466.29	2944.55	2282.05	2744.70	2668.79	2961.81	2963.03	3257.61	4070.28	2099.25	2775.85	1366.37	2439.02	2843.77	821.25	3095.88	5028.15	1709.54	1546.53	1744.76	1047.39	1177.56	1509.78
508			9426.72	38599.17	19044.67	23397.44	15033.24	11626.49	18597.64	16492.95	15349.33	9594.38	18867.40	18639.32	5369.86	4052.70	9423.69	8037.26	3228.62	4863.95	7051.44	5132.58	7778.05	8642.42	5087.69	2950.96	4324.70	7360.53	4479.53	2910.55	4236.82	5295.29	6863.48	1819.99	6960.41	8377.12	4820.46	2948.52	1329.02	3386.11	4006.34	3106.40	2295.08	1466.73	2699.91	2068.34	2585.23	1871.30	2083.07
509			8178.89	29047.53	44151.60	35495.42	19570.52	22814.33	25594.93	24176.88	15364.93	30701.49	27224.06	9898.82	10399.91	7902.37	4958.81	15898.63	20742.86	8855.12	3229.68	2055.30	3550.10	3062.68	6264.55	7369.58	6918.44	5135.67	5683.51	5930.42	3159.92	4608.83	2748.06	3505.83	2793.98	2997.13	3524.30	1526.69	1737.55	1560.68	1477.83	1818.64	4436.00	3565.98	1057.72	520.13	769.78	2781.79	1282.19
510			5629.62	88151.80	41841.06	11898.75	17067.94	33236.52	42645.33	28139.49	34881.32	30122.18	15230.90	14263.85	21671.17	21024.66	22006.23	12056.02	12057.68	20295.66	10486.59	25092.81	21793.23	16674.93	17981.59	5406.68	7644.27	9878.00	13259.79	8613.99	7271.53	6663.46	9501.09	11424.16	9247.40	9346.72	8240.71	8700.96	12120.79	5462.99	2538.50	2358.84	4200.41	7510.92	3701.22	5779.64	8527.13	8942.68	3110.94
511			20103.49	107468.84	27086.55	45784.13	73668.12	80793.56	20245.55	37565.39	41926.22	34618.03	31674.47	27570.15	28869.55	28193.25	24242.06	20161.62	38728.78	25442.90	6928.77	27546.50	51383.71	13550.27	12141.68	6417.94	9298.83	18590.16	8175.26	8433.16	12140.84	9322.22	6913.60	6267.16	4435.92	10221.98	5691.86	7034.09	9639.96	7642.29	8309.29	4959.79	4599.56	3115.21	3670.44	9309.62	9962.44	4198.84	3154.78
512			7673.87	29492.45	18056.01	13867.47	22705.54	23114.16	7310.54	4404.52	7339.35	5754.83	5935.29	6465.88	3845.82	1706.36	4424.14	6209.80	7478.95	6545.29	8914.37	4284.50	4084.25	8754.76	2236.69	6436.28	5036.95	2651.43	3520.22	2209.76	2890.54	2276.34	4679.59	5649.08	2236.58	1489.65	2864.08	2323.50	2090.41	2110.65	1750.47	1941.68	2131.89	2315.58	2533.11	1773.12	1098.46	2290.29	3187.40
513			2766.14	48493.67	36077.17	26077.26	22693.60	18261.63	8640.98	9703.79	7409.53	7392.37	26262.48	26795.72	10047.94	8586.01	8922.99	5555.28	13988.60	28934.37	21063.16	7313.59	14832.42	31026.33	25050.62	11483.74	9804.16	6029.19	4381.32	5153.03	2432.51	1883.64	4392.52	2759.56	1356.63	1652.73	2520.23	4893.41	4338.33	6271.33	4458.58	2213.88	1647.47	6547.38	8288.16	5290.61	2636.62	1313.47	4589.14
514			12118.77	65485.10	104768.15	42693.80	15946.29	26263.73	31543.46	20165.45	43802.31	58868.94	24098.62	23829.55	37687.79	65711.92	41821.00	38881.75	39466.04	32796.14	20265.68	30468.33	30758.53	35356.41	19349.85	14206.54	28800.20	43701.81	43764.13	42504.53	27900.73	40542.86	17129.80	8367.76	23442.71	43028.25	29659.19	24304.52	16921.03	21137.03	22634.11	14471.45	12338.97	9641.03	7633.25	17361.95	21232.30	9704.35	8564.67
515			5012.97	30849.41	12982.79	13695.33	10876.79	10147.67	7546.01	6700.18	8417.93	9976.90	7823.40	5482.63	6910.52	5702.56	4487.77	4885.45	4671.66	3921.73	6678.96	10795.68	7895.40	6672.45	5864.96	10199.03	7826.32	7727.76	6662.75	6948.42	5369.41	5696.28	6785.48	5491.01	7131.00	5512.92	2868.65	3590.80	3383.44	2414.93	3884.44	4191.93	4499.14	4324.37	2640.91	4065.84	7395.10	6749.05	4887.95
516			5968.55	14118.38	4847.83	2079.66	4405.36	4950.57	4114.25	2387.36	1949.02	3562.83	4081.35	3609.00	3072.22	2211.85	1738.29	2227.07	1923.42	1846.92	3183.35	3222.73	3522.89	2151.07	739.83	1501.78	1370.54	1128.89	2356.41	1460.27	1191.58	1391.20	1503.12	2689.71	1287.59	1580.25	2238.84	1454.26	1349.19	1055.36	1215.97	1716.11	1252.22	865.32	831.31	1517.72	2119.50	993.12	811.09
517			31004.27	71998.99	36242.39	26014.20	16038.74	14447.69	19230.51	20933.05	18826.82	13266.52	12114.08	19760.96	13169.42	13401.86	16357.29	18676.71	30144.44	23804.47	12220.37	23368.21	9214.22	7853.26	7178.61	7047.13	14847.97	19232.15	14240.80	8624.69	9357.55	12453.61	14330.58	12991.64	12278.88	8617.22	6907.57	6302.70	5739.87	7065.45	5566.49	2789.53	13521.81	9336.35	6755.13	9465.93	10072.88	6721.39	6583.16
518			5897.96	54018.27	13409.88	6534.86	10102.82	6283.22	11811.86	8255.32	6043.46	13250.39	8632.22	3574.39	3147.45	3267.97	5508.71	2354.78	2066.69	3338.21	6268.73	4128.21	2807.56	1816.26	1739.59	1966.51	3144.46	3859.22	5131.21	2384.64	1353.25	2871.05	4238.42	3317.64	4053.14	1591.91	2661.50	2435.55	1060.71	932.67	3740.32	4080.27	1478.75	1638.39	1513.70	1037.87	1181.43	1387.96	2733.36
519			16405.62	94461.46	87396.82	49765.97	6540.97	9822.08	10144.51	10960.74	6733.76	7473.72	9720.14	11322.44	9290.93	8795.74	6078.01	6296.87	8966.92	5744.55	11835.41	6385.50	5323.47	6428.09	7612.19	3923.20	2954.06	6446.62	5794.83	4394.22	2996.83	1765.38	3237.79	1897.99	4858.14	5893.80	2143.24	1620.35	3070.55	3420.59	2464.01	4804.39	3047.76	2694.01	2887.99	2502.79	2358.03	2817.06	3548.45
520			7433.28	78976.47	15543.33	18373.54	10440.23	7226.62	5192.75	3179.26	3297.99	5792.06	6908.16	3007.42	1915.82	3196.19	2784.29	1313.78	3408.32	6818.82	2849.92	2577.02	7303.69	6387.39	5254.96	4903.25	2962.84	4132.14	2244.11	3206.95	2507.43	2138.94	2371.26	1698.80	1530.11	1298.71	1124.07	1983.88	1292.48	1121.85	2078.28	1677.24	2517.21	725.86	615.31	1478.36	1171.88	976.49	666.10
521			37238.13	108020.82	46399.73	47438.96	35914.67	28642.41	15096.78	35236.13	57020.14	44093.96	24011.09	15514.84	29323.85	20037.24	24337.32	26331.99	19998.34	14332.16	16961.04	15902.16	19193.25	14447.08	8879.77	18447.56	10591.12	11754.96	16510.54	19221.20	10129.93	6097.37	10715.46	12380.82	8978.32	6393.55	7534.59	5744.09	2554.85	7212.39	8646.11	7132.69	6856.02	12360.29	4638.99	3753.14	7220.22	5497.41	1731.06
522			14709.91	101664.31	27858.97	9770.23	8575.20	9732.43	7514.64	15235.35	13428.88	14426.60	7521.48	6740.00	1382.10	7606.76	5239.96	7160.43	5371.36	4968.50	4423.59	6351.60	4351.13	5757.92	3962.91	4437.56	4299.07	4898.40	5025.44	3004.86	2266.68	2331.83	3610.18	919.76	1315.15	1195.66	2274.92	1652.51	1266.02	1377.72	1507.37	4055.43	4131.99	2587.54	1529.99	846.11	740.28	1603.93	1055.68
523			22102.35	68368.19	21332.80	20700.59	16090.40	14371.71	13833.17	9412.33	15635.05	16685.68	7349.49	9125.82	13273.89	11529.29	5133.22	7504.33	10101.58	6739.01	7297.06	6584.67	10218.43	5387.62	4246.58	4379.80	4290.46	5813.15	8461.70	12734.96	18080.98	8363.28	6997.58	7127.15	6981.71	1958.16	4144.40	6908.19	4982.69	3689.19	3504.65	3389.64	2696.60	1133.88	1467.67	1994.99	2149.62	3153.85	2756.57
524			15429.92	100733.76	29189.87	6123.53	24753.73	46255.87	49615.23	16880.11	7542.78	12974.57	7754.09	10600.02	14585.83	6266.85	7213.46	8785.26	8113.01	8156.26	6092.90	7172.22	15593.78	12219.36	15178.75	19495.12	10279.06	5143.58	5545.65	12526.54	9915.25	1974.94	3921.37	4671.86	3135.02	6679.32	9635.71	11263.28	3868.66	1346.45	5227.87	2647.16	2186.08	2394.46	2335.74	2354.67	2987.33	2738.45	1995.73
525			9174.02	186669.95	13165.01	12184.88	16613.96	22640.62	31049.77	28039.25	27540.60	15309.91	10809.18	14711.18	23746.04	8601.39	6545.59	18065.75	15639.17	11224.60	5970.80	7225.04	6293.14	2488.88	2165.15	6438.29	12950.00	8251.67	6314.16	9043.32	4683.30	3310.57	5332.42	8535.90	10942.56	9649.92	7027.12	2303.17	4694.53	4730.27	3162.30	3544.34	3220.65	3971.01	5976.83	6135.82	4404.27	9344.22	4717.16
526			6995.10	39123.69	9015.73	6362.32	3670.60	4799.89	4384.42	6321.84	2901.30	2157.62	3706.08	3059.21	2812.99	2862.17	3410.78	4948.42	1730.90	2645.51	5082.17	5516.87	2735.92	5733.49	6303.04	2456.57	2858.93	2561.89	2475.73	5632.23	4984.40	4047.53	2651.79	2371.37	4561.21	8973.64	6536.85	2931.94	3078.16	4096.06	2819.58	2079.19	3879.59	3633.32	1785.97	1927.43	1832.46	877.31	909.32
527			7105.36	23861.13	5989.16	1613.18	5923.19	2665.48	1639.66	1131.40	1571.95	1183.35	688.50	932.84	1425.37	1488.85	2686.15	2545.85	1227.80	1059.79	1240.79	1306.33	2567.18	1784.08	1718.80	813.58	1127.93	1138.37	896.80	977.54	1145.01	1016.29	1116.45	1209.89	881.72	698.98	1030.46	1402.05	1398.33	550.73	846.44	729.20	425.60	960.62	1334.87	693.20	1032.95	776.67	540.00
528			4493.45	29302.39	2475.30	3088.59	4412.90	3719.95	7615.72	8878.35	7842.12	7431.53	7802.00	3442.09	3929.92	2621.09	6670.78	3719.28	1676.09	2909.88	2043.75	4678.09	4620.67	2218.63	1909.44	1968.40	2758.91	2570.19	1761.65	768.48	2221.98	2507.71	2452.14	1940.74	1913.33	897.07	1002.05	1030.77	872.26	549.32	1354.28	1845.01	2126.48	965.56	809.61	937.83	860.24	671.43	665.22
529			4432.41	56022.76	13685.88	14364.78	7812.55	5063.34	9264.66	11633.78	12159.51	10744.26	7462.99	2669.29	6215.21	9398.74	5829.36	4747.46	3784.97	3336.91	3815.24	4150.09	1852.19	3152.61	3990.56	2948.24	3200.44	4492.04	4354.84	4890.73	3034.26	2229.43	1630.61	872.26	1884.25	2813.02	1692.61	2323.73	2223.80	1853.06	1169.36	866.53	1014.99	1152.57	2774.88	1369.27	1428.10	1271.92	1023.40
530			5027.75	78609.36	15401.85	9762.33	11254.70	9602.36	12150.09	14236.02	5052.00	2499.30	3920.29	2862.78	2547.87	2974.73	5822.59	1803.27	4550.79	1684.39	2697.98	2251.63	6509.26	2879.04	3161.39	2368.64	2775.37	3907.14	2286.86	1130.77	1429.26	1150.46	1967.44	2857.95	2327.17	2512.14	1057.11	415.83	586.55	1293.49	1433.54	3945.08	2792.48	1044.82	1792.69	1906.19	1376.89	1214.16	1566.33
531			14404.75	139774.17	25280.42	22015.28	11389.22	9780.11	11902.88	21739.36	23143.66	24140.15	15421.93	26659.17	34913.26	24137.60	16464.24	16545.27	19168.30	10180.24	22174.44	13074.29	11152.00	6445.99	9474.46	8501.93	5809.26	5001.25	5034.74	8258.54	5573.13	6258.02	4016.65	4037.94	5978.31	7701.88	5625.47	7451.25	5694.49	7691.96	4728.93	3289.06	2248.26	4255.21	6193.88	3950.16	3883.43	3455.96	3773.13
532			4504.14	52620.09	17623.25	4587.47	8969.73	6190.64	8214.68	14812.71	10818.87	7557.17	5159.26	5714.52	4921.22	1589.94	1971.32	4270.75	3872.17	3941.69	3410.27	2293.30	2818.18	1653.21	2679.44	5991.72	4376.62	4421.70	3067.46	1929.61	3297.45	2905.10	3892.55	2219.23	2188.99	1553.95	1245.43	2348.66	1905.89	2626.20	2342.81	2456.14	2415.32	1501.21	1290.25	4779.52	2177.63	996.45	1654.57
533			5541.47	16267.03	2215.68	5060.61	1898.67	1658.93	1697.00	2782.78	1782.43	1900.31	1777.14	1975.72	1910.59	1517.15	1264.86	1291.82	1944.17	1949.41	1032.42	1402.73	1004.93	1205.51	1578.36	899.10	855.94	583.60	1518.99	1317.75	763.30	606.58	987.42	1403.54	1042.97	732.53	486.04	560.28	662.10	729.91	479.01	343.59	248.51	235.77	117.39	252.78	406.72	531.25	183.64
534			2877.14	15882.22	1990.94	3982.48	2529.25	886.53	1293.69	1119.32	1198.33	1229.34	1424.70	1070.35	1322.69	1898.83	1543.73	2369.74	3542.25	1982.58	1583.72	512.44	528.39	2634.99	2399.69	1367.60	1282.11	1114.61	1750.68	2102.45	1121.42	1087.39	721.55	730.77	735.52	1138.56	2045.62	1726.56	1652.12	1275.67	1027.08	972.44	861.41	553.53	694.68	1193.32	1089.15	640.29	520.90
535			7004.25	88774.58	5920.20	5659.37	2969.48	3826.29	5149.13	4571.41	6062.77	10249.32	6087.54	2990.92	3425.85	1613.15	2568.79	6620.50	5080.12	2387.30	3243.67	3391.89	6446.09	4271.68	7383.59	4633.99	1239.41	2013.40	2019.32	4391.97	3050.93	3134.71	2537.54	2966.20	1714.84	2337.99	2561.61	3603.12	4307.91	3699.54	3087.98	3431.13	2389.65	3756.56	2414.92	1602.28	2381.74	2330.19	3097.36
536			41966.36	5798041.00	117001.97	34200.89	23650.91	46548.18	11707.09	20294.23	22215.31	17238.18	30979.98	36603.30	31952.35	6947.18	13986.93	13030.13	17088.49	17437.61	17031.76	10131.31	9177.72	8952.49	13131.99	8820.37	9270.78	7166.53	18806.75	18922.08	17085.95	5960.79	6816.22	10956.89	5232.54	9332.58	6581.03	4818.70	3229.78	5596.11	3800.50	4623.16	4364.51	6720.02	2472.47	1563.68	4863.54	3991.13	3560.47
537			6629.08	220824.07	19541.15	8292.80	3693.69	5864.99	5270.33	8764.81	5077.87	10486.83	10440.93	6321.31	9101.59	6783.30	8645.36	3953.24	3234.15	4306.10	6456.88	4950.36	5475.26	3843.20	5193.32	4634.57	3126.88	3275.59	3677.97	4645.47	3384.07	2616.83	2588.19	5456.23	3965.79	2935.71	2498.99	3818.00	4766.16	4397.53	2402.88	1777.04	1889.18	1708.46	1520.25	2969.69	3330.13	1967.52	1429.16
538			8398.73	67912.17	3844.13	3624.67	2636.30	1534.88	4955.88	4467.34	4090.94	6600.35	4872.08	3076.63	3675.69	3027.52	4263.46	8300.09	4457.65	4128.32	3016.70	2956.86	4932.88	2392.35	1931.27	840.29	2423.63	3100.36	3026.94	2792.51	1279.32	1362.91	785.00	918.86	942.44	1032.78	1061.64	1345.74	805.02	639.12	1159.11	668.73	858.15	525.52	882.17	1064.60	685.41	402.44	354.70
539			3285.84	16573.37	10490.72	7569.47	4947.51	5742.65	5138.26	6941.91	3243.73	4426.32	5079.37	7445.34	4165.53	6129.76	5084.44	2467.92	4966.68	3454.54	5319.74	6145.41	4704.27	3265.01	1971.00	2183.19	1828.05	3471.76	2745.97	1842.64	795.03	1081.30	1492.71	761.79	978.73	662.95	1111.02	654.63	649.22	296.67	464.89	250.76	579.64	718.77	387.18	278.35	866.54	736.80	417.76
540			34472.89	236559.32	29514.60	17860.27	11366.69	3822.00	7325.84	17395.63	21396.59	13499.86	6468.51	8237.65	8219.66	5922.97	8296.06	7493.93	3355.05	1704.68	1716.91	2828.84	11235.12	7537.25	4890.35	8201.39	6479.11	4641.24	4771.40	4704.75	3262.70	3135.64	3355.92	1426.25	5632.21	1979.29	2627.09	1283.63	2212.29	1535.62	3216.04	1658.45	2031.34	875.28	1513.41	1580.83	1470.32	1379.31	969.84
541			38493.87	150517.67	94991.94	39527.89	71648.44	49076.78	23980.49	29356.05	34699.23	19118.57	18375.41	21683.91	14121.66	17487.24	15861.62	14874.97	24658.01	17724.34	9819.23	21521.56	18794.45	12952.86	9432.77	8733.38	11324.13	5934.39	8549.12	8537.35	6498.96	6652.28	8143.39	8715.82	4540.42	3861.44	4286.68	4440.71	5414.66	5527.05	5811.87	5402.29	5440.79	4678.03	4139.10	3428.65	1933.24	3394.38	3479.18
542			3158.02	24535.57	2976.30	3533.33	3491.54	1235.42	1360.60	1797.76	886.15	1448.17	1365.42	1829.01	3424.14	1026.11	701.19	900.02	1152.23	384.51	617.47	754.80	1891.08	898.45	748.64	914.38	1254.95	695.59	403.13	1006.03	862.42	1277.51	580.08	288.01	585.08	597.57	373.58	490.14	628.99	300.14	250.35	510.34	467.88	633.76	212.40	698.07	937.49	711.90	698.12
543			18727.71	36114.96	32688.78	27364.11	19049.91	22534.41	20909.50	8784.50	10167.37	17509.79	26521.87	23783.82	15212.95	10892.00	12677.10	9446.83	4451.62	8413.23	9748.25	5803.89	9519.14	10922.91	9072.09	5981.38	6372.95	7118.12	4741.94	5086.22	4619.80	4805.00	2187.06	3330.19	4041.89	2092.31	3531.55	5150.58	2597.41	1256.02	2167.53	1772.02	3280.79	2224.61	1793.83	2105.98	3365.05	1864.90	1489.42
544			22298.60	77325.11	55009.52	15042.73	15824.65	17837.08	7141.88	18370.16	16845.76	32305.05	24487.44	10687.25	17532.54	27322.42	11146.08	9396.19	9769.77	18695.11	10746.19	5630.32	9999.92	6901.64	12209.02	13100.64	6475.32	9857.38	10468.90	5282.12	4946.10	7446.52	4883.44	2676.07	10085.99	6872.31	7592.80	4308.46	4430.51	1666.96	3048.61	4827.04	2631.16	2782.01	3342.40	2387.27	3717.56	2265.02	987.85
545			7713.30	16828.48	5181.69	4853.64	1725.59	1493.95	1295.85	966.55	1725.79	2963.83	3365.33	1663.56	1195.06	1747.37	2557.08	2260.33	1442.18	2423.53	2981.53	1630.08	1070.68	1028.31	839.90	816.30	1221.03	1267.16	897.70	1231.17	512.79	796.39	599.30	631.49	726.90	743.81	611.58	500.97	495.41	406.69	361.02	389.33	285.20	406.53	243.00	399.71	340.55	221.22	402.53
546			76348.38	185361.67	93507.64	107021.64	77513.39	51449.17	62373.22	31025.54	64855.84	81506.93	72496.53	40897.28	58338.65	60547.11	34319.69	50918.56	43582.23	25724.64	26449.71	28440.57	34099.60	39336.30	35353.58	39974.48	25248.50	20408.88	21073.75	35069.15	15394.48	14815.14	18009.96	17031.80	16309.55	5376.09	9498.20	7783.26	12876.14	12458.03	12120.70	9586.53	15615.33	12007.14	9397.07	4894.06	8523.78	10120.88	7235.56
547			13235.13	85800.51	22207.88	19123.23	17972.18	10305.04	15048.33	16061.61	13762.26	5095.68	6634.20	6882.66	14139.61	6392.51	12145.21	11065.85	6886.35	5748.14	7001.29	5060.78	2034.04	1930.43	3798.13	4246.24	6776.38	6164.16	3440.28	4676.96	3869.85	4191.14	4243.32	3598.47	6446.99	3764.20	2273.30	3780.77	5649.69	1987.33	3523.93	2291.34	3193.36	3375.94	3991.47	2613.69	1540.89	2053.79	3412.72
548			18760.84	71332.81	16573.08	16370.91	9107.35	4847.76	9746.30	3886.66	4545.71	9441.15	10426.03	6337.35	4314.81	4389.48	5129.20	3221.17	3840.33	6629.94	5046.73	4729.89	4110.30	4442.72	3183.00	4313.41	6642.01	2970.92	2870.70	3837.35	3985.61	4760.37	3952.64	5766.61	6403.58	6037.77	6603.94	3740.58	2340.16	3133.31	2935.28	3199.89	3849.13	3570.03	4143.84	3767.01	5611.36	3288.99	1894.76
549			2374.95	36472.40	10594.21	10398.18	6886.01	7915.44	8106.43	11031.11	5749.97	3287.46	6612.13	8199.74	5883.70	5237.09	3681.00	3369.63	5133.62	4724.09	4864.65	5920.41	6057.83	2960.31	3221.71	1848.92	3149.81	2040.17	2228.73	3757.88	5247.74	6924.79	6600.07	2712.12	3323.33	5778.71	3950.51	3265.22	3672.47	4945.29	7981.08	3322.91	2644.51	2039.82	3674.61	4215.14	4112.91	1693.93	2261.97
550			6191.11	56596.21	29130.97	40643.37	43243.17	29650.95	10994.23	16224.42	9058.70	11299.82	8833.11	6869.14	12662.68	19452.14	8489.37	8976.98	5432.80	28641.64	37481.57	37660.81	20216.81	8510.23	7005.48	5336.39	4364.38	5962.56	6519.97	4321.59	6485.33	6423.78	8640.50	4883.04	5128.41	3717.32	10375.20	9899.37	5688.80	6001.48	3347.55	5139.88	4595.66	7019.62	6616.51	6496.83	5087.61	2928.26	4947.59
551			17370.80	121485.69	25239.90	9708.48	11379.33	13453.65	5351.68	10316.46	13655.68	8963.26	4279.37	3875.06	4301.91	8159.50	9583.70	12176.85	17395.59	5808.13	3602.29	5441.15	2308.82	9396.62	4471.92	6520.36	6016.16	2112.75	2773.57	3281.23	3733.57	4795.70	7945.59	6811.24	2668.09	4947.98	2893.46	6132.20	8163.62	2991.64	1856.33	2153.26	3372.67	1777.48	3231.83	3596.47	1322.21	2033.66	1606.95
552			11819.37	56913.20	8680.57	6320.60	2675.66	2868.02	1429.41	3007.95	3545.74	2302.88	1589.40	1903.48	1362.03	1478.99	1184.36	1099.82	732.55	728.11	1200.94	1031.44	1126.75	1144.09	658.98	617.34	427.31	438.10	654.17	616.05	298.15	296.28	337.76	371.71	341.80	149.79	114.60	173.24	181.65	242.51	264.00	177.81	267.53	143.47	151.28	211.90	220.87	155.11	171.08
553			6327.69	23889.33	4545.32	5456.25	3605.99	3856.58	3974.38	2147.79	2698.18	1855.12	587.89	676.84	2311.39	2401.58	893.71	1201.94	1281.64	1329.10	1688.09	2616.37	3129.94	1781.58	1319.86	1652.94	1358.22	2402.18	3157.46	776.71	717.07	1819.28	1537.99	1489.45	1632.72	962.13	508.11	540.63	884.90	477.84	521.89	579.97	559.93	326.81	323.90	469.76	540.85	481.66	551.10
554			2577.76	81407.09	2050.57	2980.96	4442.55	4005.40	2566.05	3494.75	3914.60	3588.24	2936.44	2564.13	2758.07	2236.74	1062.08	1949.78	2550.91	1652.85	1296.79	1628.58	3524.32	1542.61	1500.48	954.32	667.60	732.97	2341.19	1513.38	1067.14	1433.40	1864.30	614.90	589.39	979.31	839.67	743.06	1331.81	1082.83	798.88	560.31	870.13	772.42	631.23	337.81	718.84	613.46	500.20
555			5326.97	40149.33	1735.53	4625.99	1844.01	1008.97	1151.41	1814.96	1926.97	1932.78	2123.56	1942.43	1857.89	858.56	634.19	497.00	1230.30	909.23	1407.22	1099.11	1566.16	438.43	473.14	559.95	800.42	897.61	643.22	529.85	639.90	813.36	428.87	481.73	933.23	621.01	287.77	469.98	1244.10	1248.97	941.20	771.63	490.70	315.45	605.71	507.35	538.50	528.69	449.26
556			9915.66	118130.46	7589.34	20094.93	25498.77	15814.17	11344.49	6764.42	3863.38	3314.37	5099.00	12619.50	14140.65	7441.75	3952.91	9324.85	9183.87	10260.89	6050.70	5302.79	1307.99	3266.31	3970.36	5333.34	7074.41	5113.93	7362.92	7022.63	4795.60	1502.67	5616.49	4819.24	2697.80	3983.11	3976.08	2921.30	1880.99	3247.50	3330.43	1935.97	2256.45	1808.68	1624.16	2060.96	2127.20	778.00	1959.15
557			11383.48	34207.80	5839.15	7848.97	3722.73	8724.89	5775.11	1049.53	883.72	538.23	1169.36	2069.00	5507.11	4436.92	1788.27	1298.78	1315.63	2194.60	2029.03	1951.73	2886.90	3025.06	1460.69	2171.10	673.66	927.29	2055.42	1420.87	1434.90	1271.96	1362.55	1362.85	919.61	594.43	1073.35	1128.27	825.34	285.11	488.04	625.16	671.85	1304.94	1334.82	868.39	399.86	264.12	227.07
558			5116.52	52417.50	11750.28	6116.84	3902.99	3624.21	2294.31	2689.48	2082.12	1039.28	1214.69	1470.77	1333.30	2332.98	1483.14	2803.06	986.07	898.13	780.26	1718.90	591.19	689.01	1554.45	1705.83	997.48	342.89	797.01	411.75	720.59	1123.32	484.59	391.86	308.00	1069.11	575.98	696.23	553.70	295.79	200.94	145.04	420.33	565.82	299.57	638.03	390.83	638.40	630.19
559			7218.64	83045.34	2228.88	1407.94	1007.92	934.09	847.04	1411.59	2827.82	2623.90	2785.51	844.06	1063.92	1589.87	1167.91	1384.73	766.90	1675.62	1583.32	852.94	1047.42	1562.81	1400.43	962.27	1645.23	1528.63	1062.24	394.22	625.46	749.86	1179.66	1181.05	1342.76	1292.20	1029.54	689.68	568.26	437.60	792.34	1176.14	668.98	406.02	760.94	602.57	526.03	491.01	1176.08
560			6820.48	70615.47	1699.17	5487.87	9734.42	10821.18	5665.82	2840.99	1155.83	5080.36	5103.66	6920.98	1637.49	2961.91	7345.39	5958.68	7582.58	6657.58	6963.58	4565.17	2189.75	1205.75	3090.39	5349.43	3060.47	2392.67	4109.81	2863.89	1899.93	3593.94	2996.52	5729.21	7183.63	4410.91	1361.51	2533.71	1577.87	725.56	2973.81	3982.13	2559.16	2259.98	2502.91	1319.40	1869.56	5010.37	5799.91
561			8423.74	187556.50	12014.28	4354.36	6433.82	4401.75	5879.16	8025.61	4896.26	4386.65	9885.98	3801.34	3230.66	6631.55	5167.00	6684.28	2752.73	5432.02	4427.22	6988.09	1863.59	3638.85	4020.64	2939.42	1375.52	2150.33	1559.37	2635.56	7090.51	3186.85	3657.42	3657.73	2118.91	664.48	1922.97	2799.49	2695.60	2637.65	1270.78	1437.55	1615.80	1082.13	1340.71	646.12	924.61	1273.38	1667.24
562			11232.24	101400.35	17468.91	4674.86	7869.00	11921.69	7653.82	11915.88	13829.76	9840.81	8156.46	4780.88	3205.11	6542.64	3968.85	1340.58	1952.36	1764.48	1667.11	1821.79	1049.11	2574.94	3132.40	2085.41	2714.21	2191.21	1852.80	1636.36	1734.52	1587.10	2069.08	686.08	815.44	1381.26	1003.29	1062.88	656.26	379.58	769.26	483.62	745.63	966.34	763.97	464.66	190.87	261.89	428.33
563			9413.37	61853.80	8123.75	3381.63	3190.75	2682.78	2631.57	1074.15	3537.36	2203.48	1818.13	1756.30	2349.36	2218.61	2022.37	1786.32	1620.86	1610.02	1314.65	2133.60	2924.70	717.67	851.05	647.55	1020.01	1121.96	696.75	1377.02	930.31	544.10	568.83	557.80	490.76	562.44	587.61	623.88	927.70	1486.66	699.02	716.19	927.03	488.66	171.00	409.31	330.22	201.09	486.22
564			3008.18	104671.91	4149.72	839.94	2064.23	6493.81	2403.07	2364.40	2749.40	1804.66	1519.45	2234.14	1253.44	1234.02	1022.81	1369.68	1668.65	647.03	481.29	702.29	771.41	1198.57	786.58	825.81	712.22	429.30	992.30	1250.75	798.36	778.65	494.15	792.35	1766.49	1812.66	1055.66	739.76	496.52	456.06	351.55	378.90	634.59	1021.67	401.62	299.18	688.28	501.93	227.91
565			2123.25	160593.25	20013.44	18728.37	9929.32	2203.92	2871.14	6422.16	3214.65	3093.68	5283.37	3226.72	2770.60	3128.01	1675.56	3690.84	2821.45	2452.78	5639.07	3547.13	2586.34	2697.53	5024.68	4990.80	2506.88	2318.07	3616.60	3907.86	2273.21	1967.98	4478.70	4550.28	4874.64	3926.86	4655.83	5755.15	2741.11	2300.94	1873.76	1793.34	2200.26	1358.04	1501.23	1524.48	1109.48	1527.88	1174.63
566			5882.56	410999.81	4883.26	257.95	1724.62	1388.72	1146.68	589.81	490.54	425.56	562.79	279.03	353.32	440.17	294.62	325.20	489.16	500.59	477.80	1319.54	859.37	296.19	159.63	94.26	228.28	284.62	165.58	553.57	394.93	168.67	402.50	401.05	399.72	175.10	349.81	395.35	415.88	278.44	401.20	371.37	472.77	283.55	278.52	352.94	194.03	136.10	109.75
567			4580.92	153860.92	22459.91	11863.33	8589.92	1231.48	8261.92	7352.73	6203.68	8702.54	4437.10	3761.43	2967.33	3877.32	6954.05	7607.99	6566.04	3574.30	2056.22	3727.47	2765.02	3973.13	4970.47	2687.57	2304.95	2284.11	1840.08	2128.95	3230.06	5026.57	3479.14	2865.97	1711.94	2913.53	3816.79	2078.16	1936.01	2371.94	1244.26	1448.05	527.58	385.13	1160.80	1488.92	2138.91	2589.56	1342.59
568			7712.79	133233.85	9153.23	3574.31	3924.44	4985.95	3604.15	8641.89	9860.00	2524.99	3548.01	2633.74	2076.74	3089.70	5126.82	4115.68	10186.19	7476.48	1792.14	1467.92	4519.24	4649.63	5587.11	4993.01	2152.40	2535.14	4701.98	2791.92	3309.22	2924.23	2850.01	818.04	543.19	979.03	760.43	1053.86	1647.47	746.76	1140.89	1849.91	2500.42	1516.67	1464.59	539.85	821.35	1319.97	887.46
569			6730.07	62175.48	29851.02	42169.76	28617.12	38354.02	15541.41	16752.89	26293.51	17172.83	33632.02	33435.50	36459.67	20880.61	31827.88	21111.37	11669.37	14908.51	11219.56	9309.64	18054.05	19806.15	29437.86	24652.77	20143.10	17931.87	15860.72	17332.78	18266.61	14619.56	13232.76	11204.83	18588.23	14478.88	6266.95	6847.85	5229.21	3425.27	4221.71	8571.84	7862.05	4849.95	5634.78	8338.05	4830.93	3892.08	4644.72
570			7195.48	84393.50	4897.93	1108.56	4873.21	972.31	2392.85	1691.43	1810.12	3912.16	1904.67	1629.24	5192.72	1523.03	2123.18	1594.76	1973.29	3423.44	1493.86	2498.88	3159.14	2914.15	2175.43	3241.04	2518.79	2916.65	1228.85	2463.12	1879.69	761.75	765.61	1100.35	2096.12	3047.63	4441.61	2756.46	1427.19	1794.26	1336.91	601.71	2426.62	2071.63	889.48	561.51	459.15	1725.92	1111.11
571			46257.37	154587.39	36305.78	39658.21	22855.63	13727.22	22526.03	9356.32	20682.12	23963.73	28122.16	10760.72	4436.27	10056.40	16423.58	13516.81	15077.04	7564.21	9357.53	10482.49	10599.02	15530.16	7656.61	7457.38	3578.78	4751.95	15433.46	12578.64	3656.03	8776.86	5815.19	5609.01	3706.34	4518.09	3553.56	4716.00	5307.09	3425.47	5699.10	3294.11	3681.57	7026.17	1960.84	2336.34	4215.61	1813.84	3216.45
572			2767.58	22153.06	2130.28	1968.12	1509.34	1404.30	747.86	1423.06	2238.01	1865.71	2931.55	2408.89	1389.60	883.98	1332.43	2049.49	2539.55	1091.02	1343.96	705.31	847.69	698.55	828.78	1432.71	922.13	948.28	577.05	536.52	545.60	636.72	625.49	934.53	1041.13	951.69	1657.71	1654.13	940.19	863.54	1147.91	1034.73	362.64	518.16	761.37	798.78	661.20	490.04	769.63
573			11254.90	89792.68	32544.84	20683.00	26187.91	11774.37	7623.45	8889.59	15817.90	13748.23	11039.73	17304.93	9483.64	13313.86	20197.50	22533.12	19982.04	10990.18	7424.69	8718.11	10716.87	10814.06	23574.05	14288.25	15492.82	10072.27	8593.37	9384.16	7409.75	3479.59	5641.95	8646.57	8240.00	8462.23	9793.02	9439.66	7025.54	7414.79	4372.73	3569.05	5226.25	5016.32	2010.50	2031.75	3705.64	1549.26	2004.39
574			8827.69	74381.91	2672.60	1599.76	2127.53	1824.21	703.25	511.57	1537.66	1012.19	701.60	998.34	876.61	613.85	2234.44	2787.44	2255.96	899.50	1370.04	2611.47	1049.69	1103.33	2112.87	1516.47	1037.27	1935.58	949.78	1351.49	2401.42	2315.22	1557.22	1016.67	1081.24	1079.13	1703.93	1249.18	992.43	485.79	276.75	832.59	1101.57	979.23	913.69	1009.02	381.17	647.27	446.64
575			6728.62	100877.47	2708.89	2207.49	3769.31	2981.02	1811.05	2450.08	1659.50	3680.43	1913.10	2338.94	6827.47	4491.75	3908.88	2615.72	792.53	659.75	1193.74	1879.28	1059.92	985.17	629.91	1665.55	1498.33	1698.93	1331.96	971.05	1287.63	681.78	832.19	1568.47	2086.03	748.22	901.29	1207.49	616.89	802.28	774.54	604.68	308.89	1244.25	1483.26	692.10	548.96	928.84	1271.29
576			5708.01	157358.67	14644.88	9797.42	4289.84	3699.00	6268.12	7712.02	6800.03	4616.97	5190.41	4580.89	9059.95	12248.37	2970.00	4871.49	6343.28	8966.37	5969.86	2024.66	5475.17	3987.18	4711.17	4343.91	4577.58	4702.08	5804.15	5286.50	4501.56	4333.03	2822.73	5296.78	5959.86	6941.66	5252.25	5369.28	5826.73	5090.64	1553.33	2934.58	3298.26	2160.45	3739.21	6745.86	5053.26	3682.73	2063.25
577			5146.19	129236.95	23733.39	7066.85	11032.11	9443.80	6415.29	6161.55	5637.36	4488.31	4949.24	5140.24	7175.55	8859.09	6212.80	7961.79	10037.03	5087.02	7609.15	6244.50	3135.92	4031.42	6786.37	7346.85	4525.54	2259.80	2196.47	964.14	1883.71	1392.40	1363.08	911.68	1020.50	2844.65	3005.13	2608.16	1186.77	1788.20	2489.55	2036.25	1302.28	1301.52	1108.00	1097.66	2021.53	1955.98	1985.55
578			3605.91	66439.85	5585.22	2652.65	1782.75	1327.49	2094.46	953.66	1647.60	1482.61	893.89	1187.29	986.73	451.00	838.26	632.00	1211.91	1364.39	1304.18	155.23	1878.80	3495.03	4294.89	650.43	2084.05	634.73	672.56	1837.67	1052.32	962.48	997.09	603.18	549.76	758.01	477.57	409.19	1060.62	841.79	783.34	578.85	1542.05	1169.76	1178.04	1151.87	855.12	1229.03	1668.00
579			6240.42	132225.92	12367.93	4612.23	11287.15	15199.76	9268.80	10469.71	9779.42	10281.63	4984.29	4512.50	7241.50	4657.59	5098.50	9269.55	9530.31	5074.91	3281.44	3422.98	2286.92	2010.08	3683.39	4104.99	7292.72	3316.45	2152.80	4769.78	1459.09	1216.52	1321.48	1540.20	651.30	1950.44	2033.64	2134.76	2183.18	3417.61	2123.20	2255.24	2280.23	1830.42	3670.34	4085.95	2370.70	1769.90	2143.05
580			9242.51	65197.10	4880.41	9010.47	7935.19	4042.94	4423.27	3328.21	3807.50	5200.58	8350.48	4607.65	1907.37	2683.14	5267.20	3275.36	3699.70	3522.17	3448.31	2428.64	1694.88	5214.42	2799.24	1882.16	3825.56	2548.62	3307.28	3917.19	2378.97	2191.78	2954.80	1915.48	2601.76	3816.67	4762.05	5930.65	3513.64	2954.76	2751.78	6377.93	4937.90	2481.53	2962.74	3488.10	2053.55	1499.45	2114.57
581			5420.01	18393.62	957.21	1988.90	1924.99	2616.84	1970.31	2560.49	2343.42	2428.76	2711.01	1234.82	1651.71	3190.49	1141.39	1044.67	343.38	425.56	1130.72	2112.89	2153.35	2136.70	2686.21	2134.07	876.12	1209.78	823.58	412.64	977.24	1712.45	973.91	828.05	952.31	1314.58	535.56	593.26	1116.44	1252.36	1174.15	1730.99	1682.87	1099.17	235.01	757.63	1470.65	730.48	448.57
582			970.70	83478.62	16016.25	9843.17	3361.90	5746.89	8563.79	6282.46	8523.75	5024.42	2963.83	3772.63	5187.88	5897.88	2662.81	4018.93	5343.82	4189.73	4735.35	5789.15	3330.92	5252.19	4061.60	1719.50	1903.88	1690.16	2715.81	2272.97	1553.94	1918.21	1718.73	1700.20	1013.06	2398.90	1689.64	900.68	1299.03	666.81	671.60	624.02	982.19	1168.27	1123.01	622.80	851.16	679.13	881.98
583			12668.77	35784.44	3984.45	4373.61	2743.88	5403.32	5048.01	5934.09	2740.01	4030.83	7767.82	7428.92	3005.01	1919.28	4038.64	3335.73	6464.89	4523.98	1585.19	5969.54	5176.08	3693.84	5215.21	5256.13	1670.11	2994.71	1813.98	2916.65	2000.69	2341.17	3286.24	2963.31	3482.76	1435.25	2149.32	2119.91	3600.97	3555.66	3155.54	4471.99	3158.98	2562.97	1827.07	1292.89	1722.62	2641.53	1872.61
584			3765.36	25803.46	3058.13	5632.94	5080.79	4288.78	4393.68	2583.51	1440.28	5188.25	2380.11	5367.39	1037.11	1428.23	2223.16	878.10	2254.79	3313.82	2517.59	2416.12	1991.73	2374.31	3725.98	1391.31	1494.09	1339.50	621.55	1436.35	606.48	1175.58	1038.62	915.18	1585.85	1480.35	819.81	1459.45	896.89	362.71	460.35	381.96	276.25	666.52	681.84	571.87	868.87	426.66	480.85
585			5131.47	67672.03	3401.23	4113.27	1601.80	892.00	1828.80	2633.55	1040.02	1156.79	913.81	2421.47	1679.04	793.99	785.28	1330.24	1193.67	3802.16	3132.23	2639.03	2435.73	2028.48	391.42	951.04	1778.57	1510.00	656.51	635.28	499.86	683.25	1072.87	1680.59	1111.89	771.86	824.54	481.01	413.79	936.06	1296.43	645.63	1139.38	964.46	901.85	1508.77	1144.91	664.48	316.48
586			4979.08	40712.92	1578.69	1113.20	2047.41	1119.99	1673.70	1091.03	1884.64	1676.32	1274.32	1100.99	1405.29	1149.68	1684.20	2405.06	1524.06	870.22	1187.99	1550.00	2240.53	1173.29	1036.13	673.16	414.44	356.94	389.06	730.26	753.29	771.67	875.31	477.16	384.02	656.06	544.46	1329.10	738.91	677.09	341.55	373.65	622.59	464.53	231.08	332.23	219.38	268.17	182.53
587			8340.11	43016.76	19258.32	10767.23	11443.60	10365.35	12028.90	9827.18	8591.43	7411.07	8265.43	14096.45	6681.97	7770.07	7528.30	5687.72	11389.54	5411.17	4450.75	5384.23	6108.91	7534.16	5449.54	3919.56	4200.98	4537.67	3420.54	2878.91	3340.72	2402.10	2344.62	1620.57	2251.94	2886.18	3316.38	971.66	1852.60	1213.49	1223.87	1331.79	2033.74	2536.28	1812.11	881.35	854.09	888.61	542.04
588			9213.33	10932.50	4783.04	6460.74	3677.69	1898.37	5514.39	6435.32	6615.65	3169.19	1222.05	2883.78	3415.78	3948.96	1725.56	3015.87	1890.17	1118.71	1919.59	1523.05	1470.89	1522.95	2815.85	1021.77	2301.49	1872.63	1486.34	1542.68	700.40	590.72	981.42	1809.08	797.66	970.04	1315.84	817.39	1476.64	1615.57	818.26	842.89	1003.28	788.39	483.86	605.79	763.86	741.03	548.77
589			8039.71	27921.26	14277.59	10459.13	5056.97	6072.23	5958.47	3635.21	4471.04	3004.08	3641.35	5541.05	5276.96	4034.89	3419.02	3277.61	2285.05	4256.96	5471.47	5218.09	1679.31	2805.79	2844.09	1671.91	582.70	1213.96	535.62	1241.42	2360.98	2469.10	1896.33	2852.94	1135.89	449.68	256.77	722.14	710.77	352.48	746.08	1366.34	1211.33	1219.26	711.07	700.98	359.86	464.52	269.14
590			10865.80	43441.80	15591.91	16520.72	15386.49	14362.05	6852.43	6062.16	7725.90	6761.52	18101.16	15181.22	6669.85	6461.66	10954.55	12654.26	9836.54	4586.90	2539.06	3263.07	3208.09	6839.90	4482.40	3793.70	4615.40	7818.67	5604.69	4014.16	2881.39	5536.75	3997.97	4567.29	6539.07	7261.69	3692.22	1977.68	2462.90	2335.75	1933.93	1638.13	1301.02	1184.38	2330.67	2251.50	975.06	1141.10	1550.66
591			11750.00	40363.41	34180.85	35959.89	35336.64	26834.98	18327.02	14244.04	10816.46	8793.89	25455.58	21120.61	12448.63	17809.27	13439.84	3496.12	6788.46	8182.29	11350.17	11067.99	7492.71	9249.01	2338.04	3386.52	9669.63	6694.91	4804.50	5267.77	3751.98	4263.47	3546.99	2941.50	2317.14	2014.17	2745.24	2242.26	2236.37	2384.14	3475.54	2447.90	3154.53	1516.94	1873.38	1849.89	1935.59	1480.23	2081.34
592			7501.04	28437.84	13885.02	5436.11	6513.00	4844.81	2971.72	4793.85	5892.41	2481.68	4877.36	3759.32	6168.48	4879.51	2929.15	6859.61	4016.22	2810.48	1841.13	3111.00	6301.99	10660.74	3943.89	1741.24	1931.54	2887.37	2954.70	2830.06	1386.73	1449.60	1780.80	706.41	2031.75	2631.25	5156.66	5861.27	2268.33	830.86	674.94	726.32	830.55	840.82	3113.40	2242.10	532.70	1068.86	379.19
593			8956.74	47253.17	5724.52	4152.33	4444.35	13287.40	18047.77	10724.85	3551.19	2432.13	6932.41	6287.48	1910.23	5418.76	6226.38	4087.88	2040.10	4435.42	2800.56	4778.81	5123.46	4188.34	2616.50	3059.99	2435.37	3176.08	2344.19	1475.00	2558.21	2101.57	2614.78	1914.44	1173.19	2783.17	1471.45	1109.10	1873.64	1239.74	1653.05	1859.04	822.23	634.85	740.13	586.79	506.77	394.62	772.08
594			3372.02	34569.82	1954.83	3162.14	3456.38	4500.99	1780.21	1460.38	1911.57	1560.74	1433.44	1740.06	1841.47	1285.53	1402.65	3045.54	3025.84	2250.32	811.05	1311.78	2065.14	3133.01	2877.88	2081.77	3208.20	3339.53	1486.84	1855.97	1577.00	1798.12	1709.27	1749.31	1565.33	1497.92	1055.28	848.37	1028.04	1628.35	1030.18	600.57	1115.99	870.51	890.00	895.74	1112.89	762.69	968.96
595			13601.45	99876.78	26243.04	14466.66	19482.94	23997.28	15452.05	21257.76	15575.10	15188.74	9526.09	19919.34	10636.56	12807.67	12193.15	12002.68	13252.74	11422.27	16530.03	13167.66	11373.57	15851.48	12904.98	5417.15	5896.44	4322.69	9133.04	5351.54	3986.81	5885.43	7776.55	4989.37	5975.16	3320.55	5941.57	7733.09	7767.74	7032.05	3025.46	5635.76	6113.29	4133.55	3973.76	3545.78	6300.44	3600.99	2276.10
596			12057.29	40292.60	26053.06	24269.74	38342.10	63625.06	30472.69	16609.01	17550.02	15507.29	15800.01	6997.33	7736.88	18265.47	15628.17	13392.49	9562.53	1696.54	5929.45	5729.32	4862.97	12107.22	13779.24	8619.91	6371.27	5495.43	4990.92	9944.54	9672.50	9957.15	3337.34	2785.87	2895.66	2259.84	3485.30	3093.28	1307.19	2005.17	1063.96	2077.88	1847.91	2767.01	1987.65	419.44	994.17	891.72	547.40
597			17262.83	65530.68	11893.75	37359.32	26968.12	27787.15	10542.16	1782.12	4486.49	8419.57	6318.85	4056.80	6506.34	6277.90	10884.59	7780.91	5193.94	6097.45	3533.32	7561.87	3994.07	3009.02	4519.16	4691.84	4345.21	6170.90	2625.42	2540.88	2226.24	2308.84	1432.59	1682.61	1434.31	1204.60	635.28	1134.40	1310.40	1268.85	1334.77	1830.65	2324.90	1453.36	1725.92	629.26	1654.66	2004.90	1224.25
598			7063.85	46301.79	33104.51	28371.52	25235.89	16663.26	20788.43	15900.29	12965.12	18861.66	11422.87	9905.52	12284.63	9115.44	12051.63	5415.17	21267.45	11736.28	2251.91	6586.27	11569.78	9105.89	10014.38	4310.85	3065.74	4834.34	6857.57	4356.91	9261.00	7273.65	3529.03	3756.43	3005.38	4445.60	3344.24	2775.50	1179.93	1746.71	2075.59	1402.00	799.14	1211.41	1479.28	901.34	1290.11	773.88	1034.83
599			13693.77	91314.20	12145.98	27121.98	12723.08	13925.53	26367.68	22109.12	24645.58	19859.87	20409.03	20039.09	14823.82	15983.96	17948.02	16765.33	13375.14	10550.36	8799.93	6712.91	5874.29	12807.67	10407.49	10354.21	7042.12	5507.39	10513.46	11220.66	8773.25	4426.03	2034.05	1919.84	3109.19	3320.17	5867.83	6329.02	6673.65	3775.13	2616.61	2482.78	6227.20	4488.55	2240.77	1392.52	1217.68	864.12	1299.75
600			6401.19	91494.09	18169.30	4432.82	5991.91	2820.77	7817.82	6040.69	4896.90	6758.72	5968.53	7760.72	6009.86	6794.85	14684.50	15128.65	5176.62	4215.27	5498.42	2096.69	3875.55	1810.76	2093.37	3399.44	1392.85	2424.71	4360.76	1550.79	259.89	1565.79	2309.08	2286.50	2287.92	1252.07	1089.65	1952.54	1258.19	380.96	959.46	1676.16	2791.15	1016.23	487.02	555.19	359.12	539.11	545.27
601			3872.72	69513.74	8712.83	3484.03	5900.43	3986.40	4112.36	4322.35	9828.30	5427.45	4872.87	3758.91	3526.32	5128.75	4912.28	4793.23	8036.09	1684.95	5170.42	5970.65	4724.21	3360.11	3085.15	5002.01	2516.88	1621.26	1666.39	1781.52	664.16	867.61	1922.66	1178.40	1419.73	1177.83	1118.93	979.60	834.27	593.88	756.40	757.90	523.80	634.52	262.84	336.29	233.47	181.47	322.30
602			6879.26	26375.08	2020.18	2730.86	2572.22	1685.57	5327.31	4390.43	6594.68	5666.93	2771.78	1419.79	3768.11	3648.42	2178.41	1048.42	1553.46	1952.11	1806.40	1861.41	1483.62	1345.75	2818.45	1924.27	1929.32	2536.59	2028.53	622.55	377.81	1113.12	1089.15	671.48	830.86	593.97	1365.85	1533.47	779.15	829.22	1068.88	548.12	1485.24	1149.00	489.43	530.32	637.43	332.74	553.30
603			7599.42	59603.83	5523.58	6529.93	8072.36	7571.74	3077.54	4598.94	7431.08	7945.91	3888.61	1985.11	4657.87	2830.92	3148.43	4118.65	2742.76	2412.03	2229.10	3769.48	3430.47	3580.64	3360.39	1853.67	2916.73	3872.16	829.79	547.47	1032.15	1784.46	1180.54	992.41	891.99	1257.79	756.82	1298.35	385.73	342.83	212.64	302.78	459.55	274.35	432.24	808.33	806.15	423.16	328.26
604			11035.80	96414.14	3183.37	5003.05	2703.99	3303.67	2666.87	2315.69	1151.98	2112.44	1044.06	2233.10	2149.72	3263.75	2865.14	1930.98	1885.87	1055.93	399.18	716.19	1046.41	856.13	1208.11	2406.98	1486.84	663.76	1398.06	1409.41	1452.80	1497.69	893.07	1056.14	1106.53	1056.95	1481.96	764.04	580.74	832.34	1603.37	842.63	657.84	1125.01	878.74	487.84	527.95	922.82	879.30
605			6413.98	105762.35	4099.82	6757.93	11451.38	6039.07	7721.05	8244.83	7684.12	10487.61	4383.62	5676.41	6489.67	4067.72	2939.78	4766.48	6683.55	3822.84	4566.58	3727.84	3355.90	4244.23	5463.42	3614.70	7126.74	6220.99	3178.24	2152.22	3825.10	3093.66	2589.62	969.80	603.07	651.90	1822.74	2544.03	3762.73	1260.22	2162.74	2666.18	1844.45	1658.03	941.13	1363.13	1942.33	3590.61	3031.72
606			10735.25	109566.28	12452.43	10022.87	7170.47	5261.01	6615.29	4432.13	8138.54	11259.31	2528.08	4730.91	13714.60	11909.58	5439.60	4724.71	10268.11	5680.74	4051.01	4550.93	5778.12	7538.43	9336.36	2841.30	3179.17	3172.02	4797.83	6558.90	4669.91	2488.98	4770.51	5395.63	3739.17	5704.56	3903.01	4827.99	3025.85	5171.18	3776.09	4153.62	4308.84	3499.00	2010.47	1963.31	1319.70	702.59	2371.96
607			29663.74	198375.39	19901.01	28217.58	31827.33	24518.95	17622.64	18241.36	17881.05	19160.85	14480.93	14409.43	13371.14	9711.19	16633.87	17763.89	11112.60	14835.54	11196.27	11622.03	5207.84	3528.35	7969.19	7030.86	8303.53	8338.16	4981.55	6051.28	6655.11	3417.10	2787.40	9773.25	8669.77	3943.95	3387.12	2830.44	2215.50	2044.76	2821.50	4735.89	3420.44	4760.95	4809.96	2044.21	1592.28	3132.01	3111.66
608			17085.75	159328.20	17372.50	30765.50	19294.55	9391.43	9297.52	8751.10	9319.26	2197.12	5876.51	4968.24	2440.17	6261.47	2727.79	8067.25	3356.04	2093.70	2662.42	2929.53	2776.40	3876.44	3473.61	4978.83	10152.65	9453.89	817.93	7815.24	7476.46	3762.33	5125.01	7643.58	2343.56	1836.60	2645.15	3109.98	3813.99	2560.10	4381.48	4928.48	2224.06	2278.68	817.45	2059.53	2298.24	1467.82	975.94
609			5710.17	145895.78	8718.60	12907.48	5974.58	4828.20	15798.61	6407.82	7399.12	10417.02	4800.27	6176.90	5034.97	10343.16	7440.80	6151.22	12106.33	13277.18	3583.35	3039.47	5141.99	6079.91	3278.41	4039.23	3051.09	1573.19	3575.82	5177.94	2586.35	3271.84	4435.22	3658.35	1025.87	803.70	1589.81	805.27	1495.22	2152.37	1242.44	1657.62	1397.63	2500.00	1211.21	1816.53	2136.33	1572.40	1116.55
610			22309.88	190212.70	15323.62	15613.97	8388.16	5666.31	7650.80	12986.79	8592.78	4294.79	3967.31	3249.29	5579.21	4960.35	8957.21	8782.16	5704.46	2078.70	4660.34	3755.14	4017.49	3927.19	3577.57	3856.39	2624.00	2929.39	4635.85	4172.46	3568.89	2654.19	2932.25	2002.36	1960.70	2491.30	2926.11	1415.63	1265.53	1536.10	1032.15	2345.54	1737.09	1343.66	2306.58	1125.31	1244.87	1016.09	882.23
611			5912.65	150718.67	1883.48	592.53	318.38	529.12	250.90	983.79	803.47	463.73	503.34	762.37	900.40	933.99	1106.63	1392.46	1629.83	1054.27	725.84	413.66	1252.23	1012.32	1086.68	1975.11	870.94	830.31	945.22	1309.99	1012.99	1275.02	1573.52	1224.29	490.64	1662.81	1845.85	2288.58	1579.40	1392.24	1890.44	1796.09	1941.53	1079.75	811.07	1376.90	1105.74	1349.99	905.79
612			6790.31	243495.67	13360.90	23028.67	45185.18	41362.14	21812.86	19141.25	31498.63	20450.65	24984.25	8891.26	10960.48	26684.22	16220.98	19629.11	16457.24	13962.08	10288.46	7516.98	9840.89	11033.53	9284.81	6510.79	7495.51	6890.53	6657.12	5624.23	8608.59	9020.19	5064.02	4637.89	4766.53	2907.44	6431.99	5620.11	4998.87	3782.27	3880.75	5451.55	6815.18	4827.04	4592.85	4183.82	1887.93	988.00	1886.05
613			13598.60	307518.53	8105.07	4589.80	2884.90	2940.91	2626.66	3691.82	2100.52	5041.33	3286.46	1614.60	2284.71	1607.72	1432.72	880.68	2855.10	2350.86	2354.74	2320.30	2591.67	1676.13	3546.74	3237.29	2365.50	2443.91	1349.89	1331.25	1292.50	1274.39	1657.17	899.72	877.34	1982.87	1370.25	1004.11	1509.09	1882.67	1335.62	1035.97	1586.17	1121.73	2070.84	594.89	1043.52	1562.56	1655.21
614			8403.71	113747.99	5286.51	9087.81	12445.73	11147.53	4326.39	4100.90	6199.20	8592.19	8148.60	9541.90	7875.44	5751.74	5507.07	6154.27	6611.17	3643.41	3993.93	2478.54	3722.17	2784.72	4801.07	2747.46	1865.79	3659.65	2093.46	2898.63	2248.48	2590.99	3344.52	1486.58	2102.29	2849.31	2000.96	2234.71	1824.56	1040.03	1430.98	691.19	1491.70	1111.98	568.53	371.66	353.27	863.82	548.22
615			13597.63	151544.01	20820.91	13147.44	9626.19	5071.46	5461.17	10169.57	6870.20	4094.48	4365.51	19810.96	12380.61	3879.08	14361.38	16004.62	10972.95	6541.52	2185.40	9465.63	7039.56	1982.28	2065.47	4429.95	6671.15	2500.53	4734.89	4228.05	2206.00	2617.78	4978.09	3862.16	2673.44	2236.85	2870.48	2623.90	1327.83	2033.78	2388.86	1949.07	1806.91	1355.22	1565.33	1462.29	1682.26	1582.73	1111.67
616			8575.70	171643.46	18741.83	29805.12	43716.34	29004.52	28681.23	47885.02	37593.75	34063.39	36439.39	20074.93	21757.49	19817.34	20604.81	18473.85	10980.42	15478.50	12799.17	17356.34	8456.59	14667.95	22409.25	17993.70	8609.19	13723.09	10030.20	10562.12	12766.29	6630.75	13561.13	10265.83	10054.58	5432.35	3692.10	5651.11	7455.80	8236.20	3494.69	5913.67	4957.69	4647.21	7543.70	4006.43	4121.50	2518.88	2002.73
617			47716.27	130188.31	71137.41	67290.61	28506.11	29879.08	19641.19	25157.35	35285.54	7716.17	28133.65	48628.82	32956.73	22290.45	21103.30	16500.14	12046.83	30096.59	62850.03	44435.91	12020.30	17015.64	23392.84	18195.13	16415.61	11744.57	16966.47	17000.15	21185.40	18872.40	13322.32	19618.18	7334.17	14158.10	11002.40	8133.02	10908.45	10919.14	16226.52	26217.12	14225.48	6138.96	7546.39	8334.74	7543.11	7829.19	9803.55
618			48304.49	153047.03	49757.19	22870.42	32216.00	67294.98	36825.78	27195.03	35077.17	24339.50	16811.49	22548.14	18773.44	14350.62	32483.85	29119.61	10136.10	11044.86	11063.56	19688.25	16313.96	8420.87	12618.46	14057.44	13371.32	5020.78	4867.85	16156.49	13319.57	6872.90	5909.72	18999.24	11569.30	5055.78	4265.18	4124.72	9512.80	11563.77	5099.54	7500.85	4652.78	12144.58	10834.57	3250.74	2719.84	2142.61	4565.82
619			5127.24	68184.77	5585.18	4448.53	7631.74	10131.51	11973.43	26692.33	17432.16	5919.58	10260.62	14735.60	13483.43	4694.46	5290.65	7888.81	7574.80	9396.05	7405.55	5197.12	3880.14	8072.30	6626.00	4581.61	5214.39	3355.43	8615.23	11367.78	3925.98	4223.80	4223.46	1524.42	2765.47	4165.16	2611.91	4338.16	1653.00	1739.73	2388.74	2141.85	2315.45	2110.68	2240.67	1274.14	1065.94	1272.86	1443.46
620			9776.20	329626.21	64792.67	55333.20	46198.12	38991.92	45568.96	80385.10	33180.28	35348.04	39866.75	18350.43	8917.91	24270.44	17400.93	10008.95	24890.98	17762.56	26278.25	18077.34	16614.66	18892.47	8203.34	17365.07	22656.56	16351.07	16379.22	13629.37	9870.42	7082.70	6431.77	8333.67	8005.89	4600.28	4905.57	3962.51	5182.06	7598.33	8957.88	4655.42	8024.93	9252.00	9357.56	2502.34	2628.02	2366.22	2121.49
621			12270.98	106254.07	18928.05	5018.08	24604.88	5449.81	4651.23	9076.01	9860.49	6187.00	4164.31	5716.84	11736.05	7646.62	6306.41	5656.39	7600.04	5079.40	8583.87	7998.72	4323.28	4563.04	4330.29	3384.66	6393.39	5083.11	11108.29	6150.29	2954.61	2837.26	2491.82	4380.69	2302.46	4234.66	1231.99	3851.42	2830.63	2079.48	2091.73	5519.98	3918.98	1961.23	1640.93	3079.08	5903.77	3113.13	2543.47
622			4638.24	221893.93	5494.91	1033.21	689.11	1457.61	2475.99	3769.44	3421.32	2554.08	1295.06	1785.14	5434.01	6278.58	2400.27	2380.54	2006.59	2554.61	3542.11	3914.05	1400.28	1786.03	1857.15	1556.44	2357.39	2586.99	2727.95	2579.52	1665.37	1546.40	1227.05	465.12	1489.02	2856.86	2098.29	723.65	401.26	763.51	1071.95	883.94	708.34	1057.33	200.29	933.55	916.32	301.50	1071.03
623			11534.43	106582.03	13999.09	7482.71	9142.22	9401.31	7630.94	8054.67	9431.57	8210.74	6203.86	3397.84	4328.52	4083.16	2882.21	1795.58	1938.06	2306.90	9239.67	7638.96	1671.06	2771.85	3230.38	2251.44	4136.13	2647.83	2335.29	1693.37	3135.24	4331.89	2001.09	4102.37	3336.22	2403.01	1366.42	2036.05	1833.83	1614.90	2422.96	1031.77	1072.05	987.06	1565.93	1406.97	1294.94	5664.30	3619.28
624			8307.06	143098.78	23002.59	7711.43	5670.60	7965.30	5508.32	4166.44	4542.79	4011.61	5778.98	4322.57	6601.80	9373.66	11082.26	11599.37	3838.19	5909.83	6898.27	11590.17	5455.42	2347.65	3842.76	2340.26	2153.47	3462.63	3777.21	3558.56	2856.28	3764.94	4315.29	8037.52	5615.72	4109.54	2511.07	1962.66	2875.80	1542.65	2480.36	1316.53	2616.30	1412.32	1267.93	365.28	1474.06	1898.35	1295.64
625			2660.96	37206.31	7090.94	8662.75	7262.89	3599.08	5585.61	3681.51	2036.23	4321.38	5314.72	3426.14	1038.65	1529.36	2702.68	2667.75	1527.23	1740.32	900.13	1665.14	2044.33	815.77	4359.95	3717.53	1636.84	2241.96	2408.43	1346.53	1583.55	3200.63	3436.98	1471.54	1659.39	1041.71	1966.01	2102.51	2742.24	2422.33	2669.97	813.55	1557.19	1588.23	1201.00	2183.75	2485.87	812.27	822.08
626			4179.25	42598.35	4589.60	5439.08	3388.25	5682.33	2950.35	2988.43	3939.03	4350.83	1331.09	1341.43	1707.29	1799.04	1864.20	1262.04	786.37	2064.90	1880.61	1398.98	1043.65	836.86	834.74	671.02	510.05	799.63	1347.40	1440.37	838.67	1558.27	2739.75	1525.30	620.06	768.65	724.07	1089.51	764.91	541.73	849.77	516.03	773.28	473.77	1022.47	1621.58	812.10	669.80	502.80
627			4231.96	78421.53	10583.85	6940.01	3566.96	7907.38	7782.92	6567.64	5306.94	5262.62	7172.94	4206.92	6065.25	7183.21	10200.14	20105.81	10475.28	8668.25	7374.97	4311.54	4743.17	6639.36	10133.93	7599.51	5565.94	4742.35	2571.84	3373.04	1311.61	2346.22	5430.48	4133.02	1409.88	4388.91	4855.64	3161.66	3415.35	4366.03	2198.87	2692.89	4620.92	3133.91	1875.29	1804.94	3211.71	1838.72	1792.56
628			3247.32	149644.96	5891.88	1614.80	6016.22	4488.02	4209.02	5569.37	4858.02	5081.62	2909.53	6413.19	2211.95	2853.50	2462.07	1500.20	2678.81	2183.44	1155.69	1671.26	631.71	637.25	2825.34	3476.78	2222.11	2585.48	1898.60	1343.51	2513.95	4255.62	4404.99	3485.92	3291.62	3243.16	4682.93	4856.43	2299.46	2078.01	2710.14	4252.01	3466.13	3279.16	2164.43	674.52	932.81	1984.17	1601.33
629			19550.81	192801.20	30246.22	26368.79	18512.35	21673.88	25988.90	34791.60	24331.33	25100.32	16636.02	16221.18	9903.88	15839.15	23070.80	15211.26	14006.64	12314.66	11732.19	8672.42	9293.57	8096.87	11382.86	17573.86	12248.91	9022.70	5385.67	3175.96	13600.87	16624.90	16251.23	10909.43	7489.46	10739.61	6597.05	3250.41	4012.76	5952.20	8115.36	7510.46	6755.90	4126.99	2242.60	6270.24	3362.40	1795.61	2028.58
630			5513.60	97934.70	4010.29	4948.53	3567.10	1358.54	1593.81	2922.51	5647.26	6261.51	6610.43	3834.60	3350.30	5260.50	2277.88	1275.86	775.18	1201.20	938.22	1551.11	571.27	906.18	1479.80	751.05	2278.95	874.50	687.74	769.74	249.09	916.32	3003.68	1290.61	438.27	732.09	2336.32	1497.50	285.84	1024.23	1068.39	753.85	1443.44	2178.72	1256.05	790.11	622.89	582.35	553.96
631			2825.74	34987.17	2620.47	1245.13	2191.10	1929.53	868.62	430.42	1372.93	3152.98	1235.51	699.43	1050.23	1634.76	623.74	1157.34	1165.85	1324.27	1547.03	777.96	623.61	560.32	641.90	354.30	343.14	286.60	594.63	560.32	555.42	963.37	672.49	388.66	338.39	243.56	219.64	468.73	198.94	231.33	388.53	263.49	308.23	325.06	543.40	678.75	260.59	503.51	290.33
632			3625.72	116013.52	8312.94	4259.98	2039.41	4647.09	2658.92	4578.72	3658.97	1301.38	820.69	1660.93	1831.31	2008.12	935.95	2081.17	2844.92	1540.59	2789.13	3664.54	1890.97	2495.18	1626.04	1502.22	904.33	540.83	2018.85	1600.86	400.41	1005.83	1538.14	759.64	500.51	736.56	421.15	1189.38	483.19	909.47	1031.93	1415.92	570.77	358.14	387.74	553.02	348.40	485.43	666.11
633			7552.39	113174.56	29193.60	31720.08	25078.12	11731.80	8977.04	4907.81	4132.74	3533.60	9480.13	8848.83	10317.27	5406.50	7536.47	8282.98	3856.46	2209.74	5683.28	5053.79	6363.84	5773.25	5131.74	3634.48	2382.63	1081.53	2240.48	2954.69	1311.20	1120.17	1555.28	1553.62	1074.26	1541.21	1281.16	543.76	794.91	863.70	874.54	1392.61	1057.33	1034.16	854.89	395.84	371.52	303.53	262.03
634			4346.70	196054.81	19627.34	21806.13	3943.56	7317.13	8791.48	5605.45	3370.54	5353.26	4692.07	6821.76	2732.42	6297.60	6377.33	5921.75	4319.83	3265.56	3172.27	4457.24	2434.24	4219.22	7773.65	6096.69	4603.15	2170.47	1684.40	1814.52	3355.23	1765.07	1966.10	4459.45	3106.52	2496.20	1399.62	1855.98	1698.01	1156.84	2014.81	1736.06	1789.50	966.20	358.40	625.13	716.07	638.55	1156.88
635			20361.75	176172.81	25857.97	40868.13	16629.58	10219.57	7581.67	13902.47	7789.45	23603.71	13166.67	4600.51	8683.95	2487.20	14310.64	15875.72	3174.51	7092.68	13843.91	5511.96	7912.74	4643.44	4039.00	9720.70	13174.43	3838.91	5910.83	4160.30	3637.96	3735.49	11351.30	7886.89	4082.57	6876.13	7201.54	4476.83	4117.01	3717.72	2891.53	1638.84	2270.50	2384.25	3779.54	3743.36	1729.61	2825.43	3539.44
636			4721.16	19902.33	4612.19	1580.15	5721.07	9444.53	5555.70	3021.06	1246.18	1791.34	5021.12	5735.37	7667.15	9348.50	10963.49	8864.94	4961.41	4755.41	3094.02	2151.47	2624.48	1938.90	2785.90	4182.61	3116.38	1311.99	3184.59	4038.42	2686.80	2149.97	1392.86	2085.23	2293.77	1807.82	1335.50	1447.98	1867.09	1007.89	2222.49	3421.00	2011.23	1058.84	1894.34	864.69	666.68	1829.45	1808.78
637			3627.72	28735.46	8613.83	4910.85	2351.93	5137.21	3288.15	2733.34	3184.52	3278.78	5015.35	4383.99	3571.75	1813.30	2337.95	1339.08	277.32	1261.18	5725.87	3501.62	1621.21	912.68	1380.83	993.88	577.05	569.22	252.69	556.97	356.69	540.87	564.22	773.98	1144.99	873.57	1209.10	1523.82	1086.34	792.66	313.89	535.20	668.39	273.09	607.36	619.28	656.05	635.87	453.70
638			21803.91	163878.96	83385.13	32781.32	21066.00	16307.52	26515.63	12171.12	22114.35	31353.21	40719.59	13462.68	11428.32	23030.47	22230.46	21069.23	18166.75	17426.02	12393.87	6601.69	11899.21	10884.85	20591.67	15130.62	14987.38	17121.79	25393.56	15715.39	15311.09	12516.56	9672.86	12486.60	14919.58	13529.83	6789.00	8124.76	10218.27	4620.66	3215.93	6774.82	8519.54	5342.09	2464.11	4953.02	7809.51	8530.31	6425.20
639			16390.18	136478.51	84969.74	50830.15	63010.07	65422.51	8357.67	36508.75	62988.52	55098.08	25860.94	32610.08	31010.13	20797.44	27164.49	15504.27	34573.19	23273.77	18366.41	13237.77	10841.78	25515.40	24600.15	25165.24	24345.84	13613.20	23160.67	23486.85	24841.30	8587.65	15953.76	11535.92	14895.11	10801.82	13533.03	14934.40	9281.74	8695.84	17850.06	20712.29	18411.50	16110.82	16413.41	18214.61	9355.41	4520.98	5333.81
640			6456.32	51970.62	7575.34	2274.35	1138.23	1881.16	2727.73	2477.91	3679.44	4856.43	1892.55	4849.76	4676.66	1476.68	2333.56	1040.59	2507.84	2205.35	1436.47	1715.14	1570.17	2481.32	3636.06	2486.88	3348.16	1652.25	849.70	1201.22	1524.13	2011.72	3020.84	2718.00	855.12	896.80	2131.69	4259.70	3166.33	783.74	1159.80	733.90	1054.61	568.90	1302.09	804.26	626.23	964.70	407.98
641			18954.09	54385.00	21052.81	17253.69	30322.98	18319.18	8532.68	8935.17	7922.11	10207.07	5723.63	10615.94	10567.15	11126.89	8439.56	3541.83	3820.72	2736.83	2376.22	2764.53	4062.67	2937.46	5983.04	4977.22	3421.24	1821.71	2425.94	3282.08	1251.06	1396.43	950.14	488.96	1987.28	2339.08	2007.41	1505.38	1267.95	1176.32	1836.86	1958.66	2724.43	2169.63	1368.43	1104.89	855.47	652.68	627.09
642			8876.16	35098.30	19807.20	50388.78	20935.01	10944.07	15686.78	15504.57	5939.78	17945.45	12472.02	8734.20	15137.59	12141.07	11994.85	11908.75	12149.57	8996.49	8098.75	4403.79	7476.16	6510.50	7632.24	6868.34	5933.23	2845.40	7373.50	4574.35	4657.46	7702.73	7685.08	5155.96	5262.64	4042.64	3557.52	3392.47	2303.81	3361.76	2126.71	1368.49	1386.59	1900.79	1783.81	1321.65	714.30	432.39	951.95
643			5760.72	68474.25	43437.59	34049.87	28955.21	27127.46	20230.45	29496.40	35230.69	24616.08	22547.61	17342.64	14517.79	11252.33	15960.22	9222.75	19841.45	15158.56	10709.58	10906.28	20770.55	21809.36	16835.20	15770.11	10937.45	15983.55	7380.19	5118.58	11364.31	12412.37	8794.74	8716.78	7608.84	6290.15	4574.18	5583.11	3872.42	3311.36	1826.59	4046.27	3241.55	1909.17	2930.23	3640.53	2433.40	1583.76	1208.40
644			3455.21	50186.92	9589.89	2406.42	2446.97	2861.59	3792.01	2656.39	2205.63	3306.61	3015.08	3007.13	3329.99	4481.15	2830.16	3175.35	4045.46	3288.28	3436.90	4142.62	2969.56	1348.19	5211.64	3712.47	1457.65	3322.95	3734.01	2022.86	1336.68	2710.93	1389.68	1064.61	1513.08	1713.70	1504.28	1331.89	1204.36	1367.14	772.91	1590.24	831.03	1247.14	1276.45	645.56	454.08	557.08	1786.31
645			2160.66	45267.88	2822.93	1266.85	1685.75	709.01	786.24	1991.40	1332.89	1168.67	2218.65	1603.59	1212.19	1457.41	2229.91	2929.07	1121.78	1723.65	1156.78	1204.34	905.83	1155.42	645.88	1993.50	2185.60	1582.95	953.25	1079.87	1489.88	1790.51	895.08	750.17	1427.33	1479.03	614.87	690.01	1260.08	810.68	1764.63	1220.86	604.74	674.01	469.35	433.31	1480.25	866.33	591.65
646			5702.03	35878.36	6177.67	17566.38	18499.66	6402.88	3873.99	14302.35	12364.30	5022.70	5490.05	4523.14	13781.38	11199.54	7033.42	4843.45	7937.56	9233.78	6246.16	8724.37	5807.06	851.90	924.88	2987.94	4197.59	2589.26	1436.48	1653.06	5116.80	3362.53	2567.36	3609.34	2603.85	4107.74	2052.99	1684.68	1917.79	2185.85	1302.17	1983.53	2534.18	2904.56	1293.36	1120.58	648.59	345.16	790.72
647			6877.43	31568.24	12625.45	13460.32	3899.75	5861.00	4447.84	4050.87	4550.51	3353.10	5580.23	4887.76	820.90	3379.39	5853.40	2647.77	2135.94	671.22	3614.72	1780.07	3571.60	3741.38	2443.21	1865.12	2134.48	1943.71	1623.38	2007.22	2139.70	1763.76	1620.46	1017.75	1210.95	1015.36	1027.56	1336.70	1224.92	824.67	1335.54	1030.16	2040.16	1403.73	934.44	551.53	1151.00	729.56	1177.22
648			15720.84	45855.96	11182.14	13360.74	5977.90	11748.09	11909.86	4025.92	9296.05	7369.33	12250.55	13462.14	8444.54	6814.05	9487.89	13893.34	4885.62	6763.49	11031.02	13360.65	9086.59	7032.97	3793.87	6685.70	7595.10	3774.77	2304.94	2927.73	2630.80	8300.59	8369.10	3485.95	3950.23	2147.39	874.20	3523.89	4688.39	1434.85	1617.37	1998.41	1666.52	2049.23	1028.38	2581.19	2603.02	1078.70	692.24
649			21151.00	131370.43	28859.50	9309.37	9294.68	10906.79	12595.74	9681.24	20113.19	12756.84	12958.58	5887.11	5544.92	9142.81	7148.15	7609.85	9428.36	7818.99	6216.02	5768.16	7819.37	3110.67	3533.20	4702.76	4467.76	7512.40	6033.21	5294.92	5069.04	3647.76	3723.17	4574.16	1521.21	3375.02	4603.81	3112.96	3013.58	3018.96	2107.08	4638.09	2366.79	910.75	1003.63	1165.95	859.23	1470.58	725.79
650			7941.30	57746.57	28056.31	24182.53	32023.16	37256.96	18344.02	22192.25	47203.17	32675.32	12150.49	13008.91	13343.05	22876.89	15446.49	15325.73	21700.52	11690.00	13821.57	5346.17	7254.95	21582.68	15742.65	14089.78	5556.22	11098.89	4988.66	9083.26	5366.25	2952.00	1740.07	4049.73	5620.33	7208.36	4062.02	2845.35	2088.04	1945.64	2564.45	1820.36	3718.25	2537.22	1387.42	1685.96	2715.95	2367.25	1247.79
651			5248.71	20792.99	1836.05	1600.55	1655.31	885.79	545.29	747.04	2063.10	1567.57	1054.65	1283.33	2350.03	2967.48	1893.78	1341.75	3160.48	2347.76	1598.27	1288.43	2650.69	3673.72	2577.53	3587.07	1619.30	1970.73	1846.98	2211.62	3636.12	4267.74	2477.83	3923.12	3782.91	2474.29	2298.74	2110.26	2295.57	2050.44	2506.18	1782.20	2302.31	2967.60	2496.51	2625.38	2330.25	2161.74	4031.67
652			5647.75	22439.30	5913.57	1801.14	3937.64	6346.49	6417.49	2932.04	1750.22	4508.59	5574.65	2550.12	7684.00	6424.01	4599.82	5576.45	7899.58	3943.11	2171.55	1486.80	3161.66	3081.76	2421.65	1539.94	1261.99	2389.29	4108.91	3698.18	2801.42	1768.84	2466.08	1327.49	2122.51	2511.44	935.00	1363.64	1748.44	2207.78	1324.08	672.23	485.54	997.71	1996.87	1078.02	831.68	1448.89	1158.97
653			3528.23	19831.72	15025.80	9898.80	13849.65	11768.68	8076.20	9647.16	6676.81	14463.52	7930.74	13680.90	10544.27	4232.03	7022.72	10500.29	7104.92	2109.11	5632.12	6930.36	3751.91	4180.93	4912.97	4095.31	1734.54	3667.74	5735.13	4624.61	5534.24	4617.29	1467.25	1420.00	3278.89	1672.56	1916.19	1711.08	1878.70	930.80	2084.22	1945.40	1116.17	466.10	1303.75	823.56	887.16	1504.91	613.98
654			10379.56	19567.46	7067.87	6958.72	2873.26	2452.02	6585.98	9933.84	8324.28	6311.43	2989.53	6575.02	3470.82	2424.30	4608.02	4347.45	5415.34	4381.57	3853.91	2468.95	4378.21	3685.88	5103.45	2995.76	2477.97	4049.16	5965.38	3323.67	2769.68	3283.90	1407.69	1132.37	2556.65	988.38	1676.14	3429.28	4252.94	3000.27	2747.92	2215.33	2740.27	1911.35	1855.89	2293.47	1178.26	1558.32	2526.97
655			3414.21	11101.19	5105.74	3384.39	3243.07	2577.30	1260.61	2995.78	1552.46	823.85	1467.45	807.47	2045.21	2824.01	986.14	1262.26	1816.70	1405.56	664.77	1156.27	1472.13	862.14	1350.52	1044.01	1426.48	1705.71	898.93	855.66	1046.83	638.77	441.12	807.79	1916.81	1376.94	646.60	481.85	854.74	496.02	253.27	359.75	447.55	268.50	335.78	466.63	567.48	250.03	323.19
656			5524.69	42303.82	5016.83	18841.35	11958.02	7419.33	8782.25	11198.33	14161.00	10269.63	9661.84	8863.86	4332.32	8190.84	8719.18	7092.79	8396.65	6270.41	6203.92	8501.20	8093.05	2595.82	2885.83	3331.16	4920.62	4496.91	2990.93	2354.30	3596.59	3028.58	4512.45	4122.29	5154.95	4050.72	4649.66	5568.04	3714.10	3406.32	3632.59	1099.59	2311.05	1779.70	2438.81	3801.20	2110.47	3341.88	2304.27
657			3602.73	25695.72	17514.83	14510.23	13516.98	13788.57	7135.54	11405.27	17363.44	10046.56	4462.27	4836.26	7854.93	8046.82	4762.66	4841.65	4273.27	6597.85	4397.09	2394.15	5209.80	6679.60	5638.37	4804.17	3932.62	2406.42	2588.46	2592.95	4290.70	3928.84	1991.13	2603.84	3836.88	2041.92	4607.76	1347.93	2206.15	2719.23	2134.04	1577.61	2086.84	1292.19	1086.02	1616.99	1663.51	1224.06	1694.67
658			7558.42	20944.93	4736.97	5742.69	3847.69	1345.90	4680.37	7061.34	4934.93	3662.63	3922.93	5006.87	1967.36	6129.62	1830.18	3975.90	2655.31	4208.21	2541.32	1038.51	913.81	3142.31	1323.00	1143.63	3698.99	1857.68	1480.55	1981.44	1649.53	2753.68	2361.47	1085.91	1391.25	1501.45	1635.95	806.69	1343.35	1272.52	1358.97	1414.67	622.23	1531.35	2306.02	1060.66	1231.68	495.07	571.10
659			12550.02	28069.97	8773.89	21170.87	27233.16	57272.79	39526.17	28983.85	10352.07	11722.42	16846.38	25104.73	6905.51	18478.97	6623.87	12748.64	22272.66	15554.26	12789.50	9297.19	7035.70	8004.14	14625.22	32920.82	26494.95	20050.21	14981.88	9263.23	24369.80	16832.05	12996.97	13942.50	4863.49	7770.70	12204.96	10175.35	13673.87	5255.13	3886.59	7690.14	11596.67	9378.24	5688.75	2275.77	2600.94	2983.20	5840.25
660			7902.79	22458.70	12229.30	9810.67	7754.42	6104.83	4776.41	3285.11	6114.37	6290.24	4222.94	8576.56	11539.94	9546.76	7578.72	6429.63	6888.59	7523.02	7529.21	4399.08	3368.19	2385.21	2177.43	2903.78	7280.38	6785.38	3078.28	6049.78	5294.77	3948.45	3165.09	1850.98	3309.07	2902.75	3494.70	2407.46	1970.52	2557.91	2323.96	1962.38	1463.31	2434.76	4925.68	908.07	1337.69	2392.56	2235.15
661			7896.08	30735.51	9282.37	4044.52	1964.17	4823.86	12260.53	4885.67	8719.44	4824.49	4246.41	14080.27	20314.46	17486.17	4836.52	6795.18	4566.13	3099.96	2000.56	5924.06	2714.57	4646.63	5527.81	4065.85	4231.62	2361.13	6288.76	4336.21	3079.18	6108.90	8498.35	3589.92	2496.37	3282.96	3834.46	3759.41	1731.28	7642.59	10969.55	7557.06	2145.78	4854.12	4285.40	5254.14	6048.84	4190.76	2476.83
662			6098.82	85690.03	30625.66	43282.91	10614.96	7628.52	7716.29	15315.17	14906.49	5668.00	3691.65	11791.25	15922.77	11147.90	11967.55	6051.33	14079.27	11959.48	12042.43	10214.19	5285.89	5562.91	6532.03	6176.74	3241.20	6479.41	8827.73	7301.58	5114.16	4108.05	4812.16	10752.80	9235.89	3064.37	5250.20	5705.38	4305.33	1796.84	519.42	1634.63	1311.40	1494.32	2439.95	2898.90	1661.79	1890.88	1403.36
663			7314.72	101852.84	30730.51	12857.12	12517.16	17241.69	7079.82	6262.87	5864.61	14536.75	10928.35	3937.08	6681.17	5172.15	3303.10	3736.51	2878.27	1388.01	6072.30	6706.00	2447.39	4515.20	4681.69	2846.29	3157.81	3054.39	2850.56	1765.20	1442.14	2404.99	2197.53	2728.75	8816.17	2863.89	2583.88	4127.71	2607.44	3216.36	2468.86	1604.95	4742.44	3048.23	1892.79	2664.51	2169.72	2523.25	2731.04
664			11964.67	72239.01	44615.12	12770.37	12480.54	22087.73	19247.44	14404.89	13515.24	15002.62	11938.80	10703.79	4777.06	8164.31	5407.95	5633.40	4867.41	2545.27	8677.08	9131.08	4901.01	6017.75	7337.86	6171.57	3179.32	2935.49	2486.90	3714.86	4082.40	4181.65	6955.62	6128.55	5937.40	3331.49	2812.97	2232.16	1173.92	1726.36	2216.47	2618.53	1661.96	1665.16	2324.60	1601.19	1913.42	1817.61	1710.82
665			2148.30	28715.48	6019.35	2741.36	2327.13	2580.07	1656.94	3676.94	4110.35	3888.47	1142.42	3042.29	4407.61	1899.02	3850.45	2992.09	3036.78	2090.98	2679.41	1522.35	919.99	1984.04	2153.23	1323.12	2161.51	1970.77	1533.45	995.65	1065.78	1891.81	1211.55	856.73	1268.98	1374.43	1017.02	1203.08	1427.76	583.79	580.69	1017.85	697.24	1172.82	1037.82	639.39	689.53	528.14	273.65
666			3219.87	35811.70	1466.13	3247.09	3833.01	3574.68	3206.96	3275.89	3475.20	2084.03	2090.29	3799.92	3526.68	590.84	1547.78	1207.44	1553.45	619.25	1543.32	2216.42	19	1331.25	584.78	953.68	1669.98	1877.41	1780.84	1956.56	1081.10	947.94	832.56	935.88	1648.45	2568.41	890.31	516.64	591.15	766.36	1624.10	532.43	388.43	593.28	853.44	1129.57	545.21	1128.48	1297.78
667			8332.26	55218.18	11094.08	10988.56	9985.66	9365.42	10876.87	6995.45	8761.91	19135.39	16839.30	5106.24	5487.62	6058.92	11053.45	16860.87	10177.89	8505.96	12073.68	9263.84	9043.70	18374.62	32493.81	15618.07	7408.18	9682.77	9176.60	2983.65	3892.91	5695.56	8704.73	10587.53	2787.03	7233.45	5518.07	4991.35	4385.09	3993.92	3612.95	4855.81	5621.45	3720.92	3490.70	2424.76	3791.73	3686.72	2947.77
668			5945.24	84738.50	27191.39	23912.75	19149.66	8598.17	7060.25	9584.02	2691.80	4580.65	6581.21	8782.67	5449.30	5760.52	5497.91	5055.87	5021.17	5239.92	2723.20	6107.58	7099.37	5404.83	5584.15	2659.89	3850.31	2275.02	933.00	1704.25	2699.14	5552.45	2502.98	2367.05	2226.81	2366.52	3067.39	3846.41	2943.08	1400.36	2460.11	2191.86	2161.24	1714.56	1196.58	974.16	2875.54	1647.36	1584.73
669			2250.88	31184.76	499.06	880.76	1214.85	809.86	572.83	414.09	375.37	387.99	247.72	141.54	211.01	375.21	500.07	415.84	738.44	325.87	60.00	284.16	183.62	391.66	253.07	166.63	462.49	469.49	311.64	390.16	388.49	147.89	353.73	342.47	327.87	390.66	704.45	928.25	783.50	791.48	370.50	669.91	719.18	716.29	840.61	567.63	471.13	530.10	861.43
670			3028.11	15330.84	1129.51	1697.51	1788.10	2726.41	1751.41	2387.71	2078.16	2269.97	877.38	978.55	1063.37	546.24	804.22	987.63	1849.11	1442.88	978.85	1242.04	1240.58	2537.57	1689.94	1381.85	2067.59	1181.86	1337.31	1007.37	766.24	1676.50	964.17	496.90	1044.80	955.34	713.56	940.86	935.12	1081.20	912.61	752.87	801.82	668.83	580.92	500.47	484.24	212.12	793.76
671			3429.50	76035.97	4376.27	1484.29	905.46	1320.01	901.75	448.48	1368.32	1607.98	2048.14	3925.63	2546.14	1494.61	1805.44	1608.92	2621.22	3993.44	2218.04	1969.44	2485.92	1494.22	1885.48	1639.77	906.91	2184.98	1085.31	1002.15	1077.57	2095.99	2091.85	1870.53	1410.03	1401.69	1134.20	979.88	2221.77	1667.78	1035.18	675.85	401.39	1400.35	1545.96	815.63	1172.01	1565.95	1053.59
672			3518.66	12470.04	4045.65	2075.45	1078.30	1745.19	1849.48	3717.38	2045.06	2312.59	1082.16	1291.98	1716.96	1198.48	1390.99	1584.23	1550.07	1475.11	1522.81	750.77	1229.78	1598.16	1237.59	1475.80	553.12	767.56	755.77	730.88	337.76	860.31	677.06	1155.02	902.56	803.71	1195.03	619.19	525.27	576.91	719.38	599.28	804.45	474.19	336.91	771.95	499.92	334.96	543.08
673			6339.91	61980.11	3423.49	9966.35	13638.68	3984.72	3622.13	3991.01	5580.01	7641.30	1734.47	2390.68	2666.70	4983.71	3583.87	4002.17	4171.01	2574.70	2278.09	2982.51	3939.49	4465.16	4580.41	1011.53	818.36	1231.74	1251.42	1099.80	1565.87	959.97	2231.95	1467.51	562.95	1352.08	1464.55	369.74	914.98	1240.58	933.66	804.14	920.67	435.28	461.40	466.86	699.62	337.38	182.16
674			7252.55	59232.50	17614.16	6344.95	5891.62	11310.43	9353.05	6410.56	9347.02	12505.70	8826.10	6853.37	6165.20	3857.13	2962.79	4355.49	7693.74	13661.04	8116.62	5972.15	6537.92	10929.50	7458.95	3653.97	2125.33	2038.01	2145.56	2252.44	3749.60	3697.51	4097.48	4739.36	2476.78	1959.25	2526.67	2189.97	1029.82	1458.97	783.36	1658.98	1721.38	1464.30	1189.23	2041.12	2233.81	2500.58	1693.65
675			5378.75	17018.07	6271.81	5721.81	5769.45	3493.45	1105.67	1879.97	1278.11	1846.04	2579.72	2221.96	1649.52	1772.15	2126.80	2222.37	3898.56	1275.31	1714.68	3008.21	1211.92	3515.56	4612.53	2696.40	2927.76	3743.30	1896.65	1112.53	1832.57	2034.28	1413.56	1476.99	1845.86	1314.62	2942.77	2001.42	2586.34	864.05	597.45	798.94	2618.18	2685.62	1024.97	844.65	622.70	497.33	615.12
676			5860.24	27569.19	410.48	1270.80	1689.26	756.11	866.58	1078.01	1444.95	2749.64	2284.34	511.44	1341.80	554.61	868.78	1165.51	883.21	546.75	1289.44	926.80	766.70	799.98	318.82	701.45	990.98	715.99	554.74	681.65	1268.08	817.58	329.38	607.71	446.00	777.56	880.39	571.01	720.45	479.09	615.98	903.79	828.62	295.62	443.05	891.25	1129.86	980.39	613.22
677			7200.67	37634.04	8943.11	12423.96	16620.59	16104.06	11425.17	9973.25	15206.88	32175.05	24766.10	17756.24	20283.99	14844.70	13341.51	11222.20	8523.63	7331.47	8415.23	7199.22	6427.96	10874.44	7399.24	8241.07	6672.07	3793.90	4425.50	7869.86	8187.18	8390.54	1696.66	5735.22	6298.05	2328.31	1180.27	1491.74	2737.14	3308.71	5657.74	3488.29	3538.87	1627.74	2009.46	2069.30	1463.33	1476.46	1095.60
678			3306.23	14493.69	998.97	1286.17	1008.37	1449.85	1360.05	1157.26	1089.24	579.01	566.52	660.03	1179.14	998.79	771.29	524.74	1434.59	1631.43	1291.63	904.35	768.80	598.80	875.95	1076.49	841.87	1180.74	1303.30	858.66	806.60	1043.88	1937.22	1350.94	509.08	715.87	1084.67	697.20	849.88	545.83	1225.92	1038.55	1020.33	786.60	826.11	955.33	775.36	1223.35	1106.80
679			5892.99	39658.02	4918.83	3568.56	2261.47	3421.94	2754.42	2413.10	3180.01	3795.71	3587.75	2437.92	2328.63	2603.27	2564.64	2782.87	3128.75	1905.27	2736.92	5066.67	4113.35	4223.70	3533.81	2916.06	1759.32	2535.28	2474.35	2899.75	2246.02	1169.15	1807.40	1475.46	1620.75	1077.71	1158.72	643.83	756.33	1156.07	1873.62	1993.19	561.20	1029.79	740.17	733.32	513.58	521.55	868.79
680			1541.83	164194.10	3141.72	1726.04	4354.53	5743.23	2629.93	835.68	2656.95	3471.41	1693.46	2333.48	1477.93	1540.30	2807.41	2777.30	3384.08	4382.40	4477.53	3682.49	5895.15	2714.33	1427.99	1543.43	2471.14	2090.56	1908.65	1459.94	2204.99	3407.81	3506.12	2273.98	1114.60	922.15	944.95	1275.80	3242.45	1744.48	571.85	1295.87	1125.58	623.15	1180.07	937.85	412.94	1844.48	1309.75
681			19039.98	39739.08	42683.09	20502.37	17651.37	13331.78	15236.62	22822.06	31701.51	20145.52	11770.65	10748.15	19152.82	15958.47	23632.24	20840.32	14503.16	15528.73	20457.77	8362.52	9657.65	15851.80	14029.34	17358.13	20721.27	14228.62	6133.88	7560.34	6786.44	7468.83	3741.12	6402.50	4753.68	4304.14	7353.42	8904.04	12058.00	10871.54	8132.24	5144.89	4083.43	2076.61	2345.92	3958.12	3922.56	3051.57	4485.51
682			22191.13	49566.44	11556.87	17277.62	11543.76	10100.11	9336.17	6267.61	5518.19	11918.26	14201.08	11355.07	15176.48	10124.18	9479.25	14464.29	10355.47	4929.09	2254.61	1674.29	3061.06	3470.83	4170.54	5370.66	6337.18	2334.79	2572.30	3569.07	4131.26	4344.28	6056.98	1907.90	2102.58	3861.49	2497.32	3177.64	2937.18	1249.67	2508.27	1524.08	2785.38	3008.53	2715.24	1916.02	3582.45	3159.40	1311.63
683			11852.65	29938.82	10852.96	3515.26	8874.19	11194.89	14291.88	9080.06	2162.78	2714.05	4083.06	3481.44	3071.58	4406.05	4415.69	3834.82	4549.53	5898.42	4260.57	1242.62	721.54	976.68	3418.36	3015.02	2172.44	1897.38	2457.11	1887.20	2403.15	2508.82	6169.78	3119.77	2584.38	956.49	2263.97	1496.23	1019.11	762.78	1773.94	2264.01	1366.24	2374.46	2526.10	1968.84	973.38	1621.63	2105.18
684			6672.90	28774.15	8384.97	33039.67	31196.80	14668.57	16076.14	12808.20	14696.22	15478.62	22492.25	23982.24	17125.35	17520.07	12674.21	4974.48	5523.53	3807.22	5576.34	9874.48	3316.26	2608.01	3435.61	2209.22	7816.37	6660.43	6635.55	11379.73	9293.16	3879.32	3220.02	2734.14	4524.77	5012.22	2285.56	2142.63	2665.51	2506.27	2665.22	4832.87	1808.42	3253.72	2984.41	2206.43	1298.95	2324.18	1793.34
685			7458.50	37977.33	5062.18	3705.04	4512.07	2122.18	5077.55	4768.78	3370.19	1566.98	1884.85	3838.47	2795.16	3018.87	2370.47	2542.60	5483.73	8709.34	5428.63	3075.78	2120.22	3403.81	3810.44	1796.33	1232.75	1283.29	3270.05	3404.54	2434.42	2375.41	2643.45	3486.87	3365.49	980.83	2444.71	4089.79	6731.66	2466.49	2852.96	1907.59	1101.22	1555.25	1850.98	1434.78	777.74	2306.14	3679.74
686			3728.17	147140.46	8129.81	1294.18	1300.99	4429.64	2857.18	3071.14	5747.56	2813.09	3026.15	2479.38	2074.34	2582.20	2096.36	1169.85	969.42	1039.76	1816.46	1662.53	760.26	524.95	567.02	1834.90	2486.37	466.02	716.71	520.12	368.70	323.19	249.90	396.80	427.95	449.57	224.93	516.47	259.23	482.76	447.23	254.62	184.86	309.10	614.84	262.63	246.78	321.31	229.59
687			34059.00	108271.12	71501.45	43153.05	34692.18	35300.82	58911.76	42834.42	41513.39	55940.25	38005.55	29496.29	42875.12	25629.68	9279.96	9369.86	15133.61	12360.00	15010.47	17842.05	16947.16	15497.62	14615.88	13718.85	27416.11	23730.55	26831.53	17976.29	15993.90	12406.25	8788.91	10076.21	9044.88	14943.30	12971.74	14668.47	14692.17	11294.01	7864.65	4643.76	6013.59	5346.78	4666.97	6306.19	9267.03	8066.14	8158.68
688			15393.53	84964.21	29465.70	33336.17	30598.34	15190.04	12953.72	25692.70	27719.49	20055.72	15301.97	15121.15	12291.37	15347.56	11339.25	12904.27	21499.98	33157.78	18729.98	12378.11	9523.82	6847.31	3375.43	4030.23	9605.67	8673.23	7692.90	6904.79	4604.71	4108.56	3155.97	5197.75	5074.22	9523.52	5163.85	3011.19	5258.62	3539.86	1997.42	475.46	3167.37	3863.22	3676.24	1917.28	4241.89	5735.15	5971.20
689			3629.42	61372.48	6700.90	2979.82	8258.96	4745.77	2439.08	1896.73	1160.66	1122.79	751.15	666.21	1859.65	2149.53	1145.21	1308.63	5577.56	3841.03	3877.66	3184.25	3176.10	2669.75	2165.30	1767.26	2628.96	3319.44	2233.04	1735.62	1231.78	763.85	1870.36	1666.72	890.69	796.73	516.65	991.10	1154.05	1476.08	728.76	677.45	941.21	845.68	389.85	416.82	847.96	293.10	477.58
690			5479.27	54228.75	38099.69	22616.55	9983.41	10021.52	9252.75	5374.94	8821.39	8076.56	10960.33	5794.65	5443.95	5471.65	6673.80	5024.43	4032.90	5898.44	8628.54	5207.02	6881.86	5537.46	3536.69	2939.88	3639.79	3454.26	3647.00	1707.77	1703.62	3388.23	2285.61	1366.64	1501.07	1828.09	1199.16	739.47	1122.09	657.08	727.46	695.35	733.94	659.85	473.05	553.30	1100.15	1083.59	474.93
691			13807.45	68705.09	18695.87	17511.98	9632.86	11625.02	11754.61	10520.60	12493.38	10820.81	12157.86	11268.60	11234.49	4818.97	8161.21	8806.94	4720.93	7671.08	8094.69	9519.19	10092.55	5800.29	6422.61	2432.61	2556.33	6509.07	4228.08	3905.84	6047.76	2681.01	1463.97	2632.11	2544.56	2038.52	2339.11	1169.98	1596.08	1419.20	960.11	1698.76	1368.02	790.43	543.53	657.31	647.05	668.51	296.35
692			26275.80	77326.73	42612.37	45324.98	28328.71	13333.06	17395.39	11146.94	6630.45	5397.76	6531.20	11451.49	20295.04	17090.27	11075.20	7448.96	6406.03	10202.41	7284.76	4828.88	4543.48	3279.90	3184.79	4083.91	5435.41	6388.03	7854.08	4220.38	2036.46	3784.00	2326.82	1533.77	2470.78	2249.98	2427.36	1930.52	2816.52	3353.83	2011.38	1515.12	1137.07	896.90	559.21	1292.36	908.87	1542.57	849.69
693			3680.61	36228.46	2227.18	1990.49	1229.95	2798.17	1309.78	757.94	2245.68	2008.05	1661.04	704.95	2289.99	6028.01	1702.81	930.31	2306.77	1025.07	779.85	2285.43	2599.90	1306.78	2301.99	2644.71	1822.43	647.58	1869.71	1006.33	431.11	931.19	711.94	699.18	599.97	1004.56	1694.24	1360.23	1349.02	840.85	650.08	623.27	926.85	690.58	177.24	354.46	829.91	888.29	1177.08
694			7468.22	27215.33	8554.67	6485.96	5521.25	9920.06	9505.44	6895.01	6583.77	7054.62	9780.68	9567.14	8090.42	6311.73	7051.10	6595.70	14108.08	15624.66	11861.09	10272.04	8256.10	9478.22	12203.50	8421.30	4318.50	8002.02	4713.86	7780.38	3919.90	7408.83	7034.30	9302.42	13418.74	8252.97	5740.28	3512.82	5444.42	5313.36	6778.67	6481.99	6777.06	4465.19	4582.78	6972.70	6449.09	4768.89	4492.87
695			3787.71	21761.64	4234.53	5097.75	8184.72	4755.32	3703.40	2372.81	4605.13	4462.66	4372.85	3252.74	2298.87	2681.34	3191.00	3702.59	5099.51	2167.18	2787.89	3096.23	2674.73	4696.05	2002.69	1823.19	1806.74	1375.40	2049.52	2975.44	1384.20	1546.68	537.05	613.22	585.63	1567.79	2731.18	3748.21	1396.43	681.68	558.37	283.71	709.32	421.38	288.22	287.95	343.40	476.46	684.06
696			3597.06	39813.76	3494.52	952.15	2050.96	6486.64	9781.79	3720.00	2834.11	1933.18	866.63	1864.41	2491.31	1152.05	3880.69	4279.31	2998.52	3237.19	3416.97	3186.79	2638.10	717.15	1207.03	3301.79	2998.65	1964.09	1031.98	1587.39	835.87	1314.58	1800.38	861.82	1147.40	1783.67	1448.16	1715.15	1522.68	1567.10	1187.87	1153.10	1116.51	865.44	1105.92	707.93	214.48	883.14	1040.76
697			4822.40	39060.96	1315.80	854.71	1060.65	781.93	878.14	1028.34	1324.62	1487.26	2196.03	1438.95	1975.25	2378.26	1837.99	1493.37	4393.71	4805.43	4817.08	4332.66	5559.81	3289.22	4430.04	7279.65	5327.75	4687.78	4032.60	3910.64	4237.33	3482.78	4413.88	4633.12	2782.26	3921.26	3782.98	3334.20	2961.51	2036.66	2969.09	5164.63	2859.06	3075.90	1868.41	2272.76	2111.15	1742.88	2294.28
698			7230.82	35371.20	6139.33	13574.40	4874.74	18306.42	8614.29	2077.28	3407.55	5167.65	6076.75	4863.23	2144.20	6301.47	2867.02	2845.28	3123.01	5780.49	3768.79	6397.13	7227.03	7368.95	4826.39	2773.05	4809.10	1833.50	2147.02	2925.84	1727.25	2183.79	3017.43	1505.77	937.65	1807.49	1405.29	1535.41	1603.94	1166.84	1266.81	1961.24	1006.95	1357.44	1053.07	796.00	1339.10	2051.42	1349.72
699			4740.33	35117.91	2885.01	2539.16	1639.88	682.00	1757.28	2922.62	3485.11	1473.77	674.23	1235.84	1463.17	1831.81	1261.96	1129.91	1993.37	1844.60	591.10	1206.14	1784.10	869.07	560.66	734.72	949.26	1311.08	1423.96	1995.22	1392.76	863.12	841.32	953.83	691.02	960.52	810.24	715.76	918.15	412.98	1098.96	481.99	690.89	1087.86	911.50	800.98	1033.76	981.21	462.17
700			10971.12	55872.81	9851.40	14627.52	8451.34	6323.66	9196.00	6596.76	8006.03	19832.67	11958.92	9996.06	12903.67	8516.67	7588.96	5955.36	8437.40	11867.97	13096.57	3518.71	6197.33	10321.82	7547.86	6780.24	11314.76	8320.31	11930.20	13427.71	9212.40	4354.93	2598.08	9391.57	12814.69	6289.48	6787.22	9481.40	5486.05	3559.18	4699.90	3128.19	5956.68	4420.87	1776.34	7063.17	6308.96	3739.72	2669.46
701			4882.64	22493.18	3903.45	4796.33	5301.90	2324.48	5330.93	4317.79	1664.44	2121.49	1998.09	948.45	2778.93	914.48	663.18	818.80	637.20	1004.68	512.88	1006.41	1648.04	1053.64	917.73	964.38	1581.08	929.89	1004.05	992.28	1260.02	883.08	706.88	732.43	1227.90	1170.76	1067.11	694.15	875.52	664.76	1015.66	715.26	477.18	685.60	359.40	747.16	303.86	279.81	277.98
702			5457.70	36352.01	678.35	997.09	1038.62	2675.43	1626.31	765.26	1514.39	1466.12	989.80	594.78	839.45	844.54	292.21	345.63	940.51	477.61	483.56	1777.64	1051.04	515.18	924.73	346.44	906.84	939.70	590.28	715.45	476.38	532.61	416.26	508.52	469.04	524.61	438.97	370.12	733.48	701.58	613.09	412.72	280.85	381.71	488.47	253.27	176.04	216.60	114.16
703			2704.53	67916.10	5432.42	5089.71	5572.47	3406.52	3178.83	5513.44	4021.23	8209.70	3626.73	2057.67	3126.22	1761.81	1055.15	832.49	3665.40	3970.86	2160.97	1292.09	3758.50	5834.56	7470.11	9236.60	8402.66	3650.56	1545.77	4478.85	5949.93	2080.99	6456.53	1895.51	2043.38	3153.10	1674.83	1226.77	1552.64	1113.09	991.69	1096.76	1237.77	635.85	485.79	888.87	879.99	555.66	834.24
704			9052.47	76253.68	28319.02	13624.16	10367.79	15505.25	13171.22	7365.87	6768.15	5037.28	7129.79	3913.60	7940.47	9068.38	7457.24	8640.97	5435.60	3196.28	6438.13	5179.30	6995.74	6937.27	8463.40	6093.82	6632.18	6125.99	3862.28	4261.05	5046.33	3611.98	3535.80	3017.32	2978.62	4072.98	1459.42	1259.98	2787.04	1849.05	1305.20	803.22	1782.97	1890.01	2233.37	1726.99	1515.47	2221.01	1451.41
705			2103.43	23930.17	2576.31	5312.57	4571.98	3771.33	2722.08	4472.21	3515.20	1377.58	1577.62	2382.85	3193.17	1971.67	937.03	2086.19	2084.94	3591.75	4497.90	1857.49	2422.97	3614.86	3333.78	2284.15	1589.39	3207.36	2598.31	1295.93	1282.04	517.12	1332.24	1705.06	2589.49	1112.55	1994.53	3145.12	1373.60	714.08	973.39	720.51	531.49	502.35	557.69	805.80	948.86	737.28	592.50
706			3153.58	14593.77	1089.05	293.90	1073.58	791.67	408.46	587.45	880.43	574.09	227.93	572.89	1167.15	315.01	325.62	769.08	577.27	569.33	242.50	212.75	443.24	570.57	927.49	1027.62	757.84	452.79	1327.49	857.67	1595.18	2645.70	819.33	504.98	734.29	467.37	287.48	219.58	413.04	606.48	322.96	463.17	476.81	668.06	631.80	768.66	284.22	266.63	282.59
707			5470.86	17335.44	2013.39	748.09	1387.63	2055.77	968.11	1737.02	1025.55	855.56	1300.50	967.00	1135.52	1853.07	1122.60	564.25	658.01	1221.50	2360.43	2337.90	1384.50	638.17	577.87	1063.76	1432.00	711.48	476.38	888.61	722.74	855.23	1192.07	698.79	1279.38	2073.64	2129.09	1503.46	758.79	688.34	779.56	2204.96	2058.54	916.81	1015.49	748.08	1552.40	812.33	664.14
708			5667.70	82774.85	2796.97	1808.00	5500.21	4564.31	2638.74	3273.51	1330.94	1757.13	2013.42	753.64	1276.42	1322.86	1423.11	1169.97	912.53	1037.78	407.43	1444.68	1441.95	945.00	2245.86	1304.12	699.91	342.80	143.30	513.01	1111.50	468.57	330.23	552.44	1148.44	808.24	1057.44	2547.85	2569.68	1455.82	756.96	1437.53	1097.18	396.97	753.77	675.37	847.16	907.84	743.53
709			15188.46	46080.40	26913.64	22920.89	22419.50	22274.04	12495.64	10063.61	16806.60	15619.20	14956.40	10110.12	5482.71	11218.64	13254.03	13827.30	10571.07	7888.27	4259.18	6575.64	9445.30	8061.75	13235.52	10962.19	10766.00	5054.35	2948.71	7671.87	7707.66	9609.34	6015.15	7974.73	5209.36	4214.94	4430.96	4685.37	5525.26	5183.62	4650.84	4389.48	6853.02	6873.34	6194.07	3535.05	3224.36	4217.90	3477.57
710			1863.18	23525.70	3389.87	3301.46	3752.45	2332.43	2814.02	4160.95	7370.96	4870.99	3954.54	3152.41	3047.36	2316.67	1934.33	2948.87	6255.55	5194.25	4039.54	3686.62	3410.89	1908.32	2432.37	3384.08	3473.13	3478.06	4827.54	4964.47	1945.98	2744.62	4168.53	3564.67	5042.97	3418.18	2617.37	3437.40	3911.38	3382.35	2997.47	2746.16	1911.24	1929.70	1512.91	1137.91	1967.55	3422.58	3536.69
711			6693.54	93391.32	21036.69	19574.65	3357.99	8081.84	19243.67	32395.13	26341.28	19239.39	11004.88	15296.58	20804.44	9777.76	6276.01	8533.87	4144.34	4862.39	9619.20	14766.88	9428.98	15614.92	9937.04	3277.30	3627.05	4316.73	3845.46	2144.66	3030.22	4720.56	3336.51	4535.37	3556.56	2629.22	2187.58	3248.11	2354.46	1832.00	5439.55	5049.83	1694.74	935.33	2549.84	2498.76	2030.24	1653.69	1669.84
712			5074.35	22037.75	2143.41	4708.25	4312.69	7231.38	4644.71	1893.85	2563.28	2962.24	2796.56	2281.40	2584.64	5709.41	1884.15	1112.51	2155.60	2094.27	2124.83	2087.09	4506.55	2912.36	2152.99	2302.39	1772.56	1687.58	1205.09	1077.31	2554.71	3059.10	1909.70	1603.20	1954.98	3312.52	2754.25	4795.41	2577.01	1810.39	2652.80	2909.88	1064.74	718.81	1456.13	1487.63	1663.62	1607.22	1656.11
713			11002.46	49769.69	7305.94	4463.46	7493.40	8796.18	6867.35	11205.50	2878.43	3095.46	7980.89	7301.32	3898.35	8283.99	9979.65	5140.98	5153.87	2982.57	1927.63	1593.28	3212.72	3660.44	3842.10	2796.30	2390.68	3083.56	1890.75	4774.56	6711.21	4653.69	2852.60	2823.71	1865.80	2218.34	1450.08	2642.97	1929.74	1258.17	1393.02	722.99	1051.08	1620.70	772.50	1626.75	1513.10	787.24	561.13
714			26580.67	50720.20	35576.11	17014.92	23964.97	21832.01	23873.90	25295.23	16959.76	17417.45	19316.94	10270.07	13193.53	16151.94	18464.00	15464.74	15953.41	16347.22	17710.35	12999.57	13971.87	9011.94	7196.66	7403.06	11551.18	13715.53	5436.54	6941.47	7448.39	6058.65	6809.82	5758.54	6015.46	7173.43	4624.84	4055.49	5918.30	3907.75	4544.79	4863.87	3725.05	4228.17	5009.42	3557.76	3523.50	3233.26	4602.67
715			7494.02	6044.19	1269.89	1032.72	1072.27	1043.87	971.64	744.65	1065.27	580.07	499.56	265.05	481.53	446.29	773.98	951.47	1397.63	1722.27	1455.49	1088.76	825.24	525.34	1020.28	929.71	1070.65	1863.41	1499.97	909.81	982.93	917.13	968.88	1125.26	1275.96	1113.46	889.47	1675.66	1170.83	1049.03	912.85	1517.77	1674.91	1114.69	853.29	594.05	410.91	581.51	491.12
716			4184.47	9131.12	2145.13	941.71	922.36	1112.24	1271.77	1069.99	2503.70	887.52	785.18	1244.72	1718.51	1708.58	1624.22	794.17	266.44	739.04	602.30	607.70	996.57	1679.46	1525.99	539.88	395.68	545.17	741.70	862.94	272.68	468.76	492.22	599.55	513.24	578.23	692.62	1076.62	623.83	440.82	715.31	351.11	178.64	361.98	346.40	199.01	356.64	667.35	169.90
717			3776.50	25916.72	10615.74	4533.04	4779.84	4063.56	3135.65	3869.64	5099.54	3319.59	4347.84	1310.29	2664.55	2078.01	1753.20	2529.48	2812.09	1806.13	578.40	1299.28	821.55	805.40	724.60	849.56	1055.62	817.87	946.93	769.32	1551.40	1140.13	1087.16	434.79	434.13	702.53	698.36	575.40	454.03	573.69	1002.90	788.18	400.45	246.89	252.48	281.77	237.97	236.41	179.15
718			7859.83	17925.97	4245.61	2612.46	2999.78	1530.38	2412.75	2350.84	4176.26	3742.82	5776.96	7021.46	3589.33	4140.83	8785.08	7978.84	7383.92	4176.57	3982.11	3884.91	3619.17	4957.33	4223.31	3409.38	2560.71	1862.90	1624.99	3781.34	4100.11	2052.39	2841.35	4529.45	3747.96	4700.44	3615.34	4208.61	3192.20	3995.48	3260.66	4567.27	6191.41	4834.97	3408.41	3058.40	3077.03	2835.52	1818.12
719			6164.02	35697.17	7287.96	4229.50	3477.17	4634.68	5687.22	4352.85	4367.94	2892.29	3841.37	3834.78	1188.27	2064.58	2803.71	1453.14	2067.99	3465.59	2605.73	2388.52	2173.78	1523.33	1660.22	1367.15	811.71	1834.10	2395.69	1279.12	1691.67	2074.22	1880.16	1763.04	3013.94	2865.82	2292.93	1722.57	1093.01	466.94	943.56	935.81	1119.29	914.17	409.40	505.98	639.53	808.82	1012.55
720			21672.58	56840.81	29623.49	42796.91	31187.52	18768.04	14445.84	34340.45	9107.68	4720.76	10485.83	21488.26	22744.92	44973.12	23501.36	7295.69	14717.99	13821.97	4369.65	12495.38	15553.40	5222.55	10752.49	10818.42	6566.91	5082.36	10451.85	10093.01	4823.60	4242.55	4307.99	4454.75	4464.34	3662.04	3975.28	5118.51	3218.25	4697.47	11260.45	5847.18	5287.50	3322.97	2817.02	2867.00	1660.06	831.74	1764.29
721			7271.00	118249.26	6626.11	7577.77	2723.08	2911.37	3550.04	3018.90	4341.36	4906.53	2891.31	1449.58	1724.12	3334.50	2639.99	1226.78	3028.17	1711.45	1557.19	1547.63	1113.14	1819.24	1865.32	1342.40	1195.74	994.44	1739.64	1449.27	1465.50	2208.35	1744.83	911.60	1351.34	702.22	1605.17	4176.48	1727.78	939.81	1175.90	1412.13	679.48	600.38	702.68	823.56	1026.44	746.04	494.23
722			2311.36	15241.94	1199.58	1802.60	2367.50	1311.29	2256.04	3648.63	1643.16	1195.93	1434.65	1710.68	3005.89	2017.62	1882.20	1600.23	1925.18	1757.62	2494.36	1166.65	1483.89	2360.17	2083.84	1790.11	2679.91	2502.56	2514.98	2138.98	1379.62	895.49	1130.67	1939.92	1698.63	1925.28	1164.35	833.76	947.67	1538.15	1399.54	1875.64	966.78	1822.85	986.96	1680.24	1145.08	1452.56	1342.35
723			5511.46	29220.17	13729.18	11080.83	9622.99	18245.85	18917.53	17414.33	6898.82	7264.31	11900.07	8898.48	3754.15	6528.45	7606.81	4928.39	7483.46	6758.74	11816.42	7007.34	4353.50	3780.42	3165.55	2621.87	2149.64	1466.63	2667.54	1321.37	2619.56	1469.42	1630.80	1969.29	2513.47	2325.58	2931.01	1613.66	1017.68	898.79	867.09	967.19	1377.85	810.10	552.46	929.13	466.44	557.41	959.61
724			4499.56	45345.73	12724.63	6170.70	4411.04	6263.52	10367.64	6944.01	3290.41	3888.01	4629.69	3497.15	4798.95	2561.36	6436.33	4479.03	2167.88	3053.23	1896.09	4288.43	4868.81	2974.84	1531.95	2269.81	3103.82	1289.08	1030.95	1085.53	1170.83	1430.21	2487.16	3685.02	3851.91	1823.45	1068.26	2622.58	1885.45	1403.54	1218.60	1752.91	883.66	824.83	651.12	899.41	1010.17	649.52	401.47
725			4572.68	73215.48	753.58	2374.87	2828.78	590.60	748.12	1140.98	714.63	939.05	1911.18	1584.11	559.53	867.51	2988.51	2377.79	1652.50	863.51	989.69	754.06	1139.88	1854.74	2417.87	1250.98	1463.39	690.96	439.30	657.21	378.86	473.44	832.70	1043.11	1134.71	900.93	855.88	1427.89	1951.07	1299.09	561.59	686.26	658.33	349.24	560.22	798.03	689.34	268.30	593.59
726			1752.87	26936.12	4984.42	1280.02	2610.13	4748.62	4791.74	4819.88	3714.78	2348.73	1293.97	2518.28	2725.49	2801.74	4944.72	4862.44	1982.45	2013.28	4571.99	1708.35	2788.76	3933.66	4327.99	1917.03	2094.65	1889.89	813.49	2377.44	1962.18	1550.54	1242.13	1247.46	1349.03	1694.43	1369.36	1605.41	2349.18	1680.27	1666.67	2489.10	3581.40	3136.48	2060.61	2581.81	1299.77	560.88	1542.22
727			6076.67	25291.10	1273.28	2169.28	2532.04	1755.16	1477.75	1418.34	1981.79	1343.99	620.34	1309.16	1463.47	1413.21	635.41	646.81	571.20	1440.70	2071.00	753.68	824.36	1013.63	521.14	698.49	748.11	565.12	476.33	564.77	433.78	767.73	567.47	570.00	303.35	450.44	482.80	388.13	330.11	329.06	539.93	424.06	250.91	284.09	645.06	590.78	123.67	240.08	205.05
728			6176.84	106336.60	3994.82	10760.49	6126.57	6658.53	4023.56	5681.19	16072.39	7457.75	7568.10	5273.70	9894.55	11400.75	2793.33	2906.40	2968.33	1699.51	1290.58	4114.02	4890.21	2711.88	2633.53	3614.04	2821.61	1536.07	1368.67	4488.21	3044.71	2106.34	1090.80	1372.00	1775.43	1719.22	422.31	2900.21	1086.01	797.63	2877.87	2062.24	3278.85	1435.06	1408.44	2454.75	2341.14	656.63	680.77
729			9184.29	45603.53	35330.27	22669.29	14538.12	20027.91	22997.27	29423.14	24483.48	16545.47	13318.99	18026.97	20557.18	26392.59	6816.18	10673.11	11940.75	12947.31	18301.69	12906.82	10168.00	3781.48	7483.64	13751.77	9243.55	10196.49	11819.81	10373.41	17283.65	14199.81	8072.25	5708.99	7915.06	9905.25	10027.37	2829.88	2675.20	2815.61	3146.73	4845.69	6248.15	4056.29	5319.32	6470.67	5215.87	5516.01	5079.71
730			2534.61	18899.39	4565.11	7350.41	5820.45	8255.55	1460.30	2000.85	3457.71	3035.34	4166.74	4608.15	5424.62	3349.86	2565.19	2241.40	2347.82	1863.67	1505.35	1240.36	1215.63	1267.39	1533.23	2608.02	3381.69	1686.77	1090.79	754.07	1164.48	1315.53	2306.28	1585.72	1079.44	795.85	1069.29	1762.63	1765.84	1195.16	767.29	1164.29	1403.88	1037.98	1257.94	755.63	1552.29	2090.81	1312.87
731			4795.60	23643.86	3304.02	2074.61	2033.17	3290.62	4112.96	2164.70	2393.22	3979.39	5278.32	10176.22	4433.08	2857.97	2729.62	1081.99	884.51	3429.95	5197.17	2438.91	3796.32	5507.10	5188.97	4233.56	5116.61	5410.78	1978.29	2000.62	2340.07	2001.82	1899.56	2557.41	3493.24	1372.49	1883.53	2320.51	1393.30	1058.06	2233.06	1719.01	951.31	1547.02	950.94	1483.13	939.06	705.80	1010.09
732			5083.02	27226.28	5337.77	3919.74	4191.33	962.15	1500.81	1208.24	1499.37	7769.15	4209.65	1075.49	489.67	1717.10	764.71	886.96	637.97	1576.60	1244.24	2467.31	4665.88	2291.23	3592.85	1966.73	691.08	937.29	1523.20	1331.53	1800.50	959.63	1325.91	2936.03	2298.92	414.31	889.92	992.87	935.50	951.14	721.51	403.65	543.83	639.48	624.20	1178.13	1145.39	675.72	440.22
733			12081.58	17599.16	8717.26	4913.10	8518.80	6696.32	5319.77	3656.23	3772.46	4613.10	5843.38	2904.71	3058.64	1705.24	1338.51	3921.22	3921.25	3729.70	3081.47	2265.25	2168.38	2717.04	2976.95	4462.52	1698.56	1802.89	750.67	1032.39	3050.74	3582.91	2287.25	1407.31	1401.29	1232.56	1570.09	1749.17	2826.20	1407.48	819.15	1407.66	989.74	1718.61	1183.93	529.47	1079.23	1324.19	1509.51
734			4092.12	13682.64	1810.13	1581.76	817.75	559.86	1100.80	823.45	660.72	393.52	301.70	547.35	744.44	595.14	304.85	379.51	517.59	990.85	549.34	99.61	366.95	481.64	735.05	507.97	802.55	1924.13	1643.73	698.17	827.65	659.39	566.47	597.49	451.78	351.60	378.01	1053.12	963.84	842.87	504.42	920.22	1012.32	770.48	657.69	740.23	444.90	520.91	812.73
735			8113.71	39989.54	10431.52	15331.41	6770.43	8308.31	6993.37	11645.77	14128.70	14550.46	7985.17	5283.63	3813.54	6793.66	4061.41	4715.01	4387.32	5305.03	4306.31	3253.95	2478.66	1670.85	2602.58	3601.00	2370.32	4065.23	2968.08	2367.48	2290.61	3083.93	700.78	3957.29	4034.85	1964.83	4162.97	2903.73	2376.61	2417.70	733.48	700.80	1132.89	651.85	292.27	1347.45	1281.50	2548.35	4639.09
736			6399.04	16572.65	1504.35	821.70	1854.51	1003.79	1055.04	1531.88	875.90	1357.45	892.26	774.52	493.34	673.37	1046.54	1005.17	1012.54	1426.70	1091.32	1014.24	403.57	651.10	1007.54	1426.07	783.81	1253.80	620.87	398.61	724.08	1501.52	1289.21	818.66	859.99	898.93	721.28	600.50	945.67	1215.97	1195.74	558.12	929.09	1859.67	1004.16	257.53	460.90	795.79	774.16
737			3137.06	42162.05	2972.42	2099.56	2731.31	4151.72	2380.30	1800.66	1049.91	998.34	1261.14	1350.05	1601.61	2497.81	1630.99	1330.89	2338.35	2355.80	992.58	751.23	632.50	507.39	1487.44	1240.63	1737.49	576.89	498.66	590.25	830.07	551.54	515.97	551.73	516.52	214.72	233.98	451.07	396.58	610.66	300.96	353.90	349.03	496.38	606.28	567.11	322.94	470.40	404.71
738			4358.01	169714.84	8249.39	18784.82	16016.46	5408.75	13282.60	6302.24	2473.27	4899.11	1902.74	4516.63	10816.39	15020.21	16086.51	12215.46	5847.00	8160.43	6064.41	10236.26	11034.90	5801.39	5504.97	5087.34	6077.50	6947.49	1803.80	2826.48	3107.34	3453.51	4253.95	2230.41	1963.89	2743.17	5636.09	4093.49	4209.71	1181.97	1860.89	1616.96	1338.65	2677.92	1844.68	3358.34	1930.18	1733.87	2707.14
739			4488.51	29888.11	15135.09	8822.44	6775.20	7377.39	22521.28	8764.71	6118.44	10896.82	5312.95	5708.88	6267.30	1757.62	5721.50	1725.21	6797.75	4636.41	11098.24	9880.20	11828.77	5480.10	4802.19	2896.52	2076.63	1956.05	3868.58	3749.45	1596.79	5422.85	3553.45	2986.74	4641.73	4036.99	3462.19	4887.07	3576.71	1306.46	1933.79	1149.28	2043.43	2197.59	647.30	1157.22	2711.54	778.78	3403.94
740			12504.11	155701.37	12059.89	13668.85	14424.26	7266.33	7035.69	7097.22	9609.47	10203.84	9713.16	8743.82	8358.90	5578.90	7228.69	7157.62	4807.22	5761.81	2944.18	4730.47	3759.85	9023.16	15373.89	6197.55	3424.70	1684.67	3264.23	3906.75	5043.42	1835.65	3368.13	3787.03	3403.78	6133.07	6447.39	1495.32	3218.47	2757.66	3655.68	2450.01	1431.99	2805.28	4467.31	2266.03	5938.35	3172.28	2101.68
741			20128.55	90557.34	29530.09	19194.85	22904.27	21054.60	9095.71	21104.57	30335.93	27472.75	22696.00	21607.62	15792.37	9905.45	11039.22	7977.91	7512.74	14302.18	29565.89	21458.07	25908.83	16009.72	7794.95	5554.55	10640.04	6937.59	9161.86	6205.28	4548.37	2276.16	6619.57	8699.82	10280.85	4819.34	3377.55	3482.80	7428.73	4758.83	3523.35	3555.61	2704.66	6277.82	6566.27	1804.01	2300.33	4769.56	4639.41
742			3615.73	44270.04	8904.07	15716.36	15701.23	5231.80	5347.38	6226.17	3879.32	3604.73	3594.16	13361.29	13549.76	17171.57	12776.63	9191.15	17365.98	7244.22	3895.62	2641.28	3819.82	4304.01	7351.24	2270.67	4988.55	3336.46	7104.76	6459.93	1481.19	1862.74	3673.90	3280.89	3052.36	7073.79	6543.48	4050.46	3705.01	2113.35	1658.63	2229.28	1809.47	768.04	1518.97	1547.14	2084.16	1703.71	460.82
743			8825.15	54233.01	23605.31	17016.12	21481.77	30871.70	17734.34	11296.01	14546.88	12897.50	8902.03	10518.52	17910.57	13052.85	11126.52	7673.00	6734.68	5763.94	8423.32	8080.28	4143.92	4562.61	8698.54	12095.42	4227.77	5687.83	3783.38	4238.28	3249.02	2972.45	3297.15	2866.59	1505.72	3531.65	6027.97	3678.57	3343.45	2017.24	2357.39	870.30	1899.74	4507.21	2660.12	1353.98	740.58	1712.10	2820.21
744			34800.26	64261.50	14868.59	8213.07	6129.96	6307.12	5780.36	14005.77	8310.74	7659.76	6417.79	10240.82	6393.46	5987.81	6756.98	10300.13	10607.71	15567.83	19078.72	19095.08	16773.21	7776.09	6279.50	5725.89	7676.60	11997.81	6808.98	4012.56	4594.01	5651.64	4751.33	2830.32	4225.38	7725.84	4446.71	4557.73	2043.03	3225.13	2406.79	3671.32	5094.00	3109.16	3174.93	2199.44	2539.07	3624.44	2659.95
745			7783.30	68110.21	21463.29	11228.78	5839.95	10552.36	7459.61	6073.64	5281.10	5945.50	7853.07	10724.02	7488.40	5369.70	2352.02	8131.55	12093.86	5968.39	4173.35	7473.20	6352.59	6805.11	6552.36	3364.85	8944.56	5970.41	8169.64	2873.59	1563.61	3848.79	6654.07	7125.55	6158.61	5226.94	2215.54	3832.82	2622.97	4008.11	4021.06	2003.22	3580.01	6694.74	6102.25	3279.51	4103.56	3675.61	2137.25
746			10300.41	31927.50	6333.51	5171.78	3412.59	8667.03	3588.95	1742.70	1516.61	1991.81	921.18	1208.55	1829.29	3267.53	2634.77	1812.43	2205.57	2209.36	3293.09	1946.02	4289.21	2343.08	1392.48	1313.35	1557.20	772.24	1876.72	2005.89	1419.65	1276.35	633.97	1718.55	2081.76	1139.93	821.58	1675.38	1633.04	756.00	1299.82	927.77	1191.47	1324.51	546.52	410.62	723.60	1209.47	2230.41
747			10215.13	32396.10	10646.30	10884.22	5173.38	4928.41	8211.95	10354.97	9533.96	9063.91	5482.62	7289.90	5768.05	4834.58	5342.98	4314.42	5092.39	4094.41	5641.88	2728.27	1904.12	3844.44	4377.96	3380.28	2463.94	7876.69	9392.94	4530.52	2295.85	4165.07	3906.17	3233.66	1604.65	1371.35	1480.59	1812.39	1488.23	1285.28	1853.53	1659.76	1558.84	1704.36	1156.69	1415.81	843.24	1127.72	1466.90
748			5185.01	16847.71	21416.22	12985.87	5078.35	6647.20	3969.33	10355.47	10501.12	6766.21	14785.33	6322.14	3853.73	3674.87	3455.77	7090.42	3906.45	2627.25	5077.00	8870.56	7179.18	11447.13	15026.45	10636.84	11471.33	1769.81	2803.29	2995.38	5148.11	5711.48	1604.41	2735.99	3296.85	2479.95	3156.05	3927.67	4280.04	4453.60	3956.15	2756.15	2407.02	3506.42	3528.21	1978.37	2996.60	4209.21	4923.63
749			3785.38	66819.99	7610.78	8623.49	5731.42	5153.23	8389.91	4958.37	15542.17	6809.66	3191.80	5863.59	5299.58	4693.51	3876.61	2250.69	2609.54	4227.56	1819.68	3769.09	3953.31	2232.92	2775.39	1615.30	2553.45	2902.33	2853.51	3171.27	3426.85	4317.10	2007.79	1784.87	2353.61	3258.48	6846.10	8366.46	3392.35	2126.38	1459.70	1785.99	2480.01	1389.07	1168.00	705.54	1212.38	1605.26	982.98
750			7574.16	96404.55	12449.91	11017.13	10523.49	9141.31	3842.43	2496.90	4337.17	5669.55	3742.13	4052.59	5905.49	3582.45	1706.70	2210.62	4308.83	2262.85	1299.52	3011.85	3599.38	2056.48	2107.42	1639.41	1424.15	1763.56	2524.41	3331.47	864.08	1362.65	1712.18	1844.98	1271.13	1211.13	1193.33	576.07	924.23	1716.60	1017.79	819.25	610.13	1057.68	1519.79	547.69	466.23	523.79	389.20
751			1576.94	39180.92	2683.73	3574.49	2798.25	3008.80	3411.03	2142.93	1262.35	3294.56	4455.03	1763.49	2934.62	2321.80	1995.04	3271.93	1545.55	1022.30	1559.06	1283.83	1648.21	1266.87	939.58	1606.12	2729.64	1806.27	1171.67	1250.51	1507.45	1157.79	837.73	658.96	645.62	772.68	1341.74	679.42	1747.32	1806.15	923.37	542.14	814.66	833.90	301.31	429.28	559.71	514.46	771.32
752			16550.56	147567.46	32449.12	21263.17	25518.57	13299.74	9152.27	15139.60	21400.27	24444.19	22643.14	16110.35	12457.11	13928.50	12058.98	21237.72	14873.41	11918.75	9060.81	10464.74	10635.21	10049.99	11982.94	10593.33	5036.72	6737.76	11948.13	8068.86	4974.75	11859.00	12286.54	12892.91	5201.16	4919.74	6850.12	8565.69	10127.34	4567.38	5331.74	8740.68	8945.54	7785.32	8570.43	9815.86	9453.86	7454.43	3535.93
753			34422.25	228791.26	24384.72	29427.35	23152.00	34145.25	22028.57	13291.26	16178.49	23864.85	26032.21	25892.01	18712.06	21911.46	38405.30	32139.65	31442.43	17813.37	14130.93	25421.88	26107.21	8517.36	16234.99	12446.15	7000.25	12012.27	8197.77	8028.95	11994.44	10218.66	11163.81	10553.79	4651.25	5073.42	7735.01	5380.25	7318.13	14074.43	10321.61	4591.90	9167.41	9477.07	3191.44	7260.89	10648.55	4474.71	6769.53
754			21078.30	90991.78	70012.51	52071.65	46803.14	66332.78	65550.34	26304.77	41165.58	33113.93	18879.50	19125.09	18823.18	16824.63	18656.23	35011.98	31032.19	24916.86	10214.70	12727.08	12427.21	24245.27	30657.76	21116.27	20302.16	15172.31	24427.60	13783.11	12536.82	14849.75	23023.40	15668.51	16807.73	11361.36	10135.73	14284.55	14845.42	3206.56	7649.45	7662.84	6996.54	12052.28	13344.50	14251.19	6947.86	8425.76	8835.35
755			7085.70	39761.91	13880.48	19315.93	8059.14	29252.21	14886.41	4982.33	13776.29	26312.00	7015.82	4008.18	4331.15	15991.09	10508.53	12737.32	9240.13	7139.58	10656.98	5103.02	5002.09	4330.48	2933.66	4803.78	3608.25	13034.25	11318.59	4149.97	3696.20	7973.55	7759.66	5784.02	5745.07	7317.58	8299.31	3617.06	8865.39	11483.64	10324.87	5594.33	5225.06	3735.40	3839.55	9905.21	8004.16	3835.87	5755.01
756			13949.92	35889.46	40751.76	39722.02	24349.84	21494.61	14651.68	18960.79	29639.00	20235.58	15575.67	24362.40	35022.00	26926.28	13374.38	8707.28	8325.07	13085.88	18131.41	15447.80	16662.98	23010.94	13413.74	10179.87	15453.13	10945.65	9325.45	10368.52	8087.94	10053.35	9336.31	5214.87	10723.09	8085.30	4396.67	5424.30	9483.48	9044.90	7619.24	6986.80	5167.59	7612.77	6813.77	4687.98	3728.72	1791.46	2791.22
757			10414.81	41719.54	14974.30	19467.94	23536.63	18518.83	16307.66	18442.88	24142.50	20921.82	10664.23	5795.06	6565.83	5350.60	8708.60	10422.27	10080.88	7912.37	6935.44	5661.23	4215.77	4580.39	6058.27	13715.63	6185.00	5175.64	6085.27	3719.09	5619.16	4645.24	3496.69	3956.17	5656.31	4566.31	1217.74	4021.39	5290.36	3496.85	2928.21	1909.68	4858.11	5685.54	2492.80	998.00	1262.87	1664.76	1062.39
758			5010.61	11059.85	8223.09	6159.96	3295.63	3958.08	3691.51	4124.21	3468.26	2395.55	3090.49	2354.72	3931.13	4729.31	3159.46	1631.39	1630.08	3557.33	2810.82	2344.49	1522.82	2064.87	6429.57	3322.69	4042.48	6169.26	5132.43	3137.74	2841.24	2439.65	2743.90	3124.36	2323.64	1658.78	2689.58	1241.84	1637.35	2141.63	1781.22	2328.01	3617.64	4111.70	3090.06	1137.34	1536.06	1759.44	3495.80
759			29894.24	87283.99	46437.10	43744.98	37288.07	37195.98	29180.53	22403.84	17772.58	32627.95	23676.30	18783.33	23533.54	26771.47	16247.74	16426.91	14509.96	26812.13	23261.76	23430.09	22567.77	14042.94	10621.03	11915.62	15354.18	9249.73	7065.02	8644.80	18680.62	22649.77	16116.29	9685.87	13413.80	10677.96	12171.41	9248.44	15121.47	19288.80	7775.44	6578.60	5218.70	12225.70	7109.03	7088.99	9546.43	14078.37	6807.20
760			5836.37	20011.86	15365.57	17450.02	13683.89	6506.64	4555.61	4327.00	7506.52	7187.85	5173.29	4971.25	7147.89	9349.70	5746.68	6461.89	5480.74	3060.14	5118.82	4669.50	3053.84	5117.38	4053.03	2480.39	4165.02	5483.28	6140.99	4256.94	2985.80	2149.40	2505.86	2081.51	2909.26	2771.34	1537.62	1569.84	1387.07	1383.60	1562.50	1365.82	1892.65	1909.85	1608.75	830.61	1086.59	606.18	1326.99
761			2494.00	20049.94	2733.61	1226.38	1443.80	731.40	1237.33	1138.49	689.65	1043.27	1105.58	1096.16	1035.78	987.56	1505.51	950.79	571.48	563.38	558.79	529.31	1196.62	1469.54	1260.84	655.38	604.10	662.85	1058.10	1184.55	611.24	782.89	583.64	780.57	763.16	754.40	521.82	983.93	902.83	592.75	478.40	650.06	876.63	767.14	681.59	913.13	934.96	700.38	536.28
762			3077.21	10345.75	3040.31	1687.41	1236.15	1469.70	1587.54	3985.55	3622.08	2914.27	2994.30	1313.96	2313.22	1849.92	1084.12	1455.36	2239.50	1539.11	1674.67	2666.31	2135.48	1881.27	1592.47	1787.68	1728.76	1037.42	1527.41	1099.61	1512.07	1285.81	552.15	698.20	1238.81	893.09	1048.79	545.67	477.14	1016.87	947.43	606.10	588.78	851.42	745.69	777.98	852.53	512.65	399.86
763			8266.06	145883.09	12329.29	3978.79	3964.19	3058.83	2018.09	2171.22	2012.57	2833.78	6546.33	7981.26	3437.75	2298.09	2605.89	3989.74	2122.64	752.05	1851.44	1638.42	2217.69	2822.57	2163.80	3160.38	3359.09	1780.07	1264.60	2248.41	4941.97	2246.21	2328.51	1722.47	1052.98	1324.90	2824.38	3424.85	2248.92	1694.91	1167.33	1839.46	1280.78	1492.93	993.26	713.58	862.68	1765.85	1463.49
764			5504.77	85188.28	2084.02	1047.92	1194.28	576.75	1494.77	1649.62	1116.48	1027.39	1354.90	1005.46	1625.95	1584.51	836.86	1007.08	1000.10	2037.22	849.70	949.54	1211.88	1244.79	779.24	424.49	696.63	796.56	1008.64	698.00	470.56	645.26	1417.95	963.58	780.51	833.70	464.42	557.66	447.20	255.62	290.72	471.58	340.41	204.86	372.73	466.16	382.44	236.11	228.70
765			6916.34	13257.96	1381.74	538.91	1736.54	2037.47	1399.12	893.83	763.43	1717.67	1343.42	893.39	1362.35	1681.71	2257.68	1911.85	1546.62	1006.15	712.14	1009.64	723.47	1148.06	2085.11	725.50	1097.68	707.95	876.10	1071.12	636.26	955.57	750.94	355.78	853.31	1097.19	571.55	573.20	798.90	381.34	593.71	793.35	278.26	612.40	916.61	580.05	767.04	855.54	1753.23
766			4883.13	53656.19	1152.67	1771.88	4740.06	1497.50	777.46	1813.73	454.29	1925.83	2291.21	1498.94	2177.96	1367.34	1708.69	1357.40	517.06	1567.32	1239.71	749.73	557.75	734.56	727.28	880.46	1684.98	796.63	939.07	700.80	788.71	752.99	555.42	520.48	545.57	734.39	593.20	458.87	404.24	396.20	559.85	415.91	223.18	381.45	682.57	563.68	297.98	104.05	122.26
767			3299.10	9716.42	654.30	398.47	261.07	293.41	765.28	566.64	1175.78	568.28	1399.86	1231.56	747.69	1350.45	1231.82	1301.23	1159.36	677.85	945.38	417.75	1107.61	1174.55	2563.60	1600.83	1035.58	1332.32	968.57	1050.24	971.57	701.23	1310.44	1674.75	1313.40	1277.22	2541.89	861.80	839.72	401.09	447.49	412.90	856.76	765.84	1027.09	833.97	1008.17	470.38	952.73
768			4679.89	19198.92	982.64	1515.36	1835.00	1281.59	1037.70	848.18	666.59	488.09	247.41	415.24	748.87	1028.25	1560.90	773.34	485.47	1151.32	843.31	778.03	1357.76	1463.22	1926.92	2010.52	593.32	1264.18	1181.67	815.25	906.27	2612.52	2085.18	981.42	1436.03	1574.41	2003.89	1011.19	1203.75	1773.13	1034.38	1144.30	1530.98	1733.37	1556.59	1430.37	2265.50	1391.03	672.05
769			8988.62	19832.93	2138.69	731.01	906.23	1769.54	1238.76	1261.34	709.48	893.79	1018.52	1047.73	935.46	1008.81	897.13	691.09	768.07	530.62	1054.68	634.98	441.75	601.51	929.19	675.57	339.13	373.65	587.67	674.38	659.19	624.02	434.80	478.98	501.49	184.73	590.67	896.11	357.59	507.02	744.04	372.70	282.37	326.70	377.18	427.40	925.29	455.27	207.50
770			4158.66	17530.30	4859.19	2466.28	1192.46	450.79	298.39	232.33	459.80	960.23	374.34	292.89	404.97	1057.05	667.14	960.11	619.30	690.65	1316.41	1089.31	1034.43	1351.79	1589.18	1508.35	1057.27	838.31	1504.91	478.27	798.49	960.95	1843.64	1232.14	624.99	636.38	441.22	777.73	872.17	1221.11	1184.56	470.16	686.24	544.66	921.46	442.36	777.43	1026.70	948.21
771			3658.16	11071.70	738.79	224.97	445.25	709.62	1184.27	1238.04	1152.11	417.52	415.10	528.40	290.38	311.79	332.71	341.52	255.18	290.24	453.84	985.63	1291.61	814.53	950.14	563.71	361.87	457.57	687.42	743.23	697.21	221.55	544.74	902.79	1003.37	1725.63	1810.27	634.50	482.18	630.35	458.13	454.44	467.81	744.71	767.43	679.73	657.24	1192.76	2748.61
772			4056.64	13677.45	1274.53	1809.11	1442.39	364.67	1359.84	1265.20	1573.79	1761.17	1229.46	1385.90	1535.60	633.89	1124.07	1518.12	1153.05	1867.17	1367.31	1042.94	3125.64	2370.50	2937.16	1576.85	962.41	1255.78	1449.33	2773.20	2280.68	1249.38	1306.94	1202.35	1606.83	1977.73	3531.61	3389.41	1299.79	1094.62	1395.06	1291.77	926.40	851.79	1275.88	1409.44	910.47	1278.95	1739.13
773			2790.64	37725.72	878.36	586.37	725.79	601.12	1013.54	718.85	1503.76	1359.28	1487.86	496.17	977.32	1238.30	978.21	1672.18	1708.08	1780.55	923.82	874.51	1166.04	1552.13	1872.65	799.42	787.82	1385.57	1927.97	1751.54	1075.88	776.19	1855.83	701.21	950.05	536.08	1486.92	1654.82	910.45	1568.31	963.21	1750.87	1283.31	1459.01	1313.70	1078.88	801.78	473.38	941.71
774			25857.78	102289.81	22771.62	19084.22	18159.22	10383.00	11624.27	12098.29	11762.42	12310.40	15984.53	8922.90	13196.72	16372.74	13719.21	10581.62	6125.17	7485.55	8422.22	13136.97	13588.50	4019.38	5415.56	4353.00	3743.84	6917.06	4103.59	4536.88	4310.03	5057.39	5251.87	6054.99	2245.60	5752.11	6842.46	7115.31	7299.85	3020.66	5610.24	5467.69	5451.25	6031.02	4487.75	3910.12	6202.28	6006.98	3468.33
775			2425.64	91293.37	3028.17	3015.86	3672.54	3559.54	3670.00	2689.61	4105.14	1806.43	2352.55	3711.39	3227.56	3203.49	2110.52	2262.23	2018.60	5343.26	2725.97	1697.10	1619.07	799.53	1475.45	5053.72	4390.45	3120.83	1785.76	1223.85	3877.64	4524.65	1679.89	1469.03	1685.45	2511.25	2336.65	1228.34	1503.96	3678.65	5318.10	2556.47	1345.90	2137.31	781.04	1583.74	1484.69	2341.69	1185.58
776			7626.62	52521.84	3254.92	1204.76	2928.18	3895.96	3669.24	3367.99	2497.89	1862.21	1040.32	1834.03	1974.83	1665.57	1674.64	2054.21	2274.07	3500.88	1923.13	2810.85	1528.64	1973.69	1757.86	2020.39	2163.99	1829.70	2340.76	1699.68	1791.36	1593.36	1683.71	2625.29	2751.60	1794.82	1668.38	1618.45	1106.54	494.81	1106.58	2042.05	591.84	659.13	1348.04	1596.07	1112.94	1294.68	916.84
777			10431.24	42470.25	8046.44	18023.54	11537.60	8927.96	13830.04	13297.57	9426.94	5857.66	14716.33	19811.57	17972.13	17608.83	4539.76	5925.40	10133.14	13800.84	8737.19	12301.93	9141.79	8382.50	12278.16	12648.35	9660.75	5102.05	7908.00	6863.40	5550.33	7338.62	7995.43	7268.69	7710.13	6160.33	4447.54	6693.34	7586.75	3636.29	2621.27	5366.52	6359.08	3992.56	1954.04	1890.40	3329.91	5184.95	13597.67
778			14296.69	109650.85	29736.76	21942.11	18911.91	16468.60	14322.81	12909.94	10618.33	7302.49	8773.77	5684.98	6980.80	13049.75	9360.31	5459.43	9729.04	11606.16	6073.26	3272.06	4754.45	4437.09	4526.40	5562.18	4603.77	6534.31	4172.56	5111.29	7868.73	4989.34	4485.53	4281.89	5886.93	6053.36	4525.03	2736.02	5293.32	5071.88	3318.97	5123.68	5151.66	3455.07	3364.86	4139.60	2128.76	1586.20	1472.14
779			29929.10	239197.04	162159.59	37673.37	58198.31	76668.42	75608.95	67292.00	70556.15	69681.18	81962.82	69709.37	66628.76	49221.48	55670.04	61579.01	39500.57	31711.78	37605.33	29609.10	37483.71	38490.44	31354.65	24969.27	37883.21	34572.70	25792.68	16029.44	12131.04	22138.24	34946.25	25977.88	8445.77	10303.81	13497.06	8398.72	12688.57	11752.77	13488.51	7881.73	8942.32	9572.29	13761.56	12610.48	7974.30	7869.60	3143.90
780			4095.85	16069.50	15185.79	8580.81	3700.29	3956.22	3855.84	6134.36	6079.20	5152.46	6494.43	4748.56	4461.44	1835.73	2862.33	4630.19	2419.17	2766.55	2119.41	861.03	2700.01	3842.22	2322.26	1495.58	1768.88	1283.64	2017.66	760.02	1196.12	2431.91	1792.29	1816.45	1459.80	1584.84	1896.85	1326.75	1179.68	1135.39	709.97	1092.63	443.04	349.26	403.44	583.50	700.76	731.66	931.61
781			6011.62	45415.08	19147.29	17083.14	13220.98	5766.56	6768.04	5313.06	6845.68	6011.03	6980.17	5421.69	4070.42	3211.03	2513.45	4671.32	1966.88	3684.85	1881.46	5232.41	4658.77	5002.78	3471.47	2838.78	2479.37	2194.39	1479.55	2473.50	4778.99	6797.04	7058.23	4032.54	3321.65	5291.30	3999.31	4925.08	927.02	2435.82	2096.36	1927.05	2961.11	502.48	4497.62	6765.91	2111.97	1527.93	1083.26
782			6983.40	18175.18	9456.09	1345.39	4376.24	5428.08	4235.97	3245.79	1518.41	4053.60	3393.20	5791.08	6590.31	2010.34	2183.51	4195.54	1629.34	2405.70	2819.92	2854.38	3482.46	5864.85	6083.85	6808.26	5163.83	5259.39	6174.67	3251.71	3782.35	4913.21	4616.30	3722.88	2562.39	2161.82	3506.66	1187.58	2222.52	1781.25	2915.92	2631.40	2330.28	2834.97	5927.68	6724.48	4708.58	2485.97	1504.89
783			4699.61	16161.77	21875.20	8131.19	3968.81	2253.31	6222.76	14318.82	13577.67	5658.85	12987.37	8680.83	2380.47	5256.13	7468.04	9174.88	17612.83	17019.47	8501.66	3169.11	2286.69	7848.77	12270.16	10112.99	7919.88	3336.00	4876.81	6905.36	7297.44	4651.98	5051.88	7640.62	7377.73	1536.91	4392.48	3165.45	4492.18	2316.84	1476.34	3303.32	3317.92	2795.35	2101.04	1195.93	1384.32	2671.76	4431.81
784			30040.58	87246.63	31003.81	18912.51	27816.95	20405.08	10079.56	11275.38	11631.64	10404.17	11054.12	10851.96	13334.84	11274.85	11788.36	10722.54	4606.73	6884.80	8397.55	4285.58	4675.59	2471.33	6484.38	7742.68	7597.77	9400.70	6123.43	7764.25	8915.15	8378.91	6050.90	13686.65	11998.00	4434.48	5995.14	6425.49	3666.04	4224.50	4997.75	3262.51	2499.75	4764.26	6493.91	7063.28	5890.32	4649.81	5847.83
785			7741.98	26080.24	13738.04	24582.52	6765.34	9743.02	5674.82	7099.30	4301.74	3953.33	5319.47	5088.61	3140.93	5479.31	6697.39	5298.35	7849.49	7816.37	8777.28	5882.22	3777.66	3813.32	4294.58	2935.11	3660.97	2466.41	4207.61	2299.95	6193.90	6692.02	4079.02	2153.26	3160.97	2187.95	4664.31	4804.02	1058.26	1350.69	884.29	2610.00	2087.11	2508.96	1523.20	1488.05	2748.92	3689.69	711.38
786			8061.06	197769.51	7266.14	4929.29	3694.68	3144.51	4001.94	5425.70	4140.19	2998.75	3005.06	4273.47	3564.07	1275.43	2864.27	4373.09	4596.39	2683.58	2964.53	4091.06	1846.08	3307.51	2001.69	1381.66	1671.68	1890.65	3043.56	2510.72	1594.16	976.90	1403.71	3403.47	2592.69	1815.48	1197.76	774.88	1230.48	896.43	428.19	507.09	1076.61	2042.07	1174.00	528.62	688.43	889.75	642.37
787			5887.20	331071.50	6068.20	1334.57	364.54	1236.06	1166.13	605.50	2292.30	1473.41	1065.34	603.88	1374.17	878.41	795.89	587.28	665.51	498.09	414.09	581.76	432.91	159.71	681.25	683.94	667.63	452.24	392.06	446.76	1860.74	1027.57	428.20	489.77	970.79	704.98	399.43	457.19	613.09	895.48	420.98	333.11	389.84	166.36	504.70	495.65	484.78	453.49	215.61
788			7516.93	76286.02	4880.10	1610.68	4456.72	5125.86	4018.75	5415.43	4099.30	3645.96	5926.35	3321.03	4672.63	6227.42	2725.04	1904.54	951.32	2989.49	4328.99	3731.40	4150.79	3549.93	2094.18	1281.51	2675.40	5432.82	4145.67	2985.67	1436.50	4464.68	5852.72	2863.85	2471.89	1969.59	725.34	2148.85	1365.34	2342.61	1699.61	907.12	4235.63	5740.65	2724.82	1775.35	3556.13	4116.40	1657.44
789			15696.54	56995.74	36308.67	24362.86	14208.57	18240.05	29708.10	19659.57	8496.05	10578.32	8569.81	4845.22	15071.78	28747.07	36127.85	16880.08	6541.28	4123.70	6157.49	5021.21	10154.24	9147.13	10255.25	12039.94	9135.85	5340.40	3515.40	5926.51	5602.09	2085.56	2122.90	2596.75	3112.34	3025.91	5155.01	4456.40	4139.53	3146.52	2821.70	6344.20	2895.11	1736.27	1724.26	2474.80	1674.10	1501.73	1696.54
790			5555.96	17571.53	2976.50	3042.73	2433.88	1998.92	1711.54	1177.96	1834.33	1966.06	995.09	317.47	611.55	732.43	1182.89	1231.54	414.04	464.13	476.84	512.16	505.15	1228.26	1031.12	679.85	984.90	775.24	464.87	675.79	434.92	435.79	736.23	274.01	224.22	318.88	1035.16	620.61	245.11	360.74	286.92	201.03	227.63	293.58	366.29	320.74	225.04	277.31	105.94
791			6332.23	112683.98	1826.83	2088.81	2927.10	1795.16	1502.01	860.86	1018.14	843.85	1547.99	682.73	1708.08	1960.42	1550.41	872.43	2593.00	2848.24	1214.15	307.94	831.62	1545.27	1420.36	1576.54	1079.17	811.97	1554.78	3662.49	2455.35	736.36	558.70	849.69	1627.67	2091.64	586.00	533.37	1318.68	906.88	558.96	435.20	734.28	1180.30	810.46	632.88	771.81	506.36	456.30
792			4744.58	57073.46	6346.50	3552.83	3374.39	5640.64	4131.12	2512.03	1045.78	1320.00	3384.18	2299.48	3298.81	5268.71	5314.41	4753.30	4057.15	4051.19	4181.82	2961.99	3686.96	3656.52	2445.79	1639.86	1476.94	882.61	731.67	443.53	1185.69	2301.38	1080.69	1310.59	1293.81	962.36	1581.74	995.01	281.40	783.41	911.18	708.34	640.05	387.94	706.32	668.31	624.62	326.43	235.61
793			25651.15	85808.17	33685.83	13624.96	20557.90	17771.99	11907.91	19421.42	11876.01	7022.37	6700.97	9256.22	8505.77	11144.75	11411.66	8030.20	15257.72	17688.98	9629.71	4927.10	8033.08	9272.61	9616.62	8156.90	7780.95	14691.66	10207.23	8142.42	9834.54	5449.63	6792.11	7128.64	3395.98	4770.45	6137.26	6687.25	7687.12	6340.41	3734.97	2766.83	4192.06	5027.42	6451.68	3394.60	3594.08	2009.93	3533.96
794			20222.76	76643.74	16235.63	9211.52	11907.98	6459.54	9611.65	10861.94	5889.71	13350.47	13085.47	11397.89	12112.65	22311.75	12412.73	3410.38	8112.56	12773.44	9510.37	6295.19	4849.08	3757.54	7251.38	7148.07	6514.24	11298.95	14007.34	6557.53	6413.93	4001.48	3721.45	8467.28	6208.77	3429.11	3051.43	5961.58	7334.64	6016.12	3989.34	4549.20	4828.18	4576.89	4998.81	3837.60	3151.92	5939.47	3792.11
795			16427.30	113513.21	60357.02	32098.61	8766.91	13424.16	10681.35	19696.77	14043.21	14888.11	14230.45	20059.13	11859.29	14913.25	17325.69	10935.01	9711.01	11764.42	7414.00	7405.59	9109.95	10246.62	10652.74	9920.06	10700.04	4603.82	14073.87	18563.93	10447.04	5476.75	6754.21	6781.42	7687.12	10245.88	7601.68	3324.75	4875.36	7434.99	7417.10	5752.66	2711.99	4072.85	1767.31	1773.47	4534.59	3280.08	3632.01
796			12000.29	115031.73	21575.74	14702.58	15260.03	14058.09	27257.76	27350.41	25315.22	15982.40	11402.83	14278.61	7102.32	6841.07	4884.83	9642.98	8533.16	12698.01	14317.05	5663.37	2818.22	3787.43	7094.87	7607.30	6869.61	3443.08	9005.23	3162.73	1555.00	3251.83	3374.85	6837.65	7051.87	4845.14	4217.19	3182.85	999.45	1303.17	2974.23	8927.53	5208.89	2590.83	3960.27	2032.70	1389.07	1232.68	1490.85
797			9328.70	88158.60	23186.66	19577.77	17615.97	14645.17	10401.24	10885.83	12098.70	5429.21	6543.06	7996.15	8634.13	7061.54	7688.95	6309.15	7563.66	3708.05	4420.67	4358.65	5856.08	5046.26	2871.30	2037.10	3936.52	2012.59	2887.63	2830.25	2975.77	2332.04	2456.02	2322.93	1630.54	1673.39	1361.91	1436.84	789.69	1925.29	2433.40	1992.72	2333.80	2264.60	1887.31	1841.58	3193.73	3868.57	5054.49
798			8455.67	82259.17	9007.08	7900.46	7595.94	8036.94	9631.04	7786.35	9433.74	4877.83	5760.52	5812.26	5943.98	6333.28	5236.29	3184.92	5125.29	3686.07	3840.04	3147.26	4903.76	5157.53	2985.67	1223.29	1781.54	1696.84	3328.15	1118.98	1738.48	2354.77	2039.07	649.63	2008.81	1718.39	2175.66	1778.50	1270.32	1141.59	726.21	1383.81	1389.60	494.63	1465.72	2381.80	2813.12	1764.69	2206.29
799			7701.58	44997.28	13710.61	10113.76	10995.35	8989.16	7710.96	6788.19	7403.45	7562.01	5033.39	5110.16	6597.27	6092.03	8821.41	7629.03	8125.85	2865.08	2433.70	3398.06	3010.64	2861.09	5113.51	1629.55	2930.03	3042.07	1789.93	1612.66	1551.30	3737.38	1807.43	1473.27	1250.17	1800.50	3228.02	4575.40	5340.77	2646.93	2233.83	3468.38	2386.88	2438.25	2982.00	3054.43	2658.82	1349.01	2030.63
800			5259.79	63452.21	13070.15	7144.58	4530.50	9291.56	9320.55	7333.85	3865.52	4141.07	6518.57	6959.60	3381.68	874.32	1254.08	2496.37	6445.05	4475.41	2954.39	1790.27	2796.53	3231.26	4175.22	2018.72	1061.50	1655.82	3344.64	1609.06	1165.98	2353.31	4205.09	3889.15	4474.59	1960.84	2653.85	4652.62	2328.11	1316.56	4240.95	3612.89	1003.89	3312.33	4843.55	3114.10	3575.54	2279.20	1093.81
801			4278.38	72546.21	1607.50	350.10	703.99	822.52	1294.73	616.68	705.67	649.00	718.32	554.35	2351.65	1330.74	514.39	528.58	886.52	482.31	895.37	756.57	363.39	934.07	1015.45	749.97	300.82	343.67	301.96	655.85	726.80	424.79	508.12	160.70	235.60	399.67	548.79	566.80	515.46	547.90	808.66	575.09	594.87	552.40	625.04	352.79	141.54	236.16	350.95
802			16406.94	49625.96	6747.97	2670.70	1267.55	810.04	656.10	976.99	1356.50	778.34	868.21	1048.50	299.44	567.82	666.52	883.16	1603.81	981.07	356.25	446.94	837.33	1190.11	2149.80	1698.58	1350.41	1150.18	546.84	525.42	720.43	380.39	466.32	633.63	461.58	328.00	777.74	1093.34	225.82	227.59	357.25	326.14	229.14	198.50	158.38	269.28	296.47	269.86	329.60
803			10272.29	63593.09	5382.42	3707.39	2099.48	3366.32	2669.56	3300.75	1691.36	3337.85	2927.81	3263.03	3518.65	1924.22	1586.24	735.11	3059.96	2490.25	2739.11	2808.54	2693.39	3772.83	3432.28	2443.63	1528.35	2529.21	2236.74	1875.17	3527.24	2920.05	3421.91	3996.27	2332.03	2101.99	1439.27	1536.76	1827.87	1750.58	1542.47	1449.41	1612.55	1577.31	1115.97	1405.42	1765.08	1686.17	1741.43
804			30014.36	281687.62	27483.83	14975.08	17448.25	8987.53	19375.03	13361.08	5837.80	8080.78	8543.37	4447.53	5323.15	8935.50	8326.73	6952.96	4141.05	4178.17	3368.15	7474.63	7030.17	1579.57	1510.10	1458.47	1606.04	4057.09	5387.41	3260.37	2401.86	2057.46	1801.35	2124.12	2397.63	1237.23	1101.97	1263.90	1189.39	606.75	814.44	1751.84	1229.73	797.90	1264.84	1700.15	2521.74	1363.08	493.10
805			16614.34	75878.93	19594.38	4032.82	5785.19	7702.50	6860.25	3932.29	4335.77	2790.44	6268.35	5690.61	3471.42	2666.75	3412.42	5109.68	7267.99	2516.86	3148.61	4612.33	6587.26	6140.18	3819.44	1542.50	1334.77	2251.44	1448.62	6676.11	3015.49	2910.22	2534.62	3967.15	5108.01	3159.94	1611.83	2581.63	3759.67	1283.72	877.82	1228.53	2043.22	2332.57	2607.69	2745.79	2137.33	997.19	1089.16
806			12815.70	23694.80	6722.56	2639.28	1467.04	1674.51	2723.70	2082.82	1639.43	3255.23	2721.21	4010.58	5192.28	5799.87	4074.80	3935.20	4310.68	5824.64	2604.62	1823.18	2858.12	3332.25	4367.83	4811.31	5306.25	2815.23	4457.47	5921.17	6131.65	2178.56	2400.94	5038.38	3319.07	4142.90	7561.09	3679.40	3011.84	4148.96	5800.92	3004.09	2590.34	2414.37	2293.18	1589.20	2439.29	1287.39	3666.37
807			15284.76	50116.66	9178.08	2384.50	4644.56	7149.58	844.82	3315.70	6520.62	7462.45	7314.30	3353.22	2563.07	4426.45	6172.92	5145.26	1879.56	2086.66	3043.38	5516.90	5074.82	4072.84	3533.20	4572.86	3093.41	3343.46	2572.54	2970.44	3976.04	3423.97	5516.50	3950.02	2364.61	2921.81	3026.36	2216.92	3154.33	3023.79	3559.35	3735.74	2063.37	1608.85	2378.32	3333.24	1666.33	2099.35	2489.30
808			21117.88	164621.76	40411.89	27886.62	12203.74	11921.40	12282.63	9876.32	18281.51	15571.58	13964.30	8600.66	12311.72	13028.93	10545.56	1176.99	10388.99	6973.85	12562.44	9656.85	9103.12	10673.69	8017.43	12191.68	12251.89	5046.87	8125.79	3860.34	9540.44	6157.31	4925.48	15160.31	8638.05	3253.68	7977.22	15363.55	10709.31	4972.63	7597.38	5901.79	3364.56	4283.17	2343.18	3189.91	3651.99	3597.87	4298.10
809			13629.79	417983.06	20871.52	11492.74	14175.89	10668.42	12513.05	7627.79	11313.82	9522.26	7444.60	5974.16	5368.88	3960.88	6636.96	5283.49	4334.66	4715.30	2663.12	2602.62	2997.46	4663.72	4750.42	5871.66	4538.37	5267.33	12060.36	15078.40	9095.75	9081.02	4105.24	2428.47	2950.38	5617.72	4130.45	2831.11	6391.85	5923.84	4549.71	3809.04	2477.05	3119.78	5056.58	2761.19	2626.20	2785.49	3078.08
810			12900.20	110998.32	24815.01	11812.89	4887.11	5538.53	4229.22	3979.03	4119.89	9244.02	6681.06	6855.53	4442.58	1259.41	2503.87	1224.02	1772.96	2462.46	1329.14	3952.65	6803.83	7136.45	7780.22	5932.31	5325.10	1894.76	2484.00	4610.98	4286.33	3618.94	2876.47	2303.37	1430.58	1533.15	2233.75	2886.92	1890.83	1726.27	964.56	1495.31	3131.82	3116.79	2188.30	1246.88	1225.16	1476.86	1768.51
811			5816.78	104934.43	5464.30	1602.83	862.21	1205.12	1451.41	1291.07	1703.59	1869.10	966.80	1568.48	946.07	420.70	535.32	603.50	707.07	1033.92	1939.25	1736.82	881.00	2213.81	3276.41	3869.41	3164.37	1346.14	1487.74	1796.75	2369.13	1426.05	1487.49	1550.02	1193.70	2704.26	3177.49	1115.75	744.22	2601.72	2547.38	2259.30	2768.69	2271.70	1652.19	1151.77	1418.90	1875.72	3432.17
812			3437.91	98540.64	22498.01	9012.98	2822.21	4346.63	5483.28	2028.21	6578.37	14320.43	11091.95	6693.37	3009.17	2219.55	2947.54	1794.12	1682.55	1906.90	5179.44	5933.98	4770.51	6834.58	4254.04	3371.27	2871.58	1117.35	2822.38	1974.63	1748.95	1209.92	3520.83	3567.25	2392.63	2436.04	1591.79	940.73	1041.22	1002.57	1132.16	966.78	1177.87	1711.17	1643.42	751.67	753.03	1217.52	538.81
813			4885.02	115023.90	5148.79	2237.11	2547.78	1120.23	583.72	3198.38	3479.55	1372.53	2183.41	1054.33	1553.37	1913.79	1759.45	2588.99	1090.18	943.60	1576.74	1223.61	1107.95	1481.28	1068.24	2218.86	1574.93	1289.22	1447.69	958.94	1029.93	751.41	699.73	857.23	1007.86	667.03	2054.76	1269.07	1188.12	947.95	429.21	306.50	622.52	703.62	577.12	339.98	433.44	268.47	159.74
814			24309.51	129434.03	80949.36	29079.30	53607.53	36812.21	33083.37	18101.86	21027.80	22898.01	25734.61	23758.80	39130.57	24812.28	28660.69	35770.07	37789.48	22484.92	20089.46	17185.42	13679.21	11870.44	25323.84	13033.03	9779.14	10567.54	10066.98	11188.95	13659.43	11660.56	12914.14	7475.40	4054.83	7903.01	17467.95	15342.39	11578.69	17659.05	16438.76	11931.96	6588.42	7360.54	5571.91	5240.29	3737.77	2995.08	6615.35
815			28343.60	232353.14	53634.90	42339.03	74616.79	46251.51	52693.41	56076.78	34117.75	50887.04	50183.28	31269.50	59941.69	54896.58	52483.08	38344.81	42671.61	31008.63	28708.20	42992.21	40454.80	41983.91	33319.05	27908.41	33870.58	20704.49	44566.65	49115.26	54168.27	26980.84	27193.07	37624.99	61398.90	21488.28	11012.88	17938.91	35375.60	33192.52	35199.76	20563.42	7073.54	28406.01	31920.69	16962.45	11779.66	9306.42	9553.82
816			37535.38	198125.57	89380.30	81641.78	142053.60	147401.14	92619.29	73399.43	37672.33	51661.91	71326.22	22929.85	62459.78	44348.08	35235.80	53417.66	30798.69	30381.16	39248.80	43936.75	30382.13	32907.12	47635.31	47324.82	21687.32	38259.28	41306.10	41455.54	28036.92	37902.12	28096.25	23163.41	25612.37	57522.78	50524.32	13277.68	31509.07	29759.70	10096.74	16533.66	18969.51	17535.51	27446.70	27278.87	10647.81	23790.30	16203.18
817			66050.03	217026.54	54286.51	70370.57	28467.16	28075.78	58663.23	98270.52	71591.12	23699.12	40787.78	45420.69	21823.12	24936.49	18225.27	26218.88	18497.07	46085.17	61563.71	32239.80	9856.33	15248.80	20203.72	16202.74	15094.81	9672.18	7011.95	22099.75	33375.20	13578.21	18936.28	12224.28	19483.48	18903.93	15632.53	20216.01	13545.96	14044.51	13274.10	12140.15	6902.40	6601.71	3620.04	1890.09	5342.00	8564.70	8077.11
818			17468.57	158251.40	124804.06	79088.85	66858.88	41267.32	21122.28	37776.74	33155.26	35209.53	37061.75	27514.29	20978.31	44531.66	60878.86	43451.52	22928.59	42507.10	25575.58	27262.37	25025.96	17602.50	14037.70	28491.35	28794.22	31685.82	28875.83	22143.46	16615.87	14743.20	32237.77	15577.30	9422.67	12707.34	18934.95	6439.87	11546.72	13013.69	17211.47	11981.99	11285.47	12338.56	6682.38	7369.38	14905.94	11908.19	7263.80
819			7369.86	216451.46	14639.71	11594.72	5342.56	6904.48	6275.30	1953.09	10543.49	23473.78	6598.32	6845.81	3354.21	8242.99	6583.80	6905.24	5202.20	4382.94	5824.18	4479.36	7517.73	18686.29	16881.81	6487.52	4389.74	3159.19	4255.16	5430.30	4002.39	2557.38	1878.92	1768.55	2444.25	5655.90	5028.02	5571.19	4185.09	3698.84	4252.40	2401.53	3366.14	4885.80	2654.07	1808.88	2655.15	2743.87	4967.42
820			105978.03	345750.46	187457.64	45553.80	65640.77	58386.17	41434.58	67389.77	82776.78	108800.62	61516.99	40972.79	39936.48	67409.57	47546.67	14051.35	24700.19	30724.99	41244.28	47868.45	29618.19	37522.51	21814.36	18106.55	24363.79	42488.05	37461.89	23406.39	14150.78	24210.04	22159.94	18793.68	15575.38	18788.70	18085.01	11966.50	13286.87	16764.00	22197.86	21847.99	30748.61	27904.59	9372.16	9385.88	10673.53	12818.60	11978.61
821			23474.81	192781.18	216325.28	123195.37	67607.10	115714.35	85300.36	98129.44	97542.32	57511.19	53134.87	49452.53	37789.16	40937.43	62111.77	41660.07	30548.98	53534.64	71854.01	63771.64	52739.72	62184.05	51014.03	45117.61	63710.19	54057.54	24359.21	41153.17	36749.29	34718.60	20543.48	21013.74	31251.50	34898.86	35579.04	22968.55	32599.12	13361.02	21591.33	14319.64	31140.12	29232.70	18232.75	10241.65	12572.17	11011.72	6904.11
822			7397.59	70101.42	14539.83	6603.47	20441.11	16781.44	15435.64	9253.03	6114.90	18800.81	17916.99	6473.58	6152.48	4866.71	4078.27	7435.65	6352.62	7984.39	6912.63	4986.65	5015.65	4703.20	4564.89	2975.52	3511.44	1526.47	1237.66	2189.88	2956.41	2167.52	1661.78	2656.65	3115.60	4547.75	4921.61	5886.96	3518.28	1698.28	1306.08	1761.56	1480.43	1719.67	3025.09	2082.33	1816.41	2580.23	2373.53
823			8392.74	57117.37	9314.32	8528.85	12887.40	8096.89	6615.02	11391.35	11496.73	3777.94	2637.80	2633.44	1264.93	2282.06	4521.49	5055.93	3958.16	3822.77	2256.10	2193.94	3570.93	3477.80	3640.42	5752.61	5498.15	2595.90	1230.12	1224.55	915.35	1844.99	2445.99	4238.98	2804.44	1328.45	3146.03	2329.48	840.95	1668.20	1720.30	1281.22	1168.10	1158.21	909.94	1719.09	811.79	1438.45	771.06
824			3131.19	29285.53	12804.98	15661.66	10401.91	5696.60	6775.20	12264.05	13354.99	8885.95	6999.74	14911.33	20817.00	17065.26	7655.72	4379.68	7916.85	8244.50	5472.03	6595.54	2116.35	3641.44	5075.92	4160.46	6707.47	5096.18	5256.75	5519.48	5058.50	5826.04	6222.99	2852.91	3937.98	2937.19	1820.20	1704.57	1435.29	2642.20	4471.47	2753.51	1805.52	1747.78	1825.92	996.51	1763.08	4065.52	2167.75
825			18050.22	171273.81	24332.62	22827.19	47856.08	21007.27	16352.18	11882.58	17378.24	15683.64	22088.52	33814.46	19838.28	21040.34	18054.35	8108.87	7083.41	12876.13	9283.90	10090.65	18765.99	21577.21	12226.82	6742.36	21437.40	20369.48	18487.37	16973.93	14502.06	15884.12	14335.96	23027.12	15649.67	10456.33	6656.57	10005.79	19048.99	10200.08	12375.17	14265.03	8949.53	5537.20	3586.30	7626.61	6477.89	10034.57	10314.14
826			9087.09	106099.35	69750.67	27900.95	30798.96	33174.78	33882.90	43202.17	41211.52	58905.23	24508.65	20095.35	23266.51	9444.97	28794.39	44861.07	47305.23	41300.44	21261.19	11384.39	17638.33	25448.16	26089.10	11211.53	19244.50	14428.14	20082.07	14602.82	8659.18	10120.79	12376.66	8859.20	8469.45	11856.70	6992.31	7389.26	9354.29	5751.12	5192.11	11730.57	8298.97	7037.56	5913.15	9071.65	13126.39	10079.49	4876.55
827			6615.77	22456.80	1972.25	1571.87	1015.85	779.86	1169.18	1116.01	1168.41	734.19	1542.82	1247.10	742.84	1164.07	1546.27	1071.01	796.24	1730.35	1150.49	554.51	1612.63	1857.84	1509.85	1343.49	1293.80	816.55	1184.77	1423.06	1473.72	915.80	1543.57	545.14	806.29	2026.83	2041.15	752.62	639.60	792.40	1237.47	804.28	726.62	461.29	526.48	485.24	909.56	570.70	389.01
828			6503.66	47252.21	26627.34	20006.21	12535.66	7839.64	8065.67	5071.32	7503.71	10368.41	5077.36	7204.40	14169.59	9837.41	8290.76	5761.45	9161.04	12219.43	4134.27	4715.04	6248.72	6021.92	4575.27	5816.47	4891.78	4111.47	2613.92	3082.20	4228.77	460.49	3842.49	4975.93	3035.33	1543.66	1343.51	2674.58	1846.66	1277.89	1771.55	2416.19	2595.95	1350.88	2144.03	1874.19	920.05	1624.57	1075.64
829			2729.44	10931.64	3662.72	2025.72	3978.47	3350.12	3308.69	2129.02	912.41	1620.51	4157.00	4083.53	2021.27	2290.04	2067.77	1945.70	1196.19	1485.31	1138.38	1931.69	1059.80	1175.79	1284.48	931.09	1069.52	1769.42	1654.08	1698.41	713.15	1148.75	972.04	733.60	690.16	802.94	1296.27	744.81	815.31	800.65	544.51	854.38	461.81	662.92	767.25	863.95	574.45	599.99	444.29
830			3967.44	32001.62	8317.91	8121.08	14787.42	6487.66	14922.69	7404.33	5839.83	7801.18	2268.82	4143.56	4048.91	6634.24	4332.24	4225.60	3371.59	4874.72	5337.37	5438.81	3051.20	1656.88	4238.90	4677.55	3784.11	1464.15	1796.58	3528.35	1398.62	2868.37	2311.90	1447.73	3214.06	2960.16	1621.04	2693.30	1062.05	1219.49	1616.08	1348.42	2167.69	2424.31	1436.33	2989.82	1684.20	663.85	1263.33
831			16663.01	17685.63	14135.76	10350.93	13716.94	5550.78	3684.74	5846.89	2025.90	3546.55	5819.75	3572.05	5651.99	6709.20	4376.87	2693.53	7115.47	6925.59	3050.05	4015.26	4006.96	5270.99	2737.07	2561.96	1954.02	1683.09	1635.19	1552.54	2812.97	938.02	1141.31	1542.63	1017.27	379.40	878.95	1722.78	2212.32	1265.26	1345.53	1917.80	1001.33	578.15	485.83	841.03	939.17	1444.34	1533.14
832			3629.62	37349.72	13075.39	9026.51	6101.27	5215.19	2529.74	1281.19	2233.04	2225.14	1772.35	954.82	1545.41	3271.87	3262.45	2805.32	6142.22	5615.22	4930.30	4315.72	2720.15	1577.56	1250.50	2622.30	3016.21	3796.40	3080.34	3659.32	3830.91	3085.32	2748.19	1193.42	1983.65	2446.40	2277.45	468.32	962.92	651.73	1049.96	1025.97	1642.98	1123.83	2050.38	2512.08	1265.70	1436.39	702.17
833			25418.67	115788.07	38652.84	36945.75	45300.62	62073.69	58430.59	26728.02	35673.94	28900.73	23023.75	39560.73	23217.34	4605.03	14084.46	21414.45	11699.30	33614.60	32355.47	32442.17	24409.77	18005.15	17285.72	8987.73	23594.41	14993.85	18768.11	29618.66	16172.56	10623.67	6321.74	9172.03	13296.14	14228.29	12958.54	17891.19	12583.04	12413.73	15112.60	11716.74	11171.11	17649.36	10840.56	19094.73	10412.68	13743.77	9724.06
834			12136.60	83191.33	13915.49	5139.34	7480.23	8849.75	7134.30	13417.10	6569.90	4341.86	7165.08	9741.34	13586.85	4406.33	3957.04	6145.58	4678.40	6108.96	4098.38	7730.88	4210.67	7827.49	4711.19	1156.40	2993.59	3836.40	4683.93	3746.04	2507.16	4427.21	2257.21	928.17	1274.26	2083.34	3369.27	1150.27	2785.27	3268.12	1722.24	2048.91	2974.61	740.76	946.49	654.33	619.61	1436.81	2442.15
835			6274.21	97461.96	10440.70	9469.41	7826.12	7325.92	6455.13	11767.79	8664.25	13842.47	4876.03	8226.69	13028.25	5813.02	4490.97	5874.68	3284.10	3033.56	4453.75	9021.66	5738.94	2653.21	5028.68	3916.37	4196.04	3772.37	4895.34	6284.17	3973.54	2427.49	3652.42	5246.37	2972.82	4405.58	2141.61	1763.73	1701.63	2629.18	1899.22	1175.01	3073.68	2230.45	2472.02	4067.87	2903.48	2570.09	2481.41
836			9780.22	17849.60	3018.96	1640.11	937.70	1177.18	981.38	1477.57	497.80	1392.43	2068.88	1095.07	1086.71	911.47	788.05	510.25	745.80	1229.54	963.92	1401.36	859.28	1071.25	2398.58	1069.16	768.80	1119.37	1380.16	697.94	843.84	700.31	798.57	713.65	867.66	1095.02	1295.95	1466.57	1211.41	561.30	701.71	1052.96	839.16	1164.20	1630.53	330.22	330.93	326.35	621.18
837			3492.52	26926.73	4404.29	2050.42	2148.72	1130.24	1687.44	1173.69	1252.59	857.84	457.98	536.99	1206.78	1105.51	1517.82	2037.62	672.59	150.12	421.97	1232.50	2719.83	1674.71	1090.41	1613.36	2735.48	848.94	1097.27	517.12	856.21	1210.62	1270.30	938.90	561.68	1413.13	1181.74	1114.10	1026.78	675.45	1779.44	3951.96	1962.00	1120.89	1447.72	651.24	1110.73	2017.22	1758.81
838			8863.13	187212.50	16478.11	24940.75	7164.02	22453.85	34394.83	16425.87	24546.40	18031.72	13500.38	7920.49	5211.29	5193.96	8037.25	4658.11	5711.08	5829.75	7590.32	5060.58	4877.96	4854.86	10235.93	15632.34	10085.79	9508.25	9561.01	6818.90	7745.31	12747.81	6323.05	3069.04	6456.57	8546.73	4804.21	1410.76	2948.90	6911.08	2731.32	1795.30	2431.44	2009.45	5325.59	7003.05	4770.18	3854.43	2666.63
839			16090.50	1089294.25	30477.82	34962.58	28219.57	19809.37	17754.76	24603.39	13323.70	17880.96	19832.88	33376.66	21678.45	15089.41	29264.78	18464.17	15106.09	7626.90	6470.10	16978.53	11739.30	14089.74	8422.85	5468.76	13892.31	9510.93	10735.41	18825.01	12974.87	5146.16	5275.32	4971.81	8350.61	3605.81	9295.72	9660.89	10498.99	9200.88	14389.86	18554.66	8621.77	878.27	3544.35	5238.72	3621.44	5777.33	6655.44
840			37284.85	1296048.87	60755.96	113947.69	38838.38	23686.22	10713.01	11271.99	12398.93	7654.82	10841.94	11134.90	14324.84	17754.54	6838.79	14693.20	24713.08	14168.27	8773.72	1645.33	9492.55	6599.63	8478.98	13596.16	11965.43	5930.50	10534.97	24732.56	9513.81	22781.61	21246.02	5175.71	10927.56	21935.81	4896.49	2177.12	10803.25	9887.93	10247.58	10099.06	5995.42	11192.30	8336.24	1504.26	3461.52	4949.75	3697.80
841			37601.57	410354.84	101432.20	8330.57	27875.41	15244.07	18501.59	26089.15	10443.72	39780.00	17175.09	11680.29	63243.51	36154.47	3175.33	32006.16	28855.83	7163.37	7521.54	5576.48	14662.63	5295.28	7468.01	26271.49	20551.68	7172.52	10178.65	5576.74	1337.08	2100.01	5241.38	17707.98	30019.84	10837.51	6744.79	15934.42	12601.04	4043.42	14624.30	12334.63	10840.75	13049.45	10061.72	6898.08	2072.56	2841.58	5584.89
842			162608.09	5794815.00	54514.63	5458.27	11366.74	6382.76	14507.92	4691.43	11449.80	13491.74	10217.31	7427.08	7869.57	4908.72	8502.50	10749.11	6060.53	4591.25	4818.87	6626.36	14910.24	2415.65	3526.24	7095.69	3300.47	5560.49	2843.82	5739.26	5471.37	5900.81	1372.93	4273.80	5155.10	4250.10	1678.53	1133.24	3817.15	7037.00	11524.66	2847.34	3542.50	3232.84	6325.27	4822.24	3191.63	2719.19	2570.30
843			297279.43	6348333.50	151975.43	38997.09	12297.62	16886.91	6025.98	16678.06	14115.62	10510.24	5464.86	12585.87	11794.35	17804.64	8246.27	10749.37	20808.37	12330.50	8740.23	7392.17	5938.25	2576.29	6086.58	7953.92	4018.57	4651.33	7394.13	7339.29	9020.98	1302.89	4594.93	5045.99	6648.16	7696.08	6167.35	5107.70	7261.25	4897.65	6829.89	7420.25	3962.16	4046.98	2248.15	6043.95	4396.80	2380.50	1110.05
844			256099.17	6658835.50	91539.46	11467.40	25694.12	12866.01	25383.27	10068.16	29247.71	7303.69	13054.32	13501.86	16872.88	5626.61	5219.97	2639.45	13882.71	7619.63	7961.44	4787.58	4042.92	5308.96	6613.86	10140.07	11161.21	1468.75	9288.74	5240.31	1117.70	7521.94	12143.40	6516.71	5545.65	3447.61	2926.96	13747.94	11201.52	4471.31	3303.80	4087.10	2801.37	4067.34	4909.60	3212.35	4823.15	3063.47	2485.41
845			6616324.00	49950816.00	1187422.75	29112.97	38813.75	33553.05	45118.17	8729.08	29466.85	6972.14	33370.13	7105.28	6504.78	19188.14	1772.24	7330.80	19899.88	5817.17	7374.75	9677.05	4060.88	6039.22	3644.72	11912.24	3504.41	10598.56	1180.30	3340.67	2703.61	1571.29	7726.23	2003.72	13534.75	8337.07	5720.50	1547.19	3589.67	402.86	1892.13	1305.37	3297.15	1202.94	2507.72	1550.74	2261.72	1412.58	3299.71
846			2803824.75	24283200.00	571127.62	20220.69	27605.25	16003.99	14591.32	33103.42	11659.62	14981.97	21628.47	4024.23	7694.83	3504.43	3261.14	13989.58	7690.20	6288.93	12373.32	7787.10	8490.84	5698.41	3969.51	6581.43	6189.02	5634.44	4940.21	5947.26	10506.54	3631.45	10493.45	4795.53	4455.85	2958.28	4878.32	2436.83	2152.34	1634.88	2761.64	7492.52	1524.88	2372.04	1835.67	1311.39	4466.97	3884.07	5863.14
847			6213051.50	31906686.00	986506.37	10581.81	19026.14	22027.18	20231.38	10061.89	12367.20	12883.56	7697.98	11638.94	8111.27	6084.10	6254.73	7103.40	5201.81	4148.19	8052.76	14089.43	3742.23	5485.29	2737.32	2860.29	3278.43	5452.46	4698.03	6278.04	1358.37	5874.36	4726.60	3558.05	4711.16	3527.52	1801.35	4131.06	9000.85	6290.09	3145.17	2007.66	1565.45	3598.72	1115.75	2936.87	2952.38	3828.09	2640.86
848			113060.98	8143630.00	171096.06	8497.62	16066.79	18830.03	25312.77	13156.89	8631.49	10087.56	17200.16	22556.98	17166.09	5040.05	8871.90	9254.05	24970.73	7768.00	4856.11	6530.41	7370.83	4133.28	7018.68	11346.78	16404.01	4097.30	8117.21	8205.57	6613.50	9356.66	5972.29	8146.98	5480.80	9073.71	6420.60	13291.30	14997.00	3104.71	2349.72	8004.68	4190.79	2236.94	2705.47	3379.29	3473.80	2461.20	4463.31
849			661256.06	9888830.00	172849.42	11805.64	17928.93	6119.13	13236.86	4710.69	14348.59	4654.05	4925.02	4566.28	4424.50	1993.10	3370.66	4129.12	7132.13	2647.40	2803.51	8338.54	3035.64	5788.08	4497.87	3822.05	1615.04	1557.29	2510.95	2571.35	4466.74	3389.24	3980.78	2590.16	3488.39	6042.70	2296.61	5491.27	8149.30	3665.20	2485.79	774.38	2199.80	4432.34	2146.72	1115.14	1910.43	3715.32	3824.23
850			15124630.00	38243740.00	3123417.00	53299.02	24746.30	23845.94	5927.00	12653.76	23559.79	21656.31	20986.69	8871.69	9169.62	11656.28	13242.30	4522.08	7767.68	4964.83	7272.96	10520.93	14200.01	10598.91	9998.41	3826.35	4654.44	4816.03	6077.41	7091.70	5483.32	4769.53	4708.07	10072.15	7588.75	4932.39	5166.63	13932.61	5114.32	4758.75	5177.84	2927.17	3780.69	5716.99	3826.83	1537.04	2656.98	1299.02	2278.66
851			186030.20	1402947.12	93855.78	14009.73	2808.81	9196.53	7646.80	11186.56	9277.40	4574.40	7978.04	7890.18	2005.13	1918.90	5102.58	5470.08	2377.92	5765.63	4902.58	6914.70	1061.07	5018.37	3524.42	2875.20	2422.92	2790.71	4684.78	2614.89	946.13	2483.27	2516.96	2512.18	1630.78	1101.10	2213.16	1450.73	969.98	2401.83	3090.86	1463.81	2265.37	638.27	1486.49	2271.33	2255.02	2635.13	2342.55
852			3851042.00	79406880.00	2173967.00	6689.75	58020.00	15554.89	46066.37	15110.83	29035.06	22666.84	13688.58	29427.29	9022.70	11316.19	11614.33	8729.91	24773.12	17087.66	14265.59	19851.79	12127.93	12345.04	14020.48	4901.89	6824.08	10274.66	7876.79	4732.65	7778.19	1928.44	3371.75	4291.81	4413.78	1802.16	4636.14	4825.49	6014.47	5282.50	4282.16	1289.97	6029.21	2948.31	2703.05	1013.10	2546.59	3018.69	1918.39
853			867508.68	5685871.00	118073.49	11115.31	9860.55	6067.40	15249.67	4991.94	16330.87	3100.51	3002.77	6066.92	3487.65	10903.68	5714.47	3468.75	3754.63	3484.08	6906.61	4381.79	3967.40	4950.53	2132.24	4025.70	6068.47	3098.49	3854.75	1882.75	1480.38	2443.48	3433.24	5821.93	3964.00	538.63	1895.73	1155.34	1132.22	748.62	4470.20	3519.36	1041.23	962.42	1912.35	1176.68	1723.05	2176.24	3330.74
854			291434.12	12260489.00	216512.56	21385.91	18832.30	6455.20	12700.90	6147.89	8881.49	6251.63	7387.78	6835.70	5542.81	2807.19	16439.18	7506.02	6721.99	3874.10	11217.95	3461.04	3531.41	2966.61	6276.33	4776.24	3870.80	2951.47	2840.29	1378.75	2265.08	2118.81	3412.53	6310.99	2601.01	2740.09	961.30	1384.37	819.56	1515.89	3742.15	3994.09	3190.61	1638.32	1051.25	1753.79	2176.39	956.18	997.17
855			930962.37	9608587.00	127954.89	8183.89	7546.73	5500.13	9713.29	7400.80	7504.97	8411.90	2718.14	10300.44	2218.53	4900.01	2770.52	1562.19	8615.40	3907.48	3591.45	2060.78	3341.17	1562.07	1817.12	1954.97	1659.30	3250.44	1912.95	4020.27	951.13	1416.96	2363.44	1929.49	3520.57	3986.54	3158.58	2707.69	2596.51	1871.38	2312.24	2531.84	1807.62	1181.60	1800.69	636.44	1624.49	2573.73	2114.24
856			2975212.50	31252078.00	1375267.00	31375.91	13567.71	16185.40	14772.45	10764.11	3749.33	14133.03	3889.81	17220.16	8884.76	13912.16	6843.31	10576.90	3473.85	5732.40	3904.49	5180.26	3501.24	6535.56	5752.41	4996.31	6162.84	4773.13	3920.60	3015.36	4359.24	11051.80	3003.59	2275.90	5004.64	2673.43	3048.52	3531.10	6294.46	2526.01	4340.53	3767.53	7827.40	4260.11	1948.60	2923.99	1595.27	1777.83	2891.70
857			1905561.37	12731511.00	287345.37	19612.23	10118.08	5566.15	11132.44	2638.94	5495.04	5248.50	7230.12	1193.17	3161.81	3269.57	3074.97	2156.04	2856.56	8342.86	3149.41	2957.33	1442.90	3429.80	2877.37	2926.69	1658.53	736.89	460.12	495.98	2644.36	2156.25	1047.30	824.43	1715.15	1050.86	780.34	1228.17	1254.04	1125.22	497.09	989.82	1017.39	617.59	668.24	714.88	328.72	654.53	428.96
858			1745057.12	33055848.00	495849.28	20167.70	24697.02	30170.66	15852.91	16782.42	25009.78	21782.15	20071.87	3516.21	13441.46	10982.40	13576.89	8142.33	10035.80	3503.23	6814.80	6330.50	3527.43	7331.39	1858.27	8658.65	8626.19	3139.74	4546.84	11518.04	8023.04	4217.45	6822.27	3584.26	1785.92	6976.73	4496.71	2324.89	3168.29	3101.68	2310.58	4593.03	2408.59	2540.33	3480.65	1315.02	2975.10	2071.67	1435.77
859			606430.12	11033351.00	145944.06	22855.47	43455.01	9165.12	7456.99	8139.90	10896.26	16146.13	8699.95	10579.37	7139.10	11918.87	6245.22	4351.36	11198.59	4637.88	3383.96	7370.44	7192.39	12706.62	8798.10	4082.40	3462.22	8349.67	5474.40	17265.16	12059.93	7473.30	13841.53	7535.27	9945.07	5544.26	5008.22	6637.32	7789.75	5625.03	1532.47	3451.27	9281.64	6013.18	2741.14	2324.66	3414.33	6320.88	5311.51
860			971235.12	7395642.00	183036.51	30258.34	74913.62	34821.56	17231.12	32342.90	21195.67	29142.61	7682.80	12315.57	24935.87	22579.45	12922.97	11575.83	16893.53	14443.51	9406.33	13607.14	14115.26	10766.31	17103.13	16639.08	10728.22	8375.64	9114.98	2557.86	2877.97	3121.84	6198.64	6459.91	5415.07	4511.22	6699.45	4833.82	7436.77	5546.90	3759.74	4592.19	2479.46	2348.26	3701.46	2617.78	1775.11	1298.60	2632.12
861			545179.12	3702419.75	95568.36	16951.70	2838.57	10072.86	9940.33	12275.31	10911.50	3607.39	1507.88	1902.96	11621.14	2635.49	1078.61	4344.50	3801.86	1739.29	3250.35	2341.90	2745.50	1905.37	6783.32	5110.73	3642.11	2915.41	2959.81	2604.42	1907.62	1497.03	2527.14	2515.14	2471.60	1492.93	1805.71	620.94	1999.23	1261.25	1805.18	2901.71	2087.92	788.86	461.69	789.69	677.87	708.51	971.91
862			2278030.25	8893398.00	327363.62	19669.50	8592.06	7892.61	10170.99	14773.19	7253.97	7440.89	8240.39	5049.12	4156.58	5997.05	3104.45	10437.43	18088.96	9445.79	5743.54	6250.27	1993.67	4010.93	2689.73	2242.18	5374.93	6201.08	1242.23	526.31	2686.45	1190.43	2995.33	3945.19	6230.48	5875.83	1934.88	2437.73	1333.39	948.49	2234.88	1158.56	1701.75	2841.69	1141.86	824.63	2658.64	970.71	3298.51
863			188161.15	2376336.25	65060.33	10064.56	7270.71	5897.20	2419.87	5150.38	6439.02	7927.51	7448.53	4473.43	2861.45	2128.00	1882.65	2973.49	3574.25	2242.49	1391.61	4161.80	5256.55	1502.71	2693.33	1426.09	3280.83	1199.45	1572.67	982.56	491.75	1231.67	1823.99	931.76	1184.37	1460.72	581.01	1121.02	2626.42	1828.44	2998.69	2159.01	1650.76	1045.94	1513.50	1126.27	758.48	703.73	617.03
864			2635932.50	17753670.00	572155.37	23373.21	18777.68	14441.71	14546.88	12958.53	9155.72	33147.42	5573.03	6749.68	4092.30	5033.34	17889.28	13623.89	11090.50	3293.24	3475.65	3869.80	2211.99	1685.22	3975.71	3601.74	5605.11	2017.12	6286.07	6946.68	14565.60	2964.12	5251.33	3971.52	4038.90	3971.33	1766.16	2364.48	5137.35	3382.59	1761.16	895.88	1859.79	1619.55	2599.06	2004.80	1560.98	1293.14	2290.63
865			4787893.00	43226624.00	1650770.50	20747.74	30776.25	17848.28	20222.23	23118.91	18595.93	12749.42	12417.62	20462.51	5205.33	9654.88	9414.74	3297.94	10134.17	16833.17	6018.95	8375.65	2383.27	7466.53	5672.97	9733.02	3254.56	3449.25	5578.78	5530.25	2931.31	5075.11	7080.72	6953.95	3836.95	4767.08	2738.28	6078.73	1866.59	2186.05	2174.40	2109.07	3371.50	1989.36	1457.77	1469.89	1965.08	3580.32	1033.61
866			4242248.50	36356208.00	731623.25	16349.07	40718.85	17909.72	16831.37	13922.93	25284.56	14190.79	28249.71	11541.02	8253.22	9284.05	12657.49	9647.82	11053.97	5540.22	4172.50	7459.23	4868.11	2529.65	10425.11	13763.85	8883.68	7365.69	9583.82	6237.81	4711.75	7370.47	4129.17	2658.55	7960.67	7426.97	2671.02	2452.05	5852.15	7211.79	5505.09	1458.13	3082.82	2758.87	4806.37	1502.41	1999.94	2711.73	2170.74
867			3955482.50	17712192.00	478729.96	12524.41	26408.06	6453.95	11768.17	11227.19	11287.13	7991.55	3859.30	12912.81	3520.61	7480.15	6271.03	4302.15	6140.64	2100.76	4100.57	5302.26	2328.51	4677.31	3851.16	3537.41	4994.39	2099.81	3536.38	2474.11	4610.24	4429.79	2009.62	1992.28	3258.79	1952.46	1668.48	3690.10	1354.70	883.47	2043.61	1239.43	2559.03	2080.03	1679.56	2406.96	1814.87	2140.68	2083.34
868			1632153.25	7970525.50	211166.42	30911.14	17387.32	10751.83	8524.16	10015.63	7266.63	10392.14	9367.37	4865.63	7026.70	9212.08	4517.25	9829.89	5751.53	5045.01	9494.79	3591.95	4456.99	5110.81	8573.95	3599.96	4927.97	9994.91	3040.92	1850.55	4133.90	8368.29	4783.19	2243.45	2474.66	3978.40	3156.17	2239.35	2638.98	4053.02	3501.95	2335.01	1769.93	2961.22	3672.28	3003.02	2855.23	2056.74	1869.31
869			106820.25	3909085.25	65597.66	5694.79	8323.55	6411.81	10163.05	6762.13	12312.26	5490.58	5612.92	11779.15	8268.68	4109.87	5089.11	7414.19	8574.28	3014.27	3763.18	7461.62	4386.05	4135.66	3478.38	1668.38	7261.27	4389.71	4489.12	7044.69	6444.31	4004.64	4254.28	1920.22	3637.92	3487.96	5647.33	1982.85	583.08	1997.79	4284.46	2731.42	2360.66	2655.49	925.37	2050.19	2074.21	3118.88	4946.50
870			2953450.75	10125034.00	783127.25	4866.52	3114.23	6579.64	7865.15	10620.91	7829.55	5430.60	3706.26	4948.48	5701.22	3188.05	4086.00	2467.51	3050.25	3513.27	4204.44	2198.88	2867.25	3059.36	4269.50	2494.88	1156.85	1479.74	1973.15	1462.86	1421.50	1374.82	2189.22	2240.80	1677.78	2068.38	2374.27	2452.55	1656.51	1034.45	906.70	483.60	1228.87	1114.88	1709.02	1531.86	1198.12	791.61	666.23
871			131791.40	2896471.50	118375.44	13692.67	7867.27	9063.52	8439.73	5017.45	6737.12	2474.13	2323.77	2187.59	7466.30	9183.05	3109.78	3731.14	5549.36	4753.51	1355.35	4653.30	1210.23	2933.26	4672.95	3201.71	1966.76	2908.44	693.21	5473.66	2187.13	736.66	957.96	1468.01	921.56	1256.25	1089.79	1741.85	3462.29	1725.09	1021.09	1691.29	2769.19	1547.06	673.52	1488.77	1379.71	380.24	1518.60
872			3295809.50	53466396.00	927237.25	11756.83	94656.46	51662.22	33924.12	42154.08	25393.17	43032.49	24743.42	24575.10	11031.37	13180.36	25944.93	23335.73	20250.65	10823.41	28137.58	6018.98	32239.09	21247.92	5542.66	13265.75	14554.89	7812.10	19577.91	12427.16	10114.82	10142.65	14564.75	5758.71	6301.18	4777.23	8701.51	6433.07	9142.86	8146.97	3470.94	9591.42	14579.41	12591.85	5254.24	4287.53	6715.62	3777.27	6691.28
873			5244961.00	19402172.00	2684051.50	72955.93	19351.80	16876.15	12159.69	12323.50	4930.40	12237.88	9219.98	5579.23	4947.20	5429.13	11870.95	9111.75	4136.29	5226.02	6367.15	5024.11	3192.15	2170.97	2792.65	2808.57	3532.60	5416.27	2056.98	2915.79	1408.42	2300.17	795.93	865.93	1678.28	753.17	1316.01	1745.90	801.26	1110.26	465.50	1208.46	1609.83	1619.37	914.09	980.23	1361.25	909.69	1719.83
874			14044307.00	63466516.00	9849565.00	189842.73	36845.45	9378.96	12311.17	20834.07	6300.99	15973.94	10823.01	7062.23	10567.58	6210.61	11040.03	7850.61	5325.22	5025.24	3666.40	1545.96	8922.13	2963.71	7909.90	4248.46	3331.99	1680.02	2916.22	4114.65	4138.49	3050.16	2063.68	4817.44	3708.44	3482.56	3164.06	882.31	4311.92	940.68	2821.02	1871.09	3047.25	1558.20	1925.36	2068.17	2194.75	761.73	1243.08
875			3776859.00	15535480.00	644404.18	9626.21	6960.26	17325.39	7148.97	8641.98	12412.24	4157.85	9570.74	13441.65	6694.37	7700.76	6881.09	5551.69	5061.65	3429.85	3630.90	3830.86	6805.20	2669.28	2377.42	3205.17	3191.75	4237.35	1888.68	1917.21	1195.73	2331.26	2471.88	2830.51	3191.67	1767.69	1281.08	1062.89	1863.10	927.60	825.18	1454.94	2153.07	838.84	924.18	1135.10	1477.14	1000.98	1395.68
876			81657992.00	234998368.00	48331532.00	475346.96	58642.46	21212.31	22104.97	15762.67	30384.91	10427.00	4767.34	17949.14	15825.47	11779.25	10854.95	26154.81	5060.65	4964.79	16205.15	12692.65	8281.25	10030.31	8139.25	9488.44	21293.73	4617.26	5157.58	5192.40	4165.94	4577.53	6584.19	4139.05	5652.03	5470.25	4338.92	6312.42	5450.97	2126.98	3028.86	1565.24	1240.63	3225.56	1362.43	3372.52	2060.79	4498.17	3073.91
877			12864943.00	107122056.00	11771742.00	495369.93	91517.66	65302.89	28255.12	50651.49	17981.84	25233.97	22576.49	11264.77	13489.32	10373.48	30282.86	7777.81	4123.15	15092.83	4935.78	5091.74	14603.41	3996.87	4529.65	5055.11	4631.09	7815.27	9501.48	9294.00	15083.36	5087.90	5039.53	3797.55	5613.81	2681.19	2581.75	7235.02	4174.19	5252.96	4392.63	3632.70	1546.71	1791.78	2013.01	1274.73	3795.66	1266.54	2749.56
878			2545183.50	77784904.00	7024399.50	33092.78	12714.97	12039.33	12676.94	8887.84	15859.49	5418.97	3536.97	6502.44	4438.59	5278.67	1783.71	8453.64	7799.69	11461.03	4437.04	4290.89	5942.13	3080.54	5416.11	5231.16	4387.34	2469.24	2384.60	5103.88	8934.35	4589.24	3667.23	2557.44	2359.47	4801.30	2281.41	3497.35	1672.62	2465.38	2030.37	2341.76	3590.11	756.09	1928.53	1426.72	1396.91	1634.98	1823.48
879			366575.09	3852530.00	213287.51	29335.95	15413.81	1824.05	9334.63	9425.29	3202.82	2716.75	4905.85	2974.11	5680.40	3347.02	3935.06	6200.44	2978.14	4296.63	3467.28	4264.45	1560.64	1947.78	1561.16	1768.09	3222.53	1148.49	1238.08	686.92	1563.18	1355.24	1115.69	899.12	870.15	2373.81	2050.77	851.75	1072.15	1995.01	1035.74	1804.36	2284.67	842.67	1402.61	1183.40	950.94	729.12	746.99
880			26059072.00	72521856.00	15022422.00	424154.53	21936.00	17090.67	16822.37	12454.60	31004.21	32158.06	13278.21	17849.66	7786.45	15388.44	3319.17	5563.14	8144.75	5282.16	7303.55	6882.36	9426.37	3791.68	9530.75	6703.17	4883.31	8150.88	10234.55	9291.28	6524.73	4794.04	6200.33	7238.39	10114.38	6830.94	7207.07	9304.58	9516.23	10085.75	6812.80	3181.10	2064.19	3388.66	2544.13	1647.20	1535.83	4680.66	8209.02
881			2112274.25	14837457.00	751888.25	9464.12	11320.27	6479.74	8363.71	10877.38	7397.30	5043.81	5968.09	3115.42	3528.23	4763.89	3176.59	6636.67	2878.72	4886.95	2759.91	1907.03	4428.71	1635.65	1727.37	2444.98	1199.34	2679.15	1019.17	1406.99	2638.81	1763.95	1415.58	2534.95	1879.73	1184.70	752.46	1096.46	1541.30	1093.89	946.43	665.51	1064.89	908.90	2279.87	1391.68	977.48	1187.48	510.47
882			3125040.25	14673268.00	1319597.25	160874.37	17076.94	11805.59	8062.10	5525.78	8754.83	6888.64	4638.24	3723.90	3232.16	1440.79	4002.55	3317.98	3036.19	850.61	1342.09	1512.45	1916.41	1799.55	1855.27	1674.38	2230.74	2172.97	1097.58	1398.02	3410.06	3996.17	875.39	467.84	769.37	1589.45	1243.86	862.73	879.05	1419.18	2225.98	1124.94	698.05	840.01	1075.60	1213.26	1102.09	2021.82	955.36
883			19677128.00	136051664.00	25092794.00	281105.75	49179.40	11123.11	11008.78	19169.24	10306.48	12384.50	5661.41	10676.94	4403.86	13098.76	5856.37	10613.16	4121.99	4265.96	10585.17	12422.27	7611.75	5742.05	3369.78	3601.79	5557.09	8469.19	5454.71	5652.46	5236.14	3459.13	2115.76	3889.73	4684.32	7073.56	1810.31	1278.82	3636.73	4132.79	3494.58	2215.27	1974.45	1251.20	3644.72	7978.33	8658.54	3387.56	2573.24
884			20543592.00	430179072.00	67110168.00	3113194.00	306025.21	81630.85	43497.65	16035.01	7333.56	6508.51	5894.26	1834.93	3284.03	4118.62	3096.52	3182.94	2134.45	2342.50	3807.01	2439.66	1442.17	3328.34	958.36	2639.55	4054.40	1904.78	1605.74	899.32	4816.98	1713.63	3223.67	1373.40	697.98	1334.19	568.98	1133.47	532.69	461.03	641.44	181.08	1611.15	825.04	2532.14	1050.76	1404.58	2935.91	827.69
885			11765093.00	38949500.00	13091973.00	1484814.75	28435.41	6815.58	7977.67	10255.74	7473.08	4467.15	5316.77	3601.54	5618.62	4089.54	3320.46	4264.49	8509.37	10675.34	6375.26	5344.46	4538.02	3361.29	3469.03	2542.16	1945.40	5392.16	3347.21	1299.16	2205.76	2757.69	2689.55	2488.33	3564.96	3657.39	2936.07	2091.52	2205.64	3364.80	3181.05	3032.24	3401.84	1851.78	3084.44	1524.60	1084.72	645.20	1575.36
886			8940058.00	46296464.00	6438239.50	196812.15	71457.62	50258.95	16483.90	10125.43	7314.29	7065.74	2126.91	4951.98	1432.95	2475.45	1215.78	4234.98	1963.15	831.55	2025.94	3741.64	3139.86	3932.86	1671.67	600.33	2451.81	3357.15	4024.45	2519.05	4881.34	2372.97	3655.21	2041.14	1785.85	820.48	914.79	2631.12	1141.55	484.03	2372.77	1115.20	907.93	239.06	1642.71	542.71	642.95	1370.92	959.80
887			10048403.00	48498100.00	12790134.00	152098.46	22109.36	16931.24	15905.97	8452.04	13930.51	5449.64	4238.23	5602.18	4509.98	4236.64	4313.01	1716.43	3737.39	3405.34	2164.93	1636.21	2381.48	3447.26	3834.34	1478.45	2055.61	2093.51	2902.90	4356.96	2074.97	2088.91	6113.35	2659.78	2010.25	1522.68	2570.93	2886.94	1656.96	1162.26	2098.72	924.85	2060.35	925.52	1214.04	1187.26	540.45	720.00	1633.68
888			35397600.00	63674468.00	10324913.00	801074.12	49731.49	12812.10	5711.00	5099.35	5807.31	6267.59	3502.16	4435.86	2973.39	3597.58	2688.91	4338.03	4289.70	2855.57	3197.76	1533.94	1986.44	794.80	1978.94	1535.68	1735.37	1148.92	685.55	1349.54	1018.16	1854.59	1218.18	2009.12	1615.81	2162.64	1125.75	804.85	454.00	1023.45	556.01	627.47	1633.86	897.10	443.55	1073.31	763.64	849.50	2015.80
889			2701691.75	11122184.00	5418240.50	4528646.00	501558.84	187270.67	346330.75	123969.64	18099.05	25772.60	21044.76	18396.28	8697.11	4891.98	6662.47	9427.02	4920.34	5193.70	5378.58	4512.04	10438.40	9401.54	5785.25	8352.46	10164.49	38305.85	13424.59	3099.70	2616.64	4235.29	2519.34	1528.60	3248.77	1592.50	1028.66	1296.05	1056.36	805.59	966.04	1146.97	1572.81	711.95	1223.09	522.41	825.28	630.40	1313.61
890			7923866.00	32910252.00	23407720.00	3205410.75	645480.68	7606.33	33315.80	14485.23	23270.04	5058.47	9502.91	7821.43	11478.84	6763.21	6478.65	3925.77	3337.14	2678.98	8840.03	10004.70	1687.55	2722.47	10717.10	13736.01	4286.90	4664.14	2984.77	3327.89	2982.03	3901.42	3427.69	3065.06	2521.92	3223.19	2226.93	2113.02	1949.92	2455.44	5805.63	9497.26	2694.08	797.42	1333.36	1256.94	2293.11	2722.84	2707.98
891			9910524.00	69016896.00	33116662.00	11055929.00	6672235.50	2610331.25	795542.00	154427.92	41995.30	25400.58	24225.22	15599.08	6365.99	7675.84	4348.49	5380.24	4335.59	4037.83	2417.64	3548.79	5391.33	2165.50	4418.29	2584.70	2162.71	2551.14	1807.80	2128.99	1983.33	2360.41	1110.06	501.57	859.42	1247.73	967.69	1734.85	1497.61	1459.08	1101.89	1851.23	599.52	952.40	1867.34	1094.01	838.70	933.29	989.73
892			7731161.50	9679307.00	10831611.00	23248290.00	13147247.00	966673.31	161298.56	15466.01	6585.52	5722.72	5128.26	3482.34	2321.24	2735.87	1500.76	680.93	2105.73	1604.46	2117.82	1427.42	1193.14	1535.14	1507.27	867.63	1084.35	1473.12	1196.86	554.54	840.12	776.17	547.44	1460.27	724.91	712.65	1149.72	885.39	971.64	485.86	883.41	1196.15	465.43	341.36	264.25	640.33	607.38	345.78	622.46
893			38599724.00	58965428.00	13090118.00	273276.06	76435.74	95008.25	30773.02	33476.13	13636.27	15227.04	5166.75	2422.69	7804.76	5183.27	6365.28	6276.79	8799.88	7966.55	5477.40	6880.72	3806.95	2558.76	1986.50	2318.87	3583.74	1919.24	2585.32	4425.23	1134.26	1765.65	2066.95	1282.26	1162.06	3540.30	3566.49	2652.27	2882.44	955.19	1097.89	2363.48	1431.93	1170.76	1453.72	1893.22	1454.32	1188.22	1561.59
894			3134627.75	25184960.00	7656291.50	548180.81	355746.18	48001.43	35228.36	53946.69	18504.80	3927.58	6984.31	10887.64	7796.64	6237.72	11538.00	3481.16	5781.29	3621.09	3365.23	5304.73	3347.80	2326.91	3063.25	2833.40	2641.69	2754.46	1337.67	3522.07	3008.21	3797.02	3610.91	2313.90	4897.67	1496.67	1517.47	1460.26	1013.63	1109.55	1020.45	2176.15	1255.83	1631.19	1494.85	2832.22	1438.87	1088.91	1986.79
895			39060824.00	170490864.00	75859456.00	10141175.00	10504799.00	2208346.00	71132.34	41290.07	19602.49	12009.46	11242.95	8431.27	16316.75	12185.58	6103.93	12413.68	6515.26	17225.19	8976.01	4444.16	13061.24	8380.48	4698.84	3644.11	7959.54	3186.33	4382.46	4908.69	3774.91	4011.39	5941.17	5977.01	4693.95	6683.51	3896.30	5586.54	7370.13	3069.64	8258.20	2732.82	2877.06	1491.86	4378.64	2887.34	4098.51	2337.14	2574.39
896			6618270.00	46940324.00	8345937.50	333828.06	50616.32	16550.06	9989.27	4842.52	3796.65	5411.00	4235.68	3187.31	3244.25	2227.77	2175.81	2711.99	1338.65	1945.19	1266.44	2359.21	2423.52	839.21	2741.02	557.34	993.42	1080.60	1062.16	503.04	416.38	1365.10	2064.72	604.78	840.11	1143.84	895.43	790.42	945.10	928.43	256.30	794.32	664.68	379.56	608.56	351.02	639.41	1301.02	844.22
897			7402193.50	47177620.00	10755209.00	2119019.00	367797.59	121066.26	34770.91	32220.86	17577.67	13351.26	10131.83	4075.55	3246.80	3470.81	2938.51	1888.05	2728.29	2544.77	2550.71	2221.18	3205.94	3026.24	3504.84	1821.79	2699.18	2075.65	1664.13	2280.49	2319.94	1481.83	2914.92	3749.86	1910.10	1530.16	2493.18	1493.60	1590.34	1170.54	1153.94	1694.71	2368.11	1541.32	1358.48	2419.24	1485.40	775.18	1251.83
898			18989974.00	76190720.00	97572320.00	27003408.00	3798288.00	580966.87	714761.50	125279.69	26300.35	20096.61	9419.42	5842.35	6406.13	2714.98	5483.07	6235.22	1854.85	3814.58	2210.16	2382.41	2440.85	4997.15	2173.65	2378.33	3050.34	2284.41	1351.27	1325.62	1161.08	1522.56	1732.66	1451.15	1371.46	2974.63	2612.58	1025.25	1290.16	749.70	1718.25	2371.19	1605.72	1030.79	1139.21	922.74	1530.27	1330.64	759.23
899			5991137.00	38739928.00	14101599.00	2929658.75	4395239.50	1625977.12	101304.85	73874.93	23096.70	7726.60	9670.10	12607.57	6507.93	1767.42	4375.03	3875.94	4592.42	4103.95	3425.73	1657.58	2888.22	1581.39	2805.03	1965.00	1649.31	2487.96	1125.68	1929.05	1088.62	1017.80	831.58	790.43	663.00	2753.42	1647.26	1330.87	1332.82	1324.20	1666.18	1800.50	736.76	929.69	1538.60	1073.03	786.98	617.95	528.64
900			5135186.00	12693028.00	1602399.75	65051.82	13733.50	6603.29	5505.28	1984.25	3272.54	1004.54	1515.04	1957.30	1046.42	913.35	1766.76	2117.70	2405.92	1740.26	1341.20	862.50	1136.17	825.94	679.38	991.67	555.22	564.63	981.72	754.38	290.41	757.64	815.20	398.62	1197.59	1442.36	1228.22	370.03	355.89	397.53	454.79	462.65	211.05	135.45	146.59	306.17	819.87	449.03	497.69
901			7559174.00	28075184.00	2029709.62	456209.25	26855.37	41023.18	19509.91	9524.44	6669.40	5338.82	4107.61	4380.89	2279.22	3643.35	2323.48	2615.55	2061.52	3018.78	3058.44	795.04	1641.67	1234.12	1931.93	1200.88	2375.13	1124.87	1491.68	970.46	2220.59	1087.90	1123.64	583.82	1401.05	992.27	663.06	915.06	606.78	807.75	383.81	646.15	814.93	549.48	170.94	496.89	246.47	371.96	342.09
902			6130486.50	36123288.00	34382296.00	17684178.00	4048295.25	1407148.62	168817.45	118459.58	352747.59	112283.39	19293.81	16661.68	3757.66	3528.85	2497.08	2647.43	3383.21	3430.86	6743.69	7554.42	6934.86	2299.13	3064.72	2145.22	3050.01	2623.72	916.14	592.86	1148.72	1662.57	1214.12	845.06	1395.29	1359.40	1892.18	1212.41	612.22	910.40	1083.71	1386.40	2737.79	1451.72	1930.57	1429.06	1113.21	823.63	668.42
903			29467402.00	104267856.00	23346260.00	729705.06	105367.03	58234.16	11159.54	9077.05	6804.44	5377.33	6313.87	4648.70	3843.94	3731.87	1463.04	2940.41	4258.81	1415.01	2721.97	1519.95	1344.53	1736.60	2260.88	1533.66	1362.80	1090.16	690.23	910.50	1062.27	1044.50	434.81	957.98	847.52	963.40	1143.83	956.84	793.20	1086.10	607.55	885.93	1290.30	1942.09	515.93	307.83	892.92	815.50	495.98
904			18314646.00	44119840.00	9686070.00	244028.62	30274.48	9026.51	5573.14	7440.10	5531.82	4819.03	3940.93	1164.23	4666.31	1417.05	2217.06	1446.02	2860.48	2644.33	2288.07	788.93	2504.80	1615.56	1627.91	520.40	1590.46	1306.07	2598.30	1328.85	982.75	447.32	3192.96	2281.03	681.44	1051.39	1821.18	721.63	617.54	920.57	443.46	369.91	661.43	1153.32	545.56	673.51	740.43	220.93	761.65
905			4439112.00	30021386.00	5934601.50	382352.96	1017983.93	41884.58	67213.35	15095.15	8241.62	5241.00	4364.05	9180.41	3177.76	3087.16	2789.10	4274.73	2842.84	3297.87	3186.05	450.58	1509.09	1616.71	1712.29	942.67	1889.25	471.56	1453.89	1448.67	3890.43	954.82	3039.29	930.87	4300.01	3604.82	3951.12	2148.35	526.71	3638.63	2216.18	2251.23	725.03	585.31	2337.21	1635.55	3108.70	1865.11	1003.72
906			19354002.00	102639664.00	63430364.00	20965900.00	3021799.50	4637835.50	2790666.50	4855939.00	432941.06	585448.93	201811.54	61009.26	33180.87	44348.71	9384.12	7143.25	8138.46	20577.09	22799.67	27347.74	18171.14	7054.95	4598.96	3435.31	2449.24	2838.60	6072.23	3628.51	3124.32	4334.86	12304.82	10021.38	8470.97	4626.74	1879.86	3007.65	5226.67	2029.20	1277.41	2979.87	3395.84	6413.60	8590.09	5755.81	3549.07	3436.36	3071.58
907			56018196.00	390972864.00	66361940.00	577446.75	93025.00	104209.99	35132.68	38411.37	18274.31	6308.93	43670.12	31967.25	66869.96	16078.33	20389.16	2032.00	4477.49	11952.09	6697.01	11415.70	4574.56	3372.26	9833.20	7740.92	7612.16	3853.25	16974.30	19201.80	26223.92	13484.10	4530.88	3336.61	2717.83	5797.29	21767.28	30626.26	31969.58	9302.10	9738.99	2475.64	4880.47	3668.31	10691.67	11517.69	9112.72	4916.90	5890.92
908			10111794.00	66170220.00	13346785.00	648281.25	42599.44	30855.36	23449.91	24301.77	18154.32	21773.71	6870.76	7070.12	9083.69	7739.13	12060.23	16399.72	10060.52	7398.64	7756.80	14010.59	5286.36	8139.85	9645.61	4062.19	3366.42	4788.57	3346.52	7285.88	10469.94	5515.16	6832.78	7849.64	4663.99	1503.79	9058.40	5998.04	5925.42	2501.58	5442.05	4753.31	2907.59	4351.64	3737.33	4123.63	4829.77	3680.33	1894.38
909			13611438.00	73978048.00	27141594.00	2518808.50	728858.56	81288.16	35846.61	10876.56	32800.12	18512.59	9037.14	7480.16	6219.75	4874.66	7190.94	4984.63	4574.75	2720.86	1940.14	2989.87	3446.76	1539.84	4269.25	4846.19	9471.81	11742.81	3114.04	3214.79	2409.75	3275.52	3346.60	3250.45	3067.56	2329.43	388.81	696.54	975.28	405.01	1502.26	1695.65	1868.45	613.63	974.92	841.06	2503.04	1299.47	1180.60
910			10195462.00	66247424.00	27441998.00	9093166.00	2008452.50	373728.59	74871.58	18762.55	14805.68	9190.47	15368.50	5694.54	10148.93	6109.70	5041.74	12057.96	4558.48	12175.72	3250.87	7111.74	5738.92	1945.49	9122.98	6291.58	4181.02	3156.49	2945.46	1716.67	3219.69	10401.06	901.12	1579.74	3903.02	4620.17	5475.16	4028.82	2081.38	1890.16	1659.28	945.61	1679.18	3853.10	1362.12	1116.15	1216.46	1751.31	856.32
911			5809624.50	82579728.00	33450922.00	13419165.00	470723.93	160661.59	57668.47	15260.21	19794.19	9343.73	5966.06	6168.75	15893.82	10352.60	4660.26	6864.67	6970.33	8227.16	8337.67	7337.03	5272.22	5061.61	5378.91	3441.56	2752.08	2960.38	5045.38	4749.27	4396.41	7406.17	2017.13	1769.57	4212.02	3907.20	4415.64	9228.27	14609.18	11775.30	7159.08	2242.64	1920.98	2975.88	784.36	3805.55	4077.82	3650.33	4412.34
912			17746000.00	41738656.00	8677147.00	406763.12	61401.49	13184.56	8701.52	21708.03	9584.56	4446.72	6376.78	2251.60	5691.07	3869.24	4373.91	3498.72	2331.33	4907.73	4771.66	7086.78	3715.25	4251.96	2959.83	4917.33	1967.86	3938.17	3440.48	2700.80	1973.92	1707.62	4118.94	2226.07	5584.99	4558.36	1523.46	1701.25	2169.69	1116.48	1657.65	1163.90	2768.58	761.64	647.33	1631.20	2149.50	1340.60	2073.67
913			3959556.25	16895558.00	1685138.37	191426.43	90377.05	20759.56	27740.24	10914.90	7775.49	5945.29	7470.75	3643.17	3072.94	2957.98	3504.11	2141.55	2902.82	1805.16	1834.88	1478.31	1324.68	1995.48	936.50	1116.41	1558.17	1059.98	893.06	905.22	1198.94	735.08	1305.18	872.47	507.77	1125.05	1126.02	838.57	674.48	1045.24	387.25	715.68	585.62	373.55	1053.72	659.75	334.29	360.22	446.71
914			10958334.00	43718240.00	84282264.00	65630376.00	36472020.00	19106988.00	6379447.00	691997.50	285074.75	45979.55	35569.99	94303.86	55931.09	32541.64	25514.41	26991.70	27099.22	27023.18	19602.81	15698.53	7900.79	8335.24	17670.26	9385.13	7883.50	8140.47	16188.82	20558.16	23981.77	7110.95	12191.09	7849.22	5179.17	10413.78	6548.44	8641.70	9155.79	8975.95	7609.23	3946.23	6424.48	3550.54	2821.80	1938.40	2907.87	3775.15	1614.12
915			26591564.00	105343392.00	57337612.00	3868285.00	257006.35	273680.37	667068.00	1614918.62	578767.06	568048.50	63139.32	9739.42	7008.28	8739.23	8170.84	8542.81	6161.24	7402.21	6101.98	5777.21	2477.89	1128.96	1916.11	4576.93	1477.86	1504.13	2127.65	1163.05	1505.40	2552.64	570.30	717.10	1517.98	651.09	1622.37	1636.20	1147.75	1618.81	1593.80	422.85	2589.66	551.48	786.65	926.05	687.92	796.65	1192.99
916			17156562.00	41625200.00	15778998.00	6365344.00	1604676.50	920019.18	131657.48	23556.36	18681.57	12720.19	14837.35	12287.57	1764.65	5636.37	4812.30	9807.70	14858.08	15820.02	6506.08	3032.33	3745.18	7569.42	14533.78	5334.60	3555.03	4190.46	4157.00	4751.22	3269.11	3207.98	1813.74	2326.60	4071.51	2423.33	1765.66	4329.66	1751.93	1327.61	1769.27	2247.19	3178.45	3791.95	2630.85	2268.87	2728.82	1918.26	2288.78
917			22332070.00	39045596.00	20877102.00	20996034.00	15997775.00	2423700.25	229016.76	588763.81	684681.62	69571.44	58881.60	52148.97	17593.38	15881.86	16060.23	8418.88	5998.90	5035.14	8338.73	2912.15	4376.49	3030.25	2811.60	2540.33	4883.13	4972.54	8196.45	5558.09	5764.15	5526.99	4138.92	2433.11	3791.89	2123.41	2199.22	877.10	2426.52	1879.14	3322.35	3640.88	3479.48	2320.80	1225.81	1193.65	1642.66	1092.61	1024.76
918			5275380.50	31671990.00	15029426.00	969309.06	502156.78	141289.76	14927.05	27347.93	22505.12	10986.86	18728.29	14229.32	5338.65	6458.83	7489.17	7447.85	5288.75	5153.90	6198.68	2597.99	2307.23	2432.83	1462.89	1610.71	2668.29	2231.00	1820.21	2418.55	1810.11	2163.14	1683.17	1562.37	2247.34	2040.13	1284.39	1362.70	929.04	1169.32	912.36	759.53	696.73	1368.94	714.90	968.68	633.48	499.55	307.07
919			8612495.00	28241694.00	23098098.00	4278129.00	22759.37	5172.95	5864.68	2716.55	2805.22	1745.97	1337.21	1682.39	1790.04	841.74	1299.78	2075.78	1648.49	1088.41	1367.12	2951.86	2175.37	633.51	1268.44	1026.23	2203.70	1777.32	952.19	964.38	697.69	619.45	706.42	1108.32	971.69	1111.93	1076.80	1108.28	1057.12	745.08	796.96	1470.16	1164.41	328.62	361.79	164.83	939.54	458.99	337.36
920			4249421.00	19495032.00	5441583.00	5628791.00	806674.50	160891.21	25837.95	13999.05	6462.13	4637.62	2369.37	2890.01	3622.82	1628.69	2369.76	977.14	1790.92	1119.33	1370.76	1300.14	903.72	774.18	731.15	674.23	726.76	667.73	655.65	715.66	863.52	791.23	515.77	818.49	291.57	334.18	568.09	514.60	432.30	328.92	320.51	397.67	499.41	344.07	253.22	271.36	443.39	243.21	274.18
921			3927751.50	33532750.00	17916412.00	3150139.75	24304.89	12676.43	7467.76	20764.25	5380.30	9021.09	3369.16	4026.03	6035.42	5770.81	6274.94	2356.25	2887.74	2548.26	5645.81	4644.48	7914.40	2768.64	2683.16	1939.70	2782.22	2976.63	2279.33	2130.25	2582.43	3564.22	2653.00	3295.54	1661.51	1135.36	2780.54	1640.39	1685.33	1503.22	1774.45	1898.47	961.47	1078.61	633.23	413.99	626.46	860.82	1130.77
922			10591275.00	21214566.00	8289331.00	1801702.12	1497852.75	92083.14	70939.80	63516.29	70972.53	40777.09	38637.65	11370.09	6331.91	40390.93	76915.75	52637.41	20859.83	1442.61	1797.42	1974.45	2550.45	1541.63	1482.67	1863.51	1183.28	764.59	892.80	1012.34	1479.45	555.91	773.36	1025.72	451.70	546.26	1217.21	521.07	1438.24	776.50	366.17	586.19	358.02	521.70	576.53	596.77	256.25	314.36	598.20
923			17557552.00	34233556.00	3330553.50	97317.53	47523.05	6515.86	7409.12	3929.99	5645.87	2960.83	1918.31	2102.79	2754.17	2179.53	2130.81	1107.61	1389.99	1960.91	2237.71	1814.26	1555.17	621.23	1423.55	2486.03	1011.51	1628.05	1594.81	1670.58	4020.23	1915.95	508.60	671.30	1068.63	1709.97	819.78	966.13	342.76	770.08	732.77	1086.76	985.82	320.95	709.99	1190.14	780.49	547.72	894.31
924			5100154.00	53538940.00	20513860.00	1779881.62	100973.32	37546.78	9046.83	10563.29	4370.30	3435.81	2435.48	1936.37	2104.61	1062.31	4029.86	838.77	3235.61	1891.36	1669.24	1879.54	1287.96	1454.28	585.35	1239.09	570.34	724.90	2241.09	1544.91	1100.43	956.22	796.23	1792.39	880.30	614.19	1750.10	850.30	756.25	1031.93	959.75	608.69	973.98	520.65	443.01	528.09	411.87	571.40	419.26
925			10357272.00	93989192.00	28103700.00	858900.56	128389.60	43746.58	16138.43	27636.90	9249.94	22375.21	15061.84	7537.99	7578.05	16765.08	13465.66	8042.50	16831.61	5595.43	9535.11	2465.99	4596.12	2697.16	4924.81	2690.42	2518.45	3296.81	6603.49	9265.21	6689.87	4349.93	2177.29	4480.55	8256.47	12133.41	6384.88	5866.34	8459.69	2816.34	4864.55	2406.71	3797.88	2700.95	3454.42	2118.18	2792.16	3359.64	3621.22
926			11589944.00	41445332.00	9159255.00	581008.93	119673.19	55511.40	21326.97	13204.42	7457.52	6173.61	7214.23	4852.42	4420.41	4598.24	3439.12	4891.83	2582.98	3632.82	1302.59	5637.47	1603.84	2487.78	1307.87	3167.05	1140.59	2389.60	2091.15	2251.04	1951.60	1838.68	2565.20	1024.00	2491.90	861.48	1194.31	1153.33	914.43	1404.24	1154.11	891.12	1533.16	477.17	1341.54	925.62	933.87	685.13	1005.34
927			6744392.00	23148142.00	16606631.00	3963689.25	889824.81	211890.03	42422.96	14943.49	11373.00	6830.24	8386.37	9378.67	5649.77	6836.95	5491.15	3559.60	2133.26	2029.65	4401.64	5725.25	1873.37	4786.78	1895.78	1107.36	1919.54	1944.94	1694.04	2632.99	1830.13	2072.13	1863.79	1061.61	2192.67	2025.01	1692.13	970.80	1301.10	1020.45	796.16	652.07	791.33	346.00	561.58	730.41	404.38	329.75	441.92
928			6253817.50	13541580.00	2037793.75	331357.78	100465.53	11572.54	7287.96	7746.36	7135.72	2709.42	4588.10	2543.19	2116.59	1911.39	2059.15	869.27	2569.11	1162.48	2164.72	1458.62	1001.60	1255.67	592.36	613.57	1309.11	1301.84	857.25	1004.65	1218.58	761.20	612.31	750.68	1676.56	725.52	434.61	633.84	867.21	313.90	421.01	394.15	427.97	425.16	658.94	616.97	235.33	987.53	523.83
929			38568796.00	90063872.00	31929238.00	28109524.00	6233013.00	1406712.12	225822.89	20385.40	21764.72	19329.34	8522.70	7131.72	12422.66	12497.94	13861.66	15524.92	9224.12	6607.64	7101.34	6180.72	6241.22	5571.86	12529.79	7008.33	4341.36	2152.34	2600.46	2422.64	4336.80	8595.61	3528.67	3223.16	5101.99	7550.01	8405.53	9246.59	5077.37	2405.33	3479.10	1947.64	4433.76	3590.01	2119.96	3780.11	2578.94	4355.85	2229.54
930			15782986.00	29499560.00	8630817.00	1106266.00	401276.78	157701.84	232779.59	150371.73	29985.40	11443.24	8267.56	9134.02	8000.39	5594.79	7349.31	6956.24	4374.89	3263.79	3262.14	1309.93	2391.88	1515.79	1841.88	2268.06	2362.00	836.12	1957.97	4585.55	1591.25	699.86	1255.27	1413.60	1579.30	2196.13	1948.66	1518.10	634.68	366.77	512.84	724.44	783.68	1457.82	1720.62	1653.82	886.22	1397.82	1040.45
931			1219743.62	14455012.00	15077087.00	3833752.00	509226.50	74047.92	9901.56	4824.86	6475.41	4013.37	4023.68	3405.91	932.68	3082.77	1448.33	1163.05	1317.27	1824.87	1612.39	1969.78	789.90	2268.46	848.85	1636.58	1846.92	2444.62	1431.01	1079.28	781.63	1050.33	1922.08	479.17	466.77	757.82	439.92	513.08	297.43	598.66	587.99	365.41	485.39	437.39	465.33	367.75	414.97	689.06	631.49
932			24940520.00	39109960.00	89253016.00	50720180.00	916599.12	396070.71	127435.39	39016.37	56686.45	44758.83	35866.93	14191.25	11827.71	12244.56	5121.49	13575.42	15436.60	19031.29	13873.99	13474.15	14725.39	7153.92	10213.69	16960.96	10346.29	7890.04	6356.96	2059.31	6362.18	7382.29	4253.77	11578.99	3397.55	2816.68	7887.69	4259.51	6937.36	2660.13	3302.65	2489.51	3383.13	4720.93	1891.16	2303.11	2369.21	2144.86	1532.09
933			13562918.00	34115416.00	9368760.00	160138.29	70972.82	35291.91	6030.40	4328.91	6499.06	8778.79	5367.95	4567.52	2430.68	1835.14	3904.32	2309.69	2645.60	1064.28	2564.09	970.48	1760.59	754.50	1773.66	725.80	1241.49	985.08	1167.29	1398.31	1805.32	1879.18	1102.20	2510.60	1550.16	1584.42	1379.04	997.96	742.07	807.71	986.04	309.77	821.84	476.05	532.77	440.51	338.88	247.58	369.67
934			11843088.00	31724196.00	11972324.00	728863.25	545171.81	318032.68	533529.25	311332.75	243263.35	122309.82	78309.51	45840.79	67819.53	69028.88	29802.02	20776.54	29137.01	16694.65	8112.08	3037.11	2028.55	683.49	1852.92	2736.89	3132.25	1994.11	3190.37	1868.99	1173.63	3218.00	2460.38	1349.48	2450.71	1895.59	1420.52	2358.49	2216.75	2008.81	6344.12	4132.02	4158.42	5142.68	1629.47	639.11	1139.62	421.32	666.59
935			12299241.00	48115880.00	25384192.00	3673970.00	560549.06	114170.28	50999.12	25573.87	28065.18	7273.31	6964.17	7380.81	4810.63	2932.71	3280.65	1691.48	3885.07	1973.68	2277.65	1895.47	3196.38	3961.60	1659.74	1785.53	1204.90	1184.35	1503.27	1684.73	809.48	1860.74	1564.38	1048.17	2892.90	1732.19	2097.36	1843.94	1326.26	946.66	598.14	926.56	672.63	747.67	797.71	1157.12	1237.67	405.92	890.00
936			12968973.00	28237714.00	18599036.00	4507810.00	1202915.50	440680.62	253663.68	181174.68	48097.87	27390.55	9297.99	32747.92	117212.93	89451.48	715839.25	676457.93	11557.20	78397.60	25401.13	4866.12	3580.19	1229.98	1427.24	704.74	415.28	1022.25	1748.92	2026.87	2453.98	1185.66	1570.93	1925.71	2823.54	1609.59	399.13	1623.32	1647.29	602.97	1046.85	1010.49	619.77	487.40	305.19	445.83	422.39	514.46	681.27
937			10541856.00	31231512.00	16592511.00	1253887.87	582717.06	777928.43	243277.90	62111.09	19264.47	13627.06	11390.16	4739.22	3968.04	3858.20	1911.37	3533.43	2465.07	2288.23	570.43	1489.60	804.84	654.03	1553.40	1047.09	771.78	1388.57	657.92	311.12	697.91	807.53	434.30	902.86	713.21	1070.12	751.40	1449.93	698.06	482.18	707.10	1375.74	754.97	779.34	654.72	386.39	221.85	470.17	276.01
938			11377998.00	27371470.00	24533020.00	21552364.00	6179015.50	884185.43	171284.90	46223.46	42628.46	20611.16	16661.23	12234.20	5975.02	3927.05	6949.06	7111.86	6047.42	13244.34	6319.28	3285.78	4085.07	6520.93	4877.60	1879.18	1394.68	973.74	2027.69	1115.42	1325.45	1686.77	1330.29	880.45	722.79	540.09	1654.25	1439.03	371.20	976.79	1689.14	1749.81	685.05	579.44	590.74	790.95	571.40	228.15	568.40
939			12242618.00	35662920.00	15621975.00	1969260.00	609403.37	377431.12	322987.75	72783.56	15921.40	11454.80	3742.03	5262.01	3163.22	1338.98	3632.45	6192.63	2608.28	2827.49	2110.76	2859.09	1687.74	1579.08	1602.34	833.07	950.60	2496.92	1620.55	900.04	2000.20	1154.42	1539.27	1333.55	671.01	1715.32	622.80	527.15	1065.70	258.79	1058.68	598.08	639.37	251.42	638.02	324.19	438.77	291.87	431.62
940			12398141.00	54832616.00	45139588.00	5525333.00	381414.53	226531.01	60554.15	24447.83	15340.52	38263.81	26761.14	14403.93	35561.78	9851.85	2838.21	4381.53	7189.63	6832.39	7389.95	2952.63	1812.30	1580.95	1175.60	2275.47	2136.61	782.66	2671.20	3776.41	2121.28	1231.10	1238.72	947.60	1352.99	2654.97	3141.02	1979.24	1498.59	2670.48	2050.00	2353.31	2050.71	665.50	1294.24	350.94	735.02	2031.11	2086.69
941			3943388.25	14134343.00	5196472.00	24223170.00	13078868.00	547166.06	348262.62	302143.96	77342.28	15138.18	31883.06	11488.03	29614.95	24260.70	150330.07	512747.40	111726.50	14008.39	11082.86	8929.36	12090.83	6296.38	9718.77	4638.52	2569.49	4021.88	8694.75	9574.86	7300.26	10302.26	13347.84	4925.11	2560.02	6654.39	7795.34	12929.79	11198.26	11472.75	9575.49	3480.25	1946.91	1596.17	1675.73	932.86	536.16	550.05	619.25
942			3308138.75	28996180.00	1725164.25	47082.55	28257.37	9894.48	16521.23	4165.07	10247.99	3145.83	3102.46	6647.20	3963.89	4068.82	3251.17	3471.89	1810.58	1443.08	4417.44	1072.87	4498.07	1513.26	3211.42	2867.38	2756.89	1442.64	1598.69	729.21	1942.53	1304.93	1275.94	2177.73	2205.29	1128.32	1847.48	742.22	1570.39	699.58	1217.77	691.70	2191.17	1055.22	1940.05	535.61	1168.23	678.79	909.15
943			1944699.62	4983561.50	7426332.00	4007297.75	801711.87	255731.67	956668.68	179368.28	76797.61	80686.25	92717.25	112537.88	98700.36	83646.32	82121.97	120202.11	131766.93	62576.47	22579.67	8027.82	16695.99	19938.70	24338.45	30241.84	8528.71	5592.18	5715.48	5434.37	3713.13	3251.98	6119.21	9212.24	3379.53	4282.52	6325.68	4272.46	9948.45	4799.75	8692.42	5659.26	1840.36	1177.75	538.47	335.53	278.57	472.02	510.57
944			7794125.50	17092970.00	28805198.00	78656424.00	22427822.00	4953889.00	715489.56	98574.32	173558.43	49095.37	32297.74	30559.20	43496.38	25638.45	7488.41	6990.09	5975.25	6777.32	7305.11	4994.91	6490.84	2468.10	3143.06	5225.57	5463.38	4495.65	2622.15	1526.23	1485.24	4102.05	3378.47	7609.91	5259.99	2570.14	3471.60	1508.00	2058.82	2627.62	1386.17	3820.94	4014.54	2189.53	2093.37	1919.67	1646.64	1670.04	1762.33
945			2048664.12	6582997.00	4952441.00	1876912.50	172129.78	248933.98	155858.50	52588.15	5505.67	4786.25	3880.00	3127.74	1378.91	1359.87	631.17	709.96	671.82	862.47	610.88	664.22	661.88	326.19	590.84	413.67	340.58	513.97	660.64	720.25	374.58	217.29	397.07	307.03	374.09	190.49	187.18	338.88	427.70	204.22	107.60	324.95	284.45	274.02	169.06	128.37	243.76	221.27	218.97
946			5800885.00	76919928.00	54795948.00	20879236.00	3344779.75	2797871.50	451942.34	45635.62	61408.42	14574.46	5199.68	7008.32	3957.94	7705.08	5944.51	4117.78	2910.07	6423.15	1170.97	5425.24	1035.50	3168.83	2040.26	1814.97	1747.56	1545.51	1997.09	3372.30	1834.37	2424.30	918.78	2578.21	551.08	2220.94	2180.94	1730.05	563.97	1105.64	573.21	903.24	445.93	811.62	582.67	698.29	705.74	453.83	455.19
947			7980818.50	25142568.00	18077298.00	32252598.00	10685434.00	4063942.50	3342309.25	635513.56	2066152.62	1078441.37	56863.12	16130.23	53714.48	45134.62	22158.82	11176.98	4925.68	12262.37	10473.66	15212.52	5989.45	2879.47	3168.99	3889.04	2843.77	2129.92	2252.46	3810.32	3998.05	2518.97	3233.88	2243.82	1259.28	1279.62	919.75	2334.50	1467.32	1433.73	1707.08	803.65	794.32	586.51	721.88	530.03	586.76	979.32	466.53
948			19145290.00	50427352.00	45338704.00	10503047.00	1766104.62	1589922.50	808898.62	441644.21	78934.46	17722.24	20381.76	11307.87	18367.65	59361.01	8395.56	22579.37	10464.91	38295.51	38015.46	24756.68	14300.21	9212.63	51643.37	25992.45	7307.06	9517.34	12426.90	8003.90	6089.54	4799.74	3634.26	9743.92	8532.57	6363.04	4448.14	2617.93	5160.81	6779.03	2947.47	1705.34	2212.96	2906.37	2024.16	2053.10	908.68	1151.33	635.70
949			9364511.00	22501778.00	12839531.00	12344887.00	15403345.00	8157833.50	393550.28	113980.14	161189.42	86710.60	11162.83	15919.70	4880.13	7749.83	4974.90	12514.58	8387.15	5164.13	5589.11	4436.18	2926.33	2519.28	3097.40	2057.06	3342.23	2826.89	970.67	2434.30	1117.11	2180.13	2067.16	2329.63	3399.11	2864.93	2553.67	2671.67	2400.83	2514.69	1560.51	1405.71	1112.18	1524.94	1304.60	1963.70	1346.64	967.03	300.80
950			9190334.00	17847210.00	3886609.00	1794342.00	458491.46	65826.45	17619.82	28227.57	31174.84	22302.01	12793.44	17120.45	30365.09	9706.02	5403.45	4261.97	2552.80	2336.40	3313.60	2720.33	1875.56	3477.81	4347.58	2857.96	4956.87	8690.38	2284.60	831.23	2231.04	2111.46	1197.75	1050.26	2057.41	2197.05	941.34	1172.02	827.98	1093.18	836.21	662.00	389.68	550.45	561.98	363.42	206.54	246.70	478.23
951			7796299.50	44663952.00	17695830.00	9517763.00	2122206.50	232564.90	148805.04	37907.11	19876.99	16214.47	18151.00	21127.04	5294.39	6697.65	2668.86	1703.01	3397.99	4468.27	4718.28	2507.92	2062.14	3791.46	2760.01	1623.83	1108.70	1315.95	1420.02	3043.33	1347.87	1381.60	2222.46	1808.30	2408.35	1690.45	1710.88	1608.72	1470.43	1038.43	1237.12	805.21	1375.60	674.97	599.78	714.26	660.25	984.16	920.78
952			17642762.00	55945712.00	17008582.00	3709346.50	2115307.00	331186.18	98339.02	67066.03	21057.58	32635.30	19944.78	8665.06	15750.99	17188.56	13237.99	9246.46	8416.86	12524.13	9440.42	5762.92	5323.59	3800.69	8536.00	5223.46	6385.35	6651.53	5877.93	2271.95	3490.48	5048.75	3600.76	6104.87	2902.72	4808.97	3997.08	2745.22	4344.66	5606.28	4717.94	3976.76	864.72	2058.57	2435.54	2169.06	2925.89	1254.87	855.25
953			13561884.00	40095648.00	31800196.00	18899366.00	4242064.50	125529.71	35778.96	17896.78	17080.82	11711.74	11729.41	29532.35	28955.53	1759.64	9254.28	21711.05	15451.10	7639.27	3884.77	2462.33	2798.80	4633.14	2190.60	1905.15	2719.73	1819.09	922.28	1278.37	1975.20	2801.22	2234.98	1193.52	966.40	2299.03	3415.94	929.65	1309.98	933.41	2400.42	1615.42	1451.26	761.66	1148.14	2408.92	846.98	522.75	1369.94
954			704997.31	22095286.00	9571946.00	6372233.50	3990456.50	3243056.25	16410611.00	8538298.00	259122.39	25016.33	16040.73	12881.43	15597.76	12962.85	19900.54	12304.80	39962.32	37667.32	10247.26	7435.02	5360.66	2207.99	8310.32	15649.51	13155.94	20920.98	7803.28	1203.07	4149.92	8467.48	8772.33	3866.90	3415.35	2917.13	8610.73	7206.18	1484.51	3362.37	4070.36	5808.55	2411.69	1277.49	1172.48	876.10	1024.53	453.91	254.46
955			12230465.00	38265292.00	19707870.00	28278498.00	8192719.50	2267178.25	938245.93	175318.35	64268.23	29993.04	41096.05	10782.18	14967.76	3810.93	7354.06	6508.60	3757.42	6313.53	4074.30	3086.81	2482.90	3327.90	2004.21	2126.05	3627.98	1569.41	2289.84	2812.44	1918.16	1355.28	3061.43	1843.57	3241.61	2111.85	2125.19	2165.67	2343.52	1065.83	2295.10	656.09	2283.46	1111.78	759.17	2006.47	1053.23	380.78	1715.90
956			7655367.50	35351692.00	31722356.00	6562889.50	1229516.12	292781.84	87652.29	82183.95	13342.70	17504.84	19321.52	9407.08	6823.98	6621.89	2815.77	11295.57	9104.22	5504.31	6168.84	5997.51	2741.45	1147.03	1692.82	1795.98	723.28	2089.31	939.59	1248.57	1221.52	1004.98	1463.91	1423.02	659.90	826.50	666.66	845.84	953.75	1080.04	653.95	1087.33	819.70	225.58	516.39	381.67	717.00	458.84	564.45
957			8393707.00	18815388.00	4365438.00	1394885.87	361353.21	19827.05	20220.31	9440.12	9391.62	7718.29	7936.87	5658.43	5780.45	4091.79	5569.67	4978.15	1632.82	2762.24	1963.09	1185.25	2156.35	1668.89	2025.32	1587.13	2757.58	1217.84	1851.13	1038.87	1319.00	3021.89	2518.93	2773.02	5555.34	7610.34	5545.13	3321.88	2467.49	826.84	571.12	1330.24	1124.21	1301.06	1927.35	816.05	560.30	556.89	867.06
958			13006841.00	37964828.00	12909613.00	1360911.12	504755.81	166311.71	121385.20	100536.76	26164.87	5128.52	3275.50	2788.40	2641.81	1309.76	1203.87	1828.57	2069.02	1962.73	1041.51	1853.76	1901.40	622.51	742.57	1455.62	1428.80	1126.23	1528.40	2708.19	2398.88	1706.97	671.39	1104.56	1291.34	903.50	510.23	1441.88	1544.24	816.28	351.84	269.49	363.25	961.13	696.68	323.97	965.78	1008.14	667.19
959			3703160.50	28267682.00	6879742.00	2959597.25	1194899.75	408856.28	100985.40	43210.17	23378.35	21953.00	14334.86	8339.06	10221.20	5482.31	2501.56	4197.93	2804.97	4006.18	2049.06	2380.69	2909.75	2892.08	1676.57	2713.38	2891.32	695.18	3147.25	1458.65	934.88	2216.16	845.38	1717.33	1515.10	1816.82	1265.98	1243.43	1401.00	1384.14	964.60	871.50	535.30	1502.58	1141.85	814.17	1875.70	951.25	886.83
960			1226904.12	22847844.00	15296063.00	9722587.00	1899910.50	811276.62	466911.43	98825.07	920302.37	676197.18	88670.54	242128.87	164096.50	107734.32	27424.16	31157.10	26750.05	6071.91	12524.16	11529.57	6737.01	9329.94	7053.23	2128.19	2765.61	1042.89	2406.80	721.18	1973.46	667.51	546.79	2038.58	1423.79	542.28	894.86	808.52	458.86	715.95	953.51	1729.53	675.01	1359.07	425.53	1067.54	687.29	923.13	286.20
961			10498576.00	38995300.00	43261884.00	17473610.00	2726488.75	301684.78	40332.69	38497.41	26820.68	5878.49	17737.86	7601.99	4107.27	1948.48	3424.67	1424.34	1750.07	2118.96	2582.65	1687.35	1435.68	1535.46	1922.77	933.40	1246.63	930.20	1105.18	1705.89	1111.27	1440.25	874.58	659.22	1255.29	1608.05	738.86	1987.41	731.27	804.24	413.03	630.77	664.12	467.17	533.98	368.23	837.72	307.37	372.48
962			11591621.00	83355320.00	10073795.00	1501504.12	485226.50	28836.77	23996.98	4744.24	6844.41	1540.11	2976.61	3165.24	1454.47	2693.39	2653.09	3864.10	1076.41	3047.82	1837.50	2737.79	1985.06	1798.42	364.68	1536.49	807.60	330.03	1032.11	570.60	1841.13	1514.18	1034.05	1453.21	976.28	2133.39	591.35	667.78	782.89	810.60	509.21	743.66	648.17	402.84	502.72	575.99	555.51	352.81	706.82
963			12997291.00	43141512.00	12259027.00	28035586.00	7782700.00	1692301.50	1625693.25	156437.51	58126.39	11592.85	17246.77	5961.06	6025.08	4047.46	5611.28	6098.58	6719.18	1844.96	3489.96	2730.61	2406.69	2198.90	4685.80	3027.30	2747.96	3147.48	2460.70	686.26	1369.84	1852.50	1110.86	1600.27	1935.47	3275.51	3261.05	2712.69	3032.17	1363.74	3027.17	1718.19	2458.23	2660.65	1007.81	1900.08	1851.68	847.39	1091.83
964			16388037.00	51905980.00	54008780.00	35417252.00	25376296.00	6003186.00	9101743.00	3129669.75	155554.06	130749.71	126756.77	30999.66	15065.17	8500.20	11236.98	18021.60	14634.12	9145.01	3566.43	10254.14	8788.10	10129.78	13386.64	15111.21	13367.32	10912.30	8331.80	5286.36	6946.99	5453.56	6395.71	8410.92	7872.60	5453.10	4030.06	4143.59	7070.01	4298.98	4197.09	4007.64	5060.90	4177.61	3150.04	2323.39	2425.19	3613.85	2687.86
965			1013558.37	4471075.00	7411640.50	3198160.25	216687.60	419452.34	181483.28	138608.71	59545.72	19743.69	23536.88	9729.70	15645.95	7182.99	12330.16	13558.66	12147.50	22266.45	24586.82	12245.78	10963.88	4840.92	9689.91	4239.73	2136.89	5584.52	5145.12	5367.54	3724.70	1298.38	2798.60	3768.07	2157.61	3049.81	2599.65	4622.13	3613.67	4855.17	2582.93	1013.64	2436.32	2008.70	2531.62	2091.71	854.59	495.56	284.07
966			11742506.00	49980280.00	17431580.00	8309572.00	1965732.12	595926.62	153063.79	149030.70	470769.09	314912.40	58789.82	16841.08	10667.61	2939.74	14820.73	13121.76	13601.70	9882.45	5139.10	1561.56	2577.07	2478.71	1823.41	1190.05	799.48	1781.05	1923.52	1564.36	1558.46	737.43	917.01	1569.76	990.50	1038.64	1480.48	2177.03	550.27	833.25	581.26	839.75	638.71	374.37	355.49	1317.73	1308.82	191.36	291.02
967			28121588.00	81280584.00	6931825.50	235784.54	68806.67	30482.66	13694.06	15423.15	16721.25	6844.93	10515.38	11933.18	4025.86	9943.48	2805.73	12534.81	4118.25	7389.25	4401.72	4348.09	2761.79	2791.60	3590.83	1728.52	3451.18	1383.58	1723.60	1408.88	7900.04	1875.69	5668.24	5109.64	2406.05	3277.06	1417.26	982.74	1515.03	1112.33	1014.49	1268.30	1111.53	2566.87	808.62	1712.01	1385.47	1995.11	1387.50
968			4350898.50	16720553.00	18509720.00	12746671.00	2955575.50	1215812.75	419595.09	679105.06	304705.78	586327.25	379682.68	291201.53	71269.62	12022.14	53247.78	41870.32	12664.79	6356.19	11464.98	4619.25	3028.67	1305.69	1185.85	933.79	1404.54	880.29	1124.55	559.82	446.91	760.01	893.71	468.03	607.72	412.85	394.06	565.67	169.75	672.06	701.74	535.91	622.77	619.71	311.76	340.94	405.95	339.44	316.69
969			9551057.00	34055332.00	7210689.00	3759747.00	3392963.75	746626.50	140103.39	50480.51	16640.71	9316.04	28158.34	5372.23	14778.76	5382.86	1900.09	1484.15	918.87	1153.46	1344.55	977.95	1170.27	1334.07	1378.84	739.16	618.76	872.06	642.97	914.15	835.23	988.77	970.78	376.37	820.47	309.10	845.26	390.20	554.93	259.08	443.52	475.75	735.54	618.49	402.67	427.94	588.11	192.08	222.33
970			11054016.00	21811138.00	8376319.00	4384781.50	3728127.00	1992890.75	114949.64	22191.57	52326.06	42024.26	25229.99	10956.12	19774.33	15955.90	24479.29	15877.34	25771.34	47215.85	41635.05	7465.62	12309.49	3107.43	1573.20	3596.73	1521.63	1406.92	4028.38	3259.67	1290.41	3188.21	1678.70	1426.27	693.02	2509.96	717.33	1055.45	1686.01	1014.71	908.16	1998.00	1650.00	1385.00	521.67	405.69	1229.00	851.90	128.69
971			8579799.00	39797664.00	68090296.00	38316320.00	4147872.50	478361.71	201075.76	375607.75	393385.71	68238.75	7429.06	35897.69	17692.68	15328.55	18916.98	17250.60	12319.51	3189.58	3542.53	4648.24	8110.22	5032.04	5746.57	4107.79	3489.73	1445.29	2932.94	2912.01	2800.11	1656.87	2866.08	2715.50	2123.41	2038.56	1743.50	859.45	1715.38	1130.97	1242.72	868.79	2703.03	2291.29	1765.77	1810.78	772.78	1023.86	1341.29
972			18267712.00	51729676.00	36728904.00	3599185.50	995697.00	109769.11	107121.00	57144.70	34786.89	11055.46	10414.70	5677.88	11219.18	25654.69	25581.77	11231.28	6938.13	15901.92	14454.79	6155.34	7088.82	4730.21	5611.61	3907.88	4071.52	2706.86	2021.18	1727.13	2326.97	2313.79	1913.92	2979.06	1152.81	1871.75	2934.79	1816.63	2398.00	5551.06	5927.67	3306.85	2609.79	1765.76	1371.04	655.93	1115.60	939.89	694.83
973			12412743.00	64132072.00	21531800.00	4821293.00	897993.06	1131154.25	365955.34	229590.34	47895.57	25531.80	13227.51	11337.72	5595.70	3193.10	2011.31	1350.36	998.24	833.09	1640.97	1185.18	1320.26	505.68	1561.46	470.25	626.49	1250.31	587.19	748.93	671.33	585.90	772.67	1048.70	765.41	552.98	623.83	414.83	504.25	480.48	428.91	576.34	660.48	1105.02	482.69	618.70	544.88	488.93	412.69
974			3186669.25	32021422.00	21277214.00	16242927.00	4662749.50	757575.31	140119.45	276482.00	235010.06	453829.09	282124.21	65753.46	80657.39	8483.93	10131.20	6505.46	12657.83	4808.76	2698.95	1433.38	2170.85	2513.74	1884.53	1374.26	1379.38	727.22	1604.97	2619.63	1575.14	1118.47	1370.13	1118.90	782.59	2020.02	3042.77	1915.08	2133.24	1521.80	1756.46	876.47	1510.19	1218.00	1418.10	727.38	916.14	1020.97	858.83
975			4581281.00	20288796.00	9657711.00	1701476.50	620843.62	121047.35	130964.88	28143.53	11821.90	13038.10	8800.93	5907.96	3426.08	4734.81	4348.11	3818.42	1147.67	745.21	2246.51	2671.51	2162.68	1717.43	2099.97	2413.71	1280.58	1080.79	1631.83	1656.11	1128.38	1577.62	1073.49	1155.04	781.03	1767.36	2610.62	2296.22	3276.62	942.61	2122.50	1054.64	1846.09	468.21	1150.64	383.84	443.55	423.14	450.20
976			7659921.50	24622724.00	16371453.00	5948816.50	3722506.75	1651722.00	1295359.50	1064966.62	936844.18	218764.42	208236.46	94505.37	80399.41	72518.78	114222.86	71702.26	22611.18	6717.74	21915.22	10310.09	4387.85	2629.77	7157.57	5026.95	2496.81	3136.67	4423.19	5233.27	7398.05	6150.12	2102.02	3854.07	4129.35	4726.83	4120.86	6638.72	8153.82	8330.45	4698.54	3353.41	2095.53	2232.28	2847.12	2080.15	1729.79	1216.02	938.07
977			17301346.00	52464444.00	42018568.00	13374677.00	4114406.50	977054.00	177538.23	156843.60	56952.95	50176.59	86659.15	22953.77	23710.18	12569.93	3658.76	3419.11	11749.73	5837.85	6236.17	2863.97	4709.95	4476.96	2600.26	4080.66	4188.50	2365.20	1714.90	1235.95	1699.33	1843.74	1704.45	2079.59	1768.59	2077.16	2155.89	3402.22	1994.48	1213.05	1639.89	1144.38	1106.63	601.91	1203.36	553.47	1402.85	813.59	999.81
978			8935036.00	20719898.00	7919062.50	1238616.62	171062.42	131850.85	103524.46	106300.88	67974.96	7799.80	10612.63	7027.77	8599.56	2052.43	2284.45	1722.95	1428.41	2174.33	1281.24	2027.21	1318.38	1119.77	1236.01	1458.49	1220.49	1292.53	784.09	587.33	1044.69	522.09	845.95	1460.85	1075.16	866.93	949.02	1010.10	632.84	1049.77	593.67	1118.83	714.66	348.72	601.90	771.43	1817.90	1279.75	427.92
979			5988791.00	36760312.00	14178591.00	7805960.00	6387089.50	1830607.00	650639.56	23656.84	37507.47	14253.88	7713.34	4859.02	3783.64	2900.57	1974.82	1316.06	2835.52	957.39	2063.43	1822.45	776.44	1075.95	1411.33	682.59	815.41	1433.86	1077.52	523.59	836.02	959.77	587.01	1381.97	777.26	1024.87	1138.43	1012.23	815.19	590.10	949.52	568.31	693.66	724.57	585.05	807.11	531.26	1311.68	592.03
980			4888338.00	15615678.00	15451748.00	9418679.00	10228631.00	5069881.00	1591267.87	617327.06	558522.87	611277.06	337200.56	1050910.87	1394321.12	610196.31	46485.48	23911.66	19310.05	10344.16	11089.03	9008.57	19446.57	51739.96	52385.64	22515.40	5245.07	4947.75	1860.18	2790.02	2075.29	2093.80	2515.74	1079.64	2526.91	3759.63	1934.80	1904.77	2989.82	2256.35	1444.24	1338.84	4034.69	3498.96	1628.13	925.39	424.46	458.75	916.75
981			7543757.00	26686854.00	9085182.00	7784516.50	3264190.25	8237528.00	3491545.25	908781.68	1919361.25	971073.56	284307.15	1515920.25	2960460.25	1392375.25	297411.34	88221.90	25400.17	6484.82	5000.96	6216.57	3795.20	5089.05	2681.77	3023.65	2026.80	2345.66	2156.91	2984.43	1628.10	2350.54	1117.67	1421.00	1697.56	1702.56	1314.00	1584.50	1807.15	1319.29	1544.43	413.02	441.67	825.87	977.20	640.30	542.05	665.19	1152.38
982			14251486.00	47429688.00	17044608.00	7753024.50	7053914.50	5152672.00	1850682.12	218988.65	125851.17	103049.66	73811.63	74522.12	38960.36	31915.71	17017.16	24578.26	9777.56	4823.93	3863.53	3430.73	5747.22	7288.80	13222.55	7422.01	4640.99	3421.29	3935.62	3040.17	2302.66	2916.85	2002.80	4248.23	4765.13	2565.53	2254.66	867.68	2285.23	1252.71	674.56	650.64	407.67	935.11	937.50	651.46	553.74	705.20	537.89
983			30070344.00	77606616.00	29623610.00	6610069.00	1146660.25	82357.28	56956.42	28011.85	11639.65	7400.77	5594.41	5760.02	5514.39	5467.89	5131.89	4976.47	3654.73	6094.18	2484.97	1849.45	4979.25	1788.61	2676.68	1333.05	1779.39	883.50	1725.43	767.33	1226.20	474.58	1459.26	1385.88	1691.58	1472.22	1267.51	587.18	879.82	1035.92	625.38	926.57	1418.92	1235.67	1655.64	1982.06	1189.29	579.03	743.85
984			8068095.00	44796612.00	41948956.00	8576747.00	3172641.00	1048164.06	113592.10	57977.60	11609.42	4818.21	7070.08	2237.64	1057.56	2286.99	2562.91	2139.49	3722.29	1969.09	3269.42	3130.80	3119.22	2051.64	2792.94	2761.10	1959.81	1586.63	1301.82	633.75	1239.51	846.59	881.95	931.30	1004.12	989.85	559.28	709.22	1941.67	1147.10	626.12	694.75	978.59	627.86	1445.47	1206.72	2007.45	1672.44	1964.04
985			14319984.00	40896092.00	24016538.00	5835777.00	5622433.50	1278535.00	943470.31	570625.37	331804.62	26010.94	9356.70	4995.30	6669.30	10856.37	9435.72	5342.99	7137.29	3939.93	3382.78	5814.48	1186.41	2708.81	3460.36	2744.74	2652.22	1427.78	2438.50	2571.20	2125.87	2091.33	2660.35	1545.56	571.11	1066.32	1736.73	1118.44	897.48	1528.84	2203.09	4570.31	4417.89	2164.52	2683.38	1795.80	1147.06	942.35	493.32
986			12770619.00	26862042.00	24443618.00	4236619.00	280646.37	359702.53	98564.41	29260.57	43328.48	16610.77	15668.73	12752.19	2203.42	6054.16	3390.87	5203.71	3365.38	4701.76	2407.49	2605.72	2486.65	2064.60	2006.21	1123.12	1834.68	1998.10	2504.04	1708.44	2612.82	5130.37	1682.08	1103.66	2579.71	941.77	1144.62	2403.88	1876.22	754.77	1265.52	1512.50	2113.49	1153.05	1130.28	1165.50	1179.69	942.06	722.97
987			2865282.75	18931194.00	32227642.00	31896768.00	5847276.50	621492.50	134456.68	86474.07	43377.87	25783.33	17130.78	12844.59	8500.95	8295.56	8195.99	10488.12	7442.06	4599.55	2547.91	4481.78	4287.76	3388.44	2809.46	2609.35	2160.04	876.22	1015.81	572.34	1994.44	1527.79	812.79	797.26	1743.53	2100.89	926.36	1678.80	630.07	837.82	1193.56	1642.34	1303.37	800.73	816.05	447.32	798.72	322.34	849.43
988			19296946.00	49085916.00	32941188.00	10262879.00	9664671.00	1173300.00	424627.03	348003.90	131606.87	31093.03	10166.07	8521.31	8045.96	7319.57	6106.21	9291.00	9525.87	7915.12	1873.25	3203.24	1271.42	2325.84	4575.03	2518.55	1002.12	1559.03	1302.45	1167.11	1317.58	1153.02	922.99	1416.63	861.21	988.55	1089.55	983.00	1734.60	800.75	1124.62	1280.97	1722.22	1330.91	927.68	635.03	569.91	511.82	1163.85
989			3577802.50	12626976.00	12845586.00	3468477.75	6276497.00	3771983.75	2792644.75	745812.43	6351226.50	915820.00	3232550.00	3773158.75	2056332.37	1628657.50	465020.40	612080.31	3379055.75	1156608.87	133375.29	46651.72	11066.19	6897.12	6677.25	6292.56	4455.47	1288.63	4642.21	2864.47	4699.18	2608.74	858.83	1300.88	1511.68	2954.64	1114.99	1955.02	611.90	1245.04	2156.87	1421.67	881.43	1611.43	861.42	958.02	1107.68	418.37	992.55
990			11584744.00	30679766.00	13842462.00	6144184.50	1658700.50	520350.81	99009.04	37677.01	16781.02	10721.00	26057.36	10029.74	4149.25	5171.34	1320.29	3958.53	1917.08	1615.79	1029.31	1066.22	1546.19	3248.30	2669.26	1412.02	976.86	839.40	1169.94	881.22	890.24	702.85	520.38	466.94	1037.03	645.62	862.83	635.15	1037.93	565.69	397.57	922.56	781.62	346.80	469.67	298.56	358.73	396.89	607.13
991			3361893.00	16462977.00	23175110.00	2732400.25	868981.81	237897.57	92221.70	62463.28	31884.92	11743.79	5236.03	9167.89	6633.43	3927.09	3318.05	3846.43	4737.22	3857.10	2801.71	929.00	2050.84	2096.48	2145.75	2322.81	5866.48	5794.24	7382.70	2378.97	1373.86	4324.99	2138.86	1822.68	1639.16	1589.15	1961.17	2263.54	2349.08	770.92	548.35	1553.06	1178.92	1011.82	1303.32	563.03	402.20	668.47	450.95
992			16574509.00	38204256.00	4888986.50	1286803.75	808337.56	99012.93	23450.47	12603.88	7040.72	6523.45	2128.66	2309.52	3472.43	2859.41	2012.26	4659.36	2517.35	618.68	1333.52	2146.59	1511.98	530.71	1466.54	789.59	892.62	1517.12	1935.47	1766.89	1418.77	916.49	513.58	1166.98	1222.03	1046.30	1089.32	644.43	731.56	1193.58	1048.88	442.48	965.02	499.45	676.96	221.03	182.72	642.23	605.51
993			7691594.50	18242348.00	14963522.00	2248108.25	736720.31	137198.20	49716.26	61357.63	46669.31	16931.24	30127.16	19069.90	10951.60	7190.98	11027.46	8482.82	5577.89	6441.80	4345.58	2315.71	3095.60	2909.97	1827.54	2897.18	3610.86	2232.63	3590.98	1826.92	3223.92	1991.79	4187.23	4596.10	3334.99	3050.02	2571.59	2406.14	5091.94	3903.76	1555.66	2128.82	3460.97	1035.52	996.76	603.60	189.84	693.78	1854.76
994			4495780.50	16743275.00	19402616.00	2484105.25	2057207.00	1839418.75	379341.84	171575.12	226691.06	66636.74	94516.87	258693.26	286257.68	116995.71	26485.87	6628.62	6422.19	5202.50	3256.28	1391.50	1872.57	2175.82	1879.93	2105.64	601.26	914.31	2241.20	1587.18	1382.13	1146.17	960.04	1792.12	1596.45	1018.75	1729.86	1593.13	1060.60	1217.04	1354.50	2171.85	1121.69	985.55	646.47	679.55	433.94	1196.29	735.12
995			4984426.50	48549120.00	13731703.00	1590491.37	231035.46	34710.61	11494.74	7950.49	8292.19	7784.42	3571.49	2102.52	2751.26	4688.64	7468.22	5889.46	6076.21	2520.99	2708.54	2406.74	2691.07	1586.86	1137.49	2067.28	853.66	1552.12	1468.72	1385.63	2788.05	2406.59	2026.91	2028.29	2809.43	1967.24	2460.27	621.81	753.72	439.75	768.15	1310.39	673.36	844.70	1329.85	1072.02	998.50	986.85	1160.56
996			1893434.37	5942457.00	4221349.50	940272.31	523839.37	1243603.37	1254793.75	529502.56	275693.00	46382.62	39597.90	57574.34	103598.75	98346.62	97223.37	20548.13	21995.06	28250.79	28410.61	43700.07	21904.19	8611.84	9160.35	34135.49	20005.91	6339.66	4518.54	8231.43	9373.76	7504.80	4392.58	6456.71	4016.36	8666.06	3435.23	1462.47	4042.79	7210.59	7026.81	2702.87	1162.73	275.61	178.67	285.24	608.77	320.09	362.53
997			12234185.00	33733340.00	13469004.00	4069260.75	594647.37	290231.34	94025.13	24046.75	16505.29	2685.83	3262.90	2423.57	2580.70	4220.46	3711.38	4334.18	1875.81	1464.62	1976.52	983.18	1257.22	1351.93	908.55	666.42	1184.94	875.71	1083.33	1013.80	2408.20	1443.99	1412.26	1215.00	2080.05	1417.59	1042.13	776.39	735.96	377.40	262.19	733.23	658.65	516.63	693.32	396.27	456.13	359.12	840.21
998			12187160.00	610031168.00	91270280.00	4175611.50	947104.68	1097506.25	272942.65	79397.67	46414.24	34765.43	13961.75	17593.75	17418.39	7071.96	12615.57	8522.80	4419.31	23156.54	4538.50	9906.71	7896.66	7085.25	8799.46	3491.57	2134.52	4905.19	7822.88	6663.35	4180.97	12456.48	5471.75	9947.47	5222.56	10163.18	4354.86	8972.91	1517.33	3827.19	2877.50	1912.01	4218.90	3261.31	4936.71	3229.21	1898.50	5373.05	1096.72
999			7217173.00	22425896.00	10507349.00	1537692.25	853500.75	286490.12	18068.62	46207.56	35905.75	14822.61	6399.67	14128.99	17236.50	6590.57	2497.66	2332.28	2459.38	3092.82	2434.03	10168.60	7814.05	2356.94	8872.22	12854.27	4345.64	1698.09	3549.36	3336.21	1270.62	1382.30	1641.35	331.90	402.19	633.80	835.32	299.91	774.77	730.28	1142.01	3347.55	3168.21	578.41	576.14	526.77	233.55	104.55	308.47
1000			10832501.00	59063252.00	9494549.00	2690577.75	587819.50	104288.08	22632.91	30380.67	17490.06	9239.42	3897.03	4266.83	5387.83	1952.63	2365.19	5772.57	6915.77	7162.32	4758.37	4610.25	2679.91	3839.27	2274.15	1866.09	4979.87	4893.91	2131.82	1323.75	1065.81	3666.31	5344.85	4174.15	4803.55	2835.50	2939.08	941.61	865.65	535.57	1189.49	998.84	2290.17	1605.86	2400.08	1509.01	902.82	1177.50	1082.35
1001			17192398.00	44045488.00	25548856.00	8591185.00	1815920.75	573975.56	271889.68	125557.72	44151.45	19053.90	13741.18	7507.17	4693.99	4089.83	4819.38	2521.24	1238.08	2362.02	743.41	2792.51	1598.06	2081.02	1154.72	1222.52	979.02	1352.73	1795.61	2297.01	1972.55	2610.02	1325.74	882.39	1309.17	1190.60	1667.32	1329.82	1083.13	1192.33	607.36	1466.98	1038.37	761.75	708.91	573.49	504.06	621.92	445.83
1002			2792529.00	13154192.00	23888192.00	20959480.00	17350634.00	3682795.00	1462746.50	601874.87	130008.71	63763.89	31077.21	30241.87	8052.18	11613.33	14901.27	5571.62	12396.88	9730.00	3198.83	5417.55	4377.63	6576.72	5318.34	1494.92	5700.05	8418.60	4696.81	3084.56	1258.52	1345.59	1242.18	2123.08	2202.33	498.35	1668.36	674.00	889.23	1159.15	687.35	2788.71	1414.96	704.16	270.35	819.47	347.79	363.61	131.33
1003			5199437.00	21784670.00	42140464.00	11967701.00	2454540.75	1369966.00	584807.75	145631.32	134343.81	20168.35	44108.76	30178.36	6835.62	4889.99	6825.64	8549.70	7819.85	11822.07	5321.85	5659.36	4403.18	2610.16	7098.77	1515.31	2127.37	2038.36	4211.03	1686.01	1258.45	1709.91	1770.47	1241.49	2387.95	1165.25	965.74	394.18	944.33	1190.54	1246.93	1527.12	734.06	672.88	2073.36	949.86	287.82	572.45	933.91
1004			6507083.00	21755574.00	11823935.00	1486280.12	612346.43	250638.95	22927.00	24560.13	7627.91	15852.19	5812.87	2634.62	847.69	2357.08	1648.82	1627.35	1054.20	3178.38	2139.58	2250.82	2632.37	1011.34	2384.13	2085.50	4900.45	3607.70	3690.19	1385.79	2776.38	2524.19	2902.97	3403.88	4521.51	5191.72	2383.58	1521.72	2201.72	1011.51	1705.96	2625.42	978.03	963.24	1165.82	1496.16	1079.08	661.74	646.28
1005			12463239.00	31671306.00	10185970.00	6041370.00	3074352.00	1053165.00	282858.78	114038.82	51373.85	53859.82	27051.20	10831.59	5034.34	7306.90	7543.26	3132.76	2200.46	1136.90	1431.86	1708.91	1252.11	623.90	851.44	1058.18	686.71	648.15	1293.83	1136.86	589.84	851.26	945.39	693.71	974.64	407.99	717.35	1082.11	670.90	470.51	446.42	627.98	477.92	473.56	547.90	686.08	338.99	279.24	622.06
1006			21222616.00	58451016.00	49356936.00	5148007.50	528264.56	153028.87	16785.59	14265.61	15675.11	8486.20	6984.27	8958.83	2485.91	3907.36	2704.99	3954.73	1862.66	3037.68	3392.72	1306.56	3384.07	3437.16	1749.12	1480.96	2510.32	2818.40	1522.44	2051.68	1908.72	2079.31	1823.99	1535.46	1284.74	1173.95	1057.52	968.15	1233.12	1165.49	952.30	874.54	1135.26	660.32	526.90	784.10	842.84	980.73	672.81
1007			7515728.00	74807800.00	44530568.00	24963068.00	8398951.00	1939317.25	930740.12	215760.12	59010.96	36747.64	24153.04	9397.90	13788.15	5514.08	6859.60	3540.15	6424.29	3512.46	3626.47	3945.88	1385.70	2709.20	2762.99	747.67	2464.87	2016.19	1026.87	1931.50	757.19	974.33	1422.39	1409.58	2197.78	1163.56	838.05	1306.37	1374.88	1227.58	1117.93	396.63	480.28	547.33	577.68	1270.56	520.31	1025.28	633.76
1008			8051480.50	22817680.00	6538604.00	5093845.50	1587085.75	292884.90	37735.30	22855.38	10808.47	4573.61	2146.56	3332.50	3781.51	2244.52	2231.31	2661.53	1419.70	1680.79	1876.96	1048.39	950.15	1413.22	1094.64	1620.78	1302.26	1481.28	1109.82	842.65	1307.73	1400.70	1963.61	1386.55	821.16	645.06	748.16	1260.41	390.09	678.93	613.16	649.81	603.35	1554.12	1047.90	495.09	302.57	314.90	551.04
1009			4236240.50	12060605.00	10135254.00	15711706.00	7442304.50	8251946.00	6604491.00	357082.62	55356.60	36853.47	32686.34	55138.82	58249.62	59034.32	58423.69	44061.64	33439.42	30390.05	19316.35	5871.59	6122.00	10637.08	6812.20	7049.47	4731.92	2435.21	6558.98	6999.39	2093.96	3594.10	7913.65	8400.59	2469.01	2812.48	1686.65	5705.90	6423.97	2755.16	3642.96	4656.54	8724.96	23859.45	14055.76	3549.71	3340.13	1059.00	437.60
1010			5858050.50	14747859.00	6085036.50	9711706.00	3822578.50	1067513.62	192722.56	86979.41	54176.47	15082.93	25315.65	13751.18	13090.57	7958.21	5904.97	7370.75	5501.17	1526.37	2839.06	3884.87	1865.47	2632.18	836.30	1411.95	1342.22	1322.13	1542.99	1687.26	1325.63	777.05	856.32	875.32	1303.02	833.07	3377.11	8741.81	3842.74	1280.24	600.57	540.03	501.56	970.96	651.28	424.82	486.93	161.59	274.11
1011			4862821.50	21590398.00	5505988.50	4337296.50	2517656.00	280642.31	38155.71	10763.40	18221.45	4802.74	3511.15	12105.60	1679.72	2982.79	4460.47	4986.99	9868.04	2262.50	2911.82	1817.32	1943.81	1397.17	264.53	1826.75	700.70	1113.42	1433.22	309.50	1075.10	1014.09	480.48	659.94	1655.80	925.67	1086.16	611.99	1490.98	950.91	1307.68	803.80	628.70	325.41	616.75	636.03	674.57	542.17	266.61
1012			70937400.00	107618832.00	31188626.00	19057736.00	40415080.00	7515219.50	1882739.00	738126.25	343703.90	130714.16	96558.13	171188.71	182472.50	145772.10	19588.80	12291.05	5354.98	2403.81	15587.10	16527.08	9248.57	8400.04	22524.25	8181.74	6924.50	6314.76	2968.78	1583.63	2023.55	3031.92	1526.71	1404.85	2619.98	3022.32	2947.13	3118.79	1703.53	1139.68	944.31	698.13	1095.91	1443.52	1343.06	2073.22	1799.81	1603.27	632.70
1013			11580529.00	23077504.00	40172492.00	56921472.00	12293629.00	1930617.62	327232.90	878351.43	153652.42	49508.48	47901.01	15329.51	8213.87	11504.19	6909.15	4232.53	5728.58	1579.01	1663.24	3484.12	1109.01	1053.00	2024.32	1558.31	1941.70	1408.68	718.61	2798.22	2679.67	1897.02	682.53	859.42	1522.52	786.41	1194.97	1211.14	2333.42	1158.18	1242.22	725.09	759.69	587.88	487.90	889.28	259.30	976.30	736.55
1014			5574186.50	30357848.00	22782014.00	4177668.00	2971474.25	10089572.00	6721741.50	979015.06	43158.44	5925.22	2318.73	8132.56	1863.01	2612.79	3787.45	2655.22	2527.76	1894.83	3224.82	1795.09	1444.14	1630.33	668.30	1607.37	603.90	704.07	1515.41	627.20	821.06	1296.87	810.77	914.68	827.70	358.00	512.72	833.34	878.71	873.81	739.09	1504.59	350.47	280.09	453.68	1182.96	1235.86	1071.76	787.04
1015			832157.87	6104289.00	4911969.50	1881970.37	333589.81	145817.25	136213.40	38839.35	31800.86	23073.74	25608.28	24359.30	14009.69	22985.78	35155.73	12298.52	6070.45	15758.97	35685.27	16445.99	17141.74	20925.75	11815.07	3707.60	1841.30	4244.29	11103.14	6655.57	2376.64	2404.27	3071.83	2152.97	3963.96	1735.36	3394.35	5104.10	6635.33	9420.39	11050.91	4799.28	3714.08	4217.04	2220.03	1741.57	658.26	754.11	378.51
1016			32087078.00	98514192.00	73127824.00	22271346.00	14678582.00	10483950.00	6866997.00	547069.06	119350.06	105000.14	168857.17	34288.69	8233.99	11973.29	9474.07	3351.19	4510.22	3962.28	2053.64	2615.29	1464.02	1248.23	2326.92	1091.20	1139.74	1270.14	608.54	1025.94	1483.55	1950.84	997.21	1095.58	1597.98	655.57	610.06	932.29	908.56	1247.93	659.95	717.49	679.41	204.40	385.50	637.67	879.27	370.23	1258.30
1017			4542745.00	19500898.00	14726765.00	2871506.75	6886437.00	1470105.75	183608.07	64526.18	33968.77	27577.31	8824.94	11671.82	67567.88	49987.18	9059.23	49244.22	28265.78	11120.00	7890.88	10174.48	15658.16	5619.65	7806.53	26303.94	9040.33	12851.40	4218.42	1562.86	5905.32	6825.57	3252.37	1145.82	1430.45	3023.10	1902.31	1021.59	3764.88	1143.43	1923.97	2043.84	1989.83	8538.95	3229.39	696.53	1577.15	1089.56	1124.04
1018			12671112.00	47653876.00	14280765.00	1471316.50	567798.87	89908.54	51340.49	21984.34	5306.81	8718.30	4229.93	4278.45	1882.89	2967.88	957.41	1499.75	2002.75	2383.74	2570.86	1546.16	2029.90	2203.66	2193.61	1740.57	998.15	1434.16	1516.68	812.55	963.40	1738.25	2594.13	1080.03	1075.85	580.74	722.96	1597.80	1239.31	623.10	558.83	1016.14	1507.30	482.80	1069.91	848.27	710.09	1154.97	769.25
1019			4848334.50	23322360.00	18362998.00	3603959.25	818975.00	422689.59	171111.18	48919.94	57236.32	27084.56	38528.28	11612.99	10660.17	16388.16	15522.36	8067.45	2638.54	5402.83	4235.29	1680.47	3167.03	2169.12	2880.63	2193.88	2045.61	894.52	2052.72	504.46	989.65	946.18	1858.35	1477.80	1627.26	2278.90	2734.13	1960.43	1540.83	1106.34	2470.03	2527.91	2902.97	2537.42	2652.66	1063.84	667.27	274.44	781.40
1020			3672738.00	23668954.00	10695554.00	2759739.25	1625433.50	5462042.00	7341701.50	11757194.00	13092612.00	10025772.00	22082920.00	6082521.00	3233536.75	718731.06	855511.87	2438651.25	491067.40	465437.90	97109.32	69836.02	100598.12	123257.15	10296.13	2561.80	14687.82	4753.02	3103.58	14783.13	5927.11	16997.96	637.10	8436.98	1967.01	4538.92	1904.05	1258.04	4877.24	1816.43	1286.42	1609.17	835.99	2300.42	949.66	1394.30	1824.22	1386.37	1543.97
1021			8384496.00	41086528.00	32689228.00	10844675.00	1146187.87	533742.50	266350.84	87830.75	47565.48	34543.80	9704.55	10300.70	6850.80	9430.73	7795.83	5285.91	5090.95	8869.43	5864.90	3550.61	4140.93	1134.16	1196.59	1805.06	2007.49	3480.13	3599.29	1885.91	1177.07	725.63	676.77	686.47	996.70	202.12	1588.06	2321.23	1856.51	455.32	1173.12	491.23	1336.94	1734.00	976.91	1173.16	2857.55	1964.22	1813.90
1022			1999096.25	11599007.00	5679376.50	3592327.75	3489869.50	3020121.00	3582329.75	1431246.87	1289978.50	320498.68	203910.23	63093.71	7048.96	13739.87	10601.43	2855.00	6924.82	35221.07	14376.87	4293.09	2920.14	2003.16	2395.13	3103.55	2776.04	2279.68	2070.80	1476.67	1963.53	831.22	1082.74	1382.05	772.88	895.75	1083.63	839.33	691.00	863.66	587.52	1118.17	997.92	322.54	569.59	719.07	800.84	886.88	451.14
1023			6709536.00	17710250.00	10879518.00	7653065.50	1605744.12	1271527.37	2265220.50	670075.93	229695.03	186367.81	34603.92	12624.69	7626.53	17961.32	11205.71	11109.36	17911.21	12672.42	10125.36	14272.14	24519.28	9199.69	2321.45	2417.15	2757.56	1557.36	2790.64	2977.13	2935.61	3217.68	2201.29	2401.26	2783.17	837.73	1407.10	2135.32	1374.01	928.55	895.30	883.77	1420.81	1725.26	620.81	303.63	534.63	329.92	529.33
1024			8785119.00	34944096.00	12752004.00	3746544.75	557256.37	35306.94	22618.77	9490.76	7245.04	6455.79	4807.69	4427.42	3722.21	7191.31	1595.97	6570.10	4198.86	4717.76	2780.18	3464.43	3203.97	3273.39	4223.24	1945.17	3915.19	3621.21	1769.69	3733.07	2235.01	1818.87	2284.85	2439.20	2209.48	739.46	1889.19	398.15	448.73	848.93	1236.81	517.08	647.96	951.48	2482.34	1305.97	733.85	1382.93	747.30
[truncated: 3,956 more rows]
[truncated: 86 more columns]
