# Supplementary material for: A Low-Cost, Low-Power Water Velocity Sensor Utilizing Acoustic Doppler Measurement
Source: Sensors (Basel). 2022 Sep 30;22(19):7451. doi: 10.3390/s22197451 (PMC9572237; doi:10.3390/s22197451)
Supplement: Supplementary file 1 [file sensors-22-07451-s001.zip › supplementary_material/data/field_test/data/sd_012/sd_16.CSV]

1			16223.94	28627.06	16073.46	41315.07	22449.31	20488.45	15045.64	23236.58	27299.49	19309.89	17137.09	15469.36	19296.96	12729.69	11571.03	13665.58	27959.59	15774.40	19058.32	22149.24	15821.71	19149.42	13913.02	10042.60	6407.53	7907.41	5173.78	4101.19	5729.53	3276.90	5147.70	8778.62	6918.54	8520.60	7520.57	6205.10	6365.64	5754.95	5416.46	6097.36	3605.87	3990.41	4713.63	3996.18	5549.24	3258.63	3779.76
2			12431.64	72997.57	50142.50	52767.10	78712.53	88890.42	51919.57	50714.79	23773.92	16879.92	33259.90	47910.82	59086.50	47839.39	18129.91	25898.08	27903.29	61568.51	52674.00	31600.02	33208.66	36572.62	22902.34	26290.81	18171.61	12203.91	13499.27	14704.01	19409.93	24002.11	8755.24	13768.77	17022.44	11168.64	16143.94	16698.47	14313.02	8297.36	4564.61	6278.96	5763.01	2437.59	3872.08	5370.38	5478.67	2357.56	4161.69
3			16416.78	94523.33	51743.94	17510.92	20536.37	25314.85	18293.47	18860.09	20801.91	27222.41	19903.58	11476.31	12179.48	15517.62	15558.69	12892.12	15319.78	18963.36	15306.84	12414.87	17396.05	12508.34	9047.53	10966.17	10071.06	6511.28	6800.00	6494.27	8181.25	4331.96	3194.14	3847.24	5372.51	7196.49	6332.19	6579.38	3894.89	3526.37	1742.78	1483.76	2167.38	2675.67	3194.84	1940.09	1801.56	1637.88	1485.72
4			19542.45	32630.11	34534.91	17242.60	38764.16	26002.78	15688.55	11997.22	20312.99	14696.31	14481.49	23741.95	16474.11	18028.67	25228.89	34414.80	28760.88	16173.48	14207.14	18932.53	14014.65	11633.94	16835.18	15467.62	12749.99	12020.39	12650.11	8130.73	4887.77	8922.93	9373.37	7600.46	4487.77	7298.31	5605.00	4383.42	6799.70	4334.93	2353.33	4321.90	3036.69	4462.53	4372.75	1813.55	1077.24	1948.85	1123.02
5			13198.21	51635.35	41601.78	48895.48	36683.17	24145.04	48288.28	68638.64	52784.53	35759.00	18944.34	34103.18	37791.39	15489.35	16275.82	14361.74	19430.24	12125.06	18965.68	24139.45	14946.95	9245.12	17046.91	12590.99	10614.78	20535.78	20029.22	15284.87	5458.17	9819.96	11307.97	4194.28	5861.81	8281.04	9512.47	6354.76	3952.49	1489.27	3580.57	5505.58	4018.62	2610.17	2764.56	3743.69	3906.60	3913.36	2099.99
6			11625.68	77071.52	56037.19	47673.68	16862.64	23669.01	21792.49	11352.03	35745.62	28841.25	19326.05	8731.25	21909.33	23174.34	15915.14	16399.55	21599.30	40870.31	30350.07	29521.73	17953.48	12486.15	16294.48	10796.50	8764.49	9029.94	7983.25	7615.19	5302.66	8274.32	11497.77	9093.49	3852.32	7581.14	7092.62	6013.29	6019.00	7486.16	8903.47	4492.66	3767.14	2480.83	5288.36	6951.54	9872.20	7489.39	5680.59
7			5103.62	13671.13	3531.47	1338.32	1404.84	602.36	732.64	1303.40	1989.10	2050.92	1328.31	976.60	1787.63	1111.17	692.44	1089.79	1770.77	568.24	1442.17	2359.39	1527.33	1090.27	1167.85	562.03	918.58	597.91	944.38	1178.79	882.13	291.48	932.00	664.42	583.48	643.37	681.83	466.97	470.89	536.04	265.43	240.80	445.10	664.02	369.50	273.19	185.98	230.23	515.21
8			6778.74	31192.70	21204.93	15788.98	21846.75	25858.68	15590.07	17064.35	11611.84	17052.57	18304.82	19586.09	16466.90	17015.36	14566.62	20490.66	20524.70	12762.65	25514.77	12644.18	12580.58	12214.82	9733.41	10732.36	6788.02	7501.89	8619.20	7063.08	6668.12	6045.71	5532.89	4630.88	5376.11	5448.61	5486.00	5824.99	5867.56	6990.81	4746.37	4514.82	3154.64	3405.00	4352.83	2808.03	5285.49	3994.16	2431.48
9			5538.19	43060.15	17451.10	11032.18	8726.20	15304.39	10050.59	4814.14	4967.79	3613.11	7114.91	6415.77	3525.08	2072.55	2088.69	4530.92	6893.34	7784.52	3662.05	2258.76	6568.47	3410.91	3539.10	5814.56	3657.17	2827.99	3600.55	6461.91	4256.80	2124.84	3173.20	2943.58	1550.66	3181.84	2595.54	1755.23	1828.87	991.25	1189.84	846.06	982.21	1106.42	1074.89	809.51	660.71	1191.90	1051.72
10			1990.70	16625.36	7246.31	3732.31	1409.98	1582.27	2966.26	3460.26	4825.80	2161.09	1920.73	2373.60	4549.82	2811.47	1201.28	1620.45	2061.45	1370.32	2824.70	2147.65	2072.63	1484.79	956.39	2116.46	2781.44	2385.77	1765.12	1116.10	1690.41	950.97	824.94	1873.19	1065.92	782.82	861.08	1542.94	494.93	985.90	1391.19	1122.01	587.03	539.86	741.22	1214.22	970.80	821.20	377.82
11			5497.35	22789.48	17948.67	9984.10	7540.50	10802.21	10501.75	9862.89	5879.23	3039.86	4919.68	10295.28	7419.80	4544.04	4034.41	2321.11	4963.09	4716.13	4153.30	4580.51	7745.95	5681.49	3289.49	3402.13	3104.77	3776.62	4426.30	5463.00	5446.94	2789.09	1486.21	1275.12	1220.87	4174.17	5178.78	2756.51	1905.13	1846.02	2023.49	2047.00	2242.99	1555.79	1426.59	1289.44	755.14	1124.33	1841.92
12			24640.07	53881.01	44851.50	26697.25	16570.18	15223.62	21516.28	14881.31	17090.26	11812.44	14409.52	24998.16	25043.32	23818.05	16415.80	14753.03	16934.76	19066.45	20254.88	23925.05	17806.53	19766.14	11257.28	4909.42	7877.08	8057.80	11083.81	16005.06	17008.89	14572.29	8945.57	5749.56	5976.16	6233.57	4308.22	7293.95	5681.65	4514.21	3564.32	5135.87	3940.66	2985.14	3371.34	4619.97	4847.82	2619.77	1671.44
13			24664.09	130144.00	68456.70	19822.51	11020.41	15889.44	14115.45	23726.23	12791.51	16240.53	20553.96	15610.55	19001.81	15190.06	12637.48	20132.15	25956.81	19760.91	20610.15	20020.88	28706.00	9770.76	8679.74	13520.33	9081.01	4984.93	7740.37	8978.44	5458.75	8642.95	6448.97	7386.30	4860.27	4159.02	4957.98	4924.86	3403.32	2533.08	3550.44	3057.08	2210.47	1788.40	1924.37	3599.83	3821.72	3965.02	3364.39
14			13394.77	46646.17	19830.21	12134.38	19934.62	14668.08	6197.48	13945.01	9570.22	8740.63	10270.96	8248.43	9281.01	10163.44	11430.54	6259.80	6695.36	5883.49	4911.45	11526.69	9219.36	4597.37	7743.50	7510.87	3500.63	5988.54	9227.02	4758.33	3220.20	2022.68	2882.67	4487.16	4567.56	2923.11	3193.71	3091.24	3813.86	4887.58	3651.71	3256.94	3150.02	2183.52	2019.84	1456.51	1078.96	980.19	1865.02
15			5215.50	35188.50	26769.69	16530.63	32241.80	22337.56	10397.06	10120.47	14134.31	9059.38	8288.08	14035.55	15185.15	10796.26	10613.76	7540.31	5266.49	8900.45	13834.29	13120.58	9051.84	8107.27	8039.87	5131.77	4328.74	6269.05	7053.49	4258.53	7829.87	4887.99	2776.31	6690.38	6204.33	7264.54	6905.74	4762.35	3992.53	2269.95	2976.21	1221.64	567.57	625.27	1337.45	1484.19	1837.65	2240.85	1530.65
16			4332.75	43929.34	9453.06	2220.20	4077.64	6693.21	7699.56	4252.03	1581.60	2405.35	2476.91	3557.72	3057.41	1923.30	3502.53	2748.33	1688.70	1500.72	1743.08	1413.15	2043.58	3178.96	2725.28	1113.34	992.06	1377.30	1386.23	1204.42	1336.01	1123.90	1679.37	1681.24	1151.92	1585.41	982.36	393.23	725.55	842.37	907.69	682.01	609.96	497.35	628.66	295.04	612.94	390.47	618.57
17			3268.78	22945.68	9438.69	6994.92	2507.90	1675.33	1596.70	3022.42	2314.25	1868.18	3088.78	3728.41	1325.09	1239.61	1031.99	1424.45	1809.31	1289.92	1273.85	479.36	637.82	1009.76	908.72	583.09	1176.02	1206.80	952.97	1383.14	1681.39	1035.23	767.77	739.35	849.24	783.99	754.22	340.54	451.08	463.12	458.84	871.05	618.94	458.00	556.86	626.37	365.40	519.93	444.34
18			8138.60	20959.68	10007.34	14971.25	30760.96	29196.33	13155.82	12291.66	11962.37	17247.37	20778.48	14229.43	9498.19	13618.99	15586.91	11667.31	8347.83	12545.28	18845.66	17240.33	12020.89	15197.25	13417.06	6466.98	6676.32	6285.93	7543.52	9069.09	11439.45	11910.00	10099.40	6070.96	4277.39	2805.09	5257.90	5089.43	4121.28	1513.84	3158.11	1984.67	1775.62	2659.73	3242.87	2076.34	2312.75	3227.39	3077.71
19			3941.95	19012.10	3801.61	2322.79	2193.04	1992.28	1102.25	525.93	1360.34	1896.13	3140.78	2901.87	4591.15	5398.51	1631.75	1403.91	1456.33	1426.64	2149.17	2222.63	1589.91	1590.63	2313.76	1263.82	2446.38	628.63	482.13	1086.56	1106.37	1911.79	3019.75	2809.19	2361.26	1621.13	796.25	749.91	397.18	203.79	434.79	1057.52	953.23	604.44	908.56	1392.41	1069.52	1006.18	1085.63
20			4789.56	45022.62	13438.31	9091.31	10750.90	6555.75	951.28	1624.63	1901.79	2205.49	3054.15	2622.08	2318.85	2591.58	4161.33	2333.55	3429.66	2512.23	1325.52	2678.53	2561.24	2429.80	2556.32	3183.64	3389.40	3011.40	2956.87	1859.24	1828.36	2007.20	1780.74	2316.90	487.45	1429.54	1718.56	1712.02	693.07	1012.99	978.72	1745.78	1546.02	1096.70	429.50	808.68	1270.09	509.49	790.68
21			6685.38	27902.66	9325.79	4908.56	3538.36	3399.14	3975.69	5992.72	4208.63	3955.69	2647.18	3053.05	4881.56	2630.68	3674.51	4674.05	4443.55	9005.60	13097.45	4549.66	2854.92	7694.82	6966.12	2693.12	4683.13	3433.62	3681.23	4804.03	1704.08	3814.91	3418.01	596.53	1373.70	1452.65	1713.53	1728.76	1068.72	1219.06	1351.70	1604.83	1373.01	1038.94	636.89	672.13	1229.74	1016.68	745.59
22			3247.69	9325.03	2324.69	1381.13	1310.70	763.27	413.94	982.68	453.33	1841.45	1754.03	1492.94	1376.49	885.14	416.28	497.31	694.38	857.72	885.71	484.29	485.17	575.33	761.75	932.64	681.29	612.49	354.39	522.30	1047.81	973.92	496.41	491.11	425.39	186.72	255.84	129.41	251.50	439.77	551.67	493.92	187.53	258.00	210.50	397.58	181.89	73.85	156.60
23			4177.76	39595.51	7712.97	4900.12	7904.06	6511.23	4392.03	6090.90	8820.64	6746.99	2048.28	2239.58	1925.04	2177.32	2518.18	1400.05	2618.91	3702.99	4456.21	1268.70	1875.09	2554.88	1243.70	1076.49	1434.48	1492.09	1259.95	1356.58	1746.04	988.25	1016.96	845.70	883.47	522.97	881.39	1493.67	1867.28	1105.64	345.31	841.25	492.98	366.20	140.29	220.27	451.46	413.73	240.00
24			3860.32	16073.12	491.75	608.59	1294.31	974.12	533.76	616.24	393.92	512.58	523.61	322.05	1030.42	685.87	364.89	669.53	511.98	310.76	315.09	254.54	449.31	332.25	395.65	419.69	126.38	335.01	233.37	360.16	300.69	316.42	404.63	167.22	199.71	269.99	271.27	135.56	191.51	247.68	318.26	375.25	367.93	282.04	217.81	224.81	237.89	190.09	283.91
25			3936.44	21546.53	9246.49	2933.74	1682.95	2457.71	2647.78	3521.84	4129.79	1621.82	1916.73	2118.58	3287.87	3073.84	3383.36	2457.60	3085.37	1038.95	1202.55	1616.98	2411.91	1628.27	807.73	733.44	277.99	655.67	873.75	1145.05	762.66	635.23	492.17	402.72	230.62	208.05	212.87	241.88	173.62	214.32	159.08	296.38	224.76	145.07	260.54	233.13	272.77	94.46	159.66
26			5322.60	14674.15	2871.20	2148.57	1384.64	1260.26	856.52	664.25	1517.03	956.68	893.49	1029.79	438.76	387.22	579.54	870.27	776.02	1235.83	659.15	576.72	941.38	1239.59	1516.85	1521.38	832.46	338.16	335.08	100.22	227.30	535.17	828.65	1062.82	997.51	306.01	709.63	607.54	646.55	826.15	712.74	252.94	501.41	833.39	475.98	439.42	426.87	394.37	842.69
27			3376.13	32354.66	6995.68	6600.19	6368.22	4170.91	3849.09	3373.09	3393.89	4753.88	5099.08	7163.13	2110.53	2514.64	2082.82	1202.26	3691.47	2722.87	3692.54	3619.55	4280.49	4205.50	2055.09	2395.45	2594.13	2049.47	2491.97	2919.12	1620.16	802.82	1131.90	881.94	849.05	902.82	795.66	298.11	740.11	473.35	626.30	973.16	620.25	681.08	436.80	170.55	248.64	340.20	361.20
28			2033.82	16021.49	1808.55	488.28	434.35	682.06	654.12	540.53	738.96	616.21	740.70	735.01	709.82	893.95	1339.69	1534.23	474.61	339.06	1436.82	2097.59	993.02	986.07	714.07	581.95	1451.79	1065.36	771.88	834.03	1371.94	1051.85	1135.96	1225.33	1409.78	1697.30	1365.50	1175.56	1040.82	723.33	588.61	658.78	1176.14	575.18	1253.72	1768.23	845.19	362.27	279.06
29			1092.02	27347.73	1825.58	1326.98	1057.79	643.41	1177.51	1594.25	711.67	639.76	752.23	1427.18	1243.62	1533.98	1024.69	1140.19	975.02	1023.21	878.61	1258.19	1573.84	1502.09	949.57	1185.73	1303.22	675.36	882.26	1068.28	1122.64	963.24	446.02	523.86	506.10	237.09	1506.40	1231.57	682.32	740.74	534.00	443.88	483.22	488.72	860.16	780.33	391.97	354.01	310.90
30			5774.41	15876.63	4609.17	4829.46	6224.69	7871.04	4318.92	4059.94	4747.47	3310.74	7080.65	8549.65	6067.41	2891.99	3662.64	4256.21	5887.92	8499.66	4104.07	4872.99	4622.90	2410.01	5612.95	4857.29	4759.85	7724.48	5303.38	5641.40	5371.93	3486.21	3648.90	3183.67	2014.03	3072.13	2215.21	1484.31	1733.79	1806.60	1969.34	2491.08	1634.14	1983.86	1812.13	2761.79	3731.41	3043.81	1687.50
31			4770.05	59350.20	1656.34	817.40	647.98	584.20	350.24	284.13	683.20	762.27	953.47	720.90	1681.68	1172.90	779.29	1072.06	607.02	975.77	1302.07	782.11	646.82	985.30	867.79	259.17	451.05	266.18	567.07	529.93	891.98	451.05	473.14	489.01	445.22	454.42	229.92	444.06	464.86	344.73	201.51	239.50	193.38	120.87	169.57	355.79	512.62	699.51	631.48
32			5452.45	16022.65	769.04	545.13	601.28	638.77	1299.22	765.06	936.83	469.25	329.27	420.71	903.59	985.54	570.85	820.39	488.40	497.67	1071.62	539.18	527.58	742.27	2346.28	1763.09	881.61	591.47	362.07	163.72	337.50	487.87	569.02	545.74	319.85	211.77	229.98	387.30	247.86	269.42	388.05	614.61	656.18	561.03	528.78	646.45	564.69	586.30	262.35
33			3988.75	43947.58	4392.69	2672.40	4308.63	6251.86	4790.70	4255.95	4914.20	5677.46	3061.39	3543.86	3668.97	2934.24	4134.75	4142.67	3071.73	3090.71	2223.11	1980.94	4018.07	3648.27	2451.94	4227.95	2615.38	1550.38	1739.03	1448.97	1255.74	2129.46	2515.57	670.09	1129.19	875.94	1593.79	2385.61	2168.12	1686.16	1314.37	1492.41	1118.70	836.38	1695.70	1116.67	1367.38	908.03	1694.81
34			3682.66	16424.16	1003.38	493.00	265.12	146.35	629.66	804.07	660.08	162.84	329.88	525.97	1075.63	1000.65	645.81	458.27	395.93	627.99	506.43	334.64	248.24	1133.43	2186.80	1425.88	1371.97	1155.52	550.89	336.59	327.55	169.41	267.27	371.14	555.86	782.05	1023.29	521.02	373.30	413.84	221.37	715.74	479.83	929.95	949.83	727.44	1119.31	1599.71	1665.31
35			2827.14	11363.87	6501.74	4410.65	3316.01	4200.39	4199.54	2043.53	5419.48	5034.55	5749.37	5280.34	3399.44	4464.27	5465.36	5607.58	4148.11	3450.17	3829.10	2408.46	4233.63	4235.32	4585.26	1597.70	2841.59	2398.48	2369.19	1986.09	2240.45	2814.63	2224.55	853.24	1558.89	2091.60	2785.57	1474.69	183	1715.04	1759.26	1735.09	522.51	1163.95	820.38	1038.03	683.39	756.59	621.11
36			7303.17	25364.62	13796.05	13003.20	6340.58	7930.67	4648.83	5021.80	3984.01	6308.12	3264.47	6094.94	4035.33	2891.88	6011.49	8140.81	5392.62	2097.63	5602.21	3171.07	5445.64	4706.73	3489.31	1617.47	1706.83	1232.28	2477.19	3447.06	2511.66	1987.21	1367.19	2214.27	3416.87	2941.52	2120.55	1064.79	942.83	1411.06	1901.54	1084.22	974.98	760.56	820.09	1585.85	863.34	1083.87	1083.55
37			15027.84	52999.29	28079.46	15250.75	19288.11	10865.34	9818.17	12905.25	9565.15	6907.81	10176.84	9959.01	13939.27	9245.04	6238.62	9922.16	13505.05	19170.74	9725.86	13511.64	9386.64	3386.84	6348.65	8674.91	13280.08	12657.93	11578.89	12996.40	15503.32	8699.58	4202.03	4001.74	2619.25	3860.46	5106.08	3670.09	2289.01	4313.89	5907.42	4088.19	2582.33	2913.10	2132.52	921.53	629.83	729.77	729.54
38			4686.44	21465.28	1793.39	2462.19	2361.02	1550.11	776.82	467.42	1081.87	925.91	1177.55	823.09	1222.40	1971.14	1150.21	947.71	1213.21	974.76	1008.42	965.57	895.91	697.64	1265.22	543.67	170.15	440.43	530.58	448.97	507.92	493.76	628.98	444.47	105.81	502.23	702.82	767.35	1043.04	601.46	498.70	590.19	686.61	378.82	377.18	486.51	479.96	592.95	550.61
39			8509.67	86455.84	41796.49	33753.03	35792.28	20272.45	23695.50	21448.16	12989.39	6418.70	10371.38	9677.28	12128.39	9448.76	10658.17	9945.22	5760.73	5845.45	11662.87	8061.85	5219.75	11522.00	12567.12	8752.65	2926.38	4548.84	4712.24	3343.63	4666.89	4742.89	3579.54	4025.37	2674.48	4753.68	3671.40	3003.18	2411.81	2237.51	2318.37	2163.18	1660.33	1934.65	1348.33	1571.96	1803.41	779.17	719.32
40			4258.38	29626.90	960.96	778.28	490.63	1090.90	191.98	779.61	879.56	933.71	1879.82	2853.97	1804.04	770.14	668.39	791.54	2614.48	1983.79	959.21	1781.73	1856.41	966.25	1016.27	666.74	1197.71	619.57	413.48	1117.76	1093.18	637.94	469.61	689.86	682.15	590.87	471.75	348.31	416.85	682.32	718.98	638.45	258.30	180.22	303.34	241.02	120.34	153.00	148.71
41			4530.09	52243.88	5124.23	2529.51	2214.55	1893.72	4865.26	2283.72	1853.55	1825.00	1339.96	1086.06	1814.15	1583.53	1738.14	1766.61	846.82	927.66	975.82	924.20	1283.68	1771.90	2343.13	1946.15	849.01	1306.08	1431.83	1349.24	1135.72	1206.05	1348.03	1030.65	1614.36	1366.25	2096.10	2067.97	772.50	1093.84	879.89	919.95	620.50	682.92	636.95	704.23	669.40	858.82	730.28
42			3298.11	21684.23	228.88	226.77	247.31	230.31	511.85	434.45	803.02	452.91	245.17	144.16	236.27	701.14	391.32	1011.47	882.92	624.98	426.53	302.92	152.97	594.53	1072.92	777.76	285.93	476.19	406.70	550.51	639.42	582.37	414.62	423.36	428.58	293.83	262.57	307.99	589.90	491.22	671.54	659.74	550.43	990.01	1483.53	425.56	213.75	178.74	202.81
43			5674.42	48790.38	5200.94	2826.45	4655.16	4451.01	1894.69	1652.21	3101.74	3814.09	1770.40	4266.42	3305.34	5775.80	5407.24	3463.75	2417.26	1545.26	1331.34	1535.02	1300.81	1660.68	2736.00	2108.37	1811.97	450.53	645.99	349.23	485.31	1081.25	2416.28	1461.48	1687.68	1266.05	1457.08	1172.26	940.62	971.10	1986.45	719.30	798.96	620.32	714.27	767.04	945.82	532.11	372.47
44			5683.93	7090.84	1558.75	817.61	1452.08	819.79	742.79	1294.62	1075.41	977.94	710.61	1018.03	1575.89	741.73	647.54	1294.96	623.02	824.77	1045.22	1155.21	873.87	1813.03	720.10	550.04	636.13	1116.81	644.45	956.03	821.27	572.91	790.17	863.18	906.30	978.93	393.32	523.24	147.94	444.09	718.50	732.44	317.58	401.05	178.25	385.15	303.45	280.06	458.41
45			3051.58	28341.12	2290.42	1486.47	1906.61	1923.53	1961.01	1674.62	1321.72	2287.30	1388.60	640.86	1419.91	1893.09	2141.06	2032.27	1667.82	614.74	982.59	1437.26	1597.85	1221.08	635.86	1143.07	1642.25	1895.05	2225.11	2034.22	432.86	561.70	843.54	1740.47	914.26	1009.72	1281.50	645.09	746.31	362.87	996.95	969.73	578.34	272.64	668.40	1115.35	379.06	494.52	610.26
46			6824.33	28260.97	7755.65	4361.08	4624.50	3240.47	4092.48	3129.99	3421.81	2942.55	3873.80	2500.28	305.01	712.18	2245.14	3188.65	3967.38	3449.20	3595.45	4841.11	3038.29	2482.36	3133.95	3600.36	2326.36	1127.61	2025.45	2127.68	1978.14	813.88	934.47	1402.38	2141.82	2791.48	1419.97	1252.66	1729.71	1408.55	1133.70	1011.32	430.57	846.57	1044.66	1131.21	1142.74	632.43	346.01
47			3599.26	13619.77	391.11	1031.84	1029.62	1009.72	1372.17	826.14	1316.33	1200.52	176.89	524.33	705.45	302.50	672.18	1016.74	1137.03	572.49	480.19	915.68	833.33	395.20	640.68	511.85	533.78	672.73	484.22	357.57	415.19	607.03	352.98	338.85	912.25	876.78	764.16	451.21	277.77	254.22	234.68	429.14	291.79	183.36	34.92	79.62	250.42	180.07	212.80
48			4514.25	20195.50	573.80	291.85	893.40	637.60	307.56	448.28	379.63	315.65	511.28	565.97	750.79	603.93	493.93	594.28	334.06	271.93	339.90	365.84	371.40	517.32	510.69	273.15	251.39	310.97	151.14	240.90	217.14	297.75	216.75	443.83	376.98	230.93	170.41	273.73	235.68	163.86	133.77	159.22	183.93	99.39	104.02	104.67	228.97	287.17	125.73
49			3066.46	17908.74	1088.04	760.44	2326.38	1555.70	782.71	1898.94	2010.39	1176.43	644.38	715.28	1382.26	1062.70	1021.69	647.11	449.47	453.60	533.59	535.52	878.74	881.63	921.55	1170.38	1987.14	1098.33	623.55	319.95	660.14	496.59	721.29	712.23	819.58	1104.48	1144.41	822.20	705.96	1656.49	830.42	163.16	465.05	921.11	1220.40	774.49	554.03	537.90	560.51
50			8654.24	71680.51	15412.04	15477.04	24188.21	22750.50	12243.28	11381.61	13022.83	10454.48	6359.33	3359.95	4383.84	11804.92	13152.06	6977.69	3396.95	4971.44	8038.59	4262.03	7064.58	9213.83	4931.51	4437.27	4643.34	3569.41	3840.11	3320.32	4328.92	3189.98	5154.65	3552.52	1340.78	1574.36	1792.52	2313.53	2369.38	1211.00	790.47	1036.10	2263.71	1205.21	945.54	1870.15	1815.00	1006.52	1141.64
51			121536.25	653276.62	27433.61	17738.26	15163.77	8789.31	13325.39	10260.90	10073.16	5766.17	5086.46	2137.10	2195.10	7524.19	15243.69	6418.86	6970.41	6108.95	3011.56	2606.28	1618.86	1013.30	1030.66	719.90	2811.45	4474.70	2504.48	425.50	2159.08	1030.04	2187.86	843.81	291.92	2298.51	3247.40	2981.93	3316.23	3386.88	1576.98	587.35	2013.92	1690.28	1189.34	380.51	1073.05	921.97	389.58
52			1432.80	26308.91	1573.46	1911.59	868.34	292.30	784.61	707.15	843.41	1173.59	596.86	268.20	763.33	749.82	835.64	447.43	526.72	692.03	449.20	1577.26	2621.46	2003.81	1717.00	1112.01	716.70	865.26	791.99	603.54	644.54	579.64	351.20	475.84	356.08	411.08	387.95	512.00	423.19	288.06	316.78	454.74	279.58	308.65	341.80	315.51	120.59	77.45	153.65
53			2343.20	5851.53	2284.33	1470.38	1102.55	2687.79	2230.75	1911.14	1324.58	1861.70	1151.91	1564.99	1309.46	860.10	1566.26	2464.96	2749.24	1792.68	685.73	1633.48	1778.66	1807.86	1534.58	2613.75	1053.28	1246.42	1604.13	2321.86	2227.95	1379.79	628.08	940.70	1371.83	1407.77	819.55	2571.58	2044.83	965.84	1152.08	847.30	920.25	1056.50	733.88	1025.24	1370.58	1245.20	794.20
54			5554.36	14396.26	2119.57	824.12	900.74	1184.16	833.98	323.39	833.29	1440.06	540.65	741.14	1175.11	526.81	314.48	355.25	813.85	426.70	318.17	473.92	372.49	381.20	431.09	938.99	682.83	299.74	491.29	316.54	197.76	398.32	477.04	255.48	371.88	486.71	442.57	184.54	282.49	300.50	408.74	351.82	302.62	687.90	757.53	565.07	170.76	398.02	433.31
55			3088.14	30878.41	3479.04	3183.97	2359.24	2578.18	2732.95	2310.50	868.20	650.73	1309.48	902.35	1165.28	782.83	552.95	1068.79	1594.43	1012.30	451.67	831.76	858.49	735.71	1775.58	1119.73	1044.58	1232.23	1208.40	813.69	801.51	572.08	492.16	691.44	1216.55	1214.89	1380.88	892.35	699.59	733.22	1038.74	1156.97	1801.66	1631.79	896.14	859.47	1548.82	1772.35	1903.81
56			4333.12	15308.95	2736.81	1766.36	2247.14	2705.50	2416.32	1501.04	2004.02	2237.80	1410.34	1237.08	1491.29	1541.81	522.45	1168.06	665.57	782.34	909.75	478.35	612.53	807.65	1852.93	1091.88	836.84	565.33	282.97	1239.22	1560.09	860.20	221.76	266.86	484.59	397.16	295.65	251.03	336.76	407.78	269.65	120.13	407.87	767.16	837.51	515.46	484.35	509.58	196.65
57			4749.47	36162.36	11845.30	1751.26	1624.57	1536.43	1426.88	2354.68	1446.01	1888.93	1733.60	2009.17	1046.43	1491.43	1280.95	866.09	1464.12	783.16	805.25	455.32	334.56	964.12	770.01	868.59	774.53	577.34	1471.41	1791.99	2344.14	1062.74	780.19	933.76	1080.94	1649.23	997.85	606.03	906.86	1302.13	1837.20	1560.21	1216.36	970.29	1375.83	824.80	1105.98	1117.11	1189.20
58			5323.67	21816.37	6875.73	1342.69	1759.77	1010.70	1409.18	2295.41	2257.80	1242.38	943.65	756.46	1447.91	3048.70	2064.70	1300.51	1215.32	1140.47	877.07	617.34	1031.78	609.59	1077.27	1056.18	676.32	348.64	275.30	268.68	494.27	798.36	1229.72	946.39	1749.35	807.53	830.52	758.42	1369.47	684.96	675.10	588.34	754.60	1007.26	854.90	1094.15	728.45	1054.76	1163.42
59			16020.45	35066.10	8606.99	16811.47	16982.36	19245.96	11658.00	8625.78	12541.16	7110.84	5917.93	5807.55	5872.75	5380.74	13250.29	5173.13	5299.06	3060.26	3137.16	2098.36	3947.02	4572.92	4753.83	4166.18	6090.23	6806.06	3181.60	2140.51	4193.39	2351.05	2695.32	2244.21	3987.37	2557.68	2307.83	3763.78	2611.67	3066.13	1677.23	3434.84	5011.21	4174.21	4209.04	3632.37	2284.45	1851.18	3119.84
60			5984.17	12934.20	5322.23	2420.49	2908.22	2199.25	1685.73	1081.27	1253.03	1503.53	1165.39	1525.34	2677.30	1286.13	1189.61	2278.56	2498.07	3335.26	2445.24	1215.21	1916.65	2805.30	3094.59	1292.18	1316.71	2223.83	2284.70	1346.62	2087.17	3181.02	2015.23	1759.31	2404.12	1692.11	2591.56	2247.13	1616.41	1378.86	536.35	566.83	1614.31	2691.91	1399.03	1127.33	1073.50	1324.91	1123.48
61			12919.33	43170.14	9248.59	15110.28	16914.58	16530.98	20344.10	17439.05	13887.18	11191.65	13354.93	15422.71	12688.11	6342.99	5128.59	10055.41	17377.69	4716.63	4342.18	4273.10	4978.89	3363.72	5655.50	4246.14	6064.44	3665.38	1535.96	2451.99	5845.65	3251.07	1858.22	2335.44	5514.22	5503.29	4132.59	3124.04	5813.92	5521.25	5553.00	3313.40	2719.87	4795.41	6094.35	5851.03	4126.07	4879.85	5805.43
62			5744.42	36571.75	5244.94	3588.79	5427.50	3475.54	2324.04	1972.20	1714.39	6155.08	3855.56	3647.48	4658.07	3564.94	3327.35	3411.12	2149.26	697.95	703.51	1594.46	2436.80	2168.00	2146.66	1635.52	1214.82	1535.00	1560.77	1787.58	685.50	1023.07	2048.61	1387.88	2252.72	1086.91	845.28	1997.00	2393.23	611.29	1006.96	1376.53	789.31	1711.82	794.18	230.54	354.10	393.29	261.65
63			12187.93	22340.49	9584.06	8474.67	10786.27	3041.04	10237.15	14630.80	6493.20	4747.74	8038.49	5380.46	4670.43	9010.01	5129.46	4332.69	2992.43	5491.22	5266.82	4912.07	2930.11	5281.31	5398.07	4698.66	4838.59	4756.89	4013.01	2372.24	2502.95	3452.23	2192.33	2495.66	3184.01	4487.28	5486.80	5954.64	3508.47	1893.19	4861.09	5743.55	3653.07	4716.32	8082.75	4773.17	2686.05	4457.87	2004.60
64			11729.91	36524.98	8917.61	6759.29	10377.25	7761.35	7290.87	5426.32	5241.67	7475.15	4965.79	3590.27	2899.86	1438.19	1729.09	2811.63	4190.43	2124.13	1586.05	3215.53	2501.76	2417.96	1966.92	1806.40	1362.38	2674.55	1943.39	3442.02	5259.24	2881.49	2300.18	2920.82	2556.47	1365.75	1438.50	2057.26	1500.97	1977.21	3470.44	3471.89	2316.67	2348.39	2227.56	1753.05	2059.20	3107.26	2071.17
65			7792.63	34650.12	13742.15	5492.03	5047.31	3561.15	3513.91	4754.96	2879.04	4067.70	2009.46	1130.28	2626.78	4289.81	4512.28	1201.36	720.29	822.09	588.65	2214.16	1620.65	829.45	1651.98	1949.29	2216.87	3023.22	2282.15	2777.22	2077.32	1514.26	2162.00	2009.68	961.70	2140.54	1522.33	629.80	1637.25	1502.58	1283.82	2571.03	4102.35	4640.00	2997.29	2614.64	1068.85	1051.88	1321.10
66			6775.37	22604.77	1342.16	673.47	1202.07	1148.45	1249.62	1022.14	1116.02	1440.80	1824.44	1591.64	1367.89	1571.11	1270.08	982.92	1323.85	945.38	773.38	603.78	1128.87	1590.00	2221.79	1132.53	922.19	744.10	1777.85	1055.98	714.84	944.24	587.54	701.45	375.51	532.74	1122.24	874.58	625.39	740.12	900.80	473.89	352.17	985.28	1959.84	1291.80	393.48	490.93	373.27
67			3840.27	19890.79	1663.22	1284.05	1490.87	1477.33	1946.51	1989.36	934.70	888.85	888.08	509.57	250.04	731.38	673.12	810.97	663.34	699.62	784.73	690.02	631.64	585.86	516.64	409.79	874.01	638.20	674.93	1286.74	910.83	513.90	225.89	414.59	742.82	781.46	390.35	750.82	536.15	373.52	473.32	659.50	546.62	330.81	515.30	675.53	414.30	206.38	277.79
68			3328.37	47307.78	1829.19	3626.61	7012.60	3209.24	1735.53	2239.51	1463.78	1641.06	771.78	1234.78	2018.64	1527.01	2274.67	1953.98	1296.77	166.47	1009.56	378.27	386.86	490.07	502.03	213.40	225.83	194.89	319.83	194.56	263.52	347.69	272.12	321.03	504.71	491.05	583.13	432.60	266.14	307.21	257.94	288.54	235.96	234.71	387.44	283.91	187.15	291.18	354.63
69			13146.90	23636.25	14931.42	10196.58	7475.31	7064.05	5161.81	5537.09	5585.35	6474.49	3675.31	3758.82	1441.94	1333.40	2312.43	3581.55	2378.39	1362.92	1367.92	1167.12	1211.88	3501.07	4533.85	3172.16	1990.74	952.90	1596.32	2208.84	2057.57	845.72	556.71	1028.68	1077.63	415.95	475.02	139.78	252.47	400.85	326.99	642.10	310.32	568.26	679.54	125.84	198.53	132.92	117.39
70			3794.49	51910.55	3055.95	2609.50	1438.41	1403.82	2529.38	2848.38	1232.87	1306.75	2946.68	2900.19	835.83	192.92	954.30	1255.44	1235.70	866.21	640.13	773.04	787.81	516.64	349.48	340.48	483.39	851.80	643.07	131.89	413.66	242.96	436.17	423.15	260.07	207.71	178.71	74.71	114.99	161.60	204.71	348.11	401.44	221.90	219.43	287.83	124.58	304.00	257.49
71			5728.53	17097.97	2643.58	1154.92	1345.84	1715.54	2200.38	1659.29	1349.36	753.17	787.02	1267.51	1951.12	2151.40	807.84	460.85	815.47	753.61	447.16	329.59	569.52	578.28	330.93	515.25	960.61	868.47	485.44	244.64	355.49	764.30	594.30	509.71	571.60	560.74	556.05	380.44	311.83	299.47	248.17	454.55	592.68	457.42	476.37	396.27	374.56	295.02	305.28
72			5464.74	15881.79	9303.51	5312.77	1772.10	2587.60	3211.62	4260.59	4455.28	2016.43	3156.88	7720.35	6580.67	2642.45	3366.67	7790.61	6076.67	2059.68	2956.49	3645.85	3349.53	2884.03	1582.13	1739.02	1647.14	1611.55	2186.91	1404.66	1101.57	1215.34	1237.88	794.00	940.47	751.73	427.69	597.40	889.28	503.30	484.54	438.58	545.38	473.50	538.01	496.20	303.64	364.35	364.54
73			8119.51	10805.78	7595.02	7708.14	9117.23	17543.75	13615.10	5267.53	3860.79	3046.34	2744.58	4134.59	6320.24	4928.07	3997.46	3569.65	2818.91	3101.99	3148.24	3311.51	2011.95	1548.24	1784.23	2202.75	1457.74	1005.34	2262.70	2658.08	842.81	476.44	899.39	1014.62	934.85	993.86	655.76	687.21	725.91	347.16	454.92	283.85	422.30	329.12	272.04	398.23	194.66	186.01	408.57
74			10935.75	36988.26	13265.12	16694.83	13904.10	8042.28	8055.45	5206.42	5316.33	4560.93	3285.43	6551.04	4270.04	4829.97	3476.78	4504.88	3144.68	3491.45	3986.66	3346.73	3052.15	2132.76	2213.09	2651.11	2922.16	3976.64	2541.69	1741.69	875.45	1292.44	1102.44	642.39	1016.33	1423.40	1894.53	1714.84	821.57	492.23	1031.79	1177.27	953.34	705.70	525.52	571.63	864.91	872.23	578.87
75			1644.57	5837.63	901.19	1338.35	807.37	436.59	266.39	395.53	477.17	342.19	644.71	842.91	656.48	1015.03	2206.70	1860.21	1993.63	1170.32	756.70	622.86	602.20	546.89	972.41	1596.71	1091.25	446.52	726.94	1187.57	560.47	517.75	739.82	764.08	826.98	1716.12	1535.41	737.82	862.77	1076.28	871.17	753.46	734.39	744.32	681.01	594.83	580.07	443.06	347.86
76			3349.31	42472.14	20803.31	13427.41	14066.86	18171.20	11918.90	6587.84	5894.22	6454.52	7228.91	6391.08	5385.89	8748.78	6141.45	3145.91	5121.48	5799.64	3254.86	5365.78	2216.54	3456.74	1946.39	1097.90	1790.99	2350.53	2921.17	4982.67	1568.11	2832.14	1260.79	1114.75	1346.33	1288.64	1107.89	1210.56	1319.14	891.58	1205.17	973.54	1066.13	1497.47	1087.77	885.78	510.52	784.20	306.65
77			12601.87	34906.61	8907.96	2843.66	5693.68	6831.21	4169.27	4425.16	3842.86	3967.82	6349.09	6360.72	3188.23	4385.46	4150.19	2349.83	2925.14	3083.93	1215.63	1742.51	1413.36	2415.15	1812.87	1356.86	1484.83	1367.78	1118.14	2054.65	839.73	1240.52	1252.27	1468.87	1222.45	956.77	773.75	599.39	672.54	870.20	435.84	801.74	764.31	727.84	434.05	324.44	418.75	403.95	226.64
78			7182.35	24650.21	13772.21	7456.32	7608.28	7897.94	6711.88	8042.18	12532.97	5638.27	2954.47	4576.60	8896.49	12449.23	8041.56	5458.21	6747.40	6872.57	4273.99	7195.14	9160.33	5713.03	2966.31	2956.82	3040.63	1942.09	3657.08	3606.75	2448.69	1981.80	2215.49	2118.51	1427.78	1354.72	1582.73	1647.21	599.78	588.43	967.01	1043.64	840.36	682.25	689.87	545.14	153.83	176.55	339.61
79			21426.05	29367.42	10911.38	6637.93	5535.73	21489.50	7270.90	11873.36	15878.60	10755.93	11858.61	9387.64	5919.33	12430.06	8226.93	6841.22	8443.37	5296.49	4267.01	4505.06	7987.87	10744.78	4227.31	3930.62	9197.80	11407.37	6678.50	6416.25	5182.75	6325.01	3558.77	1078.44	3137.22	3759.81	4508.33	2595.44	2279.61	1581.52	1710.19	1658.73	973.28	1770.84	1035.56	544.18	2113.95	1301.27	913.68
80			12624.33	21118.39	30802.53	17207.36	9356.64	10477.43	8676.22	12559.31	11611.18	9597.49	11677.02	9458.79	13856.97	13133.23	17564.49	16744.57	11565.21	10399.06	12857.31	7054.44	10683.33	8616.36	5499.64	1558.44	2598.86	4160.64	6760.99	8030.78	2688.78	1618.82	2106.64	2406.13	2255.90	1138.16	1936.47	2121.74	990.14	964.20	1432.93	1182.69	1263.36	867.18	1379.25	1265.59	951.03	1353.45	1024.27
81			8123.18	29292.05	2101.34	1181.84	1735.38	1499.87	2606.29	1199.69	1991.10	1945.58	2144.20	824.17	1384.00	2738.91	1779.77	1302.55	2004.08	2355.79	2314.77	1521.38	623.77	514.29	389.03	1166.30	1443.01	1079.34	1107.19	1289.90	924.17	1571.62	1057.67	1293.94	1286.11	2051.89	788.65	777.70	862.16	1831.27	1747.77	1706.70	1632.48	1404.38	735.27	829.37	1077.08	901.28	929.74
82			5991.56	18681.44	23903.97	13246.79	18745.74	10508.55	5980.43	6004.63	5299.06	4833.74	5485.20	5705.99	2587.56	3071.49	6427.60	4846.80	4252.56	3101.19	2794.43	5687.85	5931.61	8775.12	4784.01	4091.56	3493.35	1287.57	882.86	2783.85	1399.12	759.17	1653.09	839.04	1196.53	1708.40	900.19	1116.44	566.03	871.98	958.57	739.64	1001.88	646.08	547.92	774.16	724.21	640.45	518.99
83			6834.72	13748.53	4828.03	2541.59	1272.41	1935.29	2726.78	1980.72	3011.39	4101.34	3579.80	3448.91	2779.33	3221.28	2577.98	2114.91	4630.03	2661.51	1840.88	2222.54	2284.05	2094.38	1298.42	3052.94	1844.43	1599.05	1603.57	1356.84	848.56	1140.04	2197.67	1979.90	1129.56	1197.40	1653.92	1481.24	1012.86	822.44	832.69	778.90	1373.22	1384.86	969.79	776.35	567.95	944.09	1015.29
84			2307.57	14999.72	3964.47	3179.81	4381.44	5792.50	4198.83	6108.66	10319.65	6193.12	1431.68	3509.11	4898.10	7163.37	2904.90	2465.51	2028.76	2298.87	4891.73	2737.46	1760.52	2317.15	3201.05	2032.27	2423.23	1988.07	2341.01	1943.64	2230.23	1534.40	2659.78	1809.37	1601.45	1161.84	1873.52	1393.36	2080.40	1668.41	2889.14	1552.45	976.12	1581.90	2388.77	1587.78	1617.40	1622.40	580.65
85			1440.63	8667.80	2416.55	3117.54	752.24	1555.84	1767.18	3298.92	1078.14	864.09	695.30	944.47	2425.31	1131.35	2702.01	1967.70	1233.65	1367.88	1229.99	485.55	1232.48	1655.59	1332.27	1569.00	856.45	943.66	519.35	1005.29	1089.49	568.56	712.67	355.05	670.76	1335.31	1401.09	680.45	566.91	896.93	1196.73	596.41	871.96	651.74	328.82	370.56	564.71	323.53	315.72
86			6661.17	12651.40	3574.03	1397.15	2369.10	3805.97	2138.92	2307.89	1886.99	2563.14	2715.61	1910.93	2847.50	4171.95	3443.35	3673.73	4842.36	5194.93	4059.25	3664.18	3179.25	3616.07	3935.11	2794.37	2414.91	1866.75	2692.83	1095.66	1087.44	1255.44	1951.93	1974.03	3699.07	2762.06	1670.89	1354.63	2328.23	1723.01	1336.64	939.42	1026.67	737.39	496.26	872.78	1419.71	1224.12	595.73
87			16715.11	41809.80	24608.69	13917.63	14186.68	13691.18	10638.72	9865.33	8867.92	11480.70	8711.53	13724.82	14208.59	5537.23	9507.00	12073.38	14877.58	9620.87	5831.26	6771.33	7657.45	10848.48	12783.91	11879.53	11270.01	13297.20	4680.48	3332.46	4530.45	6021.25	8150.21	9388.97	4454.11	8309.26	5021.14	2400.50	3321.81	3590.65	5028.29	3911.25	2411.60	4777.82	4536.40	3987.51	2675.47	1860.55	2119.03
88			18694.09	44518.91	16870.67	4616.13	11535.16	12136.17	9829.34	11394.98	8630.87	13178.11	11715.94	11144.84	14802.19	8944.77	5797.99	5179.67	9245.98	16027.77	15665.97	10882.24	4093.79	5773.93	3457.19	10177.10	14706.13	11734.79	4910.85	8649.11	6492.23	6515.45	5902.19	8245.76	7680.26	5521.70	4474.87	4655.91	3337.53	6673.17	6639.81	3377.59	2683.84	1732.78	3177.48	4205.98	3705.83	2988.33	3374.99
89			2656.98	24549.76	2023.47	2584.23	1792.45	1524.85	2254.17	1677.05	1380.35	2657.10	842.88	1499.10	1517.24	2041.98	4063.78	3081.67	1987.01	1359.69	1706.01	1843.49	1481.57	1110.16	712.99	1083.73	2203.97	1667.42	1743.37	3216.96	3082.56	791.76	587.31	830.13	1312.73	444.33	650.40	938.89	2291.62	1173.92	1143.82	1079.42	994.39	1399.90	1999.71	1123.69	1192.88	1523.16	1512.26
90			11284.44	47124.97	33657.46	44947.57	34361.54	22560.85	45684.53	24228.09	17377.89	22288.77	24019.71	42726.26	35172.18	12538.62	21189.43	25482.99	20042.44	22973.08	22432.65	19905.57	16487.96	15655.40	17655.85	15751.96	12108.28	11040.16	9978.88	10938.41	8761.18	16297.39	7807.80	8518.18	7796.32	4408.45	8842.79	8703.94	13468.17	17458.35	12701.12	6995.04	9203.10	5604.50	4334.99	4572.81	4892.43	4466.77	5438.37
91			14988.11	88861.42	41870.65	26277.96	28414.65	21395.26	12617.63	11103.25	23240.33	24397.61	9931.77	13319.78	11672.92	18489.82	16005.94	13632.08	15483.66	15008.32	12328.78	11739.36	7862.92	7608.53	6618.50	9840.35	11778.57	13544.90	8615.78	5477.46	4836.53	3942.17	6541.52	4893.42	6397.91	3130.25	4048.41	5300.93	3221.81	9111.12	9504.25	6354.14	6640.71	3604.51	3647.41	4473.35	3094.59	3292.85	1903.06
92			14665.20	48996.60	26197.33	18462.44	21015.22	15827.28	18315.31	16429.55	9141.53	7239.39	10642.20	9729.73	9216.08	18500.25	20407.06	9335.35	3746.65	7673.58	9348.35	5382.78	4500.84	6433.86	3116.59	3695.09	5088.84	5239.18	5297.98	5283.47	6814.66	4964.13	6397.31	8068.41	8243.91	6131.28	7854.78	5451.42	7087.65	5632.48	4098.59	2991.37	4208.17	3792.36	2535.90	1267.88	2013.90	1504.10	2376.61
93			17627.10	97100.39	44575.94	38466.24	27097.43	24616.27	19990.97	27179.70	46211.49	20218.68	18760.72	30583.70	28967.43	23312.59	13061.70	22412.88	14339.92	23062.30	23708.32	12609.55	15075.96	20275.43	13210.40	10850.22	9475.39	15152.29	18314.34	21393.70	26391.57	13088.10	6564.93	13861.33	10229.07	9880.95	15611.03	9230.61	6120.23	6200.61	6300.42	5678.78	7954.23	4469.81	4731.19	5154.58	4839.41	4154.83	2792.18
94			9238.13	71990.00	38706.83	40105.37	35765.83	9933.20	26656.82	23994.12	17114.29	18492.18	24050.98	18503.31	14431.91	11694.61	11064.58	11596.95	10462.32	11123.95	20199.77	11880.21	9594.58	11125.67	7901.04	10258.23	12304.29	15613.26	14231.15	12733.24	9226.63	3565.14	3885.70	6982.57	4572.23	8492.98	7708.48	3750.81	3591.45	4863.63	4367.07	3702.01	2680.79	2565.63	2600.75	2950.64	4419.34	3897.51	2707.21
95			8749.02	14086.37	15243.00	35852.19	20484.10	7696.10	19999.46	16323.17	14054.02	9285.64	8832.16	13042.57	12756.47	10152.72	9283.77	11907.75	13499.68	8472.04	7233.22	9354.75	9263.35	9852.69	9554.77	11474.44	7222.38	4742.25	5674.23	5044.62	2102.50	5588.26	2232.68	1318.54	3715.07	5048.40	3955.35	4164.41	3201.36	3212.53	2215.71	3756.34	3633.08	2120.89	725.50	1838.14	1750.44	1393.10	847.20
96			9928.70	28396.71	30317.51	19455.30	9921.12	13662.32	10139.85	17332.24	6069.25	11798.59	10919.03	4043.73	7602.94	5032.35	7325.61	7043.86	6684.39	4064.76	2824.11	4891.75	6129.72	4112.58	4258.56	6088.07	5540.60	3035.92	3901.60	6742.23	6568.70	4334.05	5476.40	5581.00	4623.43	5004.50	5464.90	3382.22	1534.84	1624.24	1188.80	1335.67	3085.30	3995.81	2366.79	2404.10	2869.12	3498.60	2202.07
97			4690.90	81225.11	47549.08	11387.64	5104.09	11369.21	8636.17	12542.90	15258.72	11264.37	8903.37	8711.90	8568.46	5717.19	12889.27	11270.44	10436.78	7927.48	7661.03	8407.71	10312.33	11667.68	9776.98	4770.02	6522.28	4292.38	6104.46	5889.68	3427.35	4622.20	5370.38	6324.65	4808.23	3942.47	3107.91	8176.81	7068.00	2825.06	2015.91	1571.05	1705.49	2212.44	2232.09	827.14	1774.91	2615.59	2583.91
98			9705.88	42283.23	10684.02	9467.18	11488.21	9440.52	7347.96	3884.98	14334.37	14775.20	5247.04	6263.23	6514.92	7255.94	6232.51	7053.58	7146.49	12736.98	10033.16	5853.51	4876.66	4308.68	3877.11	4848.96	4969.31	4423.07	2152.17	2581.63	5503.68	3567.36	2331.06	1911.85	2683.03	2163.44	2184.07	2492.46	1980.59	1475.73	1099.16	2134.22	1694.66	857.05	1190.79	1621.70	1603.86	1721.42	977.41
99			5357.67	41464.91	4340.11	4386.07	6036.23	3496.23	3957.00	2447.41	1988.45	1962.16	1653.65	2997.72	2040.57	994.15	2145.16	2984.78	1692.63	1125.11	1761.55	1694.22	740.28	1366.02	1169.01	1196.68	2329.13	1822.84	1783.68	1857.29	1046.46	928.89	963.94	719.27	1534.83	2630.79	1137.48	999.51	1313.37	2098.58	1680.62	1114.55	1242.21	1092.41	945.01	1048.57	536.21	1724.69	1941.74
100			16760.66	56953.33	12349.98	7056.07	7974.32	6973.41	7020.39	8721.90	8178.15	6477.55	9036.21	12481.80	11064.85	9891.66	3888.55	7383.82	2601.85	6271.83	8911.75	6888.41	4064.97	4596.06	7025.48	2981.31	4238.81	3074.68	2733.84	3598.36	5307.43	6284.89	1656.56	1679.87	1484.34	817.40	1482.76	955.81	1800.77	1971.81	3523.48	3255.29	2008.45	2307.75	1509.87	1379.69	1444.19	1471.38	1698.51
101			11360.02	19381.55	2916.37	3762.99	7236.04	9137.21	11151.54	5273.12	2363.33	4344.64	3329.29	2423.60	2472.70	1341.18	2635.75	3171.53	3684.52	2900.66	5129.14	3886.33	3130.96	5253.45	3580.70	1441.31	1497.28	952.74	1349.98	1712.58	2461.64	1784.42	1911.16	1416.27	1303.63	491.61	1065.59	2220.93	1182.81	1564.79	1954.95	1953.86	1486.58	1105.69	2722.23	2553.15	958.06	590.09	661.31
102			2988.23	37696.53	3909.94	1662.10	1961.86	706.35	1258.61	919.54	910.74	671.30	1481.50	2392.50	944.86	2644.66	1811.46	391.65	951.13	903.65	1084.04	1662.80	1812.67	1132.63	1212.72	807.06	400.85	778.58	419.17	696.15	823.14	626.32	777.61	665.66	742.00	1050.94	1863.97	618.74	603.53	945.42	881.74	909.91	1317.04	436.28	840.29	264.37	512.00	541.08	790.13
103			8831.22	45999.64	2663.29	2587.42	1528.23	909.42	792.86	638.01	1404.57	1101.78	1216.24	2158.58	3246.57	2483.74	2531.23	949.79	2032.49	1096.55	1845.19	1608.33	1635.18	1981.52	835.29	979.92	804.70	757.06	1146.22	1224.47	1430.52	700.30	1211.02	1085.09	865.40	577.72	974.04	1120.61	1422.08	966.70	1368.53	1233.47	1179.25	1266.02	1311.69	645.77	718.29	483.32	424.20
104			12372.55	23996.60	15338.10	9763.12	10251.78	11919.51	7711.48	4883.37	10092.88	4619.54	2430.65	5578.68	3238.01	4383.75	6765.30	5520.86	3661.01	4581.09	4620.98	2931.36	2647.57	1118.38	2496.90	2975.70	3412.32	3703.00	2718.52	2494.32	1532.75	876.45	2760.08	1440.35	1547.21	2195.40	2536.97	1904.20	0	1066.16	706.17	560.53	1089.33	959.49	404.13	420.45	317.33	260.27	271.78
105			9871.13	36737.69	20189.12	8613.31	11735.80	10780.27	9999.59	11279.12	7653.89	9126.28	5720.39	8508.66	4183.63	4943.00	5822.48	5308.19	7208.35	6834.93	6428.56	4263.58	2029.54	1405.08	2250.88	3924.96	5095.63	3521.28	3009.84	2093.11	2092.75	1832.37	1707.38	2858.30	4834.10	3005.47	1184.56	2491.65	1044.45	1103.01	879.42	613.20	1174.46	911.46	609.08	591.51	637.99	418.78	277.66
106			9044.23	40902.01	19941.89	5903.56	6364.46	5957.90	8542.32	8311.72	7353.74	8991.10	10151.64	3559.13	6396.70	7697.19	6444.27	4561.92	4064.54	9937.71	9700.19	5598.37	5615.61	7627.30	8740.32	4832.70	6251.01	5653.79	5953.80	2416.27	2608.72	1723.28	1639.25	1741.06	1645.35	1786.45	1072.33	1907.38	1751.23	1913.72	1550.14	920.76	1306.06	952.22	1460.08	1535.59	838.00	524.41	554.70
107			1906.66	21052.58	10855.10	8254.22	5047.84	1659.78	1963.15	4052.00	4746.66	3594.06	3311.98	2595.26	2204.40	2147.67	3309.63	3812.26	2463.71	2006.35	936.75	860.42	1365.10	1610.66	1026.25	552.41	868.06	1164.89	739.05	618.53	868.82	728.01	760.23	609.55	442.11	254.49	229.77	264.39	313.23	363.23	189.90	94.60	158.17	98.72	71.08	116.60	58.89	73.25	40.87
108			2913.96	23388.49	1385.72	814.81	496.67	567.07	599.17	413.32	662.78	820.62	851.95	486.24	532.20	560.54	320.40	320.17	335.99	566.62	500.77	447.29	416.97	653.51	360.19	309.52	547.42	504.75	533.45	778.47	499.43	714.10	374.42	223.24	204.33	358.58	278.00	322.30	211.11	147.70	166.04	115.94	66.70	130.22	166.63	188.96	141.37	149.19	242.75
109			5169.36	8867.37	860.90	220.18	470.36	429.59	504.08	819.49	948.44	613.75	659.15	2348.56	586.69	903.15	725.57	967.40	2062.05	1834.41	1533.34	1963.04	2146.94	1306.54	1734.51	1965.07	1805.36	2227.58	1932.27	1176.08	1044.45	2557.76	1616.91	3249.07	2501.33	1755.28	1014.97	1700.85	1551.94	2057.32	1108.10	695.39	796.94	1204.51	1225.15	860.85	620.25	999.24	718.43
110			2306.27	16055.25	4777.32	4693.20	4894.31	4284.34	1652.83	2394.38	2009.47	1537.65	1999.37	2161.52	1523.04	1274.48	2309.05	2094.53	2152.50	1222.00	1309.36	910.59	1650.62	1453.80	906.70	738.45	1002.60	547.20	632.69	1281.51	1299.14	520.25	561.95	513.09	700.13	497.56	740.49	654.71	554.16	420.86	506.37	501.74	548.17	736.36	663.37	484.69	485.16	191.62	129.82
111			6808.50	11283.82	6468.65	1449.62	6109.63	5286.62	3084.09	2466.25	1702.58	1514.04	1189.87	4560.52	2454.69	2104.56	1073.40	962.97	1402.82	2673.82	1593.80	973.29	870.18	1334.15	1113.45	983.63	873.55	732.62	334.97	381.13	774.89	906.92	883.16	695.43	772.86	300.38	489.42	904.89	631.71	473.90	1311.75	1102.77	474.05	379.32	577.98	225.48	304.48	230.61	442.58
112			7319.80	36586.50	27945.66	18191.24	7115.05	7984.06	4062.47	6186.98	7272.93	6057.05	6633.87	7804.43	6012.65	3273.49	6944.91	8843.04	4302.79	2995.05	5653.07	3873.18	3854.71	2717.09	4892.23	1978.11	2087.57	1947.92	2521.58	1863.77	1051.96	824.49	728.37	1102.66	661.95	578.63	1020.38	284.07	244.61	319.41	516.96	243.56	279.79	260.52	313.75	477.17	412.61	657.02	735.23
113			5609.60	27791.87	2092.56	746.62	365.74	1021.32	1532.36	2516.43	2479.01	2716.69	3349.73	1027.20	1291.31	858.93	1535.61	2251.81	2100.30	670.21	589.46	801.09	907.53	1682.43	4146.87	1779.21	1564.49	958.52	1490.83	806.28	697.18	1233.75	1604.43	793.77	458.55	932.07	2470.14	2255.12	1120.63	529.99	636.21	1167.66	1275.11	857.44	515.57	477.98	546.40	646.99	492.41
114			4285.92	38695.32	7028.14	7344.48	5277.83	4013.60	4061.16	2402.81	3646.71	7224.74	3179.27	2011.29	1376.44	3121.87	5354.26	3350.05	1758.08	1455.14	2622.80	2270.54	1925.61	1197.01	1288.76	2683.94	2857.86	3758.79	2695.05	1108.06	1603.83	2061.84	1824.50	1278.74	1692.49	1842.37	1435.23	1023.70	766.70	1001.85	869.59	2049.03	1234.94	1488.96	1725.25	981.28	672.52	836.02	601.86
115			6337.56	57629.25	2270.52	1964.23	1700.59	776.75	880.13	1146.27	805.35	529.65	592.07	1527.88	1339.94	554.39	525.57	1084.87	656.73	472.41	476.84	604.45	743.62	530.98	870.33	1143.16	830.69	1261.56	1550.33	856.29	1458.78	786.39	405.81	703.56	1395.29	1751.39	672.05	1341.19	1142.41	837.52	840.01	547.24	857.71	876.77	644.71	1798.26	1243.04	2022.23	2222.04
116			3245.21	58073.68	2384.39	749.61	661.57	1326.53	685.68	624.51	1816.94	954.07	1722.15	839.96	326.86	897.94	507.70	854.95	1873.93	1621.74	1465.79	1966.42	1604.81	1023.48	3299.14	2868.37	1581.72	1821.56	1710.41	1236.33	2150.14	2456.46	1461.50	1704.07	1950.98	1834.60	2763.74	2139.02	1831.59	743.43	1022.81	1407.28	2856.67	2160.44	1659.61	2025.63	2352.48	1057.15	1415.11
117			3227.99	59517.14	5989.98	3169.30	2587.06	1539.31	2899.60	4072.95	3839.53	2672.47	1684.51	996.19	1207.49	1218.96	780.58	541.52	2717.13	5226.19	1685.32	319.88	1773.02	1886.21	1929.83	1670.24	876.68	802.03	496.01	636.30	723.12	537.82	2816.28	1597.48	1181.60	1830.32	1161.76	768.33	1400.75	1725.96	1488.29	602.95	459.13	250.53	589.19	810.02	493.26	656.76	530.43
118			5360.13	23086.39	5386.83	2311.88	1344.32	1422.17	2082.41	2978.95	2668.46	625.43	1408.13	2828.50	2640.23	2188.45	1637.22	1214.62	3227.48	2070.90	880.21	843.05	3030.47	3161.21	1379.94	2274.87	2767.69	3336.61	3445.71	2384.66	2136.16	1492.73	833.85	2168.55	2761.32	2002.65	1067.80	1699.25	876.32	407.41	1746.13	1002.50	1057.41	1118.23	1047.71	1619.67	2297.00	1231.20	1816.47
119			18184.21	176178.31	23649.67	25941.47	19099.21	4708.29	12252.76	22037.37	7593.51	9825.56	12977.85	15430.22	11589.80	12118.86	10827.05	7341.17	9662.95	7899.75	5056.29	10476.53	13624.11	13024.82	6156.30	8075.02	3980.99	9364.44	14245.76	6480.21	7360.43	7901.49	5179.03	9000.54	7041.69	7095.60	6625.69	4535.52	5688.38	5521.66	6117.94	3496.06	3207.33	3656.15	3112.09	3805.89	3871.10	3637.19	3078.07
120			23509.69	90024.23	39550.61	10127.85	12740.95	11521.37	16317.37	13909.59	14170.51	12355.39	6015.31	3166.69	4527.10	8343.57	13216.51	9874.22	9031.47	7222.79	6879.87	10350.64	7640.51	5591.25	6158.09	5107.00	7510.67	4863.29	7504.19	3645.57	4261.09	2873.00	3075.20	3428.66	5656.87	7385.93	4349.96	6071.00	5397.29	8257.04	7878.84	1689.99	1626.10	2538.14	3978.01	2292.67	2911.70	4312.14	2494.20
121			2584.28	45331.59	12705.37	21233.59	21073.63	14274.64	7590.43	8833.87	10310.21	9177.33	10756.59	13148.06	11492.12	7755.62	3922.33	8666.39	10797.61	10648.54	4696.40	5398.37	5302.47	5003.25	4074.68	3878.30	5345.05	4430.04	5765.77	2777.09	2785.40	1773.22	3363.86	2002.27	3980.30	4717.02	4993.86	4988.88	3290.12	1969.32	3427.37	1729.78	2259.10	703.45	1687.13	2006.66	1884.86	1953.50	1263.64
122			6996.28	36584.57	14697.30	11952.00	10439.54	8695.37	9002.89	14178.00	13011.97	8959.87	12235.21	7537.72	7316.02	6048.36	2465.96	3927.13	7911.05	9846.97	7819.18	4899.98	3176.55	3618.45	6911.63	5015.19	4638.65	6106.65	3569.49	3306.17	3073.17	2790.46	4084.00	2715.00	5600.91	5232.33	4349.34	5309.54	4135.47	3451.30	2559.74	2814.98	3193.59	2913.63	1850.39	1100.04	1499.14	1920.37	1276.32
123			10820.50	117212.98	17253.45	15987.92	9187.82	8325.39	14285.66	11008.94	8310.41	7831.41	3703.74	12542.13	8689.33	4368.65	6218.27	3693.09	6415.81	7074.54	4129.73	6842.69	4874.84	4643.99	8874.99	7738.25	5740.79	4783.42	3424.94	4118.86	8400.77	8810.37	6359.33	5526.20	5837.12	4610.53	3359.03	3100.15	4853.46	5102.85	2261.20	3682.61	4325.19	4799.43	1989.07	2095.80	2046.34	1996.13	2042.53
124			5622.78	126623.17	10782.53	4063.39	1300.06	4921.07	5175.29	2875.13	3063.96	5535.61	5878.14	3125.27	3965.25	3096.73	1526.40	5412.54	7711.25	2613.39	3796.94	2752.02	3166.94	3078.05	3257.75	1006.99	1394.97	3114.35	2000.10	2171.53	1923.57	1171.62	1766.09	3894.31	3714.10	2913.82	836.16	1189.60	1255.89	1322.88	1657.15	767.58	1060.86	2116.08	2246.59	1415.73	1203.27	1552.47	1298.49
125			7111.52	18806.20	6036.61	4173.48	4973.68	9413.45	5903.94	11180.25	13907.33	8670.38	6222.25	6430.53	3402.49	6715.07	7291.86	8293.82	8222.57	7565.17	4575.31	2637.41	3311.60	2571.48	3354.58	3705.39	4703.04	5174.96	4048.91	3251.07	3097.82	3126.23	3042.54	5009.53	4190.02	4192.59	3313.72	3479.64	4377.76	4267.12	4251.76	3997.02	1464.52	2244.52	2275.67	2239.07	1916.56	1886.46	1223.25
126			7181.21	137976.07	10295.16	7366.75	9252.14	8764.03	7820.57	11420.93	9852.93	9945.76	6426.61	4545.65	6464.67	4621.91	7475.82	4834.35	3324.03	4782.47	5879.18	9641.92	10283.44	8511.62	7046.87	4545.73	3652.22	2329.12	2724.63	1999.41	3591.60	3570.80	4342.07	4742.08	3185.32	1305.86	3382.80	6153.55	6068.81	3473.15	4178.95	3463.44	3346.07	3484.95	2460.85	2511.51	3789.39	3152.30	1855.88
127			2267.28	33849.83	5183.60	1712.97	634.37	1249.03	2817.16	2666.53	1123.83	721.44	595.67	909.01	2167.46	2251.20	707.58	246.13	412.82	854.94	910.89	943.84	1177.89	909.78	748.37	344.25	460.78	736.28	858.40	425.20	339.14	642.87	485.84	554.54	975.69	521.97	377.53	408.11	344.65	331.24	374.30	455.71	252.87	334.38	783.68	476.11	226.30	237.13	194.50
128			15951.99	89320.42	54409.76	47335.81	29648.83	24518.46	37341.67	22225.14	26585.74	24461.07	16829.41	25771.82	19732.07	16554.96	6882.33	18793.11	20862.66	13959.25	25486.38	21923.32	8627.44	9490.85	18464.24	17567.77	11318.57	9574.70	4151.59	7121.79	2866.45	5434.11	6355.81	6754.88	10751.45	8552.11	6217.22	3768.30	3356.36	4032.84	4816.97	4264.88	4829.68	3238.14	1722.86	2602.20	3201.92	2169.73	2411.88
129			22718.12	112851.36	37142.80	32842.77	32257.59	17020.74	17432.71	29017.39	14248.82	5210.29	7763.40	9382.23	9769.90	9782.76	11340.64	14579.38	16717.57	15165.58	13141.53	12905.36	13335.79	9627.87	9789.88	3993.59	2990.63	9398.49	2785.07	4579.93	6075.21	4558.14	4079.60	4046.82	4316.65	5188.17	6561.70	7531.99	5418.97	3165.13	2901.07	2910.81	2204.67	1632.59	2928.97	2868.25	1320.26	1379.80	1750.44
130			20476.08	100316.25	93449.95	78628.49	52837.38	41635.56	40336.49	15704.16	38168.47	31733.83	20425.15	28893.48	34863.25	33284.39	44770.12	26632.05	14210.42	13851.75	27680.00	16149.11	10263.93	9284.42	11308.92	14507.53	14130.90	6759.18	9629.28	10417.79	8406.24	5691.59	6409.64	3872.40	5526.49	9639.27	6472.63	3924.84	3685.68	6734.28	6382.92	2789.27	3398.40	3857.11	3348.74	1767.42	1767.48	1095.71	3508.73
131			24054.11	61063.35	27226.95	29006.62	32994.08	30557.74	17877.78	14511.92	18455.62	16243.13	23538.91	8800.86	7316.34	12480.43	6778.24	11184.25	14756.71	11020.04	12656.15	11520.24	8110.78	5315.04	15778.58	12953.01	10610.85	9985.36	6776.86	10087.96	8669.95	3001.00	7984.36	5868.61	5239.27	5396.98	3149.05	2205.41	3271.55	4616.41	3608.59	3879.96	3456.14	3090.87	2854.26	2060.36	3016.43	2213.92	2458.81
132			2664.69	32346.97	2188.85	2125.56	1785.50	1649.01	1471.57	2142.49	1704.41	485.99	650.38	874.29	915.69	701.48	427.55	574.43	1231.53	1974.90	1284.97	614.20	873.54	1453.90	2142.15	760.68	640.00	456.02	528.08	366.41	335.67	384.06	303.22	442.92	1428.76	1223.90	405.75	590.34	803.48	656.69	209.38	479.96	715.96	351.48	443.55	419.62	619.88	2064.24	5784.84
133			19165.38	96184.35	32227.83	21413.50	13111.95	7376.15	5675.06	8058.77	20454.59	10327.22	8199.59	8988.06	9245.57	4179.73	3591.05	3752.77	4818.66	6089.03	2715.65	3315.77	3014.43	6916.84	4179.33	2523.38	3431.93	1404.24	1325.78	2410.53	3224.51	4619.17	4165.11	3893.56	1436.05	636.25	1377.36	2039.04	1736.87	1907.64	1231.59	1477.27	694.08	497.27	690.69	961.92	405.00	357.64	1041.73
134			17065.16	26996.99	26075.20	27489.09	33106.11	10056.18	6352.64	5183.50	4170.84	7326.58	10290.60	5034.66	5570.93	5532.62	3600.16	5727.96	4111.72	1899.35	2871.86	2409.30	2096.32	3267.05	3938.69	3486.68	3031.71	1940.79	721.52	1462.99	2383.78	1406.55	1584.76	1975.23	1628.98	1077.19	1148.18	1346.45	1532.89	1084.44	544.20	1002.46	852.31	646.29	647.77	798.99	386.04	186.36	212.65
135			2961.78	22560.59	3191.09	2705.08	3357.78	2538.10	3742.31	1625.88	3091.70	4535.83	2019.17	1907.22	3949.68	3591.42	1858.33	2774.65	4007.54	2886.35	4128.35	3146.24	1717.59	1628.43	1552.60	2146.48	3812.52	3123.78	2637.80	1752.69	2139.15	1003.94	1524.60	1332.43	1125.24	1957.56	2384.64	1684.58	1207.16	1217.60	789.77	1020.97	1217.25	1640.01	567.64	563.73	833.22	992.46	684.05
136			3246.48	11872.98	2361.33	1796.08	2788.49	783.67	1335.12	1351.69	2531.29	1341.54	621.38	492.45	507.20	604.26	755.98	585.07	646.70	663.47	749.25	619.67	750.40	1190.66	1476.54	582.11	891.50	394.35	264.98	716.15	955.05	972.68	1410.62	879.84	747.52	649.81	935.22	1434.47	1170.31	930.44	1137.97	1245.26	947.02	957.22	703.84	664.40	780.86	377.42	330.43
137			5430.76	17515.90	3888.75	3397.84	2756.69	2428.64	2906.16	2180.91	3868.21	3925.84	6377.53	3138.71	2976.99	1424.46	1326.43	2631.71	1964.23	2140.85	3604.16	4041.25	2176.45	1983.72	2649.65	1432.00	2845.60	2654.52	1401.07	2792.67	2036.60	1441.07	1024.99	1696.58	1899.17	2920.02	1651.11	2555.09	2162.96	1350.54	1240.26	828.24	714.77	1054.90	803.77	688.02	531.10	442.52	561.48
138			3199.67	20006.80	7053.42	10432.07	6026.58	5066.58	4123.57	3050.47	3039.34	4827.00	5809.20	3042.31	4707.97	4537.05	6692.90	7413.67	4700.27	1298.39	2659.54	2733.90	677.79	1898.75	832.11	869.93	1371.13	1460.76	1196.57	1369.36	1376.38	1024.23	428.80	280.63	423.30	407.73	497.10	483.30	195.93	247.18	420.55	291.73	231.56	173.82	118.26	254.28	205.84	121.30	189.42
139			6483.44	31896.62	2666.71	1793.00	4503.60	3343.62	2893.09	3778.90	4794.35	2547.92	948.64	2192.67	2781.22	3401.88	2493.60	2695.75	1915.08	2565.36	1263.94	1565.83	1982.01	1782.17	989.87	880.93	1682.57	2166.08	1344.32	1384.38	1559.92	1921.04	517.29	551.29	1133.99	1491.23	898.10	473.53	1108.03	1286.83	691.19	668.62	819.88	640.54	709.29	1176.21	1066.84	923.44	697.45
140			6138.70	69577.28	1187.43	1031.62	1684.88	1256.44	1513.28	1124.55	716.10	1021.20	446.14	672.87	914.59	876.96	1411.60	1315.05	687.28	939.61	960.89	913.63	734.86	338.21	1196.11	1203.21	425.61	510.64	460.53	510.78	493.16	931.57	1553.81	902.90	1322.59	1820.13	544.81	212.94	721.78	915.78	864.69	401.80	487.69	659.25	1113.84	1060.74	702.16	1579.33	2842.35
141			5461.87	20016.45	3640.07	1954.95	1140.83	1312.79	1957.28	1704.34	1355.99	1607.85	1123.98	799.18	1850.93	2449.21	916.57	2314.22	3136.47	2672.55	1173.99	656.34	2060.67	1516.99	1738.07	2193.08	1914.22	1194.29	1068.67	596.46	654.10	1383.80	1577.69	1803.36	1405.49	725.69	1133.25	684.90	893.97	1210.77	908.98	1039.64	2893.54	1742.11	2208.71	2343.78	1047.54	328.03	590.87
142			3727.27	36845.85	744.07	467.52	997.70	656.09	368.67	412.07	353.64	345.88	717.35	472.21	411.35	738.18	570.05	570.09	352.27	268.39	342.71	198.91	253.89	384.99	396.26	384.73	233.87	386.60	468.69	298.69	385.57	482.68	441.21	415.13	927.13	520.79	447.38	614.60	701.58	683.01	726.58	575.49	760.32	321.37	356.76	561.98	447.51	195.24	204.80
143			1416.55	55793.46	3484.95	608.71	1137.21	903.06	683.23	391.13	1574.34	978.24	2118.89	544.49	920.55	1356.95	888.89	882.82	2682.16	1250.29	835.42	1310.77	1628.19	909.98	2222.32	954.60	846.05	616.82	880.83	1492.71	1293.09	952.98	582.79	846.67	434.26	1056.32	1563.00	1364.85	798.22	1034.97	1218.52	549.32	408.77	618.15	568.73	627.68	710.46	471.74	942.64
144			5658.67	175624.87	4986.19	1916.37	1377.74	4422.68	2098.14	4031.01	3989.16	2670.81	575.06	2500.39	4137.25	2481.51	2438.31	3429.94	4339.73	6090.58	2322.36	2540.78	3203.63	2732.71	2082.34	2133.51	2262.83	2981.47	1528.86	3515.34	6677.20	4759.56	3250.26	4241.99	2864.88	2987.77	2298.16	1484.65	4322.81	4164.94	2989.86	2943.48	1852.94	2165.05	2596.40	3218.36	934.50	1068.22	1054.26
145			6939.68	37260.21	3641.84	3814.02	3245.02	2819.00	2858.73	2224.16	1637.61	1768.42	4127.06	1555.86	1756.64	522.46	900.01	3648.14	2647.10	1970.04	2737.09	5633.05	3816.75	2395.11	2345.94	3182.93	2874.80	2220.02	1976.98	1404.20	932.44	1597.55	3439.11	2546.03	2103.27	2063.28	1318.12	1220.27	481.43	465.41	856.24	684.27	1335.51	1405.32	1025.11	696.12	1064.98	1416.02	763.69
146			7327.40	119586.20	2986.65	2182.37	3654.85	3942.49	4530.50	3234.29	2410.41	2744.41	3078.90	3498.25	2330.04	1733.59	4494.01	4040.80	2632.70	2665.07	7616.34	6028.00	2149.95	2941.46	5504.79	6091.76	4539.41	1996.28	3345.12	1573.93	2819.76	1163.05	2188.55	2744.06	2234.52	3824.73	4373.65	2366.63	3462.32	2329.89	3194.25	1620.02	2226.52	2131.36	1980.33	1293.41	1332.63	2785.37	4186.28
147			4987.65	31393.88	7834.14	4909.59	1538.04	2789.43	2387.82	2477.42	3653.93	942.01	1613.89	3316.02	6043.54	2747.12	5302.41	4305.66	1475.74	2809.10	2554.77	4621.72	2871.36	3441.44	4741.68	3742.87	8312.81	5101.76	3786.24	3158.21	4998.26	4308.60	4809.45	3974.83	3877.07	3690.44	2490.05	3397.50	3591.70	1500.49	2018.31	2234.21	2169.10	1908.57	2649.84	2140.58	1907.25	2833.44	1174.25
148			3781.04	119764.16	6607.56	2795.47	3533.93	2090.51	2236.63	2561.79	1253.42	615.95	1558.56	2302.76	3389.69	2187.14	2524.97	2674.88	1695.97	3287.84	2180.32	2424.82	2396.31	3477.55	2769.18	2825.72	2779.16	5926.06	3695.04	4606.25	2485.47	1288.22	3153.69	4091.14	3938.70	5149.21	3273.42	2059.24	1718.98	2499.80	2090.95	949.35	1821.43	2015.31	1446.40	2278.12	1733.55	2273.47	2081.28
149			6649.73	34344.12	956.47	1564.02	1333.91	2359.05	861.36	944.50	1336.77	1535.73	1345.84	873.22	987.83	2033.87	1959.19	2627.81	2582.25	1640.66	1667.40	1289.46	1632.46	1887.12	3819.58	2396.29	637.14	489.01	650.91	938.36	1607.59	2303.09	1244.25	1555.70	1117.48	1909.48	2414.71	2772.20	1942.30	1343.52	917.42	522.53	733.33	1934.98	1038.61	1064.03	1986.49	2378.68	3236.55
150			2467.86	45065.67	6246.20	6549.72	7984.32	6700.31	5980.09	4619.07	3137.82	2934.93	2757.22	3101.11	3666.52	3126.44	9187.94	7750.22	8493.73	6493.06	8315.96	7077.20	5411.20	5042.04	3467.44	4129.97	3537.29	1803.99	2931.07	2644.58	2365.36	1896.25	2239.16	4461.16	2890.35	1716.71	5670.30	4260.97	5848.03	5247.23	3376.52	3673.73	1294.85	1227.10	1295.71	1801.34	1931.06	956.51	1664.82
151			4533.88	115733.78	2626.55	1749.64	803.25	1732.29	2929.66	2668.64	2107.40	1358.35	2104.44	2433.22	1762.19	2108.68	1923.83	2738.37	3824.54	3615.64	3151.31	4101.00	1463.55	2607.62	2610.32	1952.40	2166.77	2499.87	2661.12	2844.80	2302.54	3087.30	2268.27	1784.38	1646.75	2591.58	1879.60	1231.31	951.96	736.72	1619.10	2823.93	1344.94	1889.55	2214.14	2391.21	1623.51	1917.95	1943.93
152			6731.54	30684.38	2905.66	1809.75	2820.79	1411.02	920.76	4770.98	7270.10	2864.86	4125.88	3590.58	3023.08	3934.22	2438.34	2359.88	2634.70	4194.11	3490.22	3766.24	5159.22	4976.39	3576.95	2604.09	2815.53	3904.78	2891.96	1078.25	2227.35	3439.30	2531.37	2778.14	2556.69	5595.41	6359.13	3909.31	4027.75	3505.09	2933.07	2055.84	1066.50	1976.59	3210.43	1328.75	1209.29	1563.31	2061.81
153			6662.99	13807.03	2381.16	2927.33	3151.05	2254.28	2962.76	2580.30	1965.89	2077.21	2810.63	2105.04	1947.51	1867.47	1104.18	950.03	1606.76	1542.70	952.43	646.76	1006.12	914.44	832.72	1055.59	1054.11	930.59	959.97	1461.95	997.02	1256.59	1039.40	404.40	980.63	1062.57	960.72	875.60	1080.03	2307.97	1435.59	937.78	968.79	1100.23	1015.51	600.49	1108.05	1280.61	957.73
154			3789.42	9177.51	2233.61	2014.23	3432.22	2917.64	1780.76	1815.92	1512.33	1849.70	3001.43	2446.67	2120.71	2973.41	2409.69	2592.82	1903.69	2186.80	2647.08	2204.45	2840.59	2007.24	1784.59	2280.76	1972.95	1969.13	2272.64	2093.45	1526.42	1817.81	1735.09	1203.95	1931.78	2604.63	2618.44	1613.32	1474.75	1648.74	2213.45	1651.85	1553.51	1473.28	787.36	1836.52	1592.24	824.12	1267.80
155			6008.34	39694.58	3479.03	3066.84	2215.38	1632.19	2335.89	4683.48	2178.31	2294.32	2846.10	718.41	1454.08	1444.58	1345.08	1709.28	1123.35	1671.63	1076.81	1518.74	1382.92	1219.91	1165.02	1307.34	850.95	479.42	1130.69	1012.14	1225.75	1374.14	577.04	720.26	476.62	718.66	604.25	454.33	397.74	374.33	270.20	259.37	364.23	260.60	264.71	441.11	216.92	332.29	620.25
156			2682.28	50579.43	3771.70	2254.73	3400.61	4865.30	4933.67	2625.62	1104.45	6835.74	7712.51	5017.37	4277.93	5864.90	6556.47	3962.37	8078.40	5328.75	3058.67	2334.19	3366.77	3051.61	3271.43	2657.44	1879.33	2155.06	2215.47	1934.23	3851.42	1888.09	1726.55	1231.29	1691.55	3207.64	1830.63	2963.34	1717.09	1366.42	999.22	798.42	1191.86	1484.74	1051.05	981.70	1265.52	523.29	955.04
157			12887.01	66391.58	16335.82	16257.93	13324.23	7544.58	9888.45	14402.89	12602.93	5291.44	3665.28	10261.15	11656.87	4294.06	4383.39	5701.09	2427.51	4486.99	5411.87	4763.34	1493.61	4675.93	9689.44	8326.93	8162.05	2931.57	1311.30	1726.89	3734.11	1510.92	1940.47	3496.78	2624.12	1101.68	1180.57	884.89	400.44	487.01	847.97	656.06	268.17	340.18	400.86	381.31	313.79	243.55	257.59
158			8212.00	42204.56	28153.30	46411.49	18204.10	10792.61	12616.98	17211.50	23335.93	16422.17	12105.73	12078.66	12667.50	11898.03	10647.13	5827.21	5969.53	13772.07	12589.12	11335.15	11019.85	8304.94	6071.67	7184.74	7720.08	7831.45	4070.16	5036.22	4408.05	7346.09	3633.13	2916.33	3418.32	2966.48	2895.93	2990.70	1400.00	1179.93	1198.54	1046.94	1450.72	1509.41	2160.56	2170.45	2451.47	2084.37	1328.20
159			5830.82	24320.77	4984.96	4109.21	6361.31	3118.67	4969.57	5876.49	5651.91	4698.69	8067.89	4545.74	3001.07	3550.05	4522.33	2624.28	1669.79	1798.94	2108.53	1611.41	2649.79	4856.89	3143.46	3195.75	3748.63	2173.61	2076.22	1313.80	1177.20	1411.40	2077.31	3052.46	1655.76	1889.15	1257.58	652.49	988.53	1480.39	1756.16	1589.90	1001.05	543.49	368.63	676.47	5324.85	8896.41	9615.45
160			9750.78	45849.53	2746.23	4396.60	5548.52	5035.86	5641.14	2843.14	3594.76	2046.84	815.70	2655.75	10748.91	8346.40	2175.72	1750.43	1809.15	2335.78	1672.15	2763.37	7270.46	2958.25	3786.87	1543.50	1641.08	1679.91	1626.71	4830.97	3754.61	1279.49	1666.62	1148.25	1089.30	2449.05	3636.27	2342.04	1851.27	679.63	1106.17	2310.67	1769.13	691.19	504.30	592.92	1505.37	1898.27	918.50
161			7353.13	15341.54	2618.91	2211.53	1797.17	2059.98	2623.05	4552.39	4855.94	2401.51	2883.48	2839.66	2232.20	816.88	764.66	2892.15	4934.15	2138.19	2056.26	1986.40	2730.54	1154.94	695.91	1208.85	1261.66	1983.73	1098.99	620.55	460.46	1308.13	1293.50	582.72	1107.16	1342.50	579.84	357.59	491.46	1128.89	600.61	596.90	859.89	980.68	523.99	232.49	355.20	362.34	452.95
162			8496.60	31248.98	15523.58	16329.45	15903.29	11559.75	9915.84	5472.34	11560.18	15655.50	13010.91	13872.42	8309.02	4876.68	4924.29	7898.63	9861.35	6553.52	6626.68	4744.42	4856.47	5918.79	13479.12	11848.25	5006.18	5312.48	4519.69	3427.08	6117.80	7723.80	5683.46	4173.94	4887.61	2463.66	2352.50	2775.69	1290.49	1819.51	1295.67	2374.75	2143.33	1863.12	1122.84	391.57	1100.77	1250.15	1646.64
163			5830.47	35704.43	7976.56	4063.47	5061.61	11920.10	6495.92	4548.38	4218.59	4518.48	5764.02	7217.44	3834.69	3086.93	6463.09	6872.37	3220.31	3361.64	3594.29	4449.54	2616.01	1592.10	3749.44	3724.74	4351.34	1992.02	1257.74	2324.83	1894.54	1106.65	1693.77	965.52	1475.88	2410.85	1408.27	810.97	482.63	2055.94	2361.23	1087.25	822.26	1333.07	1263.70	1784.69	1477.63	883.77	771.35
164			2103.79	41008.46	4315.62	1520.93	1415.13	1805.85	3022.82	1769.80	2393.63	2927.38	1190.86	558.92	829.03	948.87	407.60	639.91	705.32	1006.15	873.04	685.50	770.36	529.47	1133.86	1522.77	1070.00	1068.46	1121.72	958.53	925.56	1539.50	1868.96	857.83	831.35	1250.71	847.63	826.61	1589.42	942.26	790.46	505.78	947.91	1489.51	945.60	1151.91	616.16	494.89	656.47
165			6801.91	12188.49	3384.10	3514.93	3568.59	2705.71	4973.24	5109.99	2035.16	2166.93	2643.61	1684.35	1125.76	1281.13	2107.07	1139.87	1296.42	1789.57	904.41	1169.44	1102.59	1463.96	1326.82	1322.81	1209.59	1980.92	1330.70	866.23	2283.97	1643.68	865.53	1809.90	726.81	737.54	1105.95	454.30	671.42	471.47	682.75	542.06	755.04	247.23	235.32	323.03	502.73	550.29	365.81
166			11634.96	40197.10	38593.32	31136.29	38199.37	22471.05	16831.59	20305.00	19843.34	16404.33	6792.30	6681.26	11140.19	11392.77	18340.31	15430.43	3895.91	10832.95	15039.16	18569.58	18046.88	16134.79	12312.05	12158.57	10694.32	10925.10	9088.88	7009.99	4180.25	4741.89	5832.86	6421.90	6266.48	4789.29	7545.85	4073.84	3260.37	1835.50	3666.20	2759.38	3460.08	2864.46	2091.39	2421.30	6947.49	5713.47	2500.59
167			10474.71	20859.74	5368.19	2909.74	2335.68	3774.85	5438.99	3889.52	2631.19	3990.11	5912.99	3255.66	2604.93	1576.88	1687.21	1806.23	1248.20	1336.19	1402.36	1680.48	2391.90	1815.37	1353.26	2623.27	3180.21	2256.42	1440.65	1132.24	1476.12	1997.85	917.11	646.53	1052.64	550.58	249.59	523.85	610.31	437.83	722.00	747.77	372.97	187.17	501.60	283.36	361.07	251.10	236.10
168			6886.10	24043.63	2054.08	1170.86	2309.64	3603.10	2509.54	3517.08	4849.86	3244.69	1847.09	1122.49	4199.33	5865.34	2854.62	2597.97	2002.71	1637.25	1333.85	2047.18	1469.14	1142.84	3928.38	4398.52	1251.17	1990.56	2498.74	2542.74	1675.38	1020.19	1356.57	1518.90	943.03	1232.49	1130.95	1035.06	1195.11	1306.82	688.63	690.03	778.74	1334.93	2029.56	2115.09	1038.50	524.65	589.94
169			3102.71	6843.51	832.38	1514.47	1860.53	1248.70	1531.06	1151.98	914.65	921.20	866.49	478.79	726.76	627.26	500.88	378.18	347.87	528.39	613.52	408.69	453.69	480.52	1314.23	1406.86	1072.82	405.64	369.54	531.53	1176.63	748.26	530.47	853.65	796.30	699.65	485.42	307.87	287.50	404.25	569.88	744.85	480.32	264.20	221.35	400.05	489.96	653.09	409.27
170			5209.86	11704.61	6476.29	9169.48	9332.19	11315.04	10574.44	8962.90	7578.99	12579.46	16717.78	6654.87	4861.57	6473.59	4457.23	10270.40	13263.69	10663.56	9933.78	16865.21	16350.14	8928.01	6496.13	13877.12	6055.59	5180.58	5504.89	2100.35	5834.63	8754.26	7681.12	8174.13	8405.31	6965.96	5505.11	2603.54	3459.18	4948.43	3948.94	3795.19	3766.38	4508.27	4335.60	3227.54	2322.47	4296.44	10065.94
171			10262.16	34566.22	16760.41	24308.30	24738.76	31033.29	32424.47	13068.16	8766.91	10933.21	7820.88	10769.85	13497.98	21004.08	17350.16	14957.66	6027.39	11158.13	13155.70	8365.07	9547.25	4659.38	5995.73	7147.08	8788.83	8281.97	7810.30	3609.27	3600.35	4607.79	6258.09	7062.50	4655.34	5700.25	15648.79	11449.29	4304.20	3115.00	3598.80	3650.33	4116.11	5869.32	3633.75	5130.06	3499.28	1698.25	2911.49
172			5373.62	15631.54	1515.72	3382.87	3716.04	2966.63	2085.88	1589.53	2511.83	2108.45	1405.56	2770.66	2254.40	1281.85	1588.62	1443.30	2440.86	2276.50	2768.26	2090.07	1450.89	6474.17	5085.24	2049.07	1604.26	2202.06	5314.10	3271.13	3900.94	5236.63	3950.95	3108.60	2671.29	3252.91	4596.10	1991.29	1910.80	4519.33	3879.46	2685.55	2815.45	3843.41	4668.73	5120.11	3105.62	1149.84	3349.58
173			5303.80	13853.32	3593.88	833.60	492.77	694.31	837.83	645.36	441.21	313.77	483.16	619.53	810.18	782.17	843.07	377.72	591.31	815.53	1036.89	576.43	762.96	1161.87	1109.06	1069.66	893.70	1065.45	956.10	762.95	683.93	852.64	694.90	723.59	825.25	739.39	795.44	1213.39	1066.07	537.93	813.23	1666.79	1066.11	790.59	474.80	753.72	710.35	680.54	647.81
174			9846.93	29246.39	15891.64	10345.36	17821.24	16310.24	5757.02	7126.51	11167.81	7992.27	9641.80	11326.73	17486.41	6983.28	3087.82	9082.67	6717.81	5727.27	7341.19	7152.29	6424.16	6918.37	4443.36	7277.83	6712.85	6435.81	7338.67	6396.01	3252.30	3064.06	3094.69	4474.99	4506.44	3233.93	3100.93	5398.26	5770.59	4276.43	2704.44	2619.67	2184.53	1447.67	2627.26	2261.98	1155.18	1444.89	1599.62
175			3610.23	16591.43	11211.49	7459.98	2254.70	6183.54	2927.72	2020.71	4616.89	3705.03	3348.51	2581.42	2178.05	2825.52	1840.19	725.45	2431.54	1716.68	2167.99	1848.26	2364.10	5031.80	1099.64	1764.07	3015.05	2292.50	1409.09	399.48	662.95	1196.19	696.04	1770.42	1419.33	423.97	756.07	1397.32	836.72	453.75	391.17	318.45	237.96	430.38	363.66	219.78	338.89	469.00	262.19
176			33232.37	80980.14	53446.03	52152.17	50641.03	60952.60	22945.09	10820.35	27358.65	38152.30	26924.03	22119.51	18741.32	32390.77	32500.62	14310.01	36224.35	51980.07	18925.08	10767.96	8019.18	7290.91	10661.06	9522.19	10612.54	13470.58	13171.10	11447.17	6107.53	10384.91	10738.55	11372.58	5856.68	2753.75	5446.48	6461.39	9726.72	4523.58	2980.46	4542.50	5195.22	8178.97	5862.26	3325.57	4153.72	3536.12	3614.36
177			4646.17	25369.32	8220.84	3189.63	8778.99	11668.75	9653.12	6816.92	2502.90	2378.74	3624.57	4569.90	7397.24	5067.01	4015.93	2986.73	4268.81	1318.97	3086.80	3972.67	2740.96	2852.62	3259.76	1701.38	3404.77	5900.11	3297.84	1802.54	2112.66	2448.15	3048.57	2363.13	3336.62	2007.15	1329.70	1160.18	2079.70	2103.28	1653.91	1138.96	1308.79	891.74	2277.85	6601.99	6358.61	2443.84	1359.73
178			7013.53	27401.54	18146.44	13788.43	11769.34	9376.68	2813.56	3706.80	2563.37	12062.00	5270.11	10075.75	2656.54	1638.97	8919.52	8289.17	12369.89	8940.81	10714.02	6255.65	3833.52	5552.62	4531.54	6169.24	11319.11	9888.08	3267.89	5395.03	5445.28	2946.41	7624.08	5776.95	3047.61	2564.23	2991.56	6298.70	3507.61	2195.67	1382.73	1203.61	2101.72	4766.18	2213.70	1220.26	740.87	849.10	1509.01
179			4187.49	11298.09	2022.39	4016.42	3844.04	5076.07	5749.27	3691.99	3746.99	3463.40	3449.93	2710.45	2257.68	1420.95	1634.66	1994.12	2703.40	2679.72	1732.27	1827.62	2415.99	2730.76	1050.74	1608.34	3245.67	2312.84	1326.59	3295.03	3918.05	1294.57	1635.51	1103.44	1879.08	1533.38	1132.45	1082.51	1126.74	2030.04	1756.44	1920.20	997.68	638.22	527.89	1356.67	1595.41	1606.59	1705.93
180			16109.26	94927.63	23754.54	15749.64	14577.27	15377.43	20880.58	25645.68	19747.10	10614.02	10245.39	12609.43	10259.61	16396.67	9906.85	9931.40	8234.10	12475.52	8379.37	2928.09	6861.42	9235.58	5841.40	6264.47	9013.56	2247.53	2057.18	2191.69	4515.84	4696.99	5612.72	12092.85	3985.46	1986.13	3633.73	2480.50	5914.52	5265.85	3892.45	2743.00	5363.60	4990.06	4278.99	4664.00	4040.68	8164.26	4427.89
181			17483.74	55499.11	54092.27	52126.15	44171.13	66410.27	48226.46	23104.35	18139.75	21690.07	10916.54	16086.52	14903.41	10696.88	19425.83	5942.35	23758.01	27675.01	26565.22	21059.92	19930.75	21354.23	12265.33	12979.46	13248.02	14459.74	20403.73	14502.32	8971.50	10957.98	12181.41	6757.55	3695.05	6642.82	7344.81	7749.36	5379.06	10586.86	7894.89	3358.39	5237.39	2047.42	3369.21	2468.69	2338.62	3415.41	2509.66
182			12258.31	29305.54	20461.09	12800.39	14641.66	12174.97	5896.46	11903.17	13486.79	4354.34	9410.10	8042.64	3391.19	5104.36	10608.40	10050.57	7719.72	6456.15	8304.41	7214.61	8430.97	7756.70	13544.19	8112.04	5521.95	3406.28	4712.75	10170.41	6472.79	3958.66	1348.41	2947.36	4363.64	2727.93	4509.49	3915.70	1843.36	2561.21	2173.88	3824.91	4776.46	1297.29	1759.23	2575.24	3161.31	2780.29	3105.30
183			14056.27	28836.91	20674.31	18635.21	13778.57	8561.18	15793.09	18424.10	8647.10	9625.17	23622.55	20427.65	22965.80	16698.91	16136.79	7279.07	12344.48	20777.32	19131.23	5506.88	6017.65	7648.18	9936.48	9951.91	7623.87	4271.19	6511.52	15205.72	13654.32	10940.53	8074.56	5973.85	9744.11	9741.02	5574.15	6875.47	7426.03	6535.87	5600.68	6025.35	6928.94	5451.80	7469.32	10080.12	7125.18	5968.99	2947.21
184			17041.48	59645.98	48153.35	50143.37	54030.71	40463.73	42008.90	36642.91	18978.61	15555.06	28122.37	33499.78	36075.51	37390.07	33870.66	26241.16	33554.79	33046.64	30278.55	6472.86	6682.41	10203.51	7752.60	9223.66	20187.07	16135.34	10699.82	12912.83	12910.72	10084.22	14445.66	7408.04	5771.75	8151.32	12041.05	11254.33	8056.21	6207.52	7401.96	3583.13	5017.59	6056.69	3307.75	2435.27	1673.37	2184.84	2368.05
185			20260.92	34371.00	5774.57	8058.75	15927.71	16162.39	20227.28	8041.06	5895.86	8915.44	7558.43	11497.45	6383.25	9117.93	8103.92	13084.98	10113.44	4365.08	4611.55	4235.35	6410.24	9274.45	9014.11	6534.48	4047.92	3466.05	4215.24	4891.51	2776.71	1421.10	1508.09	1796.05	2697.06	3334.09	2052.50	1863.52	2022.32	2632.09	3434.10	4391.73	3563.46	873.97	1434.42	696.93	1128.26	747.90	926.28
186			9579.54	17415.75	8387.51	7225.48	2401.10	5926.43	5008.37	2670.37	4077.53	2089.71	3227.51	2734.76	6309.81	3389.75	1490.39	2767.31	3439.20	3737.84	4274.49	2461.44	3621.55	8432.53	6273.05	6125.64	6655.04	3375.74	3982.24	6038.50	4799.36	2641.88	3966.32	7806.00	5704.80	4257.00	3098.67	2428.06	2369.69	1789.95	2584.03	4545.09	2826.92	3488.60	3734.27	2949.13	2014.98	2687.06	2107.81
187			6366.34	7761.82	2677.55	1371.67	2527.09	1768.40	1218.00	1071.14	1580.32	4693.02	2109.83	1289.92	2058.83	2718.31	1351.76	1202.78	2009.78	2159.83	1261.37	1466.78	2220.86	1849.57	1808.44	3518.52	1700.61	1486.43	1205.83	2495.05	2189.65	930.23	1377.08	544.91	1466.50	1886.78	1629.73	869.62	879.21	559.17	1253.78	1526.79	695.18	432.15	250.75	948.24	809.39	875.21	685.53
188			3221.34	26612.56	3339.06	2805.75	4076.90	2568.10	4201.80	1592.78	3032.62	2359.29	1646.48	1720.05	1587.92	1154.98	1750.76	3401.07	5455.77	5803.15	4375.00	3280.03	5252.32	4676.57	1875.00	2856.64	3167.54	4507.83	3507.67	2528.09	2411.28	2667.23	1823.91	1675.87	3285.86	2641.64	699.92	1077.81	913.26	2003.43	995.73	778.23	1076.18	856.53	644.83	381.60	512.23	578.97	630.16
189			16567.17	46422.90	11193.44	3878.10	5960.26	10481.06	9060.13	3696.47	8672.79	9983.44	7549.21	7481.31	3564.45	6131.56	8019.58	7807.52	12791.96	9233.58	7626.06	4790.16	2868.79	1625.38	2839.33	2463.81	5973.11	4274.84	5205.50	3957.38	3642.26	2758.28	3940.88	3060.66	3057.43	1765.12	897.98	2274.01	1999.59	1336.71	602.11	1004.97	1532.64	613.33	694.86	1283.56	1112.85	1065.69	560.56
190			32336.31	47364.26	27667.64	21265.76	34669.58	25754.28	8498.49	12247.30	11114.62	19627.43	20226.86	12461.64	26667.39	21974.99	16108.17	27477.30	24262.55	13216.52	8971.90	18706.63	11658.93	6090.97	10795.48	7164.04	2404.48	4139.90	8379.50	8102.67	3386.72	3241.21	5489.31	7217.32	4199.35	6224.64	4995.90	7804.91	5723.13	3963.38	2566.40	1836.56	2727.42	2160.97	1311.60	1400.81	2324.98	2719.00	2883.76
191			2671.62	9881.58	6017.89	8260.26	7986.64	7188.92	7999.19	5280.39	3523.53	3019.13	3304.01	1824.09	3317.02	2241.77	2629.39	1833.66	4133.40	3316.58	4373.92	2185.89	2858.45	4801.04	4199.28	4331.58	3336.50	3544.39	2122.26	1595.04	2352.22	3288.20	4772.57	812.63	3192.24	2018.24	1898.71	2314.72	2052.97	1768.20	2583.75	2141.84	3654.54	2584.55	1399.67	1053.27	1416.82	1341.42	795.20
192			2388.00	17681.82	7453.77	2162.41	2332.42	1687.13	1817.95	3734.64	2829.24	3961.86	2574.04	1471.86	1237.06	3458.32	5112.06	4189.92	1802.10	2327.95	2845.70	2620.79	962.08	2095.43	2055.39	1218.38	2397.33	2999.39	1799.43	1556.71	2072.92	2529.13	3575.47	2329.10	2243.95	2166.73	2491.98	2022.52	1386.15	1339.45	1154.11	1639.98	1915.94	1438.97	2145.47	787.94	1875.19	2221.74	972.53
193			4043.97	15781.43	2589.35	2714.16	2261.08	1203.93	936.55	1592.88	2796.35	4075.60	1658.35	1334.92	1727.87	3436.25	2651.49	1587.27	2806.91	1177.31	2549.47	3127.49	1642.91	1745.54	3197.12	2551.51	3536.00	2742.95	5591.59	4745.15	2323.33	3075.48	2326.51	1951.69	1874.84	719.75	1500.98	1127.05	874.25	1479.92	1781.30	1714.13	2103.48	1808.16	2648.97	4019.98	3699.21	2445.25	2353.22
194			3454.06	36653.36	6040.06	3658.68	4045.98	2824.63	3086.33	2430.97	1766.61	1578.17	1641.38	1311.28	1090.33	1176.58	983.03	1619.15	2150.10	1686.65	3038.61	3794.02	1932.59	1568.07	1657.26	1340.02	1666.11	1750.05	1215.28	705.65	989.08	693.96	677.83	718.06	955.92	987.17	762.73	701.20	516.09	746.08	1134.10	816.21	709.76	378.67	431.02	302.73	155.11	375.45	516.55
195			4746.70	31805.58	5455.98	2383.35	1552.02	1779.65	1187.85	1520.54	1384.59	1350.46	1287.82	941.24	902.24	1078.83	417.44	776.18	1906.14	1598.13	1606.76	1805.16	1500.74	1007.91	1154.83	965.96	888.26	1095.96	1779.64	1432.78	2114.02	1771.31	1604.29	847.15	1029.37	976.04	1416.05	876.47	752.55	821.12	469.86	552.62	736.90	367.71	488.33	288.56	277.12	195.69	226.35
196			4291.59	10305.97	2084.95	1005.29	1067.36	908.41	323.19	612.05	927.60	537.54	731.29	827.04	1139.07	881.82	1536.97	1105.63	974.07	1557.10	2321.27	1450.75	959.04	924.27	1215.36	627.52	1365.57	1606.86	663.19	903.64	554.78	643.14	2648.89	1902.46	767.38	902.94	525.74	341.25	412.56	360.82	274.82	422.12	365.47	210.87	332.99	665.50	5858.46	5064.22	1500.47
197			3968.58	13666.29	4441.38	3957.82	2198.44	1288.23	2246.14	1226.36	640.91	598.48	468.62	299.75	728.13	1285.40	722.50	269.30	201.97	88.53	178.61	185.38	454.45	522.23	217.13	286.25	447.72	246.36	236.24	241.64	372.30	268.86	356.53	355.94	478.10	307.44	490.50	543.57	450.10	733.35	996.26	483.03	269.26	379.51	551.46	533.96	373.88	267.06	513.64
198			12822.81	42878.58	12316.32	1840.66	1414.14	1088.58	1760.59	5076.56	4249.54	3639.11	1759.53	2124.80	3684.05	3506.24	597.88	765.12	1299.19	1643.95	1619.65	1754.72	1137.60	747.88	963.23	1073.15	430.39	252.84	423.57	743.62	658.51	268.21	575.34	906.48	254.50	572.41	752.71	509.67	532.58	510.89	614.36	241.00	88.43	820.94	601.19	367.90	1291.48	956.31	335.54
199			2498.14	9658.70	1444.48	3490.08	2081.20	4683.88	4054.02	2646.42	2313.33	1481.79	2264.29	2869.52	1207.28	1130.27	856.24	727.48	1308.91	730.38	1467.59	1467.63	426.28	667.90	824.67	1104.23	1453.29	537.90	459.75	365.48	333.91	556.77	398.42	616.54	751.18	376.75	436.17	301.59	409.65	433.71	559.85	194.00	393.03	436.82	361.68	294.91	200.28	278.35	269.69
200			9814.32	36733.81	26929.54	19841.01	15330.14	15341.57	5538.29	4950.08	10958.71	8206.49	10082.69	8377.66	5356.09	8958.16	7654.98	3010.62	8574.49	5477.87	4718.60	5122.54	3595.86	4004.08	3936.32	3206.14	3379.44	3139.80	3266.38	3534.45	2136.55	2868.61	5471.28	8413.98	5266.57	2392.60	1033.79	2194.23	1667.65	3380.31	2564.75	1990.08	1790.10	1343.39	2076.40	6450.24	20509.77	10294.89	2070.79
201			6088.83	27603.18	14386.93	28047.80	18143.10	22559.87	15431.70	8143.75	14137.82	11546.21	12014.10	9596.07	7855.35	9849.95	8993.81	7606.21	11894.33	7177.53	6543.42	4672.52	3943.51	5012.46	5991.75	3791.27	2362.35	2428.12	3637.40	3761.64	3644.62	3325.88	1946.88	2806.46	4963.41	6426.92	4345.85	2611.96	5494.58	4512.60	2655.82	1522.71	1422.01	1021.50	1194.56	1170.94	1208.13	896.81	1175.11
202			2662.44	13236.02	3918.82	1679.47	1695.70	2683.50	1409.70	2123.98	1954.75	583.51	708.06	1904.52	720.05	567.61	739.17	1211.67	2508.88	3576.43	1837.28	1697.61	2340.95	2664.94	1561.90	1640.80	3101.84	3018.01	1253.05	1203.68	1220.49	2578.20	2721.03	1814.69	1300.34	1043.36	2202.66	1548.23	1136.35	1278.42	1315.62	978.49	443.53	729.71	1640.23	1724.41	1179.47	446.39	601.62
203			5024.31	11096.17	2414.29	1663.84	1376.58	1460.93	1037.86	964.29	1426.19	1421.79	700.82	1011.31	722.15	1869.91	1835.59	1484.61	1507.15	1319.87	1629.87	1026.56	1537.77	2063.86	2540.66	1536.98	715.64	1375.38	1769.42	1884.40	1554.50	1415.04	1816.88	979.80	1976.55	914.23	606.08	858.59	1094.01	976.53	470.09	761.48	1062.05	1053.95	3493.46	1189.97	1295.37	902.39	1208.68
204			3295.59	13588.93	8686.17	10605.56	6986.02	6266.74	4777.66	3458.03	5072.96	5777.80	4095.80	3628.44	7383.03	5810.43	3932.10	5069.59	2765.28	3487.69	2620.98	2898.41	1654.49	2807.56	2112.72	2831.47	1482.44	1861.53	2942.89	3496.52	2063.26	2301.51	1504.38	1422.19	1768.02	1543.28	1238.02	1424.37	2373.04	1704.59	862.47	1067.34	1797.89	1049.20	625.29	1358.29	560.34	879.48	964.23
205			12251.09	20806.86	8279.95	11211.95	13074.54	5493.98	5183.10	6598.27	8010.00	5235.96	1656.66	2516.26	6247.50	3348.05	6135.20	6395.43	5617.86	3419.77	2909.71	3362.98	3357.40	2102.73	2767.83	3351.75	3067.41	3596.64	2813.60	1423.01	1764.07	1693.44	587.49	1554.45	1495.99	2042.45	1730.70	1153.83	1507.38	1039.00	740.62	1424.79	1256.15	486.47	744.87	1224.52	1080.18	934.39	1595.06
206			6300.20	4280.06	4897.72	6196.24	5414.00	3182.84	3251.66	2967.69	3291.69	2988.83	2941.73	3737.40	4483.27	7580.81	6095.63	2280.40	1399.97	998.97	1499.59	1983.37	1307.01	3471.28	4150.24	1252.87	1009.26	966.99	2053.39	7261.63	4884.53	1714.24	1834.79	1457.09	1080.34	935.24	1032.71	636.47	764.02	843.67	854.31	1314.19	2172.36	15845.41	14224.67	2300.46	2778.80	1158.52	699.24
207			7148.48	7721.63	9711.05	8548.45	7281.95	7241.66	11568.62	13684.63	6679.58	7701.48	5109.27	2972.22	3953.92	4140.03	7594.16	6124.48	2450.40	2430.65	2237.75	2618.16	1365.33	1384.99	1321.97	1030.66	891.19	1239.70	2024.47	2341.70	2218.53	998.26	765.77	812.69	902.49	907.13	707.74	391.07	611.31	281.40	359.78	320.45	356.59	467.05	490.04	265.08	221.57	282.84	168.12
208			2845.24	8497.51	1253.71	1112.16	359.93	1303.71	822.03	656.34	388.92	228.75	361.47	381.45	577.01	762.22	347.59	830.16	702.73	363.19	482.22	271.93	311.81	220.52	264.60	278.83	356.59	322.83	243.38	456.53	226.77	374.07	348.68	285.41	148.91	209.62	117.18	119.47	163.29	160.95	142.77	104.94	108.92	192.39	211.25	209.38	99.24	210.89	268.54
209			6745.14	7471.35	4064.81	7175.69	3825.44	3096.72	3531.25	4077.03	6073.10	5664.95	4101.43	7746.89	2176.64	2309.46	4060.18	4913.05	3315.86	1360.83	2376.57	863.00	1372.07	2771.16	1144.87	1244.37	1475.07	1099.43	700.12	750.76	776.78	1195.23	2118.42	1849.81	630.70	800.76	396.62	617.62	781.20	1181.34	1042.28	1283.23	1261.05	979.17	897.34	1645.16	4092.46	2242.17	759.41
210			6529.62	15813.91	11884.64	10766.39	6943.86	6249.72	6773.35	8677.36	6547.50	3675.14	6537.13	6696.80	6135.87	6071.63	5303.35	2872.49	2862.03	2308.34	2979.20	3459.09	1682.89	2724.41	1751.29	3072.68	2080.12	1463.08	837.62	1046.04	988.12	727.79	1136.23	966.24	372.53	327.27	480.51	1171.82	1189.25	802.38	337.69	304.01	901.93	932.15	368.90	440.76	561.77	757.83	608.54
211			10239.58	17028.57	3349.32	1071.88	850.74	1182.96	1496.67	651.00	1309.88	945.06	958.02	1128.33	2120.40	1302.12	2132.66	2271.32	1342.24	781.05	724.56	838.85	659.70	781.46	1016.06	529.44	238.15	944.86	1349.98	364.78	576.97	426.77	566.45	625.81	553.94	664.84	225.73	639.90	850.54	1160.21	1144.33	858.01	716.17	570.37	323.33	658.93	325.45	320.42	555.14
212			6520.45	4652.47	3012.10	2487.47	2787.81	3033.66	1958.80	1672.53	2121.51	3707.34	1936.52	1946.28	1932.43	1516.71	1653.45	2092.54	1948.31	1931.30	1303.83	2051.49	2641.80	2232.14	1835.98	1381.59	2988.93	1301.12	1298.72	1671.83	1798.82	2978.98	2022.92	837.89	1096.42	625.61	1241.86	1086.39	592.99	1104.00	1223.26	1399.89	1353.81	811.10	784.27	417.46	555.99	530.14	1155.85
213			6240.26	15075.70	15075.74	7933.02	6113.09	10190.27	5245.18	1962.37	3443.73	4039.70	4193.07	3908.03	3014.64	1308.70	1690.48	4490.09	3185.65	1395.71	1685.77	1414.15	1384.56	1676.92	1562.63	1964.07	1885.96	1297.57	1506.18	2099.65	973.45	1023.32	539.78	702.30	1636.14	1434.26	1247.57	1330.56	1782.11	826.08	1135.36	1319.66	922.84	1242.32	1960.03	2623.37	2114.40	1125.34	935.80
214			3193.36	12690.25	1266.46	957.89	577.93	1252.26	1585.03	1244.65	1873.59	1061.77	765.80	1584.04	1699.78	1127.21	1607.45	1265.62	1569.03	1331.64	1901.92	2385.55	1674.95	980.57	910.50	1576.09	818.60	761.40	1924.26	1668.84	1969.70	875.67	1511.55	1142.62	1413.35	2152.88	1073.27	1952.22	1792.81	1384.74	1381.46	1160.62	744.58	882.48	1043.57	690.58	553.17	840.77	702.14
215			16293.72	24818.35	6929.33	4583.63	5408.67	8985.41	8464.56	6746.15	5172.64	8721.78	8038.87	6967.93	6754.74	5885.68	5933.96	5849.04	5835.70	4810.13	3962.65	3701.94	4518.10	2968.49	3356.92	7597.00	4731.94	2922.70	6477.95	6828.24	4667.28	2776.01	2205.33	2975.57	2726.82	2109.90	4256.18	4382.15	3306.15	3226.06	3081.10	2584.54	1504.13	2338.93	784.94	1038.30	2749.20	4422.36	2300.26
216			10065.12	30470.89	18977.38	8349.52	10365.16	8981.04	16671.88	15558.25	8727.43	11371.71	9317.11	2934.20	5005.50	2931.61	9530.47	10163.95	2164.45	5269.71	6671.12	2548.04	3295.16	4379.26	3811.99	1806.08	2995.48	2519.40	3773.04	6496.77	6560.75	3666.28	5571.40	6147.89	3585.11	3363.04	2728.43	3045.11	4365.46	4159.25	3360.95	8321.65	4206.71	5389.30	6674.73	5042.58	11054.74	5600.76	1733.53
217			7809.17	13508.01	994.78	1774.98	5431.85	3511.92	2638.19	2120.97	3255.77	2414.71	3260.72	2795.94	2030.44	916.33	2082.67	2384.37	2803.13	2285.71	3990.91	3721.27	1682.50	2660.55	1603.50	1555.77	3686.14	1504.15	824.08	1354.32	1336.59	1980.39	1674.13	2085.89	2059.37	2145.21	2057.43	2933.16	2044.03	2150.36	3117.42	2337.86	1992.35	2215.57	1272.05	867.51	822.43	1289.84	1116.37
218			11510.67	12965.88	3371.07	1732.28	2764.37	1383.20	476.83	1183.58	669.89	663.29	1050.69	1364.70	698.60	913.67	582.49	604.01	995.64	897.23	901.96	763.27	539.69	578.51	1019.49	1070.86	1393.94	990.61	558.39	702.02	1288.65	1138.10	1120.46	1294.24	794.25	455.36	208.01	1508.50	2119.55	1119.28	1010.44	1376.39	1332.91	1060.87	1847.67	1019.25	411.38	1094.94	1216.81
219			20783.62	42225.16	33491.25	18714.28	26338.27	14902.33	15050.10	13640.74	21632.13	13127.74	8949.14	10300.31	9982.67	10521.75	13505.78	16330.48	12901.03	8073.90	5821.89	6086.74	13810.17	7633.82	8422.19	8799.49	8514.99	4800.33	6474.11	7575.52	7659.44	7515.67	3567.29	1104.93	2621.96	2037.84	3696.98	4488.06	5627.82	3130.27	1509.65	1554.24	2906.50	1368.97	1032.30	1588.53	3289.98	4447.01	1716.64
220			16142.88	26340.15	7480.47	7193.03	4915.78	3178.88	3806.41	4969.31	3479.57	10395.70	10257.93	4115.90	3128.45	5439.10	4465.79	5457.94	8899.12	9676.34	3680.00	3112.05	2747.78	7936.58	7422.17	5510.11	6077.61	5094.77	3754.44	4853.46	4638.77	4016.81	2919.17	4224.89	6805.76	2237.26	2054.90	1478.16	1286.60	2222.50	2180.43	1154.02	1153.44	993.82	1850.31	4435.09	2717.97	1370.34	610.41
221			8317.79	33675.93	7980.83	5764.09	8374.66	9337.53	16859.00	12479.86	11694.52	10053.78	7032.36	12740.84	6218.16	4813.86	4418.92	7918.50	7905.33	4357.96	6221.77	8439.77	9874.45	5194.63	10719.46	9498.71	4648.31	2338.66	4449.18	6361.29	6470.96	4817.27	3089.06	3881.94	5629.73	4462.42	1172.99	1310.93	2252.82	1884.76	2375.50	2509.66	1358.79	397.72	1715.18	2028.93	1143.01	645.40	967.88
222			11128.23	20955.61	11430.61	4145.30	3914.10	3736.38	3138.33	2934.80	2999.76	1967.19	2664.91	2467.93	2799.27	1887.12	2944.98	2130.18	1384.02	2181.63	1311.60	1484.59	1844.18	2156.62	3126.95	2109.54	1252.40	820.72	866.80	1819.68	1902.41	2586.52	2056.29	2163.93	894.49	1602.16	999.70	1524.09	1705.04	1346.78	1070.13	1224.01	1163.39	774.27	1260.06	932.32	810.12	816.31	479.96
223			7738.47	16377.75	16525.27	10677.05	10849.04	9270.43	8093.91	4593.92	4214.84	4583.90	4060.58	5283.29	4015.76	4175.31	4870.15	8196.20	6281.45	1999.88	3491.31	4423.73	6694.97	5547.03	6135.19	2273.31	1474.82	4795.96	3511.03	3080.00	4855.84	5071.81	3275.57	2307.39	1157.48	1055.88	1591.19	1549.12	1367.95	1436.69	1534.27	1738.43	886.97	1735.90	1710.05	2025.37	2420.70	1207.00	1336.84
224			4261.78	21658.29	7595.97	4536.22	4232.75	2457.15	4351.53	4284.81	2454.97	4896.67	3809.89	2339.64	2894.01	4014.41	3102.52	1670.92	3161.38	3831.89	4214.61	2853.80	2414.82	1433.38	599.20	1325.34	2191.07	2385.57	3357.31	3207.40	1836.05	3108.75	2853.15	963.88	1213.27	1645.95	1966.21	1850.57	1230.93	674.02	1362.96	738.53	1171.60	1356.89	1073.46	549.78	668.27	675.16	557.93
225			5648.13	19968.73	10798.88	8473.12	22761.95	20078.96	9336.73	11466.97	4840.86	4825.15	9366.19	8019.39	8255.31	6404.11	4260.27	1930.82	4360.38	5657.67	7228.08	4725.49	4670.13	5072.15	2770.08	1742.69	1945.10	1964.00	2261.09	2926.25	3810.82	1829.33	2462.39	3929.66	1518.62	1714.44	3341.81	2240.71	2315.01	2078.66	1908.93	1461.31	1324.08	1317.39	1408.07	1742.70	1164.59	912.83	1176.75
226			10601.51	14878.42	5317.97	8080.87	8251.59	3874.22	3499.74	5591.52	5860.28	6268.71	4581.36	3233.69	3766.74	7886.52	3640.52	3241.72	4256.04	2935.94	890.91	752.31	2489.51	3220.90	5237.39	3812.66	2153.81	1344.72	1644.95	1551.05	889.97	1332.60	1108.55	864.00	589.23	727.87	727.01	902.00	1342.66	1353.05	727.60	338.91	1000.80	1138.53	1228.42	2555.92	2178.17	788.76	734.09
227			5948.59	8088.85	3172.32	2392.79	1339.22	708.33	519.19	428.99	836.34	988.62	492.28	341.67	391.63	440.07	784.20	594.90	753.77	326.25	220.87	497.63	435.76	509.94	545.85	380.22	235.21	368.95	400.50	339.37	344.94	545.93	1040.95	734.69	257.86	424.42	312.17	218.08	283.45	233.70	438.85	459.29	416.38	868.71	834.83	1807.38	1152.01	464.84	418.15
228			2597.66	3876.78	2384.45	4212.50	3431.07	1634.04	468.10	1224.37	893.75	1653.87	342.62	1160.82	1515.22	1517.37	1145.11	564.24	798.13	2076.52	1925.55	1598.93	770.72	742.40	1334.49	1232.67	1929.00	1434.46	1136.89	1189.43	607.36	915.25	921.88	1659.23	1374.49	1029.87	501.28	913.64	708.13	1036.42	699.09	758.07	1122.18	1118.27	696.87	689.42	691.96	397.14	693.63
229			3711.58	6556.81	3000.74	4128.36	3247.04	1325.30	1226.94	1308.10	1678.83	1552.32	1720.67	1921.17	1510.94	1043.00	1105.67	2003.11	1531.71	590.67	1037.33	681.39	477.61	435.86	354.54	582.56	502.26	497.84	369.66	235.27	154.22	167.52	183.65	240.48	271.96	346.17	396.39	167.60	184.58	197.17	128.96	132.09	100.94	116.89	88.08	95.46	87.44	69.61	102.70
230			4930.50	4631.04	2745.21	1398.28	1089.93	556.21	742.58	917.89	1058.36	908.87	347.78	772.39	871.60	488.35	1104.27	1681.42	1304.59	733.60	1159.83	747.37	473.96	761.77	1750.21	676.29	1124.87	956.31	684.40	1639.53	1577.18	3151.53	1807.47	1218.70	853.47	753.50	618.23	353.22	439.97	336.22	612.48	613.71	751.34	2536.57	3821.87	4115.74	3399.96	766.24	763.73
231			4769.20	7759.59	1112.55	2653.77	901.81	1110.84	1604.79	2511.86	2527.41	563.92	1254.67	933.50	684.03	1574.42	2864.64	2668.71	1570.65	1151.75	1187.61	1533.90	1641.02	872.98	823.61	3863.30	3665.49	2624.54	1492.06	1856.97	3034.63	1432.85	1983.58	2190.37	1501.84	1071.22	1351.61	1176.84	949.19	1794.97	1450.82	375.17	712.93	1108.33	937.13	429.91	198.70	210.95	319.59
232			2530.84	8044.66	4132.98	1286.54	3620.97	2773.38	1236.11	509.48	811.07	1273.21	724.78	1119.12	1101.82	1106.87	736.38	664.64	1810.53	629.94	933.74	1442.76	976.67	1110.14	1314.93	1489.62	2042.52	1645.30	728.13	884.46	2161.64	1552.12	916.61	1026.76	849.66	1129.61	1473.51	1393.39	831.29	321.47	524.60	1258.32	1180.50	975.22	761.81	1017.16	1309.13	529.22	556.67
233			12638.86	20650.60	19121.64	22479.75	9761.88	10306.10	13341.40	12877.93	6793.92	5495.78	5996.56	6540.61	8630.92	6975.54	8315.32	7209.67	5104.98	7554.27	8379.01	2897.24	3649.34	3156.21	4963.17	5012.04	2713.35	2434.67	3446.04	5592.84	3158.71	2496.35	1920.71	3115.03	1431.76	788.35	1210.24	2177.67	976.70	1235.42	1998.85	2137.60	1955.84	1052.07	647.61	550.25	596.31	572.76	652.71
234			7009.79	11882.26	4502.18	5872.11	7315.21	3548.84	4487.99	3833.57	6133.78	2775.15	2730.36	2302.05	2794.48	3058.40	3330.41	4642.50	4376.52	4564.97	3339.44	4230.09	3147.87	3909.71	5234.59	2554.94	2199.62	3181.77	3698.24	1553.79	2326.09	1464.65	1200.82	1438.43	1806.61	783.40	1861.04	1424.69	1583.27	1781.78	1456.46	1543.45	1648.99	830.77	3571.37	4702.89	2255.43	1643.97	1866.89
235			23667.22	58295.17	21351.97	16608.15	16144.86	13474.28	6266.49	4392.70	7010.37	8626.42	10254.00	6447.71	8751.58	12258.79	12425.73	7914.80	9544.80	4978.79	7362.10	6544.11	5105.98	2988.14	2197.83	4789.04	6132.73	3468.02	2075.90	2314.18	2021.05	2830.94	1375.88	1887.00	1604.16	982.24	941.69	926.64	2466.50	2634.60	2213.51	1529.63	1303.89	972.31	930.97	790.06	981.83	947.09	459.21
236			9540.27	36216.50	14391.10	14247.15	17348.80	23747.38	10326.44	7738.89	7024.89	8322.71	8436.40	8182.76	5693.76	3982.74	2096.94	3579.34	4735.86	6609.60	8939.56	7801.56	8773.44	6675.27	5237.85	5096.95	3769.05	3245.11	3573.51	2278.53	4230.31	4164.89	4575.48	2490.31	2732.61	3141.55	2035.99	2289.43	755.20	985.96	2627.22	1851.21	1260.58	1040.32	1391.36	1225.05	666.94	876.22	465.49
237			16144.46	35665.78	37915.87	47318.76	31246.72	34662.50	33758.95	13102.52	12636.15	14713.19	10006.26	20038.73	18474.10	18021.35	12500.31	11667.55	6580.92	7890.31	7388.98	9854.77	9069.19	12105.22	9017.35	4572.75	4703.75	5159.52	2945.64	1801.11	5072.15	5934.76	4129.60	2469.57	3107.91	3177.06	2082.97	2619.61	2367.77	1550.29	1557.98	3143.90	2660.91	2125.11	6025.23	10034.81	3588.48	1402.25	973.51
238			13364.35	45775.35	30359.80	10783.34	7872.69	9221.39	6447.45	9444.50	10526.89	9720.52	6365.09	4017.56	7179.26	8680.46	5568.41	6690.90	6709.40	5429.72	6867.48	5710.39	6336.32	3706.68	3178.42	2904.44	1633.86	3278.27	1758.55	1658.00	2559.85	2098.67	1011.19	808.25	1774.22	1459.06	1780.62	1631.45	1362.62	745.85	1280.66	1713.99	2165.13	1238.91	788.27	809.93	490.62	942.77	750.92
239			8244.91	14137.15	16202.05	6953.74	8675.84	7076.14	8919.96	3348.64	2544.53	2377.77	2302.33	4962.18	5717.75	5839.95	4195.94	7025.21	7883.17	5423.73	5101.37	4285.70	4081.32	3248.11	6359.18	6149.24	5907.65	2424.84	1436.59	3934.66	3640.44	1725.64	2033.55	2870.48	2029.96	1258.74	1674.30	1418.79	1572.44	634.57	707.17	1628.26	2828.27	2455.66	1907.24	833.17	532.54	544.31	876.76
240			2595.73	5184.01	2027.77	1426.25	650.38	588.63	764.36	1691.38	1217.54	518.52	660.15	767.25	684.11	555.62	813.94	827.29	1131.93	1114.25	493.83	1082.23	596.03	658.86	1010.45	379.48	786.15	504.19	384.47	274.57	412.29	504.12	373.61	129.56	446.23	472.68	431.15	442.91	192.32	239.88	196.23	273.51	382.10	296.31	494.04	651.35	463.71	288.95	215.44
241			4714.37	16067.80	8413.05	11334.60	6750.50	4550.95	4203.37	5345.88	5517.04	4621.02	3701.81	5308.47	8947.22	5618.29	3385.03	7175.19	6606.88	3629.78	2402.14	3771.94	5006.80	2528.33	2187.51	2481.89	2648.89	3212.33	1912.94	1767.00	1589.20	2503.59	1583.90	3156.48	2040.50	1743.60	1645.83	1764.33	1746.81	1972.33	1832.09	1613.73	1507.08	3566.83	1772.27	917.53	1162.65	2215.50	1125.93
242			5752.39	19646.53	13190.70	13290.25	15162.28	12034.94	5786.42	4806.63	11855.58	12931.63	4918.93	3402.91	7162.70	10395.45	6210.14	8170.53	12328.23	5560.73	7861.15	12423.15	9139.47	5001.50	6927.13	5677.95	5010.21	6050.96	7315.70	4613.40	3167.62	4887.33	4807.41	6598.21	4981.54	4308.72	5443.32	5805.65	4192.32	1467.44	1794.68	1715.88	1448.55	3022.66	1690.46	1675.99	3222.81	1281.60	1938.24
243			13146.22	31042.35	23358.27	14013.14	6519.86	13418.25	12706.29	6351.39	8413.17	10074.39	8597.46	5351.40	8608.48	6629.65	4351.82	5040.87	7523.00	15218.79	3988.49	5278.52	6906.82	7166.20	4341.28	5997.63	7985.74	5981.91	6094.49	3043.13	3798.68	3647.04	6989.20	7664.41	3947.43	2916.28	4307.27	3210.11	2623.52	2636.47	1880.51	3476.13	5261.35	3507.79	3418.47	3945.34	2171.14	2368.59	1595.44
244			11576.56	28065.57	9673.50	11547.57	14419.58	11957.98	14289.41	5311.05	10023.03	4723.68	3823.49	7848.52	9291.99	6622.25	6792.67	9852.43	7498.38	3858.34	4117.18	5029.15	5402.80	8361.20	8130.71	3865.34	5605.58	4248.26	2905.28	7671.91	5171.44	5255.91	5090.01	4263.05	3398.44	2344.55	5576.12	1529.92	1166.33	1943.30	3264.06	2679.93	3790.84	2703.81	2687.30	3864.87	2636.54	1146.68	1706.62
245			1796.99	13331.60	16682.50	8499.40	11706.71	12443.68	13152.17	10285.77	11151.22	9711.50	8425.26	7454.14	11491.46	14708.35	12246.87	16135.22	14387.20	8822.67	12067.19	8592.72	5626.66	9953.07	12808.49	8594.00	2980.06	2749.17	6039.03	4992.25	7882.78	7837.67	6082.54	5743.66	4850.26	3220.58	4489.00	3840.03	2124.68	4066.76	3523.16	2864.03	1900.21	3585.96	2271.23	1200.04	3073.64	3784.91	3086.43
246			5578.03	8180.88	8722.29	7432.59	4699.53	4729.12	6129.15	6504.78	8422.30	4313.82	3809.09	5734.24	7585.32	5885.35	5358.59	3454.72	5025.60	3927.74	2300.97	4006.15	6277.32	2403.83	4171.10	6126.01	3910.40	1359.99	2230.14	2956.02	4178.01	2761.93	2959.21	1990.38	2077.53	1620.12	1203.32	2023.15	3636.64	1771.92	1596.30	1245.15	660.40	1028.08	613.63	1537.44	2177.84	1297.68	365.85
247			3776.87	10078.70	794.15	600.71	335.58	1068.55	767.39	1031.89	1566.06	1610.22	2737.51	2421.87	2008.14	1471.59	1694.63	1194.10	1464.80	1726.52	1833.36	1356.75	1510.47	1806.79	3012.45	1792.00	1796.37	1155.40	1235.63	844.84	651.25	538.14	919.56	1370.98	1362.11	853.06	607.24	643.91	777.98	770.38	536.02	477.87	394.58	1245.78	698.94	871.13	1160.53	494.58	489.73
248			1894.51	6148.66	1107.43	764.66	537.52	999.20	1251.55	1191.28	2178.83	948.68	359.18	445.90	439.40	741.00	600.60	1724.10	1045.95	271.38	292.62	611.16	497.40	340.01	333.24	269.77	179.52	313.26	188.70	485.01	257.13	473.06	254.32	405.83	539.69	934.11	754.22	420.35	215.63	277.19	804.72	774.73	308.64	209.82	299.73	316.32	183.76	127.53	166.85
249			2868.29	10318.69	960.40	451.83	180.09	237.54	344.36	330.93	351.91	162.09	159.88	146.28	140.68	410.51	322.43	200.43	371.68	338.91	258.29	419.49	382.25	212.75	151.80	138.94	235.20	190.80	154.05	185.54	125.93	72.21	50.86	78.41	111.92	88.06	47.54	55.57	124.13	97.43	107.24	100.40	87.96	160.34	198.30	114.28	97.68	173.67	158.07
250			4325.76	2944.93	809.83	644.52	848.18	950.27	324.09	724.93	393.59	649.88	754.96	1158.15	1363.01	1071.26	256.26	340.00	309.63	463.09	266.83	240.37	844.23	725.50	941.90	883.71	418.96	348.93	316.05	228.51	357.19	338.28	289.21	232.18	304.13	457.86	381.98	414.97	273.13	226.67	322.08	322.80	750.69	506.34	404.24	400.14	400.80	246.79	155.34
251			8910.37	19461.30	3874.31	1887.66	1509.95	2445.44	2026.81	2990.77	3312.44	2978.82	1651.11	1447.40	4528.72	5871.47	5001.70	3913.79	2658.63	4227.97	1961.03	1251.62	1967.32	2296.39	2129.22	1378.44	1075.53	1998.70	2708.83	2158.39	5791.77	6467.25	1613.52	1471.23	1305.49	885.70	882.68	1131.66	1104.82	1162.17	961.75	2186.35	4151.64	7802.09	11705.52	7751.72	2823.10	1266.29	1021.96
252			5827.70	13243.21	9880.50	4895.19	4725.67	3619.01	3618.96	3137.79	6000.30	5736.50	3500.17	3090.85	3440.80	1040.79	2006.05	2059.74	1542.67	1965.35	1492.20	1734.59	2404.31	1796.93	2109.69	980.12	1273.74	1109.70	931.27	836.06	613.92	1119.11	1420.38	1097.48	1285.56	400.83	1860.39	1496.96	1093.19	1429.78	698.33	405.18	630.94	988.90	992.19	1089.41	828.39	628.17	1059.66
253			3450.88	4969.24	619.92	1008.34	597.60	260.68	198.65	634.70	684.67	362.37	499.25	936.96	710.08	861.81	917.50	590.08	604.34	475.60	344.98	560.70	721.13	370.14	280.86	440.61	466.65	418.88	508.25	521.15	387.46	338.71	321.59	270.97	283.16	367.49	361.43	316.91	336.73	294.51	305.75	272.94	267.03	221.20	227.91	211.21	231.20	290.36	196.89
254			1652.12	10649.61	502.68	747.43	404.05	408.08	1094.42	611.31	868.99	459.69	253.53	420.39	541.65	469.71	893.33	942.32	521.64	416.24	335.20	416.52	506.28	1152.39	2056.92	829.22	343.76	347.61	397.57	162.48	340.42	1036.95	469.84	207.12	174.26	382.39	366.11	361.11	241.37	217.59	748.10	692.98	436.67	329.97	1491.36	2961.02	858.98	321.77	251.05
255			2129.43	6826.97	319.11	91.20	240.94	542.53	332.75	190.16	273.78	322.74	382.89	272.76	279.34	382.61	334.02	574.68	590.01	395.35	441.92	650.77	269.25	284.13	173.84	312.32	305.81	856.36	962.32	219.53	734.54	307.78	253.22	331.28	314.85	465.32	584.65	264.66	166.59	251.58	219.43	495.00	647.93	686.28	321.27	459.16	389.63	536.72	345.79
256			2985.19	12215.94	956.37	1086.88	1047.02	691.61	842.92	992.85	912.69	894.31	411.64	456.22	472.18	393.97	629.96	1143.76	572.44	800.39	481.13	808.82	819.03	882.56	825.85	637.08	502.74	424.63	606.30	485.53	354.65	541.44	333.02	521.55	319.13	443.51	179.00	298.38	445.42	274.93	248.48	409.30	414.05	286.79	275.46	327.62	228.40	194.96	448.76
257			3515.05	20193.71	1984.97	2072.30	3855.57	2223.58	486.46	1118.08	1608.83	1838.65	1677.76	1452.79	860.71	1237.12	1691.88	1396.62	562.86	954.73	766.90	805.84	595.84	165.39	531.69	635.52	336.63	390.59	461.76	451.10	556.67	238.72	604.54	166.21	548.04	604.77	140.57	440.31	345.45	214.40	337.90	281.41	177.21	204.25	316.01	425.76	426.81	358.15	280.08
258			2373.41	13873.35	1429.09	1024.31	902.39	1003.76	672.19	287.71	610.47	899.08	1088.48	720.83	846.35	1526.24	1613.90	1765.31	2225.71	714.75	215.80	727.01	485.57	976.12	1728.22	644.10	430.12	908.70	733.56	1260.52	2867.88	2564.75	963.92	624.16	327.67	539.49	456.10	286.10	337.29	520.06	349.21	602.81	517.63	2576.46	11026.32	12869.62	3301.75	695.45	863.20
259			1953.80	16847.73	4529.61	3432.21	2153.22	2699.69	3278.74	3222.84	6107.66	4824.84	3966.73	4264.44	5730.30	3462.29	2561.58	1684.65	3397.00	3614.64	2250.93	1886.10	2087.53	3546.02	4655.16	1716.92	3179.12	3507.49	2810.02	3290.46	2673.73	2184.67	2824.40	2495.66	2572.18	2816.10	851.13	1919.81	1273.49	1876.18	2404.00	2816.08	2519.70	876.42	1766.36	1400.77	1354.10	1339.56	1848.98
260			2462.70	11312.82	300.38	466.12	547.22	366.53	331.57	234.17	248.63	228.43	672.69	684.07	458.84	278.35	275.46	500.02	553.02	379.90	287.42	241.42	119.65	294.98	203.78	287.58	223.94	326.90	248.12	252.38	176.49	215.53	239.41	249.71	224.52	138.71	108.58	98.49	113.15	106.53	96.71	71.19	147.31	110.40	216.46	198.28	176.06	184.16	87.79
261			2244.03	6250.60	256.79	142.64	197.56	118.04	264.24	320.97	208.94	222.36	400.26	488.96	786.00	591.43	221.59	238.97	154.59	174.32	306.40	410.70	486.18	293.34	486.78	464.01	140.41	176.51	89.83	297.33	353.79	364.92	140.38	143.14	113.61	135.57	124.38	155.82	103.55	166.53	140.45	221.68	290.86	196.13	170.81	263.51	197.08	49.18	124.63
262			2869.27	12789.21	2077.55	698.34	416.52	487.49	1126.85	724.03	945.51	1195.03	1155.97	1139.24	1314.80	1746.37	1140.03	1368.54	782.24	821.01	586.71	1134.14	1084.14	773.94	891.85	760.40	865.84	904.74	2503.02	2131.00	1308.69	1329.80	1151.56	809.67	989.33	352.59	484.90	819.08	739.31	768.59	541.34	264.58	420.36	889.03	1039.48	336.63	552.21	185.86	260.45
263			3123.65	4005.84	1289.41	463.43	808.05	847.68	1115.80	1996.73	510.49	407.10	428.79	1047.88	317.63	1017.18	1133.13	625.42	441.02	803.05	379.22	746.43	587.94	707.66	427.93	343.63	395.91	631.92	301.02	291.80	471.00	494.11	197.01	292.95	388.13	750.93	891.25	259.96	301.60	389.19	431.63	432.03	405.07	426.48	208.75	348.31	401.77	301.86	547.25
264			5635.16	6832.12	824.62	406.11	224.85	345.39	409.28	354.78	250.58	528.31	434.71	527.26	357.31	475.92	1039.98	1568.33	775.23	839.79	759.12	603.74	592.35	548.22	452.65	214.41	272.59	270.70	189.87	217.44	343.46	262.45	251.10	332.88	447.49	134.40	209.47	215.99	510.28	784.81	201.28	302.57	163.41	169.29	187.54	305.45	233.61	135.35	88.32
265			3733.00	35480.09	4100.88	2567.72	4919.21	3898.07	3309.37	4545.02	5698.03	2713.64	3260.32	2388.40	1293.94	2182.62	2492.39	2121.18	4482.04	2842.39	1778.86	2479.40	3462.44	3098.17	4605.41	1786.31	2155.24	4630.20	3994.63	3734.19	2667.09	893.51	1418.75	1635.34	1736.25	1297.92	2327.34	2739.47	2127.53	1207.61	1282.24	1849.82	2456.49	1514.56	1733.24	1532.11	2110.26	613.83	979.64
266			1970.08	23074.13	3876.79	6125.14	4035.14	503.52	1495.34	790.40	938.00	1712.21	1656.28	1082.33	1942.15	3319.43	1052.37	1299.14	1401.97	633.13	990.22	662.51	617.08	733.72	1324.07	968.13	599.27	374.79	967.33	307.65	664.37	1768.88	1507.16	523.63	606.58	774.31	2855.63	1143.90	1137.81	678.96	396.94	1026.56	378.86	327.59	918.03	1323.58	455.19	727.26	1560.93
267			6514.41	20397.84	451.59	150.35	279.44	143.15	282.94	475.03	362.32	376.30	187.05	184.54	225.14	130.04	142.21	184.04	130.33	49.30	105.66	200.10	126.63	103.02	211.11	238.15	197.01	143.88	135.82	171.38	212.59	72.47	163.43	190.25	165.86	165.65	153.68	170.94	131.82	75.81	74.00	127.65	142.86	41.81	70.28	100.48	175.63	185.18	89.59
268			7818.20	28979.91	4485.78	3129.00	1409.77	1541.28	583.08	1802.43	1717.17	1290.92	352.53	278.60	442.64	2053.95	1555.99	1365.65	2102.31	895.38	490.87	410.28	820.24	1052.08	1433.04	1053.50	1013.40	1336.32	639.45	470.29	1023.23	968.88	1134.63	891.40	748.00	784.29	576.73	439.03	731.96	1005.02	691.81	916.53	1358.88	1210.22	428.02	2651.47	4041.63	1940.19	851.38
269			6575.29	10140.77	5368.41	4888.40	1501.36	1374.88	1650.11	2050.52	2001.21	2531.34	1742.60	2536.73	1786.45	1489.86	2438.78	2804.48	1724.74	2038.94	2314.40	1244.23	747.48	2037.15	1930.51	543.04	1176.08	1390.85	994.42	1056.43	571.49	1308.18	1065.37	615.37	504.27	805.29	600.01	580.31	637.29	247.50	342.64	452.11	406.94	1101.63	648.34	410.95	629.87	423.70	473.05
270			2569.65	14478.39	693.47	236.54	547.36	770.90	952.44	751.60	521.87	520.48	508.95	266.39	365.10	498.26	291.71	440.79	271.90	306.64	498.51	420.37	376.11	282.93	318.81	447.92	191.22	359.02	370.92	376.15	319.25	344.97	629.29	532.83	367.11	320.40	679.47	490.13	325.05	455.82	914.75	1006.29	656.01	598.72	594.03	486.77	532.39	411.66	500.91
271			3269.55	34599.13	2534.30	819.35	329.04	187.47	223.46	550.67	1107.76	315.40	201.04	319.66	809.27	635.31	133.60	320.69	288.85	274.80	173.00	496.59	864.57	786.84	684.68	874.99	1473.99	1326.41	946.86	157.09	317.15	420.85	250.64	1167.57	1919.84	519.87	113.76	147.64	1039.66	499.08	240.83	339.82	421.37	259.50	355.63	443.09	563.17	949.00	581.33
272			1908.05	4742.82	1119.34	664.73	1213.50	748.40	485.20	579.31	705.92	380.83	545.47	514.53	752.77	560.08	768.40	598.60	443.26	802.63	738.13	667.18	1116.08	1313.46	1023.77	680.11	541.23	991.45	1489.65	327.24	1162.03	1947.38	1566.62	862.06	923.17	966.64	1040.52	1428.69	1371.65	835.79	615.03	588.43	1269.51	1390.47	1109.50	1014.27	637.22	693.24	736.64
273			1672.19	13436.52	245.16	193.48	881.18	1115.02	470.45	197.49	153.46	267.82	307.47	492.55	560.38	730.96	570.53	636.71	542.81	358.91	343.44	238.66	393.01	404.91	774.13	348.56	173.40	269.26	309.17	228.41	225.94	153.77	68.66	195.92	178.58	144.31	182.52	233.93	211.62	240.29	334.82	284.16	384.90	298.68	197.68	162.10	123.22	127.38	194.40
274			2856.29	8594.70	1770.72	1320.25	756.84	518.06	870.00	445.36	332.84	730.96	730.57	289.37	570.65	876.18	334.77	403.93	412.41	224.72	530.92	950.74	934.03	1004.81	803.69	744.60	1240.07	469.62	158.46	153.32	321.14	197.76	292.60	359.28	850.30	981.31	757.14	497.84	636.34	973.15	785.60	293.03	440.15	272.89	302.34	745.12	702.61	871.56	770.49
275			5751.90	7495.39	1334.81	705.84	1206.21	1153.86	1471.56	1602.97	1420.57	635.26	639.57	1433.61	562.74	662.22	1341.22	738.78	962.46	823.26	878.13	617.24	574.56	944.22	732.30	438.31	609.44	697.17	532.55	256.40	737.27	407.77	614.89	757.07	375.48	356.81	663.77	313.02	660.60	317.20	363.40	295.93	118.19	225.95	450.50	457.93	424.73	440.18	465.50
276			2924.94	6868.19	2766.76	1477.50	1096.33	1156.24	461.37	993.55	1491.25	1100.29	1084.51	840.60	478.02	486.25	660.09	353.52	255.69	267.48	290.73	333.56	610.25	1145.57	1066.07	568.69	173.49	279.19	332.83	354.71	268.69	410.85	98.05	210.65	376.77	371.02	269.81	681.89	934.59	179.08	365.40	483.47	305.74	275.47	304.27	282.08	190.37	137.90	155.12
277			4210.88	20056.29	8035.70	6426.84	6082.65	5008.42	5115.63	8821.21	8485.87	4456.27	4490.62	7107.97	7496.14	3388.59	2832.99	5459.12	3315.93	1306.60	3429.40	3254.28	3564.12	5605.07	4558.90	2483.01	1769.52	1896.39	3612.71	3038.15	3492.78	2380.77	1353.70	1708.21	2749.64	2729.11	2401.69	2679.56	2195.72	1744.85	3480.73	1434.02	1592.91	1177.89	2001.61	2098.60	2308.28	1888.21	1585.26
278			4703.22	14917.01	3559.65	3143.53	4149.31	2846.94	3575.76	5990.56	8309.12	3453.92	3379.47	3835.00	2167.36	3565.03	3643.86	2258.33	5385.86	4598.61	4983.14	8017.47	4456.93	2871.21	3972.05	2891.12	6071.72	7687.60	4696.10	1892.77	4408.40	6084.67	4527.30	5042.25	3555.40	1830.17	2630.40	2592.98	1064.48	2198.11	1152.12	2238.38	2165.09	4087.15	9771.20	4583.61	3202.26	2503.24	1120.61
279			2119.33	38601.36	3220.75	1493.42	1622.77	1541.43	882.85	1751.31	2029.53	942.57	1494.25	343.04	688.74	506.59	999.74	697.21	1541.47	903.61	384.16	472.04	693.90	1151.42	680.87	299.02	376.52	636.64	692.24	867.10	611.31	596.03	2367.91	3208.22	2583.48	1129.14	812.03	1072.11	1940.69	2410.31	992.11	1247.48	1565.21	915.39	2355.03	2183.65	3033.80	2162.85	1705.68
280			10721.65	31436.37	20381.31	17312.00	10235.54	13153.17	16865.12	11393.15	9983.67	8800.83	8661.04	12555.02	12758.92	9458.34	12687.29	7453.27	5966.49	9121.80	6877.55	4862.61	4240.26	5679.31	3361.67	5038.13	5728.02	4475.12	3427.50	2190.09	4699.25	5858.42	6812.31	3844.32	3519.49	4213.90	2912.81	3444.85	1768.11	1977.24	2542.34	3773.49	5785.69	2456.97	1536.03	4666.49	3499.66	1515.83	1906.33
281			2766.32	35897.28	7162.90	9962.58	12329.27	6611.94	6444.83	3122.46	6328.43	8783.28	3292.89	8350.68	4940.87	3900.17	8635.39	13046.21	9428.65	8881.81	11017.97	12262.77	4473.28	8110.17	7314.27	5066.24	3681.05	5319.66	4775.07	5127.04	5516.71	8062.75	7460.76	9716.90	3585.86	2929.10	1750.82	3844.86	2454.46	2809.40	5818.36	8612.47	3679.68	2477.37	4716.82	6164.19	24493.32	20905.93	5212.54
282			6165.72	18551.81	2808.59	3793.53	2404.10	2259.13	2308.94	2997.11	3876.13	3475.69	1877.59	3528.21	3310.64	1962.83	2531.35	2687.33	4503.86	4263.59	2714.35	2129.24	1589.39	3044.13	2545.32	1586.38	2201.05	2652.75	2029.38	2337.97	1944.59	2097.74	2642.42	1325.68	1755.83	1989.73	1056.70	1408.66	1190.99	2291.89	1557.26	1246.18	1665.35	1486.43	1037.46	954.68	735.91	630.13	983.42
283			12171.80	44287.71	13063.17	15496.65	14344.21	12030.46	11214.26	5056.49	4236.37	9986.61	6760.56	4559.34	4981.33	5161.52	3881.59	6948.72	5551.99	6203.09	7215.11	3265.56	2116.68	3524.50	3897.24	2770.33	3695.08	2353.09	1452.35	3956.04	5954.27	3426.04	2893.77	4795.69	5122.82	3253.77	1582.36	3066.68	1630.43	1338.18	1094.57	1723.64	2541.80	1448.44	1679.87	2787.73	3585.69	2642.22	1552.37
284			4547.02	32916.40	8794.12	9240.31	4875.60	2087.17	3666.15	3423.66	4451.04	7836.79	6080.32	3950.80	3962.81	3155.73	3196.44	5090.72	4659.33	4580.46	5479.04	3565.91	1117.98	2361.33	5000.27	2607.25	3824.20	3275.04	1185.81	4310.66	5687.52	3261.13	2159.52	5501.61	2505.48	2767.58	2973.76	3095.50	2589.02	3118.94	2074.03	3188.90	3823.30	3317.44	2245.95	1791.04	2427.34	3274.69	2722.28
285			4273.06	14006.95	788.75	409.06	360.74	398.67	137.01	116.86	666.13	466.29	154.49	400.92	466.78	313.02	341.87	345.38	508.46	1054.01	1016.81	922.34	387.60	839.68	1925.91	1088.47	808.20	834.31	705.37	748.47	972.04	657.94	883.40	1516.11	1848.78	1158.37	1132.74	758.24	1054.37	709.43	564.21	751.64	643.06	304.81	352.88	1641.45	2650.78	2646.09	1355.47
286			5114.85	15124.89	1391.03	2112.87	945.62	1486.54	1741.84	1365.91	1380.28	1098.91	1308.04	1544.89	557.59	2013.48	3626.45	3690.49	3030.45	1359.99	926.79	883.85	1779.38	1215.13	825.80	865.30	1650.79	2157.34	824.47	453.03	395.86	634.18	1051.33	698.39	1216.17	856.11	585.28	729.09	698.39	665.16	904.84	727.27	516.54	638.39	1258.59	1440.19	1149.92	419.37	550.59
287			2218.65	8224.83	3132.35	1614.41	641.48	1052.59	1155.25	2173.43	1780.57	1165.60	588.50	503.46	683.24	1479.76	1642.09	1269.82	619.63	519.48	599.68	899.29	977.29	724.78	597.22	753.62	930.21	769.66	644.22	633.25	364.73	646.04	895.57	703.28	532.24	759.42	950.46	620.94	963.14	475.88	306.63	789.19	984.46	850.24	484.13	283.91	260.72	297.01	528.41
288			7130.78	31894.15	5818.19	4952.03	8851.15	6408.34	5639.12	6527.60	6654.73	6852.96	7563.73	8688.63	7648.74	8421.26	7368.32	2803.42	5009.76	10213.86	6898.68	6218.21	5791.57	3595.59	3464.39	4038.02	4652.91	4214.87	3715.41	2809.66	1933.01	4434.95	7266.15	4704.70	1583.84	1739.98	2499.38	2669.68	2862.48	1897.98	339.77	1744.21	2842.66	1739.48	2345.85	1171.47	1460.00	1577.34	1298.13
289			3110.71	16093.68	8679.23	1169.28	2131.62	1328.41	2031.08	2928.76	2436.49	2069.54	1215.14	1655.68	1638.72	995.62	1354.87	2351.78	1849.73	1341.18	1091.59	1846.55	3243.65	1561.23	1688.84	1487.38	1633.82	3633.86	3218.64	3271.97	2044.32	1987.99	1243.06	2181.87	1473.57	990.84	1287.60	1270.06	1021.89	391.64	893.16	1164.92	685.60	408.50	1429.32	2497.89	1469.02	665.25	954.93
290			2356.11	26333.54	12466.44	7811.25	15532.29	7184.21	5555.55	6767.18	5628.69	4948.90	3524.47	6611.88	4623.27	3538.12	1715.35	2869.39	3817.85	3928.28	5034.10	4386.30	3826.81	5035.80	4806.96	1614.23	2188.20	2245.11	2142.19	2304.29	1653.52	1646.80	2745.33	3195.12	2673.09	1958.42	1734.38	2031.22	1659.90	1378.31	2053.91	1073.20	3387.26	2866.54	1943.54	647.49	1531.53	704.93	2663.19
291			5704.02	13925.31	2749.63	2782.50	2629.47	770.87	373.69	1369.77	777.63	1695.28	1132.55	964.19	1820.75	822.74	1024.83	1006.00	662.65	835.78	1506.09	1223.28	1698.52	2608.53	2278.94	927.84	824.80	616.47	805.13	797.96	1315.32	1785.05	1424.79	987.85	1613.67	1311.13	997.72	770.91	868.72	1233.01	567.15	999.25	801.83	589.69	977.19	1423.65	784.99	387.70	463.54
292			3686.59	7995.03	2160.83	2203.49	989.11	1264.33	1829.79	1217.26	1239.00	851.83	536.97	576.53	1890.06	1233.10	1735.99	1422.77	656.39	555.56	281.86	206.89	709.50	1112.59	1959.35	325.09	330.90	300.49	368.60	251.03	1212.19	1089.39	298.69	506.93	541.56	445.82	258.44	338.26	295.98	217.04	293.49	194.50	344.10	761.13	4579.81	2794.01	1367.12	1478.62	444.26
293			8426.24	88736.48	6756.74	4294.40	4623.35	2891.50	3425.42	4681.18	4729.07	2583.26	2446.57	2755.28	1548.30	905.71	2094.24	2696.93	2271.93	6373.26	6502.52	2738.13	3034.61	4115.14	3451.77	3159.78	2545.25	2680.65	2279.66	1940.42	1504.70	2918.99	1953.27	1270.67	1374.02	805.59	907.68	1267.19	1377.46	1639.35	1192.10	662.08	589.89	553.20	519.74	351.64	464.53	489.47	440.93
294			8388.14	50191.95	12639.09	12117.06	15353.51	14407.62	12925.55	13599.01	10929.61	9259.71	5900.67	5044.79	8533.47	8409.41	9608.60	6037.86	4506.26	7817.90	9129.58	8391.90	6890.43	5041.12	5424.45	5452.05	3453.79	4101.40	4671.53	3213.91	3837.75	3083.36	7064.50	7557.17	4993.43	3680.62	2762.02	2375.14	2750.17	1970.06	1912.64	1418.13	1948.68	2119.50	663.01	1281.18	1608.02	1239.90	2065.71
295			6084.75	23295.18	2685.42	1561.28	2759.67	2941.02	4597.09	3843.06	1762.15	1432.93	2751.87	2217.40	2041.09	1049.51	1258.70	632.38	828.46	921.69	1071.81	985.32	716.73	1039.28	972.06	548.85	419.88	224.54	383.60	317.94	249.16	126.39	426.10	243.97	466.33	465.59	357.60	276.68	380.89	84.05	285.06	319.18	524.22	597.63	383.22	199.11	242.06	151.78	297.58
296			2212.53	8465.76	2911.77	2639.52	3081.46	5068.05	4492.34	2119.64	1620.96	1782.15	1171.16	2584.12	2873.58	2632.29	3003.47	1941.58	1511.72	3351.82	3391.79	1794.08	2217.14	804.85	672.96	368.29	1066.35	619.65	448.74	536.91	956.59	1416.14	1121.94	1437.88	723.07	512.03	739.01	713.26	759.94	792.96	600.85	950.05	780.79	597.27	736.46	497.46	208.51	209.15	470.92
297			2087.92	13214.17	2592.45	2589.89	2263.27	1782.64	1467.22	1524.13	1830.26	1588.42	1698.72	1034.13	1107.31	1184.16	1816.74	2599.71	1019.96	159.22	849.91	817.52	639.96	1170.68	1480.41	611.28	290.78	771.68	759.69	360.95	532.86	579.32	651.05	1191.17	1137.51	562.44	595.82	655.88	517.05	308.34	301.30	617.93	441.55	391.30	466.44	666.93	871.01	724.72	479.41
298			7750.54	20048.31	2508.07	2040.22	1435.54	1662.13	1866.65	1442.44	2702.36	4213.67	1750.86	723.89	1910.12	1460.57	1969.65	1777.62	1599.03	1561.88	2494.37	1461.72	1243.23	1076.80	1194.61	1644.28	1318.45	978.64	2040.90	2347.87	2307.85	2244.12	2295.40	1523.18	1411.70	952.53	1312.75	974.58	1319.63	1430.79	1163.34	621.42	894.64	1056.49	773.85	1125.86	1875.56	1192.30	969.80
299			16461.07	30780.99	34869.91	12807.33	22850.05	14031.38	10851.45	22840.12	16049.03	12042.25	10962.96	9373.32	14690.49	6648.32	11690.67	9925.97	10861.27	18500.21	16129.10	10231.13	4355.08	6374.49	7420.19	3852.79	4462.38	5307.48	7413.29	4155.49	1914.79	2906.94	3526.31	4201.02	4179.54	2505.87	3111.80	1429.17	2368.19	2580.59	2840.56	5656.61	4180.53	4236.80	6360.12	5687.79	7009.30	2730.08	2432.90
300			5874.41	26474.46	1486.56	4008.16	3955.41	4031.01	2107.71	2700.63	1968.94	2918.37	8184.06	4906.90	2408.99	2989.62	6755.24	6166.96	5155.17	1810.65	2212.63	2149.76	2022.24	2273.98	2704.98	2357.35	4663.47	4580.07	2910.78	1957.12	2473.54	2143.98	3517.77	7711.41	5597.20	3178.74	1928.21	2368.39	2938.96	1059.06	767.86	868.77	1143.09	1772.76	1988.31	1323.39	855.25	320.13	675.52
301			6158.84	7066.01	1242.75	766.28	929.63	797.57	1097.17	766.60	536.09	815.79	717.85	319.76	612.89	376.88	295.98	239.12	490.74	572.23	345.57	227.77	370.23	615.04	1040.33	415.86	640.09	845.52	880.49	533.48	481.67	267.54	515.88	316.28	521.23	338.69	257.33	465.62	619.34	831.52	587.80	169.82	532.79	333.50	517.24	525.08	411.81	467.32	594.97
302			5703.29	20105.58	7062.22	3042.04	3406.77	3272.13	2036.84	3308.27	2182.92	1010.15	2935.49	3888.53	3088.96	1420.23	1685.04	3031.85	2395.13	826.68	2027.23	1498.82	2305.43	1315.77	2250.66	2073.01	1016.77	387.02	922.32	757.32	1294.68	1877.40	1524.83	1565.86	474.34	295.69	541.80	1029.68	1075.49	1136.80	1060.08	848.57	1498.29	1829.62	439.84	421.61	1427.59	1326.91	570.01
303			4787.85	21118.85	7005.60	10286.15	9769.08	3927.92	4203.31	2112.92	8390.82	11656.75	3671.68	1259.58	1419.33	2351.39	3424.84	1193.80	1589.50	2023.75	2094.98	1928.03	1150.43	1354.65	1967.70	1019.67	1361.41	2500.34	1742.68	2293.33	2429.69	716.36	1250.43	1563.65	3325.94	2900.54	2906.10	2080.50	1326.92	1141.87	1027.03	513.10	1401.56	646.02	1560.52	1609.41	497.09	1352.33	965.59
304			2278.36	11433.34	3922.46	2896.67	1671.19	1970.75	5612.00	3787.13	1572.62	1981.89	3290.56	1796.20	2704.47	3358.35	3244.42	3226.52	1632.71	642.82	2000.71	1268.93	977.26	940.90	1603.12	1076.79	680.17	971.89	687.77	739.30	1215.64	949.82	658.35	947.63	1800.07	726.74	1477.84	1110.17	1834.36	2613.21	1193.55	955.57	1064.89	687.06	826.81	660.43	628.06	243.02	551.20
305			19912.20	23935.65	11120.30	10706.88	3478.34	6156.42	5092.58	3381.86	4474.46	3856.19	4611.30	7587.74	4779.24	2581.67	6916.56	6528.53	3934.60	4465.75	4523.86	3363.71	5699.87	4188.15	3248.83	2377.27	4411.99	2722.97	3223.61	2489.26	3823.96	5455.95	3568.47	2993.73	2809.26	2370.73	3249.78	2894.17	1684.00	1222.15	1757.91	3182.53	3498.65	2577.29	1735.89	1744.16	1746.86	972.37	1592.56
306			8049.51	12729.27	7063.32	4884.30	2532.78	2534.39	2447.57	3495.87	4356.22	6192.48	4450.63	1351.51	1863.47	2176.70	2575.49	3598.18	4053.37	3275.72	1928.35	3123.80	2922.59	1706.92	839.87	2248.73	1336.23	900.36	1221.77	1260.93	1488.27	1042.98	1374.25	1490.92	1051.80	1883.46	1176.98	1313.21	891.84	416.31	535.96	1156.37	770.83	855.05	1659.17	805.62	370.49	429.75	603.29
307			4774.11	15995.00	2197.72	2377.69	2359.80	2122.74	4028.39	4612.43	3530.31	4198.16	2788.13	3919.05	5161.64	7203.40	2454.22	2593.60	3867.36	3377.15	2131.37	2261.99	2911.91	2408.55	5459.79	5744.72	3508.99	5869.42	4439.51	3158.60	5542.37	5578.01	5696.88	6936.62	3537.38	3171.61	3708.22	2406.92	1260.24	3119.39	3255.75	2689.07	3377.75	5721.80	6329.84	2358.33	3829.94	2660.25	2428.79
308			5007.12	15951.24	943.35	353.80	385.35	531.88	700.99	533.11	778.29	774.01	566.82	535.20	757.72	842.91	573.57	354.19	252.90	275.40	430.32	167.27	291.89	253.48	266.33	169.36	218.31	106.32	364.84	261.18	142.08	201.96	110.07	60.56	96.79	104.75	38.98	100.13	181.20	160.44	85.09	53.92	190.44	212.10	186.72	118.27	48.20	73.87	100.16
309			3934.17	6125.57	2686.39	2384.79	5489.82	3276.18	2484.72	2156.42	1126.43	1092.70	1480.91	754.99	1396.62	1241.54	1734.74	1495.78	1491.56	766.89	1062.19	502.67	401.38	408.91	2060.15	3108.97	2241.45	2204.50	1914.94	1490.25	1205.56	553.25	528.64	415.43	732.98	719.39	1560.37	742.89	680.76	201.93	263.68	371.39	536.03	515.38	801.52	497.65	593.94	216.10	577.70
310			3936.69	20483.62	8079.50	8115.57	4905.01	3801.67	2369.96	3644.17	2266.24	2391.21	1650.38	1244.85	3424.41	3171.20	2604.00	811.65	1710.28	1865.22	2594.73	3845.56	5064.46	1262.83	1907.70	840.75	849.03	1080.99	1613.48	1881.07	1281.38	1633.44	1030.71	1925.64	3016.27	1725.43	1492.54	822.79	854.76	885.49	1715.72	1471.25	1366.34	1338.28	1418.33	739.70	958.23	1775.15	4130.36
311			3004.31	6456.10	1725.89	907.01	1516.39	1284.87	721.44	1165.89	1563.00	579.62	270.38	648.51	791.72	1356.55	2116.80	718.32	603.14	321.72	657.52	1601.84	687.71	753.86	1602.75	1410.36	1547.44	754.97	1000.76	1721.92	604.37	587.33	772.22	500.59	1015.71	1212.19	770.64	782.77	773.21	1077.71	1058.81	1160.86	477.62	406.11	470.23	699.63	196.48	442.14	444.91
312			1404.23	16732.45	1494.51	956.60	1950.19	944.07	281.02	325.05	771.06	1214.02	841.38	572.64	600.99	788.83	1402.75	1304.54	1036.71	620.00	892.57	2323.18	2155.51	1787.61	1896.68	1872.74	874.72	648.62	1881.79	1800.15	970.83	760.24	1490.78	1695.04	1294.80	2051.10	2128.98	1602.23	1755.83	858.53	550.03	973.32	1184.80	1765.03	1034.61	442.55	1037.07	1118.47	872.89
313			6583.28	50608.91	1634.45	1412.87	1357.44	1185.56	787.30	2187.71	1621.25	1674.34	3188.74	2079.06	1171.18	948.32	2128.32	2374.00	1205.62	1285.45	1398.12	1587.32	2465.72	1718.34	2117.49	1570.19	1743.86	1328.34	1200.04	610.36	559.48	765.12	1455.66	1218.56	561.63	695.65	2146.79	2371.48	821.83	390.88	1293.21	950.70	601.02	604.20	1468.20	697.62	271.08	761.01	450.54
314			5487.72	17678.69	1121.45	646.00	495.88	812.94	650.94	1364.79	1095.17	1113.84	1260.91	1163.50	1168.60	1263.21	1112.79	1377.65	1320.09	702.44	508.79	627.42	269.82	692.49	1915.21	1126.87	914.90	634.12	836.64	679.44	746.59	977.33	754.44	1192.90	1321.82	657.13	830.71	789.01	782.37	1504.09	969.83	1369.31	1368.24	1256.77	1846.13	1057.64	939.43	1468.96	1084.34
315			4507.94	17076.91	4483.57	2536.20	1025.48	2569.95	3587.44	3236.79	1103.58	1411.12	597.98	1288.52	2036.29	1130.56	531.38	606.15	1401.47	2602.88	1179.77	840.96	1246.57	1109.01	1302.36	1098.37	902.35	653.32	683.25	855.38	577.19	1343.05	728.18	747.48	1753.83	1611.28	886.66	947.44	1421.53	1908.27	1169.98	428.91	1275.74	495.28	397.92	1442.64	1972.32	967.26	729.24
316			12308.13	62982.92	21970.33	30253.50	24289.95	19861.67	20624.44	12629.70	26151.27	17992.71	11947.38	16476.94	18107.44	11313.56	6567.08	6076.14	6496.05	8344.31	6050.10	7127.68	4173.20	1947.04	5708.11	4099.69	5385.56	4551.69	3216.81	2530.87	2657.62	3773.85	3332.27	2789.26	1759.19	2394.62	2625.78	2710.81	2218.91	1653.54	1854.13	987.15	882.82	1420.85	1826.96	1915.19	931.07	752.65	1555.42
317			38858.57	108681.00	40269.96	27430.06	46071.48	25955.67	15472.03	15328.83	20563.66	12780.03	14200.77	30425.26	17978.50	9837.38	13359.82	17042.26	18588.94	12921.20	12160.86	14872.65	7824.73	6597.54	8471.50	8123.48	11130.83	4733.83	5902.31	12697.79	9317.67	7572.83	7221.22	5998.34	4217.03	6380.63	6056.08	6789.78	6262.04	5499.25	4062.63	4336.95	2742.07	1861.39	2794.95	4271.11	5337.52	3218.49	3623.70
318			7226.89	47197.62	39286.30	21428.11	18886.44	14258.10	16289.53	8542.45	8787.44	7626.98	12362.97	10298.35	7913.51	7598.63	7300.31	5033.56	9146.87	5946.48	2245.06	3587.11	7622.08	3784.67	1943.58	2615.87	2510.46	1142.42	1328.69	839.39	608.21	603.24	1269.59	907.88	603.60	418.75	389.95	719.55	930.20	834.73	1070.11	1055.15	522.10	1016.51	620.93	835.05	706.42	605.20	843.56
319			2639.83	16102.41	7291.75	9696.04	7300.79	6050.86	6464.95	7337.77	6940.38	3834.73	2122.49	4906.92	6297.99	4364.58	2586.07	4091.35	1791.72	1272.04	3348.82	1804.56	3308.47	2975.05	900.54	604.11	1111.96	1038.33	783.07	712.85	1147.87	666.45	328.54	467.73	468.52	434.00	469.60	432.95	252.54	185.26	192.43	223.36	267.01	291.64	271.71	192.10	326.55	204.77	184.70
320			4364.93	7904.27	1544.55	2261.13	1014.92	1410.62	1563.58	1956.74	2161.46	1346.96	865.53	2399.47	1654.03	2342.89	1964.19	1336.62	1379.23	826.77	1566.46	1372.02	928.15	1440.05	3166.65	2824.47	1491.89	1861.50	1096.39	1592.41	1233.70	2900.30	1933.05	998.68	4119.17	2984.16	1049.30	763.21	1158.80	1092.69	651.98	827.26	770.15	810.26	1715.34	1965.83	4216.45	2424.95	7017.03
321			2558.74	29499.76	4103.56	4678.01	3015.94	2606.86	2821.01	4653.76	2791.47	2602.83	1585.63	1372.12	1899.79	1214.36	705.55	1114.27	1553.20	770.32	994.55	612.62	793.14	623.12	357.01	233.53	556.96	761.40	172.91	379.46	659.29	411.60	308.03	526.09	350.16	443.03	315.63	178.19	197.57	327.28	89.87	200.47	339.21	313.08	500.28	371.92	307.34	321.15	374.70
322			1032.84	3161.19	929.57	1315.47	1025.21	1119.37	1390.73	1784.36	3380.11	2521.66	4254.09	4358.17	4451.21	3668.73	3546.11	4982.77	5141.54	7026.99	4382.81	2580.49	3463.63	2402.38	3598.16	3554.35	4089.65	2117.74	5691.43	4832.20	2787.53	4049.73	4399.86	2678.98	1882.29	1653.36	2468.95	1603.24	1667.71	2113.57	1970.27	2798.77	3838.37	3027.44	3224.95	2550.74	4705.48	3745.08	2847.63
323			6994.79	32047.13	11169.56	6488.41	3832.96	5451.95	7304.03	10582.80	13768.78	8042.61	5447.59	3856.97	4684.78	3813.41	3072.66	3184.23	3760.63	2823.90	3530.65	4947.36	4177.76	1357.56	1607.19	1118.69	1142.56	1358.74	2777.61	1241.11	1121.97	955.93	715.22	1987.91	803.77	811.35	588.56	587.53	858.50	842.14	312.83	388.54	348.94	265.38	418.73	162.18	167.49	246.39	158.52
324			6242.64	9406.01	2952.87	2314.50	3676.07	5695.93	2912.30	1466.90	1029.56	1236.58	2081.97	2044.19	1739.70	1734.43	1836.08	2248.36	2063.07	2192.92	1804.77	1234.65	1176.20	1222.51	856.84	838.38	1530.78	2120.01	1685.04	1372.55	1024.66	943.69	1204.44	1232.42	529.94	699.24	418.68	447.78	536.25	468.10	338.88	313.26	744.63	701.92	1394.08	635.25	340.96	593.17	516.52
325			10850.27	13810.68	6714.48	4736.45	6587.60	9645.11	6602.67	7704.34	7846.14	3054.80	4574.37	4995.59	4106.06	2361.58	2956.86	2966.48	2710.30	1313.75	2421.78	1714.59	2510.13	2387.50	1310.58	1139.24	1215.40	848.04	793.38	441.27	1097.35	1330.21	991.03	531.16	580.22	720.59	823.62	433.72	380.71	621.82	512.21	385.25	523.39	485.20	328.88	318.67	304.31	503.49	343.86
326			9173.09	18834.13	18043.85	6229.35	3292.14	7955.56	14816.35	14412.47	7144.66	4918.73	4061.26	5063.83	6507.56	5281.39	4915.14	4642.73	5420.36	6022.92	4484.83	2705.22	1435.13	2073.99	3444.87	2592.64	3228.62	2796.65	2131.92	2794.93	3092.41	3733.61	1484.98	1449.11	1893.16	1670.34	2099.58	2556.79	2337.96	1599.99	767.92	1062.06	1555.59	1570.09	1279.07	826.45	720.15	853.32	956.38
327			4628.17	15525.63	3056.77	3691.84	1960.21	2854.78	1457.69	3499.72	5296.20	4368.42	2096.26	1214.67	2592.19	2513.86	2023.65	3403.40	2537.35	3285.37	4242.71	2677.34	1775.00	1316.43	1308.37	2186.06	1813.29	1091.47	1929.91	1313.82	2000.24	2818.33	3423.72	2210.01	932.01	1031.59	1480.06	1501.05	1665.16	2148.40	1580.50	905.06	724.00	692.81	1214.19	1439.95	818.60	1344.35	1517.10
328			2605.90	18238.70	1944.16	3298.61	2924.27	1533.74	4255.22	4448.94	2738.94	2216.64	4869.58	4555.33	4156.37	3216.16	2675.79	3307.01	4637.47	5216.37	5217.70	1955.60	1160.76	2989.05	1107.59	2208.51	1466.54	2430.43	2695.13	2456.38	1391.19	2025.05	891.36	1126.27	1067.99	2590.78	2710.72	1294.49	1920.11	1877.33	4529.71	4588.53	4049.04	1694.51	911.72	1960.86	2630.60	1534.68	1253.94
329			3174.91	6771.68	2887.04	1466.85	2132.27	1415.28	1216.95	1327.78	942.51	1022.14	518.63	268.11	692.25	538.76	401.78	353.97	289.07	260.19	460.37	736.35	886.13	352.30	258.28	91.52	485.98	256.92	221.69	399.39	390.94	228.67	360.25	394.51	709.16	729.44	824.59	434.30	670.17	694.77	251.87	425.04	681.92	594.38	513.25	746.62	1271.60	654.88	386.65
330			1879.49	18862.83	1759.96	1218.69	1405.73	2397.95	950.42	1285.16	1011.63	782.37	517.70	879.38	1621.43	1666.15	750.44	467.74	1311.63	1328.31	1355.15	2099.10	1510.41	398.30	765.23	1164.82	813.18	667.31	1215.14	1537.52	638.93	334.72	375.26	478.60	879.27	843.51	596.33	667.38	383.81	336.69	469.14	790.95	914.32	424.10	269.15	633.30	941.06	1331.67	779.31
331			16201.67	26765.70	28584.33	11270.34	7947.69	15158.28	21078.97	6633.72	12402.26	9477.74	9014.27	9440.51	9726.00	7035.58	10372.45	12163.01	8285.83	6067.31	1724.92	4347.06	8854.85	7495.82	5268.35	4936.00	3509.00	2103.12	1909.04	3031.80	1763.82	3174.50	1237.07	3797.02	4551.42	4321.05	4310.76	1384.78	1587.86	2480.47	1211.63	1010.96	567.32	2324.31	3994.39	2271.55	1288.66	974.48	1230.57
332			8575.59	15984.29	3821.49	9715.36	9541.90	5220.74	4000.96	8044.29	6931.91	5705.18	8487.13	3446.40	8449.02	6078.94	2280.37	4469.73	8846.74	5035.75	1474.16	3397.23	5701.81	4933.09	2519.11	4145.21	3602.83	3388.36	1064.84	3421.56	5618.54	5081.39	3269.18	2111.74	1883.32	1831.80	2598.78	4446.10	3905.62	1840.71	1587.05	2840.95	2952.48	1947.61	1615.78	745.06	1432.60	1532.47	572.35
333			8470.83	48191.29	21535.39	15747.42	14676.26	10922.35	12024.04	7652.03	4571.35	11465.04	11080.06	4928.35	7485.20	5303.50	10168.81	7871.79	5338.62	7242.95	7219.48	3129.91	5545.56	5360.70	5530.64	5721.31	3693.74	5200.40	7995.13	6393.95	6884.74	6281.45	3772.98	2711.59	3161.29	8432.73	8606.01	4256.92	6678.01	8225.03	4965.29	2596.91	5811.28	4513.40	2560.20	2083.16	2055.92	3282.07	2985.99
334			15413.36	1093766.50	36914.44	34305.12	11265.10	8543.31	15835.39	18821.92	23858.93	7010.94	14249.25	12039.36	5214.80	10280.33	8455.14	5989.15	7398.78	7309.17	11315.68	8160.25	8856.45	5116.76	4376.22	5271.75	7247.60	2160.31	4266.75	4636.40	7237.21	3763.54	4557.83	5402.46	3818.32	5396.32	2559.72	1170.96	1007.09	5451.82	4261.73	2127.45	3737.60	1814.80	1947.21	1509.88	1783.67	1897.90	1188.63
335			5765.06	104094.23	22640.93	20322.19	24429.38	21032.53	9785.98	18397.14	28171.69	20918.08	10514.50	10160.82	9600.45	9994.59	7755.40	10709.38	7294.22	10335.99	8505.25	5458.44	14189.61	9463.48	5854.08	5907.91	2874.02	5457.47	9075.01	6779.08	4718.10	8997.07	8596.22	4989.65	6858.56	4095.36	3831.92	3092.65	3062.67	3136.91	2585.43	1461.63	3248.71	5027.99	5690.99	5022.03	3232.14	5290.64	4586.88
336			15618.82	45708.70	31573.39	23479.76	28349.00	27409.63	21322.43	21983.23	19487.00	20645.05	19118.01	19503.04	15691.34	11879.64	10950.52	12450.23	18995.56	21573.40	12341.00	10838.04	11962.12	10541.46	6738.41	4416.47	10501.22	11136.09	7669.68	4547.21	5244.09	4661.33	6711.61	7901.87	3928.26	5802.78	5082.53	5223.75	5210.84	6560.18	5043.83	4327.83	4395.21	2968.03	3111.87	1553.89	3944.93	2625.21	3010.26
337			6916.13	26360.11	32641.24	38040.97	44039.04	43086.97	36640.74	38202.46	45065.80	43844.50	27860.27	23773.78	15741.85	20414.62	17243.01	19154.34	15545.64	19661.54	14978.23	15657.81	13050.65	15301.38	12427.31	12646.64	16194.46	9721.47	4063.51	5598.73	5144.45	7068.75	7662.01	10187.13	7737.06	4954.59	8754.71	7086.01	5791.70	2759.22	3129.10	5110.40	3730.62	5812.41	3744.29	5188.66	4284.82	2328.79	1624.19
338			4645.92	28465.93	2967.95	1091.41	842.04	3305.13	3900.86	1165.87	1692.22	2586.92	1673.85	1715.30	731.63	899.68	3167.33	4137.04	3661.99	1380.91	2860.12	1778.85	2367.22	3022.41	4077.77	4293.66	2205.85	4196.79	2503.14	1239.31	590.22	4568.04	6612.60	3236.46	1364.43	983.17	1158.86	2309.65	1874.03	1123.70	1437.48	966.54	878.40	1885.59	1703.62	1091.59	2689.11	3255.54	1549.34
339			5220.66	12902.25	14504.25	12408.02	9106.85	8006.51	8187.91	5256.09	6054.54	6389.01	3625.92	2404.81	4949.73	2811.16	4117.83	7811.07	5718.44	1386.28	2237.64	3139.67	3572.83	4414.03	4545.29	3280.93	2841.06	2212.91	1532.02	2418.49	771.62	1272.86	1679.31	1512.85	1653.38	1929.33	2083.21	1136.25	972.40	905.06	1113.98	822.05	1424.61	894.99	586.88	763.25	578.57	290.15	605.20
340			3405.35	8637.12	3542.26	2444.87	1855.95	2284.80	2804.23	2230.42	3563.64	2698.23	3272.46	1841.34	3447.23	4481.02	1855.62	3587.55	1925.08	2229.37	2437.49	2055.56	1760.51	2429.19	2215.92	1747.67	688.44	927.57	1178.85	830.84	484.44	506.72	1012.36	1380.57	744.90	718.19	1140.89	502.55	200.36	659.23	504.19	834.32	765.58	715.88	1702.45	859.65	600.11	549.00	558.91
341			5783.05	24021.73	4438.06	9382.36	7241.43	2307.48	2593.80	5097.82	3506.26	7640.54	5643.96	3314.06	3554.54	4692.14	5059.91	5797.32	4509.73	4242.21	5722.40	4460.67	1934.81	1983.33	1610.47	2724.75	2027.64	2174.98	1978.62	2111.37	2884.93	737.48	1051.37	587.79	976.30	1780.04	1259.54	808.46	461.87	326.52	480.86	1006.64	536.04	516.33	872.04	493.19	807.30	979.27	764.77
342			4146.82	19281.10	2244.55	4086.38	2033.39	1467.62	2073.24	1785.32	2195.28	1106.59	508.40	1199.36	1010.12	582.18	484.01	655.82	917.41	659.15	753.67	1229.95	790.68	790.40	556.61	610.10	417.56	703.68	529.98	254.10	501.36	641.19	649.00	754.34	1078.63	1238.24	531.37	215.56	390.10	420.22	195.26	540.94	644.66	294.78	221.55	370.54	341.49	285.57	1064.1
343			3346.97	12934.74	3015.20	2154.37	1122.15	1191.73	1077.93	1903.15	1304.46	1221.87	575.21	1294.86	769.74	1516.50	910.39	759.46	1417.70	1868.99	3322.89	1318.00	418.89	416.64	1465.73	3104.80	692.51	828.55	1444.43	953.00	2662.40	1445.60	728.81	1617.15	1497.84	895.39	335.38	1056.88	1368.96	1323.09	596.25	2089.67	2117.95	863.39	1082.56	294.29	1100.81	1067.69	1229.50
344			4306.55	33281.53	16614.87	17969.46	18878.91	13137.91	10641.80	6304.04	6411.05	5441.45	2977.57	3870.14	5538.10	5567.54	3994.51	2893.54	4061.48	3995.23	3439.84	3605.09	3054.44	2338.12	3073.75	1915.88	1816.74	2257.76	2035.86	1280.52	1251.96	918.57	2202.87	1276.89	579.26	1425.62	995.77	1133.29	687.12	1085.93	684.60	200.18	854.95	1309.78	530.46	523.20	464.43	704.60	601.11
345			24299.59	57545.21	28744.66	36728.53	30808.93	14242.46	5099.07	11394.13	17088.34	14295.35	17652.49	14786.93	12425.55	15064.94	6301.95	4799.54	9974.55	11018.75	9964.23	8378.04	10062.34	6475.11	3755.68	6575.62	7021.81	6484.91	5588.51	7307.39	5182.57	2173.73	3080.40	4139.74	5351.37	6329.28	5066.71	4370.29	2915.57	4175.37	3930.42	3920.59	2825.27	2321.36	2785.89	1839.03	1186.79	939.39	941.86
346			1786.99	22947.75	1377.05	1980.33	1422.28	967.81	559.52	615.18	471.18	638.27	356.05	565.25	652.39	1465.16	1665.69	748.07	852.87	686.11	556.24	813.72	1041.80	730.07	582.48	957.82	647.92	1061.78	959.88	494.24	884.00	756.17	875.85	1087.07	585.75	1083.93	647.63	1041.00	1167.70	1177.64	994.67	814.39	412.93	737.89	791.36	384.29	913.54	940.27	586.78
347			30823.13	71287.77	44162.00	33750.97	23244.25	27362.11	20766.55	8680.95	10559.83	15405.69	20857.66	19976.37	14916.87	11118.14	8301.94	7764.70	13256.39	15617.17	28043.66	18384.64	7751.25	8674.43	9924.16	9383.78	8358.41	7633.93	6929.94	9408.00	8066.89	9141.08	8050.48	6262.72	4699.08	5450.08	9193.56	6922.45	4044.29	2089.57	4062.44	3616.59	4259.18	5011.96	3254.52	1768.72	2406.34	2970.88	2638.24
348			3065.13	16882.98	10308.78	4016.58	6050.25	9395.20	6903.26	5334.46	5333.10	5547.81	2569.97	3695.22	4090.83	3475.28	2480.50	3058.57	3561.43	2874.86	2935.05	1940.71	1668.27	1674.79	1697.96	2177.83	1985.19	3338.15	1793.17	1255.33	406.29	1895.54	2621.50	1866.13	2108.76	2191.72	2689.73	2030.05	1474.77	705.67	819.11	1704.20	1043.64	640.69	1724.35	1614.32	1169.66	1385.70	1211.23
349			5396.99	21174.01	8118.85	4525.14	6149.34	5578.20	4476.96	8502.05	3582.42	1092.71	832.00	3103.77	2596.74	4413.52	4741.93	5379.95	5239.92	2236.30	2221.42	2332.26	2502.31	2549.63	3197.37	5389.31	8115.35	1609.36	2950.62	6701.56	8960.89	1487.98	1935.18	1393.94	2373.83	2276.80	1825.65	1299.57	1724.93	1431.05	3004.24	3667.76	1552.37	1475.47	2437.93	1570.37	1462.90	2104.42	1121.48
350			3607.70	22634.04	8403.05	6446.61	4250.65	6117.27	6529.13	4380.40	4472.73	7411.84	3487.81	3941.65	3303.39	4206.73	2155.46	3974.21	4260.74	5516.67	5483.85	4734.44	4468.80	3554.87	2452.54	1700.73	2179.64	3971.80	3448.06	4533.04	2738.68	3252.67	2580.45	3118.10	2843.80	2830.06	5063.71	3578.62	1714.03	1262.30	1537.44	1595.11	1554.15	2261.71	2107.68	1314.12	1453.06	1306.64	877.74
351			22792.81	82607.93	20460.75	22687.93	27246.73	43448.37	25898.20	11836.81	12468.93	13171.99	26010.81	23520.12	39575.97	30048.63	18502.25	7075.29	13635.54	12232.37	13763.65	17467.39	30296.58	18724.75	7382.72	16713.79	16508.32	15334.70	15371.68	8825.12	10842.55	11349.10	6532.34	6783.61	5007.72	7705.14	8816.19	5797.71	4933.96	3697.81	3909.29	3516.80	5179.64	7556.95	5379.63	3439.91	2886.61	4721.36	7653.21
352			3616.56	28929.26	26066.79	31597.27	22202.13	18629.75	17849.19	24761.90	29751.75	18797.59	8859.67	11294.74	20579.05	11142.71	8164.43	6341.11	6014.26	12699.93	14648.05	18851.23	15740.74	6188.21	7591.53	11669.35	10408.83	12295.75	12355.46	7843.01	5650.62	7902.39	6301.02	4260.62	5857.91	6720.63	4888.22	4356.15	3324.37	2738.14	5297.50	4167.91	2936.38	2007.02	2318.18	3412.54	3268.35	3045.03	2706.10
353			19763.22	88448.19	39332.26	16008.97	27103.56	19063.80	18890.37	15849.48	27278.09	22133.32	18237.33	25759.84	15569.35	7081.60	14954.90	10757.42	13613.72	15340.57	17346.49	16078.73	11055.01	24437.83	22824.29	14450.84	17059.33	14111.60	9676.12	12008.55	17376.98	8532.24	5416.62	3302.38	4470.74	2362.76	6281.80	5460.35	6301.01	5431.93	9581.45	4820.33	4576.25	5382.79	6675.92	3346.35	2724.06	5179.46	2297.74
354			4065.37	19158.29	27028.09	14613.25	18578.41	20286.35	10816.80	11930.58	14088.12	13938.05	10513.90	14477.88	6671.87	6869.14	8095.22	14570.24	5990.20	4805.80	7197.96	3324.05	1555.05	3817.29	6021.32	7553.62	5015.38	4044.08	5090.09	4904.64	3037.80	3650.75	4252.33	4062.29	4262.21	5432.64	4215.16	3463.46	6262.72	3372.62	3663.18	2080.31	1921.44	2678.05	1795.51	1628.78	3309.58	1865.23	1455.77
355			8713.69	53255.43	53086.05	34241.21	19152.30	20042.71	22735.63	21293.20	9861.60	16604.10	18568.47	20868.57	19254.82	22771.98	12378.35	11884.96	12553.15	12255.87	16302.89	5128.03	6374.21	11394.56	16856.12	15161.12	10649.68	8838.86	7840.73	9102.13	5913.40	9300.90	11405.18	10436.82	5163.16	9098.64	10031.80	6953.33	9004.14	6655.40	3230.72	3700.70	3902.89	1962.45	3158.27	5443.09	9014.71	7696.69	6446.65
356			12831.61	34441.53	15542.67	21279.52	16142.75	25567.86	26366.16	20489.57	19023.40	31184.56	33322.51	20062.09	13718.54	19169.58	27164.28	17461.76	9468.34	13796.85	17517.21	14546.62	5719.72	12489.12	7612.69	10584.68	9932.65	11261.71	16180.51	10925.20	6278.81	7291.90	5699.34	7578.81	9887.01	3644.95	3799.45	4004.18	4656.70	4533.91	6611.36	7657.59	4565.56	2597.57	4870.77	2405.41	1522.66	1685.07	2241.35
357			5501.53	12383.22	2631.74	1572.21	1572.06	3320.07	5027.72	6076.27	2625.16	1898.40	1807.10	2942.28	1764.87	3535.69	1975.21	1211.51	2426.29	1474.49	1410.25	1801.52	2853.79	4251.55	3113.76	4384.34	3382.53	1853.28	1914.94	2055.09	1887.26	2015.19	2092.32	1969.74	3294.28	3524.17	1655.58	2532.85	1313.80	2225.62	1535.94	2582.49	3162.72	1255.75	1974.54	1926.34	1266.51	1134.60	1463.65
358			13540.62	35743.27	12826.69	12747.87	12628.99	16022.28	10707.87	6851.80	13280.37	8894.11	8379.53	8720.94	6177.96	4427.82	4401.28	9127.86	7591.07	5099.07	6667.69	8665.06	6170.09	6109.30	12460.15	5510.78	7952.71	7808.03	5962.03	4908.36	3939.14	4937.37	4509.91	3636.97	5031.05	5720.49	4245.99	8383.43	6985.89	4873.06	5786.38	3323.95	3443.07	2058.56	2757.98	3219.49	2447.73	2148.61	2387.16
359			12511.51	46497.84	33905.59	18488.87	16781.98	12951.55	15952.67	10635.21	24111.44	21844.00	14810.97	9623.97	8704.82	17456.71	21925.29	6801.24	15509.71	10259.08	8971.46	10955.95	9605.46	6351.36	7104.38	8366.60	8456.32	8966.36	10411.20	6743.65	3761.88	4896.01	5924.61	10194.65	9203.70	4472.24	3265.88	7473.40	10396.78	3637.51	4514.17	2280.37	2794.40	2193.59	4402.89	4726.90	3190.32	5527.08	5062.24
360			16935.80	41884.26	18278.16	19341.76	10074.41	32770.72	13873.15	16740.20	15341.69	14504.39	26889.21	29052.20	39354.53	9554.93	13233.00	17427.58	16593.61	26430.80	23409.00	13144.49	12135.62	9464.60	12121.84	10030.25	15213.99	11929.30	11816.32	8254.50	7122.64	10784.84	9543.35	7251.66	10453.66	5714.35	5793.96	8216.18	12495.44	9194.56	9020.22	3689.40	1451.10	4295.52	6378.13	4709.21	1653.54	2092.53	2029.63
361			7031.05	9478.87	2162.12	3020.82	4714.40	2637.28	3041.99	3681.45	2193.18	2227.56	1469.62	1128.71	919.72	1172.39	573.52	920.79	1183.76	1087.12	1022.08	593.23	797.76	512.74	1163.41	1193.61	680.35	306.51	368.03	323.02	262.89	150.28	195.67	275.10	251.95	382.53	326.88	406.98	384.07	201.05	152.87	296.19	360.49	223.23	178.14	367.73	457.01	595.16	174.40
362			3889.43	24438.58	3649.49	2075.60	2707.40	1840.90	2261.86	1810.07	1865.65	1783.64	377.40	600.46	1113.71	548.50	772.09	776.57	817.33	453.35	280.35	635.07	572.48	818.12	642.35	899.94	712.73	679.99	765.15	829.67	1153.62	1570.35	743.70	984.62	1110.63	1220.04	1034.16	1008.85	773.52	740.98	801.23	606.76	668.72	449.07	528.72	801.75	677.59	741.28	636.42
363			3968.42	22557.80	30466.22	19795.86	8025.83	6019.54	11271.25	14466.34	9292.14	10625.20	8868.25	5326.26	10389.12	11272.24	8927.85	16611.50	19821.49	11732.40	3937.89	5483.12	11314.22	16103.40	11105.27	5582.95	7945.69	6195.26	5906.45	4295.47	5085.58	4043.31	5315.38	5022.71	3216.50	3289.83	3273.02	3768.91	4620.09	2273.45	3929.15	1808.71	1534.88	2671.25	3174.53	5165.93	3945.36	2380.84	1959.27
364			6713.85	53244.75	15055.11	7878.08	17312.33	14712.99	20115.51	27678.23	36794.41	34010.06	18739.09	27731.79	18367.71	15362.55	15280.33	7861.00	13634.74	14157.81	12704.60	8854.37	11128.58	12012.09	9675.63	14284.73	13365.10	14572.06	11448.20	12975.79	9672.84	15754.90	11476.98	20320.89	17496.50	7839.16	4325.37	7017.73	12182.93	9155.80	7328.70	4109.73	5589.24	5281.47	3901.40	5355.82	6884.38	7293.04	1358.45
365			2959.04	14640.32	2315.28	1422.22	3226.08	4233.88	1311.21	1878.66	2169.03	4437.37	3389.20	940.93	673.47	301.94	1639.70	1657.64	1446.17	1621.20	490.70	2924.07	4223.48	1194.48	1167.55	1228.49	832.22	1321.24	1382.41	1042.05	2134.39	1873.60	1199.05	2028.36	1373.58	1537.63	1873.48	1402.37	832.43	1534.65	1065.12	862.45	776.98	1059.41	1029.73	861.21	875.94	833.51	906.04
366			7738.53	43491.97	8653.60	10904.28	6911.50	8377.57	6610.66	4837.44	9971.04	7559.35	9304.01	2955.79	3740.21	5933.70	8414.74	5977.18	3704.20	4612.55	8534.49	5945.32	5557.78	3718.07	4457.15	6125.86	8952.01	5427.25	8047.59	9834.72	4461.60	4258.22	8576.88	3039.12	5327.28	7369.07	6442.88	5211.78	3744.19	2596.03	4038.81	4164.95	3026.71	2245.67	2902.26	3915.06	3318.35	1914.37	877.52
367			6006.15	22977.15	3544.11	639.79	1135.69	2310.65	1245.74	1473.27	4014.57	4000.24	2881.71	3290.79	1956.79	1931.50	4283.79	5840.73	3073.38	2864.61	5881.53	8504.49	7443.59	3100.61	1657.58	3192.74	4498.30	3457.44	1872.43	2465.28	2863.77	2865.58	3028.69	2337.96	3398.81	1979.78	2381.43	1778.73	1142.04	2753.03	1708.03	1169.41	1471.29	1509.87	791.67	2009.05	1215.38	1187.88	793.24
368			61069.92	177429.46	68618.98	75207.96	48485.27	42566.87	45209.56	62381.39	63113.08	88596.67	66117.36	67944.57	39840.32	30948.27	33728.57	32068.95	45794.86	30591.35	33685.54	42027.91	45787.94	17023.68	19974.05	21382.27	26777.39	23898.33	21083.86	31182.52	26432.13	11488.08	13886.52	18888.07	22955.05	11698.38	11492.34	13195.93	10949.07	8703.31	7301.17	9218.41	9545.18	20210.92	21020.48	24941.87	11653.16	7152.77	6292.14
369			33867.30	56324.35	27714.79	69023.82	53016.96	19025.58	29809.19	41763.71	50512.74	19370.87	31600.22	14157.02	29445.24	26154.12	39429.67	10073.23	16125.63	17358.37	35251.40	41874.31	24802.17	20491.73	26385.16	27017.44	24486.74	19280.51	28443.85	20305.44	23340.70	29357.42	14196.31	21014.75	12697.41	5399.92	14011.32	21388.93	13877.89	12322.69	10599.15	7945.77	5102.78	6969.16	8663.55	12624.56	9873.36	5709.35	5943.33
370			7803.65	35038.50	13432.52	9341.92	9113.40	10422.51	8635.69	6447.44	6588.46	8400.66	7840.99	11000.61	9882.75	6110.67	9089.25	13496.88	10525.59	6816.65	10220.44	5115.24	4403.68	8993.34	5861.40	8290.60	7153.68	4638.64	4010.88	5873.74	4611.34	5036.54	8877.32	6401.82	5183.71	3185.98	1966.32	2496.34	3088.21	4395.35	2232.12	1623.31	3338.52	5310.66	3162.54	1238.46	2140.84	3212.40	1884.74
371			6552.37	52432.69	44433.96	46865.81	62385.51	48968.32	57588.78	61407.58	39356.19	40305.63	26659.72	28494.91	26280.29	36598.81	28658.69	24503.12	20890.54	29029.90	23184.04	35136.72	43765.89	50012.96	49169.79	29088.91	21150.91	24191.80	26185.57	15326.24	4882.77	8071.17	17376.32	21806.37	19093.80	9799.57	13793.82	14540.48	14329.90	10281.82	13793.15	12613.44	7283.23	4824.10	10304.81	12672.71	8806.85	7345.73	9818.93
372			57808.08	131716.92	82212.44	66351.96	69123.56	19452.80	24136.65	35989.57	52282.14	47912.45	39943.51	35149.22	55573.46	74089.67	40763.59	41656.99	41724.86	50087.43	45301.95	49363.53	32133.55	16222.48	22054.99	21036.20	24138.83	29753.65	36084.41	35658.78	26885.91	26558.08	27358.60	31223.48	22797.46	15163.03	15308.21	23109.00	15259.08	16207.95	18376.53	22010.66	14052.97	11774.32	20190.67	12592.08	10282.83	9022.40	11361.79
373			95951.53	272728.25	111419.71	51428.75	52096.78	43150.64	29134.66	50416.03	40910.59	46858.77	43868.46	48022.00	37646.10	49224.89	65711.77	37844.16	12274.32	19079.39	48609.54	41058.42	42206.32	39525.95	38322.44	34643.25	32232.44	28537.98	23657.41	42331.35	28890.69	18318.64	17461.00	22699.38	18612.84	21058.17	11104.52	25530.52	21920.61	22226.26	21004.14	13037.99	11708.99	12218.23	6182.16	4258.73	12223.22	14791.37	14818.34
374			41029.28	57093.96	37410.74	36760.44	52276.01	42237.94	27777.74	26529.58	32138.02	33362.39	27651.09	25960.26	30756.88	21374.24	13581.52	17242.02	17690.34	22562.16	26707.14	23720.66	24198.46	10675.50	18037.41	12318.13	26424.44	31394.31	23472.91	11641.14	11470.30	20685.00	23427.60	21649.75	13181.40	8900.46	13403.04	6869.68	7067.27	9860.04	5592.81	10984.46	17804.39	8066.66	4962.63	6657.35	7447.14	3230.29	4669.88
375			14375.19	67173.28	58565.37	18407.07	13042.46	26296.90	32359.88	33963.79	25978.70	22900.58	27787.44	21634.08	22124.75	30038.62	37371.89	21405.14	22832.36	27540.26	19475.71	12269.70	12877.12	8859.95	12061.55	10500.87	13445.64	11181.13	6309.17	4266.69	11834.23	13577.22	18263.11	17322.79	14356.03	9610.64	9904.31	5764.38	7287.36	8841.42	4945.42	6139.04	3888.51	4145.94	5299.75	3939.35	4450.79	3536.19	2268.94
376			14630.16	44108.50	58223.44	59878.39	40838.23	23044.11	58707.19	69906.29	20049.46	26891.48	42986.89	16589.12	24765.23	30766.06	18483.94	31288.51	23924.25	13794.32	14172.98	13905.13	24836.35	28583.51	25320.16	19515.29	10464.25	9887.86	10540.66	11192.21	8188.41	10448.84	10770.60	11677.93	16663.12	8718.90	8003.90	15889.23	11792.20	4931.25	11444.04	9876.76	5059.19	10136.38	6814.07	4300.61	4969.87	8642.53	6871.04
377			7530.69	28064.67	10414.71	8467.26	5943.49	5535.31	7300.00	6145.83	3175.49	6108.32	2971.61	2935.42	3721.21	5598.65	2592.88	2912.70	4053.59	1413.90	2576.26	5065.28	4630.55	3586.69	3794.72	4537.25	4473.75	3856.14	2690.02	3928.15	1715.44	863.36	4055.37	3903.00	2166.68	1759.54	1005.64	992.35	1736.27	1188.48	1034.34	1122.75	1534.84	1406.93	1057.30	600.26	954.80	1469.62	421.57
378			25648.29	43113.75	16196.35	36109.15	22016.57	12284.55	14239.79	27541.61	19221.01	29461.94	20677.99	15355.33	18793.55	31886.09	13729.04	11284.42	19236.79	10978.30	7374.57	13737.03	9022.90	14235.33	8150.51	9194.27	8328.12	17402.51	10000.89	7677.32	13616.23	14955.13	10068.01	11156.86	6338.59	12046.95	16733.91	10927.01	5920.68	3984.51	2218.01	2323.76	3820.54	5583.90	4372.90	4619.79	4423.39	2785.71	1278.85
379			3676.91	33536.85	2940.79	3681.34	2164.56	673.08	1010.34	3335.74	3596.70	3552.95	3571.85	1584.03	1326.28	1493.65	3197.04	3046.69	2794.96	1663.05	1733.37	3096.63	4436.91	2266.75	1610.28	617.59	1040.19	1271.84	767.12	520.27	1482.24	1348.90	1576.92	1602.56	1418.50	1676.57	2312.06	1130.27	1024.31	2025.24	1554.33	1059.10	435.09	1175.59	1437.17	2012.03	1894.60	770.82	844.85
380			2332.62	37139.78	6467.15	4162.76	4351.39	2640.19	1517.69	4259.63	5557.98	1815.91	5893.30	3061.88	2880.28	1778.49	1271.67	3268.08	3853.17	4969.54	3138.85	4526.56	2708.51	2617.87	2813.61	2088.41	2887.84	1710.00	1707.87	1429.61	792.56	854.03	540.58	1222.71	2103.44	1773.14	1247.61	1391.80	1532.46	1724.67	1165.77	793.64	1543.61	661.13	638.92	629.83	892.35	722.54	1366.10
381			6327.95	14834.31	10658.14	13281.16	12893.46	13867.90	12187.52	15013.14	19257.27	17889.57	9981.61	9037.33	5151.42	12540.85	12626.34	11228.01	13860.49	10514.19	3974.32	3470.57	4804.12	3052.78	3354.67	5493.35	6010.16	6840.60	3127.41	2063.71	2529.05	3582.00	4229.34	3362.60	4052.87	5717.11	2969.24	1082.46	1072.34	2468.16	2000.28	2015.43	2008.22	1837.96	1660.70	1280.84	2183.81	1578.74	811.93
382			9020.69	74884.64	36705.22	23881.53	26558.18	24599.96	30582.65	15452.80	16371.65	22857.26	15457.99	17267.12	14289.00	16730.04	24152.15	23131.61	13086.40	10815.96	11284.86	3030.01	7475.20	11655.55	8807.98	8693.13	7973.66	5181.26	9959.15	13509.44	6465.85	9985.32	13043.94	9765.02	7717.60	4376.05	6250.03	5505.26	3603.66	2439.71	7641.83	11504.24	9613.33	7774.62	3628.22	1507.21	1731.46	1987.12	1082.48
383			47509.10	107358.18	96487.09	79442.28	37082.20	50021.19	40902.45	52201.57	39973.89	62153.73	51123.43	29968.99	41566.90	43838.07	27451.00	50783.42	44687.25	48082.41	51612.53	33826.94	34175.80	32689.24	45235.26	50339.88	30446.69	25685.44	18547.70	19196.73	24404.26	31527.57	30596.43	29875.83	21209.71	24351.59	29351.08	15057.43	37320.93	36544.74	24220.98	11558.51	12115.86	19413.20	15755.64	18016.23	14920.40	11097.63	20852.37
384			6628.14	57953.34	25052.17	38563.39	55562.50	41813.68	47703.53	39466.62	33469.92	39200.03	28654.99	18993.98	28554.25	6592.89	17749.00	13635.14	14859.29	36083.34	37484.77	23087.76	17023.03	33538.20	25547.58	10651.08	17784.71	21787.47	13409.75	15098.65	18877.81	20970.25	17102.47	9983.61	12715.48	16993.65	4941.97	11216.96	10967.20	15185.24	22022.53	10767.23	7189.99	9881.38	12822.09	15322.70	14902.86	11967.76	10053.36
385			16378.37	98347.13	16928.96	26095.48	46907.78	17540.97	7970.99	15500.90	11140.95	20770.36	17600.31	20057.49	15954.62	15442.36	17521.51	15114.77	11188.97	13223.05	16456.69	21135.77	20401.55	13193.62	12505.87	30198.00	11966.29	6184.61	6660.90	9285.72	10862.10	7731.18	8780.36	6043.75	5686.68	7338.33	13465.46	6989.65	6663.64	7621.76	8260.12	9505.31	3863.13	4755.05	2219.79	4643.46	8627.32	5246.73	3982.56
386			5329.11	60843.61	25427.24	13274.20	5769.89	4553.32	3738.84	4827.17	12842.93	10601.55	11848.42	13831.65	8830.55	6930.24	5559.54	7447.26	9560.27	6107.17	5030.88	2619.40	3501.90	5981.05	4396.97	8605.94	5300.75	7346.81	8475.09	3803.49	4203.95	7590.00	7857.52	3182.87	3213.06	3069.90	5018.09	5657.58	3796.87	4133.70	2083.38	2246.50	3610.96	4680.92	4522.63	4348.59	5847.72	4138.20	2094.59
387			20190.30	58808.17	58948.85	79031.99	39855.01	62614.49	48403.72	46760.80	58388.58	51622.96	45803.63	39897.72	27367.70	36680.43	31996.02	32228.80	31590.55	27363.38	24059.91	58540.51	56921.63	31557.09	47296.82	23532.26	31469.69	25455.52	29792.77	24858.26	20008.96	19032.32	14175.33	22558.36	28167.23	19034.46	17355.77	14835.79	17037.62	22154.46	18761.71	16674.60	11782.96	9863.46	8056.48	8829.59	13712.06	12394.10	18573.94
388			17321.48	99609.39	86683.02	38627.12	58126.21	54462.04	35136.38	52864.34	61682.84	79221.89	84040.89	80847.06	36536.18	39947.02	26405.21	33805.46	33084.91	23719.97	43218.74	52490.75	49023.06	25570.06	33132.88	41737.32	36276.33	33951.78	56373.12	41711.32	23709.68	25763.39	27562.74	13046.20	12416.86	25220.92	32724.04	15348.84	18046.98	23071.76	23325.27	14653.87	10041.33	21733.79	23156.52	16384.22	8282.41	7220.40	11336.23
389			32719.45	142664.43	137760.46	67277.44	48811.08	36026.56	57197.78	39074.13	23854.27	14619.67	25839.31	37874.12	65201.90	71394.42	50848.42	65247.79	63930.23	44728.28	22119.39	25778.43	23460.00	12744.40	28195.83	26252.42	39888.43	46110.12	24459.13	26199.40	45051.09	26003.63	12312.65	26157.42	45531.20	30148.64	16524.08	24278.29	28610.01	37174.92	10288.62	14860.38	21919.25	14332.74	15179.03	9865.12	23110.45	19212.08	16692.35
390			1766193.37	14841527.00	513112.12	23048.33	34658.82	20507.38	16924.05	14263.43	17512.36	15026.95	10570.90	7272.90	5146.42	5975.30	8692.80	3960.76	7165.55	6985.86	5878.72	4530.68	5140.42	2181.76	3333.86	1779.43	5215.80	2235.96	6051.02	3615.56	2643.87	3623.97	676.31	2686.80	2291.88	1546.98	2089.86	2358.30	1584.06	1075.63	1191.07	1253.01	4098.44	1942.74	2021.63	1305.24	2566.94	869.57	1128.32
391			18202.62	53673.01	27510.32	20008.71	16886.16	12094.09	11320.63	12818.40	18669.82	19949.39	11223.01	10487.76	14285.96	17876.16	15579.90	13015.12	13394.21	11747.38	8266.21	11927.83	9154.76	5012.39	7261.36	6808.14	2854.30	3628.26	6382.94	4623.74	6127.79	12149.75	6040.56	3611.93	8144.04	8087.55	3236.88	3773.09	2785.25	3031.36	5900.66	6136.77	5241.18	2962.37	2123.48	2642.25	5931.43	7724.57	1999.85
392			2922.13	35369.74	6108.95	12713.00	13717.89	8909.23	6985.71	9716.81	10221.70	9272.56	11196.08	9751.87	5602.47	4446.23	5242.59	5413.66	5201.43	4009.94	2958.01	4028.74	2964.76	3071.12	2706.41	2396.33	2185.08	1505.92	1101.47	831.55	2090.11	1413.78	536.42	971.72	959.13	725.62	648.26	366.74	458.65	476.95	287.28	153.54	122.95	183.94	523.69	437.75	194.63	272.91	147.93
393			2594.13	59084.00	11579.28	14116.98	11605.26	6995.32	9601.07	6191.43	4920.00	5550.31	3057.97	6118.40	5427.73	5233.16	4843.29	3725.77	2964.71	4163.61	3625.21	5731.22	5917.16	4338.19	3302.71	2730.91	3174.68	3633.46	2441.90	2336.19	2117.50	983.24	1523.41	575.52	1120.20	1598.76	1069.75	995.82	864.09	505.29	1185.71	1034.52	737.09	663.46	528.36	168.37	257.67	263.21	596.45
394			4933.54	18868.49	1393.23	858.46	1638.87	2170.83	2216.92	1019.41	597.53	380.83	1809.26	1257.53	565.40	327.20	839.06	641.10	953.95	938.97	750.52	736.60	1993.45	1556.22	1351.59	697.76	1459.10	1972.39	1598.67	359.12	407.24	511.71	729.07	603.34	486.69	340.90	459.88	555.37	679.95	1360.58	1043.63	932.03	795.40	827.42	1151.35	991.98	481.74	885.23	823.44
395			2429.01	51707.83	3454.04	737.45	436.88	589.12	1393.27	2311.79	2068.47	484.33	734.52	412.74	801.51	1161.55	815.02	1122.05	769.01	1104.06	925.66	669.78	639.10	692.74	1446.28	1494.30	1135.25	637.28	580.05	511.15	540.36	572.76	443.97	568.72	508.83	514.92	525.14	640.14	588.35	573.94	155.53	242.58	505.03	565.73	487.86	327.48	628.82	399.09	276.66
396			6872.40	47270.32	3322.01	2568.52	1232.13	2376.10	6549.27	3967.07	794.46	1310.23	1480.14	1236.66	1901.66	1022.44	2179.29	3268.40	1957.46	1096.92	820.51	588.85	654.23	512.19	927.03	419.46	468.01	898.05	562.25	511.52	738.50	759.20	305.02	551.52	242.09	192.04	198.67	110.53	204.96	133.30	249.95	314.66	288.95	155.63	174.94	229.58	331.31	477.58	226.61
397			3493.82	45473.25	9694.49	7354.32	5364.02	1641.16	2536.23	4539.54	8670.29	3391.74	1907.32	3441.97	5581.07	2714.34	2700.67	3620.34	3425.10	2799.83	1811.32	748.20	676.88	1215.00	954.46	854.33	472.98	857.94	1008.52	756.36	531.13	750.36	486.01	230.89	531.64	482.77	251.67	185.61	206.53	221.84	152.70	201.53	376.08	387.05	68.08	164.60	176.12	145.24	41.19
398			2950.57	27544.54	5514.34	5896.02	4783.86	4373.43	3511.23	3931.62	5874.61	6146.72	3943.69	4263.89	1211.34	1427.14	3296.35	1941.71	2558.81	2158.89	3507.13	2411.85	2009.00	2432.24	1022.82	1385.17	1019.40	719.33	816.04	1164.62	680.30	658.59	943.01	1211.76	829.80	497.67	264.01	426.46	491.46	624.38	434.15	350.50	231.53	246.94	381.10	241.30	195.19	174.11	172.34
399			4152.70	30627.59	685.85	516.75	450.86	1157.07	642.87	403.33	952.71	698.19	249.31	363.43	637.92	520.59	264.46	467.54	453.10	678.34	479.71	179.26	499.19	1042.36	782.05	652.93	416.90	332.78	170.40	453.33	545.04	571.71	201.71	236.39	451.53	534.10	249.24	287.77	227.64	251.49	106.90	262.91	274.66	306.61	450.30	83.29	255.50	200.13	140.65
400			4556.20	40657.78	2262.67	2994.26	4336.95	1645.67	964.74	1737.69	2105.27	832.21	1287.24	1279.37	2167.60	2811.02	608.11	583.47	963.48	918.61	1384.72	1102.41	592.55	788.43	707.48	947.76	593.63	1016.70	943.32	641.07	388.38	255.09	423.22	571.16	504.20	727.39	437.65	290.05	306.64	443.49	512.24	293.32	267.72	339.70	352.14	387.19	305.57	191.47	232.36
401			5318.25	46774.30	865.91	3385.59	4285.06	1818.20	1339.82	1697.14	1377.33	897.68	1642.44	824.95	1207.01	586.44	545.83	685.95	745.56	1028.31	798.60	831.24	1672.21	1614.54	2939.92	1242.19	595.31	675.98	654.15	745.08	796.70	1740.63	1152.14	821.82	963.76	434.32	480.28	778.66	1162.12	1336.97	753.82	716.78	709.70	432.00	367.34	435.28	230.79	368.51	628.92
402			4953.04	24735.88	5392.88	7365.62	3202.70	4000.09	4247.57	1419.91	1411.40	1119.78	1223.58	1893.72	1904.57	2589.51	1953.45	3180.62	3642.76	1993.75	2090.05	1987.94	2257.69	392.95	1799.92	1103.84	1527.86	2191.60	2836.06	737.12	537.59	774.89	1251.43	864.95	554.10	983.93	902.48	998.74	635.10	941.51	1061.44	2038.93	1223.04	996.68	1051.73	450.61	700.85	525.18	497.55
403			1331.97	21998.09	5221.77	5229.05	1744.13	2632.59	1140.01	3000.90	2730.39	1150.71	2150.10	2079.69	2902.90	3455.51	2865.89	2583.92	1475.07	3431.42	5416.97	4895.21	2448.25	1632.30	1159.28	1162.98	1942.24	3327.25	3402.20	1382.75	3001.76	2538.65	1496.43	1127.97	2141.47	941.13	968.48	763.98	680.81	513.89	507.84	801.99	429.34	892.21	864.58	566.92	367.25	298.98	521.23
404			15186.15	48411.19	7320.17	7261.15	5067.46	7450.65	5887.43	4765.04	5124.46	5243.92	6023.86	6342.78	4977.01	4485.89	3965.46	3508.25	1259.57	2606.09	4489.62	4097.53	3103.38	2357.32	2033.16	912.60	2392.09	1412.41	1342.94	1693.85	535.02	454.07	958.04	2280.52	2100.91	1148.30	1393.03	1098.47	808.32	789.32	882.26	1050.62	720.11	1225.33	585.94	863.72	1152.11	838.56	477.31
405			12113.13	23414.68	6245.53	8209.19	1700.06	2253.69	8228.48	5060.43	4786.42	3957.00	7734.20	4527.89	3179.89	3507.06	3465.63	2946.90	2978.00	2328.36	2452.70	1434.01	2428.45	3773.94	3940.78	3033.11	3801.54	4026.15	2176.42	1009.72	857.51	1002.67	2304.13	1693.35	812.33	497.20	522.69	440.05	866.40	918.12	459.98	542.65	362.14	317.26	197.22	338.85	332.33	214.46	209.94
406			4458.72	41810.43	5265.45	6273.14	6458.14	6364.52	4458.26	4755.40	4588.24	1151.37	2437.78	2443.36	1836.44	1344.36	2939.64	1592.71	1081.39	2833.85	2535.17	1022.32	1156.40	634.50	1708.05	1772.97	1136.73	1333.78	686.07	614.69	1331.11	1023.19	447.09	387.90	399.32	569.75	849.97	556.78	400.72	310.38	705.90	296.81	380.29	454.77	450.38	306.96	407.61	280.73	279.00
407			4414.70	31845.30	4739.90	1994.34	1113.94	1526.86	1551.59	1928.43	2191.51	2777.43	1340.49	2700.53	973.98	1486.38	1615.09	891.45	995.09	441.68	724.65	925.97	952.40	1556.91	715.12	476.25	820.45	532.17	1179.56	758.84	1210.36	593.30	297.65	541.26	751.53	589.13	522.09	615.92	1270.07	521.73	437.19	786.98	476.47	546.66	411.15	325.46	774.63	610.20	231.47
408			1971.27	35897.40	5048.98	4467.39	3914.31	2965.03	1277.09	2742.87	3348.46	2188.60	2400.59	2799.76	1425.74	1918.98	1730.99	1414.77	1204.03	1537.54	1089.56	1327.41	2729.80	3618.69	3093.11	1349.55	1113.17	854.40	1560.21	597.01	1101.78	2929.40	1882.35	880.85	1846.93	1249.40	2265.41	1519.75	2086.56	1498.66	1495.67	1158.97	536.83	621.40	1154.64	1261.31	1116.52	481.15	162.73
409			4746.99	34150.96	9060.69	6730.66	6408.39	4232.87	3831.55	4937.52	4011.110.61	1621.83	709.48	2512.91	2135.13	1524.20	1155.37	1377.81	1907.55	1944.90	1588.31	1194.77	1093.23	1097.40	529.74	582.09	510.60	801.60	893.97	532.45	442.87	294.83	623.40	138.23	225.31	213.91	236.07	364.66	213.76	300.17	193.32	314.40	315.89	308.98	293.91	281.85	279.86	492.17	254.98
410			14000.46	95968.01	9146.07	47243.97	73811.38	27226.00	11511.46	19791.70	36748.61	15676.29	9802.36	19130.30	9820.81	11449.40	12540.22	5304.50	2006.00	3353.54	6863.65	4567.31	13152.53	15780.38	2635.04	5041.38	10572.78	2852.38	10289.95	8019.86	7534.78	2714.36	3522.35	4949.04	3816.53	2867.90	1272.88	2490.07	1967.88	4278.54	2457.27	1441.62	2125.45	1165.50	1205.89	1407.65	1406.26	907.85	759.68
411			30678.34	52615.38	33139.43	24684.97	21226.07	14702.38	10705.35	9754.46	20866.27	13156.57	6711.26	13165.43	31252.74	12985.70	18495.67	21003.91	9263.62	4271.04	10304.72	8187.86	9995.09	8622.22	6676.16	4431.43	3799.89	4691.28	4405.28	6759.33	7069.90	4621.26	4135.61	4448.42	4437.04	6210.54	6788.19	8749.59	4215.20	1517.70	2705.88	3779.24	4794.07	2702.51	1891.11	1028.79	1144.33	1057.68	1670.32
412			17558.10	127720.21	36673.98	45636.71	43465.72	41699.81	36785.39	23022.81	43144.33	48879.46	37290.88	28912.17	21700.90	24326.02	17092.98	24806.96	21338.99	16630.83	27174.71	33882.82	18945.05	20723.40	22491.90	21297.17	20664.11	25631.90	18038.24	7099.19	8788.19	8756.56	5999.73	6345.56	6925.09	5057.72	8920.25	8494.71	3836.18	3825.30	2784.82	1184.18	3019.36	3851.34	3565.88	3149.90	4148.35	3281.86	1755.87
413			16354.53	67682.60	103125.00	45889.55	29676.63	29659.44	13456.93	39057.62	30050.59	29621.98	19038.86	11393.74	25553.29	24619.50	17229.04	12736.86	11336.62	18301.88	16304.50	22047.31	23743.12	19357.17	20908.03	12961.44	13488.46	18375.92	8384.33	6901.80	6284.86	6074.78	6637.75	4634.83	7413.70	7370.39	4200.56	2097.85	1937.76	3725.00	5262.54	5335.02	3261.31	2767.95	1146.89	1479.59	1150.24	1213.59	1297.56
414			9690.00	72081.19	81776.02	38528.17	21385.24	22881.90	33833.89	35182.84	38831.12	30973.83	21018.63	21472.06	11831.47	14960.18	20685.17	24481.57	24155.68	12968.95	18580.65	17192.06	8216.22	8702.28	16970.61	10826.63	7236.45	8583.85	7944.35	3419.54	5285.39	6861.29	7161.06	8451.74	6229.34	2419.03	2185.42	4518.35	4908.12	3904.09	2780.22	2308.37	3021.47	1758.79	1592.95	1383.77	1612.35	1421.44	1288.23
415			15828.08	103499.01	66810.68	52059.47	32034.88	18685.75	48417.66	38219.31	36151.19	26614.44	33760.03	31063.77	24421.28	16655.60	16315.98	19300.71	21451.69	10729.24	5599.09	6660.71	9444.24	15240.86	18499.46	8552.43	3061.37	11953.40	12430.61	9065.94	7237.45	5203.94	4644.33	5121.25	2899.84	2978.84	3303.07	2576.91	2225.06	2191.05	2151.74	1360.39	2337.60	2255.29	1546.60	909.79	1574.95	1553.54	607.54
416			24679.13	111594.94	58440.97	77046.04	37915.17	27212.62	57267.65	37396.51	40969.42	37664.78	32128.27	12393.45	17937.41	37943.75	45556.67	39334.08	25240.34	14975.02	21714.38	27992.53	33343.11	27069.08	23958.82	18706.26	8371.09	10319.43	10071.17	11498.20	15079.92	12214.73	9477.10	7015.32	3600.16	3755.08	5584.19	6220.13	3077.63	3783.99	3010.83	2102.43	2371.50	1368.02	2832.65	1243.20	785.36	1393.68	1129.88
417			50254.68	122884.28	102944.88	88048.62	46770.33	51462.11	35363.75	45949.40	59600.32	47101.73	41786.47	25768.39	16768.07	28741.41	28068.39	18260.88	24462.20	28148.71	14126.50	25189.37	20595.27	17519.41	41421.73	22129.80	14566.24	16278.59	13537.05	14284.35	13624.78	8759.38	5997.69	10627.20	9592.15	9455.00	11528.21	10495.35	4934.54	3983.97	3545.84	2664.73	4006.71	7031.86	4661.54	4591.00	3359.62	2937.59	3096.66
418			17908.92	109404.85	62230.55	64396.08	33288.66	32174.81	64376.81	26585.50	23486.73	23199.79	36631.08	24441.02	14623.78	20321.43	17010.21	21961.36	16278.69	20148.85	14590.50	14811.64	14304.04	10604.55	10402.69	19108.21	15808.04	10386.95	8057.71	5717.59	12203.18	8191.93	3072.11	2313.10	2575.12	4209.05	4513.26	3664.58	1654.68	2600.02	1695.73	2310.82	1029.82	1665.70	4289.32	2313.86	1311.29	1241.01	712.70
419			5812.21	27263.66	12770.55	21165.59	19168.80	16223.44	8414.04	22858.17	14263.54	13889.76	13888.69	7418.32	6343.59	11888.18	13601.37	10258.59	11668.33	8606.65	9273.91	10229.58	6380.30	5876.47	5219.99	5302.17	7138.82	6896.33	3777.86	2022.21	3746.03	5634.13	4914.08	4250.11	1372.77	1094.64	1929.49	2198.74	2310.61	2217.70	1394.68	1292.98	563.71	525.91	456.23	886.62	1356.51	911.64	770.62
420			57030.14	161506.75	54235.75	51789.05	39100.35	17398.28	22422.03	33678.36	32209.69	41579.54	31233.26	15633.51	46998.02	44534.10	36870.44	42249.26	41318.32	20127.85	10207.88	25415.48	15718.41	6380.07	8484.12	12089.62	12967.36	7673.68	7836.33	10015.41	7687.05	14336.97	5168.11	2543.50	6838.92	8004.46	4360.18	3427.08	2749.88	3191.60	1738.17	3297.32	1266.30	1586.57	2287.15	3249.92	1563.58	3224.36	1622.32
421			4777.98	110791.14	13423.86	32856.27	26277.05	25999.26	18672.80	32130.41	31095.81	11969.08	14220.30	23617.08	20432.71	18560.16	23723.67	21168.14	19654.45	19973.83	24834.66	15142.90	20086.51	13577.14	8107.30	7747.16	12317.74	11044.25	4557.28	11016.51	12994.26	11820.70	13885.09	10409.38	4316.43	2093.81	2056.66	4274.04	5242.43	6068.74	5177.42	3878.92	2999.64	2381.55	2601.30	2209.53	2388.60	1649.77	1741.07
422			10257.64	129508.16	40677.15	30757.88	23253.37	15342.71	31438.51	29235.36	31544.47	26556.48	21946.46	31894.12	35190.63	13676.02	20741.24	20649.79	16248.59	16753.50	21769.19	27643.17	14722.23	7268.95	10263.51	9146.23	10456.28	8791.21	8170.92	9594.37	12170.52	6079.07	2500.93	1160.50	1626.48	3387.41	3313.00	3724.17	5925.90	1745.80	1595.57	1805.93	1709.94	1859.40	2089.30	1616.54	985.14	861.74	640.36
423			13710.82	79559.96	22689.40	31880.31	29604.41	29167.04	26032.58	22825.39	25396.98	39734.78	25382.57	24114.80	18214.43	18387.73	13780.41	26701.97	24770.52	26465.13	17817.53	16002.97	14839.39	19411.21	16120.97	9884.83	15895.56	13832.27	10010.83	9768.15	4538.13	4759.86	5749.99	8888.07	5100.55	4767.73	6644.79	4644.56	3686.01	4607.97	3498.34	2215.65	4245.14	2410.06	3716.05	2228.59	1474.18	1173.22	1570.70
424			32553.28	97287.57	62549.72	31697.64	27145.33	20583.69	28351.08	34468.84	44949.53	24277.11	15651.64	30457.13	37564.01	27799.36	30314.06	25559.02	10205.45	11586.89	8314.85	10248.41	9209.98	6313.17	13863.33	17350.24	11674.54	10379.70	5627.95	6419.09	12332.89	6943.17	2306.91	5160.51	5305.04	6211.83	3777.76	4553.16	4123.29	6029.41	4902.66	3077.36	2210.87	2507.99	1916.93	1827.35	3422.57	1700.31	1320.18
425			24232.78	39710.31	24131.99	46854.51	25072.96	16880.60	26078.95	17454.81	40316.14	33697.30	32593.67	26770.68	15283.60	19748.52	10649.45	13551.09	10501.41	12853.59	19057.77	20575.66	12123.58	13120.38	13081.47	8311.39	8128.39	10202.93	9265.89	5871.42	8287.84	6167.66	6456.44	2661.85	3853.72	6904.45	3236.43	1778.35	1605.68	1927.13	2806.34	3721.24	3243.93	2017.63	2122.47	1413.48	1014.46	1648.96	704.49
426			23215.53	66188.03	22171.33	22522.28	19345.17	16988.22	13703.27	15285.53	11494.55	15915.22	13482.31	6554.03	12359.28	19410.86	8157.07	9903.08	6538.90	5307.90	3517.39	9012.76	6200.15	6411.68	6669.18	6849.12	5636.26	4187.15	2532.90	1352.00	2986.04	3717.91	3619.12	2819.78	1071.36	1147.89	2456.65	1926.21	1394.81	3087.57	1698.64	997.39	974.82	1401.63	929.46	1279.96	1179.99	756.20	317.51
427			21065.41	283433.18	206867.12	88887.23	125783.58	118407.12	55171.31	74258.28	50877.26	27566.93	69068.89	39562.78	67130.71	48276.43	19968.40	32258.70	37926.75	43717.46	38511.98	34436.37	43156.19	35251.18	12532.65	26043.09	49077.17	28243.99	23103.39	22110.40	12947.81	12855.96	13216.78	11421.75	14057.82	7954.09	12130.46	12916.64	9357.63	9369.96	11971.88	12028.51	9804.85	6509.27	4291.84	2644.63	3702.78	5168.47	9151.94
428			34369.05	190560.98	71727.85	97200.02	41565.03	56811.37	62013.77	70380.60	51439.91	38350.14	37955.52	59909.22	56632.58	49035.28	60609.27	56347.76	45879.01	39445.22	22270.54	20418.95	10192.99	12323.00	16779.48	27656.48	18164.16	11973.38	8637.43	12351.13	21876.93	15085.45	13564.58	14475.98	10485.22	8243.36	9512.46	18381.44	10705.57	5602.86	4922.24	7553.67	5205.61	5165.18	4381.40	4964.86	4057.30	5230.27	4751.92
429			30530.57	97837.69	96798.14	36570.42	70620.28	49763.98	27948.46	33856.81	54104.12	90189.47	14090.12	42600.49	38155.54	30098.14	32272.37	33043.79	22575.67	15263.13	17058.66	17912.36	13390.56	8666.14	15022.13	17980.39	21968.44	16225.85	14008.18	7813.82	12945.07	8398.10	11458.81	23603.73	13052.04	10202.96	12100.96	6647.78	6086.29	5191.25	4944.69	3376.33	5442.75	2761.64	1438.16	1941.31	2239.51	3415.14	3379.04
430			54870.87	401192.18	184973.10	87219.71	74395.32	55848.72	68451.12	46920.15	37635.50	15586.33	24883.45	32742.54	28662.44	25885.43	49783.76	41559.58	36002.58	23947.76	23152.09	32530.99	35941.48	20331.32	19504.04	29048.64	11787.11	12602.73	16253.20	18046.35	14185.12	11415.18	7382.38	15409.71	13595.83	5489.45	14864.12	13280.55	9673.05	4511.71	4762.53	5880.60	4478.99	4311.24	7087.03	5434.97	4592.74	4390.25	5185.99
431			21510.43	99828.02	56412.45	42709.47	73182.51	50828.94	61855.46	75893.92	64845.01	28765.20	21926.42	42659.28	42342.15	26250.79	19813.63	28377.89	26930.20	7712.26	21984.59	35664.50	25267.55	15973.81	28056.79	22167.33	14485.79	14104.46	6944.82	12115.96	6976.28	9531.74	11900.02	9759.63	8071.62	4731.99	4691.23	7377.08	3316.85	4639.99	6222.06	3981.16	4159.13	2581.24	3685.07	4051.40	4119.33	3436.24	2020.45
432			18549.26	65617.57	27699.49	16877.35	24547.19	19551.19	26160.52	22469.28	16801.13	17844.76	18367.36	24102.91	30475.09	29155.52	9517.57	9085.86	14164.62	10944.45	12091.19	22471.50	16650.73	11880.75	13642.84	13891.65	6503.79	10602.76	11669.03	8530.74	9694.51	9893.64	3359.10	5213.23	8607.93	5806.68	2618.06	4212.71	4220.48	6002.52	6781.08	6285.76	6732.15	4417.48	5135.25	7809.17	4492.72	2616.92	1744.98
433			14515.74	52111.12	25447.13	20700.34	24763.08	27069.22	24647.69	17512.24	20161.86	24082.96	20646.63	11715.95	16174.57	13901.73	12209.55	11303.04	13845.25	16430.10	14113.60	11704.19	10154.53	8185.69	10207.29	6319.64	8167.96	7969.84	5167.53	14438.52	8052.83	6033.17	6529.66	7495.64	4934.43	5963.59	4681.30	5766.09	4106.55	4243.34	3823.65	1438.83	1376.08	1606.57	3831.71	3951.35	2134.94	1677.38	1966.64
434			10324.39	46560.46	35655.42	35218.78	29586.58	37111.96	24775.29	20294.07	11545.88	11340.75	18310.78	19482.85	10295.10	12411.73	6575.38	5558.60	11930.13	11618.85	6292.01	10034.66	10871.89	16627.94	17294.22	14253.12	12530.61	6522.55	5411.59	6397.49	11013.64	7973.79	9748.55	5945.90	4906.64	1852.08	4013.55	3853.42	3356.95	2139.08	2458.66	946.63	2393.72	1633.67	1648.47	1997.80	1599.57	1424.19	797.59
435			9602.60	113879.29	21882.85	7451.82	14233.78	19783.70	19827.05	18032.79	17373.26	16463.03	13166.25	10917.05	9113.08	16663.52	16773.93	11525.61	20584.59	15692.04	6042.43	8711.56	5958.96	5263.93	9299.68	7986.57	9512.91	7878.08	7374.60	7767.16	11937.79	6671.10	2995.48	7629.09	4127.83	6057.11	7856.18	5908.42	8357.12	4844.50	4829.56	3508.22	4576.46	3289.26	1725.19	2454.48	3383.15	1964.49	2689.79
436			33494.30	72123.39	31263.87	22453.71	20049.18	15629.21	14023.69	17054.78	21228.48	20764.23	18961.33	16349.54	9162.84	20741.30	9952.23	9311.88	14366.49	9259.82	8913.07	9433.21	14026.35	10229.63	4720.66	9105.08	7982.64	3713.50	7184.23	3514.74	3163.32	5814.06	5183.98	5664.87	7303.08	3636.54	3612.73	2745.24	3126.23	2061.68	4986.70	2339.29	2267.84	3207.26	1590.34	2233.14	2133.59	1434.48	2662.94
437			16513.43	53722.44	18572.51	21921.40	25533.39	16610.27	23289.47	30856.21	12456.00	18187.84	17320.84	19056.98	10079.29	15473.04	12658.83	15258.61	9500.53	13773.78	8537.96	4670.31	4191.61	9735.18	8812.33	9744.33	3837.82	3771.19	3187.22	8858.45	10775.97	11110.44	7744.66	2139.12	3774.40	2970.79	4004.53	3815.17	2864.15	3405.11	6031.31	3861.10	3897.61	4250.46	3765.07	2804.47	3801.26	3984.04	3878.24
438			13277.80	74252.03	27576.60	24179.50	27674.86	28669.62	12026.99	10736.68	10515.40	8166.35	2552.83	2360.84	3963.33	8284.38	10468.83	3908.92	6142.17	7324.54	11749.74	10840.46	3904.04	3505.88	4875.78	5836.78	3877.41	2201.72	3989.05	4492.85	4184.01	5108.57	6063.18	4357.84	6378.34	3766.40	5551.19	3531.21	3969.02	3148.48	1365.45	2965.47	3317.79	1959.15	2201.86	3460.74	2112.71	1731.99	1686.41
439			13025.23	47784.58	17839.88	17719.86	6304.82	4235.27	9412.09	12008.68	12853.35	6012.52	10076.31	6327.77	8913.83	11078.77	6016.98	6803.50	11643.83	10296.22	6989.06	8322.07	6722.91	4208.93	8840.52	13358.43	10376.74	10677.97	6844.13	5338.62	4814.58	2883.75	2968.48	4411.37	5005.38	2790.33	3204.50	4792.18	4137.15	4530.98	3130.35	2358.11	3843.76	3627.74	4155.07	5476.78	4155.93	2990.48	1183.09
440			10773.13	88684.34	10824.86	3909.39	5101.63	3835.04	1592.27	5022.04	3125.08	4363.08	6075.75	3889.52	2120.67	4646.40	9308.68	3353.33	5557.85	3310.68	5937.69	4167.79	1621.75	5333.73	3281.25	5076.25	7278.49	5396.92	2401.97	1219.09	1253.68	3033.55	5997.20	4535.89	2800.11	2854.62	2384.13	1268.42	1520.69	3339.43	5915.94	3263.40	2833.70	2276.24	2084.05	1239.31	1618.21	2591.09	2111.91
441			5309.89	62873.75	4851.75	9800.32	4683.99	3232.23	4274.05	7195.77	3688.17	3410.06	9176.41	8034.77	3828.85	5180.06	6360.22	4519.50	5129.54	4339.26	4221.94	3932.02	3984.32	6033.28	4930.67	4207.12	3597.50	3289.15	3916.11	5265.50	4921.04	2827.20	3085.68	1940.51	3853.64	5128.19	2850.33	1997.84	2500.85	2202.54	1899.64	2544.59	2881.68	2621.92	1416.84	1996.32	1753.94	1723.19	1455.29
442			4054.76	30131.11	14531.51	19699.23	23152.21	22557.06	27890.70	13668.83	8441.14	4755.98	7264.28	4711.98	13487.31	15675.80	15486.32	9826.31	5208.12	6420.04	13226.01	13197.59	9331.76	3427.93	7610.77	5313.183.86	1951.49	5403.96	4621.84	3173.68	4108.45	5158.83	4650.28	4223.39	2702.12	2752.08	1817.29	1654.55	1666.04	1140.71	1812.68	1560.45	1876.57	599.78	644.22	1746.38	1675.22	508.39	1249.12
443			7720.66	16198.33	14379.79	10060.10	1438.41	1223.93	1698.53	1962.85	2112.15	3735.99	5932.31	7354.75	6651.36	2209.54	4121.70	3550.30	3470.89	3631.26	3297.23	1714.74	875.43	1815.92	3740.25	4035.55	3144.39	3942.37	3938.56	1911.12	1579.51	1353.21	1627.61	2151.62	1926.35	1453.34	1014.55	801.64	2244.73	2638.24	1725.65	1886.69	2878.32	1683.96	1195.63	1034.01	1598.89	1286.70	749.00
444			5267.65	54246.12	6632.07	7041.18	10894.20	6746.99	4500.88	5833.96	9173.65	5242.97	5210.78	5275.06	3318.19	8015.73	12256.70	7791.54	11052.55	5483.49	2810.82	6316.39	2638.01	4825.14	3593.76	3109.94	2211.52	2205.98	1863.27	3435.56	1567.85	1031.49	2711.20	2586.34	1597.80	706.87	1580.46	1392.15	1734.03	1295.24	1290.53	798.51	1121.44	1217.35	552.61	752.90	564.03	882.89	501.85
445			7761.20	55122.18	24371.38	16833.02	10648.57	8773.79	9080.96	2614.73	4748.03	6526.86	6802.11	5134.76	3995.41	3628.76	2731.70	4019.48	3713.95	3253.29	2987.09	2366.05	2631.78	1938.27	2526.98	2104.82	2303.46	1602.33	741.78	1365.83	1581.38	1772.48	1492.33	2224.20	1787.45	1133.34	1277.79	1269.78	1385.23	1452.26	918.48	987.62	791.43	667.18	1227.26	955.64	496.04	552.07	866.57
446			8373.09	56493.66	14233.77	7690.40	3981.54	4202.01	5582.23	9844.89	9561.84	4640.48	6455.83	2696.90	5256.57	6080.47	3102.43	1526.96	1194.03	2003.36	3483.46	3509.70	2601.81	1258.99	1890.11	1417.70	896.70	827.77	772.21	538.84	659.03	665.16	1653.08	1956.92	1326.45	707.44	886.38	2017.06	2152.74	2047.18	2331.77	2402.75	2170.68	1595.97	1712.84	477.62	662.92	806.19	1697.57
447			2963.48	80827.91	10000.44	9049.77	6967.16	9391.26	9195.21	4764.13	8598.34	7374.93	6221.11	8379.43	4069.78	1898.81	3201.95	4367.02	2500.92	1522.07	4187.61	5082.22	3883.27	3566.54	2670.67	4350.47	5123.41	3436.13	3880.55	1475.01	1335.00	1502.32	2161.19	1382.09	1679.10	1056.99	2218.58	2904.87	2442.33	1540.34	889.51	1345.20	1274.95	1983.28	1844.17	2116.34	995.23	1265.37	901.08
448			4950.47	93324.96	6750.54	6611.13	6543.53	2513.64	2273.20	3215.77	4378.96	3713.10	3204.97	8047.41	10306.95	6284.48	7559.47	2164.40	2753.21	4297.28	1203.73	2687.81	1653.10	1170.20	1363.43	1449.63	1414.66	1158.04	924.22	1387.36	1550.38	1502.10	2174.26	1680.12	594.68	1115.94	1609.54	656.92	290.77	331.66	812.78	1125.28	1024.45	1123.22	306.73	485.97	561.65	680.88	1439.68
449			3756.26	80347.00	21592.84	11940.00	7775.71	8468.18	5596.58	6372.13	5687.69	7667.11	9016.71	4139.39	4437.80	3030.77	995.16	1016.74	2166.27	2955.89	2361.37	3773.46	2816.95	2126.09	3445.13	3316.57	2598.87	1385.92	1706.17	2421.53	1402.40	762.33	1395.98	1889.43	447.45	620.23	1461.70	3013.71	1494.57	920.34	960.43	2024.19	1911.66	921.84	552.25	1065.16	2253.53	1487.95	1566.29
450			3492.64	48394.16	1776.67	1378.99	574.82	564.69	582.51	1357.56	2461.38	1406.44	404.06	529.15	621.24	1523.29	940.63	287.11	478.92	369.57	335.41	264.91	473.31	766.08	935.75	1180.02	1064.31	797.99	840.13	577.32	581.96	564.12	192.81	420.06	987.67	539.09	474.64	637.69	575.19	277.77	409.05	802.45	1107.61	771.24	898.11	1190.11	788.45	689.58	409.11
451			5726.22	16171.89	723.44	796.37	1151.34	1765.92	1115.23	863.61	711.24	832.37	969.42	1251.78	1071.30	652.82	979.47	1392.48	1256.97	1556.31	1387.30	774.50	638.20	762.80	1012.22	713.69	618.83	555.94	1222.51	1881.05	679.68	814.38	766.92	429.02	668.52	521.16	521.93	429.61	1027.26	1170.61	1083.91	520.20	480.36	935.97	535.47	484.43	732.94	906.10	454.04
452			5137.64	73193.50	13067.34	8618.43	4574.96	3057.24	6155.49	4612.17	5315.69	4821.85	2759.47	2395.80	3900.58	7482.62	5577.99	3764.46	2705.17	3718.31	2574.62	1858.50	4275.99	4662.40	5119.22	3054.13	4544.31	2515.19	1422.27	1600.71	1689.21	1949.41	2287.72	2033.90	1137.05	1793.67	2643.72	2557.82	1671.48	1025.51	1057.25	999.38	3051.15	1756.98	819.27	771.09	1062.49	825.66	674.56
453			7249.94	48997.79	3646.13	6183.31	10060.15	4266.61	3544.22	8421.40	9068.56	8533.58	3586.78	7026.39	8547.43	4879.83	2720.92	7717.04	8856.92	5654.91	3437.34	2695.52	2978.09	2952.31	3295.37	4392.96	4076.63	2508.92	1891.68	1472.47	2201.67	2299.33	2234.80	1821.37	1121.19	511.43	361.45	458.21	335.04	754.19	631.77	298.33	386.02	510.84	685.54	868.91	482.71	185.26	300.32
454			3999.75	57395.96	5787.01	5512.40	5618.41	5533.81	8649.08	7023.05	4172.61	3219.02	2370.14	4161.22	3269.19	2650.40	7125.04	5321.65	3369.98	2419.16	2504.46	3202.69	2318.63	4175.20	4664.22	2951.01	1970.77	2176.72	1181.17	2761.97	3161.82	2065.14	4519.76	2728.82	1970.88	1438.57	1556.17	1187.61	795.61	1829.03	2412.63	1656.18	966.28	1045.53	1128.76	773.55	941.35	1032.62	1202.92
455			7170.49	83719.74	20064.96	15944.82	23637.50	11392.65	13738.49	35912.21	11355.59	13283.48	5241.31	6422.05	9817.83	16685.04	14512.76	10929.28	16807.18	11258.67	5085.08	2623.24	4963.81	3844.58	4628.45	3841.06	8122.77	8042.54	7444.53	5321.79	4835.06	4634.63	2078.46	2328.83	4070.71	2277.38	1306.24	1570.21	2586.31	2023.24	2926.66	2329.18	2188.77	3075.27	2342.91	1282.77	697.98	1092.71	772.96
456			13355.74	91258.67	4517.00	3666.58	1526.64	3540.93	4126.21	4109.61	3839.97	4859.21	4033.67	3543.42	2587.90	5297.37	4163.89	2519.37	2844.85	2963.07	2191.49	2834.13	1791.22	2349.59	3015.46	2208.54	1901.10	1758.35	2966.70	2458.21	2299.49	3832.16	2715.20	1302.94	1070.34	712.15	904.07	1337.47	2087.18	2204.26	1618.75	1234.72	1317.24	1092.18	946.23	1226.67	1129.79	1063.22	1588.19
457			7653.23	33299.71	11159.39	10546.87	12973.05	11071.95	5108.79	4620.75	4532.57	9584.65	6177.61	9179.35	5602.31	4476.25	3299.72	4501.92	5440.34	4678.76	4062.87	3446.18	6072.87	3420.81	2190.44	5757.38	5296.95	4166.47	3751.18	3382.39	5701.50	3662.65	1468.06	2758.71	3174.71	2297.61	2069.47	1438.16	2087.97	2464.65	1693.77	633.73	1301.22	1580.08	1003.25	523.85	926.48	773.08	489.24
458			4516.27	22392.38	9919.12	12284.01	7158.96	7537.78	7058.37	4763.08	5990.11	11890.42	14685.96	11713.71	12627.59	9209.16	6583.23	8762.86	5685.29	3179.85	7173.95	4550.30	991.69	1662.45	4358.30	5490.93	2397.42	3971.24	3436.28	5831.54	4343.78	3903.16	6349.03	2313.99	2771.53	1920.78	2359.70	2535.99	3869.18	2776.60	1588.49	1306.37	1237.37	980.75	903.49	2369.10	1554.77	1150.50	755.93
459			4559.55	53385.51	25156.02	17515.40	9993.26	8540.74	9248.75	11278.57	12068.54	8086.18	10487.51	7665.74	5020.70	9031.80	7968.43	7610.45	15232.04	12017.18	5649.25	6090.07	7460.46	7955.10	6593.89	3936.15	4516.60	5127.04	6288.56	4149.72	6565.20	3327.58	2331.94	2070.63	2358.05	2594.15	3412.73	2783.17	4584.66	4021.17	3648.99	2751.37	3024.13	1178.61	1052.08	811.24	1413.54	1308.39	1399.60
460			6256.71	45906.49	8925.33	8930.10	7712.90	5579.36	6354.41	9805.09	7678.86	5692.94	3788.63	12525.19	6411.83	5402.87	10018.56	11852.98	5046.45	3712.19	3267.18	6431.50	8149.84	4490.05	2493.68	5140.46	4269.38	1995.73	2453.68	4921.34	5611.84	7121.31	7290.42	6604.30	2495.28	2865.42	3465.89	2656.42	2711.29	2179.32	1469.57	2631.01	1916.89	2484.85	3518.01	2912.92	1202.37	849.60	873.17
461			4969.28	35830.19	8695.06	6052.45	8006.23	8238.99	16583.48	10066.15	10200.99	9195.27	4451.34	7060.29	8414.15	6053.66	4454.85	3793.12	6571.62	5733.74	8388.93	6050.94	12093.40	4058.59	3673.44	3033.48	4645.01	5021.62	4912.08	3215.73	2148.71	2617.86	2729.43	2406.99	3284.99	2049.15	1711.03	5322.20	2673.14	1644.43	961.29	1131.87	1006.68	1472.26	1192.89	866.98	426.28	637.44	685.43
462			7882.11	29930.57	6576.70	2436.91	2985.26	2505.80	2590.97	4340.49	3657.38	4233.51	3756.19	3853.13	3809.10	3332.88	3313.99	2354.60	2682.33	3834.44	5350.88	3481.93	1284.40	4410.49	4691.37	978.82	2618.58	2672.66	2582.16	1284.96	3470.05	3187.84	2129.41	1688.92	2620.37	1454.81	1336.11	721.57	1493.16	2241.76	1202.76	2518.60	2108.58	1177.95	1256.40	629.53	374.39	322.69	665.31
463			4284.71	12447.76	8285.03	7081.34	5777.08	6128.28	6122.00	7857.41	6798.11	4378.28	2378.64	3080.90	2047.18	1731.39	3965.51	1599.82	3547.30	3292.34	5074.24	4763.09	3418.45	4818.98	3883.71	2059.52	5022.92	3610.58	4176.73	3343.15	2732.58	4963.58	2620.90	1404.87	1410.22	3022.73	3808.82	3012.25	1325.69	1237.88	2100.14	2583.10	1778.04	1041.62	1103.55	1633.35	1272.21	1026.49	575.55
464			4469.03	38880.26	14418.00	14817.11	15854.11	12129.05	5740.22	7813.02	11057.61	10504.83	14442.43	6878.64	7713.08	15298.73	12306.86	9527.52	8833.86	7911.38	6955.36	6824.80	8120.06	7548.77	6762.36	3515.35	5004.53	2621.21	3545.56	5770.06	4894.63	2718.68	3842.15	3285.00	2332.84	2823.54	1888.73	1946.08	3616.40	1903.52	2742.29	2751.72	1442.30	766.77	1077.01	1199.78	489.09	888.24	1011.65
465			4204.17	7517.70	3550.23	2937.13	4601.22	5591.60	4178.29	4142.80	2753.80	2951.71	2742.73	3800.25	3168.37	4077.05	2069.87	5188.20	3056.76	3803.01	2547.89	2141.23	1981.13	2592.68	1935.58	1955.36	3679.14	3567.95	2312.56	2280.14	1733.97	2237.88	3010.02	3565.05	1325.02	2217.67	3675.95	3710.58	1606.48	2179.91	2975.66	2305.44	1057.53	493.74	611.98	809.82	1129.08	638.80	751.88
466			2652.74	12022.07	2464.10	4857.66	4989.85	4103.74	4610.86	5009.68	4858.25	1733.62	1468.71	2679.77	3315.40	3522.55	5226.25	4246.59	4251.18	3182.71	5089.73	5683.14	5167.00	2304.30	1603.30	2067.15	1832.95	2248.90	2272.75	1571.83	1919.98	1509.62	1226.79	2225.25	1342.45	1078.93	1294.44	1492.85	1236.33	603.57	574.31	957.15	731.87	885.44	896.79	527.51	304.58	579.65	311.01
467			14317.29	60597.99	17667.08	15941.02	14627.06	8163.05	14316.75	12680.45	5233.31	5752.51	8397.49	9032.06	9180.67	9198.91	6917.35	8567.39	11394.88	5733.03	4545.19	8766.13	9667.13	10245.55	6205.95	4230.62	4869.13	7604.86	6469.41	9093.23	11040.33	6418.91	6434.81	5462.00	4337.26	3775.03	4468.33	5975.20	3949.79	1953.12	2117.98	2785.51	5751.41	4198.03	2203.76	1438.11	1785.53	1418.06	1679.43
468			4866.63	13414.39	9648.05	2435.20	1671.49	4970.26	3113.38	2029.79	3627.81	3639.70	3627.00	5677.95	6384.67	6814.47	5467.84	2183.18	3308.31	2809.51	2448.81	1994.31	1467.76	2122.10	3114.99	3240.91	2101.31	2336.54	1998.96	2094.96	2424.69	1051.95	859.21	1201.53	975.00	1640.28	3222.79	2479.31	1334.79	1562.37	1789.44	4400.35	2522.10	500.78	309.52	736.93	879.28	353.55	342.05
469			3018.01	14013.52	2282.54	3371.28	5052.09	3156.47	1470.04	1908.38	1546.88	1917.51	2692.82	2861.15	1762.84	2690.79	2791.10	2951.55	2979.75	2767.56	1479.26	2221.20	2103.11	2253.67	1908.04	3051.49	2538.07	3281.62	1272.88	1482.01	3711.72	2397.39	2669.12	1561.93	2802.08	3238.25	3208.12	2774.72	2001.31	2944.46	1946.53	1426.24	1888.88	1657.81	1920.07	2758.92	1687.47	1236.65	1750.14
470			2599.09	72360.85	5562.74	3487.04	2160.68	3807.20	1196.21	1853.22	1115.23	1208.50	5234.35	3425.69	4702.52	2872.17	1773.53	1564.32	2551.82	5540.89	2399.74	2113.52	3345.43	3918.63	6020.83	10638.71	10993.78	7102.75	5529.47	4994.27	3312.57	4664.90	3253.64	4817.79	3827.04	5204.28	6188.45	5289.48	3279.50	2085.00	1644.64	2406.83	2183.69	2426.80	5327.39	5785.35	2357.41	2024.99	2338.00
471			902.95	19574.77	11357.05	5614.62	4660.03	2835.25	3954.94	5452.97	8725.96	4227.85	2775.84	3054.71	3542.21	2723.23	2435.29	6215.97	3119.89	3363.72	2290.58	5720.60	3860.41	2903.94	2280.33	2727.83	2755.91	2448.53	1248.06	712.20	476.12	788.65	1177.06	1276.11	1322.93	1161.08	1532.90	741.59	188.43	325.10	446.88	419.60	675.18	698.24	336.97	302.19	268.08	234.11	172.09
472			3085.09	7086.70	1132.19	685.25	917.16	3805.45	3021.93	1059.42	1745.14	1183.90	1062.59	1536.46	1359.43	956.18	1118.83	863.99	477.34	1349.57	1607.43	2303.35	1907.82	565.82	673.79	988.46	1261.06	1043.38	1202.80	876.57	1424.23	1450.46	985.03	951.74	1421.58	908.67	1110.19	1080.27	658.87	1136.42	741.96	699.92	962.30	953.48	1145.56	771.26	1439.33	1594.87	1499.92
473			7870.42	25881.11	7651.28	3846.88	3099.27	4525.47	3184.46	3839.66	5868.78	4511.98	4107.02	3955.87	3452.91	3580.01	3955.57	1528.98	1775.80	4235.48	2578.98	3430.09	4657.83	4971.96	3784.56	1476.70	3221.39	4889.25	2466.21	3469.35	3003.23	2837.33	2721.23	1828.38	1966.03	2687.79	2499.31	2590.21	3033.96	2205.06	1136.06	2365.65	1872.74	1048.19	1434.39	1574.29	2072.23	2987.22	2231.57
474			4906.08	20239.34	1436.21	1508.08	2022.50	2772.39	729.08	1453.70	1783.70	653.08	1038.49	1935.12	2117.87	2754.41	2152.70	1307.65	1861.53	2147.58	1313.15	2330.29	1949.75	479.14	1265.34	1307.15	1331.29	879.08	891.58	857.45	1020.64	973.59	1182.37	477.16	697.81	1013.92	703.77	611.91	469.36	460.39	380.44	288.33	181.38	545.79	704.67	575.46	405.12	610.92	148.90
475			7484.66	25988.07	1108.70	935.27	1068.47	1319.33	2185.01	1388.22	806.63	1907.95	525.97	627.96	686.74	740.36	1211.19	1836.69	1751.67	1679.86	3566.38	2916.24	1446.78	1477.69	1373.94	571.03	869.23	716.66	645.85	1348.71	2319.22	1438.71	602.60	1212.41	1504.50	528.18	211.76	896.48	939.39	657.96	1174.07	611.59	593.77	313.73	384.42	471.36	469.30	604.81	530.47
476			5075.94	18492.32	653.30	1439.76	1503.36	723.56	583.41	885.35	1093.35	1705.10	403.31	361.37	863.53	508.63	812.00	1241.24	1873.35	1484.47	833.89	271.04	325.08	662.33	1025.46	644.32	423.12	479.48	1057.61	591.46	582.54	629.03	480.26	496.22	658.51	802.75	927.48	933.81	648.05	1305.99	921.97	760.07	552.54	662.18	68776	1175.18	715.37	870.04	403.32
477			1831.47	19118.67	9901.00	2669.25	2756.75	1483.98	3071.78	5657.14	2841.27	1811.68	2586.13	4411.49	3357.11	834.59	1106.81	1626.21	1126.79	3404.44	1652.01	1561.54	2459.13	4013.82	2421.56	1586.19	1458.32	2696.55	2879.20	2425.84	1545.21	1437.70	1344.42	1513.39	1957.00	1117.53	1406.49	1291.84	1249.51	3089.81	564.07	976.34	1141.08	1942.75	1833.15	2468.29	617.26	1410.41	1524.33
478			1217.73	12301.57	2064.27	804.53	566.42	816.45	1259.04	1124.86	794.55	448.81	913.31	883.02	930.76	1149.87	865.63	361.11	290.73	284.16	351.02	507.14	443.98	308.84	745.37	742.93	536.36	364.86	585.87	897.07	972.15	491.14	266.85	911.83	695.18	666.56	674.76	613.35	430.28	1048.97	902.14	713.17	422.93	911.76	1058.19	1068.34	1317.14	994.03	1334.99
479			4727.37	8143.38	1487.11	3088.84	3822.93	5831.73	5509.85	2581.39	1587.26	1355.74	3931.75	5303.97	1946.25	1429.24	2344.01	2814.05	1402.45	1788.87	2039.40	1016.82	1835.84	1644.11	1998.91	1515.75	1417.76	1123.39	818.38	1649.37	1239.95	665.36	920.73	1133.07	1730.92	1265.60	1056.96	701.53	932.30	575.99	1357.81	1284.62	1153.12	1823.60	2088.07	1929.73	1289.74	1198.66	863.67
480			12553.09	20125.88	12540.84	14984.38	14509.48	18277.88	20068.23	10499.29	13279.12	13351.45	13771.91	10113.86	14372.56	12365.38	3675.14	7627.59	7538.88	12891.53	11815.46	8957.01	8156.22	4868.48	6715.34	8523.45	6495.63	2459.22	2348.32	6171.46	6751.84	2946.52	4452.94	7302.97	7885.66	5272.07	3790.75	2953.88	2250.73	2730.29	2022.34	4000.97	5264.57	2144.93	1327.68	2712.13	1467.04	2419.35	2263.89
481			4088.73	29582.43	8885.38	18549.95	18614.27	11912.75	9154.48	12081.21	23335.52	17927.95	10274.97	4140.96	4740.67	7255.95	10334.22	6564.07	8460.13	8103.30	6213.00	3195.20	5304.61	3587.44	4965.79	5565.32	5798.70	5862.16	6274.11	6882.89	5326.25	4445.61	5284.86	4925.45	4980.31	5944.28	7311.85	4107.53	3463.12	4604.61	3262.08	2866.64	2185.29	2748.57	3478.30	6338.19	6158.65	2555.71	3177.88
482			20133.91	63221.29	33878.05	46140.25	41901.46	21462.33	35999.20	74761.52	37167.85	23929.90	26624.06	17998.93	15489.74	17587.96	13789.49	20043.83	23675.99	13279.80	14115.22	20259.75	22088.20	15155.68	10270.99	11135.89	19034.17	15058.62	13375.74	18316.59	14650.25	6896.64	6861.65	9587.21	6036.43	6200.00	19817.46	14544.81	7914.32	3408.59	5161.82	5225.57	3672.38	2500.39	3027.89	6565.90	4892.59	3879.90	1588.57
483			30008.34	140101.51	50958.36	68641.02	38285.96	27364.31	25710.88	21565.98	22542.70	12030.89	22917.78	18861.05	16203.69	20149.42	10015.19	18980.25	17978.78	14594.09	13915.70	14092.27	15947.88	15637.74	11408.30	12221.88	12604.16	10401.51	6436.32	5243.39	6027.09	7384.72	8145.30	9693.59	8708.44	8176.78	5336.76	4819.36	4448.85	2537.15	6718.45	8499.21	7555.84	7592.84	5162.82	3924.60	5275.73	2971.42	2716.37
484			25266.32	78657.69	54221.84	39478.15	66589.36	41181.60	20559.76	24857.85	17087.63	31742.69	36308.02	27540.32	21746.13	14263.09	16848.98	22156.03	35981.39	18811.76	12863.16	30064.14	28796.37	21575.39	10567.95	11447.55	11585.44	10837.00	14364.95	14744.03	8961.07	7394.72	7286.44	11359.56	11610.84	7995.34	10504.78	10772.90	5960.28	7830.10	6695.38	10760.45	13234.10	12825.66	5895.79	3959.97	5649.05	4252.27	6760.60
485			19853.69	69529.41	55119.59	28463.99	17558.94	22119.54	21016.48	17596.13	11273.20	8791.70	15195.56	16152.55	16067.50	18276.20	19045.66	19071.12	6915.07	7789.34	12289.89	11816.18	12508.68	9269.90	13255.16	14145.84	11747.83	13962.87	11249.91	16830.99	10399.88	6217.00	7063.31	7950.26	2904.31	6237.30	8446.14	8837.61	6250.81	9886.74	5256.08	5604.16	9935.15	5757.87	6110.99	6625.38	4290.65	5483.16	3818.47
486			9091.97	32966.15	37505.73	29114.75	12272.93	13564.85	17052.60	10487.19	5519.29	4664.29	7103.65	5546.35	7079.90	12222.83	12012.23	15657.77	10485.62	9522.27	6872.39	7266.27	11340.19	8299.26	7539.39	3568.56	7894.26	5690.26	5381.63	10292.59	8750.12	9015.88	5087.35	4020.06	2775.57	4248.80	6090.55	5283.10	6416.20	9966.01	5125.84	4654.51	4911.90	5574.22	6988.11	4965.61	1781.30	4690.19	4927.55
487			6250.11	23575.83	16540.57	11776.99	13007.47	12849.79	15404.32	17456.50	7844.88	4098.69	8925.23	14611.93	14875.55	11833.46	8098.54	5217.40	5290.05	4517.31	2927.62	5965.36	6193.43	4809.13	6904.50	8224.14	4552.45	2623.28	2883.78	3011.59	4627.72	3375.70	3806.44	5247.52	2808.14	1865.97	2241.09	2644.80	4900.57	4540.89	2718.89	1622.67	1586.20	1576.27	2005.84	1190.71	1822.15	2592.70	2091.36
488			6249.26	21036.18	24093.85	12479.07	8742.95	10526.11	10523.21	11903.43	6276.14	9819.94	12360.63	9128.42	2554.16	4033.84	4228.56	5344.74	4281.70	4364.32	4207.67	3233.13	7416.84	6561.80	4393.52	3681.41	2471.37	5679.73	6450.35	4620.71	3176.59	3138.35	2965.28	2149.64	6361.37	3843.14	3111.41	1949.79	2787.70	2324.44	1700.88	2572.85	2811.87	1406.21	1540.06	3415.19	3450.82	1848.99	1649.68
489			38755.01	138916.51	26620.21	44755.32	51048.49	36864.83	52532.29	36330.75	38863.32	47087.01	35967.48	25395.80	24046.87	26603.83	26761.38	30423.65	41508.37	30894.02	17079.85	23421.33	32083.37	12628.14	19442.94	17949.06	18620.45	19268.50	24893.98	24560.24	15860.72	17188.83	18314.54	13857.59	15437.87	12126.80	6067.80	7581.54	6494.57	4779.30	5888.29	5441.39	9257.96	7898.80	7953.87	7413.78	6669.02	5967.73	3480.12
490			19827.22	54075.07	34852.34	16981.77	12167.85	9773.20	23557.84	23983.49	22240.60	24394.72	14432.56	15465.68	20088.71	17092.44	11037.22	14632.61	12092.77	7601.91	19126.94	19149.17	7711.68	12557.52	12682.02	5335.33	2791.03	7027.09	10918.51	7449.05	7817.85	4390.53	7037.11	5162.76	3043.88	5809.75	6263.71	8201.61	11454.40	7929.62	2918.34	3176.35	3356.16	5690.38	4242.77	3774.57	3422.41	3713.23	4703.26
491			13166.43	47985.64	27977.54	33043.70	20342.92	15133.46	17058.01	17440.00	19157.23	25303.62	13910.80	10782.43	9163.52	7756.42	8214.17	9870.84	13326.18	25904.83	13930.82	10418.82	5283.67	3450.62	6835.69	8281.81	7107.45	5050.52	6092.89	5761.50	6463.01	7215.63	8895.12	9797.84	7237.23	8018.95	3890.30	7505.72	5881.04	4598.69	5688.54	4029.01	3312.75	4508.28	3095.27	3552.89	4936.12	4158.01	3938.76
492			14479.66	64905.61	31598.82	13485.68	10418.66	17627.14	24546.33	18296.43	15720.86	7614.66	8992.22	18007.64	14646.65	12684.42	15835.42	10331.90	11578.63	13075.23	9035.72	5956.84	9196.93	8075.60	4576.38	7967.15	10215.96	10001.41	7744.81	4376.84	5076.21	3885.81	5293.00	6727.57	5351.52	2393.54	7290.92	6350.79	6803.69	4723.24	3094.85	4305.63	7507.48	6028.02	3595.51	4128.35	2750.81	4140.44	5168.20
493			15041.97	52123.07	55241.72	36907.25	29397.58	23630.44	9627.00	34427.46	41801.17	19622.21	16282.26	35236.05	28789.48	28928.01	34945.05	32663.52	11542.75	11913.36	13068.70	14122.46	14317.95	9359.18	12308.02	17429.13	13424.12	14035.40	11128.22	13943.32	17294.52	10653.87	11594.06	12111.00	8469.06	6404.58	6090.87	7736.30	8762.42	9600.58	13386.57	15142.16	8085.81	3812.34	6261.74	6452.85	4887.53	4768.88	4555.45
494			20969.27	49431.74	29628.31	40617.94	69304.28	53045.60	32736.75	16735.49	11857.65	13367.55	23726.63	20230.52	15941.58	13196.12	14129.51	12710.09	13625.06	19118.74	33089.71	28499.89	15497.95	17923.92	14432.59	8800.88	4551.80	18973.00	8169.08	13991.37	19954.23	20564.10	10102.50	10015.04	11172.62	8140.13	8204.22	6415.19	12639.71	13901.08	14931.48	10707.51	7417.54	7604.49	10477.31	11291.94	9950.32	7628.90	3213.62
495			17218.98	61386.95	64346.22	36221.91	35389.55	38773.62	40002.05	29258.51	34380.48	20845.83	19404.01	28654.38	11964.82	11625.70	19474.41	15634.02	19958.09	20318.82	29901.96	26694.27	17223.52	10311.39	9819.99	7700.62	14199.05	18919.91	15073.20	14009.23	13701.96	13644.78	23506.83	20376.48	9825.83	5461.09	12419.75	12548.87	10834.76	11025.46	12497.05	5174.78	11966.68	13332.33	6282.83	8656.84	9781.23	7052.14	7267.10
496			25027.57	70592.92	20279.76	18801.37	28221.03	33190.17	20903.61	23531.69	19143.93	15495.34	21159.25	25715.72	20474.05	13129.38	13711.61	10180.42	17388.28	21611.70	18078.29	11723.70	16551.42	14432.39	10804.20	11909.92	18654.60	18481.54	16454.10	10060.21	10248.11	12737.99	11371.08	6218.06	10952.14	15429.04	13688.25	7243.78	7503.62	5790.02	12833.86	7972.70	4546.11	5310.37	4113.10	4873.85	2658.82	3036.16	8641.88
497			14176.04	58008.21	46523.39	36263.73	37685.46	15395.56	16795.66	10800.91	14740.16	24027.02	31856.83	32513.93	17503.41	10820.78	20206.57	24718.72	15197.70	8826.27	13020.31	14658.13	10847.35	12739.99	13226.48	19194.16	28177.13	18012.68	9848.17	17123.76	11523.48	9227.09	8337.05	5875.42	4241.24	14237.22	15894.27	5040.24	6641.46	10226.22	6737.00	6866.64	5220.07	4485.04	3568.89	8215.95	4114.11	4934.95	3618.07
498			10966.59	52536.78	41580.34	25294.95	45502.92	53965.58	21696.11	26684.90	31835.46	43862.03	29469.75	23712.54	14900.02	18475.01	23544.74	15958.12	14902.62	20158.94	26819.70	25584.88	13603.05	9438.94	17740.34	17596.75	11372.06	17255.21	15584.62	13275.08	16080.72	11727.92	15580.22	17169.95	7149.86	11724.62	13000.23	8561.64	8471.12	9298.06	8031.68	7017.54	14979.82	15891.41	5836.34	5058.20	7029.36	11272.18	6659.17
499			2785.73	35502.52	48332.79	45315.72	32559.05	18569.70	14798.23	14885.25	24299.94	17566.99	13211.49	18921.40	17044.94	14621.39	16427.52	16020.07	13333.59	20833.98	12051.16	14883.55	16835.27	18821.50	11634.39	19666.52	20718.64	13243.88	10499.70	7217.44	5346.18	5404.15	6901.95	4659.50	7715.54	7374.45	8146.57	8746.07	7513.26	9713.29	4720.13	6192.00	6759.51	3499.48	6006.41	5417.63	5507.95	3631.17	2117.85
500			12561.86	26062.87	7035.62	13747.68	6712.10	24943.10	23515.10	13935.70	11766.04	12415.87	15196.62	13522.91	15924.88	12625.53	12213.71	5626.26	11442.85	12239.54	3093.67	4891.69	11958.67	7344.33	5461.97	7143.39	7921.17	8276.63	10293.98	10685.75	4563.85	7209.71	11306.71	7986.28	4451.11	5118.06	7601.57	7290.90	8238.38	5534.46	3531.53	5342.80	4722.06	4505.43	6044.87	6373.10	3691.85	4022.48	2281.10
501			9438.20	30659.65	25755.99	38173.11	44544.41	21657.37	26817.49	13615.38	8923.75	25612.28	39531.72	18936.53	7703.30	7578.55	22818.33	24585.84	24648.99	24359.67	18557.15	33567.82	32719.51	20037.29	20900.59	8843.53	12993.10	10348.75	10310.67	12822.66	9211.94	8612.56	7988.75	6155.66	9463.97	9185.50	6530.19	6930.85	8728.34	6982.17	8076.75	5361.35	7780.46	6247.78	7376.72	8807.06	8604.94	7988.60	4748.53
502			8679.75	39606.01	26326.82	15466.10	15627.70	18513.02	12682.33	10001.50	17951.95	11159.45	10875.53	13472.69	4763.51	12344.17	10405.70	14785.12	11965.27	6772.09	10854.87	23714.68	21770.67	15245.76	8410.03	6229.24	7505.07	8640.62	9517.89	2044.97	2355.25	6124.32	11329.38	10217.86	7889.64	3109.96	3412.72	2383.45	3712.56	5111.92	4136.52	4511.18	4921.00	4659.11	2486.83	5450.66	2877.69	1224.28	3487.38
503			5637.95	17426.48	23109.69	16166.35	21796.20	18748.00	18089.59	15752.24	11108.39	16171.17	11380.40	6534.88	11324.68	20210.66	12603.44	8819.06	16740.41	35624.83	31513.24	19513.63	21341.80	17576.65	21225.89	12891.85	16152.31	8935.45	8892.13	9547.06	10119.33	5298.19	9325.55	12607.91	11425.22	12639.11	17080.09	16442.82	6989.68	9072.90	2732.99	8307.07	6982.43	4002.99	6907.95	7348.13	5265.92	5254.98	3839.98
504			8665.69	44089.75	31475.72	48459.75	32441.43	29401.05	20108.06	22530.70	21198.60	20028.67	20774.34	33613.61	36793.61	18305.56	19583.97	31082.51	23886.39	20427.38	27369.98	32152.81	18824.25	12976.46	9835.82	11057.08	15198.00	6718.80	17297.64	19912.83	11829.62	9683.14	15078.02	9520.40	15564.29	16696.92	5811.60	6104.83	10713.09	11813.96	10263.42	8552.11	5329.74	6440.39	10179.88	4779.55	4002.54	7185.21	8829.73
505			9664.61	87873.57	48316.88	44344.75	38192.33	28998.09	21842.13	22072.04	13966.86	38567.07	23934.60	14130.61	15418.89	17337.18	16904.75	17029.55	29283.08	30785.72	13383.33	27178.47	22886.64	25277.13	48619.95	32720.39	17013.72	25679.61	24430.32	33875.16	23666.43	18663.76	12713.53	16194.80	13366.15	28851.57	21875.87	8908.91	9627.11	15690.67	6077.55	7537.71	11218.93	8657.20	7719.10	8145.40	10959.34	7924.51	5623.14
506			9122.12	62123.08	38879.55	42267.00	37922.88	41466.51	20460.94	25294.55	35567.71	14775.65	22198.37	17819.63	23548.23	30487.45	25040.88	30883.16	28822.33	13861.45	12716.85	19367.76	19676.83	23952.40	20971.53	14493.40	11233.09	20762.08	23736.25	14598.62	12525.30	19189.58	19954.71	5052.65	11573.92	17912.74	11182.88	8334.50	9649.54	9003.40	6672.57	4881.18	8619.58	9288.48	4560.52	9278.78	3852.88	5431.95	6989.15
507			30014.68	121598.92	67328.33	40661.04	47819.25	38687.41	38418.96	41374.91	44030.56	53885.47	37084.45	72730.28	53681.32	24018.18	36791.97	69161.89	42530.35	18617.69	32298.95	43989.51	16081.74	19323.37	24024.42	47397.85	46708.75	16166.69	28653.48	24795.06	5889.65	18227.15	15424.09	17392.92	22040.52	21480.52	15701.57	17922.49	13254.44	9251.26	12215.37	21794.21	21432.85	14221.33	12652.73	6065.32	11529.88	13092.68	10514.91
508			15102.79	80543.89	36448.98	29751.25	14553.62	19448.83	27781.02	15439.98	17718.07	9020.23	12899.10	24639.86	27635.70	14028.00	16633.46	21423.83	13759.86	16332.64	16251.70	11060.69	20392.12	32349.37	12838.39	12529.88	11271.03	7454.39	13153.97	24133.90	13674.28	15543.33	10441.87	12131.73	7786.85	5129.55	8860.03	11636.48	7444.49	5918.30	8120.10	6326.70	11727.56	10555.11	3727.27	5512.99	3768.29	6311.94	6041.56
509			29790.33	55318.69	34622.73	25338.44	18215.97	35352.60	34939.71	18612.91	33546.12	20419.39	21633.78	30771.59	319331.83	19012.36	8865.76	16858.51	16777.16	15680.60	10442.80	21717.24	10876.68	16692.31	14423.26	8517.41	11574.66	10646.36	11708.41	15647.55	17978.21	14231.67	10706.09	7736.27	8238.27	13943.32	12805.43	7379.82	10493.13	10986.76	12495.95	5246.41	7060.53	7863.70	5631.53	4085.84	2809.47	1887.12	3475.70
510			10518.52	127789.64	68276.52	100018.62	80003.71	51766.08	49935.18	42967.85	32721.03	23525.89	29830.25	21220.66	27968.83	21173.49	14167.13	13976.01	33879.83	32530.04	21578.40	33713.15	25516.15	9501.09	31411.72	33090.10	15995.65	21675.52	20733.04	12111.36	7987.75	9654.81	8427.84	10218.99	12530.83	8584.53	6732.62	13355.77	12344.62	6247.78	4937.77	10052.41	13082.04	15220.06	15753.63	15256.63	7726.02	4241.29	6355.81
511			4074.49	38008.44	54913.51	42302.76	24666.91	19120.18	12782.83	29179.53	44587.42	26308.73	19875.15	22250.44	15106.61	15510.53	26120.57	17507.24	15013.14	12450.05	25360.61	19848.29	17427.15	23744.59	20803.19	12958.77	13663.98	17291.09	13326.44	10295.12	19244.13	9985.09	6190.55	12281.65	12319.60	10795.57	10211.56	5350.74	5321.04	13260.73	9631.71	8260.83	9805.60	10199.86	7403.81	6891.60	8591.32	8759.84	8012.75
512			12323.01	62876.16	57749.78	67219.73	44786.60	17074.98	26203.39	29231.23	47675.91	55074.67	26949.85	32087.79	24992.87	35645.82	43458.64	37313.78	25133.75	22873.54	22946.41	23997.48	21843.09	14495.84	16464.91	16101.39	31104.60	30077.01	24217.65	30753.91	27859.10	14678.69	16786.98	12288.07	21220.79	19688.20	12242.00	10930.75	19552.05	13494.30	17223.42	23608.16	21607.93	10715.52	9070.46	6746.23	5889.33	8162.37	5300.89
513			17949.28	67327.44	58186.39	54749.80	40287.73	47768.09	29473.67	27434.03	17097.24	33137.03	23951.91	24216.01	37209.92	42850.86	22040.29	18770.73	20745.94	9079.42	9349.14	25374.75	19378.33	21366.88	10102.34	14491.85	16667.36	14115.26	18875.65	21894.24	15137.70	9178.26	12604.30	23771.37	15565.53	18903.83	18717.16	14719.38	17491.82	11526.11	14247.96	9734.87	6590.12	7983.29	5512.25	6123.00	4541.11	7487.60	5288.54
514			27087.33	148214.25	120827.35	64729.85	74163.58	46707.72	74175.48	39555.80	29604.39	42919.89	44767.59	49366.07	43087.71	22480.97	35369.36	32121.47	24038.24	40143.98	54757.05	61246.52	30357.94	27608.64	26267.80	17319.86	19186.59	22385.49	15381.55	22950.96	33713.53	36789.48	18132.77	23141.47	21567.31	18412.15	22260.78	13847.53	8962.33	10619.42	13717.09	15612.79	13678.80	12706.70	8129.28	12817.01	9503.19	5777.24	11176.57
515			40025.13	129817.15	116769.53	60214.10	23384.63	25103.41	31636.34	37855.32	35272.92	43244.11	21506.40	17372.39	43000.01	41580.91	30538.07	19767.41	18738.18	34042.19	21792.39	14774.75	17086.50	18864.23	26018.14	24601.56	25749.80	31614.38	21776.32	16966.38	20121.57	12772.82	12381.61	15435.15	10775.63	12579.34	9350.42	7569.93	6947.19	9213.73	7019.24	5294.61	4443.07	5647.28	5897.03	6596.18	7434.28	5973.98	5702.40
516			25419.48	76524.70	62454.58	46143.05	25593.78	16218.55	24644.51	24200.16	40542.52	46032.19	31222.64	47535.58	40997.71	28572.21	33200.66	22983.51	20063.04	21194.38	13021.68	27550.48	44964.84	35196.80	14673.52	17121.96	26947.58	31210.55	13582.34	17986.83	17897.17	17593.63	14541.97	19457.58	17785.06	7503.78	7579.03	9948.67	8000.91	3536.94	8092.10	9853.39	8982.19	11676.80	7859.56	9325.60	8930.51	8437.53	5900.64
517			15444.49	44616.45	36428.32	30175.69	23530.82	19297.31	13035.51	18237.00	13806.93	11103.69	12613.96	22401.11	22994.90	21828.54	7458.15	15600.01	14323.00	9826.55	10029.42	18753.35	26947.41	15632.67	9707.15	9077.92	10153.90	10631.60	14124.95	10478.44	11387.24	17425.69	11945.42	8715.17	7159.24	12258.15	14071.10	5559.93	4650.45	5880.24	7602.39	7647.46	5428.88	5579.33	4324.86	2522.60	5667.74	6597.49	5700.87
518			22211.44	42092.85	62978.71	58291.98	42722.01	37812.39	31583.67	52204.19	51638.89	34889.83	25072.63	25033.30	20108.43	21757.85	20196.86	15873.92	20789.56	12014.44	17598.72	16510.60	17180.60	21543.93	17231.82	13405.88	13978.40	28519.58	6878.90	11250.61	20668.46	18426.39	12847.21	12548.24	13238.01	7485.89	9232.75	4873.91	8668.55	10444.68	5957.48	4974.05	7468.01	5406.09	5201.45	6458.40	6582.41	10246.83	6016.39
519			9669.85	27705.51	25012.75	21589.12	27095.16	20612.89	5807.45	12242.84	9558.32	20408.37	26235.93	17390.47	13239.72	11358.28	33605.98	31969.04	20057.43	6514.83	12076.81	10668.90	11409.36	9737.58	6014.81	5855.32	7204.97	7784.44	10000.96	10179.45	12316.68	9313.61	4029.96	8333.61	6285.25	7190.92	2466.98	3950.84	6501.19	6693.30	4941.65	4932.56	4340.53	4912.62	3831.65	2311.89	2519.45	1907.38	4416.19
520			8597.38	47752.35	23733.09	28197.52	27606.27	15128.50	17819.83	13941.71	16910.23	23254.68	18621.87	30306.16	19937.22	10133.19	16576.23	13946.40	8926.20	7306.37	15762.40	16536.61	15510.45	16843.01	7992.97	9929.41	14029.47	20910.04	12955.44	7820.57	13458.88	13547.00	11825.57	15385.11	12286.38	6889.49	5372.99	4497.15	7900.21	3043.84	5168.63	8169.99	7270.29	3332.11	3668.03	5202.19	4741.81	5975.70	4297.51
521			5702.27	47264.77	25181.62	40937.65	30700.78	17112.75	29146.00	19657.83	21699.91	11891.50	8911.30	18989.00	16668.29	13558.98	8958.86	16508.38	15962.25	15212.64	19943.88	18772.10	13093.07	15377.00	18330.98	15319.01	11661.05	18312.38	11591.38	6506.47	11140.27	7844.87	6768.76	5158.42	6454.21	4369.44	4474.55	6056.47	4425.34	4548.33	4098.61	4032.54	4129.78	3296.46	5688.58	3143.62	2483.57	2242.28	3519.91
522			6201.41	12962.87	10786.95	11840.79	9380.76	9346.08	3756.39	10940.37	9087.66	8639.86	4297.79	4896.39	3347.78	6242.17	6690.77	8071.34	7995.02	6008.02	5290.86	8212.85	8982.42	7798.54	5626.76	4072.29	3431.05	4406.77	4090.48	5139.83	4658.59	2379.83	2255.63	2971.20	4544.36	3077.49	3276.24	3537.93	2932.61	2434.26	3061.61	2726.82	1856.91	2364.33	1637.16	1166.25	1392.64	1871.60	1559.35
523			11027.66	43470.15	32125.20	12685.15	12054.46	11413.85	14009.43	28330.74	15144.28	7321.85	6126.61	6591.77	16357.32	18061.28	15386.10	16827.75	24185.66	14557.08	3710.44	8220.64	11871.50	10446.19	5970.50	5922.79	14868.98	10442.51	8062.47	4591.76	4904.55	4328.13	2249.18	4391.96	8020.49	3760.90	3995.15	7540.77	4523.89	3163.76	4540.46	5792.55	6257.34	4643.90	1283.65	1899.13	2810.57	3612.47	2249.54
524			27778.11	46251.91	13987.45	12227.35	17466.30	13276.14	12329.65	7832.76	14245.09	9050.46	7989.69	7651.91	9986.61	8600.79	10821.76	11669.96	7075.31	9368.54	8701.77	8167.24	7320.04	10079.71	4488.22	9781.60	8241.86	5400.96	3395.59	3126.30	3407.73	3008.48	8958.96	8226.40	6467.00	4177.26	2802.85	4848.66	5173.61	3294.16	4442.31	4420.81	4840.79	5075.27	4969.33	4999.84	2924.79	2440.97	2137.88
525			10016.78	30704.36	20586.40	28618.60	21700.86	14369.44	14831.91	14848.47	11512.75	13978.52	17218.15	10313.44	8037.48	13524.98	7109.60	5618.09	6176.92	4665.41	6136.22	9562.32	7255.07	8373.53	14210.19	5555.35	3532.35	6719.60	6661.91	5240.58	4850.79	6512.97	4808.08	3630.60	3941.72	5301.97	4757.75	2875.34	2014.26	3246.87	2789.70	2962.13	2048.49	2927.12	1217.66	1916.87	971.34	1911.93	2020.20
526			6113.72	46587.23	8358.58	4272.66	5063.66	5041.76	8393.14	7976.22	7036.22	5917.95	4855.24	6620.66	7069.40	3633.55	8416.59	6643.54	5630.13	4356.26	3673.99	3605.52	3805.66	4881.76	3512.24	6180.41	6626.86	6526.16	5728.08	4655.98	3308.56	5206.05	4113.14	4911.39	4187.87	2776.71	6138.17	4976.50	1855.31	2209.23	3050.80	3710.08	2654.26	2080.43	1872.86	3157.20	2081.56	1624.35	1781.64
527			16324.88	79862.43	18407.25	11587.22	9700.78	9807.41	7993.76	5046.73	3665.43	1671.71	7609.14	3318.81	6467.77	5773.86	4693.54	2990.63	3779.98	8240.30	15502.16	11036.14	7373.73	6784.62	4063.15	6232.62	9134.75	6611.87	5068.58	2652.24	5444.15	3219.73	3327.64	2158.05	2512.62	3549.16	1902.37	1644.22	2868.34	3223.17	1780.43	1773.64	2815.05	3304.29	3326.25	1917.18	2488.29	1987.90	882.57
528			3035.01	41151.27	16716.43	12095.18	7015.16	3092.64	6670.39	13552.62	9655.88	11969.59	10425.32	10020.14	10845.04	13045.98	12961.06	11104.40	4992.30	3465.93	4573.94	5045.10	10403.30	8784.90	4367.71	4377.54	2551.81	3045.07	6334.02	5265.45	2203.39	1455.63	3813.07	3274.74	3860.67	4374.36	3603.36	2899.12	3265.47	2348.29	1821.92	1977.23	2190.01	2559.02	1159.59	1211.52	1883.90	2089.13	3082.44
529			5312.94	16831.09	4975.37	5313.13	5491.13	7319.60	6017.90	4127.18	1620.94	3154.51	1208.30	3226.73	3117.16	2265.54	2193.30	3112.03	2513.68	2322.23	2844.62	1636.73	1856.57	2317.41	4579.25	3174.79	2422.95	2405.05	2835.60	3376.41	2318.27	1559.12	1514.57	2698.63	2408.42	1996.50	1779.97	1169.54	1262.27	2023.66	2677.10	2155.45	1310.27	1842.85	2101.40	1114.50	546.77	963.10	969.53
530			4585.30	39177.30	4734.57	2632.58	1943.72	716.95	1404.10	2330.91	3506.95	1333.12	400.15	1086.14	2467.17	1119.53	940.84	1014.87	1428.52	2873.96	2211.88	2238.63	916.01	1187.79	1065.49	1247.86	1397.89	1052.48	1995.93	1825.67	704.07	818.25	749.63	604.63	1798.63	2553.29	1773.95	865.87	825.69	1017.10	494.72	1485.78	1510.22	1236.17	1511.01	755.85	880.44	1333.98	807.14
531			3816.37	28452.51	1261.13	780.90	301.76	130.26	130.12	345.91	290.99	604.22	843.29	557.71	215.05	236.63	444.40	1376.77	652.09	184.01	542.54	487.94	349.27	576.21	452.53	237.61	360.79	533.29	520.20	414.14	592.41	384.21	723.47	568.09	659.22	662.19	824.57	1427.86	929.15	604.45	859.63	762.85	1195.12	625.56	475.18	451.21	600.92	754.72	601.26
532			2379.32	23889.98	1409.36	2845.16	2789.79	938.45	420.68	253.49	488.25	1381.72	1066.96	1485.99	1611.57	819.63	447.85	1360.33	1788.03	1905.72	1125.55	1999.27	2018.13	2517.60	1938.07	1290.72	2024.34	1985.97	1516.06	1377.86	1230.77	1128.27	1250.68	1431.19	1662.03	1672.75	1543.27	2313.87	2384.68	2178.60	1341.38	687.20	2188.35	2187.48	2324.87	1611.09	1240.98	1730.82	1739.37
533			3715.09	26902.25	3341.59	3045.63	2329.59	2157.62	3240.15	3454.52	1388.11	2251.55	1187.87	1463.86	3168.77	3279.98	2198.64	1873.03	1998.08	2395.29	1878.76	2130.40	1123.27	446.24	1488.92	2191.19	1446.89	1844.29	2691.05	3094.07	2542.59	2240.07	2310.30	2523.08	1956.78	2659.42	4923.92	2991.69	2153.90	1994.48	2809.57	2147.06	2771.54	2402.69	2134.64	2451.66	1722.09	2026.35	2761.13
534			7647.70	25991.07	1977.32	4924.03	3111.72	1206.34	1797.84	1573.74	1138.65	756.99	1881.81	669.69	1311.96	1497.47	756.73	2883.19	1577.31	720.11	377.44	2101.18	2878.84	1139.03	1408.73	1991.20	1852.73	1367.75	1322.18	1629.66	2297.62	2171.83	601.31	1053.89	1188.69	1063.74	1509.39	973.06	813.81	749.51	1333.41	1248.27	902.49	879.81	802.43	838.18	946.57	981.11	1003.99
535			7660.61	13401.20	1742.34	2068.69	2536.77	3117.20	723.81	1549.92	1659.88	2352.40	2198.37	2263.95	1992.32	3481.12	1471.02	1239.11	2217.91	1678.61	3372.94	1690.73	1165.12	1688.30	1394.69	1285.26	906.57	652.69	1784.48	2399.81	2945.46	2682.96	1589.77	1820.64	1830.20	1322.22	1220.62	1292.13	1874.16	906.20	833.08	1284.87	1465.95	1520.72	1465.62	1051.61	1070.43	768.01	831.25
536			6653.76	88887.15	2631.77	2672.66	3265.23	1392.19	2172.76	1608.07	1267.94	1377.03	2160.69	2193.71	1209.26	980.40	1925.28	4117.73	4774.25	2061.28	906.83	712.66	1368.49	976.66	1981.79	4018.33	2495.62	1974.95	1763.80	1009.56	1307.58	1116.33	1968.62	1493.17	2320.38	1527.47	2502.48	2364.58	755.06	1169.54	1563.37	1142.33	1142.54	698.27	1047.32	1202.11	1069.26	507.91	628.94
537			24579.68	134794.57	61531.30	55259.62	41200.65	44337.44	52486.89	31566.44	26679.21	24118.09	40422.14	58204.67	36519.87	36515.26	39320.87	27984.59	42082.53	43287.72	47010.69	53113.48	22111.57	16961.79	8170.37	27072.65	27775.32	13580.95	18428.75	22579.22	13536.77	4485.34	3742.41	3665.89	12286.95	18190.30	8411.42	11001.07	12540.12	5367.54	3669.78	1926.24	5186.89	6124.48	3384.98	3545.31	5405.01	4178.63	2788.12
538			9379.47	62393.61	24597.96	28856.40	17002.39	14762.79	17109.80	16502.53	6581.50	10622.63	13936.08	6575.15	6095.82	6706.17	6867.54	12312.48	14863.52	9237.30	6973.74	9371.97	5288.35	5405.02	6115.72	5272.35	3739.81	5469.79	5529.79	4591.58	3731.48	2979.99	5771.00	3761.69	3003.19	3285.75	4769.54	3870.11	2209.14	2131.73	1594.20	1475.77	1211.74	980.26	1422.49	1342.11	1484.95	1408.48	1845.53
539			8418.33	59038.71	3673.76	4315.54	4371.60	2640.48	542.99	989.77	898.32	2729.67	2633.60	1313.83	1503.58	1279.02	1340.31	1177.45	2683.61	4588.53	2955.63	1257.60	1134.96	497.46	1664.77	851.35	1015.76	1800.94	1090.13	2415.49	2970.95	2629.28	1298.98	1371.87	1990.06	1771.75	1963.36	3545.65	2587.75	2228.84	2411.60	3144.01	3686.32	3409.96	1939.74	2739.54	3119.87	2215.56	3889.08
540			4127.85	31672.20	6664.95	5734.16	4029.65	3270.04	4340.13	4758.15	5636.32	3055.87	3616.23	3637.39	3473.53	2467.16	2223.18	2246.10	2762.72	5799.04	3207.10	1440.21	2249.96	2977.85	1423.04	1900.85	2102.77	2352.64	2399.44	1477.34	3419.74	3390.87	2426.20	1301.59	1204.73	1483.33	526.73	1186.69	984.28	1064.84	767.67	1733.04	1905.88	1484.33	1345.63	1600.60	998.83	688.47	1053.31
541			30188.75	808378.68	34769.75	4891.26	9030.49	13297.37	9139.34	15696.32	11057.32	5151.75	6655.37	10765.37	4907.78	6727.51	4577.47	3549.44	3839.67	5071.73	9104.31	8520.32	2717.70	5760.91	5399.89	2907.91	2643.27	3057.88	3470.51	1978.22	2021.30	2848.74	2831.43	4027.88	3913.00	1207.66	5208.39	5911.58	2881.46	1594.26	2433.35	2956.33	3891.61	3867.15	3543.60	1169.05	1688.00	1231.14	1149.30
542			8056.20	20971.26	4737.99	5560.15	9250.50	4679.42	1979.05	4644.61	2838.01	2312.79	1392.55	3223.68	3868.76	3734.47	1970.04	2352.14	3124.56	4567.59	4408.54	1746.57	1756.07	1559.28	2668.22	3545.09	2458.23	3602.67	3741.75	2095.05	1898.65	2060.99	2712.20	2600.85	2095.41	1922.60	1601.19	1913.31	1945.76	1416.32	1147.97	2113.06	1598.47	1220.83	701.22	997.54	849.45	744.75	1496.27
543			6972.22	152834.31	8748.21	11043.25	9179.48	27779.17	15800.65	11750.72	3637.97	15091.73	27221.78	7820.46	7788.20	8618.70	5211.85	12433.16	11525.33	4807.63	8961.46	10479.68	9873.52	7374.48	8136.58	4054.65	4633.15	1259.95	4493.89	9751.67	10791.19	3079.73	5173.78	6047.38	6157.14	4427.09	3000.55	2605.37	2563.43	4871.75	2275.38	3571.91	4257.80	5006.15	5842.37	5006.03	7353.03	5885.30	2744.91
544			44583.21	123810.06	59013.53	58771.68	60921.43	44344.37	42116.84	36033.52	32975.73	24816.34	16257.65	26169.92	43407.32	32239.17	9510.47	16571.70	9906.73	19909.03	30519.11	25984.46	19248.59	24176.26	31292.18	24863.11	14578.61	15787.33	17515.59	14617.40	16508.68	13752.53	5528.82	10384.97	6942.64	10782.39	21759.60	18495.35	13119.25	7611.04	3586.71	3957.16	2396.98	7537.59	14049.87	9050.88	3463.37	3842.20	5389.43
545			29477.08	65576.75	37473.03	58742.24	62776.66	42446.32	19806.69	21452.54	13956.15	22627.65	34246.63	34210.19	24213.93	9657.62	16514.88	18026.01	30906.71	16506.36	23104.69	16480.44	20353.30	17441.02	27817.46	31621.40	23367.71	22159.66	15139.15	14906.37	14442.98	8118.91	9927.85	14755.21	13894.74	15304.03	11843.15	9763.64	10708.99	13757.36	10862.74	6095.21	7013.53	6561.03	4327.76	3836.93	4951.64	3790.89	2386.10
546			4409.26	31318.55	2200.27	1289.78	2126.68	2562.67	1895.52	1430.28	1697.74	460.16	976.76	1207.96	1680.02	1373.46	1762.80	2092.52	1335.62	2248.42	2069.03	1412.44	1113.49	1563.04	1064.67	1429.96	3077.79	1855.53	1875.30	3161.43	2902.98	2100.42	1767.20	1852.81	2143.70	3069.80	1848.57	1516.87	1866.86	1846.23	1635.46	1723.51	1834.64	1691.61	1125.62	949.22	754.54	1099.89	1937.20
547			4263.93	104318.85	14166.99	4482.53	1838.70	2949.31	2440.30	2942.82	1280.60	2145.81	5477.67	1994.18	711.77	2483.97	3711.27	3055.44	2150.75	1478.01	1604.93	1053.55	1750.42	1597.22	2838.13	1392.09	2136.09	1031.99	516.86	951.54	2922.45	3248.22	2096.83	1319.86	2068.67	1448.44	947.55	1238.80	2230.75	1034.55	499.65	963.31	1965.95	2175.90	1749.12	2121.50	2431.10	1243.02	1299.23
548			5876.61	10907.10	1886.06	1517.72	1356.93	1728.07	1389.87	1556.99	1621.38	1627.43	1473.49	1814.37	1903.20	1958.76	1914.06	1550.46	2063.91	2703.32	2622.25	1992.58	1001.46	1135.18	3051.33	2283.59	4662.61	3254.46	1533.22	2379.87	1943.63	1268.66	3020.91	3354.44	4103.24	4617.78	3363.28	1122.00	1727.96	2335.16	3223.59	3643.58	1894.12	2910.46	1819.96	1842.47	1889.61	1648.11	1251.91
549			4425.16	9511.44	2773.11	3060.55	3419.86	3637.39	6101.47	4894.29	4922.11	6717.31	4111.48	6203.67	6813.03	3023.30	10920.33	10217.47	4215.56	3723.86	3646.39	2645.81	5212.91	5150.67	3505.36	3123.30	3036.22	3004.82	5289.51	1567.13	5188.57	8916.64	5392.57	4201.79	2359.72	1850.47	3176.16	3057.58	2549.80	1547.39	2857.72	3807.82	3754.73	3468.50	2204.00	1762.49	1089.76	1642.33	831.87
550			9287.84	52349.12	5811.22	2008.14	1166.78	1871.80	2831.31	3082.16	3296.46	2273.52	4100.37	4568.56	2468.93	2747.13	3258.21	1345.24	1259.99	666.57	1691.59	4044.98	2124.86	984.50	2959.12	1841.51	957.52	949.72	1218.02	1369.55	1828.73	993.98	1536.73	1275.43	917.00	1179.60	745.19	527.62	603.54	724.32	1488.57	1318.95	2959.99	3031.03	1695.96	1464.42	1325.61	1063.92	837.41
551			6333.07	17230.63	7071.02	3919.29	2812.50	8006.29	7803.96	3158.40	4313.13	4793.67	3104.86	2907.30	3293.34	3504.22	1403.93	1514.67	1873.41	1765.23	3428.15	3378.05	3002.88	3130.00	3401.72	4007.42	4284.38	2813.57	1288.41	2454.94	2617.42	1753.55	1371.75	1953.96	1383.08	1915.02	917.98	533.37	1298.09	1282.25	1019.04	403.12	905.14	457.36	641.15	1070.47	1352.16	853.57	256.16
552			8708.78	83957.08	25522.75	27166.25	28324.63	31006.13	18820.34	10919.20	21408.99	20327.17	17197.86	24459.03	20850.06	15411.94	12080.87	11881.63	7391.91	12579.45	9025.71	8563.39	8849.03	5072.33	3843.83	9115.89	10552.93	8036.44	6241.95	4532.55	2255.53	2191.94	4923.70	5254.29	3633.28	4351.30	3537.03	2056.12	2738.25	4634.85	3144.45	3388.16	4726.55	6342.92	4226.94	3751.58	4350.43	3004.09	1144.47
553			11708.97	45677.91	24409.76	23855.72	15773.83	13627.01	6467.77	8954.76	10487.22	7868.58	9095.62	6851.09	5529.23	10965.16	7319.20	10435.07	6335.45	6496.47	6887.68	2734.83	2186.21	3775.28	7073.70	3069.14	3208.46	2851.29	3280.42	2408.56	4268.86	3377.83	2266.01	2250.05	2541.59	2397.67	1639.67	1502.88	1303.04	1917.88	1593.69	2181.21	1456.95	2015.15	2265.67	2637.20	2686.18	1224.83	1061.70
554			1186.29	25441.43	2957.99	1140.23	1105.71	975.18	1459.26	1217.72	1953.06	1299.77	971.31	614.84	1275.09	956.03	1127.19	1269.25	1911.70	1437.68	991.27	1292.79	792.36	1251.80	884.83	1055.52	368.23	432.37	294.97	1132.06	874.85	895.31	671.16	652.66	458.04	906.32	806.41	447.73	450.73	640.21	523.13	433.98	525.40	486.39	386.41	340.69	392.76	410.13	490.00
555			3481.93	20496.94	1464.20	543.31	603.33	709.10	881.14	640.43	831.90	811.59	283.17	447.12	769.47	1129.67	699.53	566.86	598.82	616.81	852.77	460.98	259.93	512.74	516.96	555.92	472.48	86.49	227.27	259.44	172.19	262.59	258.29	293.02	243.06	202.65	585.37	263.29	267.33	244.64	149.01	246.47	394.97	279.65	345.94	530.06	517.25	300.40	78.32
556			1195.00	24591.97	738.26	237.80	561.25	299.15	301.00	290.90	205.76	378.41	517.17	261.12	236.75	463.64	537.30	342.30	345.68	336.54	422.95	440.95	160.64	242.10	385.90	91.22	168.57	408.95	465.75	220.71	267.76	490.34	580.62	516.65	561.37	226.59	376.93	415.70	578.43	474.77	392.37	328.08	322.38	228.53	732.80	528.45	404.28	180.23	274.01
557			4031.53	17106.94	2845.76	3113.51	4054.75	2347.56	1166.09	1513.12	1540.12	2294.83	3459.27	3365.55	1436.17	1271.15	2972.90	3156.56	2805.04	2797.47	2986.10	1963.40	1464.63	1078.90	766.54	612.70	768.09	1471.28	953.30	1251.28	1126.91	931.52	721.00	613.69	615.70	631.99	540.19	633.79	392.73	222.77	275.44	395.29	460.95	359.40	324.94	341.83	192.85	138.25	126.02
558			2353.22	21915.23	2173.92	2120.45	1238.46	541.81	937.23	1055.11	1141.40	948.55	1325.93	743.60	1033.32	1161.76	2485.00	1597.98	815.33	1361.74	1082.11	827.20	876.33	1137.03	1260.65	615.62	717.84	1312.20	1997.88	1541.61	1398.37	1246.21	461.27	904.76	573.51	647.84	913.65	611.63	741.53	1073.75	835.69	491.78	377.76	190.37	442.67	294.63	459.35	828.86	675.27
559			5224.71	7116.60	9428.51	8901.91	13626.10	8743.27	2910.49	2289.14	2808.98	3273.88	3308.57	1486.19	3162.89	4421.00	3906.99	3166.25	2068.95	3306.99	2216.44	1096.88	1042.21	1478.16	1397.59	2234.24	2527.44	1887.09	1437.77	1318.34	1307.58	1129.90	1380.35	1572.57	1664.52	1041.09	1099.41	1021.45	1489.29	1178.24	504.37	360.82	466.60	534.51	285.35	487.35	229.66	306.24	481.72
560			6785.51	19679.80	10984.57	9455.60	9201.28	8437.88	8786.10	13624.39	15215.32	6061.00	4775.57	2623.49	2992.98	3251.99	3371.49	2988.63	2592.21	3159.06	2596.21	3734.32	3144.79	3560.07	2144.01	1814.40	2578.86	2583.08	2096.27	1845.99	1832.66	1150.00	2634.64	1345.42	497.06	1435.82	860.07	1100.64	1271.09	893.77	788.51	669.09	448.21	617.12	343.66	547.02	625.98	581.74	314.59
561			3549.03	41947.80	6543.23	3923.49	2279.37	2170.38	2069.70	1448.90	2787.78	2284.90	4383.08	2900.46	2257.07	1914.60	1103.72	1028.49	1359.37	1553.85	869.47	1028.32	679.59	1448.43	1917.14	2927.69	2325.95	1398.80	971.45	1305.71	583.10	724.23	1185.72	1036.23	529.03	671.96	767.57	511.47	356.48	358.17	275.84	511.81	464.65	395.63	659.61	592.07	382.02	369.40	488.59
562			7270.45	19235.91	5397.15	3714.40	1839.18	2151.86	2689.67	2105.71	1994.83	2403.96	2455.08	3698.03	2986.95	1833.11	1665.15	3734.63	2151.23	1935.16	1698.63	1701.71	2034.76	2059.93	1776.41	1082.94	2084.03	2216.75	1606.01	1064.62	905.27	1248.06	1119.13	711.45	451.88	504.65	400.45	311.24	474.10	730.85	704.13	535.09	369.23	264.45	329.97	364.07	466.59	717.64	553.80
563			2803.14	39020.18	6205.47	1970.27	2588.07	4843.64	2863.31	2370.55	1244.97	1486.77	1327.96	1552.41	1097.99	792.21	1139.93	1637.48	1017.10	753.11	744.25	552.96	971.31	769.05	443.07	411.64	631.29	738.73	651.76	737.50	601.65	330.95	276.40	357.30	483.79	373.14	435.73	172.61	338.20	345.67	223.54	413.14	168.58	57.08	117.70	225.21	221.15	148.94	122.78
564			7878.35	45556.76	7960.92	3557.00	1803.74	2850.20	6436.18	3608.89	2145.81	1610.08	4969.95	4286.80	4307.10	3485.06	1600.12	5129.06	4616.44	2507.73	2772.52	1575.87	948.55	1295.12	2433.56	1190.68	593.18	1960.41	1508.06	2012.38	1157.30	1280.54	848.09	1078.86	1827.01	1143.50	2063.05	1577.78	441.62	1188.49	1304.71	351.06	284.95	557.68	571.92	1217.39	561.19	382.17	548.20
565			5074.15	43335.94	7312.77	4830.20	5184.52	1612.13	1515.11	1233.17	2066.48	1435.38	1599.80	2754.52	3473.09	3506.52	3142.90	2090.70	2338.19	2268.04	1268.47	2201.20	1483.93	671.31	485.99	665.24	694.44	554.45	392.14	327.76	627.21	253.50	473.36	284.36	259.54	742.67	812.90	745.29	435.20	318.34	223.76	432.14	427.45	425.25	498.16	571.64	423.29	214.23	399.16
566			5803.40	8803.38	9669.92	4744.72	6871.28	10699.02	5449.70	4230.43	2507.04	4402.79	3463.36	5853.17	4362.87	6386.57	6098.32	6754.21	7457.51	6620.58	3720.77	2324.68	2970.68	1551.08	1677.33	3345.51	2876.32	2008.95	1642.29	2523.33	4328.42	2712.07	1586.63	2020.45	2129.71	2491.23	1181.36	1694.78	1930.47	722.30	1490.30	1333.54	2136.95	2274.23	1754.80	1985.75	1304.11	1152.40	1315.13
567			2897.97	13846.72	4817.45	5176.95	5331.98	2019.58	1433.19	2543.22	3125.04	3813.70	4007.34	2364.30	3441.39	2963.96	1396.27	2469.37	3307.74	2723.75	3134.84	1194.42	3922.31	3295.93	2283.72	3469.42	3409.76	3514.44	3526.88	1816.01	3453.59	3712.84	3407.11	2108.74	1467.00	1571.06	2201.11	2415.26	2364.39	2739.63	3144.30	2877.68	1445.95	854.26	1258.89	919.02	899.01	571.54	805.19
568			3553.23	38297.48	5713.20	3609.21	1776.68	1652.67	1525.90	1348.10	2165.31	2305.91	1497.09	2280.11	2570.44	4235.13	3021.26	1450.05	1678.39	1849.36	1886.46	2784.91	1580.05	1099.60	890.99	2089.32	2499.17	1426.90	722.90	1521.41	1512.53	1510.05	1558.47	1235.53	1552.06	1055.91	1828.56	1252.48	587.87	719.65	927.73	1667.99	1780.68	1337.19	779.24	1076.04	670.30	532.41	397.37
569			6176.48	17688.25	7975.13	5205.95	4853.71	2082.21	5117.23	5830.66	5934.48	2881.83	2517.88	2598.77	4283.68	8232.31	6417.23	3474.48	9713.82	7160.81	4775.44	6089.72	3426.78	2267.63	3935.83	2910.92	1523.91	1381.09	2550.69	2673.66	2301.99	1718.58	1967.75	2084.63	3104.37	3652.29	2153.23	1979.06	1029.85	621.83	1663.51	1986.29	1309.36	1134.99	782.31	533.26	470.92	314.33	600.07
570			11321.12	22560.64	4539.27	7350.52	7649.05	7329.47	10966.49	11593.37	7563.40	4947.31	3871.30	8125.91	6372.96	7551.16	5101.09	2738.56	4510.53	3023.22	2743.53	4241.04	3514.92	3723.96	3324.65	3770.56	1646.26	3465.61	4016.49	3538.05	3565.63	1625.16	1079.94	1436.77	3115.97	3975.34	2539.28	2088.31	1369.42	818.02	1289.65	1273.87	1104.94	1084.48	803.48	884.70	1063.47	1215.37	817.43
571			5208.94	26263.33	3134.98	2406.45	3684.59	1724.63	1997.04	1083.24	1315.37	1673.30	1534.74	891.45	1025.81	578.28	658.89	398.10	417.20	727.57	817.12	616.43	652.99	760.01	395.35	882.37	1062.30	413.46	318.09	342.93	437.47	521.19	657.24	386.24	228.53	399.37	307.16	270.53	583.18	391.24	337.65	308.38	178.31	255.57	194.26	563.29	446.94	220.79	265.51
572			16378.33	73499.67	27392.78	30263.48	28319.32	18885.88	8721.98	7441.49	25464.59	20316.43	27007.37	23546.77	16968.51	30844.40	20549.75	10286.76	16045.26	18543.83	10046.79	8179.65	11404.12	12528.88	16070.55	14770.26	4769.23	10890.18	9493.17	6982.28	5778.60	2128.12	3067.35	7592.13	5031.36	2931.72	5664.08	5345.37	3852.29	5397.50	7885.44	3805.75	3593.53	3519.54	2034.42	2744.79	2378.73	2264.28	2434.62
573			4201.60	44108.76	13346.50	6714.27	5288.17	6925.90	5182.99	2446.65	2182.07	6689.83	7922.47	4187.41	1425.13	2271.10	3518.39	3355.23	2142.24	1363.66	1988.30	1326.15	2600.00	4569.37	5030.54	2182.71	1001.99	603.03	1333.97	759.43	1170.00	1354.45	960.49	490.92	738.83	1052.31	906.20	673.40	651.36	792.50	636.15	395.90	561.43	1064.40	1552.80	1049.24	781.95	728.75	522.93
574			5981.33	52785.60	2986.58	1184.87	1266.14	1427.93	2383.12	1634.55	1503.25	487.79	972.51	1375.56	2392.51	1668.80	818.21	952.94	985.81	1609.99	1353.99	2032.05	1964.91	1397.57	978.31	1260.62	1054.46	1540.45	2217.94	2267.90	556.97	1529.78	2776.89	2834.27	3974.54	3494.28	3009.68	1961.29	2480.64	3281.15	2481.29	2468.21	1931.22	815.39	1633.29	1353.46	773.39	1385.38	1273.58
575			8797.97	56297.62	8009.98	2545.18	7734.24	7088.98	6408.43	5805.33	6113.99	6897.67	7898.90	12642.28	10759.99	2930.90	6862.25	6671.83	4288.41	4653.63	5155.43	5324.31	5752.49	4395.07	2763.17	6943.49	5458.11	2619.81	3105.28	6380.55	6239.91	4801.17	5236.65	4896.41	4975.18	2958.39	1810.83	3041.61	5194.56	3267.54	4060.74	5012.77	2868.18	3190.49	2822.33	3201.45	2764.61	3331.43	3043.99
576			6717.40	40441.39	6285.43	8046.20	6883.73	2320.40	3456.19	3859.41	2796.93	3450.62	5809.42	5674.63	3986.57	6828.79	6362.81	3877.17	4022.34	4444.27	4319.38	2824.60	3996.16	7068.99	7905.57	7939.19	6073.29	2760.82	2725.24	3084.30	2555.49	4071.83	2798.08	3195.35	2041.56	2609.70	3530.57	3584.72	3306.40	2084.57	1593.30	1854.99	2507.80	2656.12	1699.84	2020.18	2702.19	2447.88	3037.03
577			11104.09	48876.45	13380.26	13995.81	9238.48	5991.57	6224.16	10499.29	5823.56	2905.85	7069.03	6831.39	8696.54	9894.07	6895.78	8049.70	4605.22	7140.29	6544.96	4867.10	6635.98	6257.74	5405.89	5231.53	4281.65	6912.50	8081.17	6781.67	6306.39	3535.99	6684.97	6549.18	5790.15	4797.75	6626.28	4412.10	1858.22	2011.96	2443.29	2432.32	2479.02	3466.39	3935.78	3243.79	4705.03	7449.28	4707.22
578			10624.17	54801.05	9025.78	7750.93	8663.21	2912.81	4519.21	7967.82	11309.66	14714.04	6618.57	5772.32	4770.42	4976.15	4253.97	4830.78	7439.35	4900.31	4163.64	6024.74	6036.61	7345.87	7042.09	6564.73	3961.08	2462.07	3261.83	6804.29	10732.71	4783.59	4676.90	5674.08	5352.29	3518.39	2340.45	2919.02	3670.60	4978.77	2223.47	3148.37	3624.54	3824.92	1783.75	2277.66	2939.80	2628.62	2228.21
579			11906.98	45398.22	10737.19	10387.77	7874.96	2885.67	3793.21	4159.92	3352.52	6674.59	6949.48	5399.38	3985.39	5790.71	4116.67	5096.69	3559.05	7370.45	4223.29	5153.93	2980.43	3953.22	5851.87	11878.15	13966.41	9756.84	6429.86	3865.74	2771.24	3268.73	4399.13	1873.96	2030.14	2625.63	3339.54	3742.34	3640.72	4362.79	3820.94	1430.83	1599.58	2709.15	1640.67	1758.27	2448.15	2375.29	2941.49
580			5919.31	15557.15	5240.07	3088.03	1158.21	1887.27	1735.06	1246.00	2147.98	3004.84	2528.14	1539.36	1340.65	2416.20	1510.83	1985.87	2059.94	3176.86	2709.38	2114.45	1243.11	1022.27	1332.52	3198.68	2221.30	854.79	1269.92	1164.84	764.38	795.79	662.20	1169.37	842.24	231.59	629.42	1483.50	1110.70	764.03	809.89	389.53	466.85	924.22	649.02	700.17	575.02	538.39	652.79
581			6477.82	156634.32	8646.35	5482.83	4328.94	2506.24	4630.41	4615.31	5510.09	6058.43	6415.94	4235.79	3907.61	1222.67	3277.56	3050.61	4024.62	3001.24	3066.68	3285.59	3223.23	1619.03	1798.88	1334.03	2567.10	2511.28	1319.58	2038.65	1181.89	819.31	1525.89	1535.02	1016.14	953.90	863.68	929.94	1299.88	1167.11	1415.14	918.12	827.72	731.73	510.11	928.15	554.54	407.55	553.82
582			7916.50	43367.98	15248.09	5456.61	7246.28	10094.67	6655.01	4451.34	3433.14	11290.83	12801.83	7384.87	7466.23	6434.43	3447.00	4349.20	6452.25	4675.67	3507.75	3840.85	6420.87	7831.87	3494.41	2640.81	4991.17	7056.37	4435.32	1946.11	2554.98	1797.43	2830.48	2229.62	1762.16	2715.16	3143.10	3517.01	3511.11	2462.46	1794.53	1863.45	2757.74	1912.18	1747.68	2685.96	2015.77	1691.96	2555.16
583			11606.23	42107.48	9920.87	18210.98	10825.67	9481.44	6588.81	10837.63	14235.35	12571.78	8559.16	7056.62	10469.64	8492.25	2439.14	3133.36	4543.23	3078.90	3241.49	1101.72	6075.27	5229.98	2246.60	2621.93	993.91	2537.28	6691.91	3882.55	452.73	1480.88	1165.46	1817.42	1745.97	1235.23	1250.25	561.95	797.27	818.33	551.48	592.27	1918.05	1427.19	2172.29	1279.52	520.28	192.67	390.43
584			5036.48	123450.99	14114.43	17163.31	9099.88	10946.92	18241.28	13008.83	14300.58	8167.82	9996.84	6198.17	7519.01	14866.68	12955.89	7762.58	5196.13	4744.24	4438.58	2395.91	2725.56	3912.26	3166.49	2480.71	1812.71	1166.29	702.12	630.18	679.55	1624.67	1396.38	1482.15	1175.14	841.99	675.82	801.09	878.90	541.98	429.51	423.58	777.09	1292.68	875.81	781.75	546.84	863.71	1258.46
585			7664.48	125804.80	37304.03	13229.38	23252.82	24765.23	18490.79	13680.34	9642.20	16556.51	10194.08	6046.09	8864.81	8412.04	7547.65	9546.30	8405.84	7323.56	4380.23	9258.70	5363.73	7385.03	12361.64	7208.37	2016.49	3154.47	3095.74	3673.25	2977.97	1515.21	972.52	1982.56	2545.91	1789.99	1905.15	3974.54	1807.13	1663.40	1457.62	1200.06	1875.84	1558.46	1946.41	1677.07	2467.34	2179.06	1339.98
586			7499.80	81864.66	27646.64	14624.75	12917.19	10013.37	15073.09	16540.86	18505.65	14666.37	6999.06	8389.98	12105.23	12996.48	5961.19	6238.63	5230.67	6519.77	6645.68	5441.93	7926.27	5801.96	3826.55	1844.59	2192.45	2728.26	3570.06	1943.44	3719.36	2066.52	1057.25	1443.09	2262.82	1479.14	1956.48	998.87	1031.87	913.13	976.51	835.43	2076.20	1704.65	2880.50	2712.51	891.61	351.45	778.20
587			13758.47	58770.54	23070.13	6790.38	9586.96	9659.40	9424.31	8323.62	13456.08	11597.85	11346.86	9714.02	9968.63	8288.54	12307.86	8550.17	7577.85	6492.26	6414.70	6095.07	4340.19	2434.52	1283.35	1256.10	1976.35	1796.31	1388.88	2480.37	3366.84	2020.10	2161.55	3610.83	1200.68	903.99	1595.64	1982.72	2004.47	1326.26	681.58	943.57	2619.93	1459.50	1283.79	1578.55	677.90	731.17	801.01
588			3226.70	51473.91	10867.91	3372.71	8405.64	18925.37	10648.30	7933.42	8369.39	6622.03	6010.87	6793.50	6732.12	4843.38	4349.50	3588.20	3679.45	4403.52	2852.10	1546.28	2773.87	3406.09	3896.77	2640.78	1434.91	1517.94	1909.24	1277.59	915.69	758.81	538.98	641.88	354.54	418.45	280.08	250.82	538.48	458.99	323.45	165.51	329.33	515.10	419.36	383.77	521.51	374.08	189.91
589			6930.50	84785.31	4358.18	2955.32	4285.02	4135.90	4090.24	4894.40	3164.66	1921.13	3075.32	1707.47	1792.20	1789.03	1956.41	1735.25	1512.25	643.38	1198.52	754.72	1097.61	2027.47	1083.08	1373.12	981.71	522.73	517.99	396.09	452.31	552.50	185.23	230.83	571.05	602.10	596.81	257.98	285.13	325.30	315.83	270.73	155.20	86.48	41.13	150.33	118.87	112.60	81.92
590			6667.25	81845.38	23802.26	12800.64	9942.09	9294.77	16239.22	10093.82	16856.83	21007.33	8106.78	6807.14	10306.28	8884.50	7400.12	8587.55	9115.49	9708.29	3403.68	3955.28	8905.07	4426.91	2816.20	8347.98	8702.46	4938.63	4103.40	3184.55	4560.10	3278.05	2389.78	1449.85	851.54	916.35	1509.03	3416.29	2133.19	1441.57	2175.38	1192.58	1470.66	1567.39	1501.55	1094.27	810.35	637.17	1471.64
591			11338.99	61968.39	34987.41	20756.01	11627.44	21666.34	14191.98	14669.28	20452.42	9892.38	7361.14	16539.48	17196.51	13723.90	15545.43	14578.38	10998.18	10707.51	7342.60	7556.79	4374.22	6378.96	4855.92	4928.93	4758.88	5224.46	3432.78	3195.61	3395.02	4590.48	2909.97	2014.03	1414.15	2800.12	2208.99	2102.37	1787.71	2152.29	2128.53	1647.31	1870.76	1591.15	1777.16	1027.12	470.67	429.35	680.05
592			4279.06	43609.43	2471.78	2996.44	4857.18	3340.85	2557.23	3662.44	6514.50	3630.92	1862.80	3848.22	3009.88	3999.23	4377.96	4410.50	1974.13	2233.71	1652.62	860.37	3519.33	1902.61	1428.69	1719.11	1463.39	1952.51	1817.63	654.44	1042.73	870.72	1179.03	1801.66	1322.70	796.11	411.68	736.50	982.36	600.01	369.90	498.56	409.38	435.90	475.96	441.15	552.74	397.64	311.69
593			1630.10	85010.42	5124.61	4664.99	4940.04	2869.23	2947.36	5448.01	4229.32	3254.63	3998.44	4990.25	2461.51	1636.12	3065.62	3794.26	2693.40	4374.97	2934.80	2704.04	1811.85	1161.02	1646.57	848.30	1209.69	1067.48	1196.04	633.30	880.90	863.64	744.21	493.52	856.18	783.44	457.80	557.19	476.43	369.91	392.28	421.92	387.46	354.06	494.03	643.53	1065.19	598.06	493.10
594			2553.00	45461.41	909.33	702.74	713.14	1001.09	1265.53	1122.12	1658.98	1468.20	1491.58	997.37	670.17	508.00	591.99	820.57	1674.62	1214.19	1408.87	1617.12	979.21	1135.78	1326.11	701.18	529.07	826.74	1291.35	1393.62	1562.72	1475.54	943.14	688.73	1223.10	1916.84	1027.82	1400.36	1288.82	862.82	838.05	1109.57	528.23	1237.97	813.07	436.11	324.05	191.19	605.94
595			5781.47	48662.39	4837.89	4803.67	2491.25	3423.53	3464.17	2905.39	3317.59	3136.19	4249.44	4440.90	2211.14	1131.42	1301.80	1634.54	2472.53	2446.23	962.60	1792.80	1307.21	1712.52	1743.67	1321.15	654.97	988.24	1894.54	1069.30	713.13	997.76	966.87	574.38	724.94	315.49	575.19	1042.71	497.53	350.92	386.09	335.36	570.76	455.62	276.01	216.92	58.35	160.76	271.57
596			12756.79	40684.23	6298.32	4726.41	3964.11	4503.83	4864.82	5045.86	3444.45	5665.06	4402.47	4312.96	4258.96	3625.31	2661.83	1321.47	1225.07	2248.76	1033.69	3145.90	3780.03	1351.38	1148.73	1330.03	2155.47	2510.09	1680.06	1204.84	941.07	725.27	1200.04	802.47	975.24	1504.58	1341.79	480.82	887.34	369.53	822.78	1356.12	1413.28	483.45	779.26	937.52	682.23	365.86	351.21
597			1845.37	36382.09	2088.05	2581.26	1889.26	2787.75	1081.28	2288.70	780.45	1210.66	1325.34	2217.79	1214.91	1934.18	2108.98	1831.58	2742.22	1735.28	2158.81	2629.19	1403.29	1540.06	1720.86	2136.33	1938.30	1640.76	1590.46	1829.51	2145.93	1389.99	1184.53	1660.80	1269.45	1492.97	1475.83	1775.26	601.86	983.47	768.55	850.38	731.26	385.72	1014.21	1144.34	1567.07	1533.59	537.36
598			3786.43	16423.41	5215.47	5327.89	1783.31	1895.22	2019.14	3245.06	3931.50	2595.28	3617.56	4770.24	4146.46	4563.20	4173.45	3523.71	3404.75	1268.52	2001.60	2326.30	1743.29	2617.01	2721.40	2484.09	3204.22	2208.75	1552.88	2475.92	2176.31	2093.50	2782.29	2711.15	2178.73	1652.00	1210.41	757.68	1022.45	1021.51	1663.82	1592.34	1857.25	1457.18	702.18	601.46	539.41	669.14	784.95
599			11263.83	40308.01	10916.26	8928.83	6181.39	3321.77	8400.96	6217.39	2494.67	4384.26	8800.94	2835.59	3664.62	4200.88	2771.72	4764.98	3083.73	5988.86	8914.05	6418.29	2121.41	4894.25	3238.71	2946.66	1982.39	937.42	2378.33	3127.39	1661.53	1970.51	3588.62	1991.54	1020.26	1145.05	1284.62	1732.72	1644.31	1212.67	675.98	897.78	977.83	1114.41	641.82	1320.58	497.16	1292.94	1402.07
600			5669.95	40977.70	3003.81	3009.32	4781.14	5825.72	6347.25	3247.16	3637.83	6433.49	3738.17	3732.35	2151.78	2253.04	1953.43	3980.18	4517.22	3360.14	2453.86	1584.87	1763.27	1255.89	1738.67	1405.76	1185.65	960.14	1634.67	1648.55	2472.22	1914.96	614.47	2408.41	2802.05	2157.08	1551.83	1737.55	1548.64	861.72	1013.76	587.32	795.22	1003.40	1584.47	884.23	1064.29	1491.06	1630.49
601			13622.01	38549.52	60598.80	41047.44	24642.91	22335.64	36103.42	31505.44	19548.93	23870.38	17924.11	9426.78	20870.58	33546.99	16732.62	18141.38	19948.32	25925.17	10141.29	16246.55	15468.58	16482.77	18632.23	19643.28	16940.75	10239.72	7889.83	18195.61	15124.55	8290.46	15047.17	21369.52	20220.34	11659.41	8767.04	9811.52	16239.19	15428.80	10654.96	8822.09	6866.69	5640.69	5115.52	2912.13	4146.09	6399.64	3483.48
602			29574.22	62132.62	18700.08	10563.63	9512.33	6566.10	12292.78	16458.86	14705.62	3264.38	6159.15	12672.98	8006.57	16209.65	10949.50	12162.09	6942.13	5208.74	8515.16	11282.53	9891.36	6701.88	8250.10	6479.02	2657.74	6375.37	7984.11	6457.26	7899.03	4217.47	3560.33	3470.62	1021.22	4215.27	2784.62	4762.43	5685.77	3164.07	4066.74	2411.54	1902.22	3751.73	4238.66	3463.41	2277.54	1355.31	1193.99
603			15748.41	42117.33	43501.24	63503.12	42485.13	37442.90	38573.08	32962.32	32471.31	41657.79	15322.71	18824.30	23074.07	20044.85	21633.20	27711.89	19325.69	22897.06	37690.86	16808.06	12488.45	12757.85	8631.47	8022.78	12468.50	14264.06	10452.07	6781.79	12069.02	7723.60	6290.92	8194.07	11279.76	8414.23	8072.52	6000.64	6704.00	4059.51	6648.40	6516.33	3688.44	6089.39	6285.15	3330.70	5733.58	7218.51	2516.09
604			13674.86	47994.86	20807.04	19879.76	23341.72	25714.41	21389.00	18814.53	15451.04	17947.26	16544.84	14194.99	25475.51	30700.19	11870.76	7955.50	12405.78	14369.30	12977.48	9670.48	4412.86	9409.54	8855.43	8430.24	6187.08	7018.62	5874.48	7254.18	5533.50	9196.75	9146.38	4649.42	5309.99	6944.16	7359.40	4258.65	7802.85	8128.66	5538.08	7656.21	5078.54	3285.85	2534.58	4129.94	4013.36	3637.38	2289.03
605			36214.85	217634.64	91124.26	54755.49	43007.33	27533.67	38567.63	36389.80	37252.36	51517.28	22616.11	17089.77	28537.23	21958.74	25563.53	24387.84	43516.49	25381.52	11100.33	19946.62	23448.11	14149.32	13447.36	28978.44	34507.02	16673.50	19085.51	18492.32	13686.72	15948.81	10870.89	14689.58	11378.46	13817.88	9332.17	4976.29	9918.39	6081.50	10423.51	9647.77	6063.97	7960.38	7082.34	5669.84	6895.23	1572.20	2924.35
606			8833.97	160624.70	30690.06	68117.85	70059.74	35169.10	25059.50	37688.36	54761.05	30694.29	18653.52	22384.21	25378.80	19887.45	16694.99	19921.36	13707.61	20775.40	33760.23	24678.01	24467.88	21320.08	14318.72	36267.29	27079.18	14002.09	13612.89	7065.54	8347.38	9192.47	10679.56	4585.80	8150.11	11088.67	9548.55	6685.06	4448.12	10497.00	10436.27	8858.70	6049.26	6207.96	5273.03	4296.21	4519.84	3335.31	3751.02
607			14748.08	77586.75	20316.02	19790.73	23737.42	13168.24	6867.88	9892.87	7202.02	9852.25	5874.48	7760.36	12694.49	14253.30	9378.35	8040.81	11503.86	13455.41	10348.14	13820.78	14832.91	13988.02	13518.32	10304.24	6950.11	8320.05	6215.14	9572.90	8154.41	6082.84	5548.60	10443.04	6342.40	4773.10	4126.65	8790.52	8328.07	5777.70	3429.09	4310.33	5861.94	6192.46	4792.61	5987.13	4782.80	3274.61	2539.74
608			9472.05	43835.10	15518.50	12704.46	6054.13	9244.04	8914.53	14500.91	17664.22	7974.32	6592.57	11479.12	6386.14	7301.39	7567.22	9481.35	9636.06	6894.52	7433.27	7101.18	7106.53	6456.34	3732.04	5906.71	6509.82	6118.11	9233.23	6563.34	8531.19	2397.12	1513.13	2114.29	3659.34	3532.35	4428.91	3733.12	2985.51	2458.26	1381.67	3363.79	3976.00	2157.65	1825.06	1908.10	2179.89	2718.30	2008.21
609			3979.27	31687.91	9843.79	11893.02	11041.56	3642.22	5345.31	4129.35	4081.43	4937.12	5692.04	4781.46	3662.19	6542.07	4401.25	2093.20	4276.23	3204.69	3620.88	4347.89	2550.73	2937.92	2418.61	4343.81	5174.72	5790.35	2926.60	1510.36	667.92	930.40	2601.19	1946.14	1293.65	1714.07	2773.80	2189.90	1873.87	2921.41	2479.07	2038.55	1840.78	1076.23	1556.92	1191.24	2191.02	2762.43	1234.02
610			7058.28	31234.56	23145.22	6889.41	7790.50	5502.71	7264.88	8676.52	7715.15	11615.56	7793.48	3355.41	4061.61	6470.24	3694.79	4248.20	4367.30	3423.19	8397.52	4779.75	2825.71	2510.86	4020.70	3579.96	3718.89	1673.46	3611.47	7169.20	6935.90	3509.45	2175.24	4605.88	3643.11	1618.82	1808.83	2850.41	3130.64	2115.98	2924.85	3718.62	2953.65	1898.95	1536.74	1385.87	1748.28	2226.70	2033.86
611			13857.46	50226.71	10920.80	8109.23	6774.42	5858.37	6218.98	5967.46	2779.71	3839.48	7446.47	8513.16	11346.64	7225.43	9619.87	6389.73	4031.50	12349.84	12653.28	7368.23	9025.93	4703.80	6718.52	10396.61	4866.39	4008.77	6748.95	5618.19	4525.55	3645.09	4268.39	6082.75	4038.64	3424.85	3214.65	1958.74	2201.83	2306.30	1311.83	1521.51	1880.60	2397.88	3436.58	3062.97	2704.27	1127.82	1271.21
612			6784.29	90777.80	30423.82	10432.70	8373.66	8626.16	12512.88	5415.19	10282.06	6918.70	5552.90	5810.41	4389.54	3371.36	2579.82	2285.89	2292.91	4080.26	3471.72	3358.11	6456.43	3874.82	4016.99	3792.84	3502.84	3652.84	4258.28	2321.35	4066.34	5550.65	4080.82	3167.15	1690.55	1905.27	3807.15	3804.82	2399.19	2470.85	3725.81	3343.95	2856.89	3501.80	2194.67	2099.99	1893.34	1697.27	1076.31
613			5847.58	45870.79	4303.35	5581.22	4037.12	3957.61	3988.05	3871.99	3732.82	2779.24	2749.30	3069.02	2613.54	2959.87	2613.51	1900.01	2649.08	2173.57	2357.59	3488.41	1427.05	2627.73	2236.98	2184.45	1342.16	2222.62	2998.14	1901.10	1271.56	1025.52	1263.06	1045.88	1741.91	2212.44	1824.57	3387.23	1982.18	2132.55	2132.29	1084.04	642.04	1423.09	1323.71	850.91	1092.50	1433.09	2135.61
614			7565.43	70450.47	14797.85	14385.31	14085.13	7561.82	4553.35	10847.94	8912.59	7275.87	3810.69	6906.80	9595.47	7027.38	5926.31	10018.04	16088.60	6591.16	5744.48	4400.57	3923.05	3003.97	6787.23	3896.99	4832.40	4056.22	3983.32	4512.21	4190.86	4378.59	4083.43	4312.00	3791.36	3110.22	2059.73	2004.86	1391.46	2113.74	2436.21	2573.40	1829.28	1482.67	1054.10	2117.77	2809.86	1757.66	1605.56
615			4647.71	31087.68	4835.94	1982.02	1919.74	4677.22	2918.78	3700.06	5947.68	4771.09	3041.49	5217.73	2940.21	5716.58	4260.47	1509.90	1639.87	2434.09	2537.23	1644.88	3346.80	2743.87	1501.10	2485.18	4398.00	3123.03	1770.58	2436.88	2912.05	4027.14	2326.07	2956.95	2819.68	1869.69	2111.91	1415.98	1428.24	1766.99	2483.66	1164.53	1348.06	1055.20	706.87	869.51	813.93	684.45	411.72
616			4949.33	20734.31	8527.58	5165.99	5566.16	3473.33	2500.40	3813.74	6282.41	5626.17	3404.96	3632.21	5393.25	4156.69	2671.55	2690.12	3223.49	1706.18	4645.03	4398.53	2961.55	2642.70	6172.74	3640.32	1877.51	2747.24	1216.59	1827.21	2637.14	1666.08	1846.11	1851.07	1793.06	1481.05	1423.37	1426.74	1181.15	1710.26	1393.32	2229.00	2337.77	1339.51	1177.52	1097.93	949.92	847.25	1287.29
617			1701.90	20387.15	688.29	1261.41	2132.97	1930.87	1858.19	1614.61	2261.37	1971.22	960.15	1379.96	1128.67	1025.06	1071.61	1579.79	990.41	873.61	1360.99	979.84	450.70	1160.60	1727.77	1787.88	1159.58	495.91	649.20	487.42	490.98	328.05	393.29	962.92	725.62	627.43	537.99	1184.52	648.53	687.79	675.09	495.62	479.23	554.69	450.27	189.37	417.75	240.27	232.30
618			3081.88	25769.29	2795.55	3743.81	3362.01	2350.87	1961.24	1304.01	1885.19	1993.31	1934.98	1588.67	1906.03	1316.10	2226.14	1762.11	1223.85	1580.15	1028.76	1654.09	1882.94	836.89	1522.98	1835.57	717.95	1272.65	598.30	852.60	514.29	927.71	786.37	559.28	333.03	673.24	807.50	428.42	678.72	646.24	550.32	294.68	434.20	620.61	531.10	238.81	599.33	374.25	546.59
619			10713.19	25519.92	7007.61	1437.70	3775.64	8656.23	5415.19	1268.80	2297.28	2120.75	1328.81	1262.25	4782.18	4077.61	3087.27	1741.76	1543.27	2091.58	2225.01	2365.36	1928.66	1655.23	3059.44	2950.20	1294.69	2144.08	1992.85	2467.38	2095.88	1927.82	1141.82	936.82	1810.87	1435.41	1722.09	1877.24	931.45	1684.11	411.89	248.38	511.48	483.60	460.19	412.43	182.32	386.34	215.95
620			2744.48	30744.91	8123.10	4477.19	2756.90	2622.82	2825.15	3332.05	2019.23	2149.12	1888.79	3172.03	1548.71	1929.98	1974.27	2560.88	2550.15	2092.40	1945.26	1877.95	1410.85	2239.19	2282.67	2641.78	1332.10	1085.31	1886.13	1856.56	434.16	484.16	459.77	589.20	815.79	649.60	864.69	682.06	877.67	241.56	247.57	172.66	287.48	393.25	455.78	305.45	164.21	154.25	231.52
621			3501.81	25748.95	13029.96	8390.19	14939.88	8953.63	8264.79	6883.88	10762.46	13322.04	12737.32	8180.39	7451.08	9129.75	11250.15	10377.99	3594.05	7612.46	10331.49	7270.08	8352.28	6093.15	5094.27	5602.70	5723.87	6731.70	2882.79	2538.98	4380.36	4178.42	3378.47	3252.21	2922.39	2678.80	1612.31	2939.08	3450.91	2420.75	2148.32	1880.91	1138.96	2234.91	1495.42	807.59	525.63	1055.90	1116.23
622			2812.78	22032.07	15472.61	9710.87	10050.71	8783.82	10166.52	8361.26	8628.20	6587.79	7949.90	8293.90	9896.10	5068.96	3025.42	4294.39	4122.30	5467.38	3809.25	2689.55	3749.43	3246.11	2617.17	2823.42	3753.49	3101.19	1716.57	2583.39	956.20	636.57	2358.45	2331.89	2005.37	1622.83	1732.21	1861.08	1598.08	1464.68	1494.35	1776.17	1365.66	1181.88	725.38	634.30	950.22	899.37	910.22
623			8688.13	54031.93	27289.62	21556.43	37149.27	18292.50	12704.34	26773.39	16583.56	11182.84	10589.84	8966.55	6723.21	8929.64	6025.43	7459.99	12087.63	8522.46	7501.74	6332.12	8415.14	7313.62	4798.84	6261.01	5210.38	5503.58	6670.69	10864.33	5529.52	6367.29	5934.38	6734.38	6336.65	6348.74	5467.55	4247.27	3248.20	1256.44	706.92	1584.58	990.60	1593.69	1701.84	1470.13	1687.03	1468.81	1168.75
624			11116.49	16786.24	7499.08	4508.65	8016.71	10257.01	4834.11	7289.57	9888.75	5284.84	6455.44	7862.15	8111.93	3378.25	3764.83	4379.29	5801.60	3233.40	3660.72	3690.96	3064.44	3665.96	2338.07	2102.15	3780.22	2901.65	3183.87	1831.71	1969.10	1865.70	2256.37	921.30	1334.24	1299.70	1659.89	632.38	585.45	971.92	774.59	609.37	1145.86	561.32	529.09	250.49	211.68	328.55	323.17
625			4872.11	80971.37	52384.95	26521.60	27826.67	11366.27	10906.24	12579.41	21784.56	15592.52	14317.40	12020.14	9472.96	9051.21	9050.08	17469.36	20391.96	14784.42	9129.68	11390.00	12166.52	6763.17	4123.20	4006.09	3772.67	5018.80	9507.37	5304.80	9656.74	7155.48	4675.01	2103.79	4328.55	4657.91	4075.64	3105.83	2237.51	2379.34	1650.01	2473.63	3243.66	2036.63	1682.30	1961.18	845.97	757.35	1555.46
626			3879.22	13211.03	11846.64	7752.67	4382.83	6213.04	4309.24	5431.93	6482.61	6625.97	6588.35	7343.22	4044.62	4084.14	3071.71	1494.46	2629.49	4227.97	1411.87	2460.04	2778.37	3349.58	1631.36	1879.66	3314.59	3054.98	1757.46	1554.61	1450.18	2458.17	2003.10	1221.16	1978.10	1798.81	1412.53	924.42	1251.43	1573.94	1032.89	523.51	1157.83	722.25	469.71	397.68	452.99	430.19	138.96
627			3332.52	29096.16	2087.19	1462.18	1690.82	1574.70	944.64	1086.98	1264.61	727.35	311.61	1098.85	900.24	1344.28	1491.01	1442.42	839.03	984.25	680.91	640.54	427.77	404.16	341.14	790.39	931.02	1474.98	1681.66	947.01	904.80	312.21	556.68	460.53	372.60	407.61	712.35	907.10	782.06	349.35	221.87	290.23	329.23	584.96	411.60	116.64	124.28	117.43	132.84
628			21880.81	64170.60	22515.31	32669.40	26252.56	28885.43	22213.66	19758.46	14821.56	14090.45	10699.17	10206.85	4239.49	10558.25	13217.36	13433.03	9518.83	8630.23	8352.00	9178.78	5066.39	4730.25	5616.25	9139.27	9903.18	13666.29	12544.26	8575.12	8332.86	5009.15	5625.72	6963.95	2714.98	3383.24	3921.43	7709.65	5645.40	3170.38	3708.98	2953.33	2649.37	2272.00	2194.11	979.45	1080.24	1427.37	1517.84
629			14663.85	40848.17	28288.61	18145.58	10308.91	11602.53	13613.26	19793.13	6892.76	6713.08	11602.18	12949.69	13094.55	15023.32	12033.62	16589.72	7675.49	9864.04	6705.02	6105.37	8143.33	5400.33	2965.10	6769.20	5179.74	4830.78	4097.80	3060.46	4335.38	5993.99	4539.64	4774.02	3834.25	2477.91	4151.73	3488.52	2803.30	3364.26	5635.56	2728.82	1306.13	3231.85	3738.41	2646.45	2414.31	2420.57	1479.23
630			16106.67	98974.26	16170.46	17686.75	20379.87	12429.02	13608.93	14566.37	25399.04	26705.19	26461.72	26969.64	11199.18	7329.32	12085.91	11671.60	15300.60	10908.48	12085.20	9115.50	3253.78	5682.80	7745.76	11732.17	8113.47	11318.17	9808.75	5916.90	5249.42	3202.61	4649.54	4846.02	3859.97	1230.49	2633.46	2516.10	2373.04	3006.28	5273.07	4172.81	4443.95	3879.40	2157.70	2103.80	3831.95	4730.66	1479.42
631			3587.07	34240.34	10422.06	8589.48	7460.39	5019.76	6803.19	9081.90	13437.50	10906.76	8853.39	5968.44	3546.51	11259.90	9170.66	6752.84	2221.19	3834.43	3819.63	3775.52	5252.39	8192.94	2546.38	4924.64	8195.00	8037.31	8416.63	5924.35	2591.42	2994.22	3602.73	2825.59	1887.62	951.38	3239.52	2243.52	2022.51	1789.89	2506.50	2017.56	1253.92	644.56	1334.59	1535.97	1572.08	1593.68	1526.85
632			24558.08	82538.40	13517.66	9069.16	16374.95	28650.51	15858.89	11848.68	7446.12	6845.17	6109.75	7329.04	6050.72	5241.61	7317.82	8449.14	6067.66	5803.68	7972.57	8507.86	4710.04	5059.54	2523.16	3310.92	2071.99	4241.02	6415.00	2562.39	3123.00	4622.22	4541.79	4460.15	3271.20	4695.90	4865.09	3338.78	1718.87	1912.62	2602.93	1899.96	1516.75	2350.94	1781.70	2838.61	1451.48	455.23	1068.39
633			5866.66	14026.74	2652.76	1789.95	6328.96	5391.61	5689.10	4141.50	4127.71	2106.08	3601.52	5889.05	3693.10	3163.38	3207.20	3468.33	4385.62	3014.46	3628.63	4535.36	4174.05	2658.06	2463.37	1647.86	3304.30	4373.17	2577.66	3656.33	1327.58	2268.86	1970.40	1448.03	1670.61	472.04	1956.85	2754.59	1509.90	2732.21	3024.35	696.74	877.35	857.08	1222.48	593.54	735.29	1203.24	1748.54
634			4548.51	25005.58	3282.92	1556.99	2007.60	2507.44	4067.40	2576.84	3224.12	2785.47	1541.25	1831.83	2298.58	1661.98	1708.26	797.98	1278.86	1203.78	940.18	1472.37	1775.64	1281.04	2397.17	1809.64	1729.11	2849.62	1102.92	1370.10	2528.11	1112.52	842.28	609.67	1211.89	1967.78	1373.80	1213.96	1417.65	1063.23	988.72	1338.01	2029.78	2085.80	910.48	633.13	736.98	683.58	768.13
635			8932.39	15475.26	4211.16	1156.06	1120.04	1763.27	983.88	1700.75	1272.11	1522.13	574.95	1038.33	1578.52	1324.10	1117.92	1165.82	817.19	1994.51	2814.13	1494.80	2125.28	2438.00	685.14	701.62	382.20	463.54	892.69	1082.38	952.58	907.17	798.11	792.08	674.94	842.40	1141.37	774.24	656.44	357.74	360.11	486.26	688.87	598.34	390.27	515.46	553.14	299.37	353.19
636			6249.46	15354.91	2800.12	1143.07	953.99	619.38	2844.81	2773.17	2248.57	1261.02	928.91	511.22	515.69	600.96	763.29	875.19	753.50	950.29	748.99	258.24	980.58	2208.48	1205.67	282.20	2782.85	1904.47	1176.60	2027.95	1202.31	636.65	1085.49	1457.07	399.19	733.78	1264.75	793.21	735.19	956.41	715.80	596.27	1231.64	725.94	619.82	368.75	587.64	781.87	921.61
637			9467.45	39234.19	19250.98	17746.77	13565.92	10992.46	11959.18	7417.89	11519.91	15291.43	24371.78	16142.90	7687.45	9000.88	9122.91	7814.83	3480.29	11490.96	11355.36	10723.05	15742.54	14222.46	6629.85	6185.86	3561.90	3803.54	4261.02	5044.42	3895.02	3390.61	6167.27	5450.35	5013.02	3149.62	2064.79	2715.09	4727.41	4404.57	4254.19	2681.58	3393.29	2783.20	2718.59	4484.08	5141.70	3273.50	3566.92
638			5097.89	16675.67	1206.04	289.62	368.21	266.21	323.20	195.78	171.37	214.38	176.60	286.09	408.03	283.66	265.18	465.85	327.10	162.57	214.04	147.16	261.92	235.82	167.12	178.90	430.17	287.90	163.48	149.90	352.23	224.60	237.40	206.67	237.90	147.03	227.83	348.17	203.07	285.58	197.41	413.99	878.83	498.64	201.30	459.35	438.86	531.06	364.45
639			3616.34	15571.14	529.29	163.54	363.43	249.63	205.48	619.95	504.80	205.86	70.70	124.66	157.66	277.47	520.99	700.99	579.45	243.26	202.47	357.21	447.73	508.79	313.70	128.19	283.13	442.60	413.14	145.25	224.49	340.26	158.71	209.98	298.12	388.34	301.27	230.57	211.57	178.84	146.37	157.68	115.98	87.39	77.55	109.19	179.96	107.03	63.53
640			2488.77	12512.73	757.81	940.34	1001.01	830.96	659.36	861.50	477.60	712.19	1090.64	570.91	465.68	523.59	649.18	949.39	891.51	419.88	877.29	635.09	563.15	699.40	938.33	1252.36	1361.28	1068.68	525.77	556.52	1136.30	1766.66	1344.06	1098.76	1012.72	976.23	2318.59	1462.12	848.66	575.16	989.21	1668.24	786.89	780.40	1081.80	909.94	917.63	240.07	451.47
641			3613.06	24477.93	819.60	85.90	175.93	389.51	430.78	320.91	472.26	337.67	263.46	316.24	198.65	283.97	211.71	343.29	248.57	478.46	425.40	424.26	396.99	251.88	434.97	713.34	307.94	607.25	270.23	387.52	495.43	461.54	844.60	756.25	302.05	372.52	616.57	598.07	357.75	492.00	1161.74	973.72	814.54	434.13	362.55	276.26	349.93	319.13	351.14
642			4779.90	31568.25	1424.04	531.34	684.65	583.39	576.95	858.89	878.17	563.08	528.44	980.48	1010.59	1506.61	1357.76	424.32	284.36	854.84	951.61	1366.90	1590.58	1694.23	501.87	1403.99	777.02	711.01	974.33	1604.52	1891.49	1063.27	1455.51	1477.28	980.22	1023.17	920.37	695.47	2247.15	1901.53	944.46	1005.79	1517.41	849.55	1075.16	905.39	457.12	1029.00	1223.99
643			7843.85	28097.67	1109.84	651.17	509.86	231.22	612.43	469.51	562.16	680.24	572.07	779.04	752.71	1025.58	496.79	428.75	631.69	1152.02	1072.95	422.20	883.73	1454.99	1426.07	804.07	843.36	915.63	655.41	822.21	1272.38	1310.72	1660.97	3044.16	956.13	811.40	1234.63	1830.53	1731.92	791.74	771.29	636.24	493.04	679.55	922.72	1472.18	1000.35	557.07	475.39
644			3438.25	16495.83	1152.54	653.25	466.04	432.33	380.78	672.83	695.36	346.22	837.88	463.15	282.86	194.23	421.52	471.72	526.35	550.66	662.45	556.85	540.17	296.94	405.90	518.36	494.07	1155.79	1298.01	874.24	737.43	820.03	1062.91	659.87	353.22	522.02	560.70	847.46	1313.70	572.11	756.28	1112.72	564.80	997.73	497.03	581.60	773.67	484.60	721.42
645			5007.48	36856.42	1482.25	565.18	424.22	699.22	293.60	689.03	433.36	932.73	1722.76	2984.31	2686.43	636.52	612.30	1364.36	1277.85	1380.48	1944.15	1394.12	1242.40	1621.58	1876.71	1828.51	2680.86	1932.83	1090.10	1854.91	2109.56	2926.51	1526.49	1401.71	2618.36	742.51	763.60	589.45	857.84	815.29	901.27	1163.60	1508.89	1273.94	1763.68	1432.72	846.48	1015.06	693.77
646			2997.40	17474.43	1241.04	1490.67	1139.57	763.30	1559.53	1287.89	486.71	1449.99	893.87	736.54	1075.46	348.94	772.66	754.53	624.82	420.38	505.52	535.48	271.35	256.85	540.44	448.70	478.09	831.71	879.88	1035.27	1315.43	836.30	158.24	259.81	422.84	610.48	417.62	484.06	403.74	129.75	298.98	138.56	400.07	400.68	366.38	241.57	103.53	282.09	236.03
647			4611.89	11792.91	2123.45	791.52	1461.71	1134.95	557.80	1542.86	1186.85	499.20	585.02	1323.45	777.16	627.74	1112.85	1143.28	635.26	936.22	2197.40	1097.46	1123.25	890.32	1028.49	1350.61	1407.69	1369.57	1403.82	1802.85	1492.74	1322.03	1239.26	1908.32	2022.26	887.68	490.17	1141.42	764.02	812.21	1294.38	1732.20	851.81	1346.94	1744.89	931.10	450.72	971.21	314.09
648			3995.95	20660.75	560.10	670.60	544.72	502.92	409.84	474.01	1291.52	552.90	663.66	856.90	767.20	526.37	551.86	390.62	798.64	621.11	887.52	1348.53	1474.94	1241.44	1347.74	1790.04	1660.17	995.89	1178.46	1142.81	1449.18	1829.96	1606.06	2493.95	2075.60	1046.00	1222.50	1336.55	1191.60	2313.41	2197.92	1717.91	1258.08	1663.07	1353.48	567.20	548.93	737.31	1456.11
649			4701.07	29659.59	1124.59	471.72	542.09	361.11	430.82	118.72	284.57	413.31	379.82	138.86	333.76	286.04	520.73	400.77	272.42	427.66	711.63	427.19	353.48	312.29	176.10	163.53	452.95	480.61	463.54	1104.74	873.99	490.21	646.70	930.11	909.26	722.31	616.61	701.98	1072.52	1380.14	868.24	791.20	777.65	383.23	371.58	334.89	774.01	484.15	363.29
650			1616.59	46143.11	5184.89	6440.49	4046.87	3612.55	3483.16	3207.95	4572.63	4945.90	3846.36	1266.93	2083.74	2109.78	1520.46	1501.71	1951.23	1070.05	1892.17	1402.31	1370.36	643.32	660.54	2799.84	1916.89	1464.77	1585.62	1164.57	2131.11	1068.41	1077.12	1780.13	2379.22	879.22	993.31	1301.25	1515.19	862.75	814.30	565.94	456.92	591.95	432.14	506.92	538.96	396.21	153.85
651			4713.04	93110.11	1881.82	435.86	728.81	883.37	1257.81	957.21	241.09	569.53	713.04	721.29	481.05	375.54	511.42	450.67	502.87	430.26	731.12	501.95	463.47	510.22	343.18	211.62	264.35	398.39	256.71	801.12	862.86	623.85	239.86	346.29	409.32	805.61	775.49	220.00	410.67	610.56	382.24	826.51	662.85	282.74	455.98	809.38	659.78	573.60	464.46
652			2583.59	16029.71	990.70	728.83	589.64	187.15	230.10	295.80	141.93	240.42	352.69	141.00	213.94	580.96	564.79	318.46	325.23	360.65	386.39	390.72	312.82	319.01	721.65	795.17	806.71	652.38	325.70	516.03	1164.47	726.32	475.84	661.69	381.43	373.55	453.97	487.13	586.59	145.91	353.15	601.31	690.25	608.40	931.26	720.87	641.79	698.28	792.32
653			5822.00	62441.83	5341.93	2879.75	1832.58	954.80	817.42	577.47	876.34	542.16	1544.60	1190.15	943.92	635.45	675.42	1204.07	1579.00	624.59	2346.14	962.83	1397.11	3233.27	1278.44	1269.00	3420.80	2287.45	942.98	1310.42	1081.54	530.23	1185.77	1172.55	607.71	485.58	858.68	663.03	359.40	334.10	675.34	1078.69	1242.32	971.89	1028.04	1421.20	1392.63	626.76	708.91
654			4489.20	47845.53	2877.15	1207.57	1008.28	567.19	1014.11	628.06	979.06	1680.93	902.98	1824.38	1397.98	800.45	676.65	964.47	875.99	435.02	1791.51	855.78	1236.86	1087.90	1372.33	661.75	1412.41	1813.83	1064.70	1395.54	1472.94	1473.47	663.45	1491.78	1891.36	1224.88	750.87	1275.30	791.71	448.74	499.36	933.77	945.40	1012.73	852.12	811.26	1098.50	1520.08	1221.75
655			2814.78	183361.85	3049.51	1887.03	1854.13	1213.73	1410.76	1905.70	3515.35	1642.45	627.93	1046.40	3457.44	2399.90	1350.39	583.30	954.68	680.85	607.61	1082.45	930.69	1918.13	2123.25	1657.03	2089.58	2131.83	2824.70	1704.00	2173.63	902.93	1497.23	1474.01	958.26	1245.74	1914.03	2486.41	1868.75	2019.09	2846.24	2813.01	1277.96	1321.57	1587.04	1727.86	1939.52	1498.68	928.05
656			4148.91	68647.00	2473.46	1078.75	1022.74	247.68	358.57	407.78	840.21	243.23	1135.54	924.11	1273.94	1075.59	237.28	605.28	600.76	429.00	1017.18	897.12	363.36	798.78	628.70	598.70	715.47	379.08	1261.11	821.70	602.19	682.26	1072.19	1177.10	1061.79	847.46	729.05	629.03	795.62	674.77	658.38	524.91	769.51	899.66	606.74	364.45	319.43	384.86	506.10
657			3688.58	60127.86	744.88	1257.71	352.62	743.85	336.46	573.53	812.91	712.09	180.62	553.80	883.08	400.64	501.27	406.11	650.86	1482.30	1127.99	855.30	735.26	420.37	526.63	958.07	518.18	451.79	584.97	706.69	1022.24	614.04	448.20	1115.41	1499.76	955.06	1185.72	618.82	719.30	1111.97	687.23	1225.23	1994.49	1678.11	976.32	549.93	583.16	1573.92	1645.94
658			1343.56	19388.28	2099.81	1525.27	989.17	1698.57	1244.74	614.74	794.78	575.55	445.38	1821.86	497.51	467.89	1000.01	975.38	382.80	2428.41	2292.24	1021.12	434.55	877.52	2330.54	1125.17	1286.04	1167.32	1112.61	869.95	981.64	850.98	495.32	629.51	974.20	757.81	619.62	850.88	860.24	789.03	746.75	391.65	710.98	476.42	765.44	619.15	478.24	380.00	435.66
659			7038.04	15860.49	1637.94	771.26	631.11	1550.57	1240.02	757.48	1122.44	402.76	500.01	1073.55	1734.87	901.01	439.14	580.91	950.45	865.34	1251.72	1101.41	1323.80	1162.36	743.30	882.91	1007.92	841.82	648.02	1160.16	1133.02	302.34	443.66	541.84	787.24	907.54	465.67	752.99	840.14	875.05	799.40	983.03	1326.79	1088.37	657.84	1020.42	642.44	290.69	447.57
660			2945.61	31395.84	3617.42	1036.85	643.17	551.72	571.29	690.26	1109.00	1704.93	440.52	503.93	940.30	702.69	629.64	1590.24	1767.19	1555.40	928.33	1008.38	1734.90	636.38	311.48	571.59	615.46	711.11	1429.56	815.83	1001.23	1027.66	860.34	432.66	395.65	724.91	762.95	673.05	482.50	600.64	885.90	590.00	454.68	481.73	610.47	416.01	606.46	620.30	327.36
661			2469.12	31707.52	3720.92	1351.56	1494.42	1241.58	736.74	1932.49	2475.22	724.95	1725.76	1480.43	1867.50	1017.85	1318.56	1936.23	2602.96	2979.44	2206.98	1115.47	1731.57	949.53	1271.79	2094.77	1451.67	1132.66	2133.11	1139.80	678.60	1300.30	1033.87	822.00	666.36	1036.20	1039.00	1043.87	1359.54	1288.58	1592.11	1068.11	469.45	876.58	832.43	661.79	962.10	887.91	903.21
662			4763.98	30931.75	2514.44	1834.33	1163.10	2144.27	1255.50	1010.60	1741.07	2771.09	1824.45	1355.23	663.66	762.38	384.98	459.14	1146.43	1660.14	3410.81	1946.94	896.97	2343.49	1947.56	2379.07	2793.09	1373.77	1134.79	1335.28	1400.89	1383.48	1062.32	937.22	997.89	1269.30	704.25	932.60	936.24	508.44	457.63	1018.62	541.02	680.70	629.93	348.09	699.86	430.66	174.62
663			5998.46	68206.52	12074.30	5078.72	3494.48	7190.95	6714.52	8409.06	13070.36	6616.01	2738.26	4452.60	5424.09	5664.33	4883.47	1971.39	4537.51	8310.31	5036.18	3819.32	5099.08	2541.05	5118.36	2236.86	2063.20	1208.15	2120.09	2158.81	2973.23	2414.78	1688.32	3802.86	3023.16	4227.60	4220.25	2217.28	2011.40	2929.08	2383.72	1135.99	1042.41	1191.42	1337.80	1189.80	1678.54	1680.67	1480.90
664			5677.76	33551.91	10887.96	12788.70	14731.35	10659.59	4910.53	7945.91	8325.86	4826.41	6215.57	8856.01	8830.62	6777.06	2208.17	4404.86	4091.08	4018.68	4310.67	4898.23	3127.23	3445.27	4058.96	3907.92	4329.18	5906.08	1584.02	2097.43	1928.90	3068.58	3440.54	3108.19	2624.23	3381.77	3580.73	1880.57	4661.09	3218.25	2376.45	1596.09	1078.48	1041.72	879.89	1086.22	1064.23	482.84	881.94
665			4279.30	41211.36	7660.88	10303.22	6207.39	4064.14	6149.53	2795.92	8791.54	4590.98	2427.07	5262.91	4308.57	3800.93	10452.25	5215.77	4740.85	3515.72	2651.97	5487.12	5964.15	3022.77	4181.05	2654.24	1519.11	1668.91	3366.65	5622.14	2805.48	1843.37	1869.53	1408.50	1906.94	2128.49	1755.18	1979.90	1469.64	1964.40	2858.03	2476.06	1667.07	1264.48	2197.05	1106.01	1218.40	618.46	489.76
666			7903.41	102808.08	2641.94	2338.10	3361.88	3878.83	3737.60	2607.77	4757.54	2096.61	2067.58	2926.18	6973.17	6968.25	3513.28	3667.66	4801.81	4740.76	2180.84	3539.57	3246.23	2087.15	2345.06	1726.12	2519.78	2526.66	1874.51	3335.77	2917.25	2360.50	1998.05	1458.85	997.97	2826.17	3807.73	1879.96	1838.15	2428.30	2777.04	2646.03	1273.35	2001.60	2134.29	1913.78	1813.33	1067.50	882.51
667			28190.81	88969.13	27416.47	17136.68	8178.37	12344.94	8338.04	5635.91	10483.17	9228.46	5664.10	6148.02	7768.71	11291.06	13869.54	5738.73	3440.47	6927.86	4455.21	4270.22	7074.62	5179.78	4379.91	4834.46	5037.01	4014.77	3939.65	6451.16	5509.42	3152.20	2530.88	2957.24	2903.42	1789.01	3156.91	2533.91	1560.78	3564.58	3287.28	1383.50	1309.24	918.72	1297.02	792.09	429.44	401.34	650.83
668			2901.76	53884.04	8489.45	1699.75	2541.24	3039.08	1451.99	3957.11	3316.49	3430.53	2648.56	2284.30	830.06	2610.14	5086.96	3083.13	2009.37	1926.91	1598.20	2060.17	1891.21	1712.76	1072.37	2225.75	1567.94	2387.82	2527.51	2299.83	1649.82	851.14	1282.09	1509.08	1918.42	700.42	951.17	1225.88	918.96	663.45	786.29	630.16	549.84	316.77	132.55	315.88	378.66	331.84	397.09
669			9696.57	60379.71	2658.18	1444.62	2286.61	1563.93	1850.69	1456.48	962.40	1911.47	1669.84	960.15	691.49	1024.91	587.95	568.71	320.78	1462.47	2094.59	1254.80	1397.37	761.28	1168.18	1005.81	1385.36	958.31	657.25	814.09	403.48	737.82	738.58	874.00	592.42	436.19	589.94	706.61	564.33	679.40	1057.95	887.23	413.89	913.96	1413.57	775.69	502.77	368.18	189.99
670			7623.23	148820.21	5432.61	1039.95	2902.00	1777.45	1791.37	1228.53	1228.65	633.49	449.87	1286.79	2139.71	2028.50	1704.06	1294.42	945.38	1011.73	964.65	972.30	929.83	1112.41	1813.59	2753.27	1025.49	687.84	1182.65	846.77	839.31	1217.02	928.54	878.61	864.51	823.89	948.37	677.51	854.67	891.58	622.17	698.87	1131.75	523.53	811.50	396.39	449.48	284.50	247.18
671			5935.22	32495.86	5018.70	6415.39	5598.71	7693.03	5942.21	5061.79	5501.07	5049.03	5836.83	4829.38	3205.61	3841.07	2337.33	4403.98	4039.75	4130.50	3906.41	4773.00	1393.62	2400.22	2197.68	1687.33	2433.67	2064.85	1965.84	3598.40	4646.21	2653.81	2570.33	2090.57	1082.01	2168.14	2287.33	1549.10	1009.02	1526.19	907.12	777.79	1117.62	808.25	1263.26	722.29	420.18	581.58	462.13
672			11489.24	34130.11	21734.03	25628.54	23983.60	12418.57	11428.33	7610.78	6844.24	6445.43	16694.33	13853.89	9822.36	6443.09	9884.28	12318.37	9274.67	9858.87	5729.73	9254.39	10803.14	6201.25	4361.86	3146.37	5126.93	3484.02	4061.36	8570.49	5867.35	5527.18	3795.92	3191.81	1224.16	2090.78	4022.07	1011.80	2377.17	3618.71	1862.56	1469.77	1727.42	1307.92	683.99	1496.13	957.66	1268.49	1364.42
673			9968.58	39607.52	13695.61	7907.07	10286.30	8374.14	15247.84	12937.67	9456.46	8919.73	8777.27	10888.39	10978.28	10904.91	9408.04	10383.42	5552.36	4753.64	7005.98	4138.60	5827.51	6568.69	7398.57	6112.21	4306.25	2524.13	2141.52	2981.47	3365.28	2745.46	1417.60	1608.99	2131.68	1821.99	2079.86	1172.94	1508.66	1389.46	1674.09	1011.70	914.12	1058.01	1063.72	1287.65	731.52	756.96	550.67
674			13182.68	42633.98	10786.21	6163.47	5406.63	3347.43	3697.64	4056.56	7974.81	11517.46	5880.24	4698.10	6024.67	5675.78	4334.69	4305.76	4050.86	1875.71	4770.69	5827.85	4412.75	2618.43	4188.39	7043.58	2175.26	3874.35	4030.67	4572.24	5734.15	3687.37	2591.77	3081.14	2988.32	1882.28	1200.73	1781.93	1677.16	962.01	1321.82	2164.70	2908.65	1681.32	838.22	810.27	1087.50	1005.15	1002.15
675			5353.28	31208.51	7766.89	8686.45	4862.86	9368.12	12051.43	4829.01	8504.73	10642.89	11888.96	9268.78	4316.08	4587.62	4973.69	1998.95	3463.26	4059.91	4168.63	4501.82	4108.44	7028.63	6105.91	2259.80	2415.18	4629.55	1611.36	2396.01	1609.80	2075.71	1807.68	767.23	1157.87	793.76	1770.79	2123.60	1918.02	2430.34	1760.87	1683.84	722.50	557.05	682.61	690.15	1024.49	588.03	460.69
676			4803.88	68004.56	13518.49	15718.95	10590.67	8154.15	9974.63	7638.71	6148.70	7323.10	6530.27	5726.79	6157.92	6946.97	2812.34	5022.96	6050.51	4876.46	4959.47	3136.67	3001.38	7001.84	5705.79	5218.47	7635.18	7058.03	4112.70	3144.15	2836.20	2603.80	3295.68	1993.67	2792.36	1110.72	696.06	1728.12	1829.41	1327.85	1243.33	2504.87	1281.77	1073.95	1103.40	810.70	687.65	801.46	2377.94
677			10312.38	42576.95	17583.72	22561.84	8285.51	2196.59	3946.98	4552.85	2023.27	4738.62	6664.06	3231.69	2557.65	2592.75	2591.93	2938.97	3662.30	3461.37	1614.54	2151.17	2971.44	1649.68	1821.98	1727.17	2228.24	2150.25	2671.96	2298.04	1649.34	1299.44	1930.12	2268.97	2295.32	2739.03	1858.96	2468.81	2028.89	1338.83	1011.03	1291.89	1207.55	1130.00	976.20	1485.35	1140.33	650.68	738.88
678			5277.16	21022.06	14699.70	5249.13	4522.27	2594.12	5167.70	4396.01	7523.95	6115.29	7525.63	5186.72	2327.22	3500.29	3764.33	5563.52	6240.10	6281.17	3786.68	3595.26	2793.35	2533.33	3311.85	2632.63	2387.68	2832.60	1724.40	4771.50	4778.84	1089.36	1495.28	1288.00	3315.44	4912.95	2566.92	1376.28	1899.60	1003.87	543.78	881.28	1076.49	1425.53	850.85	1028.77	1094.77	1425.69	1044.45
679			4478.32	54104.60	11055.13	6771.39	3773.56	4712.53	7327.48	10310.10	5317.98	4742.85	8570.87	5918.86	6396.08	6469.60	6286.47	4794.28	2193.89	2295.18	3455.36	3780.78	3949.19	3768.88	2505.51	2930.57	1744.96	1756.53	1743.75	3212.45	4021.61	1519.96	856.11	1823.13	1938.24	2048.26	2176.20	2535.44	683.50	1476.01	1301.92	1393.08	1364.23	1279.12	909.69	831.10	1306.74	1176.17	782.52
680			3615.61	25089.96	2119.47	3275.22	2456.42	871.71	3149.15	6679.99	6079.43	5747.73	4335.38	2334.00	3685.11	2775.22	3687.70	1203.87	2081.98	1335.96	1480.47	1386.26	1180.43	791.20	1853.68	1390.38	1752.85	1681.59	1508.71	1483.90	979.57	677.55	620.29	483.99	549.26	466.61	725.72	781.43	538.89	349.01	631.43	762.40	813.95	923.2632.84	787.42	530.68	445.22	500.99	591.96
681			2036.12	20581.66	5079.69	4698.50	7914.59	4068.13	3211.53	2764.63	3888.96	2983.64	2885.34	3080.55	1699.19	3234.01	2381.90	3891.62	2324.97	3055.34	5223.71	2401.38	1692.69	1644.78	1731.92	1700.77	2021.29	2226.14	1747.27	765.16	1095.58	960.83	1346.45	2274.33	1474.73	533.96	1088.48	1086.69	982.11	493.06	797.36	1174.86	617.71	1039.90	1277.43	1081.53	853.35	682.48	1194.37
682			4811.24	29767.29	776.44	922.14	795.35	519.00	876.77	993.46	342.75	803.91	759.26	554.21	639.53	477.06	385.61	573.43	314.68	917.21	1109.59	737.29	1138.08	919.23	711.29	502.90	577.02	655.42	246.01	277.50	500.30	388.19	493.48	524.47	553.60	567.73	191.59	500.88	740.11	554.91	531.59	330.78	356.22	551.33	389.53	229.85	192.16	202.86	156.75
683			4181.06	23292.96	1518.42	714.04	786.19	1028.37	775.53	916.06	529.06	236.23	463.22	378.76	836.92	565.93	412.42	554.44	424.34	692.69	130.78	260.48	306.99	368.40	570.08	161.61	302.74	410.32	352.27	477.44	557.10	278.88	244.30	475.62	555.75	463.06	401.16	572.94	551.73	359.89	427.79	1005.27	596.01	571.57	505.85	348.54	579.54	439.02	432.41
684			5397.49	24633.54	4791.21	3635.43	3008.47	3804.45	3807.10	3260.37	2417.74	2590.14	4139.23	4211.84	1990.59	2250.15	1800.24	1947.96	3119.86	1789.16	2020.10	858.66	2835.42	2965.98	2329.23	1825.71	1363.78	1012.22	1127.36	1009.81	1067.51	1108.63	558.21	1061.46	1116.46	579.72	780.24	979.97	1245.99	1001.60	1233.85	1468.77	1374.78	1075.16	671.22	741.19	855.59	573.99	751.40
685			2978.80	27871.01	7439.79	4545.99	2103.82	2943.96	2990.35	735.86	1754.98	3281.36	1992.64	1142.05	1754.31	1660.33	1317.12	2299.31	1552.71	1061.55	1877.64	1406.58	645.41	1736.23	2879.03	1796.25	1143.34	1044.51	811.63	1365.18	1485.97	815.81	686.35	815.50	1295.82	1195.22	1216.45	1157.16	638.48	368.69	686.47	359.18	939.97	1149.01	1040.77	1258.07	872.89	700.13	533.53
686			6999.88	34882.04	19409.45	7677.28	7973.49	9579.45	10013.87	4063.28	7077.37	3061.32	7499.38	9263.16	7539.41	3687.54	5733.88	6605.77	3616.91	1860.33	3586.04	4207.68	3243.99	3563.91	4020.70	2184.86	1532.05	1045.90	1143.51	1112.73	2062.58	3148.78	1418.46	1722.50	979.38	2740.71	2307.92	1206.80	1121.01	742.03	999.17	1136.84	745.31	444.87	558.34	658.81	1273.46	1370.93	2274.51
687			4048.38	17080.83	8978.15	3335.44	4506.86	4199.50	3616.98	3847.91	2492.88	2925.71	5251.96	3486.61	2961.75	1389.09	2377.07	2908.51	2321.51	3265.50	1250.28	1182.21	1739.08	2541.58	1933.54	659.51	1115.08	1152.71	998.43	1530.21	876.79	478.24	718.79	904.09	951.59	453.94	1009.84	808.21	970.79	1404.45	571.79	735.40	1226.03	961.48	681.32	823.41	1460.26	804.19	1151.57
688			5747.82	27805.99	2910.29	3640.98	2175.51	2886.54	3188.35	1861.59	609.77	1905.35	1531.82	2159.89	2932.30	2999.87	3073.26	940.92	1122.75	2934.31	2205.42	1633.97	1324.90	807.97	1278.54	601.57	650.14	2424.43	834.58	800.30	466.38	634.04	767.41	971.70	458.41	574.37	1206.36	714.37	575.54	535.81	1028.36	467.74	760.40	878.17	1211.73	1256.84	748.91	549.75	455.03
689			4279.12	13138.96	1107.54	775.16	812.19	1147.93	906.96	1501.71	1682.99	1273.52	1391.64	1468.48	661.38	485.62	127.88	310.50	530.05	432.23	826.93	1424.53	458.66	76.82	369.92	203.46	124.02	204.01	98.43	286.92	365.01	352.02	333.25	327.36	385.77	358.37	145.71	220.41	436.66	348.12	300.78	688.97	597.83	415.93	190.85	284.52	507.43	261.50	461.87
690			1231.85	11057.85	441.72	342.80	502.82	604.03	594.63	535.94	386.37	159.68	231.55	303.07	174.71	206.50	299.04	300.36	193.04	133.47	169.24	213.08	193.92	146.49	560.84	367.41	284.66	238.22	346.61	240.02	307.58	319.26	317.00	315.54	314.13	630.23	660.27	257.66	290.43	311.42	483.67	339.43	137.80	734.93	637.38	243.41	335.34	288.10	239.44
691			3182.60	25931.39	648.68	993.28	1109.74	776.61	1890.76	702.31	352.14	510.43	212.93	830.78	402.42	497.15	425.73	364.23	609.63	492.29	642.05	469.15	210.58	124.10	150.47	263.26	328.78	169.72	254.93	206.38	217.32	236.60	164.68	186.31	220.55	250.54	408.73	352.91	162.35	144.18	163.67	173.44	279.66	206.11	130.34	223.71	108.61	301.51	302.10
692			2830.87	21682.90	606.38	1007.35	437.82	427.19	704.27	1409.68	1582.18	855.31	993.25	557.74	412.13	648.77	589.29	2673.14	2461.83	663.08	303.68	171.54	415.41	290.11	622.96	517.16	252.87	295.88	273.44	674.33	419.27	807.90	408.66	864.61	1552.64	781.45	943.98	1264.45	469.69	483.29	270.93	397.71	461.38	966.73	418.15	102.74	67.13	321.40	341.46
693			3623.41	34027.05	3075.65	3387.47	4077.26	4530.56	1632.45	894.66	804.46	1177.58	821.01	929.06	1076.19	1470.67	615.73	639.69	1041.56	1152.09	767.87	513.70	445.58	492.46	1197.07	849.61	604.36	245.52	306.43	739.66	666.35	419.81	270.25	543.00	497.07	704.93	349.41	229.78	262.47	204.30	269.09	256.63	188.09	357.70	232.59	119.87	185.40	405.90	905.03
694			1434.05	21336.88	3326.41	1139.56	156.51	379.93	315.82	1040.68	705.69	522.61	347.42	1021.55	495.34	427.58	643.45	759.85	827.63	667.89	1112.03	1130.42	815.94	252.98	373.34	484.83	395.53	553.02	802.84	464.58	484.11	379.89	520.29	668.88	540.98	270.44	304.84	323.73	414.58	328.79	224.35	224.70	387.84	493.11	217.93	186.66	136.62	189.44	217.02
695			3669.22	22742.00	737.92	681.67	878.97	391.92	555.06	308.51	130.24	196.58	167.00	240.63	726.25	447.03	288.78	282.32	303.25	560.78	573.94	210.34	343.44	393.18	1153.82	1311.16	634.45	488.00	544.69	571.90	312.22	887.24	551.25	589.19	818.01	392.68	893.14	853.00	467.83	611.05	431.53	460.31	494.95	576.45	363.88	598.97	697.94	442.53	597.14
696			6489.69	11654.44	987.26	414.25	457.62	324.43	575.56	552.89	572.23	551.77	573.43	717.32	369.17	277.98	431.52	226.27	512.16	440.10	513.62	226.37	285.55	411.24	675.15	525.73	285.68	585.06	503.07	474.96	286.95	204.87	169.90	480.56	780.51	339.83	619.69	414.02	200.99	272.97	421.77	545.33	523.87	641.35	782.95	395.80	409.76	205.97	144.47
697			3124.66	13832.17	586.13	255.73	390.31	1062.82	1528.66	1271.13	1349.87	622.28	534.83	858.83	471.16	644.83	709.58	292.86	180.14	289.30	371.71	644.55	461.23	322.60	248.51	492.59	281.53	466.72	404.01	275.70	356.55	248.20	270.10	373.46	314.33	358.29	479.85	214.23	121.94	218.72	196.66	130.28	298.45	150.94	177.64	53.69	50.86	127.73	96.53
698			4761.12	10883.03	1666.00	4320.68	3436.19	2600.87	2582.46	4043.51	3499.09	2256.67	1941.64	2632.00	4677.72	3345.86	2513.86	1606.32	1199.27	2223.70	2596.49	2166.51	1809.47	1937.73	1414.64	1824.98	1379.39	1146.87	636.23	1330.41	1290.64	697.46	1219.84	880.07	1279.91	744.41	606.11	758.94	752.33	856.05	565.18	603.49	556.59	388.61	322.54	244.12	222.07	191.03	144.00
699			10219.13	19018.94	17469.37	11444.52	10732.72	6790.27	5036.28	8178.08	4461.31	3312.49	8557.91	6072.91	7432.74	4589.30	5106.15	4482.92	5999.64	3990.87	3219.72	4661.02	5396.01	5601.33	4959.71	6458.63	5349.34	4277.33	3014.67	2697.61	2413.58	2875.28	3565.69	2632.52	2532.17	1690.35	1081.63	2887.28	2971.11	1808.62	1836.52	1710.22	2621.67	1677.31	1112.05	1826.15	2487.12	1950.55	982.64
700			4279.20	26894.98	1751.19	1447.63	1113.24	635.16	910.18	1094.96	878.40	589.30	884.83	843.57	729.20	554.65	424.01	456.53	576.59	675.50	648.31	845.77	494.84	516.22	1334.20	1334.80	1100.65	413.70	724.42	628.33	677.39	681.42	784.59	1193.81	761.47	527.78	982.97	1161.73	458.49	725.84	560.54	350.19	413.33	466.98	451.56	571.13	391.44	502.94	421.95
701			3308.10	38307.81	3097.08	613.79	928.26	1270.10	1196.47	392.12	1564.30	1724.54	741.12	741.06	616.84	887.67	702.64	1105.80	1157.93	564.98	970.84	1518.76	1064.39	419.55	417.66	459.70	418.11	384.15	221.51	346.51	640.77	503.09	364.53	288.23	324.19	618.71	348.61	292.09	496.91	252.94	416.82	591.88	519.61	414.25	152.20	85.07	181.37	192.52	69.62
702			10422.00	70928.18	16266.51	4364.75	2503.49	1926.51	1802.37	3709.94	3668.02	2539.20	1631.74	2300.88	2710.94	2400.81	1162.26	2065.02	2489.93	2285.54	1657.17	1799.51	1375.21	990.01	971.92	1442.67	1588.09	734.31	579.41	733.75	746.60	517.49	689.01	755.18	510.95	342.99	482.84	536.01	473.94	636.02	418.91	174.83	310.06	311.98	106.75	145.74	207.29	156.19	156.45
703			12165.56	18623.41	16971.19	8319.70	6740.07	7304.99	7243.03	3405.00	1862.14	6420.77	6024.80	2588.99	2324.24	3398.67	5583.84	2186.64	1773.71	3082.91	2128.00	1071.65	1003.14	2422.74	2927.78	2141.47	1597.55	1443.14	1769.88	2507.08	1121.96	1160.65	1101.08	408.43	384.26	1493.27	775.64	341.57	537.71	335.10	241.59	506.81	481.85	416.24	590.87	727.98	599.51	339.10	333.93
704			2975.18	33875.19	4436.03	5764.63	5132.46	4665.20	4460.62	6115.60	3753.38	2220.19	2106.20	2893.14	2834.69	2694.96	1795.72	904.92	2108.37	2679.29	2303.63	1991.54	2012.99	2045.96	1466.39	803.77	1416.54	1364.78	1738.08	2589.32	1062.17	689.34	627.02	1495.98	1905.86	1095.30	865.44	1015.40	878.30	759.97	635.90	586.67	542.80	342.87	338.83	241.33	667.39	583.08	294.34
705			10321.48	42378.37	14325.72	5430.96	8425.63	12527.80	5601.22	7924.09	4515.46	5211.87	2265.55	3882.59	6610.13	6824.93	6938.07	8374.08	4982.76	4071.28	4173.86	5338.29	4050.48	3023.15	2108.66	2112.47	2576.56	2129.06	2705.62	3398.30	2546.36	2179.78	2825.55	2221.01	1952.78	2082.83	2025.20	2020.73	2644.02	1574.41	1728.14	1466.99	1609.93	1603.41	825.90	1250.42	929.46	983.55	477.50
706			20273.66	25114.29	5155.58	2941.45	1694.71	2230.03	2147.67	2108.35	1797.52	1605.22	2258.04	3901.48	1917.65	939.72	1032.81	1049.85	1556.85	1478.49	1630.21	1162.17	1502.56	2107.05	1631.14	1459.75	771.34	1337.01	1520.65	896.21	1489.26	860.93	431.52	709.67	823.96	512.36	750.29	434.01	345.34	557.49	232.55	374.69	290.17	111.57	415.19	575.76	807.11	937.07	865.62
707			3857.32	25541.16	8220.66	6901.44	8106.03	8147.87	6618.18	3621.01	6047.29	7168.99	2982.42	2854.65	2289.31	1643.04	1922.77	2314.03	1430.57	2991.26	2045.91	1492.52	1863.96	1411.52	2924.89	4078.62	2343.84	1499.20	1395.69	682.57	780.08	1259.64	652.27	783.60	1271.88	628.84	666.71	637.80	768.43	604.14	726.59	609.51	449.26	436.59	318.80	757.93	510.25	449.79	497.32
708			3846.97	26732.54	2940.07	1114.98	1983.41	1303.81	3246.99	2017.40	913.28	2794.93	3768.30	1980.57	2147.11	1750.38	1240.15	1161.57	1523.76	1101.07	1294.21	788.73	1983.76	1497.06	1094.10	877.71	679.10	1159.57	1798.28	1055.48	1112.26	1004.36	322.82	695.11	637.25	788.10	1377.81	769.78	621.64	915.83	297.32	401.33	584.93	489.64	558.80	966.23	635.41	503.69	362.94
709			7782.06	13656.58	10028.37	12016.48	8914.81	9156.10	7176.72	3227.94	11740.98	10817.82	5533.93	6179.53	9400.26	11033.79	7053.63	4979.84	5856.99	5141.90	9701.02	9627.62	6917.43	7891.30	8018.80	4662.90	5325.71	3928.94	3886.68	6222.34	4243.12	3919.55	3436.33	2128.84	1640.21	2317.22	3713.49	2411.82	2154.01	2017.88	2651.55	1779.57	2530.67	2049.62	2043.77	1728.68	1381.05	1598.51	1478.97
710			3303.49	14807.61	9499.28	6553.35	2852.57	5216.24	3900.03	1725.21	2356.30	3258.11	1588.22	1292.59	1335.85	1908.52	2980.97	3371.42	2207.96	2303.27	4560.28	4098.07	2748.10	3291.55	1890.97	2662.27	3363.75	2840.88	2766.10	2056.33	3329.92	4038.05	3566.38	2247.46	3377.07	3404.86	4362.19	2176.77	2249.90	2129.44	2551.40	1753.31	1219.84	1186.89	2064.87	1360.86	2379.37	2763.44	1797.62
711			6396.38	18775.55	4352.84	3684.70	2938.37	3127.20	4897.39	2745.88	2085.44	4753.01	4973.57	3564.10	2514.95	1839.35	3825.90	2427.31	1378.85	1775.46	1851.79	2061.72	2446.34	1717.31	2199.41	1118.93	1994.58	1758.08	1000.29	3199.05	2144.01	809.56	2533.51	2030.66	632.32	895.67	1995.06	1784.06	1128.33	983.49	649.93	840.58	1195.37	1900.34	2444.48	862.43	678.17	1349.59	846.20
712			1806.09	30635.62	1745.96	1882.51	794.41	677.73	451.17	1233.08	1197.03	1131.50	615.63	625.23	1087.35	718.43	678.52	409.84	595.53	527.33	368.86	447.12	445.18	452.38	1044.19	1143.27	1499.35	764.89	604.73	618.80	701.90	949.09	614.38	1431.03	1770.97	1711.11	1506.06	1317.57	930.25	1485.74	1601.25	1488.28	1498.34	1078.21	813.09	554.98	979.00	1402.06	1211.55
713			4766.65	21809.67	19740.15	27216.86	35735.55	26647.89	23186.53	8896.60	16027.86	23153.96	16883.52	26390.12	24648.30	19594.41	9039.29	13621.19	15612.40	12457.96	15675.53	13347.14	18220.08	14714.21	10501.13	11566.70	18893.26	17750.46	12926.73	13663.62	13480.68	14291.92	15524.29	8604.61	8348.30	7998.36	5886.16	12281.74	10302.83	16245.88	13161.36	7813.70	9102.25	9843.02	6164.46	4153.94	5212.26	4833.28	6683.85
714			3641.40	30750.35	2865.70	6312.33	6600.84	3746.34	4525.13	2481.23	3867.37	2987.37	4536.05	2286.84	2201.94	2604.11	1579.59	1485.94	1507.48	1979.14	1984.40	2963.90	3030.75	2246.13	2680.20	1745.68	1945.93	1578.33	1564.62	1042.08	1390.19	1587.98	1967.90	1976.17	1741.18	1581.14	1069.46	591.00	927.68	867.98	520.14	638.70	946.18	561.35	475.90	396.84	313.70	250.04	320.28
715			3522.37	106732.23	7214.39	9477.60	12739.61	4188.00	3492.68	3696.50	3935.88	3477.48	4969.66	2483.20	1554.08	692.58	1229.69	2615.57	1699.88	5845.11	3117.70	3321.65	3487.90	3643.46	2332.78	3040.26	1497.11	1171.61	2057.83	2605.22	1658.34	1484.86	2006.85	3668.17	2593.57	1067.45	1216.29	1967.79	2516.83	1661.63	1245.89	796.13	811.70	1233.94	1072.17	772.87	1522.50	1136.78	1531.61
716			3202.18	24755.82	4154.79	1672.95	2863.65	2134.00	4295.40	3799.60	3608.16	2025.32	1622.73	1680.58	3142.23	3005.52	4090.18	5753.36	4251.12	4504.18	3349.27	3997.38	2472.98	2401.85	2510.77	2396.99	2354.87	4172.37	3064.45	2854.76	3167.28	4852.64	2903.30	3291.68	1970.19	1113.94	923.36	1471.06	3015.60	3421.21	2437.26	2372.80	3193.69	1388.18	1295.74	549.22	620.05	1259.92	1965.33
717			3632.79	32948.17	5364.95	13450.47	9226.29	2316.88	4311.38	5189.17	3602.92	5656.13	2620.82	8495.12	5116.21	8103.12	7475.58	5527.20	4018.85	2990.67	5464.75	12152.59	7802.32	2459.51	1847.30	3248.80	7521.36	8848.59	3404.54	2099.43	2990.08	2821.21	3921.54	2798.74	2584.40	3967.62	4218.19	3791.07	3514.08	2052.06	3036.59	2636.20	1405.28	1221.99	1929.34	1656.76	2971.31	2609.25	1467.91
718			15709.35	64429.55	15555.53	14178.25	10167.52	10632.45	17106.96	11325.71	11979.91	8006.57	4376.04	7628.29	11071.44	9086.33	9106.42	4674.77	6979.31	6291.67	8406.19	9938.75	16128.50	9069.52	8301.79	8282.72	7547.87	5786.00	6507.37	6187.23	3329.46	3974.11	3182.54	4951.31	3660.62	3392.87	4273.77	1786.95	1340.72	2112.90	2589.66	2780.47	1249.64	2627.37	2333.99	1334.97	2155.65	1468.68	1703.18
719			7529.88	59611.15	14905.35	13857.22	8247.56	8709.81	11021.07	7165.11	7864.49	25204.63	16451.02	6957.10	5163.05	8902.88	7493.55	3850.97	3258.10	6958.22	4968.39	3495.69	3274.09	2517.62	5307.75	8979.48	2964.04	2241.74	3425.54	3169.98	2872.68	3227.18	3128.06	4255.61	3659.71	4141.99	3636.60	2857.22	1795.48	1457.83	1652.03	2199.00	2057.86	1814.39	1277.53	1162.09	1144.02	1720.75	1340.16
720			8163.11	27041.01	20447.78	9537.70	21387.02	12831.87	12693.68	8415.49	5280.64	7997.11	18959.50	12153.58	7575.58	7231.87	7153.22	7374.78	3065.06	5584.42	4372.16	9805.05	9399.75	6413.02	8501.25	3591.26	3817.14	5921.29	5028.54	4615.62	2633.05	3561.05	993.44	2732.52	3001.51	2868.16	5218.69	2096.51	1966.23	957.49	720.41	727.73	2762.25	1844.74	1673.78	1180.85	1330.77	1056.83	1333.85
721			4483.37	58360.61	5833.24	7421.46	11148.32	2045.53	3234.28	10445.73	3088.98	3683.83	6926.40	4341.15	4509.35	3683.79	2968.74	2599.76	3393.67	5698.86	3902.44	2271.82	2508.47	2503.33	2077.25	1265.67	1845.00	2580.36	2376.57	2157.14	1569.16	1660.44	1495.45	1290.55	517.67	1247.55	1276.22	934.95	1161.94	2138.77	2513.81	1426.57	1400.18	1043.95	1239.23	723.59	727.02	758.14	1047.20
722			4093.04	70845.10	10196.02	8473.85	7483.41	5039.57	7867.31	7570.40	5995.78	8037.51	4892.30	5837.30	5197.48	7766.39	3951.71	2431.76	2503.71	6630.30	5556.49	3299.29	3348.13	2738.45	4597.04	8431.14	6671.15	5515.49	3485.19	3816.12	2894.46	3108.18	3908.56	2548.07	1809.80	3578.27	1959.31	3668.00	2980.40	1681.54	967.10	1052.27	1059.21	1234.24	671.61	1494.19	1958.42	1221.82	633.72
723			4949.31	70865.71	15490.62	20656.19	14149.99	8327.14	6368.06	4018.56	11748.14	22819.44	14274.63	12045.75	12823.12	12418.63	9690.96	8709.99	10729.10	14819.01	6869.75	3921.93	5286.19	10555.12	14627.20	11904.29	6269.52	4259.53	2332.01	3259.38	4996.41	4407.72	4140.87	6424.14	6000.60	3913.63	3147.82	3070.66	1967.80	3465.42	3151.16	1624.88	1403.20	2240.77	2112.02	1662.35	1609.99	1001.46	1361.25
724			22001.91	39219.03	51483.11	44308.95	16552.50	12043.64	10922.65	9411.72	13693.71	11090.24	8115.47	15717.77	17038.00	7735.32	3986.22	6321.37	9026.84	8867.99	19134.87	9976.66	8598.08	10325.79	8958.45	11159.28	10937.01	11022.88	5982.78	4399.48	5954.63	2187.73	4720.83	6668.45	5486.38	2978.38	4218.60	4609.23	9550.34	12665.12	5179.19	4981.69	2336.43	1854.88	1203.19	1649.37	2891.55	2011.47	1252.48
725			20007.08	44411.85	47058.67	38921.81	32904.32	42332.63	34054.32	48619.94	32237.84	21228.00	28564.92	22720.56	18062.70	24960.60	18220.27	10434.36	9943.53	14985.17	12905.60	16883.01	14441.73	10367.04	8135.90	8140.50	15096.98	7242.16	13645.33	11595.02	12194.70	7438.48	6408.42	7727.51	7812.43	7375.53	7258.64	2787.54	2911.53	3528.44	2792.52	3873.74	3280.03	1894.06	3284.58	2491.65	1980.12	2478.36	2777.07
726			17494.16	95200.85	28979.89	35344.01	21617.97	11269.17	15335.98	22461.33	24912.50	21268.97	21154.25	22598.86	21737.70	16390.72	5237.98	9438.68	16849.28	16533.21	13319.41	8207.37	3592.96	15815.00	11030.75	9941.65	7934.63	4311.51	9464.54	9645.82	6276.94	4662.44	3664.86	3287.15	4470.83	11618.33	11110.73	7763.30	7647.77	1845.19	2967.83	2651.72	3037.17	1881.91	1590.48	1155.03	1195.47	3521.66	4207.17
727			11220.44	37975.29	23842.28	11233.19	9046.35	10751.99	5139.88	4972.79	6667.43	7733.19	9453.73	9639.31	11544.74	7157.60	5366.09	4389.63	5791.24	9306.89	7848.74	7681.14	5273.09	5895.82	7147.29	10597.63	8928.71	7420.46	3359.46	4851.75	4964.36	4360.90	6588.52	3223.75	2678.99	3791.46	5277.83	4174.12	3375.94	3840.37	3047.25	3079.12	3807.27	4238.31	3776.90	2955.07	2052.31	1229.12	2215.19
728			6797.49	71246.75	28215.37	28374.33	22025.04	18581.92	16981.39	28652.24	24168.87	11187.43	18106.54	12951.19	9193.96	8653.79	8087.90	8747.99	7395.74	11465.59	14135.62	8501.98	13132.82	12392.95	6750.22	7171.15	4465.83	3863.45	4839.40	9641.11	9655.12	4336.05	4226.33	5239.21	6004.14	7376.75	5150.96	4408.39	2836.53	1750.28	1967.42	3450.71	2910.63	2564.99	3119.01	3631.92	1852.65	1461.25	1597.95
729			43962.62	111892.92	113579.00	66437.46	107807.42	74525.04	40580.74	32338.96	31254.12	25791.27	44576.37	45008.01	28269.66	21753.23	27171.99	27065.13	32522.59	25173.36	36612.34	25759.48	12134.09	12728.55	11349.33	8033.08	17986.11	11140.84	11494.45	9177.63	8328.76	8043.53	9118.25	9345.42	12633.01	13831.52	7197.82	5963.63	5444.46	9618.35	6101.59	3484.48	3642.63	3409.62	3764.90	2472.57	3722.62	2327.41	1904.18
730			57950.70	206093.82	58171.29	63709.72	113339.98	82003.08	65142.62	61200.72	70016.27	39515.67	38064.58	40505.59	53819.20	57669.00	74636.69	49534.74	20820.39	19095.78	32436.38	52799.68	19138.47	21597.14	16814.77	27607.40	21953.59	20778.78	11572.67	15632.46	18153.30	11205.46	6558.31	4905.99	12369.79	8281.09	10147.61	9987.01	7134.41	8741.64	10607.59	10166.17	4171.79	5697.27	3354.41	3662.04	5160.81	2034.80	5216.47
731			61829.64	181483.32	75113.19	77554.28	62457.69	20732.43	45376.66	42545.76	39089.08	23645.46	22062.01	21076.61	21270.76	12494.88	39516.55	30991.25	19320.35	21628.67	28116.51	33828.62	36014.45	17220.12	12571.08	18867.29	11909.60	16088.75	13392.56	6757.90	10102.83	16518.35	21298.32	8545.02	9883.67	7830.27	6556.74	3994.86	9348.63	12962.87	12730.14	4574.48	6782.26	8824.40	9307.48	5737.91	5011.88	2081.96	4954.93
732			34739.79	117319.62	81503.44	75256.82	76493.01	45145.22	41293.08	76899.42	105613.92	77826.32	73537.49	56530.33	29549.71	26321.30	21423.57	26571.61	46579.82	58966.84	32315.75	31851.62	37318.90	26208.33	20778.13	19891.02	17090.62	24790.53	15993.42	26588.43	15404.37	22947.98	18853.55	14486.43	14101.54	5824.02	4959.41	9733.85	9426.54	10751.76	9011.36	12176.54	12138.96	7773.92	8120.60	4750.40	2999.32	5080.78	2522.41
733			80391.48	196815.14	157816.64	129119.44	120657.00	100210.80	85288.57	72418.85	50048.10	60504.73	49612.22	43357.67	31001.87	36396.56	48275.07	28465.26	19003.68	35999.75	42146.78	73840.05	38303.96	14213.67	17800.93	20139.74	23607.31	24088.43	22976.25	12584.50	9678.88	14311.72	18516.01	15178.87	21811.96	18641.49	11838.22	12036.66	13473.48	10537.37	7892.37	8493.55	11336.36	11018.41	8040.17	6178.29	5679.47	3505.70	4237.89
734			57356.39	243876.35	342145.93	122502.32	113740.90	66898.02	87071.08	115042.89	111484.78	75599.57	94364.53	56662.60	17036.72	44862.46	74249.11	50370.11	50726.39	55104.15	47435.21	19150.81	19550.66	21974.42	24818.86	26589.88	32535.27	29957.51	20790.88	13132.38	16974.85	12069.31	11385.88	16688.93	22083.23	15413.23	16157.99	13723.90	9779.24	11646.86	7344.60	5120.77	6308.31	8906.56	13845.88	7703.52	4360.38	5550.48	2929.65
735			22910.52	251865.34	121988.69	128988.21	73412.35	77728.06	78768.25	98138.56	113079.33	98532.02	117290.79	124512.15	75559.95	50162.57	16143.80	14917.06	34036.73	35052.47	31552.85	13026.38	27917.46	22183.65	11755.81	16711.24	25703.60	28613.01	38286.10	24645.88	15100.13	18840.19	19089.47	14465.46	19261.18	22667.88	24906.50	18745.33	16506.42	9721.49	7808.00	5827.66	11356.13	9178.98	13873.87	5496.25	6672.30	5643.79	5676.99
736			63610.71	210409.98	130891.59	133688.09	148496.07	127824.42	79676.67	103313.01	110254.67	89022.71	103334.30	72726.73	37087.09	69540.46	65207.03	32228.71	28686.17	27925.39	28033.95	38055.78	34445.96	26331.24	29405.65	33560.13	25923.37	33749.16	26257.32	16625.51	11093.54	10024.85	6523.15	7945.08	14712.21	11938.03	10005.72	5225.37	11080.93	5672.93	9915.04	7615.37	5362.56	7981.08	3967.77	6214.67	5516.94	5513.72	4002.80
737			72450.30	191153.93	113644.53	118298.96	119106.28	113716.36	92533.96	81354.49	102453.03	52170.49	86122.13	120524.71	105419.00	43471.19	27068.92	39113.55	44782.43	31017.00	34272.08	26391.69	40360.79	44065.75	63484.24	32277.49	20951.62	30597.66	22956.98	21462.09	30793.11	18735.64	18537.91	17694.18	17694.01	13958.56	9426.84	10051.48	13686.81	8274.10	9168.46	7548.63	4332.12	3710.92	6560.04	4937.01	3078.47	1622.17	3863.48
738			42535.32	145614.14	57412.21	69540.73	94090.23	110362.66	77303.94	75979.75	67139.79	31381.43	31667.42	38715.71	57584.74	66155.24	47106.70	53233.70	37119.03	37435.51	42762.74	25182.34	27506.89	29278.79	20779.47	19495.06	30428.35	22352.35	12353.23	20984.10	11469.34	10411.62	6170.75	7752.52	9399.87	9929.06	11311.81	8959.30	3948.96	5964.72	12861.53	11596.62	5435.02	3106.47	4109.86	3739.27	2163.23	2373.27	3236.07
739			22339.29	127301.58	117086.64	76240.93	35763.39	39142.51	32470.61	26641.45	24631.13	22714.61	48431.00	23613.98	42312.72	34386.96	24639.86	19517.15	19850.44	30989.44	41994.37	36748.73	30902.72	21666.30	21031.91	19788.09	12444.98	19207.74	16732.20	18267.50	18391.23	21036.53	31399.69	25348.60	21028.17	18590.17	9858.19	4012.19	7041.13	3548.89	7191.58	9619.26	5300.39	6016.30	4089.17	5239.63	2721.69	2975.75	4034.21
740			45545.87	103978.65	142148.59	88812.59	69687.05	60412.62	64975.49	26018.43	35913.60	30407.55	23565.96	31322.76	42557.85	54502.95	50174.31	38756.91	44716.61	43707.27	75816.17	36415.83	15108.27	19922.00	19801.17	22793.91	25811.34	10821.40	5661.73	6308.56	10917.26	17972.85	24300.68	20139.95	15166.47	19513.93	11607.48	13633.30	9439.33	8374.66	10617.81	7370.71	7175.13	9907.55	5007.65	5081.71	3281.44	4215.82	4120.69
741			14664.93	51275.38	20752.93	24006.07	19349.00	26280.15	53797.78	34429.05	25199.81	24395.81	22833.80	11518.65	23137.09	40312.96	32215.47	16117.86	8692.46	10727.15	15896.27	9998.26	8988.71	15166.31	7343.97	9763.61	13028.83	6188.77	14066.51	14057.13	5601.65	6138.09	5868.39	7710.20	7727.86	8666.85	5173.01	3694.35	4516.37	4120.60	5385.46	5584.45	3001.95	1767.41	3514.99	4204.81	3754.67	2285.67	2779.87
742			14274.63	138613.10	69882.45	39677.45	37899.57	34671.17	40498.01	18405.56	35027.14	31572.92	40072.19	14208.12	15119.61	26810.41	27162.01	21181.12	11846.25	11745.69	17809.38	19895.91	10090.66	8007.27	9370.46	8727.65	7934.02	19275.20	14486.05	15171.79	12220.22	13361.90	10619.50	8440.67	9068.58	6905.54	8707.81	5390.55	4507.89	4143.52	8893.67	7587.22	3412.81	4046.05	6868.95	4166.70	2892.34	3560.22	2070.19
743			30564.29	103114.47	36088.60	38403.34	56075.05	62750.31	40932.12	24514.28	16659.26	42738.20	22991.88	29711.74	48844.47	27848.07	21476.28	16619.29	14944.19	19840.84	20342.76	40926.16	26758.17	16507.19	27595.72	25368.21	17789.38	16872.15	21929.99	11030.09	10880.94	15743.21	19997.07	13469.26	6868.12	9327.78	13355.02	11916.71	9773.93	11257.11	6548.15	3187.60	1822.44	3705.71	6416.82	6363.48	3869.43	3515.21	2718.71
744			23026.48	144568.18	64701.39	55487.02	51489.35	49447.48	32457.69	45239.83	46053.43	16792.23	15754.71	31447.36	70635.54	41066.92	41115.16	35698.47	24989.56	33824.08	29830.62	17126.04	14556.45	18177.59	27047.20	36160.11	28319.65	31992.38	49225.30	30290.60	17710.35	14997.53	14964.23	24946.94	12921.14	6686.36	10008.86	6606.63	9222.39	10546.88	10147.10	10075.35	5419.68	1611.38	2516.21	6388.62	5422.42	3406.14	3587.46
745			27628.83	57049.20	52101.40	12385.91	40526.47	14707.31	45315.44	72252.41	88273.07	56184.65	29817.06	19612.33	33023.36	54587.49	43179.75	36376.01	23631.16	26468.67	26854.54	30894.25	25563.09	6907.53	7568.03	19438.94	19945.79	16377.41	15794.49	24378.30	23964.03	13801.35	17048.24	13789.10	5141.42	8653.03	8484.97	4353.38	3677.90	4326.16	5891.21	6663.00	6555.83	5245.35	5033.88	4303.29	2283.64	3231.27	1289.78
746			10556.67	105549.71	41006.94	55167.84	47350.69	35628.48	34753.37	27975.50	28088.49	41351.94	36322.50	33733.06	26497.55	28350.62	40247.53	45839.10	52536.62	58680.89	42265.44	25138.55	14290.31	20997.68	21422.30	13732.80	17414.24	14161.90	7837.42	9764.47	11267.42	14349.41	11656.56	11911.72	5328.71	4395.50	5328.77	5206.16	5831.53	5988.01	4803.29	5926.81	8167.86	3589.70	4106.03	2495.54	3071.64	3257.46	1036.39
747			49239.67	127238.71	98224.27	66835.72	124840.61	67574.71	74780.67	56143.05	47367.44	30017.35	14853.21	15736.52	28756.32	26328.83	26840.42	30469.92	35232.07	28897.14	50993.41	21367.55	47559.35	36500.81	31876.80	34962.38	21951.16	21241.56	19453.13	9154.13	8515.78	11022.29	16431.59	8583.16	7926.85	6800.16	16065.54	20014.58	10378.44	5418.94	3982.00	3896.83	8191.97	6440.00	6055.82	5828.87	5861.77	3098.35	2030.81
748			27045.73	142875.14	116807.28	64503.14	102392.00	142939.14	94589.62	86835.31	56232.64	32881.13	80122.86	75841.14	53747.59	21019.55	39093.26	39432.46	57641.04	43110.43	25757.78	22376.96	36268.24	12129.75	9556.94	26083.53	21715.04	28678.03	32822.97	18067.10	19977.61	11386.83	12745.33	14160.65	15247.56	12283.00	12799.93	13515.87	13662.14	5477.87	8294.33	7109.99	7191.03	4432.73	5569.68	2761.20	3254.21	3173.71	4421.77
749			10816.36	33245.49	36135.96	37742.65	34533.98	52319.13	47452.08	47998.51	47382.32	31257.14	15757.35	33115.59	39023.03	29869.54	13191.61	22908.27	22539.56	21837.83	9681.21	31634.26	24242.76	17967.90	14215.31	16474.88	10541.75	16596.29	22001.33	14230.60	6705.38	9473.50	9016.98	8851.99	6504.31	9904.58	7294.75	6438.06	6247.26	5938.29	6983.37	5161.88	4577.90	3354.09	3492.54	2949.57	2910.92	2793.11	2176.55
750			20183.03	84837.89	34746.00	27094.07	35409.15	30245.55	24219.89	22979.47	8937.89	19655.83	15688.95	7454.04	9748.12	6629.96	7321.47	4872.69	4326.83	6459.17	5248.07	5942.94	2851.37	5952.68	6191.12	4312.90	4075.02	3171.52	7987.28	5567.52	5139.58	4246.38	5288.28	5682.38	2588.67	1828.13	2940.64	1885.79	1236.18	1175.08	1958.66	1302.15	1768.23	1522.86	1377.97	727.19	757.19	807.27	504.90
751			25669.51	125170.32	88139.25	106199.18	63540.11	68294.39	82692.44	68788.35	55364.09	87478.08	70370.85	53592.89	39083.39	56403.39	69396.11	44168.28	33884.19	33356.92	58963.14	30598.37	21786.84	38701.65	27461.90	38510.57	37628.50	19509.97	18499.56	19850.28	12379.09	14399.44	16792.60	9185.78	9804.50	7891.06	9363.62	9379.42	9277.44	10731.46	7145.25	4379.35	4453.42	5331.34	4202.47	5073.67	4317.96	2391.40	2127.12
752			20956.33	67299.09	93365.14	45010.84	69560.05	77687.98	49416.97	19891.69	59999.35	101752.69	91588.18	79356.17	59291.94	44627.16	39453.60	41172.39	32616.66	21100.28	27201.24	25622.54	32196.80	43958.85	32484.62	27685.55	13667.91	16018.91	8819.21	14004.35	17252.25	12207.83	10347.84	9348.23	8867.25	6323.37	7646.05	7714.81	6072.45	4044.25	2739.61	2898.59	1395.83	4976.89	3776.10	2803.29	3413.88	2258.03	2645.94
753			43061.10	52497.50	39468.05	53365.77	45843.07	51162.53	56918.34	76886.57	61931.05	47760.83	31555.69	32329.68	36734.36	39594.53	14525.81	29916.80	28394.20	30312.75	42075.34	41189.67	46204.32	37455.23	33334.85	18059.69	6328.72	11244.13	17679.58	6159.90	6864.21	9253.81	7921.12	7892.28	12751.84	9770.41	11096.44	4756.88	4489.67	6338.50	2812.61	5028.56	5125.41	3847.85	4075.00	2185.93	2798.45	2233.61	2519.58
754			9451.92	78272.92	104564.28	64133.16	41447.66	53409.59	27095.30	34189.80	27331.11	49084.82	58775.73	42210.40	41347.81	36814.67	21916.46	13361.58	25831.88	52308.08	41350.39	31771.70	21119.21	26592.60	23334.80	29905.88	15837.49	11575.50	21607.75	18519.40	16075.11	6369.88	7473.74	8477.59	17080.27	9843.21	7414.58	4988.10	3507.01	4531.12	5130.51	5940.22	4717.06	5204.54	3109.43	2784.00	2366.30	1978.84	1048.02
755			16468.33	30172.23	25588.40	30744.12	48816.90	29303.95	25837.70	46959.75	32793.63	25404.05	46320.03	35549.27	14022.49	25695.16	25698.06	23670.49	10588.88	15545.91	21691.15	21809.34	23559.09	16404.21	14319.81	11972.19	5406.78	9867.13	13373.78	10192.66	8292.32	8967.68	3290.98	5234.38	8791.02	5368.31	4017.72	6924.53	4048.39	3549.81	3590.54	2619.55	2889.55	961.79	902.73	1236.68	2180.05	939.12	637.17
756			8742.90	51406.12	41541.75	30185.22	29505.20	25045.83	26263.18	19812.57	15520.46	19730.91	21728.73	29118.13	21680.30	23880.32	21771.01	9996.15	13605.99	9436.82	7756.12	9154.16	10842.40	10565.32	10189.35	7353.54	6706.79	5719.29	5381.66	7875.43	9823.94	7619.19	12077.68	10417.95	5538.40	5047.14	4482.40	7806.09	4580.08	4494.79	4554.64	2871.18	4000.91	4543.52	4339.54	1731.59	2580.44	3391.52	4039.44
757			15241.03	63340.77	32206.25	40470.00	38366.62	24426.19	32655.79	18621.27	12497.83	15840.01	25631.24	20587.92	12933.13	13229.67	17176.43	14639.52	5836.46	8915.05	15984.82	15634.56	9557.69	7843.52	5225.25	7216.22	12234.19	6608.07	9813.59	7644.77	4231.82	2778.73	2281.10	2867.54	1957.79	3673.94	3962.51	4688.02	3253.10	1986.65	1928.93	2291.05	761.03	1407.90	1746.77	731.05	1369.43	1335.17	1048.70
758			36252.60	200389.21	48487.62	71601.87	57105.83	69101.17	61514.08	75131.87	93243.46	49743.11	36366.35	19411.71	34956.48	40618.67	30444.49	42742.47	43109.87	27625.50	15371.42	33481.98	26121.13	25711.68	29895.07	20218.34	18863.02	37878.48	26929.18	9721.05	10866.05	9559.46	4448.16	9437.05	12473.15	10258.60	11809.72	10202.00	6541.87	9863.61	5709.06	3561.81	4184.99	3216.87	2934.85	2679.79	2125.33	2341.39	2471.14
759			2899.58	16499.95	14340.67	10101.15	12296.39	6535.50	9875.12	8573.00	7608.96	8420.03	8976.58	4651.09	7540.14	8604.11	5119.82	4545.74	5290.65	3979.70	1502.35	3345.88	6186.60	4789.76	9683.53	5342.31	5427.84	6262.31	6202.85	5951.56	3168.99	3790.93	3615.58	5665.88	5769.62	4271.89	3695.83	3582.03	3193.99	4427.43	5676.77	6169.67	5221.60	5663.29	5016.47	5117.98	1660.63	2533.86	3073.86
760			34286.56	76308.18	55102.86	38053.87	28696.63	25038.27	23772.09	25891.15	19223.14	16176.68	20719.74	20510.00	19027.21	15316.25	15809.24	28356.54	21900.90	26765.79	23350.92	16479.62	9189.28	12465.03	16300.76	8769.16	3839.80	5842.73	5287.26	8258.16	9593.10	6206.39	4867.29	4208.07	2884.44	4841.17	1940.48	1732.25	2634.45	2514.21	2539.79	2026.76	1859.22	3070.63	2090.96	811.94	866.29	1080.93	583.52
761			7861.38	16741.88	6427.51	3309.60	3985.17	4007.90	1953.72	1997.54	6020.51	7375.67	4813.41	2018.66	4878.16	5372.26	5202.58	2951.86	2491.21	2906.02	2898.86	2875.89	3146.99	3287.25	1644.11	1324.48	3310.85	4638.91	3772.58	3615.10	3203.49	3339.54	2686.55	4987.55	3857.94	2062.46	868.96	1583.36	2371.05	3026.80	3338.41	3701.97	1308.42	2217.62	2466.16	2264.51	4548.03	3061.77	1166.35
762			13630.76	138685.50	27021.35	15925.81	13790.26	11124.17	11364.84	8745.41	13626.93	25124.51	12557.27	8186.21	12297.58	11095.06	9489.74	7215.03	8940.12	9943.01	13795.51	8276.04	8547.43	10807.31	7340.35	12014.19	6487.12	3334.99	2207.61	2143.43	5379.38	5098.53	4987.32	3663.87	4535.01	7364.37	4296.37	3225.15	2730.55	3768.18	3620.45	3121.43	3284.83	1516.22	1289.40	4110.48	5447.26	2159.30	1255.87
763			5128.12	35629.16	43098.17	45259.10	23822.08	24750.45	33480.88	19751.17	12998.94	29154.27	21867.30	20947.20	22728.14	29521.92	21157.53	16642.92	13461.15	12405.07	16248.18	12900.23	8869.72	12670.00	14818.66	5306.89	7218.40	14040.28	12634.34	10678.74	11774.74	7199.29	4500.94	6109.38	8114.83	4686.14	3026.44	6735.46	8513.75	6117.08	7843.10	10236.12	9297.89	4514.02	2383.04	2598.23	7221.62	3324.67	2022.31
764			14688.23	29997.01	23075.00	22538.56	21656.63	12699.80	16175.50	16555.00	12616.25	15077.10	18699.31	19600.66	19399.68	14102.45	19697.67	16009.28	6135.82	12117.19	22350.70	19248.94	15099.24	9717.91	5178.30	7486.63	3744.26	4484.32	8597.35	8892.99	10591.21	15462.68	10302.52	10664.91	8442.30	7156.26	6800.14	5488.02	4611.13	5504.66	3670.62	5204.37	5531.13	5172.67	4458.32	3956.02	2175.01	3241.48	3238.60
765			4111.42	14629.97	4983.41	2277.25	2164.50	4233.85	1235.39	962.14	2897.24	2794.12	1974.22	1179.26	1226.38	709.61	1515.58	749.03	795.86	1239.01	1264.98	2759.45	2297.91	1909.61	1990.94	1292.67	1197.54	1899.60	1885.84	2496.63	3027.79	1408.06	737.92	1221.83	1061.42	1306.57	1168.09	865.24	913.82	783.77	667.19	630.28	411.55	506.85	386.87	548.73	512.26	575.36	415.09
766			16836.54	41210.15	23811.36	18456.83	13676.02	12836.00	16769.06	6801.16	13165.45	12253.97	5986.05	11680.00	8970.29	6373.95	12099.50	12930.57	12245.92	11177.05	5448.60	7474.30	9263.23	7089.22	9141.67	8410.00	6571.27	11164.77	6762.36	6519.28	4642.96	2672.12	5359.14	3781.57	3310.71	4217.94	4703.75	3965.13	3105.06	4184.40	3809.60	1804.66	3312.37	2268.05	1372.73	1776.34	2747.90	3265.52	1140.67
767			22286.24	52033.45	27649.91	17005.84	9653.07	10429.57	17167.99	11016.56	16211.53	11357.23	11889.35	10067.78	11136.56	17350.88	18311.14	11231.78	14445.67	18031.19	14475.10	9158.17	6794.34	9829.91	7308.50	4552.41	5313.18	5317.63	7630.30	10334.08	4685.79	4079.69	3783.27	7118.63	11417.47	8846.10	5235.17	4180.22	4704.14	5926.89	2744.29	1311.34	2550.07	3947.27	2689.44	1625.50	2146.07	1938.82	1472.05
768			5191.66	14911.32	7442.21	5615.36	1846.74	3536.99	7589.75	7716.56	6331.44	4501.54	9433.13	9663.88	5461.92	5600.37	5036.36	2092.41	1574.23	4171.60	3942.37	2721.59	3421.52	3718.90	2387.51	3368.94	2022.08	1831.36	1220.72	993.71	897.05	1265.99	2347.44	1902.88	3662.83	2650.97	1793.67	2098.92	1507.12	1611.95	936.99	887.72	1142.82	1566.56	1927.28	1907.08	884.13	467.00	431.66
769			10025.35	39359.78	12993.55	21964.90	20226.53	18173.53	18684.74	12275.37	5346.70	6318.04	22581.67	23617.45	21747.95	22732.71	17230.47	8180.36	16979.90	14333.67	28167.41	37502.97	14396.50	14057.46	13414.84	12654.85	7458.83	8913.63	8536.28	5446.09	6841.17	5205.45	4631.31	5317.47	6475.44	5775.21	3152.25	2700.57	1849.51	4460.91	4329.00	1420.11	1908.89	2268.72	2509.09	2098.91	2412.00	1651.93	945.96
770			9980.34	15762.96	4719.05	11337.34	14273.13	5622.49	5999.34	7231.29	5499.17	3852.58	7693.45	4252.07	3993.14	3564.40	5134.48	2940.07	3525.99	4807.64	2786.48	3646.59	3581.09	2582.76	3994.70	2219.87	2433.04	2555.24	1126.42	1906.17	1382.09	2167.82	1362.95	1192.99	1790.35	1270.34	911.81	1092.75	1366.18	842.06	1639.46	2554.39	1851.54	986.19	966.55	524.37	1127.58	1321.52	1947.77
771			7731.39	43417.17	34110.56	21695.64	24808.55	20411.24	11973.15	22557.15	17451.35	19042.68	32814.20	25287.03	19910.59	19193.38	22838.42	17269.63	7471.08	6148.28	9165.13	11962.11	11171.33	21715.62	25117.13	24793.73	17010.25	14850.28	20899.09	11448.18	7923.35	4482.27	3791.11	6791.37	11896.08	7043.68	1966.33	2588.80	2298.04	2997.15	3589.44	2934.97	4451.05	3216.40	2982.67	2372.92	2351.17	2950.54	2085.05
772			12908.89	66570.87	77794.93	46775.80	39158.98	41941.23	49632.98	32280.79	54695.71	48101.66	84625.13	56144.26	33794.36	32718.39	21115.51	36156.04	19843.42	28982.84	47017.71	45546.05	24109.19	10347.01	19634.10	28390.12	6554.06	13911.37	19585.90	22287.40	16495.17	23207.19	21362.78	9973.43	11704.63	12557.62	5684.08	13674.71	13858.42	9078.04	4339.86	7544.57	8876.07	6555.02	4109.93	5802.70	2620.07	3289.30	1937.66
773			21877.50	109445.94	66464.59	66490.27	36922.33	13845.39	38459.33	42049.89	18222.23	27183.96	27820.38	21494.62	22311.02	18033.20	18356.83	13572.78	20418.56	21807.37	25589.89	12352.58	8438.95	12440.46	16493.71	14979.88	17396.78	11802.95	9967.51	16146.64	16063.62	10381.09	6620.08	8207.10	9260.29	8286.98	9524.47	7566.20	8121.10	11149.37	12781.22	13411.29	9694.53	3814.89	4020.56	4853.10	5582.89	4067.41	2746.70
774			13196.83	52062.26	34756.23	22695.56	18162.14	13048.03	30721.76	23632.60	12610.55	13519.31	17198.89	10457.23	13968.82	24556.19	25027.31	26546.69	18561.87	8512.70	7631.67	9007.66	17383.61	17582.45	4016.53	4882.87	13417.32	9403.26	11488.58	9159.82	10219.02	11760.91	12811.64	10255.18	13197.41	9915.96	3652.14	2926.80	3162.98	6850.28	6451.71	4879.39	5698.26	12408.08	8864.68	4653.43	3932.01	6374.05	6369.47
775			4015.52	25848.50	1870.78	1696.44	1511.80	3574.10	1517.34	2142.09	2864.47	1634.97	1435.12	2130.51	2248.03	2550.99	2712.83	1958.56	1898.86	2294.18	1617.11	1450.21	4779.52	2696.51	1718.06	903.79	1070.92	1224.89	827.86	656.55	816.24	1068.36	1142.77	755.31	662.04	1514.89	1281.50	1004.00	906.55	1003.16	631.85	328.18	282.81	537.49	645.07	515.97	363.02	243.75	539.68
776			4529.04	6532.58	2432.14	2428.91	2155.82	1306.44	1820.30	642.25	1099.01	1393.22	1262.74	1395.83	1469.58	901.62	1827.52	1300.45	960.62	798.29	1080.64	1116.07	1837.38	1353.62	1589.48	597.56	1179.36	1574.38	1644.87	1881.50	2342.46	879.06	1240.03	1331.28	818.89	1013.47	1010.07	553.96	946.19	814.59	597.55	497.28	808.45	766.69	328.63	492.18	410.60	335.23	241.34
777			3914.83	17404.04	15969.76	13130.00	4915.67	3906.92	9491.99	4399.31	3831.11	6334.76	3459.45	2671.87	1650.87	2246.42	3806.63	3352.79	2852.57	2039.45	2292.04	3515.83	3546.31	3592.93	4238.03	4031.95	1266.32	873.65	579.94	937.81	1335.47	1244.97	1930.55	2166.58	1863.22	748.09	719.01	1124.25	1585.06	1066.91	1016.30	659.32	700.05	957.53	802.66	386.85	316.91	665.59	682.35
778			15144.52	22626.34	10819.79	15570.82	11466.67	7304.11	9440.33	6991.55	13938.60	9472.98	12211.30	6683.10	12658.21	12469.88	2862.46	4246.52	5079.27	8588.08	5994.63	4635.43	3150.76	3908.26	3970.61	3472.68	3451.80	3766.95	4508.45	3557.29	2333.32	1946.42	3533.52	3445.80	3051.27	2603.20	2400.58	1636.10	1925.21	1397.06	1118.46	1350.18	1604.79	1135.92	931.61	1162.37	1465.10	1459.60	1243.32
779			29096.54	40904.66	11856.90	11633.96	20181.38	11914.03	16352.74	12594.07	13576.86	12662.16	19671.61	10443.53	9350.98	11653.06	4081.27	8225.45	15078.52	8545.28	7007.17	8879.78	9709.66	6929.73	7362.01	6954.12	4470.64	5571.76	7314.82	7308.56	10011.14	9704.87	4268.35	4749.68	3029.79	1613.44	1222.94	3024.99	2698.05	1898.51	1516.31	1862.08	3035.58	1700.14	1359.10	3066.09	2864.92	2858.72	2432.04
780			3054.41	16874.26	6507.73	5959.14	3120.03	3442.55	2546.28	1090.23	2521.64	4337.48	3509.97	4045.76	3223.41	1366.41	2588.01	2923.30	1037.15	933.56	1576.36	1508.69	1695.35	1375.56	1478.51	1336.46	1244.68	744.16	1450.75	961.15	1160.75	804.65	575.07	484.87	429.63	571.50	476.30	362.78	384.91	279.04	335.09	410.12	283.18	167.78	174.02	142.33	58.08	102.64	111.37
781			4095.13	8521.37	10630.56	5694.48	7347.36	6952.31	8316.15	6718.29	5569.69	2985.06	3495.47	4622.28	5767.53	5775.68	4632.22	3026.20	4287.41	6107.99	5865.06	3447.98	3388.77	2758.49	1527.63	1891.23	1321.55	1119.91	2560.21.08	1481.56	1238.05	1785.74	1742.56	1565.88	768.44	1074.02	559.25	580.22	870.92	352.32	307.01	257.71	347.84	273.41	372.08	336.84	515.30	318.58	188.00
782			2912.00	50381.80	2525.11	1804.72	3463.10	2395.62	847.78	870.10	4361.70	4792.95	3374.09	3793.13	3596.01	3334.75	3670.74	3726.33	2607.22	2487.64	984.89	1965.52	2112.56	2310.65	2822.66	1416.90	2510.23	3017.96	3532.91	2432.93	1102.63	2280.22	1107.33	2076.38	1327.56	1635.04	3939.77	2469.17	1518.50	1731.23	1990.63	1950.56	1635.44	1609.67	1605.81	1336.03	858.01	1974.09	673.63
783			2717.30	14350.33	1835.06	2070.51	2625.81	2097.07	1186.83	1029.15	718.14	954.30	809.26	447.85	398.14	419.52	414.15	381.06	258.95	315.52	464.46	447.88	1012.19	1765.29	1326.30	1315.16	970.25	455.53	357.06	396.22	257.30	335.95	552.45	365.94	418.01	641.59	649.35	488.77	384.96	288.43	231.09	221.61	259.16	214.53	224.27	153.41	462.23	673.47	419.14
784			18932.92	43641.78	7722.55	3645.78	5099.76	4981.65	4595.18	4965.66	2457.96	2154.07	2154.47	3692.88	3191.17	3429.58	1526.82	2280.48	3098.15	3598.76	1837.47	2326.32	2344.42	1367.15	1691.14	2109.57	1998.49	1253.95	1350.43	1154.01	656.15	809.62	1176.59	1023.56	1140.22	1095.94	1598.31	1593.14	1466.24	1873.81	1651.10	1263.92	727.38	565.31	1087.25	843.37	765.64	772.12	1014.36
785			7462.61	8200.42	3846.66	4885.33	4788.67	3009.50	4986.09	7387.98	3939.46	3053.58	3338.58	2858.94	2161.46	1856.85	3349.94	3361.81	1421.74	2941.40	1975.24	1682.85	2424.83	2760.64	1506.43	1141.03	2246.67	2070.94	1020.88	2165.91	1891.68	1108.30	1209.06	1226.07	892.18	1199.99	711.87	1269.31	1106.40	582.19	1170.95	1730.99	876.79	746.40	1368.10	1155.40	1082.28	1089.99	648.57
786			13301.36	33798.63	34279.41	24389.01	26200.47	20695.37	28477.63	22853.92	13425.77	21138.71	12182.84	25539.40	26889.28	13466.95	14309.38	15227.06	14516.86	14195.40	9346.15	15536.05	13300.79	15158.09	13851.35	10396.27	10647.58	10341.60	7090.75	7643.40	7453.07	8996.23	7420.39	9957.07	5294.79	4830.99	4392.56	1766.15	3384.39	3599.98	5257.64	3456.64	4578.20	2411.48	4186.74	2622.88	2317.93	4198.22	4249.62
787			10596.50	16161.16	4892.50	4700.82	5022.09	4299.01	5154.04	5979.19	3446.26	4835.29	4944.84	3819.78	2185.05	2084.21	3518.00	3494.40	4445.25	3615.59	1555.41	3360.88	2443.18	2516.44	2571.08	3269.74	4198.63	3075.70	3613.88	2784.32	1459.17	639.67	1237.06	1103.93	725.09	1509.19	1581.03	1063.14	1004.35	821.14	1359.79	1811.79	1560.66	768.14	1056.13	1241.46	721.36	1081.80	2141.13
788			4330.59	57079.90	62003.18	44525.98	20495.22	16022.03	21739.89	31112.08	39145.95	35917.45	21940.16	13079.35	15468.41	11711.55	15469.58	26063.06	11572.10	19253.24	28565.42	15609.83	5530.33	8688.39	11455.80	14880.74	18770.62	21112.55	16440.49	7674.22	7329.42	9887.99	10767.95	14840.83	11718.52	9646.66	4466.04	4763.63	3301.98	5369.41	5871.32	5578.52	2917.15	2952.64	2875.41	3362.55	2542.08	2180.74	2974.68
789			13972.13	28427.27	36916.49	37102.90	27408.30	21585.15	8931.92	12501.34	14652.08	17614.37	37300.66	22148.66	21025.96	21087.25	17198.01	10445.18	7709.06	14611.07	16565.67	20045.29	13097.66	11230.74	9479.91	5453.81	3860.18	4741.71	5003.54	10136.89	8369.77	4243.44	4865.71	8630.37	6433.17	4760.93	5392.29	6687.35	5801.58	3403.91	1154.36	2235.19	4351.26	4058.35	1385.37	1030.56	1394.16	1830.14	3008.96
790			4812.01	14135.03	4517.07	2079.59	2491.34	2308.22	1852.88	1110.01	1528.83	3609.69	3202.44	1780.66	978.32	980.94	1521.17	942.53	600.13	1738.84	922.22	1013.56	300.62	1384.26	906.24	796.71	1801.02	1980.09	491.82	804.99	935.61	822.45	1364.65	733.26	1745.20	1031.47	738.22	1010.88	1021.46	1032.56	853.92	593.83	770.61	889.93	687.14	519.44	485.72	590.40	534.80
791			19155.29	82633.22	61761.78	33461.27	28574.98	47494.04	34228.85	17433.04	15171.02	37762.66	22989.15	25557.07	30677.08	16124.08	7833.32	20247.33	20795.32	27430.24	24552.41	32692.25	26243.13	20288.57	13679.31	8505.42	9252.58	10729.65	6106.53	5585.77	8446.10	11538.31	15593.96	7766.10	9242.49	8064.96	6802.42	12105.12	11395.01	6456.96	7399.31	2996.89	4027.45	4030.30	4957.49	3920.28	3279.60	3719.49	2871.78
792			8016.90	25660.35	14969.99	12586.73	8220.97	10463.87	11107.26	4997.72	6784.93	9426.75	5801.12	6652.07	6906.08	10272.76	12264.30	7730.56	5910.92	9874.14	6856.65	6170.30	5860.00	4226.70	3203.46	4710.89	3687.61	1785.68	1483.60	2477.53	2190.82	2400.82	1685.18	1853.43	1402.51	1992.00	2642.97	2370.45	1283.18	1565.46	1706.54	1413.10	931.27	2080.78	1743.79	1316.66	1499.37	2279.72	1469.82
793			5090.23	73762.94	53977.75	20039.84	25679.26	21709.36	15106.09	16825.25	11958.45	11888.29	11129.46	16406.93	21287.20	22224.89	19700.06	12752.30	13606.05	16707.85	12684.89	11298.50	13335.35	7729.12	12501.97	5095.55	4809.84	5904.17	7732.39	3722.52	5817.46	6075.97	4291.09	4250.40	6125.63	4152.21	4155.99	3484.28	4486.07	3680.18	3859.03	3197.55	2016.71	2047.11	2471.41	1635.73	870.60	2463.39	3104.13
794			22874.22	56864.09	52614.29	33793.22	36088.24	36275.99	30775.91	33138.83	44411.71	28233.00	20423.50	17911.25	14576.07	22309.05	11339.05	23380.58	29886.69	19283.88	8498.77	13383.57	13436.29	11484.08	18781.53	21872.68	12071.00	8790.35	10523.56	21039.73	12849.97	6048.78	6494.42	9038.13	5361.88	3823.52	4812.84	5321.71	4991.01	3504.64	2348.87	4170.60	6558.43	6303.37	3058.69	2842.83	3754.27	3005.06	2891.04
795			13017.34	19699.59	8742.85	6783.92	12474.28	4700.38	2815.59	4018.76	6928.22	11439.47	9982.97	6876.69	7896.06	5198.15	7493.14	7995.26	6002.63	4852.20	4201.27	2282.28	2244.49	2404.80	6478.91	7446.54	7218.52	3169.14	1667.40	2798.44	3671.77	2156.21	1253.32	2657.20	2560.27	1708.02	1572.27	1836.41	3388.01	4412.05	2692.61	1579.56	781.94	1437.36	1879.35	1469.91	1146.94	1070.41	1032.50
796			24545.22	60338.83	33967.04	33809.27	27695.24	38694.33	35903.55	35463.82	20070.68	16815.20	7977.39	16711.88	30950.21	15532.52	14850.29	22745.94	12166.50	9987.53	26828.45	21195.13	13884.09	22840.64	24935.40	23205.23	12491.92	10455.04	5655.41	2418.11	7082.01	9032.98	8015.08	6688.61	9082.55	7879.58	10205.42	6895.38	6612.42	7552.66	4816.25	4876.85	6530.97	4363.80	2227.09	2436.66	4192.86	3841.19	3156.78
797			5191.30	15055.30	5098.14	7019.68	6885.27	10716.49	10041.38	8782.39	5053.25	3141.95	4739.92	7870.08	5426.76	4323.42	9124.22	4991.76	5282.90	7028.90	6478.51	2437.80	2518.53	3778.68	7050.70	4302.61	3143.82	4229.38	5739.30	4258.64	4829.58	5740.91	2509.32	1709.75	2401.47	2599.77	3627.57	2848.46	1765.41	1584.18	3134.16	3580.66	3634.76	1865.41	1018.03	830.24	1449.71	653.65	965.96
798			6537.61	7044.51	2691.39	6984.18	2746.55	4219.45	4879.53	2834.46	2426.12	3320.78	4311.60	3896.85	4041.49	2359.90	2808.95	2520.93	2062.71	2412.20	4187.07	3736.62	1079.38	3049.43	3759.06	2069.19	2458.60	2985.64	3435.58	3294.76	1409.58	1672.97	1587.88	2422.98	2570.57	2939.41	1716.22	1916.36	1652.52	2418.04	2410.22	1329.01	2064.02	1476.75	1771.71	1354.94	967.36	1664.45	1594.22
799			12191.05	29527.46	13070.98	11712.12	15118.63	14622.88	13315.80	7009.62	10640.52	13984.13	20462.50	17260.22	10407.86	20683.98	19190.23	16979.93	18385.02	8284.15	9433.77	9118.58	6385.02	6503.13	7792.56	4627.26	6809.40	11542.01	7737.80	6513.21	5687.38	5455.39	5467.33	3709.92	8043.10	9532.78	4140.82	3352.18	2462.95	6520.09	6185.94	4917.06	3362.21	2207.03	2426.60	2637.08	1431.51	1823.09	2627.37
800			19719.06	62846.71	52221.71	87259.76	67341.10	32867.73	22553.88	31173.90	45311.30	30438.81	26383.30	43367.12	61758.43	40392.90	24081.12	25056.32	23108.63	38773.89	30971.52	17111.95	19124.86	25784.03	20140.86	25401.49	28764.97	11620.91	20052.54	16260.14	12513.77	19056.58	14038.28	8837.36	6871.58	7927.28	5489.43	8966.24	11091.42	11362.69	14960.75	10625.64	4836.65	8216.23	8815.50	7636.20	4838.93	5697.38	3459.17
801			31555.53	132038.20	55408.97	84576.64	83244.25	105505.24	91311.68	64952.83	60019.21	43929.67	44355.14	50607.02	60527.12	70957.14	41089.28	22093.46	35629.96	49765.53	30883.36	10876.55	19478.53	32537.22	28771.64	24819.08	24482.22	32089.53	21781.70	26320.00	20385.60	18995.12	18228.61	17085.27	14724.69	9575.35	10135.41	21773.95	9669.13	6373.82	5759.51	7261.79	10080.00	8062.80	17104.38	14315.36	6879.06	5047.37	5756.88
802			57246.51	155671.98	115154.94	84581.57	103951.06	90509.05	83613.11	64838.75	91144.22	69080.14	49727.69	76850.09	65738.02	42321.23	22460.69	39231.54	41482.23	34021.29	34213.80	51995.22	32211.63	32345.79	31114.43	26276.49	28759.19	27283.27	25347.53	24153.79	24727.06	25049.29	40216.08	17849.73	29168.00	24725.51	17041.54	13568.50	24360.95	22301.92	29973.62	15092.46	7199.29	11986.84	6600.06	2431.95	7259.68	11030.42	9629.60
803			5342.37	24299.27	7705.18	9802.12	8795.56	2978.77	6991.40	12574.26	9226.74	5786.48	5195.07	6533.89	13172.17	13422.43	11037.00	10197.85	14136.31	9261.98	5152.58	4417.12	5022.46	7619.94	5456.94	4966.76	6396.79	7015.21	7580.77	7089.84	5239.63	5688.98	3861.17	4036.53	4982.75	8046.46	7705.15	7249.25	3188.03	2709.39	4067.43	4537.39	6225.42	3133.64	1936.14	1753.62	2557.28	2668.44	2289.33
804			40430.75	68964.03	37265.77	59917.84	36620.28	39994.10	32538.25	40006.60	28960.01	24300.06	18585.33	14618.78	34579.83	43462.35	28544.81	18954.81	15347.49	18627.08	15486.15	23515.03	9976.56	7235.91	20904.24	11570.11	6976.82	17699.86	11263.87	15167.29	21013.16	19015.36	6345.00	7805.10	12206.97	6196.26	8051.69	13708.23	16420.62	10157.90	8832.42	7776.27	7795.05	8972.14	9508.19	6593.92	5444.74	4681.08	4471.40
805			8294.19	38245.42	44109.44	23411.38	44670.55	37739.12	43001.26	40548.89	19254.23	20474.58	25369.57	42068.28	23625.20	17328.45	22259.69	11078.27	10774.84	16621.69	12944.23	7807.97	7979.55	17580.87	11101.39	14601.21	17078.47	12391.31	13837.22	11688.43	14124.73	11277.14	9237.02	11674.26	11417.81	9479.12	5952.08	5930.25	7786.35	3684.99	3124.17	4611.62	5501.90	3229.18	3056.90	3248.24	5747.52	6454.81	4572.32
806			13130.84	98683.68	73431.21	63823.19	39688.65	40671.91	46487.12	34160.28	28897.99	26955.48	18156.98	15921.37	15320.83	15141.29	12843.52	11229.00	17665.35	14375.11	17406.87	15551.96	11610.26	13061.20	17014.74	16805.30	9483.80	12091.55	4722.36	6223.45	14258.10	15209.62	13349.15	12705.78	9142.31	8861.69	11252.35	13306.68	13007.50	8357.73	4875.76	6676.20	12338.72	6654.49	5705.33	5866.01	4267.51	6327.12	6097.35
807			33284.68	105450.29	39229.25	43324.28	45389.30	39048.59	17870.89	18222.24	23246.01	23793.28	27081.39	38216.10	54048.10	45435.07	27826.60	32261.29	15453.14	17949.24	24312.15	24274.06	20750.00	18288.25	24604.17	35069.87	21320.72	18696.66	20627.86	16342.05	19272.97	14943.72	17563.97	15693.46	17976.17	13415.30	10913.08	8752.73	6297.53	12798.37	12343.58	5029.49	6059.52	5223.67	7370.57	7233.94	5964.31	3893.97	5288.92
808			17600.49	33961.40	29082.45	19081.70	31054.22	60254.63	54362.64	33658.12	29495.79	41706.26	30641.11	27379.43	20702.86	29716.14	27574.36	7962.35	7759.93	13823.47	9148.57	22145.18	18858.47	15027.18	21416.49	13288.85	11380.64	14235.46	11945.60	15041.13	13264.38	10017.57	5902.19	11516.96	8505.25	12381.46	9403.17	7260.96	7119.47	8696.01	4950.94	3955.98	5852.05	4431.84	4873.87	6697.48	4078.90	5191.06	5357.19
809			3225.20	7748.04	3373.01	3266.71	3303.30	3363.18	1844.32	4181.84	5595.55	5431.39	5097.66	3122.78	4072.04	8094.79	5025.48	3537.28	4676.43	4166.54	3099.58	5709.27	3644.17	2348.82	3476.21	4657.59	4124.68	4742.11	6755.13	5428.53	2775.78	4364.31	3590.34	2225.85	3004.47	5090.97	3975.97	4354.13	5106.78	3335.81	3763.87	3245.00	1829.28	2208.39	2810.61	3249.90	3384.53	3938.39	2214.69
810			16451.94	44896.50	57488.09	30496.56	21115.18	25097.01	24904.63	21501.59	30019.15	23158.16	29085.79	16350.35	20417.44	34719.02	26095.69	15001.06	8697.51	9696.36	3713.82	7905.39	8978.65	13002.08	13676.73	7041.26	14248.65	15833.32	12526.23	12350.44	8223.02	6269.85	8709.38	12471.53	10614.90	5388.09	6778.34	11124.53	8268.28	6745.49	7449.32	8659.60	5864.27	4999.01	5414.38	3480.39	4223.24	2080.90	3378.47
811			15160.23	64296.44	43648.07	32532.32	35606.78	26385.81	27043.41	19369.07	34187.06	37193.14	24623.18	40374.91	37432.69	22739.17	17382.98	7102.89	16985.85	16327.24	24692.64	17809.17	17702.11	14486.48	5677.57	6479.34	16626.60	19393.91	21384.63	12693.78	19636.73	12135.81	5324.89	13840.73	12049.83	8021.45	6241.07	13764.68	10339.82	5568.44	9417.38	11845.37	5001.15	5801.99	4297.29	4444.69	2738.54	5052.03	5568.97
812			16208.47	79055.61	66184.56	51233.21	65493.94	33250.00	29509.90	59791.59	46254.51	31713.68	38450.01	29809.80	40779.13	24770.87	18240.77	25869.04	39439.89	23972.57	36037.69	16648.98	10514.69	15731.64	21607.75	13098.96	23153.82	24235.10	17557.02	12083.25	8107.78	8453.69	10718.77	7189.91	16063.58	7960.85	14251.82	14316.82	11949.31	9725.37	7883.67	10961.38	6382.83	8012.88	8600.86	7546.91	8845.44	5683.18	3012.71
813			7956.60	14146.12	10501.67	9047.38	7846.75	17552.18	12024.93	7122.99	5373.75	4936.52	2262.64	7951.52	9003.47	16905.97	7123.26	8663.62	6343.58	4819.26	4852.02	11857.85	11581.26	5157.76	8266.78	9934.38	10440.47	5161.47	4366.14	7398.65	9666.30	5472.27	4056.79	5877.95	3155.64	5768.82	5062.14	3677.32	2923.16	3000.28	3356.84	2728.70	2401.92	3654.31	2161.90	2818.67	3605.59	2912.21	1539.47
814			12090.45	44302.87	93132.11	87255.51	40389.87	27997.10	50499.48	21084.69	52965.35	84368.48	44921.06	34187.66	39514.41	48823.81	74114.60	69726.16	51288.78	57167.63	40492.89	26046.72	38627.29	45681.82	31111.52	32135.94	14274.17	28800.23	16771.62	14474.13	20439.70	13406.00	16333.19	21319.59	6833.34	10619.23	10805.69	12319.05	22105.63	17430.08	17640.02	17772.78	11872.84	11299.88	16518.48	9301.39	5873.59	5893.79	3360.35
815			7858.92	44587.46	48530.97	15502.56	18246.17	30367.03	33716.17	11321.10	15082.17	11950.44	15010.25	15570.56	21540.77	16337.72	15874.96	8689.19	13125.91	15284.86	15053.09	10756.35	11607.26	5822.73	11561.81	10570.88	17371.16	12457.45	8918.57	11294.53	15435.22	9469.78	11401.09	11173.41	7109.82	11185.77	13362.30	5554.87	5131.86	2054.06	6154.79	7511.61	5844.52	2127.28	1434.20	3727.39	4411.45	2996.50	3626.19
816			20298.60	73839.49	25916.10	22538.92	23558.49	16780.64	14148.63	17461.49	41504.86	17689.76	17109.26	19190.17	19523.28	14479.91	21742.43	24006.43	27344.35	28505.55	22681.59	16590.56	22772.91	14479.65	15067.92	15552.66	12385.25	12556.49	6729.51	7771.10	13181.39	10789.41	12373.85	11932.98	13015.88	11168.48	10385.80	9127.66	10276.31	10683.44	9310.19	6422.01	4768.56	6189.70	3570.76	2200.59	2535.99	3001.67	4528.20
817			3221.05	25120.95	23698.46	18125.31	12509.00	9379.76	4099.23	3044.50	6655.49	7085.71	6296.08	6716.33	8245.61	7292.06	3791.66	4327.90	5940.32	5244.99	3011.75	2497.11	5605.95	4104.43	2928.88	4133.80	3456.29	4115.96	2918.80	6373.29	8917.46	5071.36	2747.31	3954.84	5155.94	7980.13	2003.40	2494.08	3816.48	4196.86	2574.42	2792.60	2210.18	2205.83	2769.85	3062.94	3161.08	2642.74	1858.96
818			5668.56	35430.60	6157.98	2086.46	5378.26	6694.92	6495.17	5602.86	1673.78	3521.86	3589.49	1914.28	1739.07	1651.29	3707.07	2517.73	1878.90	2062.35	1509.39	1629.00	1668.65	1142.20	1214.52	2144.11	654.67	967.95	1266.12	2106.28	1969.49	1568.14	1344.80	721.75	744.51	1084.67	1289.29	642.82	1164.47	1044.46	1639.74	1648.30	1776.92	1769.52	1977.39	1554.68	1203.47	770.80	616.15
819			4764.67	19444.90	2006.38	3240.09	4202.90	2855.54	3344.18	5732.51	4193.66	2823.90	3372.54	6233.34	4764.11	2271.46	3288.33	1283.51	1978.48	1291.74	1398.50	1840.13	639.49	989.25	714.22	534.39	823.99	1422.86	835.42	1000.11	1227.90	1208.49	1616.13	2267.48	1059.64	1334.68	1415.43	1430.25	1316.25	1668.96	1157.06	1074.03	1209.35	1699.63	863.98	453.78	699.42	755.80	804.41
820			8765.65	18501.52	34087.94	26227.28	11439.01	13420.06	19268.99	11804.06	17512.19	18296.14	10996.85	3748.69	7982.44	11198.61	11004.09	4796.73	8983.83	10519.81	4998.31	5700.94	5456.16	7853.84	6985.97	6007.57	4175.52	3300.14	3773.63	5060.09	3509.55	2478.14	2598.22	4286.76	4256.98	3249.22	2309.52	2350.23	1630.89	2687.84	2456.40	1708.51	2050.47	1739.57	1472.65	1438.14	921.78	1209.47	905.28
821			22577.77	40351.26	9157.83	18042.91	20250.18	18932.24	17051.34	16598.02	15121.76	9731.31	20001.00	19375.82	8656.97	20411.35	25991.20	18446.10	19959.47	11461.58	14693.61	19256.55	12306.56	5226.26	8712.52	9645.88	9548.33	13108.73	7193.34	5232.35	4380.37	11974.69	8641.80	3679.42	6552.18	4858.46	5854.15	2613.91	5120.81	5120.09	3727.01	2621.26	1606.44	2704.46	3806.21	2190.44	2102.74	1537.54	1722.10
822			31560.75	76831.45	36781.11	27640.65	12795.29	12920.60	39506.83	22119.91	10563.13	10291.34	15185.14	10256.66	7783.45	8449.46	10438.92	20061.50	23270.13	18323.60	20458.74	12756.71	9167.01	10432.94	10369.59	11963.55	14027.49	9521.33	11731.10	7718.43	5094.86	6319.74	2309.73	2396.96	6189.95	5449.58	6126.76	3358.12	1313.63	1887.81	3410.67	2658.09	1810.08	2728.63	1569.35	678.76	895.42	804.76	1766.77
823			14248.88	24802.05	20807.20	22353.89	20050.76	18971.05	17487.74	11197.79	16923.33	15193.86	21007.71	23898.28	11467.85	5670.18	7932.38	14372.10	8994.66	10606.85	12731.25	13415.51	9840.94	4480.14	4171.50	10159.43	13654.97	4661.01	3783.07	5567.03	5743.09	7255.82	4180.04	1223.58	4319.66	3241.68	2591.96	3015.52	1517.20	1652.13	1990.81	2321.14	1675.56	1423.30	1172.42	1076.51	1283.70	824.31	590.27
824			9448.30	52391.16	17274.11	9398.44	15156.44	12902.45	6886.62	9227.74	4597.25	5334.95	6019.88	7883.50	9484.39	6689.84	14989.74	12013.30	5931.57	6598.51	3388.27	2211.29	2646.04	2380.58	3390.34	2139.12	4811.01	6359.27	2782.67	3501.52	4435.36	4052.29	4704.35	2981.26	1090.71	2241.29	1340.62	719.47	1215.98	981.45	1666.58	1642.44	1389.70	1039.04	372.08	577.42	899.92	790.20	1015.77
825			5556.49	4681.87	1275.00	1313.22	685.64	839.22	723.66	959.13	737.28	457.03	654.85	854.21	727.53	526.78	1114.86	718.94	429.68	821.67	944.86	689.89	1050.77	686.48	496.39	907.15	1479.04	2715.88	1470.32	848.96	924.88	743.59	1421.73	901.31	532.61	783.87	709.05	1143.61	500.63	645.21	867.22	298.33	706.01	1163.30	686.04	786.23	527.99	799.99	639.82
826			3236.20	4266.64	1262.28	376.85	634.86	459.47	264.66	453.03	309.75	408.83	708.37	385.21	420.67	1256.81	1007.15	400.09	438.60	492.09	426.32	255.27	151.14	603.19	530.86	432.93	320.44	653.82	583.49	620.14	556.67	1132.35	402.86	305.97	292.77	442.12	377.17	383.42	380.85	432.33	574.25	604.56	593.41	382.93	283.86	396.03	549.97	455.82	348.60
827			6157.13	11408.26	5525.19	5583.84	6744.18	4667.05	3307.37	2342.89	2917.94	5570.66	3258.32	7384.69	7106.18	3863.54	2618.61	1660.88	2674.48	3270.71	1720.96	2226.69	2182.87	2164.58	2053.57	1889.78	1313.67	507.78	655.46	454.37	501.20	545.75	478.28	209.75	160.70	141.54	174.29	210.59	206.70	122.90	156.53	227.82	203.12	75.59	149.87	210.37	149.94	265.46	257.34
828			1777.88	6170.27	329.09	436.96	453.90	357.48	709.10	950.46	753.73	600.23	491.74	701.02	932.15	792.90	428.55	562.44	761.01	971.32	700.53	1145.38	1086.36	469.25	640.91	1196.93	1852.10	664.54	681.91	811.52	497.95	364.92	341.92	305.23	364.04	334.47	380.06	321.05	543.98	504.13	367.04	289.86	365.44	471.02	235.63	331.47	921.64	615.03	437.28
829			2998.10	12378.14	8396.90	4252.39	1577.51	6533.27	5508.71	4969.00	6210.74	4729.06	5590.63	2267.69	3215.24	3451.52	5042.56	3954.45	2423.66	2733.91	3608.18	3974.25	2227.38	2283.57	2025.34	1305.10	1243.02	1146.96	510.28	797.27	899.85	600.22	386.29	513.71	729.07	387.94	209.02	195.16	117.92	185.58	251.46	148.92	306.37	254.43	184.44	432.26	508.91	283.77	270.84
830			4831.86	2747.25	434.64	285.52	227.09	149.21	179.09	211.71	245.74	352.35	196.03	159.73	239.66	380.47	267.98	505.39	625.70	374.00	273.88	468.86	447.07	290.37	227.50	422.23	524.27	353.44	138.82	123.14	312.37	347.77	194.97	121.04	167.70	165.21	100.29	143.16	644.66	292.82	90.29	106.78	119.20	261.14	329.42	410.79	408.23	306.36	523.76
831			9267.36	11406.53	4458.57	2628.78	2467.83	2146.31	2322.15	2261.77	1399.45	1425.18	1245.81	1951.96	2381.58	2067.91	2054.06	2717.87	3136.55	1707.11	1416.90	1506.42	1406.25	879.28	1149.90	1191.70	881.12	470.96	598.22	1046.48	990.29	836.30	479.92	492.37	433.38	424.16	597.09	472.72	780.53	569.85	871.56	382.95	371.36	688.83	591.81	618.50	846.36	791.04	985.76
832			6537.76	19819.23	17331.29	8095.06	6107.47	4983.14	7544.07	6926.98	5948.81	3789.14	2375.40	4122.05	2741.19	3880.47	2576.89	3975.46	5391.29	2871.90	1275.17	3145.39	3464.75	1530.36	928.63	653.48	798.59	925.68	583.44	664.68	1812.54	1274.91	786.17	851.29	871.03	1292.29	1140.18	1165.95	1179.14	1218.89	757.96	772.61	760.03	1074.01	911.92	863.44	672.40	677.47	1316.59
833			14072.09	19412.32	8830.29	19436.91	14833.67	8226.63	13548.22	6283.20	6925.76	8663.27	8073.64	3864.83	4198.50	2686.97	3985.84	5119.19	3161.83	3891.80	3119.97	2184.49	2318.32	2907.83	1381.66	2443.57	2035.60	1277.60	1321.68	1154.88	1201.32	1138.47	977.99	1206.18	639.26	1091.18	727.99	749.62	617.61	800.66	830.60	790.19	1142.79	1151.75	696.54	489.41	1092.18	879.69	704.47
834			6017.75	15978.98	6102.84	3836.90	2586.79	997.05	1495.54	3152.72	2705.59	1715.35	2867.98	3886.38	2331.86	2732.74	3243.39	1146.39	1366.59	1092.47	2049.62	1643.86	1530.52	1326.89	828.83	966.07	1720.21	1285.73	762.96	1332.59	1213.84	830.24	680.79	707.52	409.14	702.10	979.45	695.96	1046.98	1091.36	892.50	659.24	1490.17	1160.09	339.97	575.61	1294.19	1469.36	1648.80
835			3714.29	13785.65	3753.62	1630.41	696.98	659.31	1640.86	1980.04	3071.50	1765.60	601.17	2182.34	3400.29	1294.54	869.79	983.80	1134.53	498.71	551.93	472.56	536.54	1048.03	1113.95	407.03	703.86	828.04	975.65	574.03	543.94	555.80	878.56	1439.98	961.67	234.19	493.61	549.92	1089.81	1627.81	1104.01	1253.26	1768.00	1310.61	907.78	662.07	676.09	1017.63	1060.36
836			6555.60	11281.70	622.29	679.80	495.38	1328.87	824.62	786.28	654.76	672.86	827.31	1632.89	912.65	1095.82	593.03	657.82	630.91	712.16	447.77	324.40	424.91	1234.01	2228.68	1101.54	667.06	468.71	421.93	700.08	228.77	570.85	441.53	283.77	439.01	327.33	360.37	542.63	243.18	290.74	474.60	253.94	230.73	167.39	225.22	274.35	249.00	198.70	193.31
837			8646.03	14561.40	10523.28	22929.58	21935.82	12798.91	16036.54	20206.48	28597.49	18562.32	22563.89	9697.12	14299.80	21861.23	21838.95	23847.79	15479.74	11205.80	9703.52	10507.07	7144.71	5421.37	13066.73	7676.05	6575.09	12722.41	10203.22	8172.57	10675.72	11676.74	8818.34	6584.66	5311.76	7819.42	6566.00	8541.16	7312.53	4969.01	6178.12	3927.39	3006.54	4891.86	4219.62	4867.02	5014.10	5084.38	3105.16
838			4220.32	33115.84	32956.50	26934.41	31392.73	15187.78	21792.31	22491.10	18709.49	21998.00	24149.88	23367.42	37788.82	21316.58	11083.64	13563.84	27182.69	25860.52	29720.77	23274.94	25073.39	14142.91	9741.79	11495.09	11803.56	19393.83	19670.98	32089.41	27014.68	13439.89	11061.29	16196.48	12273.24	13695.20	11784.45	10644.12	5672.99	12743.96	4582.54	11701.03	12122.36	5809.76	5795.27	7854.01	5064.39	2852.27	4012.30
839			19837.85	66532.19	41742.21	50584.80	36252.07	31080.27	21504.17	29761.45	18206.25	25631.64	23248.58	16935.01	12512.46	33069.32	23342.93	13428.42	18451.45	15038.48	19364.81	16889.89	14342.84	19371.43	13678.27	14752.32	17289.15	22397.03	23139.49	14669.02	21626.60	6751.52	6404.76	9328.50	10167.51	8862.50	13890.92	9526.74	8468.00	6887.56	13634.69	9200.25	5430.57	6986.22	3002.23	5278.54	3603.70	4612.08	5590.49
840			4870.79	25384.22	17033.39	10959.11	22546.35	21669.92	14277.49	6588.14	5400.15	6850.29	4555.36	10437.88	10601.34	5484.54	7793.01	12499.09	7393.01	9173.38	14552.98	10251.56	12404.78	11131.00	3987.75	4608.20	5310.83	6616.42	7784.36	8536.52	8771.81	2846.58	4097.00	3136.17	3324.28	3789.30	5326.66	2692.14	3196.75	3067.09	1506.68	2594.43	3291.97	2583.51	3579.04	3303.87	3199.34	2402.55	2154.05
841			4591.75	53545.82	42690.32	45129.95	20269.83	22925.67	25295.78	37057.46	25907.38	15970.68	18864.14	18175.86	8632.58	6409.13	9717.97	12712.58	13337.25	17520.35	7685.27	10785.69	13759.81	8160.54	6955.47	9919.87	7594.05	6584.37	9845.48	4570.25	6488.28	20454.49	14364.10	16090.53	10537.50	4884.83	4261.40	7320.10	4294.83	7027.89	10883.99	8198.46	3842.16	3671.15	4673.67	3510.07	3488.82	2610.35	1827.73
842			14589.60	50231.39	44301.87	18577.79	26526.86	24647.46	18073.29	17834.10	12001.95	11302.77	14971.21	18349.18	11624.62	12744.33	19296.47	13581.88	15193.36	16589.46	15520.76	12244.58	16381.74	17986.71	8590.66	5980.80	6581.71	5080.39	11687.66	5294.89	9864.55	7306.31	5877.72	2393.63	4462.02	7945.78	6427.03	4022.72	4112.63	3783.89	5116.64	3999.37	2043.28	2762.52	3691.73	2750.86	3713.49	3415.77	3292.22
843			18920.89	28888.75	21739.21	40929.58	69784.51	40644.86	55162.03	36875.70	37182.73	39406.65	27929.53	29907.64	19601.40	18286.33	25605.47	28158.39	27780.84	15082.98	11228.82	21744.98	17670.76	20079.82	13467.82	7555.36	7770.40	10416.53	14899.64	9089.72	13112.06	19120.41	19354.69	8535.76	9492.49	10538.04	6404.22	7155.41	9629.51	8679.84	13052.08	8599.43	8466.56	2698.44	3592.09	4904.24	3005.30	1386.32	1249.95
844			22714.67	66672.10	39728.05	26622.52	38821.76	32589.54	58515.05	39806.88	16110.19	22076.01	50897.84	34325.51	36475.66	22753.83	28131.10	18427.50	20819.87	15840.81	23090.48	16980.67	6450.80	9215.34	12223.88	9962.09	12374.16	13717.75	13416.32	11324.09	11531.48	5495.52	6743.46	7831.57	13023.95	8344.74	4808.06	9512.57	6951.75	6184.16	7752.94	5181.31	3972.12	3425.25	3380.47	3478.97	2382.01	1150.24	2771.79
845			15791.98	47683.02	33139.46	16106.65	15832.03	20331.50	20149.43	27474.39	13476.91	6530.85	12658.68	16262.62	14800.79	8189.17	7371.21	10358.15	9094.73	8139.15	9429.72	11129.33	3739.18	2652.75	7136.53	15302.86	10864.24	7272.22	6408.93	4682.83	4286.92	5565.06	6456.12	3437.78	2046.88	1561.93	3761.12	3078.00	1916.89	2903.64	2842.51	1744.19	2558.73	1500.15	913.36	724.64	1285.70	1301.27	1544.36
846			1089.15	28918.13	17512.51	12841.77	15841.02	12620.27	11663.98	12242.68	20443.07	11695.23	11940.45	20751.31	18509.99	11429.81	10888.13	6034.68	5574.61	6804.24	11851.08	7334.31	12852.62	13255.39	5656.56	18779.07	7958.20	3729.18	1477.22	2871.39	2829.67	4064.45	4790.24	5027.80	4694.85	2549.38	1634.86	3354.11	1754.37	3742.31	5035.32	4648.93	1890.16	1627.02	2831.45	1079.25	2382.38	1380.29	1195.89
847			13423.24	43437.55	21816.03	20795.63	39453.96	26663.76	9482.62	4716.10	16267.57	14971.46	19141.99	10294.03	11334.87	15821.42	8578.66	7183.81	13445.48	15028.46	5774.96	6787.55	10363.54	9395.09	5313.36	5137.81	4232.31	3839.08	6691.65	3411.74	4925.25	3783.12	3396.64	1714.14	3764.87	2999.89	3343.67	6410.55	4205.64	2596.70	1473.92	3078.04	1862.13	1104.72	673.58	1653.97	2246.47	2247.46	1510.00
848			4227.68	23403.78	27826.41	25232.75	29744.85	48426.65	27923.02	23989.01	18196.38	12896.76	16616.54	25881.87	13784.00	7700.74	14044.33	12696.51	14614.08	15084.53	9317.51	8925.73	10452.23	8782.60	3624.35	5577.04	9829.95	10133.17	6662.13	11127.87	12054.68	6556.48	8706.71	6518.54	5870.31	6804.22	7897.72	8195.16	4503.75	3547.10	2501.89	2733.21	1587.14	917.95	1252.63	1647.38	1219.26	994.77	818.93
849			4662.57	10667.88	7447.99	7220.04	6655.54	13039.54	5387.30	4844.35	3042.58	7302.52	4078.27	4247.00	6857.79	4157.67	1551.29	6684.26	6732.40	2062.15	3990.13	10584.20	3875.23	1472.72	3706.59	4536.49	2716.63	2331.75	2720.13	3708.58	2942.78	3449.67	2815.68	2695.05	1043.07	1721.65	1745.47	1313.98	1385.60	717.18	1952.94	1102.01	575.83	1476.58	1698.23	583.89	704.60	855.53	819.57
850			13268.96	33191.57	25713.47	16927.70	13973.05	19697.44	16714.18	15374.84	10250.86	7046.02	10004.51	10610.14	10080.16	11140.23	11471.27	7602.54	10733.04	13928.96	6491.74	10818.98	10393.98	6774.56	9228.00	8322.79	3011.34	4719.26	1967.01	5306.34	5235.96	9619.50	7554.80	4351.40	3502.76	2502.12	2600.30	3967.46	4625.52	2687.36	2336.25	2425.23	1597.97	2520.22	1276.33	2124.81	1700.93	1264.46	1364.05
851			18222.22	32177.87	26766.49	23427.87	28713.25	15750.86	17962.81	15935.32	21332.91	16339.34	19765.53	27516.33	24816.34	21297.15	23236.11	16952.05	11614.99	14840.29	24959.37	13394.13	8466.60	17120.85	17635.09	22893.96	17212.71	5923.27	5130.39	7494.52	6866.21	5480.46	6940.17	5049.14	4758.94	3196.52	6062.50	4211.72	6070.13	3143.43	1943.00	2367.20	1969.58	3346.55	3203.68	1893.19	2189.88	2622.14	1837.32
852			7519.53	18168.36	26060.83	16823.54	13855.81	13842.95	14054.06	14284.27	17368.42	6597.30	7487.11	12767.86	10921.98	7394.45	2474.32	1626.13	7338.87	12969.32	7593.11	9759.55	9208.68	7013.64	4426.57	6523.32	5289.20	6491.75	8374.23	6722.05	4160.29	3890.55	5026.35	4708.75	3376.45	3115.21	5238.02	5031.72	4136.57	2844.33	1554.71	1953.99	2589.00	2110.19	985.76	1646.65	2139.07	1504.99	1979.57
853			16143.46	40536.99	10351.70	4693.86	11351.79	5952.94	5316.76	7579.25	2795.83	2016.28	3127.79	6622.11	8196.16	6476.09	6362.94	3584.64	3276.79	7396.04	4484.39	4336.79	5490.49	4781.72	2239.46	3314.87	2812.14	1794.38	522.69	1803.64	2200.08	2165.79	1202.11	907.11	2592.96	2428.57	1936.06	1098.87	1344.49	1976.30	1114.08	1618.51	1460.85	588.43	322.22	527.19	806.05	572.66	758.71
854			14089.24	32755.52	11949.39	13016.27	12142.02	7907.00	8599.36	12665.21	9977.01	4841.37	4656.51	5152.02	11237.27	10031.71	7397.52	7292.78	5150.17	3433.78	11323.10	6616.89	7332.22	4507.23	3636.09	5308.69	7053.18	6190.32	5455.51	5983.52	4233.05	3809.14	4728.23	4919.41	3418.69	1880.26	2601.59	2393.18	2245.25	3055.60	2255.02	2274.04	2470.98	2511.83	1449.34	1521.99	2713.74	1471.93	923.30
855			10366.66	10781.44	1307.14	2380.84	900.74	436.40	1287.22	1108.94	931.93	627.27	598.31	725.69	1162.91	1529.52	2273.48	1479.96	1017.94	797.96	859.85	991.79	1152.51	892.39	572.05	501.61	931.52	573.19	284.03	332.89	933.90	450.97	292.81	369.17	264.07	664.67	298.74	170.63	234.57	223.60	246.52	359.87	347.40	236.48	213.04	222.80	150.26	145.43	103.60
856			7257.16	12350.86	10385.50	9307.24	4224.57	8826.59	13363.00	5142.26	4068.12	7824.70	6648.16	6197.83	5139.06	5173.68	2800.02	3561.33	2945.04	2431.96	2234.06	1524.64	2216.62	1036.12	1374.33	1179.55	1062.59	1553.25	1397.01	795.05	491.63	434.30	371.30	531.46	597.42	357.62	202.28	121.08	176.41	142.02	139.46	144.49	112.58	84.18	125.77	64.39	51.54	38.65	50.10
857			11342.27	32176.11	39888.53	31960.47	20786.65	10541.76	17084.31	17076.31	22302.43	29494.85	25938.42	12558.00	14999.14	8153.76	8603.33	12941.23	11277.42	8754.58	8166.89	10959.10	10197.99	6671.16	6206.12	8113.14	7188.50	4769.51	6005.18	3550.31	2924.78	2476.06	3693.37	2937.84	1748.96	1393.78	2284.03	1161.09	1721.88	1011.66	669.97	501.03	455.60	392.72	654.48	583.05	205.62	361.46	223.09
858			15387.29	26425.04	32647.26	26924.96	17804.11	25668.54	21900.04	12797.30	8862.54	9364.40	13083.32	11749.94	9062.32	12502.01	10199.30	8138.89	10020.20	4899.62	4550.79	3117.07	5087.56	5891.94	4927.69	5330.59	3405.90	2810.28	2290.41	3166.26	2185.28	2506.09	2650.97	2048.17	1261.84	1898.19	2147.74	1107.60	1127.77	780.56	1227.10	731.81	548.20	777.87	535.27	549.05	255.06	354.88	485.61
859			9781.33	46131.80	48587.88	32047.91	30564.51	15623.21	16546.91	14775.15	17443.65	14063.51	8370.12	11206.38	10128.56	10003.45	8093.14	6017.20	5259.21	2785.33	3552.37	4198.22	5727.54	5786.44	4862.71	5077.36	5676.35	3910.35	4674.14	1818.20	2406.30	1770.84	3225.25	3505.55	2964.32	2209.99	1951.82	963.94	1214.61	756.93	887.98	378.00	407.19	317.20	574.24	784.46	697.19	439.32	585.02
860			6622.50	14664.13	6948.93	3417.09	2912.93	2829.70	3495.67	4923.80	5282.16	2569.37	4637.24	6573.91	3655.05	1783.70	2612.60	4262.29	1484.56	1539.48	1952.97	3543.00	2131.27	1171.82	851.64	332.39	1098.33	1103.96	445.21	1000.93	462.78	671.14	854.50	696.42	450.82	653.97	728.48	212.58	121.16	222.10	137.30	86.12	191.64	115.63	159.65	187.91	213.06	211.15	202.04
861			4427.31	10502.55	3981.43	2625.41	2862.21	1605.42	837.13	2761.06	2030.68	2234.38	3420.34	1946.37	1053.65	1714.01	2298.37	1239.25	1596.38	821.40	1058.90	1850.11	1330.19	805.63	1273.23	1685.32	2193.96	2029.24	1235.39	1011.46	1025.68	1003.02	1085.03	431.63	338.10	565.15	888.25	1103.99	988.06	642.32	1027.36	459.92	440.40	427.83	459.79	640.25	478.44	360.31	190.98
862			15461.27	68813.86	29095.89	27853.62	25829.20	28846.30	12412.12	15030.34	19939.28	20323.81	17349.94	10233.18	10895.02	13373.14	14268.69	15336.13	6707.17	8700.77	6568.50	8644.46	6849.46	12097.13	14085.31	5606.74	8611.31	6987.10	5693.67	6676.15	7185.96	3028.74	4165.63	5594.03	3346.17	3528.95	6712.34	6224.02	1583.15	1664.40	3562.03	3069.07	3848.00	1975.91	1874.81	4240.59	4885.09	3485.51	2873.21
863			1944.89	10680.15	8230.02	7718.66	14484.59	9038.50	7406.68	9744.66	10311.66	8168.43	5616.65	4289.41	5685.74	7177.43	8698.63	11636.94	4479.78	4639.40	6655.43	5640.84	8256.13	4614.71	4508.24	5049.46	5520.88	6568.28	4983.34	4183.58	4700.38	5985.46	2572.71	1609.42	2287.07	2095.79	2784.48	2409.25	1933.73	2144.34	1967.93	2377.89	2142.11	2328.60	1843.07	1155.63	433.31	466.30	546.65
864			5346.33	11369.70	17246.65	5811.85	8307.07	6762.53	7404.14	7524.69	11968.79	6275.25	1935.77	6228.86	7872.67	5959.33	7061.76	5330.45	6573.70	6007.53	5006.69	4403.43	3701.17	3376.04	7612.21	7182.74	3206.45	2316.64	2214.28	5705.79	6735.93	4488.49	4294.23	4126.81	2547.00	4268.24	3210.98	1279.80	795.69	695.86	1006.52	1379.16	1181.25	795.38	1003.73	649.05	562.21	506.87	682.36
865			12011.39	17471.12	9777.01	3970.33	3870.54	6192.58	7888.10	8326.80	9462.48	12041.00	13277.85	6005.47	1772.93	4828.22	5394.52	9344.71	7815.71	6985.43	5992.30	9326.61	10102.47	5051.79	6207.23	4183.74	7376.57	3622.95	1911.11	2234.80	3918.73	4262.11	3051.72	2156.86	2550.26	2509.62	1724.90	1291.09	1842.23	1392.83	2009.69	2304.03	2266.99	2535.16	2383.27	1588.25	1598.89	1437.56	1937.80
866			41020.48	69378.54	23746.34	29544.51	32568.59	26605.69	31545.58	21786.76	27992.20	36852.54	39247.33	24587.98	19839.64	37924.54	24450.97	13920.71	21710.75	23170.84	7475.39	14154.09	17182.19	17133.11	14502.50	18963.82	10683.60	13226.20	13889.95	9206.68	2647.21	11969.33	7738.53	8428.47	4664.57	8206.71	11730.49	7187.83	5463.30	3588.39	3972.23	3906.13	3865.66	4008.45	1580.80	1646.64	1030.90	1936.57	2020.90
867			12771.09	20648.48	12531.82	16803.98	29945.79	31834.20	20624.88	19932.60	19846.40	22928.08	23617.82	14551.16	14555.62	13233.49	15746.18	13947.39	7878.04	9105.65	5838.63	12243.38	10724.98	9132.59	8675.65	3522.11	3739.98	4661.51	5449.06	7725.14	5543.13	3839.21	5132.43	7135.43	5971.63	5370.75	5436.83	2313.66	3275.89	3479.43	2775.06	2990.90	2858.92	2128.74	2786.58	3285.78	1813.85	1829.01	1589.83
868			18267.85	27393.92	13908.35	8943.42	14192.63	20534.09	11965.94	20675.82	9852.96	10939.59	13610.99	6484.38	8343.53	13316.65	11241.59	5603.64	12280.74	8966.16	9470.23	9465.75	13297.98	13324.45	8256.70	6840.45	7948.70	8537.66	8109.93	4702.44	6120.82	2446.92	4627.67	3690.49	3729.64	3059.94	1600.98	2202.19	3451.90	2694.11	2105.81	2146.00	3411.07	2320.34	1622.53	2661.01	2523.99	2082.39	1386.52
869			9113.94	99314.78	48542.35	22242.40	40149.95	18476.65	21814.86	20877.57	23968.95	21377.09	29939.13	23435.44	15821.22	21809.23	8696.30	23898.24	17933.46	10866.46	9106.36	12565.98	24931.94	13435.13	6167.70	7849.07	8447.03	5309.94	7886.73	12633.67	14426.11	6260.88	3977.07	5277.92	5005.88	4389.62	3988.30	6596.01	5002.66	4275.55	2549.29	3144.06	2924.32	1990.13	2028.41	2661.53	1371.94	1354.72	1349.33
870			3755.26	32945.71	30628.82	7757.01	8968.63	11749.01	25939.51	14828.23	17923.70	17558.66	14598.90	15258.82	6390.56	9930.95	10530.53	10122.18	5766.83	6047.94	2803.35	3167.85	5930.95	2034.00	2137.01	4762.10	5042.20	4388.22	3957.19	2316.02	2776.23	5164.55	4399.94	1737.55	3455.44	2601.69	2187.47	2895.76	1845.15	2157.74	2535.87	1398.50	2290.08	1200.20	1551.58	1392.06	1096.45	1034.31	1094.92
871			8825.69	26112.33	31668.52	22696.00	12333.83	13060.84	9164.12	10179.91	7838.28	5360.32	7622.78	6141.49	7087.89	3094.43	4800.50	7392.52	9683.19	7891.91	4004.54	3408.31	3088.94	2304.13	4002.81	5117.05	3163.41	4432.01	3794.68	4089.49	2403.79	1262.67	3519.38	1624.87	3558.00	2466.34	2038.04	1617.25	1624.34	2214.77	1398.22	1028.02	1361.95	880.36	887.86	1580.21	1745.05	1115.97	1519.22
872			6093.56	18305.16	10162.78	5456.54	2734.50	2122.94	3675.28	2052.12	3294.73	4013.45	4299.09	1937.99	2033.22	2020.46	2974.80	3639.29	5021.43	6003.29	3461.83	2423.01	3030.90	4122.94	2325.72	2454.99	3613.05	1981.77	1335.78	2237.58	2001.12	2807.77	4461.52	4453.25	2545.28	1203.67	1783.73	2053.05	1559.92	1071.90	809.48	987.85	1181.72	2209.37	1517.54	1024.32	1229.85	3079.40	1315.17
873			3948.59	14460.41	16162.12	18805.27	10012.41	4485.11	13952.06	10808.84	9701.48	12663.93	8078.07	5209.56	3592.43	6215.30	6426.33	8184.11	12581.03	11381.78	13733.89	22147.32	12138.37	9178.26	6969.20	15008.74	8069.70	10350.99	7466.52	3472.58	7034.10	6254.45	3636.41	5851.89	4368.52	5461.96	4705.10	2181.36	2295.01	2270.76	1686.57	2798.73	4638.88	4784.40	1790.84	1450.14	2115.75	2503.59	2183.60
874			2490.17	4177.85	2087.29	3257.47	2358.03	1571.54	2485.58	5481.11	4828.93	3018.50	3653.56	1563.09	1859.76	1861.34	1844.41	5016.38	3986.58	2634.63	3819.20	4924.76	2142.22	2089.26	2370.41	4773.59	2810.78	2531.96	5034.56	3431.19	2394.30	3092.01	1692.14	1194.35	2733.40	2328.39	1944.56	603.21	1571.95	864.01	815.58	1304.41	1017.85	844.48	929.52	541.21	283.45	663.55	1107.93
875			6746.09	4845.71	886.95	1169.97	1102.78	743.67	571.17	1142.45	1540.06	853.40	1625.11	1221.21	724.44	525.01	1038.16	1145.88	596.27	1439.55	1867.32	1476.01	822.28	685.14	1445.29	932.55	989.77	733.34	742.20	873.56	738.20	642.98	1323.30	646.67	661.33	733.96	638.73	813.24	1273.78	821.55	391.80	359.41	414.01	654.85	679.40	688.72	1409.15	1273.24	516.94
876			4990.71	3594.64	414.53	349.28	718.27	471.84	428.28	827.18	1170.69	1044.04	417.72	788.19	673.19	572.74	834.93	1028.15	409.95	908.11	646.37	472.54	825.80	665.17	255.49	289.27	758.94	344.34	230.91	157.28	347.76	337.83	230.56	224.30	186.39	227.83	251.85	154.50	116.37	303.05	279.58	223.80	253.67	209.73	172.67	226.05	232.98	217.50	73.29
877			3018.33	5208.27	5029.56	4307.92	8470.09	7327.12	3700.54	3657.42	3001.55	2611.69	3494.05	2625.78	2668.85	4238.02	4636.47	5017.48	5193.22	3776.44	3004.08	1761.34	2247.00	4273.68	3608.90	2494.47	1538.74	837.85	658.45	1413.81	534.65	1146.28	1594.47	1877.50	2111.45	1300.73	657.07	698.06	380.92	413.23	614.40	555.38	726.84	903.48	653.88	466.23	403.14	488.83	909.40
878			8351.93	29433.94	21487.33	16500.09	13777.57	8090.33	4304.50	10264.99	9936.67	5826.79	17328.64	12111.04	7172.55	5555.10	5486.33	2654.79	3449.88	5907.30	4313.55	3790.49	7260.73	8651.31	4857.45	4212.53	5347.30	4987.82	4693.07	2875.67	2623.09	3170.35	2443.40	1231.34	1895.99	4453.87	4392.07	4504.79	1773.44	1754.53	2922.66	2091.77	2301.89	1066.19	1060.56	1058.43	1123.78	1324.98	1763.81
879			6962.41	20211.46	13580.65	12969.51	11604.97	4088.73	7355.60	4530.39	7457.50	5300.80	3610.78	2700.92	4800.65	5174.19	3551.12	3074.95	1970.01	1729.89	2475.66	2678.95	1940.37	963.84	1271.21	2852.17	4054.49	1903.53	1568.35	982.23	1083.84	2026.46	2439.69	1932.21	1186.96	816.51	1457.85	962.53	1020.68	509.20	645.91	743.06	1163.11	1078.33	818.18	631.93	923.79	738.03	637.48
880			6468.16	17867.96	12666.11	8040.29	15216.77	9834.42	5687.76	2835.11	2542.91	2074.39	4963.92	7469.05	3706.20	11154.66	14098.50	10523.30	7593.90	5627.22	5689.70	3283.43	3831.70	6523.30	5524.77	5053.50	6410.70	6336.92	4071.60	2017.52	2310.63	4124.27	2616.33	1928.92	2156.20	1709.75	1947.31	2178.53	2587.98	1123.87	1255.65	2348.44	1014.36	1019.60	1334.58	1140.24	1356.47	853.53	564.01
881			9183.96	26272.29	28903.05	14417.00	18809.24	11772.27	11201.11	10370.89	10716.90	17080.78	14057.11	9726.61	7834.12	4469.69	2848.32	4502.77	4497.78	6346.22	8103.22	6163.93	6281.51	6672.91	4862.04	8086.56	7881.52	5626.98	3203.04	5745.98	3239.58	2784.13	3648.04	2776.79	2140.57	1749.36	1541.58	1171.36	1317.70	1145.78	972.43	1068.97	989.89	1487.13	948.49	586.01	486.00	687.74	648.32
882			16501.82	53705.44	72566.65	92476.65	44657.89	50745.58	61384.50	39704.11	36710.89	31863.94	38190.81	29536.63	17964.90	28405.60	18240.07	13776.29	11089.30	12308.05	13646.15	8377.45	7934.66	11615.93	17792.28	10046.69	18575.27	16059.26	10319.31	13912.47	15787.41	12705.45	13134.30	12934.57	12933.35	8898.49	4914.59	7187.66	5674.29	7369.34	7120.46	5019.70	6321.47	3781.66	2970.06	2682.94	3793.92	1852.62	1031.41
883			15132.21	48871.69	27019.68	23979.48	16389.84	19832.73	11876.07	20084.37	18891.97	10232.33	12851.46	22555.84	17076.85	9655.94	10697.08	6868.27	8305.72	9405.01	15168.09	7855.71	13499.16	12727.99	8609.85	.71	7094.34	5977.20	3598.66	9020.74	9767.15	4478.46	2503.76	4172.01	1972.91	2749.67	2023.41	1572.70	1733.32	3514.19	2278.98	1616.93	2209.92	2358.71	1578.00	2080.96	1881.17	1123.18	845.13
884			23380.85	80726.65	55113.00	28188.83	17753.51	25569.57	23885.54	41526.90	35108.57	44182.85	41543.89	33234.75	21657.00	16946.87	15460.07	12458.81	7527.15	18222.35	16864.50	13880.99	19223.79	18107.20	16065.52	4743.09	4513.43	12167.72	16727.49	19103.59	18017.09	17613.58	14345.97	10734.41	11584.48	5822.75	4755.55	2456.00	3733.20	5319.15	5765.31	6971.44	7367.42	6461.80	5240.00	5012.71	2807.72	3559.03	1333.95
885			32781.92	73831.72	65712.89	55207.73	50917.45	33176.62	19578.23	26442.49	28930.83	23068.01	29548.89	42619.29	27375.47	22422.62	28494.29	14320.41	26584.94	25962.98	40977.99	19978.91	12816.05	16570.98	19315.49	19592.75	16625.07	19146.13	10610.41	8706.98	15042.02	17100.36	17561.75	11464.24	12988.90	9525.88	10966.19	15894.58	12932.66	5120.28	3909.06	7493.99	10061.22	8540.85	7379.31	11249.74	7302.10	3491.62	5503.32
886			8528.54	27477.24	34874.07	14335.92	18361.31	18657.55	12984.79	17504.11	17804.93	20376.74	17470.42	13625.54	5756.61	13249.02	23909.90	12938.07	11985.19	16168.16	6992.62	4940.38	6731.60	10785.37	10601.72	11008.30	8837.34	6086.72	8232.24	10630.98	6192.78	5183.68	7676.42	6737.35	6300.13	3569.43	5967.04	3766.87	5257.41	5389.04	4026.26	4044.30	5328.52	5480.47	5179.52	3720.58	3083.63	2397.64	3575.12
887			41537.06	71394.50	33784.80	45301.58	34148.92	24875.61	18540.28	26356.66	33263.47	20014.12	17055.54	8359.03	18013.99	23146.03	30885.24	25986.56	17263.49	15797.20	13527.46	14013.65	12947.02	15353.74	21053.68	21507.85	11139.27	13671.46	8617.17	8798.97	11912.45	11737.63	9585.50	7057.18	8726.53	9946.85	9671.72	11701.24	10019.96	7796.08	7950.83	7190.38	5775.74	2809.75	3181.96	6374.94	4128.11	2241.97	5164.94
888			24526.84	62024.93	70855.97	90107.92	88508.78	43365.53	24009.52	24816.49	32019.56	33888.21	33691.10	42171.89	32123.90	24907.46	13102.61	18589.76	40676.34	24492.65	14128.66	11221.62	10339.00	21488.41	17478.09	20510.38	15734.06	10585.30	10968.18	17060.62	11268.52	5577.00	4841.19	7736.78	13370.75	12805.26	12288.83	8230.48	5863.63	8553.07	8150.34	6744.35	4347.56	5312.44	7884.25	4996.11	3052.24	4064.22	3040.22
889			22779.55	66779.91	92379.21	84125.07	66916.46	37227.06	57340.30	75169.94	58949.91	36162.58	40262.99	48109.06	52872.60	48927.57	38919.75	27457.13	38966.89	41826.16	44401.94	42903.43	9441.43	23857.40	12115.82	39756.30	28513.79	14484.79	24828.52	36383.15	28983.89	14024.53	14231.15	10289.31	12028.73	18195.59	13872.80	8527.75	13627.06	18519.90	12983.03	6372.91	6612.54	6466.09	4237.17	3134.02	5051.13	3517.90	2419.48
890			30378.11	82443.64	42761.31	19122.62	15576.81	24120.60	21912.71	19974.25	15745.06	26186.66	35084.55	27328.19	20677.29	18423.61	27532.74	21304.39	12279.99	17849.49	13477.70	7983.63	10983.95	17943.79	12271.21	5256.90	13159.06	14970.61	12788.89	9365.40	3629.06	6986.38	3095.02	2676.95	5500.92	5847.66	4750.72	8002.68	5320.67	5831.60	5248.08	2687.70	2315.31	1868.14	2739.92	1408.49	1798.35	1325.95	1801.06
891			26159.24	129466.00	93746.23	52966.27	40288.88	39083.33	24869.03	24899.30	26974.53	14539.69	10526.84	12999.20	10103.71	11128.75	13427.75	16845.13	7541.79	1732.11	10449.58	15496.20	8452.63	7691.28	12688.41	9872.28	5320.58	8561.02	12172.33	9999.52	3222.22	4444.72	3930.76	3402.03	2986.67	2830.58	2174.53	2205.26	834.75	571.29	701.65	890.19	974.33	843.11	467.09	633.01	909.76	692.49	406.09
892			16175.66	80189.25	93591.14	63724.10	40860.82	34926.37	13544.79	26828.11	28978.85	28047.60	23459.05	33415.61	24028.75	15442.27	13909.27	20755.54	20786.26	18392.32	19766.19	21618.51	11585.97	14143.72	13687.40	10058.58	11271.38	13284.82	10468.65	4980.88	1986.60	5013.30	5307.84	5219.08	3968.21	4895.18	2196.47	1497.74	1624.84	1947.55	1230.28	1115.96	1217.72	978.92	594.58	253.00	349.58	198.22	302.65
893			8622.10	25238.39	44733.50	38076.11	31516.73	19094.50	18434.86	15258.78	7349.88	21115.94	19207.00	10184.37	11288.59	10066.28	11126.71	11897.84	7885.94	6752.77	5682.21	7378.45	7339.74	5207.71	4148.33	5736.02	4361.61	2095.05	4148.61	2741.27	2232.00	429.23	961.10	1372.78	1721.65	1966.89	1511.96	2029.13	1482.88	478.13	843.14	546.11	339.16	413.49	280.49	245.37	167.59	95.12	149.17
894			4169.42	14228.99	15025.15	17003.43	10902.98	5597.78	5152.84	5640.57	3125.59	4046.90	4037.33	4734.72	2878.15	4475.16	2152.47	2133.80	2276.71	2452.77	2172.73	2969.55	2951.52	2706.18	1959.47	1817.06	1876.92	1200.88	987.25	2147.04	1985.92	3073.14	1575.20	659.63	1005.96	1317.65	1430.38	1221.15	1562.90	1742.07	602.24	1563.86	1846.72	1753.40	1306.70	1001.26	964.94	857.33	901.39
895			6083.57	6222.60	2967.88	1267.14	2213.18	2189.20	2277.81	1108.42	1872.11	2891.41	3195.90	3135.47	2164.50	1710.81	2134.29	3673.28	2738.06	3708.66	3078.33	5005.67	5099.15	3098.09	1929.78	3519.05	3482.83	1604.87	3614.17	3374.06	2398.50	2966.61	3296.00	1741.14	1349.08	2443.30	2298.58	2457.15	3552.61	2615.20	1919.26	1168.24	1548.20	1929.25	1816.05	1628.44	848.19	1585.87	1377.86
896			9570.76	8465.84	2603.07	1464.97	1442.90	3799.19	2352.53	3050.89	2577.19	1458.72	1289.37	1869.70	3059.41	2622.52	3006.33	2099.73	994.20	1601.89	1684.76	882.99	1313.97	1328.09	1980.58	2210.79	2029.84	2447.19	4411.12	4531.93	4037.74	3344.22	2772.62	1972.26	1149.38	1323.34	2559.19	3050.99	1453.55	2064.45	2087.20	2784.25	3065.48	1404.06	1206.57	740.70	3213.01	2915.98	1624.31
897			5312.21	11198.46	4314.11	9547.42	11140.94	6406.71	5447.21	4324.97	5098.55	5505.27	3889.42	2483.32	2767.94	3524.49	2177.31	3212.08	2969.97	2418.73	3138.64	1913.25	1120.35	1254.61	1279.75	956.41	1389.79	515.95	1389.98	1618.29	2065.61	1031.79	1040.55	2140.21	1854.34	957.59	661.35	454.22	1009.96	842.29	702.67	1036.24	633.36	286.76	507.48	667.77	270.33	286.45	498.00
898			17729.78	48634.35	32927.92	17575.15	16276.53	18985.09	11937.53	13194.37	12114.64	13661.52	8644.37	8066.64	15001.37	11368.58	10335.54	8633.37	12209.42	19161.79	12601.73	6980.93	14011.46	8757.53	7839.51	6490.56	8782.52	8295.88	5162.03	1422.64	8091.73	6940.95	4359.73	5729.72	5258.55	6354.24	6466.58	4399.32	5630.25	5250.41	3640.92	3498.04	2772.89	3029.93	4092.67	2996.52	1465.82	3006.39	2964.39
899			3912.67	5758.90	2475.20	2398.32	1509.94	1490.38	1238.85	1755.70	1904.70	2454.84	1535.15	1204.00	773.51	1402.77	1015.14	991.06	1810.66	1405.51	2459.44	2585.87	1579.53	1404.47	1653.85	889.73	1458.08	2330.15	717.16	1160.03	1170.73	1423.29	1439.87	1532.34	2082.58	1934.46	1464.31	1191.67	1873.24	1654.33	1488.89	1233.98	743.93	845.37	715.71	826.03	615.91	645.20	1025.32
900			7212.53	9008.32	1266.42	953.83	2065.31	2272.66	5459.49	4633.02	2566.13	1317.68	1513.60	2025.97	1047.04	3219.53	2995.91	3176.48	4872.71	5489.59	7902.43	3801.60	4915.47	2728.76	4297.25	3555.99	6208.75	7444.86	3023.01	5282.88	5393.71	3247.99	2979.67	4946.25	2753.87	4039.76	2589.97	2191.95	2524.57	2737.67	3380.07	4605.99	7463.71	4392.14	2189.79	3624.53	2000.29	4770.37	3221.90
901			12631.16	42850.96	33059.41	25680.61	30606.19	18889.06	7989.77	27873.50	23306.83	18750.75	10845.11	11937.57	20424.71	33515.72	16245.66	17094.62	17766.59	17006.90	15950.63	19680.25	15157.39	21405.36	13986.84	6259.00	8489.26	6920.39	8540.93	7876.32	4443.35	7219.56	11734.10	7423.77	3281.70	3014.70	6218.48	6525.19	4990.97	6620.62	5579.25	3308.98	5867.13	5562.35	5343.28	5170.27	2086.78	1461.87	2118.91
902			10184.88	136215.29	79275.74	56962.84	47710.13	46363.81	40420.81	34077.15	51961.87	38806.29	69837.02	64991.98	32167.77	19447.74	22381.38	20763.60	28094.28	16689.49	18352.11	12843.19	6681.46	16734.22	26691.98	23510.19	18774.18	12256.62	10372.49	20308.66	20836.30	10066.22	11664.34	10727.50	14837.57	5226.22	11360.30	8146.05	6356.43	6721.29	11182.41	7351.66	8548.78	6042.87	6075.42	6995.93	7899.31	3552.50	6181.08
903			77170.80	161608.60	104725.61	84015.06	79144.38	95090.01	42793.53	76144.14	88347.28	60962.82	113468.50	83418.91	60548.10	48905.51	64335.17	64390.26	41286.43	18202.48	36426.98	46812.03	50663.37	78154.62	78506.49	54173.07	36126.91	34605.78	16460.94	26120.37	30859.97	15027.43	7677.50	12004.68	20415.02	31728.53	23502.30	9782.16	5733.70	12159.93	14304.18	9176.86	11047.68	7981.63	11784.43	15548.04	11266.25	12932.19	6658.30
904			57705.44	108529.38	47720.25	64920.01	65713.21	49014.80	28680.48	41844.14	32645.77	45921.56	40268.77	29398.88	34821.57	43737.76	27887.59	13435.66	28543.66	27961.09	26642.65	23333.28	21874.17	12186.68	10190.12	12602.52	18366.12	28803.43	18419.45	10675.72	11957.52	12881.45	11862.76	8478.73	10684.27	12448.84	13926.21	9357.35	4486.90	3659.65	7227.66	8907.15	7335.53	6547.69	4199.81	5082.73	8760.74	7101.72	2963.13
905			92202.71	167640.70	110288.05	50112.94	78318.09	50433.18	44267.68	88228.70	122189.46	111698.58	38807.46	34403.54	57781.55	56255.58	64903.79	41679.81	33293.01	30500.43	57548.55	47732.62	41002.64	50066.51	42266.32	38325.34	32230.10	33431.32	40618.21	46041.80	28948.40	19250.95	20463.71	11071.34	11089.36	25328.12	25287.18	17597.87	28370.66	20048.16	9583.77	13003.77	7773.33	7548.67	8226.69	8022.42	6502.62	2693.26	8770.67
906			72416.53	193220.95	124937.35	62270.01	43894.87	74500.17	56743.29	34812.93	51410.21	57359.89	64449.83	56204.67	35902.44	55553.00	69150.85	49791.17	39278.30	58609.50	34110.48	54149.95	33385.32	39808.41	20794.64	12431.58	21745.84	29698.26	22774.07	23327.40	38071.28	46112.63	16760.42	15514.02	14281.92	7234.70	16965.85	9432.88	10134.79	20388.45	23842.83	20886.42	18717.62	15779.53	9262.53	8903.91	5900.19	4427.49	4108.55
907			54441.22	158726.75	114305.52	74074.36	143179.01	96848.57	93762.79	86703.66	129636.14	59981.87	59382.60	76604.64	52582.94	35040.35	51635.51	29799.77	100109.48	102008.76	62925.92	31158.74	33772.83	38182.28	43451.55	43049.51	16334.00	24750.01	32036.24	45230.56	31881.83	38531.73	37730.65	21531.71	20666.27	21051.15	17252.23	10130.85	14855.39	17848.20	15745.01	10873.53	10416.08	11646.33	7146.82	6222.28	9886.54	6030.02	6714.36
908			20632.36	118991.77	93291.23	73404.34	89714.46	122904.61	132597.84	73999.61	77999.76	50047.18	69809.28	67010.99	82135.68	61919.02	40242.67	35435.82	24197.71	70867.42	80906.96	80008.94	80251.67	46757.42	40248.53	43247.48	38480.61	38415.81	40141.03	46531.03	44305.80	30726.05	24096.20	18429.01	28288.18	33496.28	28543.04	14090.07	21252.65	22246.02	14987.67	6281.74	14756.80	18977.16	13367.84	10693.88	17301.95	16345.30	8514.24
909			35874.91	124996.05	205710.21	168416.82	189662.34	136221.07	112497.21	130439.40	120605.25	128736.32	92944.65	102629.86	78766.78	84697.82	115739.37	65616.45	83513.01	71365.04	113781.31	85481.82	55576.53	50512.76	64293.71	50620.28	45525.34	32267.88	41503.62	37138.89	41504.02	63724.30	38672.52	24022.44	27897.69	37366.09	36355.21	30181.05	19071.79	15924.79	18656.01	17679.18	19085.19	15706.94	11381.19	11054.25	17287.01	21474.03	7644.35
910			19301.97	70128.03	42257.99	89971.21	81707.13	65313.19	64799.02	30911.81	30502.58	48753.14	37904.40	50036.00	53302.46	51259.87	47785.48	31494.80	41188.70	44846.11	19776.03	28915.50	53532.58	27778.55	22820.67	21140.07	20619.90	31037.93	27535.97	18928.29	27973.35	42582.91	35342.82	36229.15	22460.25	16200.83	15939.76	9646.44	9839.00	7980.14	9148.39	12948.45	5976.65	9193.07	6702.92	6987.88	9910.67	12616.89	8366.62
911			160552.25	263112.09	187224.57	92803.22	70115.79	86505.82	89526.16	112822.07	100253.30	66383.02	54892.55	53332.12	80134.55	92649.68	60065.81	58903.45	46997.71	42544.81	72605.12	37054.22	41587.95	38693.78	31150.95	49677.21	57064.83	34002.52	22276.24	34688.83	48692.79	16518.28	10081.34	27165.54	29201.07	19673.04	19071.84	34900.61	33984.94	26914.97	15989.35	14898.83	22057.00	14866.82	10576.10	13096.59	11702.81	7820.68	9767.94
912			14375.31	75018.00	112343.41	68152.64	35115.37	39924.09	37910.53	81626.13	56575.30	29501.62	32281.40	27223.04	43755.01	42406.06	81295.99	35436.75	26374.82	20371.48	40392.60	35207.64	19682.36	32800.17	34734.71	29389.68	20715.14	26507.12	30588.42	33843.50	21620.82	6024.98	9547.29	25761.50	18189.77	13706.81	17177.38	19542.30	18615.74	11402.74	15564.20	12019.33	6941.78	6994.05	10080.54	6166.45	10367.41	16548.97	8517.58
913			51145.46	109059.87	132014.17	92981.46	42669.53	46157.35	79683.63	38351.07	39622.04	57037.21	110811.78	61150.53	51180.35	44516.30	38656.31	35597.27	22579.81	37326.88	37709.67	63173.85	66227.82	45173.87	37700.47	21894.98	21052.43	31161.79	21694.19	9082.22	39960.70	36613.87	41906.40	46203.58	31931.78	28086.06	27417.21	17725.61	19518.41	24483.09	11679.98	12192.55	17642.50	10122.23	10058.70	8165.74	11160.57	5404.70	7092.33
914			12169.74	38725.05	60828.07	52702.12	55987.27	38328.16	29807.44	32645.31	38704.07	55137.92	51215.73	29942.68	15784.57	16930.08	34168.98	28091.05	20726.18	29247.43	28691.81	30259.79	25203.30	24332.25	22594.06	17707.42	17111.25	12198.33	25763.48	28021.06	24559.12	24828.00	17188.16	12397.03	11763.67	11536.29	11680.14	8673.72	4481.21	6820.70	12961.78	15470.84	6613.97	4562.23	5448.74	9623.79	10438.64	5242.34	7678.68
915			49972.59	84022.29	77737.41	40362.79	26221.95	19343.56	28034.68	31315.39	22564.29	25361.91	55764.00	32851.25	24291.18	24420.72	20366.86	36702.14	60102.02	28322.71	36092.75	53778.67	34357.06	18471.33	27223.76	22961.26	21467.76	21591.15	20203.42	14042.55	28005.82	18945.52	19026.57	19776.97	23185.19	9371.31	11685.89	26229.27	21221.90	6656.99	8174.84	7951.65	7183.31	15117.01	11981.39	7617.36	6108.61	6223.03	5165.49
916			49849.93	146486.07	45231.47	24985.41	28902.38	29491.14	70571.58	21304.74	40158.66	46051.25	46636.75	37051.00	40307.65	21817.49	21519.30	36796.94	48908.98	32392.73	30630.00	12376.47	15240.78	19279.84	27529.36	31626.46	21167.29	10924.50	12225.51	26914.08	35500.16	28364.86	20065.46	24616.49	14146.49	13664.65	11951.30	3798.94	5772.85	12941.00	15549.70	12368.02	9807.37	11420.81	6240.60	8607.53	5007.24	6702.71	7515.41
917			17562.99	38527.64	41830.29	33549.80	21046.17	13118.34	14861.97	26159.81	29305.99	25897.60	20769.31	18674.33	13311.99	12082.12	11344.66	5357.55	16416.88	14901.45	11969.49	7558.82	11036.76	10780.91	15304.76	11495.50	8005.19	13061.02	9805.70	8042.68	6810.22	6478.66	7889.34	10981.41	9858.43	8186.87	6891.19	6513.37	6844.52	10266.86	13290.72	6107.46	4904.06	3588.47	4035.96	5299.67	4174.77	6002.97	4942.77
918			14086.83	36609.62	24070.16	20799.53	25089.58	25646.19	37841.26	30358.59	33408.88	38310.87	23629.96	25383.41	28046.88	28120.94	20924.50	20273.35	27007.75	22525.66	12117.77	22597.74	19674.92	22304.31	27582.44	21519.66	23653.87	24694.63	15494.35	14547.54	15675.16	8182.35	5403.78	7094.21	9854.81	20798.57	12857.25	6694.98	6778.00	7311.43	5343.61	4756.10	7441.07	6671.66	6125.61	8082.94	4483.66	4500.76	4703.91
919			19576.01	49608.88	49020.15	44717.25	28485.25	22296.33	22939.73	17576.73	18868.20	16785.92	18096.44	15478.54	23706.17	24616.05	17922.76	23269.97	23165.59	17350.97	11364.17	8834.96	20709.66	11417.74	15198.16	10710.67	17326.65	5391.74	4493.63	7500.73	12595.36	11199.90	14154.21	8084.29	9300.35	6200.63	9925.21	7224.79	9208.68	4997.48	8371.64	4725.65	6832.67	4247.97	4607.27	5734.86	2922.07	3625.11	3852.87
920			11544.60	42591.79	31132.42	22302.92	11754.84	9797.46	16355.95	16406.63	10062.07	11822.15	11649.77	8111.15	9716.79	14737.93	9646.32	5616.01	6943.54	6826.59	9441.81	8109.57	11122.62	9959.35	7975.50	7980.44	9948.49	5544.43	6308.36	6141.32	8615.36	12846.52	7060.41	9014.58	10505.08	6126.20	5693.92	4623.64	5377.28	6673.60	5863.24	5086.32	7474.78	8226.26	3494.80	1864.51	4034.24	2744.84	2658.71
921			8108.95	16016.48	7843.35	13287.92	10323.71	6569.37	5144.45	6121.85	4881.52	9128.78	6371.01	3843.19	4893.46	6014.12	4312.17	7540.55	8900.85	9093.90	4568.42	4255.84	3823.07	6914.25	8313.38	3132.20	2450.25	6203.60	8902.01	3696.33	3156.39	3588.89	1293.55	4636.07	4976.47	4165.48	5599.14	3546.51	1490.13	3795.19	1747.87	3760.13	6698.33	4778.68	1892.74	1597.88	2098.71	1545.57	712.52
922			3879.47	34549.98	21453.18	18972.86	13844.79	5649.51	6679.53	8318.28	7513.84	11157.23	17510.48	14580.16	10014.56	9614.89	8802.41	9184.52	12404.45	22069.88	16295.91	10797.83	8646.63	5202.53	7898.01	2488.17	6788.04	13602.09	12595.25	7669.48	8794.47	5703.00	3631.28	3733.57	5886.48	6854.94	7031.84	6414.49	7136.39	7463.95	7113.68	5232.03	2517.55	4647.05	5079.10	4940.04	4645.27	3669.72	1262.09
923			3529.83	4740.65	346.68	818.62	1591.15	1712.62	1086.50	955.68	892.58	2461.47	3581.28	2282.43	3361.09	2996.66	3817.65	4079.47	3868.91	2630.71	3838.15	6138.03	6894.06	3396.67	4449.28	7072.22	6153.81	5033.01	7326.05	6810.95	3673.39	6026.12	8994.41	7493.70	6005.53	3854.39	4393.16	3063.10	4711.33	7354.91	5981.13	8742.30	6709.04	3212.65	2443.78	3525.97	3977.10	3632.57	5879.58
924			3258.86	7031.63	3767.93	2820.29	2281.01	1855.22	2337.46	1472.78	2860.01	2130.46	1619.06	1694.36	3576.33	1684.72	2938.52	1893.65	2210.03	4505.04	2760.47	1465.77	1814.30	2981.08	2339.09	1562.64	1318.29	1707.77	2290.03	1917.39	2375.40	1967.17	1115.84	1544.93	1881.15	1879.92	1226.83	1492.88	2806.03	2641.92	1398.75	586.87	1234.23	1268.29	492.02	923.75	834.21	1234.79	3045.97
925			3437.60	10482.59	880.63	1713.74	1806.32	593.08	460.39	430.81	601.49	1019.93	1053.57	1541.09	2853.68	1871.14	1199.55	961.49	1755.67	2105.02	1692.90	2218.96	3385.88	1810.57	1000.87	965.43	1559.85	849.43	734.46	1950.48	2089.60	1060.64	1745.37	1151.95	2506.11	2285.40	2510.90	1738.27	1471.13	1370.34	808.33	2021.50	2625.12	2532.19	1981.54	1162.09	1700.89	1493.50	940.36
926			7266.88	22413.39	31112.66	23189.38	27863.20	20434.64	19190.44	15469.45	16599.49	5907.64	10436.88	9759.73	11104.30	10303.06	15598.28	10817.46	8838.15	8421.97	7352.01	11251.32	9649.25	8989.20	8143.38	5637.79	5105.63	4498.93	5432.17	5369.49	3667.27	3789.15	5301.65	7366.85	3124.01	1872.75	1164.15	1275.72	994.87	1338.32	1594.76	925.35	1223.98	1218.37	636.66	306.77	587.18	692.24	659.52
927			5193.00	4611.37	3860.34	4354.47	4309.78	2641.06	3534.84	4302.31	1922.27	1301.45	1690.44	2155.63	3061.32	2094.19	2556.09	2215.04	1899.87	1579.04	1604.40	1315.02	2242.59	1365.25	1488.48	1661.90	2471.62	2836.76	1696.95	1660.15	2028.16	3258.15	1999.20	1356.65	828.54	852.38	991.47	2388.01	1704.67	946.01	1686.86	1312.92	952.23	1462.62	1017.97	1162.00	545.12	1201.65	1181.28
928			6571.38	31203.97	12301.30	11957.64	17087.60	22597.84	12047.31	4132.70	10160.69	18268.64	11450.06	3483.94	4533.84	4572.84	3556.99	2984.69	8895.07	6218.43	5371.05	5222.40	5963.20	2436.90	2272.12	2300.71	4971.36	4523.52	3348.38	3071.04	1844.83	1551.20	1291.85	3395.23	2088.25	1394.79	1535.80	1771.23	1642.32	1963.13	1485.52	1344.40	1338.04	1439.89	2078.89	2127.81	944.71	895.75	1007.79
929			15099.45	32842.23	15564.17	7948.76	10234.80	18334.94	18697.71	18737.63	8635.76	5349.73	6027.26	5582.51	11950.01	10752.49	5579.58	6257.53	8469.71	7796.14	4146.09	10887.65	6448.48	2571.96	5063.20	4381.64	2682.72	1472.71	4573.01	4809.11	2923.31	4882.69	3382.39	3535.24	3617.13	2037.95	2363.80	1447.15	1638.22	2146.66	1275.78	1280.99	1506.51	682.10	1133.05	948.17	807.56	410.68	600.47
930			10217.44	37039.21	10987.14	6098.27	7273.59	9711.60	8711.47	6341.37	8237.36	8060.82	7740.69	8900.15	8852.11	8070.39	6215.82	4163.18	3260.03	4515.25	2792.95	2544.64	3488.45	4765.75	4335.28	2862.30	715.10	2906.68	1466.90	3161.38	3085.60	2296.70	1410.23	1331.14	2076.73	2295.23	1570.49	1364.14	761.33	999.02	1436.69	1332.41	735.66	1037.03	1472.89	840.92	823.49	493.53	303.40
931			3664.95	4693.11	988.99	505.55	1644.71	1284.17	1642.61	923.85	1153.92	956.39	539.02	577.45	351.10	595.45	661.27	518.09	515.28	430.45	399.38	734.86	636.73	1348.91	1782.53	700.81	505.26	337.97	455.76	714.80	724.68	790.43	524.18	286.08	325.69	344.81	621.77	1273.48	1719.33	1457.46	343.43	690.88	903.01	405.71	248.67	447.22	398.32	524.41	515.01
932			29933.41	55521.42	41525.27	38608.52	65622.69	50122.65	23760.40	30422.10	23533.23	17028.41	19778.77	6874.45	14541.13	13797.58	21671.68	11144.71	15329.49	29893.62	23873.30	18883.76	14973.35	17451.54	8517.50	10147.39	10017.75	5675.58	8337.43	5446.01	7008.91	6152.04	5009.66	5181.64	3646.43	2726.39	1922.83	3626.82	4007.41	5393.48	5026.65	2252.21	3395.23	1662.98	1547.73	542.33	1142.82	1158.12	1015.64
933			7228.93	15139.53	4242.20	4315.07	4594.75	3281.19	6267.79	6226.10	3523.74	2398.19	3260.34	3626.74	1286.06	1217.94	2884.32	4189.25	3328.80	1060.21	2197.00	3171.75	3035.37	1505.43	1498.88	907.66	1251.69	1020.31	783.32	846.23	1829.12	992.48	550.97	510.67	505.30	584.57	632.60	531.65	449.85	445.38	336.51	298.06	329.30	220.60	335.64	220.85	219.75	381.44	242.75
934			2967.11	3479.81	2045.26	3051.24	2492.91	2029.54	2220.27	2529.53	1417.39	1871.20	1757.46	470.33	659.86	518.42	507.32	1755.68	1511.21	507.66	992.17	1168.10	1073.93	1310.37	2256.07	912.92	1288.84	1024.34	1192.68	947.64	690.71	1197.82	957.41	870.66	941.16	1058.90	858.29	1642.55	2878.30	1196.58	1072.81	1038.53	375.82	511.33	310.06	455.08	909.47	1069.87	1300.90
935			6653.04	13977.10	7273.69	5723.24	3593.12	2681.68	3513.11	1976.51	2580.42	1616.72	1438.27	2040.77	2341.71	1968.77	1380.00	2821.91	3288.66	1665.66	1661.34	1518.82	1933.30	1746.23	1286.30	2181.81	1932.59	1381.15	1912.19	2321.96	2107.00	3243.17	3047.61	2229.36	1538.32	2174.62	2915.87	2303.01	1669.91	3329.75	1948.96	849.54	837.92	1497.78	1471.96	1951.12	1288.05	1565.04	1662.70
936			24125.60	106790.73	43260.35	24338.98	20641.34	48988.82	29410.43	18339.09	25874.48	41110.43	17428.79	31590.43	21641.58	22090.85	39372.50	45331.84	28550.94	10524.43	10209.83	15600.55	14629.58	14412.76	20499.15	28100.76	16047.19	9410.03	9781.04	9948.87	9286.34	9640.55	9106.60	8751.36	6370.10	7009.38	7978.75	4136.73	4546.19	3842.53	7493.87	6938.44	4281.66	5330.25	6302.60	5919.65	3345.20	2867.53	2337.23
937			21733.79	36506.04	23958.14	20607.07	26691.42	31123.57	28704.71	33911.23	13468.05	9353.08	19353.27	20281.81	25233.10	22505.48	27365.70	16666.33	10820.99	12983.99	18488.93	15736.80	14927.77	11723.91	14741.09	24199.09	19491.78	19183.47	17175.05	9288.25	7049.34	13005.54	10043.94	7725.41	5945.19	8111.06	6826.41	4541.43	6232.91	7249.79	5548.72	4192.41	4246.16	1582.86	1631.55	1978.29	1910.47	1813.61	3442.37
938			17955.67	38965.85	33313.64	23398.02	17707.47	31159.46	23480.35	28283.93	20742.38	27116.08	15944.83	10855.26	20369.37	14307.97	37781.27	27071.44	25253.84	19383.23	11156.71	8165.55	5871.72	7236.45	4919.31	8123.91	9318.87	10600.03	9659.74	10996.52	19391.56	13470.78	6596.30	7362.29	9236.51	9904.91	4119.63	5113.44	6354.76	4367.65	4598.48	5313.25	4648.93	4266.18	3701.52	2876.86	3287.66	3555.73	4169.73
939			17637.03	55299.22	46988.89	27575.69	31903.27	15576.91	13679.61	19150.91	20993.26	21395.97	25654.33	29576.37	21672.20	26866.67	18718.26	31213.28	20791.12	9028.00	12116.80	9897.61	11697.68	11517.36	7027.64	12273.92	13496.44	10180.41	16074.36	11237.70	11053.25	17610.81	12070.20	6687.31	5184.77	3512.62	2062.42	4124.11	6556.99	3553.82	2131.54	3391.91	4646.13	3389.57	1513.03	2149.56	1839.49	4113.50	3275.47
940			14624.74	33080.99	40266.66	21820.70	22662.32	18238.46	19272.59	30771.41	34533.12	16254.15	16736.04	17328.64	15954.23	12287.95	10317.59	17639.30	14431.09	16547.17	10607.57	11159.38	7576.56	10901.64	7334.01	10803.59	5774.25	5559.24	10189.77	7279.05	4849.22	6273.06	14176.14	10769.05	10419.34	10740.59	6525.57	5291.01	5192.94	5544.02	6708.71	5891.80	3370.61	5690.51	6077.28	3243.79	2822.49	4272.52	1671.59
941			4701.93	27520.41	21880.65	19239.55	14639.57	13621.25	25555.77	16619.58	14850.70	9903.76	9289.78	9591.77	12848.45	13760.73	15845.14	14538.98	6948.88	9851.27	9032.40	9447.61	9876.60	7369.47	3376.35	8321.80	8945.54	9659.08	8832.28	7907.57	6019.39	5368.99	5515.49	3498.53	3785.78	3163.50	8205.80	10009.46	3165.86	2540.47	3189.91	1813.16	1578.63	1901.68	1362.94	1963.02	2058.19	2085.25	2697.92
942			3541.28	32332.25	1950.22	616.68	695.38	1303.18	1986.90	2202.31	2531.59	1683.06	2445.99	2560.29	4633.76	4657.62	4686.49	5895.69	6330.90	10408.53	5643.51	4037.82	7221.31	7983.33	6800.25	6265.56	6802.76	4369.27	5831.86	6984.37	6592.48	6406.18	6389.45	6326.35	7774.91	5333.86	4201.29	6691.65	6916.11	10319.86	6848.88	10192.22	16031.10	7380.47	6137.88	5701.67	2269.00	2891.79	2401.51
943			5004.47	11124.36	2505.00	1092.19	1215.14	1949.51	1432.65	1520.37	1767.16	3854.21	3398.80	2066.70	3363.91	3436.70	3947.81	2705.70	3573.68	4588.11	3422.93	2225.20	2897.34	3011.50	5079.06	4985.24	6511.65	5816.80	6528.06	3910.77	1170.42	2674.86	1781.44	1686.21	2541.80	3565.12	3916.73	2705.93	2736.82	2524.00	4515.95	5823.70	1071.24	1620.95	1581.10	3812.63	2565.24	1197.00	962.19
944			7703.00	17144.65	5626.77	6938.08	7500.68	2500.61	3715.61	4819.97	3579.41	2974.47	7685.16	9262.79	4334.28	4531.27	4655.14	4125.82	5046.94	5103.88	5261.03	4540.37	3833.08	4553.07	2997.65	4706.82	6891.96	2851.56	2347.00	3936.16	3099.74	1927.17	2242.84	4782.96	3861.96	1378.86	1587.61	2989.94	2653.40	1407.55	2657.55	3374.45	2165.05	3131.75	3560.78	2158.32	2270.66	3111.03	3516.53
945			10634.75	29079.53	17636.45	8432.60	7348.39	22813.54	25836.69	16259.38	8471.95	15599.26	25400.45	16645.64	18383.14	11877.52	5939.27	10923.45	9347.70	6051.97	4768.51	6810.95	5091.71	7377.29	13439.96	9358.81	4838.60	3428.92	5583.15	3483.57	3146.85	3488.51	5622.19	4783.21	4118.30	2566.43	3518.60	3126.20	3032.43	2777.08	3029.34	3321.44	3074.09	3169.81	2306.22	2562.49	1666.29	2551.41	2046.45
946			17234.03	49800.84	38652.75	32726.69	13334.55	17350.45	20753.20	6489.09	14054.76	9839.79	5634.67	9139.18	15763.77	12122.16	6748.92	6414.89	5524.21	12804.00	7162.79	3864.32	3934.90	6178.41	7650.40	10533.06	5817.36	9754.60	7385.89	3729.25	4792.82	3305.91	4021.38	4247.17	3286.27	2527.31	3594.92	3260.78	2394.98	2186.02	2373.70	1678.43	1388.02	1846.58	1959.09	1322.24	908.16	822.71	1167.48
947			8285.14	34149.30	25220.49	35013.70	39389.00	11724.48	21795.15	11668.95	9601.75	15967.91	11170.45	9819.35	11341.29	9255.90	4933.05	3709.39	6704.94	4606.06	5370.34	4962.90	3895.93	3606.94	5572.63	3495.59	2687.39	3627.07	3098.24	3791.92	3697.73	1526.13	1639.89	2693.35	2476.20	2052.96	1537.03	1447.16	1569.88	749.16	1087.59	645.45	770.59	687.24	759.51	822.59	969.48	700.86	629.38
948			5490.14	12101.10	5109.70	6256.11	4879.85	6457.26	5080.31	5143.87	8307.57	4890.86	3814.32	5095.57	4398.67	9275.11	8600.43	6085.32	3345.75	4872.66	5624.60	5703.10	6208.30	4101.37	9830.90	9635.39	4608.33	2839.27	3521.84	1724.81	3368.38	5754.90	8979.84	6927.20	5165.18	2096.10	3459.99	2843.43	4645.95	5506.53	3664.87	2760.34	2668.99	3492.67	2677.15	3190.97	2693.05	4699.70	3206.41
949			4112.02	7306.30	1863.98	1492.15	1259.98	909.67	594.43	805.47	1763.70	2011.22	1106.03	1102.68	1820.00	2065.28	2234.89	2062.91	2106.21	2781.32	3001.13	3177.08	2111.17	1434.44	1746.86	2573.19	2447.83	1151.23	2713.30	3572.86	4894.11	3568.98	2600.09	1394.19	2394.68	4103.48	3170.37	1612.16	2143.89	2840.49	2838.39	1653.40	2652.80	2760.52	1899.69	1726.93	1617.53	1555.40	1970.77
950			5189.45	7959.87	1505.09	2556.22	3238.15	2797.54	1946.99	1509.35	2261.52	3469.46	2571.30	1944.52	4649.19	2365.97	1984.03	1780.85	2619.96	2054.13	1996.58	2649.73	2551.25	2684.23	3686.04	4055.20	1975.88	1616.98	2249.62	4641.18	3770.42	3644.53	4394.13	2635.19	3355.40	4251.13	3739.06	2405.63	1107.25	2603.08	3270.02	2532.02	2741.12	1517.87	853.66	1221.39	1563.19	1913.83	1281.40
951			7194.19	12654.86	5340.15	6424.36	3590.65	4901.24	4210.30	3058.97	4483.07	2674.04	878.33	2491.89	2704.50	1654.06	836.80	1537.00	3076.43	2312.66	568.12	1487.15	1892.21	1012.15	1559.25	798.38	793.68	1159.99	927.91	838.49	451.16	399.41	1269.07	1511.78	1239.74	1136.52	2009.17	1629.63	1258.67	1834.20	1634.72	1379.95	893.33	1860.09	2322.58	1162.58	816.13	1359.51	2025.50
952			7908.85	23591.96	14833.79	9874.11	4111.24	1581.46	3979.27	5810.61	8112.89	2452.59	2548.36	2714.26	2352.29	2892.66	1744.60	1481.59	3015.19	1194.25	1494.87	2030.07	1967.11	1601.86	2480.57	1428.11	1190.06	1018.68	741.85	782.79	584.44	691.62	1070.80	1880.28	1849.67	1382.39	719.93	938.38	477.26	622.41	744.42	622.03	883.39	1035.58	795.00	661.05	2114.29	3984.76	1955.40
953			3958.30	8570.94	962.01	676.35	2598.85	2761.72	2272.07	2150.03	1581.35	1241.89	1260.49	1518.21	1375.83	737.28	929.78	858.54	614.58	1012.55	1075.46	1533.89	525.22	723.16	781.11	570.01	926.49	857.58	869.81	1219.51	974.36	672.24	643.52	1272.87	1094.41	654.96	573.55	480.41	506.34	1508.17	1794.72	1371.33	2057.50	1654.28	1230.34	732.02	751.59	1633.92	1735.04
954			4861.76	15753.85	13372.86	13192.00	14414.63	9320.80	8300.94	9384.72	9480.95	14515.12	15645.09	10345.11	6262.14	6391.36	9041.84	10258.51	8296.08	5541.68	5660.81	3549.79	2709.66	4119.64	6405.17	3505.20	4490.29	4824.78	3077.74	4504.71	1546.41	2833.50	2687.03	1520.11	1407.92	1254.25	1558.17	1056.43	2015.35	1136.93	836.99	796.51	835.91	1285.32	1058.02	931.77	706.33	600.34	925.24
955			13121.72	53071.30	25834.13	26318.23	32936.37	60557.34	92689.06	30025.05	23728.87	16297.68	19139.75	22918.07	14806.06	18824.45	26398.62	30794.10	16038.36	12357.95	12117.31	11193.85	13843.65	13007.17	14702.55	14985.54	14331.29	12592.91	14582.52	9399.83	17393.74	20563.69	8533.07	6245.11	8950.91	13453.52	11671.00	10835.59	10582.76	5536.51	4716.16	7707.03	6804.86	5142.86	6913.92	5483.87	18677.35	15506.31	7929.82
956			6927.14	53711.77	43119.60	18239.07	16948.59	21451.50	15572.60	11577.82	8800.52	7767.81	4933.53	8591.70	22759.40	15380.31	8420.45	6938.42	3646.55	6065.14	7412.67	11785.78	5964.69	5218.21	8527.11	8291.12	5746.20	8194.83	8037.43	4244.78	4299.30	4773.81	5107.38	2642.49	2044.81	2415.71	3227.75	2576.17	1525.50	862.07	1685.99	5030.00	5476.56	2122.57	2412.29	1545.81	1516.08	1393.24	919.38
957			6240.51	15010.44	6335.61	7688.23	4534.70	5422.58	6765.35	8304.55	4619.26	3731.09	4239.47	4801.45	2648.19	3131.41	2763.45	3154.14	2536.84	3252.83	2309.20	5772.01	4675.93	4092.31	3111.97	3425.40	3371.73	4134.09	3342.73	2012.29	3274.51	3810.40	3675.40	2053.57	2115.38	2697.43	2305.48	1803.59	2330.11	1865.40	1227.54	1446.74	1359.56	1639.76	2035.33	1198.63	1477.17	879.81	631.72
958			3894.18	44837.27	5169.10	6811.99	4062.56	2569.81	1025.64	1469.69	4949.23	3101.78	2487.74	1557.81	3679.94	4661.02	3222.59	2866.19	2331.53	2420.55	3182.48	3122.22	3218.19	3460.74	2133.21	3415.36	5027.46	2931.63	3527.79	4050.58	3969.36	2435.22	2377.92	2122.05	3094.48	4568.66	3762.71	5519.47	3381.99	4370.66	3842.53	6160.34	8404.58	5051.92	4598.05	5895.28	5626.05	5308.95	5649.72
959			3690.94	23333.16	5379.67	952.36	1471.36	1132.66	3633.09	3139.04	2758.03	4233.18	3417.76	4458.90	3919.68	2765.04	2128.87	4216.48	4443.94	2919.41	2835.96	6229.74	3439.31	2857.11	3448.86	4725.42	9889.08	6682.70	6686.34	5074.97	3390.19	4148.78	6381.26	5756.04	5187.24	4426.71	3712.11	4390.10	4008.17	2674.57	7240.13	4675.28	4051.20	2613.20	4005.36	3968.95	4367.71	7881.26	6916.61
960			4620.63	21638.23	6589.75	6342.78	4560.18	2810.62	3347.54	2779.58	1230.49	1840.63	1436.50	1419.76	3624.00	3641.77	4087.29	6115.25	5417.39	1522.82	3680.27	3514.58	2584.13	2605.67	2222.81	3584.15	4612.94	3854.18	2143.41	2495.14	4496.58	3222.09	4221.43	2341.47	5607.90	6560.14	2898.08	5007.59	8379.45	2378.78	2449.02	4763.76	5003.08	3660.22	2392.49	4878.03	3933.10	2540.95	4348.88
961			12442.70	30271.83	9702.96	13288.86	18562.80	6914.84	10349.90	7092.17	5217.96	7189.72	8947.77	11307.69	10187.94	11618.08	12506.12	9373.53	4167.83	7958.00	3889.33	2876.85	4574.26	4730.81	9692.05	5706.35	4184.41	4569.20	4738.43	2088.50	4215.80	3680.04	3349.68	1551.13	1518.05	1917.19	3881.32	2576.79	2313.28	1605.34	2699.05	2929.83	2380.38	1419.35	1073.80	2806.46	667.22	1050.49	1789.73
962			32517.87	57041.06	49815.06	26193.40	25202.42	25093.57	22171.18	18877.57	13173.06	10852.78	17175.14	18177.55	10630.87	12089.02	20737.95	16196.41	17107.80	10479.05	10269.96	11306.60	8840.56	8623.15	3908.71	6337.78	10614.69	7568.64	4774.30	5044.49	6083.55	4652.69	4857.97	2463.78	1658.64	3801.76	5071.16	5219.61	6571.62	2330.99	4127.71	5986.53	4050.25	3836.49	2675.58	5975.45	8052.60	2383.79	3181.34
963			51587.57	141353.87	77105.96	89597.79	85900.80	37304.94	78596.07	73727.17	48201.55	34776.06	44068.56	78931.48	66154.14	46544.44	93386.54	44014.41	38167.33	51590.74	32993.59	12793.74	23402.04	38304.85	29865.36	37299.57	39810.48	22899.41	17887.38	17812.16	25643.75	25038.75	21277.80	19582.99	28045.44	18524.29	12549.59	12156.97	19361.58	19657.59	15858.00	6124.04	9636.63	18495.08	12947.20	10154.12	6674.63	6755.08	12139.78
964			25682.76	78277.49	105348.60	84195.28	111955.50	48269.48	69709.49	72251.69	95847.08	51629.35	79988.38	106185.53	97381.35	74689.74	56019.26	73473.43	97073.89	115008.64	96752.56	27619.96	36733.59	36085.48	35390.34	19924.17	16148.04	36568.37	40548.90	38850.43	20759.80	21155.53	23243.64	16663.41	13420.32	19043.05	19690.33	19146.41	18489.34	16362.75	9888.70	11859.94	17276.30	21262.66	14008.06	13106.18	10269.24	9166.21	3936.31
965			89619.50	244901.07	97665.39	103650.10	82802.63	53662.79	33039.25	43655.27	42857.75	52180.05	42720.77	53069.18	74051.84	74684.54	65624.57	33578.05	34203.25	32595.62	57136.64	63549.69	27128.52	41783.43	57601.99	32379.94	17868.64	34585.05	31667.17	26728.43	15112.81	39540.74	37035.22	19387.96	15999.00	13417.13	10901.20	16276.21	26620.42	23442.81	11205.88	13336.10	21371.48	18779.29	10710.92	2826.90	6909.63	10323.74	7856.69
966			10870.86	69045.42	35880.92	25764.89	21649.58	29917.98	28255.75	11154.58	38204.91	30504.25	23225.83	27203.34	24121.88	32063.25	25323.68	15794.31	17587.83	15951.37	15738.15	8375.18	8346.21	14354.92	14498.89	8524.03	8936.30	7173.11	6314.96	6140.61	8246.32	6578.68	8965.83	11173.94	9164.43	6236.83	2637.13	4521.83	5457.08	4114.68	1666.17	2740.27	4650.50	2289.12	2644.36	2919.35	4807.26	3404.11	2156.60
967			10405.79	17361.12	16821.53	5915.42	12332.67	20185.06	13686.23	5974.93	4807.10	8124.90	8257.79	12719.14	9083.13	3699.39	5384.07	12341.92	12601.25	9674.61	4662.05	3687.57	3405.29	6791.42	9769.03	9219.20	5943.08	4842.86	4245.96	3040.74	4109.50	3775.56	2477.25	3807.11	2626.24	2739.09	2843.73	5830.56	3252.44	1162.92	1957.59	1949.18	1729.45	2909.86	1726.91	2425.29	3641.10	3204.01	1931.45
968			15514.37	47388.66	36199.01	10491.11	14480.14	14182.35	7647.09	8456.50	8842.38	7504.92	18498.88	14708.07	12890.11	5873.14	8345.10	5990.25	5280.49	6714.57	6650.37	5374.75	6290.20	8127.01	6384.93	4267.25	4109.17	4741.99	5001.10	5276.19	7416.11	8050.58	5261.73	3467.88	5001.32	4543.95	2273.97	3535.40	5260.01	6612.54	4398.59	4526.21	4096.94	1616.01	5193.78	4555.64	4746.81	3314.15	1779.78
969			4773.08	14836.51	3936.32	3163.58	3756.98	5195.69	7718.01	6447.46	3707.50	3655.54	1968.33	3552.54	4718.64	3332.49	8778.30	11752.03	6381.73	5337.17	3911.87	8946.80	6624.16	4716.30	5629.78	4935.24	3851.45	4241.08	2168.78	1482.74	4579.07	4832.32	3418.47	3213.68	2844.99	4038.88	2759.71	2530.13	4897.11	4346.88	3939.75	3235.02	5106.53	3929.53	4387.08	4836.01	7392.19	4780.16	4305.65
970			59485.92	353622.71	70931.97	52869.30	59767.59	79253.46	83769.40	34343.28	52877.76	30732.56	69428.74	82296.00	51560.31	101070.47	68104.60	43404.66	63563.88	24151.05	38578.74	49601.02	63344.48	35134.41	26717.01	20682.66	24013.26	28466.24	33224.05	9965.73	39007.86	44692.56	41908.60	23435.57	13049.37	24000.90	17370.90	22537.46	21612.15	25400.71	24143.12	27515.16	35567.19	22795.18	18056.71	15346.48	8443.27	8452.61	12987.52
971			14292.21	38168.35	31253.41	48953.73	24571.10	20937.59	22909.99	30530.96	17853.79	23291.99	18438.52	12386.85	15880.00	10909.95	17764.36	16094.06	17512.29	11819.04	15570.32	14845.80	16408.31	17919.81	18455.59	27879.52	29484.73	18355.05	12703.55	14894.35	14986.73	9688.20	14402.53	9303.49	14861.38	22777.00	16950.02	15714.50	15108.47	17760.35	11213.48	4251.40	9001.62	6440.41	6639.79	3802.17	3951.42	7143.14	8272.77
972			3112.01	3176.92	1893.79	1937.32	1177.78	496.30	580.64	437.22	692.12	597.04	648.29	1289.51	1634.94	818.31	656.43	650.54	2472.37	2657.84	1505.73	1179.57	1268.86	1420.44	1955.46	1768.75	1355.21	944.60	2436.76	1652.06	1073.10	1546.83	4010.74	2064.06	1296.19	763.59	1173.82	929.83	1115.92	735.81	791.02	784.31	1205.38	1626.34	1514.75	3766.35	8100.53	4573.40	3209.05
973			7495.22	103608.94	64416.41	68213.67	59454.58	33260.06	59084.67	58264.59	40886.31	35276.18	31253.53	29172.93	19957.06	12001.32	12930.63	14559.18	23745.08	17827.37	29678.99	24266.30	25803.53	20710.82	13830.01	19290.40	37452.76	37151.52	35307.94	14016.45	11955.61	19118.74	8053.84	11219.77	15738.29	12392.90	8432.39	6975.39	9230.66	6952.27	8114.92	13707.52	10928.06	8948.15	10654.81	6556.20	8259.29	13567.66	5089.88
974			20043.71	46899.28	24761.09	12861.49	13319.09	9720.04	19492.94	20319.59	11495.98	16042.68	11452.85	18865.42	15744.72	23614.84	27218.17	12629.94	5532.49	10905.42	6113.65	17452.21	14052.35	13597.52	10688.57	3611.43	3205.17	5258.13	12670.46	15236.76	13900.82	11878.44	7795.55	9867.86	13449.70	8343.71	9046.19	9237.87	4359.44	1650.78	2104.11	2635.70	3669.14	4969.19	7110.85	5189.84	2978.32	2890.31	2547.88
975			54582.92	165801.26	65245.28	53038.31	30181.44	23907.41	28106.03	41897.81	14573.15	24906.39	66000.68	56568.32	30665.83	17839.56	26958.86	35752.02	37589.92	31802.25	34239.47	42151.07	28081.48	39382.30	36750.03	25723.28	38789.84	39587.03	36441.30	32378.24	33533.83	30598.46	22184.60	31828.63	29108.02	21877.22	9111.86	8966.45	9589.28	15038.57	8451.22	6745.07	8709.04	10016.90	6654.26	13142.42	19282.41	11868.60	11848.65
976			2348.29	21711.44	6621.24	6961.10	6199.35	4862.35	4346.27	4853.11	3617.89	4658.72	5269.36	6654.55	9680.47	12120.95	8903.40	6576.03	10725.92	7541.31	8033.45	5315.57	5141.25	4860.22	5755.28	3698.02	7941.98	13929.04	9439.60	15067.93	13502.89	18289.70	11596.69	6728.72	11745.62	8801.19	12206.36	12854.32	12035.79	12732.43	10884.88	12551.45	8009.18	10183.71	9940.94	14873.90	18649.12	12683.61	7276.79
977			3815.47	28550.84	3054.63	1836.79	2463.17	2015.62	4995.73	5512.46	816.07	1912.35	1694.03	2576.38	2835.64	2932.73	4530.29	3651.68	1659.86	2333.38	4042.19	4115.34	8432.57	9165.44	4455.90	3845.64	2436.75	3727.67	5460.77	3572.42	3941.62	2785.83	3518.53	4727.59	3495.29	2474.75	4367.01	6228.99	4838.81	7270.14	7616.64	4535.24	3481.40	3444.82	3798.48	5467.13	3923.48	6211.82	6461.54
978			5124.11	23535.02	3196.95	1034.61	3735.43	4226.52	855.13	2732.10	5609.90	4590.70	5887.48	2335.66	3454.75	5078.85	7058.84	7194.04	8132.58	7634.81	4861.68	4937.87	6126.21	5524.06	4850.75	4274.95	3927.82	8860.39	13725.74	9249.92	10885.39	12088.42	5842.79	5815.22	5869.78	4937.06	8841.73	7303.43	9232.82	11049.51	8071.74	3283.70	6937.53	5401.20	5651.35	11129.24	10987.74	10623.49	6329.01
979			11183.20	32264.15	26691.61	20284.30	8822.85	8608.63	18959.05	12021.96	10671.07	4826.47	8108.48	12395.48	6480.58	5248.40	6551.56	5029.05	10619.81	7893.28	9295.74	3633.24	4296.93	6616.75	7702.16	3353.79	4567.69	4759.88	4334.90	3923.18	6406.34	4550.25	3603.07	4258.41	2785.98	2415.08	3181.51	3100.08	3468.22	3088.06	1796.36	1237.97	1654.90	5070.51	4258.34	1047.15	3522.94	2647.22	2171.30
980			24618.46	48038.55	19342.24	34828.23	37682.54	43859.01	49091.40	24649.23	28693.07	35644.65	34014.60	24458.17	14606.36	21896.35	27415.78	18325.94	21648.43	23721.40	26684.64	21204.30	21136.05	12355.77	11895.15	11668.58	6503.70	3391.31	5103.26	1472.91	13314.26	5283.63	3267.87	5588.55	8098.46	4760.94	4095.23	1345.34	4893.14	10009.65	8064.72	9909.84	4126.68	2625.39	5161.52	3683.92	4395.08	4247.35	2471.28
981			44677.19	107838.50	135498.87	100303.62	84095.21	89227.67	55917.75	19207.42	38056.94	61430.10	50981.74	30621.54	15668.43	27577.18	21776.66	25029.12	21561.05	23168.31	37494.29	40308.82	39995.13	32809.34	18890.80	18272.35	29155.54	19350.27	16607.89	22888.72	21968.11	15024.74	16433.00	17736.28	9415.90	11871.93	11280.72	8746.61	14727.05	18093.25	20267.23	8527.54	6752.54	4893.11	6438.46	9849.00	6505.58	6146.33	11196.40
982			4100.82	15695.78	2093.04	746.49	296.18	773.78	1029.62	903.27	1777.59	2013.18	2229.41	2714.11	1719.59	2336.48	3764.85	3734.08	2930.44	1462.77	2381.86	2910.33	3344.50	3078.69	3784.95	5014.53	3872.44	1699.19	5181.23	2985.24	4955.08	11557.06	10406.49	5731.77	5046.42	4680.63	2759.05	5407.19	3942.39	4261.81	4359.45	2549.75	3499.12	7540.70	10865.84	10398.83	7582.06	6316.48	5950.89
983			2810.54	7302.18	5068.11	7592.01	11302.21	9925.19	7110.07	5578.75	4860.09	9740.53	6716.14	3141.64	5200.40	5038.19	3224.43	4274.91	5722.78	3846.94	2953.65	2388.06	6306.78	5883.39	4270.16	3859.78	4478.21	3419.52	3704.73	6154.56	3648.86	2817.88	1867.90	1282.90	1899.47	2246.84	2043.57	2181.85	3299.23	1662.42	2687.68	1582.17	1167.98	1823.96	1370.50	2452.51	2523.81	1957.05	2155.99
984			7029.98	32915.65	15723.14	20021.66	13290.63	13428.35	16179.05	7965.80	5881.55	7631.24	11309.33	6865.74	10677.92	11893.80	8864.32	7184.60	7089.73	9793.54	8335.67	5415.62	5510.16	4226.56	1931.47	2634.42	6221.92	4244.41	5102.22	5508.84	3222.45	1440.54	2171.96	2534.31	3252.88	2096.29	3106.26	4189.94	2483.04	2233.02	3355.44	3568.53	1795.21	2249.13	1538.30	2734.83	2972.73	2051.26	1392.61
985			28070.47	99375.33	90840.18	79321.89	67918.75	67296.62	54088.17	82125.88	84384.53	23219.04	23811.23	37381.75	47259.49	67479.89	59951.62	71691.55	59793.40	43120.71	44669.83	44031.09	40630.08	24369.46	19961.36	14152.26	28704.40	22592.32	11883.22	13010.63	19507.69	15175.94	10372.96	15050.71	21493.55	19256.18	19843.65	6203.10	12055.55	15711.76	7233.29	13115.30	14007.72	6609.56	10552.21	11560.60	8884.37	7715.34	10619.27
986			67944.63	96503.28	78760.22	92413.75	62569.62	110474.05	107166.90	64602.57	98722.31	118415.10	58706.47	31832.18	28240.69	45303.72	28910.20	28495.43	37256.37	30219.55	39881.51	25548.14	16821.59	19599.00	27687.75	18924.12	15115.64	28587.69	20540.24	10286.61	13982.50	19410.40	20614.37	12280.28	11798.09	12186.09	11192.31	14508.33	8607.06	8146.26	16473.80	12289.02	9690.62	6904.55	7784.46	10918.18	6593.05	7224.67	8275.80
987			13268.40	22007.85	5054.19	6845.87	6291.89	3331.60	4554.64	7573.63	9168.82	13353.85	8690.67	6272.29	5309.25	6116.67	7920.39	4284.32	3919.92	5511.28	6621.89	4669.04	4501.81	4787.16	6305.20	4188.27	3109.38	4167.96	1867.54	2939.72	3561.49	3630.99	2892.77	1832.16	1643.39	2701.11	2705.04	2831.14	2162.98	2966.75	3049.89	2247.83	1988.86	3651.23	3277.10	2860.56	2343.43	2355.13	2079.30
988			5400.31	41249.75	28077.06	24541.14	19842.75	15430.70	18983.51	20800.69	20098.70	22714.13	13972.79	17076.56	18958.77	5333.91	7170.62	5840.43	3985.48	4132.73	8668.53	11005.97	9430.69	5361.21	5998.51	4906.25	6496.11	3047.64	2832.58	3837.73	5270.92	4342.31	3507.70	3524.21	3063.66	3629.72	4142.79	2583.58	2092.90	2246.19	2545.31	2110.06	3256.78	2646.83	1524.68	2327.52	2127.92	1345.78	2924.05
989			3998.04	10474.96	3738.15	3531.81	3704.64	2162.97	2096.52	2428.99	2458.66	3183.82	3194.49	1893.99	2869.93	2387.18	1776.44	1069.63	1427.16	1988.22	1666.25	1183.01	1732.60	2119.21	2106.24	1687.48	1150.79	639.09	717.77	3216.79	3753.87	1081.14	1357.66	1189.48	2174.46	1789.12	1217.21	1711.88	1597.84	1177.41	1183.70	1659.68	993.03	3791.24	4936.69	1017.26	1043.56	950.42	1532.97
990			17406.27	38337.19	31643.67	40457.87	25056.90	21321.81	18737.25	8457.26	9404.83	8959.24	9635.09	15366.03	7991.56	3925.69	6024.96	5282.89	8970.80	13238.44	13923.83	15645.70	6479.86	3984.95	2173.47	4500.63	1855.17	2935.55	3295.35	1391.34	5855.06	5237.62	3735.37	2101.99	2075.60	1942.62	2768.21	2378.59	2556.96	1308.95	2089.80	1373.58	787.51	1164.37	809.17	682.74	579.98	839.00	1084.16
991			11654.03	30063.64	13134.38	11242.81	8726.91	17149.50	24317.80	24085.16	7726.22	10503.16	8350.05	12138.48	12860.91	15923.30	13102.97	5989.91	13463.88	8632.30	6694.80	10229.40	11082.42	6032.07	4712.24	7041.87	8671.78	6938.76	5908.51	6234.76	3105.85	4281.83	6120.91	6299.44	4515.57	3280.16	4808.37	4290.75	5822.26	5254.20	7007.34	5082.86	5035.98	6510.80	4196.41	2545.80	2666.99	2681.17	2408.24
992			9235.88	27401.76	24466.38	26009.49	32255.88	27755.50	29157.17	16452.39	13006.49	11184.66	6906.31	12534.77	13253.21	10277.49	7192.65	11751.23	11532.99	15533.25	11146.74	11962.74	10583.87	8131.34	12233.57	11485.26	6180.29	7040.92	5118.09	4364.64	5609.95	5308.59	6237.95	4625.05	4782.04	6072.76	4784.49	2313.00	2109.37	3166.33	2947.14	1418.43	3748.86	6879.54	4083.63	2438.14	2019.21	1883.41	1499.24
993			4210.63	20171.59	14242.47	8240.42	5585.62	1907.85	4066.79	3307.51	3684.58	3730.63	7119.79	8211.58	6381.31	5965.57	2484.75	4455.29	4172.49	1957.41	2403.51	836.62	3089.03	4856.45	5297.62	5602.33	5162.29	3552.61	1670.91	2221.88	2436.73	1509.37	2435.37	3212.03	3113.77	2405.13	2513.30	2228.35	2136.13	1413.15	1358.47	1476.26	1617.40	1681.08	1300.60	860.17	650.28	1030.08	984.62
994			4441.34	8330.93	2862.60	2125.18	940.31	880.04	1978.59	2173.08	1077.04	638.98	2849.25	2617.68	596.55	810.23	1181.43	737.55	914.55	1793.68	1573.82	1395.29	1425.28	1440.13	2490.04	2974.14	2845.84	3523.42	3022.52	2718.91	790.19	1920.37	2112.90	4032.38	4821.39	1968.53	3936.73	3160.56	1768.26	1544.60	2663.07	1723.45	1756.12	1341.11	2157.38	1332.37	1286.10	1335.19	2509.15
995			1982.58	12450.75	14837.48	11312.57	4585.90	6041.44	4899.11	5335.45	10331.44	13346.87	7576.60	5421.25	8242.14	6134.74	5589.16	8605.93	5487.14	3914.02	7402.08	7168.92	3621.69	4041.94	5300.23	4953.12	5630.43	4639.24	4896.78	4253.49	4354.17	4602.34	3271.94	5089.70	6623.99	6905.62	2666.68	1890.31	4026.29	2680.92	2623.17	5000.91	6244.00	6299.72	5719.22	2688.16	1764.23	2869.69	2902.72
996			5645.47	17510.95	11423.26	3479.63	4434.40	7323.82	4604.33	5235.67	5188.78	4791.87	5652.81	3662.28	8121.42	8008.92	5410.58	2537.02	5302.98	6939.85	8641.46	7396.69	6016.28	8466.81	6141.87	3949.93	5633.71	8803.91	6644.24	2415.73	5406.40	4325.06	6505.61	4182.67	5769.15	7606.23	7936.39	4315.03	3452.36	3475.60	4551.60	7949.98	6134.50	4783.83	2657.26	4908.00	4254.32	3495.07	3722.29
997			5730.96	5564.16	1591.14	1111.93	1080.10	1662.84	2126.16	2973.71	2480.98	827.22	1162.94	975.33	832.59	640.30	685.50	1297.25	1806.80	1322.34	622.56	831.46	925.44	859.15	981.23	469.34	903.14	808.45	1338.34	1459.69	931.68	1031.19	1101.63	1148.21	748.23	958.04	749.50	776.78	1121.19	639.38	307.61	795.15	280.38	330.84	425.39	431.93	457.85	238.53	539.59
998			3110.97	16147.94	5335.65	2477.25	2118.56	2090.25	3358.29	3444.32	5863.73	4311.44	1533.75	2510.43	2310.08	1893.36	2428.50	2497.85	2431.72	4202.25	2410.32	2501.48	2745.48	2760.98	2598.45	2931.85	2856.70	2833.97	1188.40	1233.39	1629.38	1691.80	863.97	1328.03	1344.27	2492.06	3723.09	2754.14	2840.64	1950.02	1396.69	1197.53	1154.60	1108.28	1789.55	1370.56	1862.27	1155.27	683.36
999			14599.60	74043.52	51022.80	22482.25	16787.11	13919.75	16224.02	15395.21	17788.11	12223.26	18701.24	12348.09	11169.98	12733.27	11896.81	5304.12	9154.98	14723.73	17351.40	8647.42	5421.03	8160.94	5860.80	8294.45	10561.53	10990.05	3300.89	8278.14	8667.90	4248.24	4648.14	5581.15	9641.28	7246.86	5878.13	5469.96	6114.30	4162.17	2340.62	1665.98	3054.53	3205.28	2139.79	1620.50	830.33	1790.52	1246.44
1000			42478.24	76360.75	41199.80	31588.39	20017.42	15305.90	17594.54	20940.52	20225.87	27145.20	28059.85	25520.36	28080.40	32108.75	14657.14	11405.12	13865.86	9932.68	10619.57	14538.62	12764.96	12482.54	11125.52	13156.91	9205.31	7372.47	8340.99	7049.49	7236.40	7818.47	4937.28	6377.56	10373.53	14443.92	7768.50	4634.60	5759.34	6717.95	2747.13	5484.37	8671.25	8061.53	4112.00	5929.36	8385.29	8529.28	5612.08
1001			3167.04	5232.32	5698.21	5591.94	5262.04	6962.75	6380.31	2726.57	2200.91	2879.82	1885.93	1144.34	2013.51	3308.23	2557.87	1787.95	2295.90	1761.01	704.98	1029.71	1150.49	1310.76	2460.38	1453.64	2054.50	1780.06	2684.49	2731.47	1859.10	1671.83	1300.48	827.34	1979.02	3546.38	4505.22	2506.08	1266.29	1104.07	1269.95	1682.78	1964.16	1020.09	1598.16	1331.49	1367.47	1665.62	1189.11
1002			6852.90	15605.27	4653.34	9662.06	11117.28	8558.85	2188.53	3173.16	3847.41	8398.85	6382.58	5091.25	2969.24	2727.14	4261.21	3685.22	1080.66	3474.18	3456.99	3909.58	2699.29	1604.67	1123.63	1253.29	1722.72	1133.94	1681.44	1329.26	1010.21	1143.53	995.51	1199.21	1561.37	1201.16	1076.42	1265.41	987.49	431.55	1071.74	877.05	824.77	680.98	423.39	212.22	231.55	264.58	645.20
1003			5326.45	24424.95	10644.45	5321.22	5394.55	7344.21	8074.10	8406.79	9629.96	4138.67	4848.35	4320.01	8035.08	2899.67	4234.09	6365.82	6429.12	3295.72	5425.69	6787.52	4863.31	4620.35	1495.88	5596.41	5169.96	3230.69	7797.88	5663.22	4794.11	6750.48	3941.64	4615.56	4463.80	2537.89	5413.53	4779.17	5584.64	4048.17	5092.39	6425.05	5438.72	3915.29	4322.99	3967.14	3293.07	3922.46	5485.07
1004			8707.84	39391.84	20282.09	14823.48	14390.05	19616.83	15386.07	11287.48	16089.61	20022.69	11959.00	7479.25	7011.99	8221.87	9488.30	6706.03	7781.83	7237.01	7001.18	8723.10	7911.04	4915.31	9288.48	7638.44	7927.38	9023.29	10684.12	15127.04	7159.49	6057.85	4580.06	6320.63	3147.91	2868.61	6660.48	9529.39	5322.40	6520.01	3985.36	4766.59	3336.49	3608.67	4194.65	3676.61	2670.28	3246.84	2073.84
1005			12395.02	25542.80	18294.61	13404.20	11196.92	10072.79	15941.15	21236.35	11973.35	7117.46	5648.04	5183.55	10898.68	6099.60	5507.98	4446.83	4407.81	6603.27	7419.80	8415.73	6986.78	3133.92	6735.27	9000.18	6778.24	3053.71	2521.03	4012.35	6243.05	4860.42	4761.09	4468.18	7563.24	4262.36	4405.67	4648.96	4447.81	3439.39	2854.16	2779.80	4104.35	2941.90	2403.73	3933.71	1429.73	3215.42	3237.97
1006			6385.96	21119.17	13983.78	8219.66	7474.00	5690.97	5311.95	6007.35	7255.16	5085.29	4248.83	6229.32	4737.66	5815.51	7034.02	5595.74	5631.45	4418.57	5360.38	6519.56	5325.30	8204.88	6155.59	5630.02	2276.74	2178.43	6626.82	6377.69	7057.05	6454.04	5170.31	7091.77	5625.55	4073.66	8208.87	5130.41	5415.34	4470.44	2909.79	2006.12	5192.95	6507.63	4273.02	2215.54	2668.86	4714.06	4318.97
1007			7010.91	17880.75	5601.39	6115.16	4569.39	3853.19	2275.99	1070.41	4453.60	3202.77	2836.99	2202.94	809.34	1023.13	1005.22	693.20	1073.19	1031.20	1282.36	661.16	983.28	2182.92	1067.94	520.84	285.23	664.37	1022.82	719.85	571.65	351.84	338.30	533.48	439.20	344.73	440.62	656.59	913.45	510.20	313.38	341.84	244.51	278.67	199.75	216.63	542.57	460.30	449.56
1008			4044.01	2366.54	1335.07	449.84	566.01	1064.32	565.29	381.76	194.30	77.67	71.59	161.16	233.43	224.08	254.51	181.87	315.93	121.38	265.37	382.46	404.61	344.00	509.80	397.99	371.75	327.63	429.62	446.33	254.98	473.07	331.59	288.30	370.48	356.72	208.25	237.26	177.34	324.82	455.51	267.06	258.29	385.55	156.17	147.84	126.39	230.52	348.34
1009			5130.79	12131.56	15878.89	13401.22	5080.01	5684.79	5441.29	3499.09	4837.74	2057.35	1999.59	3639.18	4282.45	3292.45	4600.13	6491.03	2598.25	2484.91	4211.06	2998.23	2682.43	2600.62	1311.72	1680.41	1550.38	1731.02	2160.21	1911.25	2015.01	2180.60	2225.30	1972.71	2278.44	2635.13	1429.26	1244.29	1240.75	1790.74	1286.93	799.03	1089.82	1002.14	979.06	762.11	611.65	634.34	909.66
1010			4037.65	10977.65	3061.37	2558.16	4493.31	2181.48	1887.40	1202.88	3223.52	1910.13	1766.92	1852.21	1440.82	852.45	705.48	1068.12	1327.67	848.87	606.71	846.82	1378.92	2102.05	630.74	712.08	691.06	535.75	603.66	938.78	691.90	742.37	638.16	593.39	652.50	638.45	471.70	688.08	665.00	282.21	469.37	714.29	694.87	571.90	577.26	1016.41	800.46	595.79	600.92
1011			4166.71	9981.69	3127.21	921.01	1458.21	2612.69	2653.79	1145.94	1166.14	1394.54	2151.93	1611.19	1475.85	1713.05	1293.59	1382.07	902.08	702.59	734.78	719.61	550.55	231.78	549.58	834.42	589.14	446.90	521.67	449.08	353.29	530.57	687.80	768.73	483.87	554.13	594.73	553.61	424.79	744.78	419.62	375.36	304.48	364.37	668.57	683.08	650.86	845.83	754.45
1012			5656.23	20467.86	11833.64	5086.24	3154.78	6205.99	3179.63	3202.98	3819.07	3367.02	2097.96	1033.37	1528.79	2005.70	1117.79	1294.64	1424.03	753.87	1558.61	1812.86	1914.46	2522.55	1589.26	1341.70	2304.24	1300.83	1498.23	2168.12	1615.18	938.07	1269.68	675.61	873.40	1244.39	565.84	357.71	758.51	342.91	504.26	551.11	900.89	1178.78	537.71	697.40	599.26	521.39	410.91
1013			2826.54	4644.42	1204.60	310.42	447.85	682.53	783.91	1044.34	1136.35	798.72	700.98	617.55	482.98	847.74	875.15	789.63	885.35	775.73	566.85	1079.13	1061.59	729.21	1047.95	426.45	670.21	1238.60	855.58	1181.53	1732.81	1346.77	782.15	694.34	677.46	1199.17	941.93	541.51	845.57	792.98	1165.55	1332.25	412.12	721.95	1033.71	643.22	639.37	1110.44	1198.13
1014			3765.04	7187.74	700.71	217.38	101.59	81.88	116.47	156.55	207.51	290.81	385.34	385.32	168.32	359.98	392.79	248.58	254.30	543.61	326.70	538.99	667.28	916.64	1270.54	828.18	1043.86	608.34	544.30	901.24	1132.97	628.41	847.27	873.22	810.38	1172.29	1440.06	1572.13	1198.90	695.53	1247.53	1315.56	1302.39	1037.52	1955.50	2013.81	2040.22	1401.47	1616.63
1015			4206.34	11846.52	9240.54	4748.41	3063.09	1988.78	1528.38	2309.37	6130.85	4673.66	1814.50	2331.16	3352.80	4020.06	1442.17	2042.97	3564.32	2410.65	3284.13	3448.90	1596.53	3419.89	3622.74	3131.85	2682.96	1428.00	2131.02	2461.37	2102.95	2118.65	914.45	1324.21	1151.80	1188.48	1935.42	1491.30	1791.47	2482.20	2748.77	1620.41	1354.02	1142.92	1041.53	1072.86	1472.50	1834.26	1965.18
1016			6438.33	17171.97	10229.13	7801.56	5341.66	8433.72	5020.33	6028.14	5757.75	3115.09	2469.18	8597.87	4819.43	4501.13	3306.09	2617.89	2657.61	3924.28	2376.84	3266.49	2842.44	1919.09	1126.48	2890.48	3033.42	1268.04	1715.37	1935.10	2250.89	3071.35	2115.71	1211.83	383.03	778.99	1027.73	1561.77	1885.75	1828.28	1957.97	2504.05	4986.52	3198.90	1765.14	1503.35	2055.69	2658.02	2212.66
1017			5195.37	10650.38	1479.10	464.86	233.16	145.15	330.91	469.80	345.42	493.34	936.57	728.16	307.98	128.23	670.32	1587.20	711.65	518.72	379.97	457.55	254.14	764.51	1027.49	830.24	1398.42	1508.28	1204.25	1152.85	1539.28	1868.03	1710.42	1968.13	1012.63	1201.00	996.67	920.65	1675.96	972.21	1888.35	2408.82	1249.08	1731.90	2429.68	1668.50	1314.53	1119.17	1295.84
1018			5285.32	4278.27	4131.65	2496.89	1951.75	2154.00	1234.47	1347.82	2178.72	3246.13	1794.80	1868.22	674.86	1198.62	2368.74	3107.60	2008.49	1227.79	616.06	1442.67	1691.72	1178.18	2803.61	4619.66	4269.38	3518.98	2310.97	1723.31	2897.96	4102.19	2462.61	1957.51	2699.65	1808.85	2432.06	1749.97	1619.87	1341.67	952.66	1294.94	1524.07	1518.48	1567.95	706.97	894.85	1066.21	541.84
1019			684.77	7032.03	1399.48	1670.00	1513.19	591.23	217.77	270.04	380.94	286.38	378.47	491.11	725.17	886.07	669.44	229.19	236.84	399.39	395.53	661.07	628.23	736.89	789.78	1049.64	399.15	1205.45	1363.02	1161.34	996.35	804.81	1137.82	1337.17	975.65	444.80	519.67	687.69	930.98	661.92	552.16	884.23	809.60	903.45	931.95	940.21	416.16	712.94	1004.59
1020			11809.96	14679.95	8553.03	5036.41	8343.61	8122.21	6823.38	10939.84	17511.49	25665.02	17568.10	9946.36	8845.45	6961.90	6363.51	5743.82	7727.40	12024.53	12277.43	6730.98	10833.52	17065.93	19548.19	3816.97	3567.72	8121.71	11062.14	15032.32	13006.64	7186.32	14007.13	9437.77	5903.22	6180.03	6091.76	20198.86	15112.95	8407.73	5216.35	5242.93	5779.30	4763.75	4130.68	5427.66	3435.34	4815.82	8280.88
1021			4936.96	8739.00	2426.01	2901.47	2392.54	1151.59	1597.14	2889.65	5007.70	4709.77	3161.75	3942.85	3706.05	1626.15	2731.25	2640.64	6274.98	5736.78	4269.32	4831.84	3703.99	2487.24	2526.65	2301.59	2486.66	2663.31	2276.58	3578.65	4237.43	2591.75	2409.12	1398.06	1558.19	1213.89	1540.92	1762.54	1483.95	1389.95	2181.01	1941.08	1086.37	931.97	467.53	725.98	760.45	991.37	750.61
1022			5609.63	7340.25	3732.71	5320.96	6154.52	3350.39	3080.82	3628.16	2935.71	2377.75	3040.79	3374.50	2307.37	2273.40	1928.89	1964.33	1624.19	1535.29	1398.72	1761.61	2915.06	6831.46	4462.29	3182.79	4712.81	1879.67	1174.30	1596.50	1106.28	768.80	1024.81	1926.58	1506.85	775.62	4706.96	16413.93	8208.40	4425.82	5072.12	1084.73	997.46	1804.52	4184.45	2087.02	1591.53	5187.12	14347.33
1023			4666.76	17438.15	5034.29	1929.59	1380.20	1996.93	2800.14	5554.03	5585.33	1616.16	2334.14	2901.54	3954.66	898.05	2156.69	1953.08	775.72	1256.38	1948.96	2389.86	2112.04	1143.03	2395.85	1245.55	3157.40	1978.37	482.53	982.24	1068.95	369.33	1131.42	1315.71	1505.05	770.25	998.56	1970.08	2729.83	4481.62	3104.09	984.91	759.29	775.84	521.50	709.99	1268.02	932.57	2019.95
1024			14338.09	51696.31	26935.33	20443.88	27349.89	28193.33	12147.09	11305.29	11886.00	9657.06	16627.52	13103.13	11504.95	11807.24	10717.69	8703.08	5241.99	4833.15	7052.72	8756.65	8777.79	14544.03	14141.89	8668.10	10610.38	4689.43	2161.40	3354.65	3091.74	4185.13	3606.29	7544.32	7300.36	6099.60	3287.24	10679.28	6083.47	7098.58	8150.52	4334.21	2914.09	3333.04	4180.47	3618.12	7075.04	7058.69	9411.07
1025			5425.28	35345.52	37089.47	36859.76	32839.91	22944.38	17148.59	28391.96	34666.99	7090.44	18165.91	18679.96	10597.86	14171.36	25537.72	30125.19	29245.21	18324.23	9102.24	5202.64	15961.85	10383.14	5213.28	7214.26	10980.25	13441.52	10994.94	10114.86	4199.87	3919.37	4455.09	4097.53	8243.08	5685.62	5279.34	7241.66	4416.51	1850.52	4609.15	4502.75	3239.40	7773.31	7934.54	4212.18	3902.72	4355.30	3942.51
1026			3670.72	14235.65	5274.32	4126.14	3430.63	8015.21	3588.11	2226.58	5154.93	5658.83	2698.07	3335.35	4051.28	5423.18	3937.05	2053.48	2982.98	3983.28	3076.44	1441.17	2893.38	2354.14	1748.46	1113.81	784.86	878.66	1131.23	1097.00	1394.90	2264.23	1138.88	1310.14	2071.70	1602.12	1227.88	955.21	2091.91	2329.66	563.15	739.49	886.89	1573.22	1351.63	706.96	724.67	644.04	819.78
1027			4996.60	10462.31	20125.24	18860.14	31650.00	18204.57	17614.45	15493.62	15944.24	7391.34	5793.19	3813.79	6713.58	6412.90	6550.74	3783.28	7879.46	8440.67	7663.73	10996.93	11521.23	3766.86	3169.49	8102.94	4636.20	3914.91	5335.86	4941.48	2554.79	3325.88	3623.61	3526.53	3025.75	4962.83	1966.08	2411.03	5787.70	19331.79	9365.75	3664.49	3841.61	4846.93	5780.25	4579.34	3919.52	4683.46	6625.11
1028			24025.47	42724.41	32550.24	37119.86	40667.14	22475.77	28357.27	21716.27	19380.03	16229.75	13175.47	21602.87	36484.91	13008.73	16089.50	18840.87	11526.55	18905.82	12888.48	14081.23	12020.20	5629.45	11050.07	12851.79	13156.54	17493.25	15444.70	29012.11	15378.89	19110.60	17371.76	14216.81	22528.55	9123.00	13290.54	10089.77	10220.57	13251.31	10538.03	11018.13	7357.61	7497.34	5102.76	3846.49	6838.87	6499.63	4180.40
1029			11384.89	12559.17	11077.91	14963.99	11607.30	5283.76	11061.95	7253.01	3002.91	8465.38	5565.02	4427.17	6121.43	5678.13	4385.28	5060.42	5456.88	5927.90	2190.55	2552.93	6607.72	8505.44	3235.59	4495.23	5489.50	4251.17	3436.63	3617.87	4548.44	3480.94	2424.01	2494.98	3837.29	2765.89	2011.60	1796.23	1410.15	1714.35	1949.76	1629.66	2069.92	1404.74	652.68	829.00	1473.21	751.19	675.37
1030			9257.98	14074.29	16242.18	5839.53	3950.05	5445.45	7365.41	7467.21	2896.63	3027.61	4198.44	5655.78	7250.27	6141.73	4795.59	1689.64	4253.66	5936.05	8581.89	9849.61	6970.18	3904.67	3248.18	4642.60	9367.91	8513.59	5358.63	7421.30	4107.03	2213.56	2957.88	3794.97	2951.73	2658.83	1172.35	2093.98	2455.65	1693.26	2414.54	3266.24	2490.26	2213.28	1709.86	1483.42	1596.02	2778.12	1620.24
1031			2657.65	13618.37	12033.44	5425.72	4216.64	2538.59	5898.18	6692.26	3534.35	3645.01	3466.48	4431.57	5598.13	4833.06	2414.99	2971.63	3082.31	3058.03	2372.53	2605.09	2809.29	5992.91	4476.70	4061.21	2980.85	1804.79	2330.13	2132.68	1864.13	1774.41	2976.96	3493.32	3833.03	3111.74	10446.06	14981.94	5748.81	4766.61	8620.36	3442.46	2957.84	4147.97	8684.33	5026.48	5550.26	12036.32	28849.07
1032			6554.47	20086.08	18887.58	19576.94	16197.16	7034.60	13577.07	10894.15	9831.45	7408.88	8986.28	11255.59	14865.43	6133.84	4053.09	7825.58	13400.45	9818.11	10835.40	11030.66	5994.11	8259.25	7114.69	3828.07	7202.21	6970.49	4839.64	8044.39	5258.45	4017.15	7688.04	7851.89	6978.71	5506.09	4288.49	3120.11	4430.59	5249.72	2837.15	4291.41	3934.32	2629.38	3249.78	4177.11	3002.20	2357.95	3307.09
1033			5297.70	19530.16	32338.89	24656.26	13960.13	8152.05	12819.13	14759.97	6474.09	8824.10	6524.44	6270.09	4145.41	2000.47	4980.88	8737.76	7361.18	4300.47	4240.82	4897.03	5293.30	3650.91	6891.78	6057.28	3414.58	5664.74	4265.35	3784.08	3466.96	3486.07	4606.63	4740.86	7078.17	8037.54	4040.95	3492.61	3365.78	2769.31	4555.92	2200.90	3617.00	4014.44	2925.14	3525.33	3266.61	2597.36	2217.33
1034			61582.21	120855.03	61797.49	192663.65	157145.85	86025.81	90540.69	107549.41	113668.71	52101.57	25637.57	37162.14	47345.82	73470.77	105201.43	95586.47	72406.09	78476.96	67854.79	29762.73	29650.79	23589.85	28424.75	13504.19	17495.09	20572.73	18908.55	31206.34	20913.64	10210.85	11668.59	7899.96	23686.79	18777.95	5806.42	10085.51	5597.64	6980.51	7593.28	10427.27	5417.10	6618.67	8441.99	2757.10	4178.69	6184.48	9481.49
[truncated: 4,585 more rows]
[truncated: 86 more columns]
