# Supplementary material for: A Low-Cost, Low-Power Water Velocity Sensor Utilizing Acoustic Doppler Measurement
Source: Sensors (Basel). 2022 Sep 30;22(19):7451. doi: 10.3390/s22197451 (PMC9572237; doi:10.3390/s22197451)
Supplement: Supplementary file 1 [file sensors-22-07451-s001.zip › supplementary_material/data/field_test/veldisp.py]

from datetime import datetime,timedelta
import numpy as np
import matplotlib.dates as mdates
import matplotlib.patches as patches
import matplotlib.pyplot as plt
import matplotlib.gridspec as gridspec
from scipy.stats import linregress
from scipy.ndimage import gaussian_filter as gf
import random
from velutil import *
import time

points = []


load_data(points, '000',3,11)

#load_test(points, '008',15,17)

psdfp = '5k6_wtr_wait.csv'

#load_test(points)

##000 hach const filter
def no_data_rem(pt):
    pt_time = pt.get_time()
    
    del_times = [[datetime(2020,7,29, hour = 12),datetime(2020,7,29, hour = 19)],
                 [datetime(2020,9,8, hour = 10),datetime(2020,9,8, hour = 20)],
                 [datetime(2020,9,22, hour = 8),datetime(2020,9,22, hour = 17)],
                 [datetime(2020,9,29, hour = 9),datetime(2020,9,29, hour = 16)],
                 [datetime(2020,10,6, hour = 8),datetime(2020,10,7, hour = 15)],
                ]
    for rang in del_times:
        if  rang[0] < pt_time < rang[1]:
            return False
    return True
    
    
points = [pt for pt in points if no_data_rem(pt)]    


#fig,ax = plt.subplots()
plt.rcParams.update({'font.size': 8})

fig  = plt.figure()


gs = gridspec.GridSpec(2, 1, figure=fig)
ax = fig.add_subplot(gs[0, :])

coax = fig.add_subplot(gs[1, :])

if False:
    for _ in range(4000,5500,5):
        pt = points[_]

        psd = rpsd(psdfp)

        if pt.get_fft()[0] == None:
               continue

        hach_vem = pt.get_hach_vel()   
       
        vels = [SdPoint.binconv * i for i in range(128)]

        plfft = pt.get_fft()
        alvem, alves, maxvel,dfft, ffft, psdfft,ctlow = pt.cannym(psd)
        
        
        dfft = [x for x in dfft]
        ffft = [x for x in ffft]

        ax.plot(vels, plfft, label = 'raw fft')
        
        coax.plot(vels, dfft, label = 'dfft', c = 'g')
        coax.plot(vels, ffft, label = 'ffft', c = 'r')
        ax.plot(vels, psdfft, label = 'whitened fft')

        ax.vlines(hach_vem, 0 , 1E12, label = 'hach vel')
        
        ax.vlines(alvem, 0 , 1E12, colors = "r", label = 'bosl vel')
        coax.hlines(0,0,1E12, colors = 'k')
        
        thresholds = [pt.thrsh]*128
        
        coax.plot(vels,thresholds)
        coax.hlines(ctlow,0,1E12, colors = 'k')
       
        #ax.add_patch(patches.Rectangle((0,0), 4000 , pt.thrsh, facecolor="#ed092040"))

        ax.yaxis.grid()
        ax.set_xlim(0,64*SdPoint.binconv)
        ax.set_ylim(0,25)
        coax.set_xlim(0,64*SdPoint.binconv)
        coax.set_ylim(-1,1)
        coax.yaxis.grid()
        ax.set_title(str(pt.get_time()) +"  |   " + str(pt.get_id()))
        ax.set_xlabel("Velocity (mm/s)")
        #ax.set_yscale('symlog')
        ax.set_ylabel("Amplitude")
        ax.legend(loc = 'upper right')
        plt.savefig('out\\' + str(_) + '.png', dpi = 300)

        
        ax.clear()
        coax.clear()

plt.close(fig)

fig  = plt.figure(figsize=(7.16, 5.5))
gs = gridspec.GridSpec(3, 1, figure=fig, height_ratios = [1,1,1])
ax = fig.add_subplot(gs[0, :])

coax = fig.add_subplot(gs[1, :])
cocoax = fig.add_subplot(gs[2, :])

t1 = time.perf_counter()

points = [pt for pt in points if (pt.cannym(rpsd(psdfp))[0] != 0)]
points = [pt for pt in points if not(pt.cannym(rpsd(psdfp))[0] > 250 and pt.cannym(rpsd(psdfp))[2] < 3)]
# points = [pt for pt in points if pt.algoM()[0] > 300]

def get_pwr(pt):
    return pt.cannym(rpsd(psdfp))[2]

points.sort(key = get_pwr)

tv = [x.get_time() for x in points]
hv = [x.get_hach_vel() for x in points]
dv = [1000*x.get_hach_depth() for x in points]
bv = [x.get_vem() for x in points]    
bsv = [x.get_ves() for x in points]  
bav = [x.get_vea() for x in points]      
tvd = [x.cannym(rpsd(psdfp)) for x in points]
av = [x[0] for x in tvd]
sv = [x[1] for x in tvd]
powr = [x[2] for x in tvd]


t2 = time.perf_counter()
print(t2-t1)

mpowr = 1.7*np.mean(powr)
powr = [(math.exp(x)/math.exp(mpowr))**0.3 if x < mpowr else 1 for x in powr]

###################################this clips some data
ax.set_ylim([0,2500])
ax.yaxis.grid()
coax.set_ylim([0,2500])
coax.yaxis.grid()
cocoax.set_ylim([0,3000])
cocoax.yaxis.grid()

pc = ax.scatter(tv,av, c = powr, cmap = 'viridis_r', s = 4)


copc = coax.scatter(tv,hv, c = '#5802e340', s = 2)
cocopc = cocoax.scatter(tv,dv, c = '#5802e340', s = 2)

#coaxv.scatter(tv,dv, c = '#5802e340', s = 1)

dstart = min(tv)#datetime(2020,11,22)
dend = max(tv)#datetime(2020,11,25)
ax.set_xlim(dstart,dend)
coax.set_xlim(dstart,dend)
cocoax.set_xlim(dstart,dend)
fig.autofmt_xdate()
#ax.set_xlim([0,2000])


ax.set_ylabel('Velocity BoSL (mm/s)')
coax.set_ylabel('Velocity HACH (mm/s)')
cocoax.set_ylabel('Water Depth (mm)')
#ax.set_xlabel('Date')
cocoax.set_xlabel('Date')

plt.subplots_adjust(top=0.95, right=1.0,bottom=0.2,left=0.15)
plt.colorbar(copc, ax=coax)
plt.colorbar(cocopc, ax=cocoax)
cbar = plt.colorbar(pc, ax=ax)
cbar.set_label('Signal Stregnth (arb)')

plt.savefig('time_vel.png', dpi = 600)

plt.show()

plt.close(fig)


vp = zip(hv,av)

vp = [(hvp,avp) for hvp,avp in vp if hvp > 250]

# vpabove = [(hvp,avp) for hvp,avp in vp if not((avp < 0.6*hvp) or (avp < 250))]
vpbelow = [(hvp,avp) for hvp,avp in vp if (avp < 0.5*hvp)]
print(len(vp))
print(len(vpbelow))
hvb = [hvp for hvp,avp in vpbelow]
avb = [avp for hvp,avp in vpbelow]


figu, axv = plt.subplots()

axv.set_ylim([0,1250])
axv.set_xlim([0,1250])
axv.yaxis.grid()
axv.xaxis.grid()
axv.set_ylabel('BoSL Velocity (mm/s)')
axv.set_xlabel('HACH Velocity (mm/s)')
axv.scatter(hv,av, c=powr, cmap = 'viridis_r', s = 4)
axv.scatter(hvb,avb, s = 4)
axv.plot([0,2000],[0,2000], '--', c = '#808080')

m, b = np.polyfit(hv, av, 1)
print(m,b)
slope, intercept, r_value, p_value, std_err = linregress(hv, av)
print(slope,intercept,r_value,p_value,std_err)


x = [0,2000]
y = [b, m*2000+b]
axv.plot(x,y, c = 'r')

plt.savefig('vel_corr.png', dpi = 600)
plt.show()

# plt.cla()
                   


########################export_points(points, 'PSD010.csv', 'oldjoes.csv')


    
