# Supplementary material for: A Low-Cost, Low-Power Water Velocity Sensor Utilizing Acoustic Doppler Measurement
Source: Sensors (Basel). 2022 Sep 30;22(19):7451. doi: 10.3390/s22197451 (PMC9572237; doi:10.3390/s22197451)
Supplement: Supplementary file 1 [file sensors-22-07451-s001.zip › supplementary_material/data/PSD/psdnorm.py]

psd = [1679.11758813773,1585.23765001988,811.824453451492,484.498468827437,389.242543562682,320.241298569802,279.658395144594,277.498852497492,250.369473297577,210.79528260387,192.181569093742,179.08344863643,159.649824328974,154.493730269748,137.655592816356,121.377168231833,116.27277964966,107.899657342535,103.123548379053,93.9690859407588,81.3616829158415,72.6689924349284,68.7358538644205,60.6519103965943,57.6957506091992,53.0034400698624,47.8863973416973,49.5374916743631,43.5663493551015,38.2806305597322,38.0927308117151,34.9539395317971,33.5508568663203,31.0625464731338,30.1815965865792,29.6608587068236,28.4962616627603,28.1720958880322,28.2906248435064,28.3649926800594,27.804643624247,28.065232714604,27.6956892229523,27.2663538957787,27.1708610990139,26.4479847675681,26.1137813893795,28.0796983870495,29.7448868389517,30.6108206820489,31.1433236120318,33.0733258672698,36.0596624291327,33.852785435192,29.2441180004644,25.7383395077022,25.6227210334,24.9283760379196,22.9609563711601,22.1950834515127,22.066436631615,21.470722217515,21.2310848940224,21.2369276213988,21.2681118905493,20.9793224178652,20.6856258968838,20.6590353573103,20.1702759249163,19.6616283647439,19.5304002524956,19.2498012413606,19.965652504237,19.7070650463692,18.6374019819043,18.8922721405099,19.8896023972916,20.1273023395166,21.4176039908095,23.6995015161658,25.605057161327,26.910785033156,30.8018698218633,28.8889151996795,25.3273377919279,22.2473938943432,21.4509482320332,21.5275542486357,20.7961710984235,19.7189171743706,19.7911999922041,19.7019028738656,19.8292647441484,18.9442822320137,18.8514705216123,18.9435469905116,19.3877841638282,18.855624870566,18.404645887932,18.4045005554021,18.3353497967209,17.9444055644289,18.2527510441701,18.1806391974472,18.2906541751091,17.8402037052691,17.9992145240375,18.0224742766553,18.0489025942458,18.885038446296,18.2238308891092,18.2920144177992,17.9064035862294,17.1877034601336,17.6736528879649,17.8005238096692,17.9613986118397,17.3382378149286,17.3504803193324,17.3924012319674,18.0867431023582,17.869142065549,17.2822753177962,17.0712601023178,17.4947393389086,17.6432065554528,17.3526002015789,17.6147330118678]


psd_norm = [x/(sum(psd)/len(psd)) for x in psd]

print("VEL PSD ARDUINO")
print()
for i in range (8):
    for j in range(16):
        print("{:.4f}".format(psd[16*i+j]),end = ', ')
    print()

print()
print("VEL PSD ARDUINO")
for i in range (8):
    for j in range(16):
        print("{:.4f}".format(psd_norm[16*i+j]**-1),end = ', ')
    print()
    
print()
print("VEL PSD ARDUINO")
for i in range (8):
    for j in range(16):
        print("{:.4f}".format(psd_norm[16*i+j]**-1),end = ', ')
    print()
