# Supplementary material for: A Low-Cost, Low-Power Water Velocity Sensor Utilizing Acoustic Doppler Measurement
Source: Sensors (Basel). 2022 Sep 30;22(19):7451. doi: 10.3390/s22197451 (PMC9572237; doi:10.3390/s22197451)
Supplement: Supplementary file 1 [file sensors-22-07451-s001.zip › supplementary_material/data/PSD/sensor_norm/5K6_air.csv]

The following 8 lines contain the PSD for the velocity sensor the lowest bin is first.
28.7951	9.6215	4.2903	3.5123	3.3558	3.0058	2.7837	2.5309	2.2718	2.0884	1.8211	1.5761	1.4743	1.3690	1.2539	1.2310
1.2752	1.1297	1.0836	1.0689	1.0347	0.9931	0.9563	0.9354	0.9034	0.8710	0.8301	0.8020	0.7726	0.7328	0.7383	0.7129
0.7303	0.7077	0.6775	0.6585	0.6619	0.6215	0.5924	0.6005	0.5975	0.5685	0.5728	0.5417	0.5712	0.5601	0.5489	0.5564
0.5483	0.5240	0.5245	0.5212	0.5154	0.4986	0.4857	0.4870	0.4960	0.4787	0.4794	0.4783	0.4731	0.4565	0.4626	0.4473
0.4545	0.4464	0.4331	0.4240	0.4357	0.4210	0.4148	0.4206	0.4299	0.4056	0.4019	0.4136	0.4220	0.4070	0.3993	0.3992
0.3995	0.4017	0.3889	0.3846	0.3886	0.3898	0.3865	0.3917	0.3996	0.3880	0.3727	0.3725	0.3840	0.3779	0.3855	0.3786
0.3826	0.3664	0.3664	0.3766	0.3710	0.3660	0.3711	0.3637	0.3795	0.3734	0.3617	0.3610	0.3600	0.3587	0.3550	0.3606
0.3705	0.3505	0.3520	0.3507	0.3629	0.3687	0.3604	0.3609	0.3558	0.3567	0.3543	0.3564	0.3572	0.3543	0.3628	0.3680
The next 8 lines contain the reciprocle of the above	these are the valued need to be input in the arduino program
0.0347	0.1039	0.2331	0.2847	0.2980	0.3327	0.3592	0.3951	0.4402	0.4788	0.5491	0.6345	0.6783	0.7305	0.7975	0.8123
0.7842	0.8852	0.9229	0.9356	0.9665	1.0069	1.0457	1.0690	1.1069	1.1480	1.2047	1.2469	1.2943	1.3647	1.3544	1.4027
1.3693	1.4131	1.4761	1.5186	1.5107	1.6089	1.6880	1.6654	1.6735	1.7590	1.7459	1.8460	1.7506	1.7852	1.8217	1.7972
1.8237	1.9084	1.9067	1.9187	1.9402	2.0056	2.0587	2.0533	2.0160	2.0891	2.0859	2.0907	2.1137	2.1906	2.1616	2.2358
2.2001	2.2401	2.3089	2.3585	2.2954	2.3751	2.4108	2.3778	2.3263	2.4653	2.4882	2.4176	2.3697	2.4569	2.5044	2.5051
2.5029	2.4896	2.5712	2.6002	2.5733	2.5651	2.5876	2.5529	2.5022	2.5773	2.6828	2.6842	2.6040	2.6461	2.5938	2.6412
2.6139	2.7292	2.7294	2.6554	2.6956	2.7324	2.6944	2.7494	2.6353	2.6778	2.7645	2.7702	2.7777	2.7875	2.8170	2.7731
2.6993	2.8530	2.8413	2.8517	2.7554	2.7123	2.7747	2.7712	2.8109	2.8037	2.8224	2.8056	2.7994	2.8221	2.7561	2.7174
