# Supplementary material for: A Low-Cost, Low-Power Water Velocity Sensor Utilizing Acoustic Doppler Measurement
Source: Sensors (Basel). 2022 Sep 30;22(19):7451. doi: 10.3390/s22197451 (PMC9572237; doi:10.3390/s22197451)
Supplement: Supplementary file 1 [file sensors-22-07451-s001.zip › supplementary_material/data/PSD/sensor_norm/5K6_wtr.csv]

The following 8 lines contain the PSD for the velocity sensor the lowest bin is first.
5.8704	16.4652	17.0977	10.5772	8.2694	6.8260	6.1296	4.5587	3.5492	3.3130	3.2792	3.1956	3.3102	2.4997	2.5314	2.8705
2.2280	1.4716	1.4850	1.4943	1.4399	1.3775	1.0875	1.0681	1.1154	0.9302	0.9677	0.9381	0.8295	0.7705	0.6785	0.5869
0.6500	0.5338	0.4546	0.3917	0.3630	0.4228	0.4208	0.3400	0.3029	0.2953	0.2601	0.2216	0.2018	0.1824	0.1763	0.1647
0.1528	0.1410	0.1344	0.1256	0.1225	0.1100	0.1096	0.0975	0.1007	0.0960	0.0958	0.0912	0.0883	0.0793	0.0761	0.0781
0.0820	0.0719	0.0668	0.0651	0.0647	0.0649	0.0645	0.0566	0.0610	0.0736	0.0613	0.0539	0.0586	0.0534	0.0488	0.0456
0.0493	0.0481	0.0444	0.0452	0.0454	0.0463	0.0476	0.0430	0.0377	0.0382	0.0362	0.0350	0.0366	0.0320	0.0333	0.0279
0.0325	0.0296	0.0234	0.0217	0.0198	0.0204	0.0210	0.0210	0.0205	0.0181	0.0183	0.0162	0.0143	0.0130	0.0127	0.0131
0.0119	0.0121	0.0110	0.0107	0.0104	0.0098	0.0095	0.0091	0.0091	0.0091	0.0090	0.0084	0.0084	0.0083	0.0082	0.0083
The next 8 lines contain the reciprocle of the above	these are the valued need to be input in the arduino program
0.1703	0.0607	0.0585	0.0945	0.1209	0.1465	0.1631	0.2194	0.2818	0.3018	0.3050	0.3129	0.3021	0.4000	0.3950	0.3484
0.4488	0.6795	0.6734	0.6692	0.6945	0.7259	0.9196	0.9362	0.8966	1.0751	1.0334	1.0660	1.2055	1.2979	1.4738	1.7039
1.5386	1.8732	2.2000	2.5529	2.7550	2.3649	2.3767	2.9415	3.3011	3.3860	3.8448	4.5125	4.9549	5.4836	5.6723	6.0701
6.5426	7.0898	7.4387	7.9608	8.1613	9.0904	9.1235	10.2599	9.9289	10.4151	10.4405	10.9697	11.3219	12.6035	13.1414	12.8036
12.1976	13.9064	14.9719	15.3622	15.4670	15.4018	15.5020	17.6682	16.3809	13.5877	16.3233	18.5470	17.0604	18.7226	20.4741	21.9460
20.2815	20.7709	22.5398	22.0999	22.0431	21.5978	20.9996	23.2629	26.5471	26.1772	27.5906	28.6029	27.3256	31.2814	29.9854	35.8532
30.7843	33.7561	42.7925	46.0303	50.5122	49.0507	47.5874	47.6033	48.8717	55.3617	54.5884	61.7997	69.9955	77.0634	78.5351	76.1776
83.8208	82.4625	91.2649	93.3273	96.0545	102.1366	105.5627	109.7161	110.3435	110.3925	111.6328	119.4222	118.9251	120.4105	122.2185	120.9489
