# Supplementary material for: A Low-Cost, Low-Power Water Velocity Sensor Utilizing Acoustic Doppler Measurement
Source: Sensors (Basel). 2022 Sep 30;22(19):7451. doi: 10.3390/s22197451 (PMC9572237; doi:10.3390/s22197451)
Supplement: Supplementary file 1 [file sensors-22-07451-s001.zip › supplementary_material/data/PSD/sensor_norm/5K6_wtr_wait.csv]

The following 8 lines contain the PSD for the velocity sensor the lowest bin is first.
5.4878	17.0883	14.3967	10.0787	7.6802	6.1532	5.1083	4.3468	3.9152	3.4905	3.1806	2.8790	2.7368	2.4733	2.2742	2.1768
2.0606	1.8871	1.7621	1.6587	1.5726	1.4699	1.4073	1.3122	1.2790	1.1999	1.1393	1.0612	1.0641	0.9646	0.8902	0.8399
0.8142	0.7597	0.7114	0.6602	0.6373	0.6067	0.5722	0.5418	0.5113	0.4778	0.4461	0.4242	0.4019	0.3739	0.3498	0.3334
0.3182	0.2920	0.2706	0.2536	0.2390	0.2199	0.2050	0.1921	0.1819	0.1658	0.1544	0.1442	0.1325	0.1208	0.1134	0.1042
0.0972	0.0886	0.0812	0.0723	0.0684	0.0624	0.0569	0.0512	0.0476	0.0422	0.0377	0.0334	0.0306	0.0270	0.0242	0.0216
0.0193	0.0167	0.0149	0.0131	0.0115	0.0099	0.0087	0.0077	0.0069	0.0061	0.0054	0.0047	0.0044	0.0041	0.0039	0.0037
0.0037	0.0037	0.0038	0.0039	0.0042	0.0043	0.0045	0.0049	0.0052	0.0055	0.0060	0.0065	0.0067	0.0071	0.0075	0.0080
0.0084	0.0087	0.0092	0.0095	0.0097	0.0099	0.0102	0.0103	0.0108	0.0110	0.0110	0.0113	0.0115	0.0116	0.0118	0.0116
The next 8 lines contain the reciprocle of the above	these are the valued need to be input in the arduino program
0.1822	0.0585	0.0695	0.0992	0.1302	0.1625	0.1958	0.2301	0.2554	0.2865	0.3144	0.3473	0.3654	0.4043	0.4397	0.4594
0.4853	0.5299	0.5675	0.6029	0.6359	0.6803	0.7106	0.7621	0.7818	0.8334	0.8777	0.9423	0.9397	1.0367	1.1234	1.1906
1.2283	1.3163	1.4058	1.5147	1.5690	1.6483	1.7478	1.8457	1.9558	2.0927	2.2415	2.3573	2.4884	2.6745	2.8589	2.9996
3.1429	3.4247	3.6950	3.9432	4.1845	4.5478	4.8791	5.2059	5.4989	6.0296	6.4768	6.9365	7.5469	8.2757	8.8161	9.5950
10.2847	11.2910	12.3101	13.8230	14.6297	16.0356	17.5632	19.5202	20.9904	23.7226	26.5151	29.9302	32.6557	36.9912	41.3402	46.3804
51.9079	59.8517	67.2471	76.4286	87.0546	100.7115	114.8005	130.3003	144.5893	164.1608	186.7867	210.7921	224.9770	242.0569	258.8964	268.8464
271.9431	273.8903	265.2769	254.4882	239.9264	233.0820	220.9504	203.3573	191.7483	181.8590	165.7314	154.8969	148.3942	140.3637	132.9732	125.6093
119.5738	114.8140	109.0414	105.7123	102.6105	101.0174	98.1669	96.9697	92.7190	90.9375	90.5439	88.8843	86.8229	86.4092	85.1011	86.0143
The next 8 lines contain the log of the first	these are the valued need to be input in the arduino program with rev > 0.2.0
1.7025	2.8384	2.667	2.3104	2.0386	1.817	1.6309	1.4694	1.3649	1.25	1.1571	1.0574	1.0068	0.9056	0.8216	0.7779
0.723	0.635	0.5665	0.506	0.4527	0.3852	0.3417	0.2717	0.2461	0.1822	0.1304	0.0594	0.0621	-0.036	-0.1163	-0.1745
-0.2055	-0.2748	-0.3405	-0.4152	-0.4505	-0.4997	-0.5583	-0.6129	-0.6708	-0.7386	-0.8072	-0.8576	-0.9116	-0.9838	-1.0504	-1.0984
-1.1451	-1.231	-1.3071	-1.372	-1.4313	-1.5146	-1.5847	-1.6497	-1.7043	-1.797	-1.8682	-1.9366	-2.0212	-2.1136	-2.1768	-2.2614
-2.331	-2.4236	-2.5108	-2.6269	-2.6824	-2.7742	-2.8665	-2.972	-3.0449	-3.1653	-3.2781	-3.3992	-3.4868	-3.6119	-3.7214	-3.8351
-3.9477	-4.0923	-4.2064	-4.3351	-4.4654	-4.6152	-4.7444	-4.8665	-4.9762	-5.0995	-5.2214	-5.3602	-5.4262	-5.4968	-5.5468	-5.5994
-5.5994	-5.5994	-5.5728	-5.5468	-5.4727	-5.4491	-5.4037	-5.3185	-5.2591	-5.203	-5.116	-5.036	-5.0056	-4.9477	-4.8929	-4.8283
-4.7795	-4.7444	-4.6886	-4.6565	-4.6356	-4.6152	-4.5854	-4.5756	-4.5282	-4.5099	-4.5099	-4.483	-4.4654	-4.4568	-4.4397	-4.4568
