# Supplementary material for: A Low-Cost, Low-Power Water Velocity Sensor Utilizing Acoustic Doppler Measurement
Source: Sensors (Basel). 2022 Sep 30;22(19):7451. doi: 10.3390/s22197451 (PMC9572237; doi:10.3390/s22197451)
Supplement: Supplementary file 1 [file sensors-22-07451-s001.zip › supplementary_material/data/PSD/sensor_raw/5K6_air.xlsx]

## Sheet: 5K6_air
5263.51	1872.92	754.61	857.53	127.26	144.18	381.48	152.88	294.78	185.45	278.41	233.25	310.25	280.8	199.34	394.55	549.86	432.92	228.87	109.98	82.58	127.23	101.77	62.58	81.24	122.55	126.9	165.37	97.62	103.67	132	160.23	209.47	138.06	90.34	35.83	76.93	80.55	54.35	51.11	72.66	80.19	87.85	109.67	99.17	76.32	76.7	85.61	64.08	70.49
4542.7	2018.25	798	458.96	472.64	293.82	457.89	266.02	184.6	193.39	118.62	150.12	283.34	89.6	190.82	233.24	295.89	726.32	473.63	316.89	160.78	102.56	204.61	183.99	217.68	241.18	132.49	185.41	160.3	113.94	154.48	131.17	210.33	135.1	89.4	97.17	111.84	86.1	71.23	70.95	58.76	75.7	68.48	58.99	55.99	67.7	85.34	64.24	66.97	85.63
3144.63	1260.21	670.37	695.15	639.83	354.42	262.46	356.3	196.28	148.72	259.61	440.96	508.2	453.48	382.42	410.52	259.66	150.61	191.57	192.22	198.66	107.63	70.59	119.78	153.69	172.23	165.38	148.65	120.79	82.81	52.47	119.39	122.98	63.63	54.15	110.8	147.66	120.23	93.9	103.75	96.07	109.83	149.82	111.58	42.76	69.85	111.96	61.38	80.94	42.81
1203.1	1184.26	496.34	252.35	366.79	448.57	447.36	358.86	426.28	281.71	245.05	307.36	343.88	495.33	643.66	737.66	624.83	380.21	180.88	140.75	109.92	135.45	165.37	141.59	109.37	140.15	190.01	176.71	249.45	176.48	128.89	65.68	148.96	98.3	98.56	105.08	90.63	61.36	109.36	166.85	162.73	178.74	148.46	52.66	56.31	58.71	121.96	134.7	100.63	76.92
2295.39	1320.47	1182.07	762.68	392.8	327.04	305.95	277.2	254.94	247.14	173.23	140.8	239.47	427.55	475.99	503.58	505.83	262.13	182.14	96.14	141.17	118.4	173.51	107.09	54	84.36	207.72	169.95	81.2	115.1	104.61	98.19	127.76	120.18	89.05	71.08	50.28	88.8	95.49	119.19	77.74	46.28	111.34	97.01	43.96	58.68	54.42	72.2	110.2	116.67
3562.52	1428.28	866.11	476.42	624.87	383.9	305.12	303.01	259.32	231.78	148.23	96.76	283.8	326.42	217.43	353.99	728.99	347.69	193.41	161	169.15	92.27	54.61	69.26	71.26	158.43	128.22	159.72	122.25	123.06	157.49	130.38	66.69	106.98	100.22	73.78	103.57	76.28	67.26	91	100.3	73.8	30.63	45.47	123.3	119.59	102.28	95.56	63.17	40.23
1774.16	810.79	714.42	538.83	625.12	409.73	425.01	420.43	455.26	352.28	183.68	213.83	340.32	587.83	252.89	325.94	308.84	133.86	205.95	115.73	100.06	87.39	108.38	95.06	103.94	175.78	197.83	149	140.91	170.49	141.62	55.76	76.49	144.62	106.22	78.04	84.37	63.9	50.9	146.07	99.7	103.05	74.52	72.23	96.13	96.5	127.88	75.09	49.03	70.72
2150.71	1039.85	644.91	531.72	388.62	219.78	170.01	273.42	341.52	370.6	198.48	201	296.03	600.45	618.69	576.8	548.67	293.97	201.9	129.68	151.06	223.25	129.49	131.21	53.99	122.23	143.69	149.08	128.05	45.99	45.91	122.98	182.33	188.98	162.32	63.8	93.1	78.95	95.45	133.1	129.66	114.03	133.75	89.23	97.14	65.72	84.49	61.68	43.18	35.68
3268.09	2033.17	438.51	220.82	181.8	238.01	362.53	266.59	182.49	140.68	165.06	245.63	488.08	613.92	211.2	477.52	680.08	314.01	132.96	182.88	236.55	175.5	233.24	247.27	186.8	106.7	163.87	201.98	176.85	207.35	163.67	133.32	126.36	70.48	96.5	83.5	160.86	114.83	45.58	93.24	106.59	108.64	112.01	46.82	70.83	35.65	54.16	54.94	74.58	89.88
3650.93	1854.42	1621.69	932	595.32	306.49	372.86	252.93	351.85	212.96	338.15	281.62	208.14	537.14	446.42	347.66	455.26	340.47	224.39	237.11	200.83	153.64	193.41	180.44	187.65	111.8	90.36	245.64	329.39	199.55	98.38	115.76	46.47	101.93	65.91	56.96	99.81	101	59.48	79.6	64.3	56.24	35.48	58.31	89.76	109.88	112.93	94.25	50.08	82.48
3088.64	1666.47	753.86	709.74	440.95	419.28	475.29	320.81	261.88	307.45	249.27	198.4	265.67	577.29	421.93	196.32	183.97	207.28	197.81	142.95	105.89	133.28	83.84	65.72	55.9	152.47	163.36	164.4	104.61	114.33	121.84	166.95	123.67	88.72	104.5	106.81	85.42	53.15	100.49	81.23	81.98	93.26	56.5	39.91	89.71	87.29	67.49	49.99	66.63	58.82
3383.22	1528.08	978.45	394.15	254.35	186.14	107.32	362.26	556.55	217.18	233.4	333.37	343.13	312.28	485.86	346.11	226.61	201.56	88.43	205.5	163.91	117.39	233.35	220	200.53	135.34	72.69	96.7	118.73	113.92	188.6	117.26	65.66	55.02	141.63	112	102.48	54.67	38.45	111.19	88.72	68.56	67.18	46.78	61.32	74.39	50.17	81.87	88.97	84.61
2562.99	878.49	1108.61	541.9	529.54	343.21	507.79	340.24	272.89	172.53	207.9	266.34	303.15	243.14	203.87	194.2	251.33	203.41	178.83	205.11	219.21	93.83	80.07	120	107.48	128.17	134.98	109.4	176.79	191.56	147.66	131.71	88.73	113.6	134.08	119.6	48.41	87.59	63.4	52.25	69.14	95.3	80.75	91.55	71.23	53.12	76.23	87.99	77.64	56.43
2920.76	1030.73	382.23	546.09	360.71	284.36	229.51	194.01	241.56	201.44	226.54	231.99	588.48	285.67	84.11	90.06	130.59	98.11	64.83	108.48	201.68	234.39	171.37	173.54	104.07	153.56	172.41	167.59	123.36	113.24	138.38	121.22	130.04	80.15	70.57	84.42	79.58	104.14	94.89	106.59	73.37	87.56	87.25	65.83	46.02	46.49	59.97	104.54	64.53	122.36
3094.85	994.02	1222.64	544.29	233.71	349.27	270.45	209.36	336.99	236.65	170.33	163.18	290.25	433.82	439.32	365.25	389.83	351.87	233.19	120.92	157.56	104.3	136.34	129.03	87.71	53.18	121.09	145.9	87.68	68.61	44.03	55.18	79.74	24.13	93.98	80.12	69.72	75.22	88.55	79.75	59.78	78.25	115.99	121.75	111.16	60.15	40.54	49.31	82.84	47.01
3395.51	1132.79	552.65	553.49	310.84	289.18	306.98	260.89	347.5	312.56	311.95	341.51	260.78	211.98	232.12	353.05	396.9	265.43	123.98	86.07	140.1	101.65	134.69	178.04	161.32	152.92	152.64	132.17	72.64	92.21	140.15	70.17	93.03	148.46	106.54	61.39	72.49	113.53	89.92	30.58	82.07	74.29	89.05	72.34	65.69	56.23	59.53	74.12	81.27	120.08
6064.5	1417.6	838.7	579.93	219.8	214.1	241.29	246.96	137.35	248.88	418.09	379.37	598.36	319.39	194.68	127.34	182.36	122.53	140.48	104.41	81.27	163.67	105.27	73.56	53.6	86.78	119.71	120.77	131.68	44.98	51.38	100.82	66.32	54.19	74.3	76.56	98.53	93.14	94.27	121.65	71.16	81.46	55.26	49.95	80.59	85.39	86.82	113.75	68.51	43.38
2018.5	683.25	671.05	427.08	560.24	226.45	212.08	265.37	292.32	238.61	244.29	375.05	348.06	222.48	115.53	121.69	212.92	137.05	104.19	113.23	93.52	132.42	90.01	134.25	143.33	103.52	147.44	166.86	120.2	176.56	154.85	77.9	104.71	95.6	60.95	81.06	84.63	89.41	71.61	34.65	51.41	51.82	49.47	49.58	67.65	110.62	74.17	133.99	123.25	80.6
2857.91	1476.5	761.09	524.66	311.21	192.53	99.43	169.31	220.95	181.03	195.64	590.19	621.8	325.61	181.76	140.92	233.69	132.99	161.34	93.98	166.77	142.02	115.03	103.45	117.96	109.29	66.85	59.22	106.99	98.94	75.05	131.52	84.27	109.77	102.53	74.83	83.31	141.08	59.87	56.56	71.31	108.76	76.08	67.53	53.33	43.83	76.2	56.2	61.42	29.08
1923.79	1361.3	808.8	750.94	541.3	279.89	185.7	244.17	157.08	307.87	477.23	255.61	174.68	370.2	257.09	141.99	183.55	223.16	310.98	128.48	179.08	183.97	160.38	174.1	131.82	105.77	102.23	142.99	93.8	98.97	136.77	85.14	60.76	77.15	142.73	179.07	175.43	78.99	108.08	141.48	67.72	95.92	45.15	55.96	51.78	56.04	137.49	103.64	73.23	44.55
2321.9	690.65	795.5	551.75	434.32	352.59	241.48	191.88	225.5	303.39	470.54	429.53	564.55	206.94	184.5	166.12	270.11	181.76	173.92	278.69	208	104.68	203.52	251.26	187.41	139.92	220.83	142.74	74.98	178.62	108.71	69.71	85.84	51.06	60.51	102.14	105.66	76.85	92.33	105.63	42.14	29.31	74.94	76.95	104.71	80.21	129.49	53.71	72.56	102.16
4118.99	1165.58	628.77	433.39	291.31	182.08	149.11	156.39	102.41	152.75	282.11	528.14	395.71	218.44	155.18	202.66	174.75	122.72	94.91	144.84	112.96	176.6	162.45	109.27	96.58	110.03	97.23	89.71	78.49	72.9	93.23	107.6	127.06	121.71	87.93	127.21	100.65	72.53	80.02	117.02	80.73	52.12	59.62	56.72	67.25	94.18	56.55	38.3	90.8	64.91
2365.93	563.58	168.85	368.29	465.13	406.7	256.77	302.38	284.55	266.59	390.41	449.84	207.55	124.49	107.31	121.02	229.99	136.27	108.05	144.44	150.47	192.91	143.98	168.01	80.96	113.67	98.75	109.78	150.91	112.25	141.14	112.64	115.35	130.24	162.33	74.41	109.79	100.51	55.8	55.53	60.67	45.12	54.15	78.52	95.88	51.43	91.12	90.18	37.66	61.06
2890.66	827.38	363.23	657.98	449.74	290.59	257.4	226.69	297.13	231.42	338.6	195.52	251.23	304.11	157.71	144.53	230.73	162.7	110.84	129.49	91.73	123.4	178.79	127.72	186.64	166.12	106.69	120.57	109.75	47.45	65.32	70.78	72.92	65.28	65.22	65.97	45.67	58.46	73.02	81.43	68.06	91.66	78.18	63.78	45.4	42.84	47.57	75.2	39.01	44.94
4600.58	1895.72	777.23	386.66	246.32	268.98	274.33	279.67	180.15	264.86	284.16	219.73	364.74	226.39	56.8	110.28	173.08	97.98	166.88	130.58	62.41	99.53	89.19	59.64	83.32	86.23	59.67	100.71	82.21	82.42	133.66	71.43	44.04	80	56.74	87.22	96.66	142.45	90.07	49.34	51.47	99.09	104.01	110.42	120.19	82.02	72.73	81.66	137.12	102.81
1880.45	578.57	513.83	262.24	216.77	283.63	419.66	183.65	290.18	266.9	234.97	321.94	538.55	327	241.88	186.02	132.91	128.51	166.09	214.32	95.33	50.6	96.45	100.17	67.69	40.27	105.59	65.44	70.47	70.57	117.7	136.68	62.17	65.03	89.69	82.39	42.44	49.2	66.24	75.09	72.57	59.12	128.14	124.15	79.62	84.46	95.81	94.9	82.37	45.45
5368.03	1921.11	713.71	526.65	436.31	276.58	283.59	172.44	254.3	294.02	298.27	489.67	287.83	218.05	178.35	174.17	152.87	200.01	171.13	117.1	85.41	102.62	134.9	111.05	52.34	134.74	112.29	153.88	159.35	91.96	46.69	90.57	134.44	144.68	122.87	81.24	66.28	84.71	111.13	60.47	55.66	63.13	75.93	75.42	50.68	44.54	67.18	101.48	74.2	52.51
4441.93	1627.46	683.23	378.6	378.74	291.26	148.47	145.08	172.45	354.09	310.39	268.44	196.79	268.81	189.57	150.02	129.33	83.85	52.1	83.98	98.72	143.49	75.84	78.38	63.66	121.57	107.72	127.31	136.91	143.4	127	66.92	71.96	95.24	138.4	111.33	88.42	106.09	51.07	42.58	98.58	114.05	37.44	54.3	49.49	32.35	61.57	59.48	83.74	123.88
2254.07	764.17	368.03	329.61	226.93	261.71	122.91	222.82	210.23	323.62	299.18	228.61	95.74	221.07	186.9	152.97	98.57	104.69	56.51	84.62	156.48	124.38	122.17	105.54	110.42	121.43	90.9	52.45	36.73	71.24	133.54	151.35	122.18	62.69	54.7	77.79	89.95	100.58	67.28	44.45	53.69	53.07	80.77	83.22	89.03	69.76	39.65	39.08	58.74	40.28
4234.83	1721.53	470.86	467.4	283.78	170.34	161.36	239.87	408.59	428.02	142.7	261.11	260.68	231.31	104.15	88.66	101.66	227.64	199.83	89.82	66.15	125.4	147.86	59.29	54.84	63.27	96.08	148.15	109.58	89.18	65.92	104.76	70.56	41.1	67.49	88.31	117.18	83.79	70.11	97.92	108.58	66.87	77.66	47.82	29.21	38.58	47.35	41.72	79.12	88.56
2670.19	1129.22	284.45	358.06	427.53	642.53	482.72	195.86	208.07	307.3	460.36	377.59	305.91	211.49	167.15	166.94	133.92	78.56	124.99	136.28	114.27	142.81	147.92	97.49	144.35	132.14	72.74	111.29	170.78	150.12	93.2	72.69	92.78	52.02	75.21	113.12	111.27	101.8	117.39	95.99	79.79	79.32	76.99	53.36	54.33	49.73	47.89	79.45	117.82	50.7
3250.53	1202.1	719.82	719.79	501.52	663.85	448.41	438.79	445.41	464.93	265.07	121.59	114.06	150.22	129.57	200.57	126.28	80.19	95.7	81.1	85.59	64.13	117.05	100.79	81.69	48.31	80.88	188.5	90.54	87.61	93.5	65.65	86.06	96.07	106.84	75.98	52.32	37.7	66.58	68.78	100.18	89.33	65.37	59.04	56.73	127.2	95.53	44.32	61.16	33.53
4674.89	1341.25	455.07	389.71	226.98	285.75	226.71	268.86	191.52	351.51	445.3	407.69	187.04	169.18	227.69	106.11	108.45	101.57	120.58	75.65	151.93	181.49	110.47	103.6	117.08	65.63	83.51	105.28	87.02	70.16	72.1	74.19	118.63	87.98	83.71	105.27	110.64	48.62	85.32	122.5	81.46	62.06	73.3	77.28	53.19	61.27	60.79	34.73	71.13	99.72
3830.39	1140.13	362.77	237.03	364.02	250.16	133.54	177.96	298.09	359.95	301.38	163.88	240.64	210.17	129.56	115.73	60.73	59.53	65.04	34.5	56.22	101.14	151.43	173.27	110.66	81.02	109.19	136.36	60.36	84.18	85.17	118.53	123.81	98.24	94.35	65.01	50.8	80.47	85.04	169.68	248.63	121.61	82.26	63.01	52.16	34.61	78.67	66.38	39.48	39.99
1956.53	709.28	866.22	645.73	457.95	264.73	166.06	178.35	223.09	298.08	517.69	489.15	279.03	232.05	186.81	281.68	102.14	109.26	159.53	118.56	71.22	136.55	105.04	169.83	117.07	79.27	69.66	104.04	63.47	50.75	79.58	54.19	120.49	136.46	31.28	55.63	130.16	143.55	134.19	88.2	63.79	36.84	38.92	66.2	60.46	60.34	46.24	42.17	51.23	56.37
2380.69	817.72	485.45	486.84	285.23	376.97	202.17	146.47	250.05	312.93	347.72	282.85	277.45	169.71	217.34	177.88	145.59	108.27	102.16	99.23	55.53	156.05	156.11	148.76	128.84	142.33	182.75	120.64	159.25	103.11	35.77	97.86	106.01	59.03	71.54	114.07	78.99	42.79	60.12	45.16	40.03	82.64	67.45	75.08	154.81	119.53	72.36	73.01	129.55	90.21
3555.79	1162.46	804.7	357.49	175.47	130.2	91.31	192.57	247.46	337.76	318	185.26	134.77	102.95	162.19	176.27	129.17	62.89	168.06	180	102.05	108.77	64.66	127.9	178.96	130.55	98.44	75.23	94.72	97.46	95.6	74.14	65.47	75.36	110	109.29	128.79	114.71	137.75	80.88	72.12	86.94	107.56	38.52	48.44	60.57	67.91	80.35	81.45	73.26
2222.1	1070.2	343	267.87	278.63	212.12	164.22	199.88	181.37	382.35	440.73	196.41	190.2	143.6	192.65	251.22	178.09	142.62	232.35	84.05	126.5	160.89	200.18	229.9	179.39	88.14	45.24	124.92	171.99	104.38	91.11	68.74	47.49	47.18	23.05	36.71	103.34	129.59	89.29	35.95	44.72	76.5	85.33	63.32	32.77	51.64	60.29	74.13	93.22	80.47
2673.65	958.06	533.22	503.02	712.18	307.74	214.12	163.46	54.52	317.38	327.96	181.8	257.61	163.56	76.3	118.69	180.77	95.35	52.99	129.7	208.02	141.1	92.61	177.62	111.32	94.46	68.79	103.86	99.7	100.64	73.96	64.05	109.39	98.11	91.32	21.92	34.21	43.97	94.21	114.76	88.46	82.06	80.76	81.49	93.51	95	81.13	60.65	85.99	77.64
2260.31	453.01	377.13	413.02	477.04	298.3	131.94	159.55	541.22	319.16	291.44	125.53	131.6	118.43	139.95	123.19	133.9	166.43	105.06	93	160.24	117.44	100.09	169.97	91.3	150.15	126.99	63.15	88.84	142.67	121.45	76.13	146.61	120.51	89.57	73.56	71.68	46.07	51.91	30.61	53.64	62.4	48.73	59.44	53.21	59.93	102.15	61.84	43.01	60.51
4788.09	1274.89	515	295.32	356.33	307.93	244.51	206.07	305.6	340.75	322.61	298.56	117.25	83.88	110.48	137.6	143.65	87.55	130.29	82.55	89.31	118.69	188.38	150.46	151.93	122.19	93.84	97.87	71.27	98.34	114.78	111.27	81.31	89.26	71.87	65.13	89.92	87.44	66.53	74.5	76.44	75.55	68.1	48.21	45.94	46.56	44.6	67.97	63.64	63.29
2426.72	679.15	114.41	275.79	271.06	123.09	394.69	374.78	404.3	432.84	220.17	82.06	131.07	191.5	168.38	150.45	197.33	105.77	190.3	150.07	93.39	135.47	143.69	111.63	86.79	104.23	71.82	53.66	53.25	84.8	99.67	53.59	70.56	75.9	65.16	45.51	79.58	76.22	84.62	90.36	91.48	54.69	85.98	61.67	75.18	90.05	54.55	60.57	66.56	55.37
2380.84	1118.49	579.6	415.1	322.4	484.55	383.04	225.49	271.38	286.54	401.3	575.19	126.92	165.08	155.29	175.72	87.73	143.08	158.38	136.77	210.19	228.93	165.88	143.36	151.93	131.45	116.23	127.61	99.09	104.86	117.2	59.77	50.83	88.6	58.25	124.95	114.85	86.02	61.17	68.94	70.8	55.94	88.29	34.95	65.5	56.88	59.27	58.39	100.19	86.27
1698.2	551.86	333.39	272.39	362.87	166.45	182.09	165.75	189.54	293.62	226.47	258.35	274.57	246.23	182.93	126.24	127.46	83.6	74.83	115.47	99.97	67.45	108.08	131.1	165.09	105.9	104.41	55.82	52.11	84.14	125.16	103.35	73.81	79.17	75.51	96.39	156.92	130.82	85.33	85.17	112.87	70.59	49.12	43.81	92.1	121.91	89.85	93.37	77.59	63.42
4021.07	1606.32	444.73	258.41	286.72	235.64	216.36	195.93	321.92	518.1	285.84	96.56	132.02	97.14	144.63	279.26	163.27	81.36	112.55	126.96	123.21	93.64	116.62	183.12	126.72	175.16	85.54	131.44	111.39	87.58	72.73	90.67	104.04	94.16	89.26	128.51	76.2	89.82	62.4	71.64	107.48	82.4	67.64	30.36	31.38	42.61	66.58	51.71	75.95	66.99
1250.66	881.45	946.19	625.72	332.74	224.01	116	237.47	248.02	305.39	425.7	278.95	255.32	194.97	144.75	120.8	169.85	166.12	180.51	175.17	219.97	98.66	68.08	63.02	86.32	81.24	122.95	129.76	132.43	100.56	109.24	68.25	97.02	111.55	73.44	55.54	66.82	65.13	48.42	57.93	123.28	64.39	74.33	44.99	35.13	68.19	98.49	79.99	39.8	29.66
3733.91	885.72	518.43	449.38	371	263.52	209.31	123.19	88.27	412.46	417.48	289.21	166.04	84.62	118.52	139.45	117.94	161.37	142.37	160.33	135.77	97.52	148.55	106	67.25	97.71	136.42	214.88	182.86	131.33	65.94	67.18	117.34	129.17	84.59	57.52	61.96	61.96	33.79	47.51	48.55	30.03	53.45	42.92	50.48	51.69	60.17	70.22	89.41	56.11
3386.53	1324.94	586.13	358.82	388.2	148.96	184.68	229.5	223.44	413.23	250.62	303.64	199.21	160.31	147.88	184	77.41	87.31	138.11	98.69	74.54	143.71	134	108.47	149.69	135.73	51.98	93.01	87.34	121.88	64.75	58.99	75.87	57.58	47.48	64.89	112.05	108.26	78.89	88.85	90.32	62.66	45.38	48.41	114.43	51.62	38.61	62.54	51.72	53.04
4308.39	1413.75	409.22	218.05	291.07	298.75	256.58	165.68	207.76	412.84	354.65	171.13	274.76	170.56	114.51	139.94	196.53	95.72	100.74	75.61	130.53	155.03	90.29	97.95	111.42	88.37	73.4	79.65	102.51	97.75	78.32	54.97	68.89	166.01	149.71	64.57	45.58	52.82	61.09	61.44	46.94	77.56	112.76	62.76	72.01	65.27	76.78	65.73	50.41	66.08
2039.18	1369.61	497.18	284.98	395.85	398.7	267.98	273.86	517.43	392.6	274.12	160.57	189.24	114.45	137.5	173.26	177.83	187.22	136.7	135.2	104.31	115.72	98.86	48.2	78.82	87.68	124.23	106.66	48.5	73.53	126.94	89.78	61.14	79.69	41.12	80.36	154.53	151.72	139.68	127.94	41.27	63.08	70.22	59.32	66.9	77.62	50.34	25.22	25.16	41.06
1675.18	1075.19	402.16	251.28	248.52	256.48	183.09	154.32	364.51	236.7	253.37	195.96	126.31	78.33	126.08	70.65	100.83	91.96	153.38	92.96	88.66	156.04	120.24	87.25	91.39	103.32	103.39	110.96	77.67	50.7	95	78	41.09	74.11	48.57	34.24	71.73	71.55	69.42	99.07	114.73	82.75	48.94	37.71	87.05	66.11	29.5	69.28	85.4	77.46
1325.31	811.75	478.95	802.38	452.73	321.58	167.98	235.73	424.05	413.76	203.62	199.7	182.22	181.75	178.85	127.69	106.57	72.05	76.44	60.47	149.66	92	92.93	117.6	115.18	85.81	122.68	85.34	72.85	63.73	82	143.74	113.78	110.21	115.26	112.84	91.78	112.71	80.99	54.14	101.46	88.72	71.92	69.45	64.54	59.66	73.83	126.11	111.56	60.48
954.4	475.84	470.37	390.59	326.83	375.58	295.55	283.35	305.66	314.65	224.73	210.59	102.08	53.82	134.91	125.6	72.26	131.3	135.34	203.04	228.31	130.66	180.24	130.82	106.65	94.69	105.78	85.3	70.69	81.97	123.01	98.21	106.79	102.21	102.45	104.73	75.21	82.24	97.1	100.16	50.46	71.13	104.54	63.47	61.2	101.49	60.66	34.15	60.53	86.13
5146.04	1760.63	382.16	215.54	142.9	234.44	305.24	336.74	290.48	337.94	89.76	223.36	286.88	144.33	94.89	77.46	107.52	167.12	161.53	63.08	98.71	96.27	143.56	145.21	99.01	71.08	37.05	45.48	65.43	102.77	112.33	96.12	80.93	83.03	58.27	62.48	81.57	78	49.03	81	140.16	131.85	72.72	74.11	91.42	82	54.45	50.41	51.39	55.89
2450.13	665.6	605.67	359.61	281.48	396.47	321.81	222.64	364.49	521.68	358.65	159.96	168.96	166.09	134.38	72.39	174.74	235.77	133.17	88.87	115.41	103.34	74.91	56.84	76.24	96.44	93.06	107.12	101.59	53.66	69.44	68.78	62.47	62.42	63.72	73.15	97.12	79.33	93.07	80.95	72.4	36.83	45.75	58.28	62.02	74.18	89.98	87.86	84.12	43.08
2148.09	531.66	292.5	258.81	186.32	374.64	315.91	153.83	227.21	151.45	159.74	336.14	231.45	99.05	146.08	104.3	115.45	114.54	158.11	214.57	128.3	109.21	67.92	62.09	144.29	133.66	78.25	65.71	53.19	88.21	109.35	56.57	67.6	56.24	77.85	72.44	41.28	75.55	102.75	78.38	111.8	105.86	110.86	104.89	29.62	63.75	60.38	79.7	78.35	60.42
3571.49	1484.42	524.53	412.41	323.94	207.88	406.61	256.69	374.44	456.41	232.3	207.02	204.55	161.86	104.4	118.87	149.44	95.31	74.5	77.52	120.66	73.82	118.89	128.08	229.43	139.23	97.12	126.11	112.17	82.64	113	129.21	93.08	92.46	131.66	125.42	148.81	70.75	53.53	81.01	96.36	97.83	86.68	69.49	68.53	65.28	55.7	25.72	38.26	44.46
2857.2	1286.34	660.63	416.79	245.62	198.89	161.51	226.72	352.31	440.46	319.06	216.19	207.56	79.8	127.46	79.59	81.51	93.57	63.24	80.89	56.14	83.29	134.22	177.89	127.92	59.37	65.43	68.79	84.38	77.31	95.97	77.77	42.27	61.91	84.28	48.12	81.59	99.13	92.13	85.24	75.3	17.79	36.89	51.85	52.29	78.55	50.62	62.61	86.87	65.61
2590.82	747.17	247.25	352.66	334.13	218.28	95.44	215.39	244.49	425.58	225.54	221.75	245.68	292.27	222.8	219.57	114.05	126.53	218.43	231.63	103.15	55.04	46.24	43.92	46.93	54.47	86.96	117.68	133.38	113.29	110.99	91.41	88.19	79.35	67.56	70.31	67.47	93.96	81.3	74.67	45.23	45.03	54.37	47.67	62.13	67.09	31.74	42.51	58.47	56.2
3530.43	971.73	607.8	262.24	310.3	204.25	109.48	83.37	156.4	387.64	446.61	262.92	381.12	298.22	149.62	142.27	135.87	132.31	142.37	146.23	247.97	202.72	178.93	82.56	83.6	66.74	92.72	72.42	108.29	73.64	67.57	76.13	51.17	71.2	81.52	64.55	52.42	46.52	49.61	52.12	46.38	48.12	52.67	92.46	79.19	39.15	56.01	62.26	41.74	57.66
1725.83	545.9	686.36	470.7	341.67	375.04	290.24	202.05	338.73	448.46	330.98	100.88	159.34	130.41	79.35	83.62	90.32	65.7	72.08	131.33	116.54	121.29	79.95	92.56	52.7	73.74	74.94	46.27	45.86	83.94	59.58	33.36	63.73	62.6	71.71	80.04	68.56	86.24	30.26	44.68	80.48	90.58	127.63	47.23	66	50.58	66.6	60.14	41.32	38.58
2862.23	1101.88	676.61	283.07	307.56	233.25	191.11	335.22	369.59	183.28	149.04	157.11	154.41	86.54	103.2	78.04	143.61	161.64	94.58	104.26	118.45	156.86	108.59	75.74	101.41	141.66	140.48	92.64	63.88	59.77	66	51.88	54.87	34.61	53.28	46.91	56.68	51.86	55.01	95.98	78.66	66.47	69.75	31.94	63.7	72.57	64.33	87.17	63.71	34.29
2104.39	1143.23	356.44	332.96	212.95	189.26	167.54	167.38	334.22	542.15	475.87	426.78	240.6	94.62	146.8	145.48	125.55	110.82	130.28	202.53	172.49	94.23	94.97	75.07	104.11	109.92	89.45	63.97	72.23	50.97	44.86	52.29	73.33	74.26	55.24	129.26	70.33	97.43	111.37	70.22	80.78	92.11	95.66	62.59	50.13	46.92	47.77	55.89	53.24	56.08
3317.27	1152.26	478.1	504.49	299.07	427.14	271.74	196.83	164.7	328.74	298.31	186.22	179.48	125.75	96.96	53.41	68.27	115.06	106.31	112.16	67.75	98.82	93.94	91.6	124.86	154.43	121.26	95.26	73.83	62.52	97.58	81.57	71.08	90.98	111.13	92.53	54.4	75.83	63.23	67.5	85.48	103.36	89.03	53.07	67.63	61.13	47.56	63.62	50.1	34.23
2162.36	691.4	251.51	242.26	219.29	239.8	251.77	219.02	366.02	453.81	176.3	121.19	103.54	93.17	109.15	158.57	101.94	43.38	88.28	176.44	109.81	123.9	164.98	128.75	68.69	63.04	73.22	86.69	54.18	47.28	70.72	90.07	87.35	106.41	119.96	90.06	77.11	86.48	45.48	84.91	102.03	86.39	38.99	38.71	78.08	73.74	83.82	86.53	82.59	74.01
2750.39	604.92	382.38	398.89	221.23	426.94	332.97	150.93	443.5	395.94	175.53	119.7	182.92	119.09	107.83	130.18	170.6	136.69	175.07	236.37	120.86	75.58	48.17	51.49	103.76	121.37	61.47	114.62	152.67	70.29	44.14	61.51	80.81	71.73	74.49	46.07	66.87	63.85	83.66	85.74	44.2	46.44	39.46	85.14	112.38	122.04	63.27	57.94	56.71	86.87
3569.58	1202.25	343.39	240.24	500.82	534.22	364.22	547.06	256.63	245.59	218.04	194.17	143.49	71.52	137.94	127.09	95.22	145.78	79.04	186.32	140.38	126.58	135.59	65.54	42.3	129.28	127.73	126.84	53.46	48.93	60.73	69.47	136.23	165.4	105.74	77.15	98.66	107.43	101.61	78.17	42.14	34.82	63.76	128.68	112.05	59.82	72.81	88.24	43.06	33.64
3530.3	964.05	516.07	527.82	209.67	182.99	167.42	269.83	223.24	290.03	291.04	189.32	124.54	118.38	63.73	138.5	117.12	170.71	125.89	121.89	51.08	74.25	128	90.72	50.1	75.21	108.94	88.61	121.44	122.83	147.13	71.81	64.46	76.23	87.9	108.79	105.66	73.46	84.09	65.34	45.29	29.4	66.59	96.43	69.31	37.9	45.31	69.19	62.89	40.95
3741.88	1041.48	281.66	184.71	157.77	184.17	219.74	270.31	267	548.62	408.73	243.39	117.39	75.33	145.59	151.77	78.25	75.3	166.4	155.34	111.72	145.49	183.33	155.65	84.67	79.35	101.4	75.72	53.41	109.55	92.43	86.43	71.73	99.47	87.49	53.19	28.09	58.27	54.73	69.83	70.14	71.97	78.4	62.52	65.05	67.68	74.51	98.14	107.55	73.91
2480.72	1249.97	351.75	189.14	349.87	373.81	249.34	169.19	190.68	187.71	277.86	172.1	168.26	107.97	80.73	104.72	189.26	201.14	211.68	149.97	114.2	99	171.6	124.35	108.11	130.43	163.93	79.36	56.72	56.13	67.5	76.42	68.41	94.93	70.42	54.07	56.84	36.92	63.93	105.45	79.44	52.62	66.59	58	64.32	68.13	83.25	122.7	56.59	32.94
2716.9	812.13	709.81	269.07	188.57	310.37	239.12	153.23	184.7	272.5	240.66	118.56	225.5	201.88	112.55	85.03	53.87	103.04	127.46	95.62	136.15	119.37	182.8	131.51	68.59	96.45	95.37	75.71	51.8	28.08	102.99	86.44	89.92	101.29	109.43	96.96	59.31	73.76	37.87	73.75	88.03	100.71	147.24	108.23	109.15	107.63	95.31	57.53	63.56	48.1
2836.76	715.64	225.63	454.87	461.54	321.99	268.68	175.61	262.93	358.15	490.75	188.21	104.07	146.48	161.12	147.24	74.57	170.77	176.85	54.15	48.3	87.59	131.24	113.85	69.06	90.66	115.5	133.87	79.59	67.09	105.38	86.17	54.07	58.31	49.24	29.92	57.46	98.42	72.7	120.91	117.63	55.73	63.32	69.38	46.84	55.03	59.42	60.63	46.83	59.99
4290.61	819.4	391.02	385.56	187.97	80.13	202.78	254.36	127.91	420.11	341.8	275.56	147.29	154.52	139.08	89.17	57.95	82.9	171.66	165.15	127.16	102.81	105.64	94.3	70.28	91.02	81.32	58.44	76.37	141.74	97.82	75.76	78.23	83.38	66.43	69.88	52.97	86.08	76.97	41.86	43.1	57.1	52.95	78.25	131.14	152.1	56.78	48.52	101.27	57.71
2826.56	874.59	614.63	224.63	203.03	147.51	279.09	337.44	170.46	365.63	354.57	428.76	323.9	177.38	103.31	61.31	116.81	133.81	130.15	123.46	145.35	242.48	166.15	91.79	122.85	206.18	171.76	105.43	82.22	91	124.03	99.36	93.22	73.42	135.96	78.9	92.89	95.92	75.21	81.22	54.19	49.7	74.9	60.53	41.12	81.65	72.45	48.72	55.86	76.21
4570.41	1805.99	451.62	223.21	177.17	396.34	347.98	372.57	233.02	133.59	144.47	132.36	143.81	113.88	98.84	201.04	179.3	131.48	163.89	69.09	75.71	85.17	80.03	63.51	122.91	162.98	78.38	35.7	133.63	153.6	76.56	88.66	87.4	94.16	77.61	74.04	91.64	74.02	79.47	75.25	62.2	80.84	86.43	44.64	43.62	67.35	47.29	46.46	62.7	44.09
3174.35	1182.65	635.5	461.19	170.49	154.44	179.74	269.79	231.33	384.78	359.4	143.26	165.33	139.57	103.67	68.95	93.87	138.19	114.41	104.97	168.26	143.42	82.4	73.29	112.7	111.38	52.63	47.8	75.99	81.29	90.32	92.07	54.4	36.3	48.45	89.43	47.22	72.29	52.12	56.96	68.34	74.73	85.31	67.62	36.01	51.55	76.94	75.74	72.28	34.17
2079.72	436.35	332.65	352.37	356.09	234.92	296.3	332.25	213.12	303.73	371.16	240.38	201.06	100.91	133.21	214.46	130.88	130.67	186.1	50.57	41.64	88.29	173.8	195.7	145.85	89.13	82.47	87	81.16	104.46	132.85	98.82	113.98	83.19	76.93	66.87	64.86	44.86	60.02	53.35	45.19	53.04	56.2	60.71	72.29	77.44	91.62	71.55	53.66	43.36
3759.78	1122.1	206.69	374.33	422.44	239.83	108.88	177.97	395.45	499.72	341.51	172.71	72.42	164.25	151.34	203.31	199.49	177.54	151.53	168.54	136.97	117.36	93.21	93.61	79.7	58.45	50.89	58.62	60.55	53.08	71.67	58.37	99.79	87.33	75.3	101.64	72.5	75.82	54.52	73.6	80.48	42.3	48.55	56.06	33.87	47.26	63.05	41.34	54.35	82.62
4042.28	1442.55	358.74	347.57	238.61	353.96	287.37	139.15	257.4	347.9	251.55	190.57	121.28	150.8	133.95	92.13	128.47	140.59	109.57	70.07	92.18	117.25	110.45	148.47	130.4	84.18	61.27	81.32	71.32	77.7	79.26	122.96	137.54	122.01	71.91	86.33	131.48	107.6	36.17	48.97	77.65	71.46	65.85	78.43	86.16	57.11	49.76	40.41	48.72	85.91
2749.11	853.78	345.3	247.59	202.78	195.53	257.66	194.23	157	310.48	330.24	180.33	119.49	152.28	180.71	100.65	94.5	147.96	204.27	195.13	103.4	139.53	138.67	161.74	167.89	92.15	110.98	157.89	120.78	109.59	132.99	62.22	77.15	85.27	84.83	56.12	88.18	63.38	34.26	69.7	61.98	55.48	48.03	107.21	106.01	28.13	46.79	53.53	87.87	105.32
3067.61	1310.01	878.77	576.76	415.95	370.28	299.09	306.91	375.4	208.06	303.8	230.91	106.77	148.52	198.06	100.93	111.65	116.29	196.3	155.92	128.48	66.8	98.8	70.8	132.49	126.4	90.6	63.28	58.79	67.85	127.94	88.25	143.65	95.01	64.02	69.16	46.8	122.26	144.14	58	50.45	47.87	70.47	40.01	51.44	67.41	53.42	73.31	81.11	55.74
2495.28	809.29	317.4	171.26	236.8	228.82	244.84	167.03	362.86	223.08	115.61	94.34	130.42	168.74	187.83	124.19	117.38	83.58	57.63	56.93	129.92	154.24	55.83	130.81	93.02	51.5	69.2	129.96	96.19	73.37	120.12	87.89	57.48	70.39	65.78	98.95	96.59	85.33	35.26	69.99	59.57	131.8	69.92	41.42	51.54	49.27	63.6	62.04	53.4	53.96
1557.97	835.95	507.23	386.54	307.6	265.48	262.86	409.38	424.96	300.92	252.83	181.82	93.14	63.72	102.44	118.38	176.28	85.37	76.96	180.14	164.75	123.51	88.17	58.77	54.69	60.77	78.35	78.61	53.82	63.62	80.35	124.17	125.74	138.13	174.02	122.21	122.65	91.95	50.74	58.15	49.48	82.79	108.71	110.38	100.75	91.84	69.91	52.69	42.07	28.2
3353.27	1901.3	696.73	268.96	256.52	159	239.19	290.16	479.55	268.94	155.67	202.5	149.16	201.03	131.5	80.47	65.9	104.95	101.31	87.72	73.37	128.86	132.13	119.24	93.07	87.57	54.98	79.83	42.68	80.08	139.88	150.68	131.83	71.75	71.2	77.02	66.38	47.81	64.11	52.04	21.21	33.41	46	19.22	46.05	64.7	78.45	71.55	111.33	76.26
4178.5	1127.39	228.13	174.93	268.28	260.78	114.07	209.62	265.68	377.35	346.88	219.78	88.14	77.8	127.71	131.04	105.38	94.89	68.93	122.13	108.77	54.7	113.83	111.38	74.28	84.17	143.63	150.69	116.18	85.22	174.09	70.04	108.75	128.02	70.51	67.98	60.23	55.62	47.56	66.11	55.56	69.7	90.42	74.37	70.23	66.29	69.31	71.2	60.78	79.15
4602.88	1469.71	485.82	352.8	168.63	287.26	260.95	347.63	487.91	234.72	102.23	236.07	227.19	135.45	108.68	36.22	129.54	172.65	99.04	117.71	96.1	43.39	95.12	109.09	77.61	73.47	100.23	57.32	69.09	136.19	78.82	80.52	82.34	93.99	64.09	80.04	79.8	67.3	77.99	54.03	50.66	116.45	99.09	33.46	92.71	90.03	80.31	71.39	60.6	72.03
3959.44	1644.68	609.56	453.6	465.45	248.11	169.65	219.47	190.73	320.17	300.37	376.71	200.42	150.43	208.32	143.83	92.23	92.71	90.76	70.9	50.82	124.3	138.72	128.8	90.78	68.32	73.43	119.45	72.76	62.42	83.09	74.2	93.77	80.21	70.67	71.19	51.55	78.99	96.94	85.82	64.77	58.13	62.65	61.12	78.93	71.27	52.03	44.83	57.74	80.67
2072.81	923.14	347.64	317.39	273.4	221.12	355.9	277.09	227.69	432.18	221.75	167.7	162.48	100.79	103.68	86.79	194.73	100.49	140.99	79.85	166.1	158.27	146.08	108.13	142.9	133.12	81.32	107.86	167.85	121.97	46.76	101.36	69.04	76.47	70.58	68.17	113.21	69.67	70.75	101.5	73.83	59.83	77.77	63.71	50.42	52.83	32.88	56.98	72.39	33.38
2308.2	813.32	253.27	199.06	269.8	109.47	164.1	253.58	234.04	277.1	99.72	187.41	160.98	151.29	119.14	125.61	77.64	114.66	192.12	112.05	174.07	178.8	118.26	84.24	139.6	110.42	45.41	96.11	123.81	87.89	90.34	82.11	51.35	70.3	94.96	65.96	75.2	74.15	94.69	71.68	34.16	53.38	75.17	41.8	25.11	62.78	52.47	71.63	50	30
3368.88	1247.74	529.55	413.57	349.84	243.43	169.65	313.12	245	315.41	391.78	204.74	77.96	122.76	110.16	121.43	167.53	166.94	119.78	64.33	70.13	117.45	104.39	70.57	92.81	203.09	138.86	88.67	83.23	150.9	67.25	106.15	110.29	148.37	104.3	83.99	79.93	103.21	97.14	71.5	93.78	40.77	50.71	57.3	140.01	96.55	77.5	74.07	62.95	49.22
3733.24	1368.32	354.26	381.61	280.92	315.68	394.5	571.56	347.86	275.18	198.47	64.48	94.9	148.22	78.37	187.3	106.17	41.52	91.5	119.8	85.47	177	174.62	92.37	60.87	111.22	93.44	58.47	123.14	147.79	45.59	76.97	81.49	68.7	44.28	74.46	88.58	34.06	33.38	56.91	95.91	93.64	73.6	43.25	69.97	48.68	67.6	75.53	75.74	58.26
4493.39	1190.6	488.98	337.85	207.59	104.31	220.1	346.4	354.35	276.36	270.38	159.9	60.36	116.7	172.82	114.1	142.39	97.83	86.05	91.98	137.99	89.3	106.65	154.25	145.35	75.66	59.1	44.82	53.65	68.69	54.11	70.34	65.85	100.1	92.85	74.24	47.65	40.69	60.22	72.67	91.91	73.57	46.13	73.32	107.68	107.85	91.04	53.69	73.56	45.39
2538.9	941.77	717.47	358.23	251.14	191.15	191.43	224.37	340.3	460.81	264.17	192.3	112.78	130.94	74.86	136.35	93.49	83.14	131.69	117.97	78.2	70.02	65.71	90.63	40.83	49.5	78.94	112.17	70.43	98.2	81.61	76.85	72.69	128.98	98.12	73.75	57.44	62.41	65.61	65.14	93.95	93.52	53.07	57.61	53.35	48.2	34.62	65.6	56.62	86
2546.26	940.63	685.85	448.57	179.4	233.41	279.17	318.29	334.08	348.2	426.26	318.86	255.2	237.62	138.78	128.84	177.77	153.34	157.63	141.07	117.08	106.36	155.88	177.37	80.63	105.63	136.34	45.25	81.5	109.9	76.25	81.04	131.47	128.55	138.32	147.88	136.77	66.86	71.16	102.87	47.02	38.63	79.3	82.5	60.88	88.16	98.74	62.53	51.75	47.86
4307.36	1496.07	391.26	313.5	503.7	302.75	214.78	371.03	435.72	260.03	103.24	146.55	187.78	167.2	122.9	122.93	96.24	123.14	80.81	99.16	128.69	123.34	154.96	200.63	110.55	106.61	85.85	89.92	71.37	72.11	59.05	86.51	70.61	56.16	54.86	82.82	118.32	90	93.73	47.98	74.55	100.99	90.2	52.49	58.42	77.76	66.06	58.2	43.96	62.29
3118.41	1291.38	360.44	184.83	206.65	292.58	311.95	442	388.41	270.86	125.81	244.06	256.29	202.43	163.94	128.76	115.27	147.81	126.63	147.38	100.32	144.24	130.67	102.75	132.73	116.19	142.28	96.94	54.1	96.69	92.37	88.42	78.98	61.32	75.62	146.42	98.4	60.37	65.83	104.02	103.04	51.14	65.65	51.97	47.32	60.82	53.08	82.36	70.69	91.6
5509.23	1512.21	287.35	376.69	645.02	340.58	148.23	260.64	538.36	369.66	330.71	272.57	193.56	150.6	120.66	103.26	235.47	208.62	86.19	112.45	112.72	59.82	71.77	97.8	116.2	137.58	87.98	34.37	66.6	55.59	97.01	67.73	78.14	73.13	116.89	126.8	77.85	49.55	66.86	41.43	31.9	26.3	23.45	55.02	115.82	95.2	71.82	35.11	51.61	72.4
3204.89	1036.36	509.61	310.2	344.67	182.17	164.75	135.07	131.74	429.55	433.32	355.11	381.28	161.24	66.71	67.55	74.6	125.38	119.73	105.85	177.97	118.33	50.87	67.42	135.36	100.08	78.07	79.72	110.46	81.83	108.33	129.1	81.07	77.78	82.22	83.67	75.78	84.71	84.92	85.36	82.19	45.31	33.71	34.58	55.38	56.38	67.86	67.12	79.13	56.93
2842.42	690.56	427.58	153.79	175.07	191.37	182.29	174.46	276.14	292.17	151.88	199.47	212.53	143.28	148.78	148.81	159.86	112.29	166.69	124.21	109.21	63.76	92.83	71.77	125.85	143.98	92.45	85.11	100.44	81.52	75.47	79.07	105.82	111.96	82.44	103.04	93.24	62.6	22.07	38.25	77.65	46.25	52.11	61.92	76.28	91.33	52.97	23.29	71.24	93.34
2688.8	955.92	617.14	332.89	613.69	250.84	182.3	221.65	303.92	379.68	316.09	191.78	105.04	130.87	83.38	47.51	154.11	206.61	86.83	104.41	84.94	107.58	170.6	137.34	64.69	64.96	71.7	111.23	94.09	92.76	114.73	126.41	83.89	70.13	67.04	98.96	46.01	52.69	78.08	100.97	133.88	101.28	59.64	59.55	73.79	81.52	97.77	61.54	64.83	46.66
2943.81	924.37	679.8	538.12	366.75	222.93	329.83	451.15	431.89	458.28	312.1	189.87	168.37	54.69	147.53	172.72	174.36	120.37	73.71	124.39	135.82	117.87	131.06	178.93	124.83	48.43	78.33	62.58	71.59	115	185.97	126.32	62.26	111.76	87.83	91.25	113.34	86.09	70.54	55.61	51.64	71.38	56.96	31.84	67.54	79.54	54.55	23.92	34.76	48.41
3750.48	1035.76	240.24	313.35	313.07	306.42	345.88	314.6	379.86	138.82	230.62	243.91	243.07	162.15	94.63	106.64	116.56	70.54	149.83	167.24	147.39	164.39	107.19	87.3	81.58	86.77	65.81	58.64	93.27	74.57	58.36	61.72	40.07	51.43	48.02	27.87	46.37	66.24	78.78	79.04	69.43	57.38	74.25	131.09	93.8	43.95	60.68	38.8	62.15	84.66
3525.72	815.92	250.38	364.82	297.31	281.11	424.45	275.97	308.87	450.7	328.15	124.52	177.04	108.01	120.79	92.47	72.2	153.92	181.49	130.29	143.71	116.39	110.11	74.71	100.63	117.85	79.4	58.89	79.35	84.3	88.52	131.26	87.09	80.01	58.04	34.88	43.65	75.14	99.32	131.06	105.5	44.44	57.06	50.65	75.05	59.09	54.81	77.05	108.46	59.27
3888.54	1160.88	339.55	538.36	221.32	188.17	205.18	202.2	297.49	236.64	305.59	249.63	106.41	108.63	157.84	156.15	166.36	132.11	132.7	123.45	195.27	137.1	105.81	67.15	119.26	88.1	89.62	100.36	109.33	74.53	55.24	49.48	44.02	85.89	93.5	78.14	91.64	82.05	98.74	124.36	94.29	114.91	68.4	64.68	63.22	48.07	55.56	71.61	50.49	39.07
4715.83	1251.82	308.6	313.82	271.89	292.26	248.36	335.56	463.91	684.28	246.19	141.95	164.4	179.14	69.31	104.28	151.5	86.51	98.72	113.51	243.51	150.72	91.23	112.03	84.52	79.17	99.27	104.94	97.99	85.93	76.97	91.13	49.71	72.48	73.01	130.19	122.51	64.44	62.92	83.49	72.89	34.94	48.56	32.64	46.32	43.09	57.39	46.99	53.97	62.47
1411.21	645.52	595.11	577.49	388.5	373.84	347.38	540.27	524.42	220.95	176.78	166.82	138.91	133.16	133.11	172.08	162.35	149.05	164.18	96.23	180.72	163.68	156.47	122.81	75.8	55.8	71.12	73.53	107.88	93.77	49.96	35.55	40.57	83.39	71.98	63.95	84.68	79.08	97.81	79.17	64.87	44.45	38.07	61.16	98.11	41.13	51.08	38.96	53.13	109.33
1952.98	866.91	519.6	560.01	383.59	270.66	123.08	206.58	190.24	268.06	252.2	219.38	229.28	164.48	120.2	78.46	129.27	91.71	197.9	196.18	114.43	81.92	122.18	121.12	152.01	129.97	128.71	78.09	76.63	121.3	121.64	116.03	51.33	68.6	97.95	82	112.8	109.71	96.4	95.48	51.24	97.37	75.11	51.9	33.26	62.96	87.04	91.99	84.69	46.95
3461.55	1482.32	739.06	539.65	482.53	352.69	409.51	327.46	383.51	232.26	95.18	170.06	110.34	64.47	75.64	96.76	99.54	121.71	129.18	94.51	70.01	90.86	94.51	42.71	87.48	92.05	124.61	124.96	107.33	56.34	57.01	52.6	66.55	151.04	98.96	62.26	97.54	54.29	43.06	44.76	59.47	45.17	33.71	76.65	107.17	78.84	63.72	67.14	70.01	80.13
3484.34	1173.18	559.07	469.93	201.35	228.58	147.06	262.07	257.1	244.54	159.23	72.98	75.18	81.27	103.44	87.71	121.28	55.72	68.82	123.39	78.82	71.96	144.73	81.91	50.49	109.75	124.7	118.97	71.35	73.45	76.38	89.74	91	57.03	66.36	35.62	85.5	88.08	52.31	53.54	79.97	73.67	66.04	31.26	83.74	123.25	82.48	75.41	57.87	20.91
3422.82	1006.01	411.53	512.82	299.5	265.54	295.44	147.89	233.59	227.81	228.35	173.85	101.75	92.04	97.92	86.07	85.07	80.18	86.4	138.04	133.05	144	89.95	72.79	143.87	97.06	51.3	84.52	48.67	64.04	121.91	42.36	28.21	59.15	84.14	79.21	92.7	128.86	144.2	54.56	29.3	49.64	85.22	75.43	130.55	56.36	36.37	48.66	49.64	71.19
3230.95	1014.66	510.06	372.76	134.54	450.06	408.26	401.65	585.2	385.67	246.14	190.15	158.2	104.09	141.28	167.02	130.11	80.76	107.21	69.24	77.8	98.63	118.04	81.09	96.93	74.44	141.04	100.31	75.95	79.27	92.65	57.32	54.67	106.12	106.89	106.68	93.62	115.77	30.91	90.87	110.77	69.38	72.1	44.49	52.94	59.44	33.3	57.16	99.5	60.08
4068.31	1055.03	348.12	568.3	291.67	294.83	280.64	270.19	394.81	248.99	164.55	106.26	148.88	228.31	100.36	111.07	139.53	101.88	125.91	131.87	117.01	104.39	29.99	176.94	245.93	141.84	80.22	88.98	114.36	113.85	132.37	99.66	42	80.13	75.12	76.11	112.5	138.63	61.01	100.31	66.28	64.12	36.48	58.15	38.38	55.61	72.94	83.58	104.71	61.63
5193.73	2182.49	355.11	334.71	303.5	272.64	319.11	327.45	247.84	258.85	304.56	236.38	123.99	90.54	71.02	74.26	39.24	70.43	141.69	77.31	132.63	162.59	111.72	148.91	178.48	46.51	69.31	73.29	57.96	84.93	94.87	103.29	85.73	100.73	101.61	71.78	76.12	80.95	46.57	40.6	34.76	45.9	46.52	56.35	36.8	84.42	47.43	48.66	51.88	55.05
1456.85	541.57	290.43	545.05	372.21	160.73	339.48	305.77	216.29	221.45	163.82	63.98	127.16	125.6	162.24	151.45	138.7	110.82	169.69	89.89	98.45	127.93	144.75	117.29	157.61	128.44	107.4	69.81	25.51	49.92	86.51	68.94	93.66	55.7	87.14	97.66	79.49	121.24	143.67	100.04	64.23	62.65	62.07	47.99	77.51	65.35	99.36	102.02	84.76	43.24
2431.62	908.58	374.9	373.14	304.35	317.81	360.27	354.24	215.55	384.8	443.38	182.54	142.12	130.45	97.17	71.41	126.03	197.35	151.43	83.14	123.71	116.25	83.3	70.57	92.75	65.22	59.02	107.53	111.72	81.52	122.18	113.91	77.32	97.77	102.01	86.7	78.32	77.68	54.31	44.81	42.32	64.61	60.39	47.02	72.03	113.62	87.47	62.15	43.02	59.25
5067.05	1671.29	496.6	391.05	373.87	223.73	217.65	415.21	244.28	198.56	108.47	152.38	143.19	153.71	141.96	62.62	130.46	172.98	83.75	68.75	83.4	155.77	174.77	138.55	110.26	122.57	156	68.83	49.92	73.3	46.57	60.32	65.23	61.95	114.42	109.49	77.24	67.06	68.3	79.89	84.59	53.16	46.25	51.85	74.58	54.25	37.48	40.67	41.96	44.93
3818.38	1220.16	408.33	669.04	412.13	280.28	109	219.69	290.32	285.6	352.08	235.44	196.26	120.11	155.68	154.32	133.47	102.35	102.41	142.47	158.73	100.07	110.59	116.55	87.92	39.31	64.12	66.65	42.79	64.57	37.61	62.19	90.16	82.74	82.26	87.36	82.1	53.26	62.31	69.88	65.74	56.12	28.74	27.46	104.23	89.95	66.75	75.73	59.65	65.13
1537.24	576.02	420.88	293.78	299.86	195.8	197.26	243.26	171.19	283.56	320.1	174.21	178.37	122.19	175.14	226.27	159.76	79.34	74.25	86.79	116.52	82.32	96.27	101.77	103.09	80.97	43.36	120.85	111.07	102.41	71.71	82.77	101.79	71.93	36.11	52.39	71.76	76.64	96.08	59.61	43.26	93.26	77.51	73	59.86	85.36	62.86	81.31	69.8	63.15
2536.59	921.11	457.85	300.09	229.6	137.18	298.16	491.8	331.6	284.71	114.8	177.29	118.69	83.35	149.53	153.89	112.56	114.69	122.16	55.95	58.57	97.35	61.26	60.19	65.73	82.15	87.83	131.66	133.56	90	67.7	68.1	24.59	58.56	104.72	83.77	74.18	51.24	69.81	57.68	93.2	87.05	119.42	75.44	69.8	44.32	36.51	32.24	55.64	42.63
4334.29	1226.82	311.39	464.08	245.1	255.65	307.04	343.4	357.54	340.21	271.78	75.57	118.02	149.66	97.56	63.21	84.13	75.66	151.02	141.52	129.39	172.42	131.35	96.11	84.91	82.75	73.87	135.88	178.34	111.76	45.78	88.89	127.59	111.48	99.36	109.15	136.01	109	82.55	81.68	72.28	47.87	61.68	80.34	55.74	69.42	108.83	88.01	76.51	89.47
3358	875.39	324.93	211.55	254.43	227.01	315.5	336.27	395.04	402.52	186.36	126.43	110.92	152.72	109.77	85.45	91.74	75.79	130.71	133.33	118.73	127.79	108.59	154.94	122.85	50.34	59.6	58.69	85.42	90.84	48.36	53.29	62.36	89.76	51.95	81.26	51.02	58.83	59.57	58.26	106.25	77.85	81.55	74.78	62.83	49.04	42.91	71.6	47.35	59.76
4386.35	1251.79	529.66	235.06	229.89	290.77	507.83	674.34	314.8	190.38	135.3	169.66	196.68	269.7	242.39	167.26	110.63	87.68	96.8	96.48	109.17	127.78	102.33	63.63	90.01	82.16	69.01	82.13	82.48	61.84	78.1	64.12	64.48	38.81	58.11	48.4	46.71	84.64	48.29	104.36	105.65	95.99	104.22	47.1	59.43	67.21	68.89	56.94	33.33	51.53
4545.83	1770.55	447.74	139.56	98.77	203.4	302.23	286.48	345.45	103.77	88.88	118.47	140.9	116.65	77.65	161.55	74.98	69.49	106.44	181.36	108.03	139.03	135.91	131.42	84.45	110.65	107.57	85.61	39.11	52.75	47.11	73.65	112.88	119.32	63.43	52.68	58.8	59.73	54.75	61.07	47.41	70.02	79.7	56.41	67.9	58.04	52.5	56.51	85.74	35.97
2440.87	817.09	336.33	305.63	265.39	332.04	396.88	501.72	296.12	178.22	143.89	136.87	197.79	253.74	193.92	93.15	146.34	171.28	112.24	126.48	189.39	153.46	82.79	81.16	132.83	149.41	75.08	71.96	109.16	100.06	69.57	90.86	113.43	163.41	131.22	113.31	71.41	59.46	49.87	77.83	80.06	68.01	61.39	77.4	104.36	60.08	55.84	82.3	73.87	45.14
1258.74	618.49	398.19	357.57	215.26	134.05	297.07	467.33	297.51	249.18	143.9	146.58	197.18	178.14	120.59	137.8	100.53	165.44	113	136.78	94.38	190.31	162.18	106.98	144.42	85.14	67.52	90.29	85.61	62.26	21.02	70.93	92.87	42.28	54.44	67.94	65.13	93.11	69.29	113.48	70.39	53.3	88.33	74.19	39.35	46.52	49.78	94.94	87.73	52.23
4175.79	1187.1	383.05	387.59	294.3	224.07	537.14	250.27	166.86	91.26	147.93	156.35	152.12	87.65	83.34	152.93	85.95	90.14	110.17	122.27	128.12	114.05	63.69	24.13	69.95	98.69	130	143.37	104.45	75.07	36.28	101.45	88.33	51.32	85.07	64.77	50.28	71.7	73.4	77.43	102.64	47.76	40.75	49.14	69.86	57.71	55.15	44.79	67.79	61.3
2086.07	1162.14	801.76	515.95	249.33	285.42	387.36	156.41	508.3	596.12	307.36	162.3	315.34	178.81	126.11	154.79	183.31	195.56	128.9	129.7	115.12	103.71	113.62	164.14	98.99	56.41	94.23	62.68	30.9	37.74	35.62	75.33	74.51	85.57	131.45	64.26	66.17	66.69	93.94	76.68	89.87	65.69	49.47	59.31	82.18	113.59	73.44	60.98	36.7	55.17
4200.01	1393.78	392.35	301.31	208.24	273.65	240.96	206.49	296.14	378.48	171.45	115.89	127.24	93.52	96.81	83.38	148.83	81.78	105.64	155.11	130.87	174.94	159.02	135.08	117.64	68.16	66.72	50.01	50.81	93.09	78.57	81.73	66.74	65.77	65.82	69.81	67.28	63.41	36.33	41.17	60.06	66.85	64.26	70.73	47.7	88.65	107.81	83.79	68.04	73.12
1738.29	815.56	644.5	336.02	383.86	428.78	289.94	325.99	250.68	200.32	181.04	87.12	99.32	122.33	184	191.12	148.26	182.63	134.39	262.44	166.82	158.12	141.4	143.05	175.56	135.68	140.43	73.21	96.27	114.11	88.66	55.8	48.98	59.76	86.56	42.96	29.35	37.99	33.51	50.94	41.22	74.55	83.8	48.41	74.69	92.55	31.77	43.87	43.31	46.93
2116.16	757.52	349.16	249.31	202.5	223.08	294.19	355.78	464.76	346.03	228.22	175.66	129.29	178.2	99.63	143.07	121.74	106.41	70.73	80.12	159.16	147.59	126.82	114.15	78.71	58.08	88.13	86.98	68.92	76.88	70.71	101.14	69.15	95.28	122.24	71.96	24.17	38.83	54.82	67.52	49.85	70.59	77.16	61.22	58.75	49.33	54.26	68.01	40.71	61.12
4072.5	852.59	331.39	337.51	363.38	243.1	277.44	182.21	132.72	359.81	317.33	333.91	249.18	109.11	54.71	113.7	131.32	82.54	158.19	189.47	186.55	128.35	167.76	198.03	108.73	101.77	125.61	153.55	139.78	59.66	92.56	89.44	128.62	76.17	102.27	71.31	32.9	55.01	77.57	77.56	72.88	74.6	55.05	55.03	50.66	42.24	64.11	93.95	82	96.87
5622.62	1958.4	917.51	406.96	339.94	265.2	295.65	154.4	328.03	277.95	60.99	122.6	76.42	147.33	97.65	78.59	90.67	88.23	151.96	209.29	196.51	175.2	192.01	119.22	150.56	160.36	129.73	126.05	111.12	87.03	108.77	118.71	106.84	83.69	115.83	93.1	80.48	127.05	142.99	108.24	89.26	49.46	47.29	54.23	91.03	61.15	22.58	49.94	95.07	72.21
2153.81	1114.9	472.49	190.99	234.01	321.05	360.13	316.29	426.28	359.02	365.01	310.49	187.49	93.14	81.43	147.66	123.7	53.2	47.51	58.49	84.51	153.62	89.09	114.18	78.64	109.96	92.59	86.91	128.96	106.75	81.03	97.45	90.29	78.68	88.48	42.83	46.21	51.18	91.24	60.71	63.07	85.77	86.16	43.78	39.01	70.62	68.75	36.6	48.86	55.68
884.49	439.21	295.4	366.39	345.88	173.39	141.9	209.82	534.69	655.04	600.24	249.81	115.04	50.66	127.79	163.39	172.93	131.81	104.85	65.54	55.41	113.85	83.7	75.83	79.9	120.79	87.4	67.99	74.62	40.1	42.3	70.59	112.58	82.35	58.38	68.64	78.72	84.56	55.83	49.22	56.31	71.32	57.82	48.08	53.33	54.51	53.12	58.58	31.4	25.57
5200.63	1775.81	479.53	380.22	319.41	268.46	224.14	219.86	233.33	187.75	175.5	108.77	164.24	209.45	103.26	106.69	118.26	137.67	113.02	66	110.92	112.44	118.22	73.94	111.3	116.49	63.04	88.69	87.65	52.73	43.68	45.53	74.67	90.17	92.24	112.79	61.96	36.16	81.85	72.36	76.72	58.99	22.04	50.35	55.19	44.06	43.79	86.86	82.97	53.8
3684.92	1070.52	309.3	235.99	256.89	181.7	250.91	240.46	467.26	314.15	103.42	112.51	160.26	180.83	107.71	155.01	101.92	91.89	95.63	96.75	96.7	63.18	54.86	91.99	103.92	105.86	48.34	73.86	91.96	135.75	80.54	61.64	79.28	96.37	117.9	77.59	63.7	39.94	62.18	110.71	74.2	41.6	61.13	53.12	78.41	55.25	51.87	68.16	49.32	77.18
4047.15	1205.12	410.5	330.28	416.04	329.76	121.61	368.42	457.77	125.25	375.27	232.82	180.6	110.26	107.3	140.16	102.79	76.11	95.6	108.16	81.58	133.21	113.62	59.72	88.09	66.91	132.42	92.94	92.61	93.69	96.97	129.55	111.38	82.95	86.23	123.97	58.89	51.4	50.99	82.97	42.45	43.01	41.08	51.96	86.18	66.82	68.36	54	34.62	60.59
2659.52	708.22	362.39	320.49	306.45	394.19	229.7	233.6	314.49	201.98	156.36	186.52	168.54	153.69	102.07	75	63.64	145.26	118.49	123.44	186.79	233	113.04	83.23	114.51	84.78	64.32	57.3	123.16	151.02	92.38	129.21	71.24	70.21	76.83	92.4	112.74	75.51	40.08	44.97	18.92	34.58	35.7	40.4	56.26	67.4	65.75	52.43	54.39	57.81
2717.04	898.05	403.33	201.19	198.81	168.7	166.78	352.92	185.3	225.05	204.42	175.98	139.12	236.56	106.34	145.98	109.76	58.98	66.83	108.41	148.05	182.07	150.18	83.21	83.24	60.82	81.83	196.51	131.23	60.78	68	28.37	69.59	52.14	87.6	64.81	65.92	93.33	123.98	70.74	54.33	116.83	53.72	43.24	61.87	62.09	44.7	58.62	44.85	43.66
2375.28	716.13	655.41	284.02	299.73	205.63	271.19	360.62	379.27	218.66	139.72	271.64	190.17	218.59	186.68	122.74	125.38	74.39	89.95	153.56	95.54	66.72	63.84	99.71	118.95	110.75	38.54	72.33	93.22	76.19	63.94	54.27	61.01	66.99	76.09	87.34	54.23	42.74	57.61	104.87	112.03	111.52	51.2	50.84	74.29	58.72	43.81	79.55	80.22	40.17
3468.89	968.57	508.76	364.87	311.38	178.36	321.75	450.84	346.99	174.56	202.22	184.72	148.93	132.99	149.29	98.88	73.6	97.63	170.33	229.6	199.85	206.26	178.09	109.46	127.95	149.86	93.45	84.37	84.84	66.54	73.09	73.13	73.93	52.89	51.46	83.41	83.07	58.89	61.45	59.62	66.05	54.41	48.2	58.42	39.82	68.44	81.21	50.1	63.75	49.93
2456.02	1201.27	528.02	237.63	350.89	230.33	235.84	585.29	432.1	251.62	127.13	133.88	133.46	68.96	188.19	207.31	164.25	82.56	61.01	51.6	58.02	148.93	107.78	72.27	60.39	44.43	99.08	70.48	139.21	152.94	135.88	115.72	97.13	84.32	83.36	35.92	38.04	70.16	79.79	55.46	59.05	110.71	77.87	51.39	64.17	46.26	35.31	59.22	46.71	56.89
3574.48	1277.86	339.05	240.31	348.55	531.46	603.8	280.41	217.94	181.64	209.18	180.68	124.94	104.27	159.97	177.68	134	138.55	99.09	96.28	72.8	106.18	89.49	56.07	77.22	123.74	106.07	59.94	40.46	40.34	53.7	62.26	122.44	147.69	51.16	57.53	114.96	66.29	67.56	51.44	47.08	83.08	55.72	73.22	27.33	37.38	29.48	48.33	63.91	69
3324.43	1079.23	597.83	332.89	192.15	223.44	282.17	403.78	335.83	313.01	303.52	137.27	136.22	119.02	150.06	140.67	171.95	99.9	125.69	86.39	78.69	138.95	65.53	52.68	36.51	64.67	117.74	125.14	152.7	96.28	113.84	102.28	77.95	98.72	69.67	51.22	62.53	88.7	76.85	42.89	76.38	98.84	83.65	85.66	56.66	39.98	23.31	29.12	85.08	106.71
2596.12	684.87	197.95	169.81	210.04	243.25	358.09	421.48	310.29	209.9	106.29	109.21	116.15	60.4	140.8	139.89	76.62	72.74	116.3	108.73	91.83	52.36	149.27	114.5	72.14	167.52	126.47	84.53	69.77	81.04	60.46	43.39	40.46	63.76	88.44	54.72	116.74	80.5	55.14	56.89	55.55	64.04	45.39	79.98	76.88	64.11	65.07	65.81	74.43	57.73
3091.73	1015.79	556.81	436.41	376.65	522.62	298.11	173.49	112.4	116.37	200.58	347.38	302.38	188.57	202.37	95.65	80.09	111.26	76.97	44.94	80.6	77.24	86.51	64.16	75.8	95.55	139.29	88.36	91.34	52.05	85.99	43.72	97.2	81.5	53.45	69.18	75.22	85.14	102.04	65.18	77.9	65.39	61.55	70.86	41.09	52.72	66.99	53.56	52.43	29.65
2605.48	944.24	691.47	294.98	428.22	421.24	356	322.34	264.53	271.79	148.7	79.12	97.76	102.09	86.51	145.84	136.1	126	73.24	83.25	77.61	93.8	189.8	207.19	94.24	72.5	85.25	76.61	90.75	66.1	43.59	79.67	80.15	66.5	66.51	72.85	89.55	57.58	82.01	79.65	61.4	45.91	73.75	51.81	59.85	65.3	58.41	61.35	75.88	45.09
1259.27	529.96	604.3	473.62	270.41	221.49	155.23	290.7	167.34	153.15	151.26	165.8	160.31	116.99	148.66	135.94	66.18	103.04	115.67	77.16	104.15	87.01	137.67	249.61	75.76	134.91	145.05	57.16	98.33	54.32	56.7	56.17	56.35	81.16	59.28	56.79	65.96	62.24	54.55	83.67	97.1	56.01	94.83	114.6	66.77	91.45	77.63	37.9	25.47	67.07
2192.95	567.74	508.8	516.59	180.64	40.41	274.67	269.46	287.76	262.78	98.49	217.21	240.8	118.15	105.16	126.8	114.71	129.55	116.2	111.25	133.85	75.68	88.74	120.08	98.67	104.5	69.68	84.69	79.39	71.39	83.41	85.94	85.27	44.96	70.71	108.85	88.28	43.97	66.71	82.37	107.44	98.1	52.44	49.39	50.08	81.54	70.43	40.57	48.2	52.69
2357.09	1024.4	848.07	306.09	256.61	379.08	353.38	372.59	336.98	199.12	259.3	133.67	110.8	147.12	110.63	70.22	71.65	98.05	161.27	222.3	190.58	153.42	126.93	130.58	97.32	85.21	86.85	44.43	59.95	116.46	159.62	78.43	71.92	122.69	110.18	92.17	59.93	59.15	62.67	66.94	36.98	61.35	34.96	40.72	68.07	66.95	56.93	90.21	52.68	56.18
2088.29	588.77	572.28	345.73	287.43	324.1	159.66	227.97	266.61	334.02	175.2	125.65	122.86	107	108.8	69.65	83.53	124.08	97.91	121.66	116.68	130.63	174.44	149.61	90.48	47.6	104.54	68.18	77.05	153.11	147.88	118.82	108.48	79.04	106.12	146.14	145.32	23.59	101.19	107.09	85.93	52.17	52.1	51.9	56.63	61.03	40.55	40.37	70.64	59.29
3579.24	1330.06	571.35	641.99	416.04	436.4	512.66	302.64	191.25	132.61	212.29	121.82	89.97	170.02	238.58	128.19	91.79	75.97	124.66	202.25	141.57	94.87	70.98	112.43	147.48	58.44	98.91	94.66	59.74	43.09	83.78	82.47	83.19	99.9	115.46	134.66	70.01	43.09	82.17	76.9	64.18	30.56	55.06	54.93	54.43	22.42	38.8	29.78	53.01	56.34
3800.75	1283.42	396.66	269.48	187.51	299.42	357.81	269.16	334.84	222.49	133.26	89.07	70.07	232.92	293.24	210.46	147.03	125.44	109.39	141.41	88.68	72.63	92.78	151.45	123.92	94.82	42.88	68.31	78.33	78.17	59.46	72.89	47.65	81.34	96.8	38.4	68.13	108.48	105.66	62.47	43.88	59.64	60.49	76.56	82.7	51.42	30.69	40.81	79.44	39.43
2793.61	1045.85	489.6	293.64	253.21	179.85	201.22	269.17	467.74	443.74	238.1	213.55	135.78	168.36	174.64	109.69	114.5	133.45	69.71	92.98	114.87	88.19	87.44	128.44	126.65	138.66	64.9	50.66	93.58	130.83	104.66	60.17	34.74	96.56	100.85	41.93	57.9	95.11	49.65	93.1	90.78	48.61	93.01	94.69	94.1	89.49	70.8	35.95	28.86	68.83
5126.91	1935.2	306.77	219.99	532.16	530.77	383.52	353.89	264.63	159.07	133.9	119.42	61.84	129.68	154.49	194.24	124.01	119.34	153.73	141.36	86.35	102.77	142.92	107.36	79.85	85.59	127.31	88.77	91.3	90.89	130.18	117.87	66.49	106.98	91.45	54.9	46.18	36.34	34.43	52.39	32.56	38.69	48.13	53.16	33.22	43.62	44.3	29.77	60.71	95.55
2981.45	794.28	243.58	305.67	300.19	139.19	344.96	456.7	174.57	194.71	195.14	190.73	261.41	230.49	178.48	154.65	195.72	242.7	152.56	224.55	150.17	184.02	101.76	57.77	46.23	46.29	99.56	108.19	89.85	115.67	63.96	107.07	120.34	53.79	80.34	92.62	47.92	86.92	73.08	61.54	40.97	82.55	66.59	61.06	46.48	77.19	104.45	91.21	44.12	73.73
3185.62	1003.97	388.63	437.8	372.21	360.11	289.05	327.75	554.61	229.09	204.92	119.01	84.84	101.83	180.15	127.86	96.31	109.9	135.12	227.27	84.73	78.66	98.32	83.87	45.15	51.05	68.94	107.59	57.65	48.76	75.37	106.01	129.44	55.32	68.4	92.34	124.52	42.74	52.08	67.51	63.46	39.22	93.03	98.55	34.33	39.35	39.14	72.43	51.89	49.87
3563.81	1421.11	496.64	328.21	552.98	387.27	381.52	598.05	283.27	355.12	219.42	153.09	175.36	217.09	170.89	85.22	171.73	149.12	132.74	116.3	165.92	145.83	84.27	103.85	190.21	177.79	95.38	77.5	42.44	79.97	93.12	81.09	51.2	42.75	43.13	77.31	79.99	57.76	76.38	59.23	70.36	63.7	49.76	66.88	40.96	45.55	30.18	63.98	64.15	56.46
4586.65	1000.78	325.55	288.89	333.45	247.97	264.52	354.6	359.97	121.49	122.77	137.3	137.92	159.48	122.61	111.89	81.28	79.37	131.04	134.69	204.02	160.36	95.59	142.07	99.79	84.65	76.93	82.95	105.97	82.94	94	46.65	64.65	71.15	90.55	75.51	84.94	63.18	94.62	105.04	71.01	49.04	78.38	53.93	70.59	78.2	81.15	62.29	59.41	29.38
4144.15	1001.54	475.91	612.47	385.59	603.81	502.84	338.63	174.17	89.01	73.7	134.76	187.44	152.82	44	82.11	108.86	93.22	107.31	222.04	125.75	61.93	97.18	117.73	104.44	114.61	69.97	80.61	86.35	63.36	54.64	83.71	127.77	54.99	84.78	83.34	51.27	37.38	58.3	104.55	77.52	65.08	78.99	53.79	40.99	77.23	73.48	88.02	78.71	78.31
1952.15	913.61	396.72	374.97	292.19	215.22	161.73	332.02	330.67	161.88	117.37	118.56	138.58	203.69	204.42	100.74	93.68	138.09	130.53	174.2	243	88.27	70.45	107.18	98.36	98.48	79.43	65.07	52.23	55.55	116.33	99.02	66.44	50.53	29.1	44.55	26.17	52.27	60.08	62.21	66.89	43.94	73.32	56.85	39.27	66.52	59.28	68.76	57.41	67.24
4501.13	1531.9	456.75	260.73	251.49	354.03	358.7	535.25	351.93	288.86	90.78	116.65	107.4	97.01	127.94	113.8	128.17	209.17	93.67	118.56	139.59	121.4	128.32	91.36	94.25	125.05	77.16	61.53	141.74	94.4	62.21	113.46	89.7	90.04	69.66	71.03	30.74	63.03	84.78	72.57	59.72	60.24	33.53	61.04	55.59	29.32	44.9	94.22	64.88	52.54
4223.4	1352.42	360.56	487.33	451.07	490.69	340.58	278.38	408.09	296.36	336.1	141.29	90.39	87.75	98.64	143.11	134.96	147.28	214.13	215.06	149.73	74.69	108.17	102.78	95.37	58.22	105.76	115.08	93.56	95.73	89.02	83.44	78.3	86.42	78.19	98.36	112.89	78.21	66.15	82.05	101.54	66.55	65.82	58.88	68.76	50.88	22.36	38.37	41.94	51.84
1357.65	585.96	437.72	411.13	610.3	477.08	425.75	481.46	309.33	90.96	166.12	196.24	59.59	82.22	64.88	47.62	55.02	93.07	85.23	71.22	68.92	195.92	164.86	122.56	94.21	50.7	88.44	156.23	73.54	89.27	71.81	89.69	70.52	60.46	63.57	87.95	70.39	49.8	37.11	36.97	71.18	75.26	75.76	54.29	47.8	46.55	34.92	50.08	97	82.95
2335.91	893.71	440.56	348.66	382.75	312.25	268.33	370.01	336.81	258.39	87.06	143.44	90.34	131.63	126.6	54.56	81.53	81.22	138.12	206.43	146.49	120.12	82.37	60.52	96.06	67.45	118.71	99.16	94.17	75.68	104.46	77.81	40.39	57.88	49.95	56.08	130.15	141.45	156.34	68.58	39.03	39.64	64.53	61.84	36.74	48.07	71.94	44.77	37.78	32.45
5124.15	1304.79	564.01	670.45	276.71	247.84	578.07	630.15	379.19	199.57	221.5	189.4	138.88	126.16	158.06	115.98	104.49	101.88	87.26	169.25	145.09	81.68	107.22	56.85	91.82	102.4	96.16	95.81	81.04	63.5	66.75	101.55	91.46	70.87	76.58	71.64	120.51	92.35	83.79	60.55	59.06	58.98	80	27.5	24.99	40.77	18.09	20.99	41.35	49.02
2618.17	873.57	295.05	123.87	96.01	274.53	414.54	473.6	553.94	239.76	99.72	26.72	46.05	57.03	78.22	110.4	96.32	75.08	85.71	147.22	196.58	117.31	91.5	70.11	109.15	125.61	58.38	72.76	90.88	107.55	86.31	54.66	64.05	53.1	78.29	72.33	44.22	52.38	88.89	74.27	72.57	73.75	41.73	73.12	74.33	56	81.59	71.58	90.63	73.89
4827.88	1278.82	384.81	284.46	390.55	388.01	577.93	579.72	405.46	317.02	356.42	159.09	110.95	67.22	94.35	141.03	153.56	129.41	92.59	115.01	126.4	139.06	187.39	150.9	103.88	88.28	71.66	36.65	63.2	74.03	69.04	70.85	118.29	67.4	75.77	68.62	83.51	99.01	55.9	56.67	81.92	77.73	68.04	66.54	74.77	84.33	94.01	88.16	71.24	35.67
3515.8	1265.66	902.42	473.39	203.61	301.96	244.97	140.13	222.04	429.26	287.48	190.37	139.96	125.11	138.66	208.88	162.62	103.56	81.87	135.11	127.54	103.03	152.63	142.7	49.31	79.12	152.74	143.62	94.58	90.68	68.12	84.04	80.04	105.24	50.2	76.47	110.11	99.13	58.47	69.17	88.96	53.13	46.64	67.13	74.85	72.06	52.59	90.92	113.32	74.47
3402.77	1627.31	319.63	296.4	327.09	183.73	194.65	262.48	273.51	412.31	561.83	365.19	274.42	151.87	158.53	107.46	92.01	107.47	61.78	78.44	114.99	180.73	148.8	134.8	170.48	86.89	37.61	69.34	131.5	133.47	97.08	123.31	93.36	78.52	70.54	92.98	54.53	44.48	70.41	76.05	82.03	88.6	56.32	62.21	38.54	74.16	69.35	72.16	57.66	46.33
2626.89	1043.29	296	394.05	322.53	270.87	383.72	213.68	320.86	275.25	268.64	195.84	151.06	147.63	38.33	76.54	56.11	100.3	119.62	152.47	164.3	82.05	63.45	68.36	124.81	133.4	87.21	79.4	86.38	81.53	101.88	92.71	132.65	133.9	75.84	82.23	71.2	55.42	42.59	45.16	42.52	19.39	40.71	65.9	108.96	115.65	65.88	56.58	50.88	50.33
4421.5	1617.02	504.06	421.76	326.21	454.5	530.77	401.83	206.52	142.37	160.87	123.67	103.36	82.27	84.33	88.2	103.61	77.03	109.02	101.84	122.17	115.37	132.94	82.01	92.96	110.95	128.74	73.13	72.03	98.45	82.74	92.24	55.31	79.9	95.1	81.86	80.3	74.37	93.42	92.12	90.2	60.72	82.04	67.42	65.71	97.38	70.4	79.4	81.48	73.9
2362.05	994.19	349.46	272.42	416.71	413.1	544.3	272.47	308.81	168.4	98.56	110	109.74	151.84	144.57	141.37	113.9	55.18	77.06	159.86	135.47	84.71	62.43	64.66	117.54	97.83	62.38	62.93	47.54	79.08	99.24	120.35	53.2	39.64	68.17	93.17	65.41	68.63	66.46	54.17	71.47	56.03	67.62	65.73	49.96	56.49	82.7	82.5	49.53	35.7
2060.39	590.03	395.64	498.4	425.44	280.16	244.37	523.87	292.21	240.71	152.39	89.72	139.82	123.51	61.62	96.34	115.86	148.06	82.04	126.6	98.95	107.21	88.59	39.45	105.31	109.91	59.27	82.17	80.52	78.49	16.72	112.85	93.89	99.28	108.54	126.79	75.54	50.47	71.19	62.88	66.72	64.33	67.52	57.69	109.3	67.99	44.42	50.1	68.25	50.04
3013.12	724.13	448.72	366.98	332.06	234.48	408.41	458.95	441.34	157.12	77.11	52.74	104.67	67.37	79.02	129.71	121.62	165.47	119.7	100.91	104.04	152.1	114.89	109.04	92.82	94.45	94.6	62.44	98.71	90.78	51.48	97.83	136.48	114.55	107.98	94.32	102.13	114.96	90.95	74.42	25.87	40.5	70.15	56.57	41.8	94.06	81.63	58.36	65.79	103.89
4975.61	1017.64	223.96	240.86	265.14	204.5	232.96	269.35	223.62	194.91	215.55	175.17	213.93	148.8	140.17	123.41	103.48	114.51	93.57	143.78	55.36	90.3	114.92	75.74	89.96	74.82	42.87	76.81	119.52	67.04	39.53	49.8	87.18	126.58	99.79	44.79	46.29	51.01	65.19	52.21	63.32	65.91	43.86	48.87	47.05	86.68	89.01	66.28	53.5	70.53
4030.49	908.61	207.42	515.74	761.87	486.88	274.3	188.26	243.69	238.89	110.84	115.43	150.9	135.76	150.69	81.18	94	161.29	131.14	96.03	141.23	164.97	83.41	74.96	97.81	116.02	115.31	90.59	97.8	53.89	109.55	76.18	30.95	43.75	53.31	100.42	91.42	57.36	36.66	98.5	71.94	47	107.12	54.43	32.33	62.8	73.67	74.09	103.05	74.65
1561.08	479.3	470.89	315.44	289.63	521.03	404.12	431.23	275.46	90.45	95.02	109.84	139.96	141.43	130.56	86.66	105.72	52.85	71.16	133.35	121.66	94.68	97.39	141.4	127.47	74.65	92.35	102.38	94.19	105.03	78.19	35.11	79.61	83.01	53.55	112.34	73.18	61.32	57.09	45.99	34.82	31.12	40.72	56.09	61	63.91	28.54	56.89	62.25	65.71
3370.09	1013.4	367.94	382.07	479.77	450.66	323.59	337.43	211.84	247.84	144.75	120.66	235.37	155.46	149.36	160.52	77.13	69.84	89.48	114.38	114.99	52.59	71.71	64.36	92.56	97.04	61.81	95.14	64.17	68.87	100.88	57.34	76.29	78.32	54.75	80.93	78.56	78.14	91.22	84.46	46.67	30.6	51.98	90	98.55	55.66	39.29	65.32	49.37	60.25
4672	1625.19	446.16	542.84	225.45	396.33	440.38	274.86	440.21	480.14	367.81	199.27	98.48	103.47	89.75	56.74	111.01	101.51	158.32	160.56	111.33	96.07	126.53	96.97	91.46	50.67	73.95	75.91	62.76	92.49	104.47	91.05	73.27	69.8	102.64	59.12	75.66	65.73	84.46	41.21	70.37	48.6	55.55	39.29	69.19	57.71	79.5	90.94	52.97	54.87
4092.68	1400.29	522.69	160.16	139.88	307.98	291.64	555.9	523.82	530.78	346.79	168.61	99.95	96.93	67.66	73.32	72.18	95.35	80.48	100.2	99.53	92.49	87.92	182.44	176.64	113.94	96.23	121.31	81.92	98.09	44.02	57.64	96.86	74.59	52.74	56.7	66.81	61.6	47.44	69.45	70.48	44.41	38.35	31.25	52.4	79.65	40.34	39.67	61.27	61.22
3399.52	1181.42	592.61	426.17	521.81	509.44	328.69	195.5	179.28	171.14	144.17	126.88	142.4	178.35	173.47	164.47	188	73.35	152.66	185.9	183.77	121.04	72.11	89.79	115.18	82.47	117.62	60.71	86.08	68.78	65.89	55.43	63.9	50.75	89.16	107.16	127.74	89.69	58.21	61.63	74.41	47.48	61.77	51.06	42.59	46.88	24.81	38.71	40.18	36.19
2613.11	802.18	289.8	267.49	386.82	591.35	534.08	316.96	185.36	189.11	186.08	61.47	58.05	117.09	111.21	127.28	138.02	83.99	129.39	110.66	78.84	48.98	59.72	76.66	119.49	104.3	152.16	122.68	61.81	77.45	60.28	58.63	132.06	145.44	120.25	60.83	51.48	54.1	53.02	64.56	87.87	46.44	71.88	88.29	46.72	48.54	83.34	44.28	51.13	72.87
3866.83	1358.1	323.72	237.32	272.84	695.11	517.18	239.75	192.77	178.73	104.76	100.44	90.57	108.59	84.28	105.17	99.96	78.47	84.64	113.69	96.96	78.47	46.81	97.33	74.81	72.78	73.56	93.53	69.14	59.47	115.11	92.2	52.1	63.83	88.69	52.7	58.68	69.31	63.17	56.77	45.8	38.87	63.66	115.19	98.75	75.67	66.81	56.73	75.41	75.98
3434.06	1363.37	585.96	646.63	501.16	186.78	455.79	324.93	503.6	193.83	90.97	178	81.11	106.55	239.26	213.23	118.17	100.35	106.59	76.28	84.1	176.71	120.18	77.1	156.37	162.3	90.82	47.1	92.86	120.82	95.25	82.98	120.61	132.39	99.52	133.66	103.7	53.69	85.36	79.82	88.65	64.32	60.58	64.15	90.8	92.15	64.95	50.52	48.44	47.05
2689.12	1101.23	296.21	216.89	323.8	534.67	386.5	212.65	181.02	133.23	76.72	101.26	68.42	58.7	65.43	113.73	184.11	129.98	73.51	50	101.99	99.67	111.99	164.18	74.05	109.02	118.22	103.38	108.93	108.52	55.78	43.52	83.07	68.55	50.91	47.53	67.22	45.77	81.26	138.03	86.73	52.94	71.37	65.37	38.89	55.99	47.73	63.13	73.95	93.18
3688.68	1007.71	488.95	228.79	466.42	469.93	305.06	261.36	186.46	181.8	95.86	146.55	186.26	167.43	177.02	134.17	124.82	134.07	121.01	85.75	108.07	149.58	75.67	78.66	101.54	79.63	70.88	118.6	101.94	71.18	106.98	99.67	101.09	67.79	68.79	83.35	86.94	73.2	79.54	40.51	58.04	85.19	58.76	61.75	29.84	42.39	66.56	67.73	63.22	35.48
4156.24	1027.91	234.14	299.58	344.38	531.8	471.08	310.09	146.89	175.21	76.67	137.01	99.4	125.31	137.71	120.54	94.54	83.46	149.89	203.59	150.09	36.91	61.34	123.09	50.43	120.34	108.79	74.75	78.81	52.43	87.99	79.33	90.54	66.63	87.55	84.51	65.55	68.51	38.81	55.94	54.98	57.9	37.18	40.28	33.12	51.85	56.11	69.29	104.24	71.91
5123.9	1219.84	570.12	646.41	181.83	232.92	433.35	432.05	438.76	283.37	218.75	195.88	271.29	105.22	127.05	160.16	131.05	115.83	109.62	153.63	136.26	63.4	85.39	96.64	72.53	75.97	98.79	152.72	103.01	42.43	84.46	87.92	79.6	77.2	53.24	76.18	77.23	26.61	52.77	51.49	63.89	37.76	34.84	23.11	32.07	47.22	41.28	85.27	63.62	82.23
1575.97	610.92	447.79	304.15	352.4	452.02	228.11	131.69	124.06	169.72	192.16	104.15	72.74	130.01	133.72	117.85	76.04	141.39	184.14	155.4	87.5	109.96	98.31	113.62	95.23	159.49	186.24	170.92	86.46	43.84	33.93	55.32	64.45	81.25	109.36	90.85	80.83	94.78	100.63	56.84	56.15	94.73	86.47	31.84	50.18	47.08	66.79	83.68	70.19	45.17
2345.53	859.52	381.21	151.65	248.66	265.3	386.77	397.19	422.45	190.29	203.48	124.65	139.48	132.61	111.88	174.37	100.39	67.11	63.06	142.87	124.5	123.21	120.47	120.29	101.61	58.6	51.71	105.3	98.28	59.83	67.26	37.41	52.39	57.09	49.7	63.6	66.9	48.09	33	35.61	58.1	41.12	33.23	53.45	49.46	46.16	71.08	47.76	68	48.04
4509.61	1446.28	244.01	165.92	138.28	199.03	310.06	338.46	336.07	244.22	239.09	239.61	96.23	87.74	156.32	228.05	87.84	62.2	44.99	86.21	108.63	130.29	107.61	124.76	168.63	202.55	68.52	30.15	55.33	73.11	105.77	113.46	99.55	68.81	42.08	56.4	54.44	43.82	57.14	69.46	95.95	83.99	98.21	33	39.11	63.47	75.75	62.55	29.19	57.55
3288.1	1008.89	548.54	421.11	186.78	201.68	303.7	378.98	413.02	332.56	170.21	146.77	121.74	133.68	153.6	110.34	97.8	122.29	141.34	156.11	117.16	53.83	78.38	111.31	73.17	60.73	41.6	65.96	53.21	66.04	38.31	60.45	68.99	66.13	18.52	70	103.72	87.49	66.13	62.22	77.84	114.99	95.07	78.08	121.59	135.97	122.6	63.05	42.64	33.87
2979.3	1093.47	588.34	434.43	194.28	327.5	469.19	410.68	225.25	194.04	155.95	291.67	198.8	160.41	106.11	75.34	58.08	77.31	106.02	123.53	83.03	145.86	85.05	110.6	91.88	44.28	66.71	84.79	55.81	59.95	71.48	170.29	119.63	83.74	119.42	104.25	40.58	50.48	77.09	101.44	56.76	43.25	47.18	58.06	96.89	67.54	68.73	67.9	43.16	64.79
1790.66	474.68	424.26	327.58	148.43	114.97	234.73	490.87	255.25	114.53	258.3	130.44	114.05	169.51	184.15	182.53	179.45	139.5	112.37	168.53	113.23	115.79	124.64	49.73	66.45	63.92	51.59	39.93	64.7	85.46	107.58	64.53	96.83	88.62	88.36	84.94	58.68	63.07	88.45	74.14	68.78	63.31	48.14	68.27	32.85	62.62	55.79	27.25	39.34	52.32
2388.03	754.64	359.82	312.85	369.95	329.85	487.99	396.22	363.12	329.53	186.65	168.69	190.6	174.42	90.07	57.75	90.3	78.69	154.36	159.46	93.68	107.87	78.43	38.7	79.64	100.72	64.46	93.26	58.22	35.68	83.54	96.62	58.49	54.26	69.55	95.62	61.41	34.73	61.13	77.66	79.16	92.97	63.36	48.21	35.36	40.17	62.64	73.46	66.5	71.07
2088.88	535.47	270.27	441.88	541.73	670.63	253.76	154.02	220.73	193.77	186.37	221.67	160.1	142.83	75.07	105.15	181.05	119.36	187.78	223.08	153.39	116.18	73.95	124.14	122.76	104.38	91.8	73.56	96.06	71.86	86.84	53.42	78.46	64.84	63.44	119.92	89.01	64.94	62.24	51.51	41.77	49.32	41.54	55.22	56.92	77.19	38.41	47.79	59.19	75.73
2237.58	508.37	477.04	564.8	423.85	234	365.22	601.64	526.9	371.76	117.15	119.83	96.58	126.8	163.8	148.71	110.89	124.65	102.43	83.84	105.39	106.97	120.62	98	115.3	45.14	82.12	76.51	92.2	128.31	100.56	105.62	92.13	102.9	61.3	38.26	54.98	46.41	58.58	50.07	52.82	59.13	50.24	43.11	80.39	70.12	59.9	54.72	58.74	48.39
2893.09	890.05	202.99	230.8	343.62	221.92	451.08	453.83	233.8	195.47	211.47	190.62	157.42	204.13	171.14	119.02	134.59	134.47	80.63	87.3	111	85.11	102.97	129.9	114.71	136.21	101.26	53.25	94.05	68.12	41.13	34.39	63.04	64.41	56.29	42.67	74.92	70.28	64.39	70.19	73.07	72.82	57.73	50.13	72.07	78.72	64.86	95.69	62.29	62.35
2465.55	845.78	463.92	535.02	292.39	385.33	325.72	194.41	114.19	246.76	192.94	125.28	93.82	113.54	178.14	89.3	95.95	110.52	97.8	86.38	64.38	67.66	111.28	77.91	99.64	67.48	115.76	116.71	117.24	90.7	109.1	86.61	142.99	101.52	84.96	50.92	38.23	38.24	84.93	68.14	59.74	56.66	37.47	67.95	78.96	50.83	38.5	32.14	48.37	81.11
3773.65	882.11	341.92	332.4	260.81	408.92	441.92	286.07	216.95	185.19	202.67	132.64	128.56	108.47	138.6	149.04	106.66	113.21	139.42	126.05	74.82	68.46	69.79	84.93	87.99	90.04	73.49	61.44	75.38	99.24	56.24	39.36	62.9	54.3	75.22	77.67	53.31	46.21	60.97	80.78	76.1	51.59	60.17	66.54	69.63	37.2	54.08	56.05	42.69	55.96
3530.66	1473.47	334.08	230.57	239.79	198.86	204.46	283.05	246.6	203.87	171.56	178.45	182.62	120.4	78.27	95.11	139.98	140.68	129.08	133.63	130.2	156.5	96.46	71.45	78.94	38.33	98.15	114.49	91.57	78.36	125.02	93	93.02	52.47	103.09	136.16	90.44	42.91	46.53	58.15	60.74	58.31	69.25	74.39	99.39	91.2	68.17	71.21	64.37	48.35
3104.68	830.7	223.24	239.16	411.1	305.58	151.98	321.22	370.63	392.96	166.57	106.89	146.2	168.51	233.42	146.87	58.52	45.2	68.95	108.05	131.97	64.09	36.25	70.12	109.06	51.57	71.1	36.18	79.38	94.94	89.13	75.87	38.51	57.44	87.09	97.35	104.65	53.24	75.57	48.05	44.06	53.46	87.15	54.82	73.94	77.26	62.98	59.84	67.23	85.15
4733.74	2185.18	444.46	205.81	246.82	284.74	339.27	354.95	378.05	189.01	47.16	57.74	71.65	106.22	113.54	106.1	138.13	183.24	166.56	75.63	149.44	151.67	63.2	83.59	119.62	81.38	91.62	110.73	113.13	114.61	67.62	63.33	46.22	35.35	52.24	33.71	47.89	59.67	65.73	49.27	55.23	83.33	72.59	76.38	61.13	84.64	78.13	42.26	50.6	28.83
3858.53	746.03	446.71	323.73	242.86	264.92	195.07	406.8	551.21	384.02	361.24	199.11	163.47	123.23	92.13	199.06	113.48	123.18	110.15	107.46	97.25	97.69	85.74	143.28	98.4	107.82	75.04	78.5	67.06	101	124.88	151.89	111.83	24.3	77.93	73.25	67.86	30.97	60.45	100.74	77.21	110.64	107.21	59.15	47.38	56.04	51.1	71.59	56.64	42.61
4900.36	1430.09	286.97	203.66	164.28	261.53	451.94	407.03	198.01	69.59	198.12	143.17	87.97	65.2	131.83	194.77	110.75	59.75	85.2	172.53	107.8	89.2	86.36	104.16	150.52	118.5	77.15	97.48	70.11	86.26	40.95	39.34	38.93	55.73	59.47	52.51	68.88	58.06	52.32	63.18	101.64	135.77	71.79	38.51	48.92	55.26	48.26	45.91	21.12	26.93
4417	1293.44	322.92	302.14	209.11	189.88	255.07	435.86	323.18	313.86	240.13	161.49	177.92	132.26	145.39	128.66	114.88	100.15	137.03	86.12	97.13	136.87	188.48	196.49	99.4	112.21	92.56	88.06	93.58	47.45	48.55	99.76	91.94	43.43	55.1	72.61	48.98	30.8	57.31	115.72	112.94	47.21	71.49	69.37	71.18	49.14	45.5	86.4	109.6	57.66
4211.53	1169.24	332.72	323.21	530.86	399.1	354.86	331.6	263.52	228.12	265.05	163.86	113.4	99.15	114.61	127.75	105.97	94.45	133.68	115.75	114.68	186.18	175.15	102.75	87.28	108.79	108.83	52.35	73.79	72.63	73.23	34.04	59.66	64.14	55.35	47.32	86.97	44.61	56.65	75.31	93.28	91.63	84.78	91.91	73.5	52.7	40.78	39.51	71.42	58.76
3691.65	1177.09	534.86	232.88	162.55	335.62	250.92	365.06	347.94	191.76	220.68	175.12	79.99	130.44	127.59	71.58	108.67	113.11	137.82	141.92	143.12	128.37	106.73	146.66	160.33	133.12	134.36	70.91	92.08	77.09	83.73	58.65	72.09	79.05	42.09	35.21	54.48	51.65	29.9	70.09	75.11	98.66	42.77	22.07	69.17	58.07	53.95	61.56	45.58	50.24
2451.93	506.71	389.03	281.86	157.3	253.34	304.93	215.45	300.08	293.66	227.59	195.5	141.85	202.72	232.54	158.47	61.92	129.01	84.01	89.64	100.77	92.61	142.76	209.15	156.68	90.43	73.12	71.24	92.06	51.18	64.46	72.61	34.82	48.98	43.08	31.81	55.18	95.91	90.52	53.98	63.4	53.72	74.3	45.49	88.89	51.08	48.7	34.36	52.64	63.13
1543.36	712.81	431.22	501.29	537.54	356.85	262.34	293.13	332.36	209.16	202.78	97.41	88.77	88.25	114.61	95.62	56.99	42.69	58.68	79.87	108.4	67.81	87.39	150.04	59.77	40.33	84.29	146.01	96.1	64.01	75.47	120.08	71.16	44.67	38.45	65.28	91.05	70.84	68.13	89.2	59.73	65.54	47.35	64.74	56.67	51.94	63.94	51.19	35.49	30.6
5587.52	1513.39	388.76	632.81	457.92	407.96	247.47	313.69	462.79	504.79	288.66	131.87	94.58	71.9	74.09	112.25	126.95	107.18	89.22	131.75	117.8	65.29	104.21	126.56	76.65	55.54	55.39	50.21	71.51	78.24	73.7	58.96	83.3	98.75	121.5	91.15	113.45	89.72	46.08	50.72	88.84	70.64	44.32	33.38	60.58	51.9	53.65	63.17	45.5	22.3
5866.96	1409.05	715.52	374.85	264	459.23	449.27	267.56	220.11	98.03	64.09	87.52	103.88	49.8	99.02	73.46	139.15	109.2	106.29	103.65	117.54	97.92	69.75	53.96	56.21	92.8	87.66	91.31	72.84	28.03	74.01	81.86	43.2	41.28	70.63	71.8	28.49	46.61	62.43	70.74	68.2	67.42	47.5	39.65	83.09	57.91	75.27	124.86	81.14	49.36
2789.49	1036.5	310.91	198.07	141.83	300.17	283.33	275.9	119.16	241.5	126.72	197.27	170.73	69.9	73.2	109.79	110.4	150.37	143.16	101.67	68.28	86.35	110.08	112.54	72.53	76.56	91.37	41.38	66.94	48.74	66.88	104.26	133.49	127.93	63.88	47.41	82.67	85.22	27.93	52.2	72.29	67.29	71.73	47.87	78.83	100.27	87.4	70.76	55.39	78.81
4876.15	1866.7	582.59	326.03	365.06	259.69	395.01	577.47	165.63	112.86	115.98	158.96	135.93	181.4	171.77	68.19	55.74	91.49	106.27	69.17	84.42	76.59	107.25	150.24	105.69	102.56	91.6	66.44	120.59	46.24	72.57	62.93	55.18	59.88	63.87	93.05	90.93	49.21	55.69	59.75	56.09	118.13	60.09	45.73	79.23	46.85	39.26	62.35	75.86	80.05
2803.77	1077.07	608.84	324.55	569.24	372.62	283.48	371.63	219.77	149.79	120.93	273.53	169.27	244.54	196.59	120.41	143.54	104	188.59	105.74	169.45	155.75	113.45	91.13	61.61	91.35	60.47	70.63	120.44	92.63	76.26	61.04	30.01	88.69	80.48	116.45	85.26	45.21	49.3	66.84	65.74	69.03	51.08	67.34	57.72	42.92	44.36	34.76	64.31	34.68
3315.46	913.92	230.39	324.36	358.49	636.92	646.49	374.2	213.97	300.32	89.46	128.11	63.19	52.45	121.31	74.93	71.29	91.59	158.07	122	141.29	67.72	116.45	74.1	73.07	73.79	69.46	124.39	75.21	50.41	81.45	90.47	133.38	49.54	56.4	91.58	61.1	61.26	59.59	51.01	55.03	28.77	46.74	71.27	73.22	80.14	86.83	79.76	51.17	40.67
1492.25	618.64	613.85	533.89	511.43	463.24	265.49	152.8	155.97	171.33	111.72	142.37	118.15	118.92	148.52	172.19	107.93	125.1	262.35	153.72	151.06	206.69	133.93	77.88	92.74	122.68	74.26	107.7	93.85	61.87	56.77	35.6	69.45	84.7	90.95	56.62	47.69	68.43	61.11	55.28	70.7	83.68	127.87	77.13	46.11	51.67	46.44	32.28	98.26	79.29
6147.44	1605.26	380.34	248.32	273.58	438.61	260.92	291.22	239.03	172.32	131.84	160.19	81.34	50.49	144.02	137.25	137.85	79.86	88.74	164.09	131.83	94.59	126.89	87.34	44.17	78.98	62.56	82.41	80.56	101.08	132.44	113.04	82.11	96.87	59.21	44.98	72.94	71.33	63.45	86.34	108.07	26.32	36.24	45.14	60.97	55.49	66.04	57.92	32.22	48.27
2827.4	976.31	599.9	458.96	394.49	425.08	463.88	372.08	181.86	123.29	183.96	195.26	114.23	130.95	127.21	129.67	124.25	96.31	149.16	154.23	104.41	92.04	90.89	113.43	92.33	136.57	94.21	51.08	37.18	81.3	76.6	52.18	93.73	140.46	139.69	84.64	118.91	80.85	54.36	65.9	53.66	62.15	74.22	41.8	29.38	21.82	56.8	81.17	46.14	35.76
1549.77	298.87	323.75	457.54	323.53	263.3	426.45	349.3	133.93	137.04	232.79	197.72	187.1	197.75	134.56	64.86	109.2	104.87	60.26	89.58	102.81	71.48	61.4	76.71	81.91	91.75	72.97	65.81	61.9	65.45	96.64	104.58	97.45	108.37	69.93	81.65	75.06	84.14	78.44	60.44	54.82	45.83	31.96	63.01	95.12	78.66	67.78	49.72	29.36	68.34
5031.31	1365.81	368.53	184.67	286.4	203.34	385.6	245.57	291.52	240.31	178.22	101.44	174.17	173.95	162.21	155.47	89.44	114	127.03	204.18	211.76	149.27	90.56	51.98	69.93	63.22	98.56	55.61	80.42	58.03	51.11	67.94	67.33	47.31	49.14	95.58	107.02	93.94	72.63	81.79	46.18	64.66	28.2	38.82	61.06	65.17	77.66	70.05	44.63	67.74
4906.72	1220.32	568.27	240.58	503.7	448.88	475.88	342.12	266.51	128.66	252.16	279.34	193.8	63.31	120.1	100.39	138.25	122.06	142.47	124.45	79.61	126.47	156.46	133.17	87.66	93.05	69.75	62.37	65.73	45.55	57.09	73.08	113.1	105.1	89.57	81.42	62.04	76.62	71.51	58.28	33.68	65.04	90.66	38.46	29.85	53.14	87.39	62.24	41.53	56.87
3648.25	1343.85	537.9	557.15	248.47	255.69	357.08	199.39	201.69	158.48	288.14	153.08	100.75	134.39	177.2	111.85	113.09	220.87	146.12	118.12	105.81	81.25	86.43	79.46	104.79	93.53	74.95	99.62	65.91	73.2	94.52	51.23	79.71	85.62	100.09	96.86	69.83	71.65	74.64	86.28	70.29	62.94	79.3	51.95	80.54	51.74	73.97	91.12	60.9	46.24
5903.99	1623.59	305.75	522.42	582.13	283.48	364.99	509.69	303.16	225.49	99.74	190.26	190.6	162.62	70.61	149.43	171.25	87.64	160.72	102.33	103.16	59.33	83.86	88.79	106.33	57.52	79.07	132.79	125.93	110.11	98.93	72.71	77.32	71.69	59.28	42.81	57.13	58.27	57.41	82.54	78.16	53.17	93.67	77.97	41.37	55.7	39.99	58.56	80.06	55.11
2345.71	1087.73	511.2	336	317.35	272.77	134.42	170.69	118.42	92.21	115.35	195.3	120.52	104.92	121.93	86.18	121.22	152.41	128.71	116.45	73.85	75.57	151.48	141.54	109.62	66.78	88.14	128.13	132.82	184.39	55.49	41.1	93.44	114.49	81.08	50.77	63.89	47.03	54.66	29.07	85.23	59.99	78.75	39.74	49.05	29.38	29.96	46.09	68.87	41.29
4819.81	1897.89	362.65	291.74	218.6	107.41	356.06	551.44	335.35	274.56	168.45	176.15	134.15	96.98	78.25	90.67	55.36	74.14	133.13	212.25	90.92	141.37	119.53	79.86	122.61	108.93	51.45	41.4	57.2	112.99	113.17	90.46	80.19	71.28	67.81	67.13	72.03	48.54	58.42	47.64	109.79	87.16	59.69	60.95	59.8	73.63	59.93	61.34	60.04	40.52
4717.92	1265.73	150.23	253.22	293.95	390.9	315.5	170.62	140.63	131.16	105.91	61.9	102.88	85.45	117.17	81.32	197.72	86.07	124.45	106.24	59.23	92.82	116.34	104.07	50.74	71.06	84	66.81	65.92	67.05	95.52	57.13	59.68	73.95	88.31	65.35	52.44	51.37	86.19	68.87	44.13	72.14	79.81	28.38	39.08	91.67	95.75	33.43	33.48	19.16
3685.27	923.74	334.23	354.42	286.63	189.66	321.5	440.67	386.35	385.65	131.88	185.5	123.67	120.25	173.77	104.37	99.29	80.13	105.37	96.64	92.15	107.57	134.44	170.83	101.43	63.56	69.24	96.4	63.24	60.6	64.97	45.72	30.71	47.59	100.07	87.97	59.21	85.72	74.09	34.39	30.65	50.14	68.57	82.44	56.51	98.61	61.6	46.17	44.92	30.94
1141.26	487.6	495.27	674.52	230.48	481.45	605.29	511.03	229.43	177	264.6	321.09	152.66	232.9	105.33	68.4	157.74	167.26	175.46	136.37	147.88	171.42	79.16	72.39	141.16	133.91	170.29	180.84	163.48	117.96	101.56	68.23	79.26	98.7	89.88	43.18	57.91	74.06	74.27	44.69	56.05	60.68	73.09	65.68	43.65	42.29	21.27	28.71	59.23	42.68
1536.38	1229.13	777.83	245.08	304.12	289.93	253.87	411.26	442.35	335.65	301.18	196.64	131.42	157.92	105.04	134.74	72.11	79.38	66.67	107.86	90.09	91.42	76.57	50.01	72.39	57.72	105.7	125.82	93.32	27.38	55.25	80.02	85.38	76.38	44.33	48.17	109.08	90.36	40.36	56.86	53.49	60.25	53.67	61.4	56.79	68.39	81.52	74.55	39.35	31.42
2142.34	726.81	261.26	370.45	295.66	406	243.1	200.49	114.96	236.75	313.1	187.73	152.42	148.47	121.34	89.81	115.31	115	110.24	116.31	49.62	113.58	107.73	70.34	87.62	140.15	100.13	83.05	72.85	58.56	86.92	107.45	110.6	136.51	74.61	80.84	95.71	67.38	71.34	61.41	76.8	93.2	86.2	58.69	44.46	109.94	95.17	38.6	48.48	65.11
3455.73	1141.99	897.22	312.77	235.13	343.29	251.19	99.55	150.39	178.04	193.5	200.22	143.9	128.56	100.65	105.29	69.81	97.64	68.91	122.16	178.02	73.96	70.05	127.82	149.6	120.1	71.38	75.25	65.09	65.13	95.59	89.27	79.09	94.03	70.72	60	43.72	69.75	110.22	45.57	43.63	59.39	51.73	26.53	26.03	36.24	44.79	37.67	54.6	44.78
4174.35	1631.58	454.95	281.62	274.03	331.05	467.27	272.87	178.35	111.51	237.75	212.86	149.38	145.48	80.75	83.05	119.6	132.6	112.46	112.11	86.41	51.82	137.69	193.97	102.56	77.28	83.32	82.01	62.06	43.05	35.02	29.5	65.92	54.49	42.03	71	76.77	60.77	83.17	55.21	48.97	30.77	110.49	61.69	72.38	79.28	55.67	73.7	55.6	42.86
1973.13	918.24	702.13	597.84	375.09	212.69	452.45	473.3	272.46	176.54	111.12	229.74	185.91	169.84	96.46	56.74	80.29	61.47	132.38	156.18	81.52	124.92	179.36	124.53	89.41	72.51	102.84	80.77	54.22	100.74	153.09	122.3	67.89	38.28	57.17	79.91	83.59	58.74	69.03	71.52	116.19	73.26	53.46	55.83	88.05	71.94	74.02	81.66	73.91	52.51
2692.33	1157.62	638.98	337.91	364.45	216.79	318.24	230.51	152.82	220.23	232.63	141.3	148.19	149.92	132.05	137.16	162.32	107.22	112.26	88.05	70.5	95.57	51.21	126.08	83.96	97.41	107.89	70.94	50.49	62.81	93.44	131.05	118.95	71.23	75.64	47.05	78.13	101.44	108.4	42.44	44.25	32.73	46.94	90.01	76.12	55.12	60.62	59.53	50.77	28.37
3908.07	1464.24	737.2	298.18	462.5	225.34	128.59	201.3	165.65	116.95	138.37	111.41	115.86	190.26	130.76	106	84.56	42.38	81.78	83.2	64.25	88.26	153.05	192.13	89.88	98.3	83.27	70.59	86.03	75.45	67.06	41.89	64.36	90.55	63.11	77.63	45.22	35.38	47.19	72.96	111.37	94.81	40.86	38.6	67.65	80.39	40.15	46.86	43.8	51.55
4494.48	1253.4	380.3	252.61	219.88	340.39	528.89	432.23	191.02	266.02	165.53	222.31	192.51	102.33	132.68	101	109.8	72.89	63.2	150.61	136.22	91.58	67.91	123.24	146.14	115.44	116.9	122.33	117.33	56.3	65.49	69.47	62.57	73.42	102.96	96	73.58	98.33	107.37	41.72	35.81	49.67	56.37	39.72	47.69	41.91	40.26	44.84	27.54	49.62
3746.9	1243.3	651.21	228.84	344.84	293.63	214.44	345.73	195.18	66	121.57	150.92	82.96	125.96	146.17	126.46	112.04	103.99	156.72	91.42	37.98	57.41	100.48	109.5	42.6	69.27	120.78	87.78	74.59	104.17	52.14	54.54	78.43	125.53	125.05	68.93	74.37	82.49	87.1	68.87	88.27	58.67	46.52	80.2	98.31	61.92	49.65	91	73.02	53.12
3006.94	1408.65	427.06	221.67	329.97	458.88	395.86	235.38	295.05	133.7	170.62	123.6	129.2	152.56	179.57	203.07	154.8	110.59	65.11	57.93	65.5	51.2	65.16	95.34	105.57	69.48	25.48	46.4	106.63	48.51	38.03	63.11	61.33	114.08	74.39	45.57	70.55	89.32	54.59	48.02	37.45	54.71	28.9	50.34	47.81	68.53	38.33	19.39	39.74	62.85
4150.26	1529.32	401.32	137.17	437.77	489.41	328.42	246.15	170.41	93.17	106.16	143.74	108.4	114.14	89.93	124.8	99.07	106.62	113.41	105.93	88.44	139.84	137.04	94.56	71.46	58.41	49.74	72.72	118.06	53.66	79.23	86.56	73.29	71.76	67.26	52.96	39.87	68.74	61.7	61.59	45.66	64.39	75.69	61.25	56.9	44.33	45.7	84.05	47.05	82.04
4676.05	1828.4	499.04	202.18	263.68	221.81	160.7	382.58	336.6	171.57	142.03	194.75	154.26	146.94	157.98	142.43	89	40.69	67.58	101.31	93.7	82.52	64.93	75.59	96.22	66.81	47.1	68.15	78.13	70.07	54.47	79.66	120.02	68.51	50.24	47.13	75.76	53.43	82.77	63.58	61.64	71.93	44.94	32.41	23.49	51.31	51.17	102.21	54.73	22.92
3293.44	1441.94	433.33	740.79	633.88	215.34	180.55	317.39	400.7	199.27	116.05	74.05	203.01	156.35	79.26	78.34	81	79.34	67.92	96.09	60.67	48.48	98.6	142.89	101	74.55	133.46	104.46	59.04	86.25	87.98	58.5	96.42	62.13	69.26	64.66	93.89	92.32	77.93	46.11	72.81	93.08	37.24	41.05	27.4	61.77	79.06	77.44	75.26	69.16
2153.58	629.16	224.55	359.08	316.27	331.19	319.23	484.24	238.52	73.82	199.03	240.51	134.64	182.51	97.13	72.58	136.68	168.51	109.71	84.2	68.61	92.54	102.45	91.65	62.63	67.69	66.84	68.77	85.86	54.82	47.04	43.31	50.22	117.45	91.45	66.77	76.36	36.5	21.48	53.51	92.82	59.81	36.65	40.32	62.31	85.31	52.03	52.48	56.99	44.67
2984.18	745.1	365.21	329.04	459.06	419.13	277.43	425.73	324.85	232.08	173.63	187.95	121.06	97.49	94.17	130.96	127.56	77.53	162.2	129.5	65.13	95.36	103.47	129.65	160.29	123.84	82.1	43.74	35.96	50.95	70.21	35.82	35.89	53.95	54.63	76.57	90.4	83.95	79.36	54.97	69.93	66.86	44.77	73.41	66.54	65.64	55.82	52.15	73.88	53.15
4659.04	1680.68	694.18	368.91	445.27	288.75	262.74	266.66	109.89	104.67	129.93	73.06	98.66	124.04	97.79	68.24	123.03	63.06	98.44	93.08	145.94	182.99	123.26	121.97	94.51	82.76	100.3	97.76	76.3	76.9	53.16	45.07	46.19	70.12	55.84	63.9	52.52	63.5	38.46	69.13	69.07	33.63	53.04	47.34	56.76	30.25	42.94	52.86	68.48	51.55
3001.83	1540.94	438.59	286.96	412.26	438.06	373.99	269.48	263.41	226.06	120.43	125.97	164.85	91.23	111.47	95.95	184.73	232.84	138.18	144.74	78.07	73.85	63.52	86.75	51.94	58.15	72.99	89.59	85.58	131.9	154.35	121.05	103.54	108.77	59.48	75.2	57.56	55.79	93.63	116.84	66.25	46.32	38.71	33.93	30.41	68.41	51.54	47.4	55.34	53.17
1881.46	781.84	512.11	511.99	530.11	571.89	486.8	294.97	165.63	101.05	103.11	85.7	92.79	112.71	129.68	126.89	131.88	85.67	110.18	149.87	160.72	121.85	124.32	101.53	132.95	87.46	56.45	69.95	74.76	53.23	56.5	37.35	71.45	79.01	43.33	56.22	71.77	73.91	72.88	91.2	68.93	42.49	43.12	57.12	46.5	48.09	59.84	58.12	34.58	78.33
4248.54	1320.38	455.45	293.19	269.48	331.11	535.5	664.99	477.75	226.34	195.93	158.23	164.42	131.09	93.34	167.11	174.63	67.5	148.91	131.37	75.44	44.24	53.58	81.07	95.53	74.13	31.54	98.98	75.27	46.84	60.76	84.41	131.29	78.46	73.84	73.15	52.25	37.95	50.87	55.69	68.6	86.49	47.32	88.72	66.77	72.29	98.41	106.36	93.97	63.77
4484.69	1000.28	452.31	459.61	554.7	455.96	212.67	221.43	184.04	97.21	174.79	170.77	152.91	165.41	268.77	206.85	61.29	68.41	90.81	143.6	114.82	112.22	102.19	60.67	64.88	139.85	84.52	111.57	116.36	81.36	57.45	74.21	80.28	29.37	41.73	36.6	29.87	55.11	47.92	50.9	106.86	66.72	63.07	81.89	74	54.95	89.18	67.86	72.81	62.51
2187.87	737.26	343.61	453.2	531.64	442.67	378.19	224.38	92.49	109.29	138.95	167.61	156.77	84.12	149.99	183.96	80.96	50.12	85.3	94.8	91.09	84	87.16	128.86	154.97	127.49	81.64	39.56	44.71	79.7	96.86	92.42	99.02	96.56	130.99	120.95	81.25	30.33	63.62	97.37	101.2	97.22	101.75	52.04	29.08	23.91	44.49	21.67	34.07	47.52
6928.94	2037.7	577.36	539.95	755.68	367.61	303.46	210.74	192.83	110.83	84.84	66.03	62.34	108.46	98.6	132.16	187.9	156.02	170.83	172.22	116.19	86.09	74.89	63.89	51.07	45.78	50.85	75.29	42.62	31.98	67.56	58.02	57.06	62.02	103.12	48.12	83.09	59.23	54	70.99	55.71	39.58	73.49	54.67	56.42	51.62	37.33	45.15	43.47	44.9
3371.12	1312.73	459.96	621.12	562.89	272.15	372.6	320.74	261.51	228.65	109.3	110.23	85.47	92.96	83.19	127.89	104.12	115.12	100.43	143.47	116.08	104.93	129.5	91.85	99.77	74.78	85.52	91.36	62.72	46.24	73.4	103.8	69.04	90.06	45.05	60.74	60.82	53.49	54.95	69.07	59.1	57.45	71.81	95.9	42.78	85.44	71.17	50.57	81.59	54.77
2185.51	630.14	470.84	372.98	294.93	338.98	452.73	407.38	293.91	197.02	190.76	190.44	183.59	154.59	99.82	108.42	125.99	81.88	86.67	101.57	146.45	111.35	88.33	90.71	79.75	88.16	108.09	127.02	133.5	82.01	74.59	61.91	48.93	74.45	97.2	72.79	38.41	52.83	110.42	52.65	72.97	51.14	62.47	65.29	76.45	43.07	43.05	55.69	77.06	110.99
1875	782.92	471.4	531.15	456.5	344.69	186.7	272.63	246.92	164.42	113.55	160.23	139.91	77.68	148.11	111.67	72.55	78.07	44.23	140.83	73.18	115.66	86.61	74.82	134.97	138.43	118.34	172.75	141.41	43.71	47.14	40	77.12	102.14	62.98	85.14	84.22	79.36	54.17	44.91	65.71	55.8	54.31	55.56	77.7	56.03	65.72	75.89	59.68	44.68
1007.04	881.99	472.65	266.51	179.06	198.06	357.33	345.09	353.43	333.1	256.52	111.05	117.67	171.97	207.25	142.9	94.38	124.91	174.65	143.95	169.6	170.5	138.82	102.58	56.21	57.07	55.15	45.07	77.38	67.51	58.77	39.7	83.96	92.2	102.21	76.74	51.41	48.19	54.09	38.58	40.34	45.62	52.84	74.67	61.03	49.73	56.6	58.65	57.68	50.06
3342.84	1271.65	418.39	348.61	436.52	376.13	450.97	264.3	94.74	87	169.79	123.8	65.81	105.58	106.6	131.71	153.29	127.95	133.71	94.26	70.44	141.4	167.08	81.27	96.18	74.57	63.36	56.67	59.68	42.24	67.62	131.03	93.17	110.52	82.9	71.04	87.26	82.59	82.9	42.75	54.28	75.56	39.49	41.78	33	34.16	22.71	33.21	40.78	53.44
2609.55	1391.79	659.64	529.57	478.61	580.1	505.7	196.66	186.24	170.63	176.93	115.4	99.28	108.12	89.79	77.82	125.83	119.93	128.04	122.89	148.73	105.75	71.52	95.17	123.53	101.63	82.83	72.61	79.16	78.66	69.54	96.08	113.65	93.5	66.42	85.06	88.62	65.29	44.54	78.43	52.59	49.95	30.74	56.48	68.58	72.42	28.03	44.17	112.39	89.02
2926.07	1161.58	286.33	271.75	472	497.18	471.21	265.86	285.92	291.14	81.24	66.43	126.33	149.18	125.53	161.11	129	100.7	83.97	152.25	107.15	87.24	127.21	108.65	75.21	68.34	128.75	97.57	101.5	114.18	82.97	36.74	97.37	103.32	68.01	56.62	74.39	74.96	90.23	102.27	66.78	84.53	108.73	70.66	54.21	44.86	66.05	76.52	64.95	84.72
2828.14	785.95	550.66	411.15	468.35	543.9	671.74	349.78	225.3	108.46	210.26	147.21	128.27	77.57	132.97	80.19	85.12	106.86	116.72	119.12	96.1	123.68	100.95	132.54	112.51	131.05	103.79	82.39	79	79.28	101.2	93.46	99.77	62.15	93.38	73.48	74.81	54.03	36.51	36.56	51.1	68.81	47.16	64.57	61.46	56.19	47.65	48.36	65.51	45.9
4335.21	1123.28	245.6	243.28	349.46	396.48	299.55	188.19	144.3	164.36	71.35	164.73	113.05	145	141.65	115.03	101.33	162.3	157.38	160.35	129.91	124.99	62.42	54.72	84.03	139.38	60.83	58.54	68.6	60.16	73.91	55.93	39.8	65.32	94.12	118.85	56.52	49.25	58.67	88.58	45.88	34.42	71.62	42.11	63.47	46.61	41.33	55.25	39.58	20.46
2480.17	436.11	431.05	620.41	405.37	298.66	423.88	303.09	144.79	121.89	147.62	97.82	52.01	57.32	107.67	106.31	74.13	144.58	199.72	117.04	192.83	130.51	109.7	118.68	85.87	112.99	108.5	114.34	87.39	57.91	46.16	107.62	104.18	79.08	95.39	106.63	91.92	36.26	59.9	63.16	58.07	50.4	72.82	62.89	54.6	78.38	64.25	68.76	59.77	54.99
3829.96	1413.52	669.61	582.16	319.14	332.57	405.88	345.13	231.69	105.35	94.88	151.99	231.04	170.19	124.46	121.83	113.99	135.99	104.77	83.25	100.79	177.93	183.59	103.59	129.65	99	123.35	56.05	53.19	83.14	71.77	81.29	48.62	78.2	57.43	56.1	51.01	57.19	75.38	57.25	83.62	113.32	58.36	38.6	39.29	38.11	77.31	68.04	50.58	60.38
2630.88	1269.02	670.5	445.24	387.73	381.06	307.95	282.93	195.61	125.55	258.24	147.96	133.25	130.46	123.28	94.49	87.15	120.08	118.09	153.69	91.24	104.77	110.05	75.88	118.08	167.02	173.26	111.2	81.32	68.3	102.11	109.58	120.61	58.6	46.66	112.7	125.18	99.89	68.39	60.09	32.83	26.3	64.15	55.58	32.34	58.38	46.47	39.41	36.03	32.16
3933.45	1210.05	465.53	439.52	251.81	265.67	392.14	216.58	155.06	107.36	142.25	192.18	137.91	111.33	122.89	207.21	165.25	184.25	84.33	34.57	56.64	122.01	165.73	128.07	156.57	84.76	62.45	65.27	55.05	36.34	44.88	45.73	70.11	43.82	52.34	71.23	65.97	62.58	44.64	38.09	90.62	102.76	38.25	66.51	43.59	64.74	60.62	69.63	42.77	27.3
2534.88	729.42	467.2	423.58	321.18	337.52	243.81	271.39	268.96	142.23	179.69	156.51	139.72	49.51	107.68	148.74	67.68	118.47	91.16	98.5	138.64	144.15	101.43	67.93	82.56	78.95	56.34	86.77	100.53	80.24	97.47	75.46	79.85	55.68	68.67	51.16	56.5	65.51	76.31	53.71	45.48	77.64	92.27	79.52	51.35	76.89	55.94	65.51	56.59	58.43
4926.83	1739.38	617.27	486.41	487.65	324.64	215.58	100.54	210.31	150.41	162.47	67.54	163.96	198.81	141.02	127.87	107.06	143.3	123.66	87.33	63.92	106.43	116.98	128.75	89.54	77.43	73.41	102.68	103.97	81.75	68.56	66.28	77.84	78.42	61.37	102.78	113.71	78.59	48.74	36.93	40.63	60.1	76.28	69	91.55	63.15	37.68	39.02	40.86	54.52
3367.11	1270.68	443.7	413.86	285.33	466.6	286.81	211.18	143.07	159.65	103.78	100.59	135.06	101.49	177.77	160.09	140.81	181.06	89.5	50.81	34.01	81.72	76.79	79.64	113.26	112.91	78.6	97.24	82.92	68.45	80.64	83.71	42.65	112.25	81.67	44.29	69.24	69.09	51.42	72.74	67.94	100.7	86.75	51.64	32.65	21.21	35.08	113.27	95.86	102.44
3428.38	797.76	446.46	796.99	960.77	523.53	237.03	173.6	104.95	161.42	151.95	78.03	144.13	175.63	173.21	98.34	108.53	89.21	141.96	67.46	52.09	80.36	70.37	69.38	78.92	112.12	75.01	40.32	86	90.37	79.02	95.61	90.5	110.32	56.65	70.87	62.27	64.4	63.46	100.88	94.33	67.83	64.92	41.98	72.29	65.1	46.16	53.97	51.98	55.86
3663.23	1222.86	527.54	348.45	511.75	289.74	164.75	123.97	118.6	118.1	110.8	91.34	130.94	145.03	133.24	57.31	96.59	70.1	117.88	108.61	116.22	98.78	64	93.7	95.82	114.95	104.94	69.08	64.71	74.31	56.2	116.83	72.93	43.01	29.53	51.12	59.63	89.42	88.8	43.71	55.55	79.78	92.5	96.81	55.9	61.78	48.33	46.05	58.14	41.39
3233.68	700.3	440.16	467.57	270.14	464.08	269.99	204.54	188.91	298.75	149.51	160.52	174.76	104.02	85.2	44.59	66.01	68.15	115.05	97.91	93.49	128.07	108.61	64.95	74.67	68.71	93.98	80.2	68.28	85.82	61.35	63.3	84.81	105.3	94.98	80.07	78.88	87.47	49.3	69.43	70.43	69.37	75.81	83.68	57.07	58.23	49.14	88.34	92.47	68.42
7277.53	1948.73	634.23	226.46	430.39	304.19	151.07	160.49	122.2	86.59	158	238.91	232.28	163.83	95.57	84.09	119.12	104.56	184.82	88.67	113.95	63.86	51.66	100.63	74.5	38.79	57.81	89.85	91.73	67.55	47.19	71.36	50.04	84.02	80.47	69.96	49.33	26.53	30.17	52.59	75.41	73.43	64.67	43.95	52.43	85.3	65.02	53.35	91.29	41.12
3340.85	915.02	566.87	746.13	487.47	370.7	210.04	290.36	212.63	253.35	267.55	165.38	124.2	109.07	94.26	157.14	253.74	183.42	56.35	54.86	56.1	101.78	85.75	53.67	60.43	129.97	80.26	59.6	60.78	45.68	47.5	36.7	61.34	78.24	73.61	78.41	80.5	45.88	41.44	75.56	88.27	64.86	61.28	43.9	32.86	41.31	53.4	66.46	46.02	105.27
1360.21	711.45	573.38	394.69	282.11	164.81	314.37	222.78	261.09	250.24	182.17	210.42	114.98	110.97	144.74	175.36	154.24	138.25	216.03	126.68	89.96	88.54	108.39	125.83	121.51	83.02	20.87	52.73	71.47	45.88	89.24	122.69	46.05	41	63.47	38.8	39.03	61.19	37.7	88.28	94.37	58.7	37.33	33.91	52.49	47	50.45	53.43	101.86	82.44
2476.55	943.4	444.17	436.52	584.3	301.28	307.58	243.91	201.15	156.73	169.28	116.36	83.41	108.58	142.9	109.54	95.49	103.02	120.39	199.68	118.27	129.15	120.44	101.4	97.69	80.57	96.62	96.11	103.03	83.92	65.14	48.49	57.08	67.46	45.26	49.73	85.59	71.39	73.02	46.28	65.69	35.56	31.87	61.38	59.66	49.99	45.25	97.63	106.08	82.38
4332.5	1335.54	424.66	276.34	294.93	256.64	116.7	195.31	150.29	66.94	129.65	137.32	148.83	157.17	145.44	95.37	105.9	114.1	76.09	90	29.79	66.76	103.68	127.67	82.68	68.78	83.18	67.82	71.99	111.66	74.69	45.88	38.04	47.02	56.93	48.42	51.19	58.22	45.01	63.57	74.88	45.39	61.67	51.57	30.45	36.89	17	37.27	39.57	63.91
1984.85	712.39	369.49	530.75	518.18	296.73	226.1	197.63	92.03	114.94	140.34	129.01	143.85	96.85	176.97	106.41	53.12	96.26	69.34	114.95	78.17	100.67	95.46	84.05	63.3	95.06	120.7	128.54	73.84	51.02	77.24	67.9	71.39	95.25	37.2	31.58	88.28	69.62	47.55	42.22	64.8	57.94	42.44	30.76	47.91	42.53	62.37	69.91	68.46	38.6
2567.23	826.75	466.16	346.06	472.48	441.41	146.44	203.89	98.15	70.01	82.04	195.79	222.23	233.67	173.48	105.22	118.11	71.63	72.82	93.09	92.79	120.52	121.33	141.47	104.71	132.1	103.81	82.74	61.99	87.36	59.55	36.53	71.64	74.16	120.5	82.24	58.43	69.08	81.28	80.31	84.31	45.24	40.14	31.43	40.69	91.48	79.61	104.93	59.02	53.76
3320.02	1054.53	585.15	800.54	903.62	407.06	162.64	216.22	103.55	132.63	153.95	129.46	119.17	138.28	122.94	80.34	193.08	113.08	63.44	60.7	95.4	120.2	132.89	101.88	85.82	91.87	90.56	110.42	72.98	71.13	53.28	44.73	133.38	66.21	78.72	97.21	105.53	62.05	61.53	29.03	23.03	55.5	65.04	71.93	88.84	86.74	69.74	94.58	34	39.31
3972.47	941.87	561.78	440.66	395.7	726.12	589.19	335	219.81	181.26	187.88	147.35	136.1	92.64	82.58	56.95	70.32	81.04	98.91	109.44	117.07	91.93	75.82	60.09	77.69	71.33	75.95	67.73	109.79	82.67	41.63	46.92	93.11	73.5	72.35	94.44	101.79	52.69	41.46	58.85	69.41	53.95	34.97	48.62	46.98	73	24.12	32.09	37.18	44.5
4529.51	1453.79	455.31	422.8	680.21	403.22	434.1	306.81	133.23	174.66	191.87	138.59	128.14	76.59	121.4	74.27	186.33	99.05	93.06	86.71	67.57	156.38	141.11	103.5	110.44	104.41	99.16	79.92	69.64	73.75	84.46	60.93	107.4	115.67	60.51	50.01	57.45	86.11	62.66	55.44	54.13	25.44	43.59	39.34	33.31	59.37	87.72	67.42	48	59.95
1604.48	764.27	290.3	503.72	635.96	297.37	339.39	170.07	135.34	267.26	311.01	182.62	86.54	225.87	250.61	243.93	195.69	119.71	92.07	128.4	141.88	87.93	64.55	98.3	113.62	78.24	105.44	87.28	72.42	62.85	65.76	83.43	60.51	46.91	78.12	87.2	96.6	103.64	66.7	85.73	58.82	46.59	89.66	51.26	57.07	37.74	103.02	135.82	94.01	59.31
3856.95	1601.38	323.67	349.55	679.41	439.38	156.34	132.7	119.38	157.38	142.23	140.84	149.43	136.3	238.65	155.04	96.56	89.07	154.18	70.28	123.44	115.24	68.49	110.09	96.74	71.04	117.23	68.65	106.33	77.39	114.1	90.54	28.21	25.59	61.42	97.74	43	48.49	61.5	67.05	87.58	42.96	44.49	61.67	103.91	72.27	65.22	68.96	87.74	80.35
3006.46	768.91	452.08	332.78	506.83	435.69	272.23	160.47	118.52	172.79	141.29	95.36	102.62	89.27	65.47	113.66	114.47	86.17	117.91	109.15	99.89	112.6	94.18	58.1	54.93	78.39	117.94	132.24	49.53	31.56	60.57	53.05	65.68	38.57	65.95	75.17	54.76	50.28	35.72	70.96	97.33	61.47	22.4	34.74	29.42	68.08	90.44	35.45	67.42	73.65
3217.02	1035.5	617.54	844.85	857.04	342.51	221.57	75.46	61.6	81.11	161.34	182.43	231.12	159.15	99.57	205.16	161.94	70.05	116.9	105.52	113.63	86.21	61.27	69.6	118.19	87.37	45.98	44.55	58.94	44.23	58.51	58.25	75.22	89.05	65.8	52	54.18	41.76	38.85	78.53	79.47	39.79	65.03	76	74.33	67.13	76.75	117.82	90.48	81.21
3494.65	971.56	591.73	533.55	478.37	596.38	347.52	110.49	106.59	127.86	179.91	139.69	95.51	111.11	91.24	90.94	111.47	153.33	97.71	62.2	66.79	80.89	56.54	61.57	129.48	161.54	132.13	111.8	120.6	116.33	100.64	113.01	94.41	81.38	52.43	76.04	76.04	72.22	68.48	57.99	44.53	20.37	66.49	66.92	45.33	49.96	81.3	81.57	96.18	63.18
2986.03	1030.35	324.96	360.13	565.12	378.09	256.04	234.84	279.38	215.64	184.84	187.42	175.47	232.73	192.2	87.35	100.13	88.23	98.52	143.7	111.35	93.96	126.12	108.29	69.49	67.62	76.28	67.26	67.75	104.08	141.2	91.9	62.64	74.2	92.84	58.52	46.71	118.84	76.1	42.09	78.89	57.86	77.02	48.17	50.19	64.88	79.24	72.28	65.24	51.41
4768.56	1046.98	374.64	290.73	432.05	571.61	369.54	225.86	169.31	97.08	167.96	104.11	117.02	106.99	88.74	126.76	216.78	161	88.87	134.66	134.55	53.13	97.82	98.86	117.86	51.8	84.77	45.91	63.77	141.78	114.31	80.58	130.9	75.91	35.28	27.55	52.89	51.34	72.63	46.07	66.6	81.27	44.79	44.72	88.72	77.71	99.83	52.23	53.56	43.76
4071.68	1407.78	527.06	770.75	397.32	241.57	298.59	192.5	123.18	136.39	249.53	166.41	203.82	178.06	80.86	42.14	119.71	114.18	105.44	76.76	122.88	125.46	105.6	48.85	65.98	100.71	120.49	107.09	94.56	90.7	94.03	103.71	141.48	142.38	80.29	65.18	68.7	55.47	76.17	79.76	66.84	38.16	95.76	119.31	104.79	51.83	35.9	47.51	38.74	43.59
5382.17	1689.04	540.86	626.98	363.54	199.62	210.63	192.23	119.03	129.34	155.03	133.04	179.86	106.38	95.45	110.99	91.53	60.54	34.32	62.8	247.07	135.72	48	67.45	165.61	137.72	109.71	74.71	123.35	61.15	78.87	79.88	80.21	66.24	103.48	92.63	68.2	53.04	59.47	77.84	59.3	44.83	42.72	58.72	44.62	45.78	55.89	28.63	51.36	36.58
2938.12	803.24	466.7	425.48	713.8	468	342.22	222.66	193.34	184.25	169.96	126.81	64.22	95.7	103.24	47.2	75.93	128.58	145.68	154.46	161.1	129.7	89.69	81.34	87.95	93.53	90.17	110.77	67.4	43.91	119.22	101.49	91.18	83.95	68.92	88.11	94.79	64.81	62.6	79.08	92.04	49.42	52.75	95.1	131.72	52.72	63.59	47.78	28.62	71.29
4728.77	1326.87	195.69	345.96	460.02	386.25	477.79	289.08	69.52	102.93	185.84	142.44	192.64	96.1	100.59	116.76	114.44	88.08	74.89	181.22	197.12	141.37	84.19	98.39	109.69	74.78	83.18	88.39	73.07	65.19	62.39	41.71	56.56	79.76	57.08	69.3	44.92	35.71	40.57	55.36	35.35	21.85	52.07	74.15	64.99	61.76	55.66	40.1	42.22	55.73
2839.82	1054.84	492.55	192.82	365.83	288.59	377.09	410.66	132.67	88.64	173.6	197.97	145.75	177.2	244.32	94.77	107.09	163.95	109.13	75.24	110.23	147.25	118.86	84.99	122.3	102.82	106.65	82.49	90.17	150.56	72.22	73.58	95.67	117.38	81.54	37.94	45.36	64.55	53.24	64.79	56.74	76.32	69.63	76.08	67.92	41.39	39.76	65.78	84.22	83.83
787.94	575.62	414.69	158.8	427.78	363.77	187.26	154.97	167.4	169.68	161.4	129.46	52.1	121.1	82.19	70.21	95.79	91.03	87.55	96.82	106.07	118.1	114.76	94.98	39.52	76.85	126.44	58.56	132.26	114.78	42.59	73.53	80.05	124.49	134.59	79.88	60.42	65.51	93.31	117.31	89.56	55.81	26.58	53.3	77.09	68.81	112.2	84.82	57.91	65.49
4949.62	1542.73	702.98	569.84	505.43	483.14	437.97	227.99	120.83	97.25	91.4	126.64	176.65	145.46	139.44	167.92	174.75	146.13	136.51	101.92	95.64	142.56	118.32	123.19	71.11	42.87	57.78	58.89	75.13	89.85	73.9	68.89	75.2	94.14	95.23	59.89	42.11	66.18	95.79	85.62	71.38	68.76	115.15	65.83	49.59	29.67	37.22	69.16	91.13	76.81
3729.67	1555.23	404.06	230.98	349.08	380.62	448.99	328.21	185.77	140.05	188.51	280.94	213.91	74.33	96.87	63.37	115.09	90.43	79.92	70.32	88.27	87.38	86	89.4	158.61	193.58	80.34	64.89	84.76	98.94	66.18	110.24	113.1	92.18	72.55	77.64	69.03	82.3	56.75	24.86	65.58	58.29	52.72	57.74	49.46	39.89	30.83	55.95	60.3	24.75
4979.82	1137.85	358.8	613.66	759.01	449.5	282.46	237.77	142.59	150.38	123.97	115.62	76.86	66.54	118.54	92.44	83.1	89.67	96.15	101.41	110.63	52.82	60.6	136.82	106.88	74.77	48.59	70.38	91.67	46.6	90.18	64.36	121.23	88.93	46.01	93.2	106.12	93.85	85.36	47.87	25.92	39.84	97.13	88.19	64.46	108.28	88.48	89.66	56.56	54.82
3271.99	927.08	287.05	240.67	207.63	518.62	621.5	313.28	253.21	365.52	311.05	233.86	224.81	116.97	73.73	92.3	81.23	97.21	101.81	81.82	103.86	133.87	89.21	70.95	98.68	77.81	143.81	89.65	55.66	49.15	38.47	84.5	153.62	109.59	56.72	65.74	48.57	72.83	31.04	56.38	93.88	62.06	29.48	46.2	56.3	81.04	90.6	109.43	55.9	55.71
4474.49	1315.45	660.77	251.91	260.82	324.08	236.35	147.44	261.04	217.74	142.62	113.78	94.05	147.03	67.02	104.41	97.44	122.94	111.86	117.88	48.79	43.2	57.83	92.3	110.49	66.43	92.3	81.15	93.2	68.21	50.84	96.24	93.65	100.51	77.16	104.13	49.98	50.7	41.92	37.6	89.09	52.76	69.42	112.23	152.83	116.53	63.36	36.97	48.76	25.97
1995.36	674.15	342.25	396.1	613.49	555.05	721.86	592	317.59	255.66	182.71	189.64	198.2	165.3	162.36	113.73	139.78	193.39	107.72	126.07	152.57	135.85	59.67	78.25	131.01	138.43	169.62	156.34	98.98	92.24	82.23	104.26	144.75	90.72	41.31	77.69	97.9	50.79	76.15	109.84	80.77	88.63	65	99.44	149.6	100.5	42.49	57.59	75.86	43.99
2247.7	906.73	548.49	552.23	352.96	303.7	239.67	276.69	215.14	193.99	124.04	83.24	91.06	171.15	150.33	118.32	165.9	183.62	178.69	182.93	67.42	83.48	106.4	88.83	55.95	49.31	55.75	92.32	55.11	28.27	109.53	69.07	62.05	79.81	78.38	103.36	38.13	60.44	100.69	74.43	53.31	58.3	50.31	80.69	82.97	65.01	29.57	62.3	82.07	54.51
3415.86	1166.98	291.41	281.22	409.04	349.31	429.91	224.82	133.95	84.34	99.03	76	82.58	65.13	99.02	109.76	94.68	92.44	155.32	144.15	92.74	97.17	106.26	110.63	148.96	104.96	104.89	100.64	115.52	58.74	144.51	92.25	138.88	49.78	60.42	78.12	103.78	122.74	75.64	32.94	33.41	65.95	55.13	41.34	39.7	29.58	44.01	52.01	48.47	30.01
4475.23	1214.64	392.57	427.27	269.19	386.54	432.7	272.15	174.42	103.44	133.75	135.97	141.07	140.2	143.41	166.5	170.46	136.65	143.39	124.05	131.41	124.44	127.79	94.75	157.02	150.1	149.64	98.54	78.84	90.52	33.17	63.02	101.41	113.35	57.73	111.28	81.89	87.53	53.05	58.83	60.65	53.54	62.81	58.82	96.42	80.11	65.34	65.58	48.41	90.27
3438.18	1019.58	442.97	396.02	500.06	253.67	435.32	227.74	95.88	178.53	164.52	246.75	262.36	220.37	126.97	101.33	78.41	101.77	171.61	107.99	70.63	66.55	64.84	75.75	131.25	185.91	142.18	56.33	49.43	92.91	41.53	40.09	84.86	59.96	77.47	74.48	69.55	61.33	34.74	59.28	78.58	93.72	55.59	26.29	46.06	60.63	38.78	46.95	61.9	51.96
2587.59	946.77	208.94	331.37	525.2	484.06	291.79	338.46	268.1	200.08	156.48	149.86	99.11	73.71	83.85	132.72	242.51	158.35	108.09	77.37	108.03	87.69	87.19	84.5	89.77	67.92	104.58	74.57	79.84	88.64	87.83	99.19	103.65	94.23	98.46	92.83	106.18	67.29	40.25	77.65	73.46	44.72	59.28	80.76	61.97	46.83	61.06	59.39	52.9	39.69
3445.76	740.64	376.08	159.75	337.99	419.29	421.43	481.67	246.02	168.98	163.86	164.7	213.52	185.83	163.45	132.98	132.18	146.67	202.52	56.94	143.25	173.49	54.59	112.77	127.13	79.68	97.6	173.8	146.6	75.34	95.79	79.74	78.16	105.82	91.71	75.23	60.39	53.35	58.53	79.03	75.48	59.22	52.14	43.92	43.62	78.2	60.39	83.32	99.6	47.4
1905.72	690.88	526.83	488.78	388.15	404.52	336.11	253.66	162.5	107.42	97.36	145.51	148.4	121.22	94.16	112.2	122.11	102.75	149.07	122.31	115.45	74.82	66.21	61.77	100.48	93.65	71.17	93.6	91.94	86.84	94.92	67.1	50.69	54.38	62.02	59.14	59.13	44.7	41.13	77.71	88.36	67.75	38.4	59.2	42.8	33.46	27.35	34.66	59.3	51.54
2726.32	930.53	407.8	418.75	563.26	486.7	321.31	161.19	190.58	313.68	157.23	124.73	118.63	114.08	138.72	167.89	102.51	167.93	156.97	92.82	85.51	114.5	76.96	84.83	95.36	96.69	65.16	87.56	88.45	78.73	67.35	89.82	88.58	68.92	79.06	35.38	48.27	72.08	72.55	36.6	72.66	65.38	65.22	42.14	51.05	81.98	80.36	54.46	71.75	71.27
2966.57	640.98	579.49	670.32	595.36	378.98	405.02	478.23	265.75	102.74	111.94	238.53	242.85	76.21	75.87	94.6	107.68	104.57	82.03	68.71	84.11	120.33	63.02	108.2	97.34	94.29	88.79	55.4	101.45	69.41	75.74	92.83	65.88	84.02	56.4	65.24	61.46	45.59	64.72	81.94	71.66	47.59	60.07	56.1	51.82	30.74	63.25	59.75	49.74	46.97
3620.01	1065.35	433.07	401.3	459.99	403.75	534.87	563.24	264.85	177.48	208.44	169.7	68.62	60.36	101.92	70.06	115.91	87.49	64.32	101.59	148.06	91.63	97.14	117.26	94.19	106.87	49.24	85.45	73.71	70.52	63.13	82.46	112.85	107.69	37.91	32.55	65.8	89.04	93.59	88.27	65.23	58.07	45.89	57.91	37.28	62.46	69.43	74.35	68.18	29.09
4372.89	1267.97	835.97	426.96	217.13	738.33	571.61	518.95	289.19	212.45	158.17	113.39	73.14	114.39	70.77	150.81	182.51	113.27	78.13	175.53	137.68	128.89	158.86	105.66	104.96	60.08	64.72	53.11	33.44	59.68	52.96	48.47	64.17	87.76	74.23	73.29	43.78	61.08	62.77	70.3	95.86	84.46	68.24	85.21	113.13	82.33	49.14	72.53	58.66	76.6
4249.86	1800.16	614.7	407.24	724.73	345.65	191.92	147.07	191.58	173.01	150.85	105.93	142.29	186.36	136.86	93.58	130.06	98.63	127.56	103.39	74.64	76.61	123.35	139.48	120.42	100.55	87.48	31.21	85.01	67.88	80.97	52.73	42.95	43.87	80.14	62.33	78.26	82.89	34.04	34.61	48.65	39.62	34.74	62.05	65.68	91.41	50.75	43.36	68.08	79.29
4069.02	1269.69	683.64	510.76	299.69	345.17	448.67	291.67	212.85	146.07	196.81	115.54	112.16	165.87	99.18	71.52	94.29	120.07	83.26	136.49	123.4	103.47	65.36	61.68	101.43	85.04	50.65	65.33	84.84	98.21	106.07	89.17	76.1	110.79	131.34	84.55	127.05	76.57	74.04	71.87	36.77	30.81	32.17	54.75	68.29	55.41	56.79	92.24	89.84	39.71
4657.77	1390.76	549.54	518.98	391.51	324.08	286.33	324.37	299.63	152.11	131.1	137.99	167.05	98.27	82.92	84.71	105.93	210.07	154.16	101.18	137.79	128.06	80.8	82.42	58.13	38.03	87.48	51.46	47.47	95.21	81.58	98.18	124.18	99.23	55.47	60.38	74.31	70.89	82.31	84.16	44.06	47.6	75.09	82.69	49.64	50.08	69.77	81.99	108.53	79.58
3857.61	1184.74	411.34	283.55	316.66	187.79	500.12	708.24	516.86	131.94	142.59	131.23	130.99	175.1	208.53	133.93	107.52	106.19	66.39	104.69	159.57	80.21	73.7	124.74	63.6	59.08	98.07	108.56	76.37	101.77	103.73	109.83	118.46	62.89	64.41	109.58	68.22	29.38	46.1	39.43	28.19	70.82	85.85	80.4	104.8	53.53	25.12	38.68	83.03	78.01
2969.46	1179.5	671.62	706.07	619.94	334.39	261.39	318.74	271.03	99.81	208.67	203.93	182.09	165.76	94.44	143.7	186.47	127.89	98.35	63.63	71.44	99.83	146.85	110.97	104.58	103.37	108.23	51.37	67.51	97.04	89.44	98.14	66.92	49.89	65.6	59.43	43.73	48.44	56.23	71.78	40.49	54.24	57.38	47.54	57.83	49.55	44.45	31.88	32.43	42.9
2648.94	1149.85	351.22	281.5	355.84	331.21	306.62	273.55	195.65	139.82	202.03	246.72	88.98	69.36	109.6	100.7	100.71	178.08	223.56	93.14	62.8	77.16	103.69	46.1	116.74	131.16	129.85	92.28	78.24	40.92	67.1	72.82	81.61	111.51	100.54	71.54	108.21	70.56	34.81	56.69	56.35	47.31	69.43	79.2	68.48	81.78	86.57	56.2	40.3	34.94
1993.2	493.29	538.02	149.75	309.94	289.96	371.72	350.68	241.37	166.09	154.87	193.38	143.43	105.79	122.31	219.09	194.84	159.18	240.49	135.11	100.92	115.09	147.64	115.12	73.66	60.45	59.39	53.2	52.66	82.48	93.77	112.24	143.97	100.1	127.07	103.88	47.76	65.23	50.93	27.19	87.31	79.41	29.7	37.94	37.79	44.8	58.09	47.63	77.36	53.74
4002.43	1532.57	588.09	319.48	455.21	249.53	215.35	164.3	145.66	129.17	147.89	135.94	117.86	134.75	103.99	105.82	72.78	43.44	124.04	144.88	92.12	93.33	88.35	86.09	106.1	80.37	69.24	86.13	116.72	110	111.59	76.61	79.84	71.9	58.74	87.21	85.48	72.43	52.82	63.16	58.57	38.2	36	73.02	80.94	61.62	84.57	66.84	68.34	53.33
3764.62	841.42	378.23	236.21	329.66	355.32	275.61	114.28	167.65	273.61	188.6	85.94	113.36	74.04	102.37	135.46	156.38	69.29	57.84	81.63	108.91	100.49	97.22	125.19	174.11	142.86	146.82	84.84	106.62	75.59	126.76	114.98	46.68	30.25	32.15	32.39	49.08	67.49	58.39	94.32	75.35	73.37	49.32	64.39	53.74	65.16	47.44	48.54	42.58	41.84
3172.01	1100.14	495	449.58	695.11	314.85	232.4	208.3	81.94	74.56	97.78	175.8	206.09	131.21	77.86	133.4	88.73	102.46	133.47	162.38	154.69	111.85	119.5	107.66	101.04	77.39	73.6	54.77	69.74	84.7	66.59	44.21	27.49	30.15	51.84	45.94	52.94	48.68	46.63	84.41	53.72	63.24	44.55	53.84	67.44	51.18	43.1	59.12	75.17	57.83
3709.92	1700.92	1078.54	401.4	222.21	205.98	255.42	511.33	365.02	182.45	159.63	136.63	174.35	118.84	71.4	94.09	110.54	114.74	86.87	54.97	106.19	129.94	78.92	120.29	69.46	129.3	109.49	45.25	75.7	91.81	61.81	119.84	114.39	63.28	44.09	76.74	68.55	56.66	47	47.45	45.11	43.98	70.1	59.97	75.16	71.36	125.97	105.41	68.92	76.34
3277.73	925.02	407.77	346.24	198.33	113.4	221.54	165.05	132.17	105.59	104.83	82.9	132.84	160.05	161.95	127.07	127.48	102.74	114.86	40.37	89.07	90.99	39.06	71.38	153.45	78.78	67.22	87.42	103.42	83.98	50.84	65.15	100.01	77.86	42.6	25.26	50.31	36.1	42.29	61.6	44.28	48.2	62.05	60.27	40.55	41.52	98.41	96.18	64.54	50.54
4545.03	1004.3	319.04	179.5	352.1	438.58	556.92	252.33	261.79	290.71	154.21	149.53	204.47	191.16	129.83	190.41	159.75	71.91	132.02	172.95	91.82	68.87	100.65	59.32	81.8	96.93	140.85	131.1	89.57	65.79	73.77	83.63	92.5	116.85	39.27	54.69	90.05	92.01	114.51	127.73	59.15	40.62	25.26	47.78	71.36	76.99	98.23	41.14	33.84	84.2
3105.99	1030.49	283.6	398.43	559.6	472.22	320.24	231.19	137.6	195.72	116.57	145.2	59.04	93.67	102.21	130.33	99.08	137.72	122.67	66.83	80.92	102.58	80.19	103.86	67.06	85.69	98.61	74.33	54.11	57.52	58.41	84.71	93.54	73.71	54.04	92.88	81.02	40.74	62.71	82.69	81.76	91.19	86.42	66.32	43.5	49.98	42.09	38.03	82.03	53.91
4354.5	1338.28	398.68	372.72	310.76	532.72	521.68	338.24	233.15	348.06	233.9	59.99	90.25	96.3	140.77	152.99	159.96	96.55	91.75	81.1	94.77	133.9	75.69	63.6	51.84	183.56	81.94	73.66	52.33	39.73	48.14	54.48	63.25	57.05	53.63	56.3	64.89	80.04	38.87	31.84	36.38	53.6	75.86	60.26	52.09	63.79	59.19	48.68	47	103.56
2887.93	976.22	222.21	318.33	379.69	447.09	305.29	247.31	275.26	229.08	150.08	83.76	80.76	66.7	69.47	84.54	57.6	84.66	99.89	144.43	80.93	81.86	100.54	69.79	101.55	132.24	69.05	95.31	97.57	60.75	51.48	78.29	62.08	63.06	54.21	69.99	60.23	82.76	78.22	66.38	85.49	63.85	52.66	54.48	70.9	91.38	84.66	53.56	25.17	37.25
4083.12	1501.2	509.5	191.45	320.85	383.8	537.6	317.89	204.14	127.38	244.09	222.77	133.87	104.82	58.71	36.57	118.53	130.53	100.53	186.86	191.38	117.15	89.13	114.87	131.04	120.97	141.43	97.54	98.23	54.63	52.76	71.54	80.95	62.69	97.74	98.91	65.67	40.05	58.04	70.43	38.78	16.92	40.51	61.14	98.08	47.72	34.76	70.25	47.26	52.32
2630.59	815.05	289.41	376.3	482.39	582.23	265.65	306.19	211.1	141.44	180.29	183.05	135.02	112.11	92.68	101.56	70.06	66.92	134.87	186.3	123.63	99.16	106.38	135.43	118.2	90.06	66.71	39.82	69.97	78.12	37.51	50.58	72.5	64.29	63.5	89.96	83.56	33.37	51.67	37.97	21.7	36.25	54.74	48.55	57.35	53.06	50.88	66.54	56.14	44.12
2540.74	1021.23	582.04	519.06	279.06	369.76	575.13	376.26	137	89.09	129.59	168.43	178.71	132.08	125.61	106.89	135.25	122.34	160.24	168.13	86.57	93.53	82.07	90.92	78.86	54.25	56.71	38.68	47.53	81.7	53.37	81.21	162.07	109.77	53.46	69.63	47.63	29.46	45.88	53.95	70.98	61.47	23.21	43.74	33.36	65.29	54.53	47.52	62.36	51.51
2724.75	960.3	341.17	430.81	501.07	374.48	178.04	213.12	172.28	227.72	295	162.37	121.61	114.09	96.62	129.34	81.27	127.59	99.43	103.79	119.76	90.35	71.23	56.59	88.3	172.82	138.2	79.65	44.22	68.23	83.91	62.45	45.36	134.71	132.47	102.63	72.09	67.07	87.61	153.72	89.01	32.71	34.37	35.65	34.46	49.47	51.29	49.39	48.28	44.86
3244.73	873.31	461	486.21	691.57	578.04	273.09	307.27	166.92	203.74	156.96	102.06	96.3	168.26	155.96	163.24	288.35	173.35	73.96	117.88	192.15	107.62	101.15	115.87	84.32	107.47	108.74	40.05	33.08	60.76	65.46	64.83	72.58	45.87	61.17	60.9	63.99	98.22	99.19	52.72	32.97	86.3	78.12	70.78	72.07	50.35	39.6	89.03	81.97	69.34
3305.88	963.11	513.51	325.54	364.19	495.99	357.77	149.24	192.74	179.97	122.69	88.91	110.45	96.34	217.81	200.41	108.29	134.02	66.9	58.59	67.62	74.58	170.98	68.64	51.58	69.53	41.05	74.84	92.72	101.59	67.27	80.9	64.37	66.27	68.31	94.17	106.44	76.47	97.75	70.26	70.91	51.45	45.46	36.23	63.66	65.02	32.88	53.68	58.78	38.53
1485.16	728.14	542.6	568.56	436.45	759.47	527.28	223.37	138.21	142.95	39.53	157.26	119.84	149.15	199.36	145.29	111.38	101.12	105.91	135.75	43.54	65.87	104.06	90.99	75.41	80.82	124.06	87.3	125.18	101.53	108.83	104.01	90.04	67.32	56.61	42.35	72.83	84.38	66.53	49.48	49.77	50.92	41.38	49.54	82.12	56.82	62.1	65.18	82.86	69.08
3936.32	1278.26	273.32	287.14	316.63	239.8	385.47	261.82	201.6	123.8	170.07	201.89	193.71	167.4	178.78	125.62	94.08	100.94	103.37	153.89	118.93	126.58	132.01	134.48	106.26	41.06	49.37	88.44	59.15	76.25	114.98	75.08	80.22	129.8	95.96	83.97	85.68	45.08	48.46	30.11	41.13	42.49	38.6	67.2	56.47	40.43	57.4	46.97	52.58	55.68
3353.81	606.19	348.14	221.44	339.48	228.33	390.92	335.24	148.04	186.6	215.01	87.86	61.92	121.62	126.41	74.06	57.05	154.97	159.61	53.12	122.89	117.31	85.86	71.44	108.93	137.41	74.5	47.83	62.62	74.08	99.68	60.84	55.69	34.32	60.02	55.91	76.93	73.45	38.1	67.9	55.63	76.59	52.11	66.85	65.7	94.54	70.52	56.51	54.22	46.45
1963.09	608.81	411.2	301.87	353.57	219.62	295.07	259.8	185.77	157.3	75.98	121.53	152.51	135.54	123.36	195.92	226.85	131.97	84.05	102.4	93.22	130.18	132.17	67.79	83.3	96.26	126.23	91.24	88.13	79.61	89.43	69.87	75.1	81.06	51.14	54.14	99.42	73.75	55.55	47.9	53.06	47.91	51.28	75.21	33.01	51.68	59.56	76.47	60.35	70.87
2929.28	891.9	807.4	659.08	337.5	261.48	247.03	183.01	328.45	194.7	157.33	203.72	154.61	99.66	67.08	94.8	86.61	85.66	206.23	135.71	76.86	73.66	86.64	64.62	55.92	70.19	66.51	93.47	110.13	123.24	106.95	73.27	115.57	80.59	62.8	58.88	79.59	66.91	41.05	52.62	80.57	81.97	53.38	42.64	66.12	54.61	127.52	103.21	78.06	89.06
2307.9	890.7	391.76	560.21	659.62	444.75	340.27	247.24	221.79	300.84	107.91	116.82	144.95	140.39	143.64	109.34	88.31	94.45	97.25	153.35	197.89	129.49	88.48	93.76	82.99	128.63	165.78	94.05	113.95	86.7	94.66	48.5	61.64	53.53	84.88	61.76	74.03	102.61	40.95	47.45	50.97	76.21	84.57	63.77	53.74	79.89	65.34	63.26	56.86	74.8
2226.65	897.02	432.62	210.29	307.16	320.31	439.71	158.04	190.06	165.42	243.92	219.86	128.54	130.25	82.27	205.81	166.77	80.82	66.17	55.87	145.3	82.15	90.22	98.27	136.03	117.43	101.59	47.73	73.43	53.89	89.9	98.97	73.89	73.42	101.79	55.4	46.77	64.87	72.39	47	60.07	87.15	104.12	82.79	59.07	39.97	54.92	75.57	66.04	78.38
3718.8	1241.11	369.27	284.35	254.53	373.23	389.42	350.09	194.36	160.32	178.79	126.95	29.04	112.96	85.65	103.1	118.29	111.94	114.14	103.78	122.06	154.26	139.24	83.04	78.94	61.81	64.84	94.88	103.1	52.3	49.84	107.7	140.24	95.64	54.42	29.61	57.77	62.68	37.52	41.18	45.43	60.05	64.28	108.78	85.46	53.96	40.66	58.63	58.87	78.37
2983.29	744.1	283.15	282.12	165.28	304.67	423.26	223.93	396.98	195.76	240.78	207.41	127.61	147.47	132.25	86.75	108.5	76.56	68.16	85.61	78.56	46.88	88.26	66.93	74.96	96.31	94.35	84.22	79.84	64.94	73.81	73.34	69.98	37.55	43.05	93.13	123.9	74.66	76.15	56.62	79.41	119.26	122.66	98.02	53.35	53.35	34.48	43.37	49.23	45.41
4528.42	1953.41	932.97	393.6	205	339.7	525.84	194.47	111.74	169.39	154.84	129.76	142.69	122	102.81	120.11	119.28	114	111.38	205.3	131.93	120.47	101.01	62.24	63.36	54.84	51.16	32.31	54.79	32.87	57.27	68.93	77.45	107.6	87.02	60.46	63.04	48.1	64.62	40.24	53.72	55.2	72.19	46.85	97.89	77.66	57.48	78.7	42.45	81.67
1770.65	442.46	426.41	279.9	433.85	296.33	293.02	215.07	283.52	200.43	100.08	118.27	144.33	61.98	85.73	66.7	115.77	163.51	139.7	122.14	115.98	125.16	115.95	114.57	154.52	127.57	107.67	85.68	105.17	84.38	83.84	104.56	94.8	86.31	55.01	40.05	76.04	72.14	64.3	65.58	97.3	60.28	51.89	41.32	39.04	37.24	72.45	49.49	27.93	51.33
4123.48	1042.64	324.71	184.12	229.15	279.73	232.18	183.05	109.4	113.83	121.89	106.18	86.8	192.63	108.29	106.96	157.2	117.04	112.11	163.62	120.72	77.01	108.48	135.67	92.49	71.17	71.06	103.83	104.91	63.54	113.88	83.24	76.75	80.95	60.76	55.56	43.73	63.95	77.07	70.96	40.18	67.37	73.09	50.7	50.11	43.84	45.47	74.13	50.61	35.79
1391.03	690.28	303.53	306.2	421.81	349.35	165.56	337.46	242.29	109.38	118.72	99.02	126.24	266.82	284.36	139.56	128.15	62.84	105.42	103.59	79.72	60.29	92.8	113.67	126.18	62.79	82.94	93.34	47.86	75.02	87.82	57.98	65.25	88.61	67.49	42.48	55.1	86.08	103.41	76.91	33.26	46.93	56.79	48.53	48.01	46.32	33.01	94.53	29	49.31
4500.07	1375.37	300.53	177.71	246.98	290.09	477.39	381.95	267.89	190.78	81.37	129.26	111.47	61.63	43.55	52.24	92.42	106.23	90.17	94.2	104.96	77.4	70.33	80.15	104.08	117.12	86.22	116.25	89.21	78.27	60.64	72.59	55.14	45.67	41.39	34.96	31.34	66.67	92.05	63.92	70.64	43.91	90.6	98.96	41.54	27.28	42.15	42.06	52.01	54.81
4680.01	1152.29	461.38	308.65	241.36	226.55	295.34	358.05	222.34	140.25	127.43	154.33	111.63	127.66	150.1	140.11	153.09	105.43	51.81	96.55	165.24	133.74	64	137.95	154.77	62.33	104.46	78.05	115.77	128.22	87.08	144.6	111.11	64.95	66.73	72.57	110.31	127.83	88.64	76.99	74.71	65.1	47.13	58.66	35.69	38.8	71.85	88.17	50.75	56.82
2197.24	706.02	655.76	715.15	479.34	555.72	373.96	148.52	153.61	111.65	109.32	141.44	202.36	151.98	146.36	131.13	167.31	90.23	132.79	131.44	111.65	94.21	112.57	94.08	64.17	105.41	122.04	94.47	62.7	107.64	90.38	29.17	70.73	48.65	49.64	74.42	86.07	63.49	70.47	72.52	68.57	41	57.45	53.85	52.32	46.35	61.12	57.56	33.21	35.48
2472.99	765.93	704.61	406.01	367.43	510.73	388.48	403.26	187.97	183.02	119.76	96.65	153.4	132.93	112.25	80.11	102.35	99.19	104.29	113.29	72.99	62.8	52.16	104.69	49	36.51	110.4	122.44	105.83	63.74	64.92	99.98	60.1	41.3	104.7	108.12	86.21	68.39	89.68	76.99	44.28	54.7	67.84	87.06	99.46	41.78	71.5	57.78	68.77	56.48
3546.76	756.71	335.01	228.26	319.8	422.35	438.9	255.45	247.14	103.92	96.09	84.23	111.26	84.36	77.78	124.38	114.22	133.35	185.2	91.38	57.38	50.13	123.22	126.85	93.67	73.03	94.57	86.11	60.11	54.44	27.95	55.71	130.14	85.69	80.82	51.75	56.3	48.43	51.81	66.33	55.35	61.27	80.17	53.25	76.34	58.65	88.86	74.72	56.89	48.23
3688.28	828.41	763.92	424.77	260.24	268.93	317.12	252.6	277.43	219.14	210.5	126.1	123.37	160.13	107.47	93.11	87.32	61.28	70.87	103.24	135.35	126.96	92.97	111.52	117.16	75.83	74.45	78.85	99.53	106.71	60.75	78.41	76.75	73.27	94.49	59.37	58.14	89.99	66.76	59.52	66.75	56.92	54.64	65.66	74.56	35.88	40.24	66.28	82.43	64.41
3084.14	628.89	369.15	331.75	343.68	327.72	406.91	361.34	194.27	91.81	131.65	140.68	129.07	173.06	145.89	115.7	156.85	89.79	44.66	120.68	152.62	117.3	113.71	133.48	92.68	129.39	123.68	90.66	55.27	77.38	77.58	87.86	123.32	124.19	95.88	58.3	50.61	30.13	55.87	48.62	28.48	61.12	61.43	32.77	73.89	46.23	58.41	58.06	62.86	119.47
3295.19	730.65	414.42	280.51	347.89	429.5	395.89	511.09	230.95	125.89	112.73	113.21	104.92	80.65	123.17	143.31	95.47	60.9	131.06	117.78	94.07	108.95	116.45	146.3	133.04	70.26	36.84	74.43	93.28	55.41	96.75	108.15	126.13	79.22	96.45	70.94	44.15	127.23	63.35	23	31.77	37.48	32.6	21.7	38.14	76.46	89.1	67.38	65.36	60.64
1836.47	668.72	410.7	551.96	491.11	294.1	263.38	209.21	350.42	145.04	113.57	96.31	156.17	84.46	123.84	168.03	135.91	148.43	134.62	115.59	138.39	176.07	161.19	104.05	128.62	165.66	86.59	71.59	105.81	64.61	56.39	61.89	71.83	64.5	101.4	51.53	17.89	41.96	45.06	66.41	60.22	54.06	61.07	68.73	61.24	43.26	40.41	80.83	103.53	108.7
3898.43	1210.2	677.22	609.24	547.03	397.5	248.62	88.51	126.35	234.51	146.05	88.99	42.76	80.6	149.09	56.81	90.6	183.46	128.41	111.47	122.87	91.63	63.83	103.78	102.29	140.93	145.15	67.95	75.84	117.44	56.62	65.39	71.01	65.26	85.59	67.81	71.91	58.8	65.28	74.37	71.81	51.74	36.19	67.37	93.84	77.63	51.89	67.59	51.09	54.34
3569.4	1149.45	381.77	280.72	299.59	139.84	101.81	109.31	128.56	164.88	126.6	94.92	144.96	133.93	69.67	88.73	89.45	95.04	111.25	180.54	120.72	70.32	81.35	95.5	107.39	107.42	99.95	75.17	59.94	95.01	121.88	94.88	36.25	45.79	65.72	68.78	28.96	32.85	48.19	50.99	52.34	49.41	80.35	77.13	58.23	66.25	85.61	78.77	60.41	70.69
3395.78	815	348.48	238.59	580.81	685.95	279.02	238.15	218.84	161.97	132.52	107.72	139.07	179.62	132.54	65.9	30.2	67.58	88.15	143.27	151.5	187.46	136.28	154.54	94.87	51.24	111.76	94.94	66.34	75.62	60.29	63.3	64.1	65.21	69	84.33	48.02	88.69	90.22	79.28	82.1	113.06	63.87	32.2	37.39	52.35	35.98	54.91	68.2	40.16
3103.63	1047.33	452.25	447.61	332.13	339.31	333.42	225.33	228.18	123.5	93.44	65.47	55.11	79.03	80.51	91.83	106.56	85.87	78.93	135.25	170.95	104.52	146.63	85.11	99.89	61.87	64.93	113.2	41.9	43.48	54.4	61.65	62.85	58.03	60.75	90.32	29.13	28.82	36.54	46.37	80.14	61.38	41.32	61.34	52.98	50.15	86.16	68.11	53.25	65.75
4135.6	1256.97	332.75	575.17	386.98	394.89	360.78	371.63	336.64	267.67	183.73	186.38	228.82	140.95	166.81	137.95	67.82	138.59	157.74	99.7	62.8	62.93	117.41	66.01	97.65	97.8	73.91	47.29	95.96	101.18	70.07	73.3	71.68	51.18	50.66	90.53	71.56	96.56	77.18	60.83	59.89	80.07	109.05	87.27	130.28	89.57	50.94	48.18	37.14	79.35
1627.75	737.68	667.96	536.79	324.3	303.4	416.38	272.05	220.22	104.88	68.56	89.51	95.63	64.38	64.62	119.37	178.91	150.53	148.56	91.33	107.28	76.54	115.34	191.35	120.16	107.2	140.88	81.28	47.76	70.05	49.22	39.94	63.93	62.51	81.61	78.19	57.84	57.47	41.95	47.25	67.11	65.88	79.72	73.42	53.23	59.24	31.74	58.47	43.4	60.05
2764	1217.73	374.73	281.1	573.19	479.86	358.75	289.76	226.21	236.9	178.07	81.99	94.07	81.84	112.81	94.76	164.46	195.99	157.29	75.25	135.88	96.71	60.06	101.49	126.42	161.47	131.93	77.7	56.1	43.65	39.28	58.89	103.97	104.64	44.36	45.94	54.44	47.57	79.2	86.65	52.77	53.17	65.8	63.63	69.24	86.83	61.29	55.36	70.28	72.07
3217.62	1009.9	285.93	342.21	480.7	434.71	274.34	211.63	356.41	91.73	171.79	172.06	142.18	147.38	160.41	174.34	183.98	108.43	89.69	110.13	57.06	49.37	141.19	84.47	54.79	71.7	66.67	112.08	94.68	59.34	37.21	47.13	27.81	58.9	86.03	53.35	67.54	49.63	71.83	63.12	22.47	69.65	56.57	76.34	42.67	53.56	45.4	55.37	55.21	60.48
2708.63	389.32	257.66	507.58	538.9	380.58	563.29	407.93	265.05	147.89	124.91	132.69	120.54	102.23	123.98	125.36	127.87	73.39	154.17	171.38	136.51	87.49	59.89	95.91	80.36	62.13	109.97	66.71	25.38	29.99	107.79	133.09	125.46	98.82	90.54	77.87	86.58	61.42	39.29	47.96	52.45	41.3	52.83	57.66	68.18	77.07	131.95	93.38	54.8	50.57
2400.14	671.69	230.11	338.65	432.6	236.93	291.14	191.73	155.31	126.89	72.84	45.46	57.36	127.74	143.33	136.86	100.82	95.28	93	94.4	64.65	149.16	146.83	119.9	124.55	113.85	78.79	74.25	37.48	48.24	49	97.64	164.36	108.83	92.88	106.19	85.17	74.36	83.47	75.63	76.91	93.77	86.82	55.18	60.12	62.14	55.14	48.1	89.61	96.52
4132.32	1249.5	296.17	150.17	260.25	313.53	341.9	97.67	183.52	129.69	94.48	133.8	110.48	113.62	169.74	128.19	88.4	166.26	238.94	150.16	186.54	143.94	101.23	78.72	121.41	144.14	132.54	101.07	50.63	64	86.15	87.13	74.46	69.94	64.33	64.59	52.82	65.76	73.76	91.57	38.13	32.97	33.3	49.48	65.87	54	64.12	73.42	98.85	66.5
3025.94	1487.87	676.86	699.89	484.61	356.81	307.21	107.38	185.95	188.92	69.95	93.98	91.03	91.84	106.36	127.74	120.39	82.12	103.22	133.41	126.41	55.96	88.07	118.11	64.59	108.12	129.33	78.45	75.96	72	84	79.3	63.55	60.99	47.5	59.18	92.51	77.26	77.81	53.74	46.6	76.47	41.34	48.49	48.65	21.88	49.45	94.68	59.44	40.1
1527.24	547.44	778.39	370.15	270.08	535.66	331.16	311.14	213.64	103.79	104.48	145.09	147.16	80.8	148.75	128.52	154.35	160.31	132.16	75.71	128.95	127.18	146.86	114.08	87.08	65.21	57.28	80.73	104.8	96.17	61.93	111.46	52.12	76	94.83	139.77	90.09	58.55	36.31	24.57	39.48	70.31	73.62	102.53	60.26	21.82	27.94	30.7	56.24	75.96
3514.62	978.06	558.7	488.3	568.72	421.08	300.58	166.72	149.96	127.41	186.71	144.92	95.91	73.38	79.71	112.93	102.13	86.09	127.74	79.25	99.88	158.19	60.05	95.1	97.57	156.18	102.3	66.02	71.22	84.17	89.95	135.59	64.99	64.21	106.01	100.61	50.54	30.87	93.67	49.15	68.09	102.7	99.73	55.62	43.16	71.01	41.41	43.05	33.65	46.19
2629.49	946.68	496.73	445.43	796.57	321.25	183.62	244.88	163.65	107.82	108.88	108.11	103.46	52.01	65.89	79	51.39	66.75	136.74	110.55	144.77	98.48	97.36	95.78	102.41	96.17	113.41	76.89	94.8	64.63	90.79	85.71	65.71	43.11	59.27	63.99	70.44	92.11	66.55	48.03	53.74	46.32	63.42	99.71	99.82	42.85	57.06	48.4	56.52	59
5893.88	1807.57	634.43	346.8	353.34	364.55	345.32	302.54	167.4	154.85	198.32	98.55	95.38	85.9	20.16	39.93	98.01	105.35	157.84	88.28	101.99	107.2	103.2	151.79	182.7	138.81	128.01	145.58	106.86	109.15	74.18	64.28	71.37	63.9	87.39	61.7	54.89	88.72	74.24	51.84	65.79	46.25	52	40.82	81.65	98.21	99.8	94	91.32	61.16
2151.15	483.51	357.23	438.42	554.45	594.53	520.12	403.49	245.28	253.98	236.49	230.74	101.48	93.24	63.29	93.59	169.12	132.71	120.24	92.48	141.93	157.74	109.68	96.68	102.97	119.64	89.78	32.38	58.9	36.21	24.71	60.47	62.22	95.63	99.48	81.65	120.52	93.14	95.82	49.48	38.35	29.72	49.53	106.13	49.53	77.46	68.92	59.09	43.74	84.61
2892.71	884.72	251.8	328.37	570.63	679.86	210.92	173.38	216.35	204.9	108.93	91.21	122.46	137.85	139	99.54	127.51	162.97	150.81	151.51	59.28	56.86	75.23	102.47	109.84	61.19	57.82	75.23	61.71	65.18	86.78	62.45	71.57	67.88	36.3	39.84	100.5	58.19	53.69	65.89	78.41	63.75	61.76	61.88	64.71	70.78	51.99	27.68	54.54	56.83
4397.97	1184.84	369.17	611.92	622.71	211.07	313.53	286.63	117.38	108.1	96.78	75.74	165.46	110.1	104.82	96.22	79.13	101.79	84.31	71.24	100.23	131.33	125.56	68.45	117.06	46.61	102.73	77.46	126.72	139.12	94.6	64.17	58.74	140.27	183.7	92.85	47.15	72.4	36.73	38.56	28.44	44.35	71.23	102.6	60.88	49.04	63.64	51.49	44.19	52.8
3400.92	1157.71	692.53	619.8	330.45	82.97	231.59	334.81	97.86	140.07	92.83	151.36	144.83	108.51	87.82	127.87	72.26	71.86	87.98	43.97	120.41	100	123.01	72.37	104.15	74.31	87.25	99.58	92.17	52.51	40.75	64.93	63.77	68.32	98.87	79.32	45.22	55.38	74.74	52.17	62.73	89.36	65.93	54.5	40.62	60.88	52.06	40.54	55.2	96.75
2187.92	879.72	456.42	234.46	466.61	707.52	392.3	215.66	209.92	120.76	127.81	101.63	102.36	130.48	103.41	53.47	46.93	96.36	89.32	70.66	82.43	183.75	143.2	97.62	45.63	71.42	62.1	112.69	121.57	71.35	95.99	55.91	34.15	59.25	77.57	71.79	46.53	68.58	58.57	70.75	59.02	78.39	100.55	51.45	40.4	43.25	43.35	82.07	45.85	50.32
2667.28	894.8	363.83	423.23	367.78	523.24	315.1	156.01	177.85	139.87	118.26	241.75	97.48	67.48	119.16	83.26	106.39	137.24	129.49	107.51	99.2	140.34	82.23	80.31	112.34	110.33	71.03	49.1	75.81	71.05	84.98	71.02	99.46	80.26	32.65	33.38	59.17	66.25	62.41	54.76	43.69	51.04	51.79	93.54	81.2	51.67	71.62	60.23	50.39	37.75
2943.54	733.11	432.83	310.65	263.39	177.74	349.2	359.68	102.79	132.81	151.9	86.58	104.72	237.85	182.38	105.24	129.65	79.06	97.88	46.74	60.4	69.6	52.29	109.88	131.71	75.32	72.46	58.18	67.55	82.43	70.51	55.71	75.95	83.44	64.41	48.96	36.38	83.43	69.65	51.11	108.78	65.21	44.89	63.13	59.46	73.7	77.72	54.05	26.74	39.45
3463.03	1178.23	266.79	325.63	442.44	561.82	291.58	155.91	131.66	179.11	216.67	185.6	108.29	81.49	80.22	169.67	128.11	80.43	93.59	188.49	192.78	110.03	103.78	62.31	104.91	95.99	71.53	48.47	77.33	134.7	140.19	149.46	114.49	55.58	61.25	110.86	112.27	60.33	48.94	62.43	69.3	70.57	68.25	80.11	117.04	40.54	61.19	77	86.77	49.55
3788.84	1422.87	744.27	558.66	488.94	347.89	277.04	293.36	184.98	146.85	216.41	205.83	98.2	113.37	111.77	146.6	140.12	128.37	83.59	99.22	111.08	78.19	89.82	64.34	74.65	62.25	121.17	111.79	51.11	46.68	47.47	89.09	72.9	46.37	57.02	65.34	28.06	42.19	61.15	76.06	81.42	62.07	113.69	97.31	79.37	87.88	55.65	46.24	55.73	73.07
3588.78	1334.33	357.34	249.62	315.44	645.35	415.9	106.76	202.08	223.71	106.56	200.71	169.65	198.83	79.33	64.65	117.11	121.22	130.97	201.17	241.44	106.68	64.18	145.77	123.46	83.41	83.86	61.6	138.1	131.2	98.75	72.55	50.05	52.87	76.05	54.39	42.94	62.84	61.77	60.52	97.16	67.23	70	75.4	73.28	81.39	75.02	52.94	51.97	54.66
3246.9	1139.72	338.49	351.6	509.01	415.38	195.06	212.47	204.7	198.69	232.22	144.75	172.61	128.03	82.23	176.15	198.05	125.38	104.11	72.34	86.36	86.84	121.61	125.96	132.55	148.57	81.91	74.39	61.44	55.05	79.7	70.87	52.78	64.65	80.47	85.14	101.1	54.89	27.89	37.08	81.68	60.5	71.76	85.41	72.24	58.03	69.41	55.3	32.86	36.01
4820.49	1442.32	622.39	228.92	357.61	325.71	423.38	421.3	282.63	222.94	129.39	184.02	137.25	143.65	99.16	117.97	152.47	110.62	154.33	166.46	94.31	133.54	60.94	88.64	145.36	108.31	69.94	134.17	121.42	162.8	118.89	85.15	97.41	76.74	86.3	38.9	69.55	62.58	64.18	55.36	50.35	53.68	49.66	39.33	43.41	65.34	49.37	29.38	24.13	44.39
3266.03	1195.64	486.53	409.75	212.85	232.79	185.42	83.23	132.3	133.88	152.84	164.19	117.07	101.63	185.56	199.73	108.73	81.6	125.23	70.64	117.69	109.15	61.31	74.57	102.74	99.25	65.08	37.99	44.88	56.78	72.2	112.48	70.74	66.96	60.03	47.27	65.44	80.94	56.63	31.34	53.29	65.95	42.74	50.72	63.26	56.74	99.3	83.19	53.86	56.6
2752.99	865.65	275.1	417.05	408.24	547.97	329.56	154.44	250.19	162.8	115.18	91.22	73.19	56.78	78.6	81.48	92.81	77.47	64.41	83.59	83.54	91.08	153.23	211.63	146.12	91.91	50.88	34.82	48.54	60.47	45.23	42.25	49.87	68.33	44.58	58.25	61.76	47.73	50.69	52	33.26	32.05	25.25	43.78	61.34	74.01	61.52	71.46	76.44	102.49
4423.73	1246.02	806.85	425.79	302.83	204.36	351.75	339.87	237	121.8	151.21	72.85	77.82	146.46	164.87	180.24	117.51	150.12	245.58	162.49	119.14	92.92	125.5	65.29	75.03	67.77	48.63	51.03	113.61	116.27	89.7	58.95	65.95	52.86	98.57	108.31	122.07	56.92	34.05	85.38	64.23	60.22	31.68	65.85	80.78	80.02	62.09	70.09	59.15	87.09
4130.11	1661.42	656.34	538.95	594.86	282.82	280.98	218.16	170.48	181.83	249.14	153.93	93.18	104.18	106.18	88.61	98.24	95.28	103.8	147.05	156.98	105.09	86.52	84.76	131.54	92.02	59.68	40.26	86.18	111.69	52.12	48.64	35.4	78.42	118.48	94.81	54.89	27.9	52.23	51.65	55.65	56.52	39.98	65.93	54.35	75.01	61.18	50.48	69.68	51.94
3582.9	847.93	307.18	583.8	589.66	356.81	361.87	206.24	156.95	188.7	146.66	139.82	112.24	75.31	121.44	145.49	105.42	71.2	78.33	59.83	84.86	101.24	105	82.29	106.93	127.17	142.21	76.04	46.7	95.14	111.86	114.96	63.4	78.76	89.4	116.47	72.83	24.28	62.39	51.82	23.23	39.33	74.53	89.12	77.88	40.46	75.05	81.27	92.3	82.25
1767.66	484.21	465.45	324.33	229.89	267.3	268.61	294.68	351.94	182.02	153.59	121.58	143.9	90.2	142.52	145.26	138.92	167.32	82.78	51.74	153.38	187.68	78.49	94.79	103.9	102.78	75.66	78.55	117.7	132.62	121.1	117.06	115.96	59.54	80.72	58.98	101.88	116.5	78.18	44.08	45.72	44.43	96.02	90.73	44.49	45.22	57.88	48.63	39.56	45.87
5252.01	1818.34	163.51	759.94	878.53	356.04	254.3	228.84	156.78	147.27	206.48	98.31	156	176.52	105	70.73	61.85	105.21	86.67	96.07	54.24	52.93	45.38	57.59	114.96	128.12	129.58	104.11	75.71	25.12	67.64	143.7	94.99	68.67	71.19	84.14	78.63	55.21	38.26	40.69	85.5	113.72	56.49	22.45	45.33	70.31	45.91	44.26	57.96	57.84
3848.83	1474.34	691.35	942.72	689.8	516.66	384.61	181.46	163.34	77.49	84.94	102.14	119.52	130.93	77.77	120.24	122.48	45.87	96.35	77.21	86.85	71.04	83.33	99.89	133.51	171.38	101.04	109.27	58.91	49.42	96.47	110.12	52.14	68.33	67.81	85.01	79.57	90.36	52.73	60.65	42.02	60.84	65.11	27.9	25.44	24.9	38.25	27.48	39.18	64.96
3172.9	906.92	405.64	437.45	309.37	294.27	82.9	89.61	169.16	235.86	129.97	120.88	122.88	86.55	174.4	211.89	72.33	79.65	78.53	74.79	76.09	83.05	117.46	85.53	49.53	39.84	33.53	23.42	34.8	42.08	105.35	106.52	41.86	29.73	63.67	43.68	40.17	57.42	60.01	53.4	26.85	36.1	45.45	39.35	61.82	54.49	66.14	75.64	75.4	93.28
2950.41	779.75	299.95	437.07	436.06	453.61	384.88	274.12	162.73	205.31	93.43	106.03	129.2	58.59	115.43	120.04	86.45	125.32	131.93	73.79	61.97	68.07	45.39	53.32	36.76	87.93	72.16	52.88	53.63	67.19	73.22	105.4	95.14	53.7	64.19	28.87	67.44	80.84	56.03	86.2	87.27	80.91	67.13	61.8	42.37	40.58	39.46	45.18	53.99	99.97
2153.67	590.54	257.29	292.81	288.11	192.56	566.88	388.51	232.23	117.32	226.01	148.99	114.47	61.63	76.62	127.72	135.78	69.63	84.14	126.32	171.09	206.46	155.21	65.49	65.48	147.68	181.89	120.51	69.47	56.78	54.9	51.23	74.97	59.87	25.51	64.3	80.09	80.65	68.31	53.24	76.09	47.9	55.58	54.32	83.02	96.52	38.28	55.96	77.85	70.91
1094.06	752.28	460.3	187.09	196.56	332.22	260.5	183.14	253.79	176.89	137.48	166.76	97.33	129.03	92.2	149.92	162.66	89.18	40.41	84.47	79.31	76.04	53.29	85.56	149.03	72.69	111.3	193.8	106.73	61.07	74.61	78.1	94.01	35.17	58.07	108.95	152.43	118.36	64.81	58.31	51.18	37.33	67.22	92.46	69.25	35.99	30.61	57.43	54.65	58.24
2595.16	940.48	252.02	203.11	193.28	303.27	374.9	362.07	274.06	182.79	173.16	157.36	97.13	130.9	148.08	124.28	126.39	96.38	143.77	125.25	119.73	140.89	140.17	119.05	82.04	86	41.65	30.58	82.86	58.67	70.46	66.5	40.48	48.69	62.24	41.59	49.19	49.42	58.16	41.19	43.36	47.44	35.33	37.71	18.72	32.02	47.33	58.6	63.91	52.6
4287.68	1042.48	251.96	342.03	437.07	277.12	508.43	382.67	126.86	150.7	162.27	108.17	64.81	143.25	83.7	115.22	55.19	123.34	68.48	96.08	113.35	76.69	109.96	143.41	65.67	87.77	94.45	38.02	46.96	61.09	71.44	46.18	67.83	96.06	77.39	56.59	54.8	31.84	59.94	88.46	75.41	66.23	61.46	65.62	64.49	65.55	43.77	55.45	62.14	66.82
1578.34	474.77	415.11	166.08	283.53	471.8	270.2	219.87	197.55	253.61	219.28	169.6	121.49	108.1	102.47	98.23	86.06	95.12	105.24	148.43	109.67	136.92	86.22	55.65	89.25	169.96	75.35	43.76	61.51	92.08	63.05	62.38	58.35	48.76	92.46	86.5	91.28	74.6	48.08	52.36	58.04	30.21	78.28	103.46	74.63	46.77	67.8	88.21	70.63	49.2
2466.34	958.88	461.4	187.5	192.2	218.9	348.66	378.84	167.94	170.66	247	219.63	150.05	128.67	124.24	125.23	139.42	72.83	115.8	172.36	131.62	139.08	194.43	172.01	60.72	84.52	88.69	75.22	120.78	114.36	138.08	89.41	49.98	109.19	110.23	114.59	99.75	68.51	47.09	59.72	71.78	46.05	87.34	86.44	85.45	71.81	37.09	50.13	60.25	77.05
2851.15	990.57	410.72	241.5	124.79	305.41	349.95	275.66	246.18	323.74	153.18	115.86	120.73	97.53	59.84	67.76	86.68	73.4	101.68	144.66	184.08	193.79	106.03	73.2	100.79	104.47	89.61	72.18	107.39	79.22	113.74	55.31	67.55	59.43	80.95	93.33	87.41	87.78	63.98	48.8	70.96	70.2	49.08	51.87	67.69	64.18	48.5	52.15	54.84	58.2
1780.83	493.3	254.64	335.27	417.97	335.21	376.12	328.49	265.64	281.44	260.65	98.51	122.83	111.57	192.76	136.27	73.16	71.46	46.83	106.02	68.52	117.48	83.05	87.14	74.24	83.13	116.87	110.07	64.97	71.64	87.4	65.11	92.56	64.68	29.97	54.04	90.56	150.02	101.77	76.8	64.66	26.9	55.08	37.44	49.56	73.2	79.25	53.81	49.41	59.6
2520.92	907.54	628.37	557.24	581.45	627.8	537.03	407.3	247.99	199.48	287.54	235.93	207.45	169.85	156.55	76.82	160.88	190.83	157.04	148.17	129.46	125.84	136.22	63.43	124.82	142.7	89.3	44.38	57.76	121.29	86.78	83.68	139.55	106.51	68.25	46.44	75.1	95.87	79.79	69.94	39.5	53.2	49.63	69.15	115.23	88.04	46.37	92.45	83.1	41.11
4338.44	1156.36	294.89	448.78	451.25	387.09	278.04	201.63	176.72	177.15	186.42	200.01	129.93	91.32	135.15	174.31	168.5	208.58	125.85	153.15	118.72	69.92	76.31	43.81	61.77	119.49	84.23	94.55	97.52	73.87	125.87	77.36	97.36	89.62	63.01	50.23	47.87	91.19	69.96	56.87	56.73	72.57	96.15	88.54	63.36	84.37	118.13	68.42	74.26	78.65
1749.94	823.67	519.31	419.2	355.84	239.73	280.36	282.86	222.9	166.67	158.65	156.91	148.76	78.7	53.25	101.48	130.8	78.92	112.1	174.12	137.1	131.87	86.3	68.92	60.88	72.12	123.65	91.63	55.02	104.24	127.48	120.8	61.34	50.86	51.89	98.32	55.08	51.69	40.72	53.24	55.17	73.12	69.01	41.66	52.27	62.82	50.97	61.27	83.32	66.95
3485.25	1475.52	361.03	370.45	273.74	231.44	240.75	153.91	102.78	79.19	112.15	157.39	187.59	96.19	71.24	89.25	165.96	61.78	92.58	112.31	174.97	229.9	195.51	105.19	109.95	119.02	63.76	54.69	81.73	63.37	88.39	81.85	71.72	82.29	112.73	58.04	73.04	41.97	80.22	85.5	79.8	43.39	40.49	44.46	48.23	44.17	50.83	84.24	78.69	84.31
5609.23	1751.37	552.73	521.63	588.8	251.64	181.7	166.59	141.64	224.51	146.88	92.14	87.32	78.76	66.6	113.78	181.16	100	80.1	40.91	86.4	110.15	211.39	166.88	196.79	99.09	50.38	75.84	73.15	73.65	124.37	90.73	59.69	63.02	72.21	63.28	62.72	65.6	49.15	46.28	65.7	65.84	30.07	38.89	75.25	56.48	44.89	54.37	66.34	49.11
1820.22	937.77	745.48	325.25	360.89	254.77	200.06	297.21	164.89	112.82	106.59	84.21	108.73	118.47	101.41	159.23	121.79	136.67	100.43	108.11	111.16	140.2	124.63	145.55	143.35	152.72	101.81	105.28	77.07	60.85	81.99	67.86	46.58	60.06	44.75	54.89	84.7	73.75	56.52	84.69	132.43	119.47	52.78	44.63	60.13	66.78	47.53	37.96	26.51	54.89
2686.86	888.88	278.03	343.77	683.91	520.25	252.02	290.05	167.76	173.88	124.3	123.68	131.99	111.44	107.95	132.31	150.26	112.49	106.03	101.23	69.86	87.94	75.92	70.99	113.47	94.18	86.81	99.4	44.18	64.38	98.67	69.43	48.62	85.62	61.56	74.53	105.57	80.71	37.57	58.44	52.35	35.29	71.68	47.61	56.24	43.48	43.48	51.49	56.57	30
2019.71	694.59	376.44	463.33	458.28	296.51	377.88	359.63	211.22	110.15	219.65	216.1	197.35	159.55	155.65	79.12	113.63	121.32	122.16	78.76	92.69	63.72	178.51	148.28	103.55	74.76	97.63	111.34	93.94	75.28	96.65	132.75	153.5	84.22	50.87	51.55	94.95	70.1	67.36	57.06	41.82	91.76	153.54	112.59	79.53	116.27	50.24	41.09	37.49	42.66
2244.72	439.02	403.99	495.67	487.44	248.66	267.81	130.01	118.39	142.83	188.79	232.44	137.84	137.41	96.83	121.71	133.9	119.62	51.28	85.58	58.95	50.59	66.92	41.38	40.27	115.2	77.97	38.88	104.91	128.18	102.57	86.14	122.39	69.72	48.43	60.9	70.51	113.63	88.55	35.33	58.89	70.53	54.94	33.89	49.78	77.36	84.51	100.31	94.39	59.55
3504.71	1264.22	510.68	577.84	667.7	271.28	103.87	139.85	165.67	163.61	175.04	173.03	219.58	156.27	89.55	125.08	176.58	177.98	145.71	112.5	140.95	81.68	75.81	95.32	63.39	67.41	49.67	61.79	44.6	93.47	145.29	122.24	142.65	101.18	46.83	41.52	67.95	54.41	82.3	114.53	78.2	43.38	74.24	58.36	65.08	68.26	75.02	65.79	52.92	51.98
4275.24	1403.48	618.66	126.58	315.71	297.68	197.41	140.79	190.64	146.77	95.74	115.88	141.33	92.54	124.75	132.98	112.4	101.67	109.18	113.05	75.59	104.76	150.5	116.41	158.74	138.46	136.49	133.49	96.29	82.48	60.03	66.23	93.52	42.25	45.58	72.31	70.12	36.27	55.99	77.32	62.57	70.43	88.91	59.43	55.81	85.97	86.96	51.28	54.5	26.12
2133.27	765.92	515.74	397.75	284.85	405.89	321	274.45	150.53	134.05	91.7	39.28	112.87	152.48	124.6	71.66	87.33	151.73	133.18	69.29	118.54	155.04	139.6	118.05	128.31	154.92	128.97	69.23	98.82	120.81	119.4	54.29	26.57	56.05	80.31	95.26	79.07	95.56	111.55	53.78	41.17	79.37	54.16	47.2	54.75	41.11	64.66	57.34	39.48	55.24
4329.86	1905.86	783.45	449.72	506.33	579.12	439.42	197.13	213.81	126.21	145.08	120.42	171.19	109.08	147.4	118.41	105.44	107.92	122.13	114.48	112.07	70.16	57.65	104.24	59.48	64.37	77.79	110.29	83.5	68.3	65.78	51.12	72.96	42.68	69.89	54.78	47.04	69.36	72.83	69.82	80.53	79.53	103.17	122.27	62.22	30.29	71.46	63.44	67.16	93.8
3889.23	1503.41	456.15	639.33	533.48	398.61	259.31	116.24	121.9	132.62	228.7	175.33	140.95	189.16	144.3	113.65	173.01	93.28	88.63	81.17	126.94	109.24	120.12	77.43	76.82	78.06	76.28	72.51	74.54	108.47	85.67	45.7	58.11	54.17	44.58	52.97	81.61	75.24	53.01	73.43	74.36	47.72	54.95	45.33	32.2	67.46	88.92	86.89	106.71	56.7
3479.61	862.73	263.68	199.22	229.99	362.56	282.13	195.05	202.44	142.69	101.53	74.28	60.42	91.69	121.36	59.02	125.28	123.93	128.85	136.76	86.75	63.19	90.45	183.73	195.02	163.29	101.4	50.55	82.68	85.12	79.92	57.28	64.04	85.78	128.29	152.4	110.46	44.21	60.64	39.49	30.25	30.35	41.17	49.07	83.74	96.81	76.87	88.83	59.25	52.67
4852.81	1239.99	336.75	647.27	660.14	163.15	264.24	286.28	229.67	131.6	187.83	141.19	145.58	118.95	76.97	92.77	154.05	244.69	240.33	110.96	112.54	114.57	126.43	128.69	65.02	93.12	99.52	50.2	125.34	105.39	111.54	97.86	54.7	68.26	59.82	50.76	41.64	88.54	96.66	76.67	46.78	64.56	48.42	56.19	66.5	80.15	82.88	80.73	49.34	29.03
1873.25	480.63	395.98	375.96	343.56	342.48	225.81	173.39	113.42	95.87	130.26	191.6	90.6	42.59	114.84	182.14	188.49	123.24	85.48	148.09	165.17	81.03	139.09	121.74	88.56	104.6	82.53	60.55	82.61	71.15	59.95	54.06	70.66	46.41	49.08	67.17	61.24	44.2	59.45	60.87	46.82	68.87	58.44	49.8	45.57	62.57	73.56	61.04	45.88	83.23
5354.54	1226.64	543.71	492.18	362.37	282.18	387.23	196.48	155.53	193.42	110.11	224.72	133.55	126.69	74.86	124.36	160.01	88.82	94.96	102.82	119.14	63.77	76.25	108.95	148.39	115.86	109.1	79.18	85.92	68.78	88.6	51.28	62.15	59.17	56.28	77.55	76.05	61.59	47.2	42.33	68.18	77.13	100.86	72.95	43.56	44.18	36.64	30.13	37.4	53.39
3855.78	1401.73	656.45	204.45	406.62	522.47	218.44	162.53	95.81	120.78	135.94	152.42	160.66	131.72	115.17	68.76	99.92	96.38	68.47	77.66	123.46	87.17	49.43	53.53	23.42	63.93	87.06	73.97	74.11	90.56	67.75	81.47	145.56	91.96	87.44	84.49	38.21	68.08	73.73	93.74	83.45	85.07	64.57	40.41	59.41	66.05	55.65	56.76	38.01	49.54
4632.68	1178.3	237.68	276.76	503.37	513.83	358.71	246.54	250.1	216.75	86.4	81.19	126.24	134.29	114.36	88.58	87.99	84.15	168.57	153.11	137.57	81.11	108.62	84.21	64.28	112.32	96.92	125.88	69.81	65.24	39.26	76.58	89.91	58.43	57.13	52.41	58.87	62.1	63.1	40.88	57.11	39.47	36.32	48.78	68.62	60.72	45.16	35.22	60.54	72.17
3303.21	976.08	518.39	277.34	271.15	621.61	452.95	256.22	214.15	234.04	60.76	152.64	107.73	81.85	128.7	89.07	202.76	187.86	219.84	149.22	124.13	163.5	85.72	112.57	95.65	75.71	102.69	49.52	35.95	44.21	36.06	54.86	86.03	83.72	51.21	90.68	63.72	52.98	69.17	87.79	69.93	61.6	97.29	72.41	56.36	116.88	70.73	40.85	40.49	32.45
3484.98	1020.76	264.52	333.27	817.38	310.04	162.43	207.65	195.9	83.13	114.56	116.83	146.56	119.24	115.38	91.2	47.38	103.25	129.85	72.58	73.34	96.5	135.72	112.07	86.37	106.12	116.13	93.01	101.71	147.69	103.9	70.57	74.72	86.76	73.61	74.69	64.12	46.3	70.89	82.93	40.2	40.06	85.79	74.78	68.85	51.99	52.73	43.41	45.69	39.22
2851.02	1167.89	438.85	546.95	616.2	482.3	338.08	224.73	123.28	113.44	156.92	121.5	100.92	158.74	68.63	77.77	78.97	110.17	77.09	104.31	79.48	59.48	129.95	140.16	84.48	102.81	165.4	124.72	78.61	71.38	67.53	67.06	86.77	91.86	48.61	39.56	42.47	58.63	62.87	46.63	62.42	58.36	53.8	62.84	97.16	69.65	31.1	59.58	89.95	76.24
1727.42	623.19	492.14	277.57	487.41	410.81	292.87	268.65	213.68	176.34	120.05	96.25	189.3	113.69	89.59	116.28	92.88	126.35	90.64	81.25	70.76	76.38	54.4	140.74	179.11	128.05	74.39	89.11	89.29	45.82	62.78	96.37	95.24	100.55	125.78	75.54	39.92	39.85	63.64	41.92	44.14	43.36	33.8	56.95	72.09	77.49	65.08	50.91	50.69	52.85
3331.75	1440.99	475.85	429.02	614.25	554.95	257.36	254.34	154.22	209.79	198.89	142.84	124.19	165.96	114.76	95.52	86.6	133.87	156.21	107.59	68.73	66.64	59.98	97.63	107.95	111.05	119.4	127.2	104.95	69.92	55.31	72.63	45.36	39.56	68.61	87.92	110.75	94.2	62.54	61.23	79.45	55.88	37.24	36.92	58.57	39.79	42.46	35.77	55.91	104.12
4739.94	1739.41	423.18	182.1	318.34	235.72	91.2	252.03	294.45	209.53	151.44	86.03	162.84	148.6	111.35	87.66	100.4	124.48	120.54	91.49	128.46	105.38	83.35	91.66	79.9	92.75	66.17	56.44	83.55	117.34	146.17	117.81	55.4	50.05	44.19	50.26	81.44	87	81.68	59.28	44.6	77.42	86.07	73.28	86.75	48.82	64.97	85.3	80.61	54.58
3521.19	1965.09	639.45	474.28	342.07	396	254.56	185.73	217.05	133.26	128.23	152.38	131.8	174.85	245.78	127.94	118.15	143.19	80.44	106.56	126.46	131.59	73.06	78.72	83.91	98.14	27.51	97.54	69.54	37.21	89.83	84.93	56.12	73.16	107.37	43.35	58.24	93.55	61.11	60.87	73.47	66.75	46.67	64.9	79.45	75.15	101.37	61.73	38.19	56.68
1339.13	548.24	457.98	406.2	253.89	183.29	238	302.64	264.43	205.7	109.6	28.63	71.42	115.15	79.68	97.1	140.14	86	83.08	115.57	125.27	117.46	110.88	83.65	92.55	64.07	88.53	107.87	122.98	55.37	85.79	88.36	48.23	43.42	39.76	46.38	47.1	87.16	48.55	44.32	72.26	45.41	26.73	64.28	79.66	88.15	84.49	72.74	70.06	67.18
1794.31	1053.33	245.77	475.72	560.34	511.58	312.52	237.61	182.35	171.08	192.71	209.06	200.91	161.07	62.7	78.89	147.94	117.89	97.52	106.91	152.55	190.98	100.26	57.85	46.82	50.3	76.24	61.55	70.87	73.59	51.51	39.07	81.28	107.29	89.76	103.28	91.03	61.75	34.54	38.56	47.19	50.78	55.83	73.59	58.59	75.33	76.18	122.54	116.43	76.41
5243.74	1660.49	377.48	366.6	628.56	486.01	259.52	243.2	265.65	116.44	94.25	137.1	112.31	145.06	110.21	82.76	105.99	181.38	80.71	53.79	78.93	73.77	49.59	77.62	78.98	75.5	96.92	100.63	87.9	70.07	63.33	49.93	66.67	107.03	47.44	38.04	46.96	61.4	72.09	68.67	51.38	44.93	53.2	41.07	28.68	42.11	72.55	80.65	60.9	41.73
1754.68	911.4	600.81	292.8	331.97	506.63	334.23	103.41	72.4	98.5	178.4	219.88	150.15	131.73	133.97	137.85	184.2	101.47	52.6	116.64	153.36	89.89	164.34	177.82	142.47	109.14	97.42	79.33	78.72	110.54	83.42	81.8	85.99	122.9	122.75	87.89	83.11	85.26	44.44	22.05	59.7	71.48	50.65	39.01	30.89	56.64	73.04	60.33	32.97	43.98
1926.37	688.11	981.84	659.65	386.56	270.96	237.92	226.03	91.07	165.91	214.87	106.25	93.88	120.29	85.39	113.78	123.84	104.94	84.99	107.17	114.92	51.82	68.83	116.94	111.11	44.18	54.81	81.03	47.09	42.29	49.87	63.55	72.11	62.67	68.66	56.77	65.36	65.79	72.75	78.76	83.94	48.16	78.7	49.52	66.63	56.98	61.04	53.62	55.31	46.36
2059.25	638.56	397.39	341.64	385.04	318.08	305.77	137.39	229.14	270.9	131.6	90.05	129.67	109.48	102.96	103.16	111.95	118.42	134.79	182.26	220.96	217.37	69.54	73.15	80.13	99.16	101.36	162.59	139.41	51.87	58.85	59.38	67.79	67.64	91.29	65.36	79.32	52.44	53.19	40.29	79.8	85.61	61.87	58.79	53.18	47.07	40.47	52.43	69.55	47.28
5150.38	1220.58	365.08	453.21	393.79	329.62	172.71	166.91	174.83	216.57	159.2	165.98	173.77	113.96	79.54	81.99	170.86	221.63	157.4	193.27	145.04	87.83	37.85	42.39	86.3	122.7	203.52	124.96	65.28	45.43	72.18	93.14	66.08	38.7	72.49	40.74	78.19	77.61	67.89	66.09	76.27	54.69	91.61	57.07	55.67	54.92	54.04	58.12	58.89	61.55
3414.86	1488.48	378.64	267.49	294.07	282.44	285.27	275.11	290.73	370.55	242.24	146.64	185.82	138.46	137.59	60.62	146.54	141.68	115.11	146.49	171.26	175.81	127.31	39.81	87.29	149.82	110.28	49.5	72.06	89.24	107.7	64.94	79.21	159.59	90.21	52.3	85.11	63.62	48.59	37.45	39.65	62.34	38.64	72.85	81.51	67.63	62.25	62.87	74.58	35.15
2578.41	819.83	947.72	415.27	253.04	464.25	312.01	188.11	96.51	145.83	108.38	103.75	205.68	132.82	161.18	134.45	111.57	106.11	129.71	109.84	112.69	137.74	76.74	85.49	101.4	71.46	137.82	175.47	117.93	97.12	36.77	83.7	78.06	62.95	64.27	74.08	51.98	87.74	82.44	66.94	63.15	48.05	42.72	53.66	49.68	23.33	38.99	74.6	89.75	57.81
5122.41	1509.6	265.53	380.48	401.8	184.46	204.78	138.32	235.44	175.15	151.21	102.81	92.26	110.46	152.76	112.95	130.94	183.98	144.01	110.83	141.2	109.09	168.27	136.5	96.15	72.45	122.61	110.93	56.32	74.03	77.58	150.3	80.66	75.4	76.82	66.07	29.14	56.33	53.64	75.46	101.24	40.78	48.62	76.13	51.58	52.45	85.09	56.38	31.93	22.36
3153.16	1039.95	355.79	324.43	243.28	368.35	401.73	244.94	219.23	284.6	224.82	92.14	136.05	92.12	69.05	91.27	159.01	189.67	83.94	62.75	90.4	77.16	58.96	89.88	71.37	63.83	91.38	91.26	50.96	69.53	93.39	91.77	40.01	46.07	63.1	79.12	60.82	62.6	78.34	40.77	40.21	61.88	67.8	66.99	71.26	51.69	77.9	63.75	44.95	44.57
1513.1	671.74	243.83	102.5	293.74	500.49	322	115.53	134.47	107.35	143.85	154.6	68.96	162.37	143.91	111.42	61.43	67.3	125.34	133.72	87.69	85.34	116.2	96.82	65.69	39.49	57.28	153.15	98.06	83.77	71.11	44.39	69.77	64.03	49.53	63.2	119.62	66.21	39.15	34.1	47.04	72.81	86.34	68.38	81.09	95.16	78.01	76.72	35.96	89.36
4126.16	1206.39	458.55	550.8	370.39	316.66	259.6	234.89	78.58	87.39	116.81	152.84	93.16	205.43	197.96	161.23	187.32	179.64	139.7	81.63	85.34	70.04	44.97	76.69	142.11	123.03	73.71	77.85	61.2	76.92	117.88	72	96.03	100.79	62.44	61.39	40.49	37.92	42.17	93.86	95.48	73.88	88.49	81.54	88.36	72.35	49.91	45.45	48.59	47.45
4569.26	1273.72	445.64	483.29	417.4	326.49	201.43	98.66	211.43	381.62	205.33	79.08	97.58	66.16	76.17	59.41	158.62	191.22	132.67	156.27	118.84	100.28	131.16	137	118.14	55.8	68.21	97.42	80.22	74.65	95.98	57.72	53.05	71.72	66.47	77.14	51.37	35.41	29.5	39.57	31.29	40.47	47.03	57.11	71.18	87.51	99.73	27.57	26.56	26.84
3871.28	1567.56	694.8	490.29	397.59	269.03	305.62	323.53	213.25	223.18	282.62	150.86	110.74	129.04	133.85	170.74	135.18	163.4	197.26	157.11	163.9	127.45	95.87	152.89	105.46	56.95	84.65	69.14	88.57	83.94	94.76	95.52	60.56	91.44	40.57	59.44	72.33	85.49	51.99	43.64	63.58	34.29	44.69	73.86	35.9	44.58	77.64	69.91	42.4	56.6
1855.8	923.8	544.72	526.59	289.84	251.3	474.91	305.91	114.51	135.1	108.3	75.54	244.63	136.79	71.66	85.48	119.2	127.07	172.19	139.12	109.04	68.76	125.37	60.96	91.74	118.39	52.56	45.72	61.64	87.28	96.15	52.85	54.49	85.94	84.61	101.38	60.41	45.34	47.84	59.41	29.52	72.58	117.85	72.09	31.97	30.93	52.5	48.8	69.74	51.85
2639.75	862.75	390.11	424.71	260.52	148.44	260.03	177.81	279.34	163.87	249.29	243.54	206.8	147.01	96.7	148.55	123.58	143.8	105.74	121.09	98.4	85.08	49.55	60.24	115.78	109.97	71.34	56.74	162.71	91.56	30.43	40.84	81.39	85.53	39.43	56.69	103.8	91.15	68.86	59.89	30.02	70.5	74.74	55.75	92.2	80.94	36.47	67.97	47.86	59.16
2903.34	1100.37	615.54	459.87	401.59	327.66	161	267.01	312.62	256.07	151.39	147.06	148.63	110.64	113.28	153.94	165.06	79.98	94.17	102.41	118.14	146.65	114.23	73.19	50.76	73.38	65.49	60.99	92.16	72.01	54.68	65.56	58.31	35.06	45.39	46.31	117.69	110.76	67.35	26.45	61.33	81.32	55.02	65.01	52.82	41.04	55.98	45.02	90.86	82.83
1.18045e+07	1.31793e+06	262056	175626	160323	128625	110323	91192.4	73477.7	62090.7	47214.8	35365.1	30945	26681.7	22385.2	21575	23151.1	18169.2	16716.3	16265.5	15240.6	14041	13019	12457.4	11618.8	10801.8	9809.69	9156.33	8498.48	7644.72	7760.45	7235.68	7593.32	7129.89	6533.93	6173.71	6237.95	5499.91	4996.68	5133.12	5083.42	4601.13	4670.57	4177.73	4645.34	4467.01	4289.95	4407.99	4280.54	3909.23
3435.77	1148.01	511.914	419.078	400.404	358.644	332.149	301.981	271.068	249.18	217.29	188.056	175.912	163.345	149.617	146.884	152.155	134.793	129.292	127.536	123.453	118.495	114.101	111.613	107.791	103.932	99.0439	95.6887	92.1872	87.4341	88.0934	85.0628	87.1397	84.4387	80.8327	78.573	78.9807	74.1614	70.6872	71.6458	71.2981	67.8317	68.3415	64.6353	68.1567	66.8357	65.4977	66.3927	65.4259	62.5238
3435.77	3435.76658067631,1148.01242977638	3435.76658067631,1148.01242977638,511.913703328823	3435.76658067631,1148.01242977638,511.913703328823,419.077540713789	3435.76658067631,1148.01242977638,511.913703328823,419.077540713789,400.403684813349	3435.76658067631,1148.01242977638,511.913703328823,419.077540713789,400.403684813349,358.643905772818	3435.76658067631,1148.01242977638,511.913703328823,419.077540713789,400.403684813349,358.643905772818,332.149487061071	3435.76658067631,1148.01242977638,511.913703328823,419.077540713789,400.403684813349,358.643905772818,332.149487061071,301.980764049351	3435.76658067631,1148.01242977638,511.913703328823,419.077540713789,400.403684813349,358.643905772818,332.149487061071,301.980764049351,271.067641610036	3435.76658067631,1148.01242977638,511.913703328823,419.077540713789,400.403684813349,358.643905772818,332.149487061071,301.980764049351,271.067641610036,249.180131559282	3435.76658067631,1148.01242977638,511.913703328823,419.077540713789,400.403684813349,358.643905772818,332.149487061071,301.980764049351,271.067641610036,249.180131559282,217.289734532453	3435.76658067631,1148.01242977638,511.913703328823,419.077540713789,400.403684813349,358.643905772818,332.149487061071,301.980764049351,271.067641610036,249.180131559282,217.289734532453,188.056153690346	3435.76658067631,1148.01242977638,511.913703328823,419.077540713789,400.403684813349,358.643905772818,332.149487061071,301.980764049351,271.067641610036,249.180131559282,217.289734532453,188.056153690346,175.911800904697	3435.76658067631,1148.01242977638,511.913703328823,419.077540713789,400.403684813349,358.643905772818,332.149487061071,301.980764049351,271.067641610036,249.180131559282,217.289734532453,188.056153690346,175.911800904697,163.345380312032	3435.76658067631,1148.01242977638,511.913703328823,419.077540713789,400.403684813349,358.643905772818,332.149487061071,301.980764049351,271.067641610036,249.180131559282,217.289734532453,188.056153690346,175.911800904697,163.345380312032,149.616937113003	3435.76658067631,1148.01242977638,511.913703328823,419.077540713789,400.403684813349,358.643905772818,332.149487061071,301.980764049351,271.067641610036,249.180131559282,217.289734532453,188.056153690346,175.911800904697,163.345380312032,149.616937113003,146.884315808371	3435.76658067631,1148.01242977638,511.913703328823,419.077540713789,400.403684813349,358.643905772818,332.149487061071,301.980764049351,271.067641610036,249.180131559282,217.289734532453,188.056153690346,175.911800904697,163.345380312032,149.616937113003,146.884315808371,152.154737441148	3435.76658067631,1148.01242977638,511.913703328823,419.077540713789,400.403684813349,358.643905772818,332.149487061071,301.980764049351,271.067641610036,249.180131559282,217.289734532453,188.056153690346,175.911800904697,163.345380312032,149.616937113003,146.884315808371,152.154737441148,134.793101837278	3435.76658067631,1148.01242977638,511.913703328823,419.077540713789,400.403684813349,358.643905772818,332.149487061071,301.980764049351,271.067641610036,249.180131559282,217.289734532453,188.056153690346,175.911800904697,163.345380312032,149.616937113003,146.884315808371,152.154737441148,134.793101837278,129.291676288147	3435.76658067631,1148.01242977638,511.913703328823,419.077540713789,400.403684813349,358.643905772818,332.149487061071,301.980764049351,271.067641610036,249.180131559282,217.289734532453,188.056153690346,175.911800904697,163.345380312032,149.616937113003,146.884315808371,152.154737441148,134.793101837278,129.291676288147,127.536384218589	3435.76658067631,1148.01242977638,511.913703328823,419.077540713789,400.403684813349,358.643905772818,332.149487061071,301.980764049351,271.067641610036,249.180131559282,217.289734532453,188.056153690346,175.911800904697,163.345380312032,149.616937113003,146.884315808371,152.154737441148,134.793101837278,129.291676288147,127.536384218589,123.452805199636	3435.76658067631,1148.01242977638,511.913703328823,419.077540713789,400.403684813349,358.643905772818,332.149487061071,301.980764049351,271.067641610036,249.180131559282,217.289734532453,188.056153690346,175.911800904697,163.345380312032,149.616937113003,146.884315808371,152.154737441148,134.793101837278,129.291676288147,127.536384218589,123.452805199636,118.494730102683	3435.76658067631,1148.01242977638,511.913703328823,419.077540713789,400.403684813349,358.643905772818,332.149487061071,301.980764049351,271.067641610036,249.180131559282,217.289734532453,188.056153690346,175.911800904697,163.345380312032,149.616937113003,146.884315808371,152.154737441148,134.793101837278,129.291676288147,127.536384218589,123.452805199636,118.494730102683,114.100615165589	3435.76658067631,1148.01242977638,511.913703328823,419.077540713789,400.403684813349,358.643905772818,332.149487061071,301.980764049351,271.067641610036,249.180131559282,217.289734532453,188.056153690346,175.911800904697,163.345380312032,149.616937113003,146.884315808371,152.154737441148,134.793101837278,129.291676288147,127.536384218589,123.452805199636,118.494730102683,114.100615165589,111.6129…	3435.76658067631,1148.01242977638,511.913703328823,419.077540713789,400.403684813349,358.643905772818,332.149487061071,301.980764049351,271.067641610036,249.180131559282,217.289734532453,188.056153690346,175.911800904697,163.345380312032,149.616937113003,146.884315808371,152.154737441148,134.793101837278,129.291676288147,127.536384218589,123.452805199636,118.494730102683,114.100615165589,111.6129…	3435.76658067631,1148.01242977638,511.913703328823,419.077540713789,400.403684813349,358.643905772818,332.149487061071,301.980764049351,271.067641610036,249.180131559282,217.289734532453,188.056153690346,175.911800904697,163.345380312032,149.616937113003,146.884315808371,152.154737441148,134.793101837278,129.291676288147,127.536384218589,123.452805199636,118.494730102683,114.100615165589,111.6129…	3435.76658067631,1148.01242977638,511.913703328823,419.077540713789,400.403684813349,358.643905772818,332.149487061071,301.980764049351,271.067641610036,249.180131559282,217.289734532453,188.056153690346,175.911800904697,163.345380312032,149.616937113003,146.884315808371,152.154737441148,134.793101837278,129.291676288147,127.536384218589,123.452805199636,118.494730102683,114.100615165589,111.6129…	3435.76658067631,1148.01242977638,511.913703328823,419.077540713789,400.403684813349,358.643905772818,332.149487061071,301.980764049351,271.067641610036,249.180131559282,217.289734532453,188.056153690346,175.911800904697,163.345380312032,149.616937113003,146.884315808371,152.154737441148,134.793101837278,129.291676288147,127.536384218589,123.452805199636,118.494730102683,114.100615165589,111.6129…	3435.76658067631,1148.01242977638,511.913703328823,419.077540713789,400.403684813349,358.643905772818,332.149487061071,301.980764049351,271.067641610036,249.180131559282,217.289734532453,188.056153690346,175.911800904697,163.345380312032,149.616937113003,146.884315808371,152.154737441148,134.793101837278,129.291676288147,127.536384218589,123.452805199636,118.494730102683,114.100615165589,111.6129…	3435.76658067631,1148.01242977638,511.913703328823,419.077540713789,400.403684813349,358.643905772818,332.149487061071,301.980764049351,271.067641610036,249.180131559282,217.289734532453,188.056153690346,175.911800904697,163.345380312032,149.616937113003,146.884315808371,152.154737441148,134.793101837278,129.291676288147,127.536384218589,123.452805199636,118.494730102683,114.100615165589,111.6129…	3435.76658067631,1148.01242977638,511.913703328823,419.077540713789,400.403684813349,358.643905772818,332.149487061071,301.980764049351,271.067641610036,249.180131559282,217.289734532453,188.056153690346,175.911800904697,163.345380312032,149.616937113003,146.884315808371,152.154737441148,134.793101837278,129.291676288147,127.536384218589,123.452805199636,118.494730102683,114.100615165589,111.6129…	3435.76658067631,1148.01242977638,511.913703328823,419.077540713789,400.403684813349,358.643905772818,332.149487061071,301.980764049351,271.067641610036,249.180131559282,217.289734532453,188.056153690346,175.911800904697,163.345380312032,149.616937113003,146.884315808371,152.154737441148,134.793101837278,129.291676288147,127.536384218589,123.452805199636,118.494730102683,114.100615165589,111.6129…	3435.76658067631,1148.01242977638,511.913703328823,419.077540713789,400.403684813349,358.643905772818,332.149487061071,301.980764049351,271.067641610036,249.180131559282,217.289734532453,188.056153690346,175.911800904697,163.345380312032,149.616937113003,146.884315808371,152.154737441148,134.793101837278,129.291676288147,127.536384218589,123.452805199636,118.494730102683,114.100615165589,111.6129…	3435.76658067631,1148.01242977638,511.913703328823,419.077540713789,400.403684813349,358.643905772818,332.149487061071,301.980764049351,271.067641610036,249.180131559282,217.289734532453,188.056153690346,175.911800904697,163.345380312032,149.616937113003,146.884315808371,152.154737441148,134.793101837278,129.291676288147,127.536384218589,123.452805199636,118.494730102683,114.100615165589,111.6129…	3435.76658067631,1148.01242977638,511.913703328823,419.077540713789,400.403684813349,358.643905772818,332.149487061071,301.980764049351,271.067641610036,249.180131559282,217.289734532453,188.056153690346,175.911800904697,163.345380312032,149.616937113003,146.884315808371,152.154737441148,134.793101837278,129.291676288147,127.536384218589,123.452805199636,118.494730102683,114.100615165589,111.6129…	3435.76658067631,1148.01242977638,511.913703328823,419.077540713789,400.403684813349,358.643905772818,332.149487061071,301.980764049351,271.067641610036,249.180131559282,217.289734532453,188.056153690346,175.911800904697,163.345380312032,149.616937113003,146.884315808371,152.154737441148,134.793101837278,129.291676288147,127.536384218589,123.452805199636,118.494730102683,114.100615165589,111.6129…	3435.76658067631,1148.01242977638,511.913703328823,419.077540713789,400.403684813349,358.643905772818,332.149487061071,301.980764049351,271.067641610036,249.180131559282,217.289734532453,188.056153690346,175.911800904697,163.345380312032,149.616937113003,146.884315808371,152.154737441148,134.793101837278,129.291676288147,127.536384218589,123.452805199636,118.494730102683,114.100615165589,111.6129…	3435.76658067631,1148.01242977638,511.913703328823,419.077540713789,400.403684813349,358.643905772818,332.149487061071,301.980764049351,271.067641610036,249.180131559282,217.289734532453,188.056153690346,175.911800904697,163.345380312032,149.616937113003,146.884315808371,152.154737441148,134.793101837278,129.291676288147,127.536384218589,123.452805199636,118.494730102683,114.100615165589,111.6129…	3435.76658067631,1148.01242977638,511.913703328823,419.077540713789,400.403684813349,358.643905772818,332.149487061071,301.980764049351,271.067641610036,249.180131559282,217.289734532453,188.056153690346,175.911800904697,163.345380312032,149.616937113003,146.884315808371,152.154737441148,134.793101837278,129.291676288147,127.536384218589,123.452805199636,118.494730102683,114.100615165589,111.6129…	3435.76658067631,1148.01242977638,511.913703328823,419.077540713789,400.403684813349,358.643905772818,332.149487061071,301.980764049351,271.067641610036,249.180131559282,217.289734532453,188.056153690346,175.911800904697,163.345380312032,149.616937113003,146.884315808371,152.154737441148,134.793101837278,129.291676288147,127.536384218589,123.452805199636,118.494730102683,114.100615165589,111.6129…	3435.76658067631,1148.01242977638,511.913703328823,419.077540713789,400.403684813349,358.643905772818,332.149487061071,301.980764049351,271.067641610036,249.180131559282,217.289734532453,188.056153690346,175.911800904697,163.345380312032,149.616937113003,146.884315808371,152.154737441148,134.793101837278,129.291676288147,127.536384218589,123.452805199636,118.494730102683,114.100615165589,111.6129…	3435.76658067631,1148.01242977638,511.913703328823,419.077540713789,400.403684813349,358.643905772818,332.149487061071,301.980764049351,271.067641610036,249.180131559282,217.289734532453,188.056153690346,175.911800904697,163.345380312032,149.616937113003,146.884315808371,152.154737441148,134.793101837278,129.291676288147,127.536384218589,123.452805199636,118.494730102683,114.100615165589,111.6129…	3435.76658067631,1148.01242977638,511.913703328823,419.077540713789,400.403684813349,358.643905772818,332.149487061071,301.980764049351,271.067641610036,249.180131559282,217.289734532453,188.056153690346,175.911800904697,163.345380312032,149.616937113003,146.884315808371,152.154737441148,134.793101837278,129.291676288147,127.536384218589,123.452805199636,118.494730102683,114.100615165589,111.6129…	3435.76658067631,1148.01242977638,511.913703328823,419.077540713789,400.403684813349,358.643905772818,332.149487061071,301.980764049351,271.067641610036,249.180131559282,217.289734532453,188.056153690346,175.911800904697,163.345380312032,149.616937113003,146.884315808371,152.154737441148,134.793101837278,129.291676288147,127.536384218589,123.452805199636,118.494730102683,114.100615165589,111.6129…	3435.76658067631,1148.01242977638,511.913703328823,419.077540713789,400.403684813349,358.643905772818,332.149487061071,301.980764049351,271.067641610036,249.180131559282,217.289734532453,188.056153690346,175.911800904697,163.345380312032,149.616937113003,146.884315808371,152.154737441148,134.793101837278,129.291676288147,127.536384218589,123.452805199636,118.494730102683,114.100615165589,111.6129…	3435.76658067631,1148.01242977638,511.913703328823,419.077540713789,400.403684813349,358.643905772818,332.149487061071,301.980764049351,271.067641610036,249.180131559282,217.289734532453,188.056153690346,175.911800904697,163.345380312032,149.616937113003,146.884315808371,152.154737441148,134.793101837278,129.291676288147,127.536384218589,123.452805199636,118.494730102683,114.100615165589,111.6129…	3435.76658067631,1148.01242977638,511.913703328823,419.077540713789,400.403684813349,358.643905772818,332.149487061071,301.980764049351,271.067641610036,249.180131559282,217.289734532453,188.056153690346,175.911800904697,163.345380312032,149.616937113003,146.884315808371,152.154737441148,134.793101837278,129.291676288147,127.536384218589,123.452805199636,118.494730102683,114.100615165589,111.6129…	3435.76658067631,1148.01242977638,511.913703328823,419.077540713789,400.403684813349,358.643905772818,332.149487061071,301.980764049351,271.067641610036,249.180131559282,217.289734532453,188.056153690346,175.911800904697,163.345380312032,149.616937113003,146.884315808371,152.154737441148,134.793101837278,129.291676288147,127.536384218589,123.452805199636,118.494730102683,114.100615165589,111.6129…	3435.76658067631,1148.01242977638,511.913703328823,419.077540713789,400.403684813349,358.643905772818,332.149487061071,301.980764049351,271.067641610036,249.180131559282,217.289734532453,188.056153690346,175.911800904697,163.345380312032,149.616937113003,146.884315808371,152.154737441148,134.793101837278,129.291676288147,127.536384218589,123.452805199636,118.494730102683,114.100615165589,111.6129…	3435.76658067631,1148.01242977638,511.913703328823,419.077540713789,400.403684813349,358.643905772818,332.149487061071,301.980764049351,271.067641610036,249.180131559282,217.289734532453,188.056153690346,175.911800904697,163.345380312032,149.616937113003,146.884315808371,152.154737441148,134.793101837278,129.291676288147,127.536384218589,123.452805199636,118.494730102683,114.100615165589,111.6129…
[truncated: 81 more columns]
