# Supplementary material for: A Low-Cost, Low-Power Water Velocity Sensor Utilizing Acoustic Doppler Measurement
Source: Sensors (Basel). 2022 Sep 30;22(19):7451. doi: 10.3390/s22197451 (PMC9572237; doi:10.3390/s22197451)
Supplement: Supplementary file 1 [file sensors-22-07451-s001.zip › supplementary_material/data/PSD/sensor_raw/5K6_wtr.xlsx]

## Sheet: 5K6_wtr
83043.8	599002	587067	427182	408583	425435	502322	213533	137449	143168	91249.6	152287	102369	57205.1	156945	146771	119598	117194	85049.3	52269.7	81950.7	66340	86673.4	102996	55158.8	58047.6	54457	49253.8	16522.6	19185.5	28496.8	28744.4	39182.1	27754.4	12189.5	9458.34	13291.4	14175.1	20159.2	19912.4	10504.5	7546.02	7505.31	14483.9	9884.23	6528.52	3972.48	5323.54	3816.82	3307.38
180267	483672	1.18965e+06	446064	279904	467088	474367	219363	157850	214585	91327.4	87248.3	106345	70069.7	114256	169729	130502	34819.9	84697.7	104617	125528	52880.6	60973.2	52830.8	76551.9	39113.4	70962.5	103590	56470.8	41516.4	40997.9	31628.9	38737	35256.7	15154.1	16039.6	13872	33237.8	35229.3	24253.5	25806.7	22548.4	15835.9	12036.7	10496.2	4853.42	5682.63	12578.5	12906	10150.5
135863	603314	527329	155762	85736.7	37742.8	98371.1	134478	79380.1	25849.7	30647	36654.4	30226	19068	35408.5	45678.8	14216.5	25624.3	46788.6	22976.9	34030.8	24963	22514.6	22271	11196.9	22818.1	34826.1	24274.6	13359.8	14811.3	6266.14	10006.5	10187.8	15036.5	16919.5	6340.34	6692.47	11074.9	14259	11640.3	11958.2	5359.74	4730.84	6253.64	10318.4	6681.51	4482.57	4172.74	5039.89	5395.78
6600.5	66939.9	26378.7	5833.94	13012	11273.3	17397	17230.2	8778.63	9852.1	12914.8	5060.59	5268.38	4210.84	4851.15	6348.34	4252.97	5046.77	4095.68	3605.52	6022.34	2516.87	4554.38	4757.9	4988.35	2917.49	4691.14	4247.12	4907.98	4491.99	2580.44	2255.75	3849.24	3141.42	3607.25	2639.59	3793.38	4293.48	3298.72	1104.82	2400.82	2277.23	1947.07	1490.95	2178.18	2219.79	1227.86	743.61	1550.14	724.37
498134	987015	598819	357680	330925	248535	322694	208558	173838	103043	150891	242151	250455	128828	104564	89174.4	51959.7	41534.3	51340.1	76150.9	64054.6	31442.5	62256.8	53501.2	68783.7	36672.2	42026.3	37904.9	28481.2	55801.3	61689.8	38510.4	20832.1	8539.04	12721.8	13045.7	9543.67	11876.3	12876.3	6606.56	11607.5	16359	9333.46	8214.67	6585.7	6315.56	4320.43	3840.24	1967.62	1681.63
300089	857812	1.18566e+06	768233	637979	563219	413487	246114	186241	111685	135617	142313	395541	302475	230324	392169	241906	94196.3	125899	99824.1	58058.8	154985	75434.4	56180.8	80375	95499.6	95660.6	68291.4	65576.1	76013.3	39214.4	36261.4	46571.9	31586.2	20482.5	24879.5	26374.3	29040.7	16906	19085.6	16770.4	10203.5	11004.2	10161.1	13305.8	13495	11847.4	7141.88	5392.02	8081.64
620375	1.54309e+06	1.37246e+06	906201	830974	574381	407673	368396	253648	321315	380252	407127	286831	109667	185912	127673	183695	79273.5	116619	123660	87056.4	81747.8	66077.3	84243.5	116651	46355.3	52265.9	47441.5	77472.8	36853	38733.9	38642.9	63932.7	48348.1	30228.2	31666.7	24882.5	44235.1	47544.9	31325.4	18644.5	32051.2	32212.7	18525.8	10679.9	14246.5	13103.4	7987.97	4574.75	4326.3
138024	472222	1.39486e+06	826853	361470	268304	294013	217208	200982	149870	53588	95973.7	99551	81720.1	160267	139063	98707	72710.9	66521.6	68089	59354.2	54122.2	55980.8	57495	45219.1	59255.5	34287.1	31544.6	18601	16606.5	25449.4	19836	10454.7	22860.9	32815.4	23042.7	14687.6	21317.5	21234.6	14176.1	10490	8625.77	5373.08	5547.51	6205.95	4322	4591.04	6173.66	3867.77	2575.58
39287.8	91823.3	76510.1	32806.8	48559.7	32919.9	25877.9	26585.5	15415.3	18733.2	29592	21437	13664.4	14541	17173.1	12947.6	13082.7	9203.67	8662.14	8239.69	4524.01	5187.62	6844.18	6783.11	6352.88	4684.4	1528.59	2403.45	3499.7	2108.69	2669.97	1620.29	1477.77	2319.42	2282.65	1537.56	1478.48	1667.57	1470.44	559.2	517.34	283.34	298.13	497.78	604.96	388.04	385.04	333.75	443.69	298.52
8262.21	16333.4	21057	6614.2	3458.08	4928.16	2941.45	3082.28	1870.73	2250.48	4123.16	4414.34	4035.68	5295.62	4077.06	2434.55	2549.31	3361.07	2537.31	2140.35	2691.08	3635.55	3609.53	4015.67	3031.75	1779.98	904.95	1474.14	1638.37	1195.49	987.69	832.13	1115.1	1809.7	1108.99	895.66	1254.27	1203.43	456.92	848.75	562.83	625.68	544.02	521.65	578.37	536.14	655.21	468.69	365.94	401.16
85898.9	353876	260805	182526	141237	55701.2	69407.2	124752	139576	92525.1	63051.3	91204.9	64888.8	58469.3	42184.6	17949.6	16154	38944.1	43812.4	17867.8	31793.1	19239.7	11711	7182.94	20400.9	11563.7	16839.1	11694.5	9655.92	13676	10369.3	8650.04	5598.85	7199.18	13282.6	8254.49	8091.06	4364.22	2099.37	3160.98	4368.55	4198.24	3606.72	4025.04	3600.58	2340.19	1635.85	4036.28	4131.77	1989.54
165224	614540	548114	379806	246390	247433	273811	191617	88652.9	145733	189327	76782.8	102626	88266.5	52468.4	77009.3	87052.9	61424.6	39102.5	60138.1	51341.3	75589.3	31578.7	34478.3	30397.4	28218.1	55343	54224.2	34238.4	37767	47409.8	20986.4	24127.1	25492.3	27098.2	16783.9	10039	8683.28	6070.54	8337.43	16023.4	9712.82	4988.86	3872.83	5820.96	6044.34	10773.8	5430.81	2433.02	1738.35
155144	460549	725454	567400	494668	216987	223388	335351	180280	88928.1	110738	98538.2	152605	219076	167925	124037	114719	59348.7	64186.6	81408.4	104179	91761.6	48663.1	35694.5	16298.9	34725.7	37877.2	27763.4	48536.1	44270.6	22889.4	24249.8	27631.2	26451.4	26799.2	17281.5	23437.8	10215.4	10726.6	15673.5	11390.3	7251.68	4422.2	5206.02	6088.49	4628.63	5833.55	5606.44	3841.36	3173.29
199101	1.20979e+06	1.01601e+06	405544	242877	203273	160064	126750	141359	198886	251861	163213	145321	91621	97988.7	97625.3	59291	76329	44960.4	58797.1	67896.2	61459.5	35890.2	29329.5	26097.9	30594.6	20063.8	26465	29101.7	22472.5	22480.3	24815.3	29158.4	17884.9	13929.5	12814.7	16550.2	12723.1	7940.58	8910.12	6031.55	6162.01	7705.79	5934.95	4913.77	4270.72	3219.41	2848.89	3767.25	2483.88
84295.8	259805	161507	194705	123773	225393	147196	62359.9	39744.3	39071.1	54814.7	33548.7	33291.9	48278.8	53833.4	41892.5	31595.9	32646.6	32207.2	53569.8	53492.8	24626.6	25672.7	7988.14	11039.9	18788.7	20883.9	25994.9	27268.3	30337.5	10153.8	8496.65	17995.4	8444.77	6597.39	9490.68	6326	5714.85	2474.35	4429.29	6559.15	3571.75	4328.29	3286.37	1662.5	2211.26	3683.64	2462.3	2578.68	2308.9
96956.9	146419	197135	94734.3	51082.2	40351.2	48402.5	45381.4	37902	45978.4	9890.69	20258.7	24565.9	20239.3	16626.4	28748.7	31364.6	29511.6	23079.8	25557.2	22388.8	12336.8	12407.2	9382.84	10613.3	16836.8	14210.6	7539.07	7937.18	8942.47	7456.67	10445.3	12441.8	11999.9	7702.12	10274.1	6217.67	6142.7	5617.39	6633.81	3882.26	3066.9	1939.66	2949.87	3725.25	2889.12	2854.23	3184.94	2279.78	2066.31
19129.5	55000.1	50496	28544.5	24788.2	32757.3	21859.7	6950.59	10778.9	9794.39	6168.57	6414.72	6858.97	7776.12	4474.65	4820.32	6321.74	3383.02	3455.84	5160.94	6810.74	3645.47	3936.08	7336.74	4272.08	2020.43	5880	9424.15	6500.62	9596.38	5846.95	4152.29	2931.85	2056.99	3290.49	4521.7	5848.29	7405.52	6413.19	3476.87	4570.25	2698.31	1960.18	2695.53	1328.56	2194.88	2749.28	1866.3	1258.74	3040.96
6804.26	7005.97	5479.47	4360.49	7314.23	19917.7	32078.3	17172.8	4343.82	6373.35	6961.4	4806.25	7530.06	7219.47	9772.4	7337.42	3944.24	4135.46	3930.57	4245.87	3952.44	2803.35	3343.71	3687	8920.01	7277.09	4828.18	4626.19	3563.95	4715.22	4356.65	2157.97	2390.08	2462.01	3367.78	2772.81	3195.46	2370.95	1735.16	1291.47	1446.93	1330.43	1013.46	1531.04	1175.63	1806.23	1372.24	808.09	1139.94	864.44
11958.1	66123.9	45153.8	45553.3	38189.2	18682.8	21133.5	18638.9	26726.1	9891.71	16289.8	25596.8	14163.9	5421.66	8775.09	7413.37	12448.8	9870.13	8147.59	8881.37	9772.44	12304.2	9916.56	3868.39	6211.21	5324.16	3417.78	4336.95	2907.34	3198.37	3583.48	3704.17	2326.29	2789.81	3250.86	2944.4	2115.81	1483.94	1439.99	2126.7	1256.67	982.28	1193.23	636.08	413.72	885.97	1043.47	807.31	487.66	404.52
111196	237143	198743	127899	81622.7	74962.4	76478.8	89437.3	52520.3	41111.1	65102.3	36116.9	25698.6	34909.3	40982.1	47521.5	34219.4	20772.6	11495.8	15624.3	21696.8	18444	15917.9	10560.9	11527.9	15584.3	8899.82	6193.87	10093.2	6398.82	5761.39	7717.25	10290.2	6470.45	8214.12	5822.62	3693.66	3664.17	5874.25	4338.76	2510.67	3019.7	1472.4	1920.38	1326.72	957.11	1040.15	1258.14	787.73	333.52
196834	315781	254146	153318	50637.4	65679	71812.9	84410.1	87043.1	122223	92264	22717	43899.7	44446.2	60898.4	87676.2	38258.7	32797.8	38072.7	33766.9	26859.8	23825.2	15018.8	5879.94	13226.6	13778.8	12646.4	12631.7	10838.2	6296.26	6376.85	6984.88	4656.65	5182.55	7846.03	11466.9	5668.25	4119.61	4829.23	3673.35	1852.76	3443.07	3426.09	3172	1896.83	1756.69	674.5	688.21	1440.48	1840.39
221755	337886	240138	353565	282286	132733	125511	158190	135710	64943.5	37636.4	79654.8	43884.5	56031.2	48105	53181.4	38530.1	40521.8	48454.9	40656.7	35266.1	27276	24287.9	31831.2	29640.3	28288.7	25765.5	12379.2	9185.57	13496.6	10822.1	16155.8	9393.85	8166.73	7406.41	7777.4	8544.2	4945.91	2770.97	5411.59	6081.95	4686.3	2803.6	3625.25	4323.62	3263.23	3458.77	2341.98	1252.94	868.49
127424	393931	263735	110457	126740	154113	132554	77321.9	53049.7	37396	34203.3	58676.5	39372.8	41747.2	42444.6	52040.1	35689.3	25949.1	11553.5	12372	16274.6	18255	35719.9	18242.4	11071.2	15169.9	14151	12040	9153.17	16370.6	20112	18974.8	10832.9	5855.5	9089.18	9047.94	7608.17	7562.26	5632.58	5681.63	5304.43	2979	2353.53	3188.04	2630.99	3957.29	2490.41	1963.66	2004.62	1484.74
48543.2	172308	196608	167365	145404	115442	47093.5	49188.3	52038.5	42048.1	35738.6	43251.3	37850	18560.4	14138	18699.7	34082.4	46080	22760.1	15039.3	16138.5	26021.3	20881.8	19536.3	15980.6	13267	8341.62	7221.09	13818.1	8871.24	6213.17	4707.48	5041.9	8386.4	6291.66	6234.14	4352.53	4727.88	5859.21	5714.99	5106.1	4340.51	4360.87	4158.88	3075.13	2760.23	2489.4	1772.66	1865.7	2747.88
65245.5	264903	260974	109386	64934	52933.9	33730.3	47533.9	28161.9	26303.7	34153.9	26140.8	11219.5	13147.7	21440.3	24740.9	20980.1	16476.6	19636.6	15552	16275.8	17305.4	14460.9	5182.06	8994.73	14306.8	4726.05	4551.53	4580.02	5510.8	7105.34	6709.87	2782.5	3469.68	6423.36	4081.47	2312.57	3485.31	5159.75	3490.15	2507.02	2805.51	1882.9	1846.08	1284.03	822.57	692.75	986.77	1424.35	1541.82
27250.8	67664.2	76141.7	47589.1	31838.8	30499.5	32468.5	40555.1	20632	14338.2	13660.1	14087.3	15041.9	17651	16851.1	16128.4	7456.55	3605.88	6110.36	5331.32	8329.82	6653.87	4160.77	5711.67	3649.67	6929.16	6246.29	4662.5	3776.47	4090.16	2808.69	3566.21	2549.9	1845.45	2199.65	2634.07	1909.43	3109.54	2197.14	1004.45	1670.96	1391.19	853.73	732.14	958.25	809.94	1352.14	1286.82	696.72	417.49
11355.7	27087.4	17188.2	20235.2	18479.7	11241.1	8776.37	6986.64	5887.59	5585.67	3351.14	2047.79	3115.77	3879.98	3953.2	2364.52	2066.93	1068.12	1040.05	1751.28	1548.67	1394.37	1666.91	1255.44	942.94	605.41	1484.84	1204.85	697.94	495.37	1185.85	1587.75	951.99	540.13	412.6	664.35	838.21	1011.82	736.5	373.81	205.6	308.94	230.76	107.86	198.45	254.86	411.88	245.49	183.03	229.86
8726.35	10026.9	9791.41	17147.8	10394.5	5093.33	1782.88	1788.45	1777.56	951.77	1630.47	1198.03	522.86	948.04	1458.18	1012.87	1392.48	2234.95	1306.52	268.79	589.09	715.78	657.5	786.46	987.18	819.28	791.35	1387.89	1629.45	1003.95	704.17	596.23	406.54	290.84	287.47	268.81	446.6	253.74	273.57	290.02	629.09	455.43	244.37	346.52	281.98	245.64	278.93	164.71	171.44	296.85
3201.89	3967.1	3256.32	1723.77	1159.06	1678.76	2150.81	2580.5	2054.3	1839.47	2267.97	2858.77	3111.19	1558.52	1071.65	1122.34	1229.24	2227.5	3894.09	2744.03	684.52	638.42	807.22	1166.5	1709.59	1746.76	2062.22	2367.98	2395.24	3077.18	1841.46	670.9	1047.56	893.23	1069.25	1126.18	381.19	881.84	796.06	391.28	420.49	658.27	471.63	269.66	400.49	969.19	828.13	613.65	584.99	927.54
9607.19	22421.8	37317.3	24144	15110.6	9999.24	7314.17	10537.9	11653.3	11686.5	5167.71	4621.08	4294.17	2621.37	6763.03	6813.4	4043.71	4298.11	7123.12	5454.68	4983.44	2811.82	3902.57	4329.56	7458.79	2995.67	1014.77	951.14	3359.96	3794.34	3900.78	3251.88	3530	2620.11	1665.65	2261.57	1442.46	1062.97	1368.48	1469.6	1430.28	1137.36	1518.85	1347.67	770.36	857.24	1353.35	1020.62	493.63	961.83
70206.1	274308	207264	133440	120993	74667.3	71426.8	44411	22208.5	49414.8	76004.3	51423.6	34139.1	24143.7	46864.7	39216.7	13092.9	24145.4	46048.7	18919.1	10849.8	19244.3	12806.5	9359.63	7438.76	10946.4	7751.33	10002.9	11296.5	13541.6	9836.16	6594.07	6381.31	3308.55	7589.7	6213.8	2619.48	3997.82	6897.41	3811.67	2056.5	1663.21	1108.35	1619.3	1437.52	1502.83	1395.43	1546.83	2314.16	1587.25
51658.4	270011	234972	135664	95396.6	63769.9	45893.2	65823	31162.5	49063.5	55376.9	33103	37989.2	47349.1	47645.2	30621.7	27221.1	20392.9	12067.8	22329.3	14454.7	18056.5	18521.5	24850.7	18780.4	16928.7	8030.45	14146.4	16594.7	6066.85	10899.9	10888.1	20528.9	10100	4512.49	6154.55	7413.7	7877.32	7257.42	5480.77	3489.11	5387.53	4588.5	4677.29	2551.11	1523.26	1862.13	1310.09	1098.62	1371.64
94632	502108	508156	209268	192324	164596	109276	59044.3	53189.8	83310.6	59612.5	42729.8	40451.6	34481.4	62441.8	41177.3	24433.6	35997.7	25069.4	39136.1	32755	18261.6	12770.2	20831	25975.1	18283.8	17468.8	14209.1	15809.4	11867.8	16874.5	9356.99	10128.4	7979.08	8137.82	7458.9	10574.8	8617.79	7707.53	7281.18	2656.95	3771.05	3320.85	3208.31	3245.27	1149.58	1407.6	1567.76	1682.82	904.67
109179	239112	246649	313961	167850	92724.8	152025	147687	82979.4	105533	65246.3	55768	70785.4	35023.6	51506.9	59534.7	57054.3	61851.6	32708.2	23745.1	33887.8	33177.1	16521.4	15284.7	23671.8	9924.74	4545.47	21862	21933.7	16511.7	14918	11992.8	17241	17624.8	5838.58	4600.84	6781.48	5091.22	6869.54	8647.87	5189.58	2686.77	3746.54	5226.39	4515.18	2892.55	2066.47	3405.67	2353.03	1495.71
55805.6	105060	141711	111171	100112	87598.3	52243.9	38353	64195.8	64866.8	66376.9	62126.7	24747.4	18109.3	53983.7	39725.8	27113.5	19736.2	10311.8	22337.2	30836.5	20290.9	18537.3	12159.6	19545.6	16811	18402.4	13341.6	8745.45	5060.13	8519.07	6881.91	4623.29	5640.9	6113.57	4842.14	5028	6324.6	5336.3	3358.35	3463.15	3024.34	1509.98	1759.94	3044.27	2743.88	1350.72	920.77	875.47	672.56
115996	257181	128515	32652.6	31165.1	27014	41950.6	42126.3	41101.4	36113.4	26920.7	23791	17363.3	15409.3	18347.1	16354	6954.83	8669.47	10677.9	10837	6397.91	7810.63	5936.39	5523.49	3386.73	2230.97	4844.9	3182.67	2945.78	4233.6	2685.25	3721.95	2295.84	2391.38	2045.42	2468.08	2358.88	2103.44	2159.19	1839.82	1838.13	795.81	527.35	643.19	413.09	611.39	327.85	261.62	508.35	532.43
33386.1	133262	123422	59335	39505.2	12533.7	12178.2	18742	21193.8	13392.5	14235	18070.6	13938.5	7963.54	11728.8	11362	5006.62	8476.23	14114.4	11378.3	3298.78	2859.2	5096.23	7306.81	4604.83	4951.73	7057.5	4447.13	2954.17	1687.75	813.45	1834.61	2221.35	1811.23	1095.7	1152.9	962.3	945.02	1311.09	980.97	1580.1	1352.17	589.78	828.89	586.88	675.8	432.68	313.03	443.78	459.37
5230.84	7819.98	4830.21	1973.04	2400.7	5974.56	5289.01	3693.23	3468.7	4040.11	3449.15	2662.41	2437.5	2484.74	1941.02	1593.54	1033.11	1654.08	1968.6	1504.27	1130.64	1053.6	943.3	637.2	1226.24	1244.95	653.3	701.04	858.66	300.48	497.03	903.86	644.19	407.5	155.02	296.93	320.61	310.25	405.99	284.35	214.13	78.79	235.69	252.66	386.54	361.64	170.74	99.77	147.28	156.88
6455.34	7298.88	9696.1	13087.6	19501.2	15755.1	7273.01	6996.77	8067.45	7827.31	4948.88	3374.19	4415.8	3723.53	3873.56	5665.63	7855.38	5409.45	3566.33	2632.07	5662.52	3481.11	898.59	1326.52	600.44	873.71	1256.33	965.12	1121.61	726.37	852.92	1021.92	819.03	847.34	990.87	594.01	448.05	700.38	787.04	505.07	340.54	304.56	280.07	325.28	278.88	304.05	399.71	226.23	83.85	111.94
28854.3	82045	99655.2	64287.8	39281.7	26691.3	33104.3	17635	19906.5	16696.1	23729.3	32541.5	14264.8	16589.2	25232.9	29056.5	22110	15815.2	15210.1	16428.3	4524.31	8342.37	4290.79	4095.19	6053.29	4312.52	3529.51	2301.34	2499.43	1604.91	2467.44	1635.79	1386.17	3013.92	1338.24	1488.11	1745.23	922.53	1085.71	701.14	1227.24	1618.26	898.65	574.06	429.26	659.33	346.23	464.57	188.84	212.88
85420.7	216140	139214	54054.6	96248.9	106557	112646	56999.8	47088.7	36542.2	34022.6	33539.7	34140.3	18342.2	29900	47518.9	29309.6	5570.13	14060.7	15718.5	8020.53	12206.6	12663.2	11587.6	8331.29	7814.24	13006.7	9745.13	5560.49	3938.5	4992.37	6115.77	5246.54	2874.75	4230.47	6101.08	1837.3	2902.09	3799.17	2229.38	2415.3	1920.99	1246.05	840.61	1049.74	1497.85	1238.44	948.22	902.22	1235.32
56490.3	213076	196141	108510	89715.6	45759.9	88863.5	54260.4	46057.4	49989.7	46698.1	30701.3	21230.9	42159.5	48116.8	35766.4	17171.8	23998.3	39480.8	21921	29901.7	25682.1	25113.7	17639.5	8017.27	13633.8	19905.7	31603.8	29793.8	12717.4	6362.43	7847.36	9841.06	11342.2	8659.08	4585.37	5424.65	2239.53	2277.98	4017.11	4182.09	4462.6	2705.03	2511.03	1439.05	2732.22	2018.31	1448.7	1229.74	1014.77
87943.7	304009	211849	284443	182743	114865	89108.4	44809.2	66336.2	30113	49878	39398.2	44498.5	17448.4	11816.6	42446.2	58744.7	33468	10865.4	23476.5	25986.3	20655.5	19622.8	14549.3	20845.9	16135	8506.17	13471.6	11579.8	9552.46	12886.4	19210.2	12040.3	5004.43	4170.36	2226.32	3153.43	3832.98	5131.7	3731.76	4167.94	4120.39	2015.69	2542.05	2871.21	2082.25	1903.47	1681.66	1842.19	1197.27
126787	373205	383120	119783	72753.4	140874	119396	76149.1	91272.4	77671.8	112479	73798.4	39234.6	24636.6	37180.5	58383.9	48442.3	26601.4	23872.8	39327.3	17988	20125.7	21560.1	31496	21811.5	11744.2	16514.7	12001.1	12349.5	16888	8516.66	9369.36	11118.9	9868.51	8465.5	5527.79	6631.7	7186.41	7305.8	4133.94	4159.41	5372.92	3410.14	2672.1	1886.67	1598.74	1414.01	1565.96	1271.72	1303.81
28775	321762	146266	146123	260941	264853	88258.3	78234	134807	108932	31034.1	37812.1	54373.7	48347.7	33129	16658	33954	30293.7	25956.3	24547	24783.8	10989.1	10232.6	15002	11631.2	11440.7	11900.2	8541.2	14662.8	11144.7	8451.77	17716.2	15527.2	8339.15	9869.64	5336.97	3442.45	4157.08	2669.81	2958.32	2575.96	2503.2	2362.28	1469.61	1081.23	716.31	1423.82	1671.35	1297.41	789.22
104005	318162	192002	104868	111234	105586	111663	158421	114724	73681	84579.7	24496.3	44199.4	56531.8	45128.4	41254.8	34863.9	15788.7	12067	25312.4	25458.4	15974.1	12898.8	11353.8	13394.8	8014.18	9281.73	11700.5	12565	16330.3	7945.2	8000.2	6403.2	7118.01	9239.23	5231.1	1719.98	2695.78	4065.36	3219.05	2442.54	3853.33	3120.77	3470.19	2077.51	1987.33	1363.3	716.46	842.06	405.99
97751.9	309186	155585	205846	234327	113050	65511.8	40372	27797.6	32021.9	27242.1	22524	29036.1	18655.8	15107.7	8704.31	12436.6	10761.1	15177.4	2861.98	8853.29	11647.7	8246.37	8797.14	14016.6	7232.17	4294.86	6507.18	6545.58	4191.03	6555.29	5697.09	3389.72	3732.52	5560.46	4291.5	1463.21	1238.05	1782.81	1407.39	1470.01	1231.35	496.55	554.03	773.53	836.28	851.26	582.12	712.31	539.07
71285.6	206990	139985	99034.2	64729.2	93663.9	57773.6	39120.7	19505.7	7625.69	21586.4	18769.3	9183.7	12317.6	6279.53	7343.8	11733.2	6560.66	5838.26	8054.95	8320.93	3075.78	5781.02	8546.9	4793.09	9740.92	9548.67	3959.93	2986.05	4174.54	4777.03	4035.29	2353.65	1146.3	1336.96	1232.31	1401.64	2027.42	979.28	801.27	771.2	872.81	721.05	302.27	431.86	516.4	541.53	428.48	396.17	108.96
3004.86	27617.7	35318.4	20301.9	18603.6	10372.8	13057.1	16145.9	20306.1	8886.62	4357.44	5185.48	2509.3	1467.76	1998.13	3228.79	2327.43	2164.87	2535.72	982.41	1779.17	2623.14	2740.15	1829.15	1776.75	1018	1416.31	1528.69	2177.94	1853.81	702	643.66	1108.1	1119.55	623.3	598.03	469.72	234.16	403.97	724.27	527.31	215.77	159.11	210.82	249.98	230.11	241.14	115.05	115.61	132.38
5635.15	22795.6	25248.9	12382.3	11510	6778	6014.42	6510.72	3422.45	4386.8	3967.26	2332.46	2946.8	2485.81	2298.93	1119.24	1265.21	1756.36	1050.97	1607.13	2415.39	1636	1057.69	1193.59	976.17	723.94	559.7	447.97	666.01	785.08	852.6	446.39	561.3	551.25	604.72	689.86	307.06	268.78	364.61	500.66	251.4	177.06	70.66	120.76	181.65	161.52	141.44	169.69	151.62	152.21
5444.82	10355.8	16806.6	8580.41	7949.88	7093.09	5850.83	14192.8	14698	7687.15	4030.72	3197.59	2611.8	4682.23	5285.73	2259.56	1324.8	1151.72	1106.3	617.62	1261.05	1303.87	1895.9	1328.02	1138.64	989.15	1721.61	1356.33	1075.89	1304.15	800.04	1127.21	1063.61	755.85	850.58	455.31	330.13	327.09	440.6	368.97	328.94	203.13	214.52	387.15	437.07	336.58	345.52	286.21	258.34	193.76
11806.4	20918.8	12073.6	6188.35	6700.61	5616.05	5614.62	5711.08	6147.48	1945.99	3145.41	5254.31	6214.52	5618.44	5202.47	4686.6	3748.14	2184.99	2118.48	3044.93	3953.09	3660.78	2770.14	1753.76	2737.36	1955.71	2519.32	1975.23	1171.71	2331.33	1980.85	1166.58	1574.46	1303.29	1266.72	1282.32	923.07	790.81	453.24	481.71	516.08	466.4	557.76	655.76	706.42	676.34	213.78	373.96	377.53	200.49
4491.36	28744.8	42424.6	45943.3	42512.1	31041.8	33332.8	24134.9	26130.9	14896.4	15872.8	9980.18	8042.33	10137	15162	17796	15163.5	9462.48	8777.65	7703.73	9438.06	6649.52	9464.75	6438.79	4718.8	5262.11	4309.91	3100.85	2922.84	6205.91	5638.89	3272.19	2256.12	2086.32	1345.93	1159.23	2012.05	2581.67	2148.06	1882.36	1855.95	1745.86	2045.85	1312.03	505.35	1079.14	1710.09	1213.31	651.7	700.9
51281.5	142002	103240	61262.5	53916.5	85547.8	63288.2	50091.1	27846	22853.5	22886.8	13907.3	9590.24	18759.1	17986.6	11584.4	18820	17130	10925.8	20667.2	11604.5	4056.99	7827.54	7924.42	11335.4	11348.4	10172.1	8024.61	7302.25	11011.1	7661.45	3914.67	2487.04	1942.86	3795.49	2813.83	1699.8	2626.07	2250.68	2638.61	2753.83	2167.06	1510.78	1692.59	1209.45	751.13	450.61	824.16	561.97	211.38
65842.2	208538	95597.8	142843	96194.8	126027	81755.3	99683.5	138867	69765.9	37971.8	25469.8	23334.7	11613.6	26952.8	25264.7	20212.5	13036.3	18005.9	19844.4	19840	9383.9	14141.6	16789.7	19532.3	13973.6	9267.52	5203.01	6006.15	7554.81	7812.48	9238.05	4012.83	6204.61	8118.92	6407.02	3906.36	4062.66	3089.29	2551.3	1176.63	1234.91	1996.96	2089.41	1518.58	1883.31	1662.99	1172.04	1312.83	1301.76
20293	207129	242417	145239	116029	68872.6	58231	40638.8	57334.1	41296.2	26510.3	20513.2	6783.34	17628.1	24546.1	12355.2	16738.2	28329.1	17225.7	11951.6	17166.5	12373.9	9521.51	10993.2	16229.9	21010.5	13278.9	9200.43	6169.67	10213.4	9653.63	8474.25	8772.51	9044.77	5011.47	3767.34	2170.05	5125.57	5975.09	2633.59	4727.34	4319.65	2201.77	2693.08	2170.21	1699.27	2193.38	1660.29	1555.82	896.67
192640	416778	300382	142736	146567	130992	99073	99946.6	56857	44546.1	54561.9	43443.9	16885.4	14618.7	27315.6	41350.8	16202.8	27483	14994.5	15349.5	14578.8	15479.1	12841.8	10346.5	9287.03	8447.89	10206.2	12519.8	6099.08	4765.92	4308.72	2060.01	3196.38	9266.96	5526.08	5456.36	3492.72	1960.56	1925.53	3824.19	3808.36	3281.92	1470.83	1340.78	1296.27	1396.42	1036.06	1060.48	839.26	1059.29
77900.5	256158	160981	117432	85328.3	59274.4	36175.6	39490.4	35202.6	31154.8	18726.8	16478.7	24359.4	24881.5	16572.5	10534.1	24816.5	12860.8	5408.42	10831.9	9395.23	9141.68	17552.4	9927.08	6123.38	5696.21	8827	11209	12274.2	8222.15	10585.8	9772.18	6921.57	4510.34	4008.93	6871.7	3453.98	2237.22	2610.44	2208.91	1699.47	1899.37	1418.49	838.22	690.83	747.44	1003.74	657.71	556.48	327.89
32032.1	179223	164173	79443.8	48490.3	41919.6	32915.6	32037.4	35172.3	22247.8	12960	15406.4	19726.4	13754	8694.77	7142.33	6020.4	15407.2	15768.7	8763.29	7322.1	8325.03	5272.01	8152.41	7648.71	6664.97	5313.52	5523.43	6660.52	6782.95	6435.57	6349.93	4239.07	2459.68	3074.59	4562.14	3943.36	2715.58	1992.47	2006.02	2023.03	1919.95	971.48	318.73	919.25	1284.12	932.42	563.18	317.55	507.59
67663.1	306064	362017	219334	157925	89150.6	61743.5	60100.1	28293.3	26165.6	16329.5	12608.1	14070.3	14264	23976.9	19271.9	10236.9	13829.9	19150.3	24793.7	14810.4	10265.7	9079.18	12304.1	8826.98	8133.08	5100.82	5794.52	3855.75	6526.39	8980.92	4149.59	2164.75	3198.39	5085.75	2998.81	3745.77	2455.09	1284.16	3160.45	1722.66	1222.04	1156.45	1238.72	769.9	1198.22	713.34	843.82	435.47	498.55
45712.7	107662	43159.9	62036.9	58079.5	44350.4	59978.9	52191.4	47462.6	17479.1	8063.3	13308.7	14326.1	19861.2	16073.2	9853.95	10795.3	11265.1	7446.32	10161.6	3165.52	5242.04	4249.78	3015.71	3141.48	2953.53	4156.69	6373.93	5263.28	1907.98	2834.36	4884.24	4402.94	3665.86	2378.13	1606.43	2340.67	1703.76	2133.07	1792.8	1155.68	1553.13	1052.41	837.97	958.92	939.1	1093.27	651.71	524.25	346.31
3561	30747.4	33293.3	31165.3	21716.6	12985.7	17504.1	7497.48	11449.5	11195.4	6829.47	10804.9	5791.93	4750.8	5881.03	8653.25	8152.08	3282.03	2354.86	3452.25	3963.45	4560.69	4980.64	2783.56	1956.35	3189.4	3360.2	2832.66	2117.78	1394.06	2115.88	3090.19	1919.21	2521.9	1909.32	1214.5	911.78	580.04	1492.43	2367.91	1826.07	1062.54	879.67	1258.07	699.52	491.27	802.51	597.96	357.96	718.15
20848	90264.5	78820.5	40220.5	27428.7	7871.29	6208.24	10704.7	7928.27	4142.23	6304.39	5814.31	5085.19	3496.7	3812.38	1874.78	2402.9	2551.85	2797.47	4633.2	2585.9	2745.08	2918.96	1714.33	3662.3	3150.56	2571.93	2030.12	1356.16	1607.12	2875.45	1436.86	1185.66	1553.59	1388.11	1743.9	804.39	642.64	1349.05	979.39	1350.81	1306.86	924.63	1050.43	1281.17	1053.01	925.35	452.69	581.02	763.58
3602.75	17993.8	17249.5	14137.9	13789.5	13104.4	4993.76	2866.46	4787.43	3284.12	3980.8	4782.98	4835.14	2331.19	1358.84	2439.75	2664.4	2116.81	1749.77	868.57	2124.38	2867.53	1945.1	1892.5	1283.65	3636.89	3644.61	1439.92	1519.61	2031.59	1100	2088.77	1328.29	1355.21	1271.57	1194.41	1440.51	1811.69	2142.36	1868.75	1578.71	1464.5	1857.25	1180.22	1083.58	1235.64	1037.58	1116.84	796.87	820.95
3209.4	1003.18	2484.88	2931.55	2706.53	2440.67	1765.8	1436.55	1851.12	2338.2	1583.57	686.12	753.7	1299.28	1497.07	1614.85	928.22	944.95	1392.33	1791.37	1243.11	923.4	1023	2082.05	1440.98	1042.01	1390.22	1443.58	1595.46	805.5	1594.13	909.36	817.41	950.6	839.76	891.58	777.25	1562.36	828.33	792.27	1251.23	1118.98	1007.72	668.88	883.26	1308.94	1324.83	919.33	860.76	757.51
3759.25	6147.51	6063.31	6013.2	5975.32	6427.17	3712.55	2711.99	2944.41	3991.21	3420.08	2436.63	2036.29	962.14	2172.28	2409.66	1635.01	1439.45	2203.19	1130.36	1184.03	1749.25	663.59	1622.73	1580.66	1623.83	1056.24	1549.27	1790.35	1449.49	1333.59	1537.92	2240.9	1003.95	521.5	863.01	1478.11	985.88	521.96	972.2	1662.73	1164.44	1152.78	627.43	384.07	444.55	567.57	470.51	774.19	412.07
10362	25254.8	27790.8	23001.6	9590.47	19551.8	12229.5	8292.58	6155.65	6460.43	12334.5	6974.21	7865.97	7729.49	4742.43	3491.93	8231.01	5899.07	4817.23	4108.58	3632.67	1848.87	1120.41	3452.45	2761.25	3856.83	4441.39	1665.29	1537.43	1350.43	1074.61	733.39	546	585.85	1391.96	1857.25	954.09	1507.27	1259.06	822.32	717.47	631.2	789.26	541.52	442.87	404.07	963.73	635.95	503.84	636.12
8913.37	44675.5	35199.7	57998.8	41413.6	49786.1	41550.2	26944.1	13382.4	7988.68	18135.7	15778.5	11120.8	10404.4	14616.2	9132.82	5388.26	5098.81	9461.13	13318.3	5310.44	7632.53	5860.43	6092.74	4963.24	3950.48	6544.89	3069.03	3408.06	3763.98	1950.05	2820.91	1363.21	1114.82	1434.16	1974.15	1525.39	1605.18	1487.07	1152.68	928.34	963.05	984.84	647.02	488.46	392.82	218.36	329.39	388.49	207.94
60234.7	171431	136929	69639.5	42746.7	46554.8	63766.4	47008.9	42114.8	28936.8	8680.64	11094.7	12200.7	20612.8	30500.3	16726.5	15201.6	11372.6	9305.46	9950.11	13210.5	8181.27	7993.75	9512.7	2493.72	4781.18	3931.36	2200.91	2311.5	2740.84	1647.56	2592.81	3952.51	3240.78	2480.14	3102.32	1626.1	1405.83	1716.1	847.49	1444.78	1165.49	686.98	778.09	549.51	433.29	341.19	302.07	205.73	169.13
71910.1	179270	203893	128091	57687	80211.7	59038.3	42614.6	98595.5	81382	49491.8	67117.9	32769.9	14035.4	17453.6	32992.4	16666.1	13147.3	19574.3	24778.8	20818.5	9836.14	17630.4	10214.9	7935.45	5655.1	7177.07	9881.28	5217.92	4287.56	4440.73	4865.31	7976.79	7350.41	7844.43	3529.96	3069.51	2389.88	1070.95	1857.49	1929.79	1481.65	834.89	1406.09	1017.08	371.53	272.56	551.75	456.36	289.29
63571.3	317134	297300	224787	98394.3	42966.1	80942.2	36936.1	34279.7	33492.3	40137.3	39324.5	30697.6	27436.7	23832.7	33598.5	37277.1	30838	21288.1	28839.8	27109.2	25280.2	15645.5	6644.5	18796.6	17380.7	16660.7	6978.43	6259.07	11913.2	7779.09	4265.23	4190.04	6693.87	5509.85	6861.18	3467.6	3302.28	1442.81	1903.56	2940.99	3159	1372.51	794.03	1021.52	1239.05	1045.21	968.22	906.58	747.07
126089	290465	306773	191293	243297	118200	142971	144928	47366.4	68521.6	53809.7	51694.4	37056.3	32525.7	39961.2	38243.4	16570.6	12890.1	22601.6	25872.7	17271.2	9663.67	8674.62	23099.4	20345.4	8163.64	11792.4	12959.3	12027.6	7519.05	9085.93	5688.34	4253.97	2270.48	3908.45	1877.98	2693.13	4878.34	2737.77	3585.06	1497.61	2949.45	3274.43	1541.63	2852.01	2045.92	1257.59	1215.49	1054.27	1176.62
74447.5	149788	206754	163454	110514	152652	198998	115925	59554.3	31058.4	48686.1	19751.5	32196.5	61516.8	25855	14372.1	16796.7	16887.4	22269.8	14255.7	10391.9	11830.6	7901.81	14199.5	14558.6	13213.2	15540.3	8019.73	8031.36	9720.2	6122.52	3625.44	2999.85	10748.9	8342.44	5388.59	10313.8	4764.78	3326.83	1890.18	2332.35	2342.13	3975.12	3844.59	2367.52	2579.14	1710.94	967.35	1397.79	586.18
42781.8	300785	107957	95114.8	121656	98303.2	57774.1	43577.8	38951.8	49654.3	33967.6	20196.4	18423.5	21567.4	31439.6	23249.9	20751.5	11492.7	8957.59	10553.9	6995.37	9116.46	5601.18	5364.71	6875.31	7712.53	4676.71	5853.91	11661.2	18432.7	8031.2	5201.64	2523.92	2795.82	2647.73	3113.38	1982.86	3181.45	3424.97	3078.63	2211.84	1711.82	2164.5	2077.19	2726.89	1433.79	792.83	359.14	518.7	749.48
89742.9	237440	181572	63012.3	102477	165354	76776.4	45693.4	43056.7	34849.3	20226.5	35319.7	29348.6	15642	29138	28383.9	17083.4	15559.3	18783.2	14861.8	17728.3	10826.9	16290.1	17457	7677.24	6087.22	3114.01	5260.54	6816.28	4046.85	7815.08	6580.68	4357.44	4003.16	2879.04	3706.59	2714.37	1252.07	1999.83	3412.48	2391.18	862.44	967.15	2940.94	3095.8	1778.39	1154.78	759.17	1885.38	1487.06
25463.1	69160.5	126026	110018	60345.1	37378.1	10142.4	17575.4	13795.2	15872.4	17312	18815.8	16279.5	9290.15	6860	13601.5	7449.32	5360.12	7026.61	3840.55	7819.5	6357.18	4195.89	10540	9323.13	2302.26	2391.91	2849.12	1900.03	3582.42	5177.54	4670.85	3252.29	2664.1	2657.63	2515.71	1833.19	1284.32	2349.8	1440.26	1355.28	1246.05	1091.17	952.25	563.09	1137.06	1293.29	1001.78	728.34	726.51
26216.9	79176.1	53320	27667.4	21081.9	33020.9	26268.7	12990.4	5755.82	5536.28	8191.48	8509.33	5936.64	4381.97	4838.88	4294.56	2900.03	3269.53	4424.54	2970.25	2889.34	3230.09	2642.55	769.61	1819.82	2230.32	2775.51	2619.75	2171.82	2765.89	3692.69	3629.38	1859.29	1727.37	2161.05	2513.61	1172.52	967.24	633.64	578.49	786.79	1458.93	597.96	829.42	665.26	764.74	799.82	663.19	260.21	219.88
10727.9	34272.8	26663.9	22227.3	16035.8	13671.1	13388.9	9771.98	8696.7	10590.7	5213.34	3312.97	4823.05	3542.66	2390.59	2494.18	1633.33	1164.53	1158.76	1682.7	1037.95	920.51	1527.95	2447.99	1412.08	1323.49	1766.81	758.32	543.85	874.17	1089.04	648.07	1476.42	1450.91	1043.89	800.75	1044.51	887.26	416.54	1172.73	1302	705.64	412.86	485.37	688.12	1217.41	817.53	609.93	1340.26	837.53
5651.98	12332	10042.3	5816.5	1979.24	1744.15	3962.31	3800.63	2614.05	1455.54	1549.61	1147.28	1643.49	3378.77	2702.36	2131	784.37	1219.29	1150.51	1028.68	508.02	680.48	952.92	779.42	643.14	834.2	1150.71	840.84	536.96	482.05	656.64	535.28	669.08	667.59	538.06	507.88	424.65	575.5	783.17	444.39	275.84	560.69	574.81	277.59	267.7	335.96	365.88	330.33	202.26	220.99
14219.4	12663.4	4535.39	2058.09	1813.4	1997.88	1881.59	1561.95	2379.86	3025.75	2822.73	1808.1	1004.02	958.38	1629.18	2412.61	1493.82	868.77	1209.54	1276.9	645.07	751.72	817.76	894.13	1285.93	1150.07	925	685.2	412.59	482.36	427.22	327.36	490.15	387.88	334.39	330.64	317.27	267.87	263.75	213.49	391.45	217.93	166.15	217.55	244.57	203.52	97.09	151.75	212.15	191.74
44992.9	128390	78006	46987.6	29130.3	32805.3	31425.9	38566.4	32421.3	18511.1	21655.1	18393.9	10409.9	12598.5	24626.7	18491.3	9013.45	8582.55	10374.3	9910.54	6530.86	7564.78	5958.29	7805.38	9728.08	6903.87	2807.64	3122.3	4127.36	3226.94	7400.35	9352.94	3897.86	2123.15	3303.8	2346.07	890.35	559.95	1349.62	2151.08	1377.87	858.59	753.96	690.5	455.3	805.2	530.48	422.14	272.84	247.49
51316	174628	109519	92783.9	57246.7	56327.3	56542.6	36033.7	35655.8	35467.8	23751.9	30989.1	26504.2	21770.5	14965.2	16222.9	12331.1	5567.45	8936.7	6561.95	8304.5	14834.4	13899.5	15453.7	10945.6	5528.34	10392.4	10521.9	9291.65	6033.1	4057.45	5983.84	5444.66	2330.21	2768.01	2945.73	2873.38	1462.89	1803.46	1219.85	765.51	990.58	1155.32	893.85	827.58	854.4	835.81	834.44	368.05	291.6
34738.3	171898	263867	121553	57456.5	60602.7	84174.9	66146.5	89492.4	74451.2	42874.4	44525.1	35863.5	25155.6	31151.1	31644.8	23106.8	12972.6	26306.7	29420.2	20175.5	18896	20802.6	16114.3	10420.1	13989.5	15454.4	12004.9	13212.3	7976.29	3587.29	3335.13	2449.75	2747.91	1879.15	4576.59	5281.9	5027.37	3067.27	2796.61	2086.2	1252.95	1613.1	615.38	1249.54	1687.02	1111.7	1524.09	1395.92	995.15
106597	260002	100008	107326	195949	83751.1	53188.4	74130.5	56117.9	27850.4	35601.5	27150	21663.7	29660.2	33266.6	23846.7	31489.2	26024.7	19138	25751	17198.2	13233.2	10190.7	7589.83	7420	12723.5	11260.1	4524.83	10370.5	7216.49	10428.9	4526.37	4675.87	5263.03	7867.91	6650.46	3298.15	3949.29	2972.45	2625.95	6461.91	4726.84	4440.77	2077.74	1738.28	1992.36	1574.25	1462.3	1394.34	1474.13
71985.1	163962	196610	236205	137262	106577	92052.6	27781.3	60994.5	72295.8	42099	47469.8	35342.7	66028	17063.5	9710.53	31902.2	20256.5	15754.7	11600.6	19631.8	22121.7	23729.7	16711.8	16864.2	13354	13184.6	12882.2	16128.4	9856.17	8190.78	11639.1	15513	6068.43	4099.06	3110.29	3055.6	4979.71	6440.46	3394.91	2649.72	2008.99	2181.81	2568.85	2934.27	2557.66	1978.06	2029.26	1352.13	1347.72
59269.8	139096	242048	253640	174080	91779.9	61534.4	89974.6	83989.2	71137.1	77523.6	56893.4	43600.5	34549.7	28854.8	26640.6	49935.6	52092.5	34686.2	22861.2	18939.3	14845.1	8232.19	10937.3	20071.7	12516.2	11381.9	15963.2	7279.55	4293.58	5449.87	6740.78	10586.5	7815.71	9611.35	5253.95	6962.58	4779.1	3491.39	3403.99	3030.9	1670.68	2190.09	1190.17	1439.5	639.37	1136.38	741.8	1312.33	1316.37
124951	348797	158681	136860	49570.1	48960.5	19666.5	67069.7	72438.2	41348.2	52983.2	58708.7	23789.6	25580.9	20594.3	14492	11870.6	21083.8	22807.9	18548.1	18081.3	23312.1	16175.5	9077.13	8487.86	6941.87	9398.59	10643.2	9834.97	11623.5	9643.17	8168.66	5367.43	5238.57	9773.09	3747.85	2590.68	3684.32	2330	1141.56	1045.98	2141.52	1495	1041.3	1105.88	1423.28	755.75	911.27	661.1	558.77
70613.2	182079	121048	73273.4	42914.8	75299.5	71671.6	38950.9	42729.1	42131.8	44088.7	35203.7	35577.2	12826.6	18014.4	23495.4	17832.3	18271.3	13856.4	7604.67	7748.02	10992.9	8499.08	12080.4	13927.1	5628.81	14344.2	6841.25	4448.84	5801.92	3099.44	1887.58	1951.47	4659.02	3889.31	1569.84	877.28	2810.63	2392.48	1738.11	856.33	1129.44	2343.06	1478.65	1597.74	707.77	679.65	538.68	444.95	262.51
39371.4	117374	79568.3	63094.6	28970	21436.5	36660.4	26005	17623.9	20031.2	13428	21286.8	33437.7	18542.7	14874.6	15483.7	14390.6	10147.8	4313.29	6088.76	8541.85	5969.44	6894.57	6651.41	5714.45	6321.5	4569.56	2678.27	3605.91	6011.68	4022.53	2694.77	2920.57	3158.88	3501.97	2659.36	3008.51	1155.25	723.18	871.17	676.99	628.35	701.46	492.38	846.58	957.8	460.39	278.22	365.15	156.06
7379.34	66246.9	78917.1	42488.7	43312.1	52390	24704.2	18099.2	12476.4	11281.7	10741.4	10161.5	7556.76	5050.05	2991.38	4413.69	3985.25	4868.54	7554.34	5306.62	5005.85	2793.2	2261.88	3609.54	4445.59	4379.53	2695.47	1471.08	2504.05	3236	2145.93	1239.81	2187.77	795.32	1352.42	701.74	1183.32	1416.31	1982.33	1005.59	908.13	937.26	610.6	612.81	450.81	304.1	254.56	217.93	281.74	318.24
8511.92	25708.8	22285.6	11348.3	8266.25	6926.06	14083.3	18752.2	6478.25	5078.07	3735.26	2696.9	2231.29	3942.74	6746.92	4210.83	2318.46	2322.07	2034.14	3294.2	2264.24	888.36	1145.05	1546.07	1488.98	1413.5	1192.97	1471.88	1104.24	857.55	976.84	668.24	1322.15	1348.94	703.35	778.68	815.94	633.47	421.67	322.12	404.4	356.13	382.68	332.89	560.01	598.65	347.24	109.15	273.01	335.48
8121.84	13529.7	10884.7	17895.2	12696.2	5476.96	2410.79	3653.07	5136.7	4565.5	4881.83	2542.08	2471.08	4938.37	4371.51	1498.93	2267.7	2753.99	1821.02	3401.83	3374	1354.99	1605.41	2039.08	2159.41	2145.32	1981.33	1181.51	1279.05	1217.95	704.17	800.84	896.33	1156.59	909.29	572.46	1632.79	1525.18	568.38	871.23	763.85	1339.67	828.18	431.61	337.1	291.62	696.84	494.62	417.07	483.05
3852.89	10050	4252.09	883.29	1984.44	3545.12	3143.12	1436.73	2891.92	4006.42	2335.92	802.92	3052.07	2447.74	3735.3	4691.93	4814.78	4230.81	3713.3	3152.46	1816.67	4020.3	2761.67	1790.71	2190.53	2048.52	1653.4	2389.06	3029.02	3602.63	2523.55	1523.72	1238.48	1982.78	1417.85	1804.59	1096.86	745.03	1407.85	1105.87	993.25	907.59	1350.15	954.63	1610.04	1857.11	1532.34	1163.81	1391.34	795.36
2732.78	1817.88	5037.51	3729.83	3820.84	3736.22	4425.76	4994.41	3820.06	5353.64	5557.3	7620.78	4591.79	1914.19	2095.66	1910.8	5150.59	4767.25	2992.08	2908.12	3527.13	2567.9	4000.05	3764.29	2956.22	3137.01	2495.98	1199.04	1583.4	2552.68	3412.59	1468.01	3099.83	2606.02	1497.07	1555.77	1982.09	945.33	978.55	1235.87	2181.06	1512.61	1371.37	1518.58	1309.69	925.87	871.3	1887.95	988.19	1134.95
19103.5	19522.2	8714.1	14046.7	7022	6109.15	3275.94	1962.05	2625.05	3408.36	4166.22	5878.46	3329.62	4078.46	4626.86	3969.41	3101.62	2410.14	3414.79	4225.76	3896.12	3407	4274.84	4394.18	2241.93	2717.57	4083.71	3572.1	2013.7	4383.24	2469.36	1759.58	1254.31	2411.3	2635.91	3112.17	3648.88	2494.21	1854.16	3326.75	2949.65	2358.8	1960.6	1375.22	1552.23	1576.9	832.62	739.07	790.18	529.86
23771.5	42097	25496.5	16321.1	23924.8	17842.3	19551.5	9202.72	5703.36	13529.9	10232	10603.1	7525.11	7020.32	5459.96	5841.68	8143.91	13099.5	7078.01	2616.64	7555.98	7455.28	7872.95	3449.91	4757.69	2924.86	2812.89	4222.74	4675.07	7515.56	4651.69	3903.93	2202.02	2249.07	2055.45	3096.42	2402.23	1835.59	1947.68	1829.19	3340.37	2749.11	1498.84	975.61	1176.93	1668.71	1806.87	1752.26	1572.97	1326.84
69694.7	145728	54684.4	36439.3	29139.5	20382.5	28483.8	24788.3	11543.7	8751.1	16373.1	26230.7	16458.3	19683.9	13407.4	17233.8	10055.6	11163.5	5985.49	6362.91	8703.46	17571	8465.02	1431.64	5843.83	11166.7	9539.33	8916.28	4089.31	3847.34	5676.3	6785.23	5546.99	4386.98	3667.85	5414.57	7066.74	6265.73	3015.88	2306.61	3539.8	4166.95	2702.09	2155.66	3304.13	2222.64	1354.26	2077.27	1357.35	1453.63
27719.2	131179	107938	61898.3	54135.2	35009.4	29689	38827	23188.2	22459.4	16105.8	16786.1	10281.8	12520.2	16607.7	17384.4	16085.5	8902.26	12814.5	12649.4	15127.6	7549.22	7647.42	9373.55	6846.88	6154.09	5941.01	8880.7	5755.97	3895.08	2705.79	2324.84	2672.92	3398.34	7036.22	4818.66	2088.13	1311.05	1428.07	1835.78	1423.27	2073.1	1400.57	1275.53	2616.34	1207.86	734.34	2910.15	2286.36	760.94
76041.4	181011	162885	109542	34223.8	41629.5	27902.5	20481.9	19264.1	20535.9	25563.3	19550.1	27361.3	19861.4	17117.7	7245.47	9419.71	13238.7	15692.1	9996.83	10594.8	11882.2	11827.8	10334.2	7800.12	11823.6	9214.96	7705.37	6007.04	3534.63	1694.14	5639.28	5771.47	1779.66	4085.48	2408.49	2221.95	2604.51	4776.59	6244.02	4232.32	1710.54	1460.16	1172.47	1496.23	1546.34	1462.23	1604.04	929.82	781.51
35463.9	81880.5	52617.7	49675.1	35296.9	27964.1	20144	25359.5	23452.5	15188.7	13382.6	13101.5	13563.6	11098.7	12953.3	9225.9	12893.2	8063.28	8975.96	7674.73	5302.58	6799.26	5605.7	7140.1	7633.41	7864.8	7605.41	5021.87	4722.04	3833.5	2281.88	3080.59	2474.96	4184.15	4201.49	1786.54	1317.41	857.87	1466.84	1266.92	817.28	1200.64	1021.3	991.62	1215.5	1277.7	908.46	755.4	640.7	556.54
18726.4	70147.8	58097.3	54331.7	28161.4	17985.9	22746.2	20788	13459.4	20991.2	14570.3	9899.88	10046.9	7279.85	9066.45	11122.5	13861.8	7579.64	12054.9	8403.63	5914.61	9281.54	5928.14	4249.08	5398.08	7909.62	6392.84	4665.58	4376.01	4831.22	5150.32	5194.24	1896.03	1995.58	2265.62	2159.9	2352.19	1368.5	1356.76	850.9	937.61	1525.69	695.96	652.42	1258.25	997.13	1188.34	644.94	840.52	490.9
21143	60791.2	59677.6	86551.9	60159.8	16298.7	20935.2	23206.4	14143.7	14518.2	9668.05	10559.3	22588.1	14643.5	15446.4	9888.94	9644.16	9344.27	4383.51	10913.2	8811.09	4005.55	7655.82	6309.13	1848.26	3277.63	2885.77	3112.11	3106.68	2745.98	1684.02	3360.55	2942.58	1886.27	1379.69	1237.19	1036.11	1152.45	1832.09	1308.54	1248.9	1257.85	689.61	453.07	299.98	191.18	321.07	231.38	328.99	260.9
10644.9	12295.6	36275.8	21489	15056.7	28065.9	20450	18278.2	14012.4	15327.6	13809.1	13069.5	15845.7	6304.61	10551.4	6875.33	7051.98	7085.72	4718.04	3259.08	3837.48	3733.92	2390.35	3290.25	6448.44	7008.54	5802.51	2711.47	1654.03	2201.55	1916.26	1692.56	1889.61	1632.94	1567.1	1543.33	979.64	859.91	585.37	790.99	1170.01	793.33	485.11	358.69	354.77	308.4	218.62	243	183.42	132.33
7122.73	26653.8	27959.9	13945.1	17272.9	16036.8	13587.2	12911.4	10893.1	6971.7	8408.6	5057.91	3066.46	5196.69	2431.14	4184.19	6602.61	6838.6	2844.2	4567.19	6869.68	2140.29	2588.67	3944.86	1999.91	1472.5	837.98	635.65	859.86	1175.32	1102.95	1165.05	1446.12	1468.88	791.23	573.08	367.86	591.43	540	676.06	423.39	405.98	594.91	512.46	298.24	217.16	170.16	138.74	79.18	104.18
8293.28	23158.2	19376.1	26642.5	18116	23462.8	16479.5	8209.74	10330.6	10387.1	8219.74	9896.11	5705.71	4088.83	4290.25	2753.34	2661.51	2463	3880.66	4832.24	2574.68	2770.46	2652.78	2648.95	793.66	2220.38	701.3	982.62	1891.49	2071.59	1740.01	1453.88	1216.55	1403.98	577.7	1168.94	861.27	1020.16	1079.32	856.62	710.79	565.56	963.94	871.45	507.95	306.16	381.84	381.73	273.95	349.15
5828.64	17538.5	10902.9	18892.4	10748.6	7957.52	8477.73	7363.65	4332.81	3910.59	5038.81	5594.16	3459.74	1774.81	1563.45	3995.9	5035.34	4210.31	2589.44	1646.52	970.42	1386.2	1374.35	926.44	1226.07	739.24	1208.25	1422.43	1227.62	918.69	611.02	1427.26	787.14	665.84	936.93	898.04	459.27	613.78	709.19	378.74	537.62	661.89	816.89	428.74	574.7	589.08	334.96	247.7	233.53	378.64
6623.09	4706.2	4676.67	3357.31	6086.27	3292.2	2427.35	2426.59	2458.38	2596.78	3524.51	2005.96	2760.19	964.9	1764.43	1320.32	1662.4	1934.54	1372.03	1585.26	1215.31	894.9	1677.61	1711.16	831.92	605.64	897.09	1012.07	1360.33	2066.39	1087.78	952.58	1219.38	1195.52	1016.98	1162.12	803.32	1206.41	1005.02	938.57	932.42	1518.59	1387.09	1310.44	1003.08	1072.11	1794.06	1577.06	792.54	730.3
12571.4	8490.43	4363.7	2260.92	1735.71	1652.08	2330.06	1805.66	1238.28	2255.36	999.94	849.03	1124.69	1335.72	1295.2	773.9	1136.96	1962.69	2492.06	1726.21	2026.71	1810.72	1281.72	1940.54	1531.71	1287.84	1319.96	1678.12	1725.69	828.59	1082.03	1354.3	1200.59	2154.89	1545.74	950.61	939.03	1833.51	1835.49	867.76	1896.73	1442.57	1725.22	1343.03	1651.27	929.87	1388.01	1941.71	1397.6	981.18
2485.54	1774.91	821.02	816.75	1126.37	795.93	666.66	583.36	558.04	462.19	371.94	515.16	491.09	1320.27	1533.52	572.2	545.94	601.79	883.73	1995.71	2064.47	1587.57	2209.62	1956.87	1275.43	1966.31	1792.49	1490.28	1852.45	1742.02	1937.62	1543.23	974.11	1459.06	1051.27	693.4	509.76	1570.43	1285.52	1658.37	2315.88	1883.05	1932.15	1331.05	1425.02	899.41	924.83	1413.65	1898.23	3300.43
2691.08	773.12	168.18	271.33	378.12	584.86	704.15	623	748.19	515.17	713.97	984.67	1415.98	1032.06	1084.07	1492.88	1638.65	1601.51	1576.2	2311.85	2908.36	2862.09	2415.3	2122.43	2473.41	3135.17	2466.38	704.41	1647.85	865.54	884.44	971.62	1483.26	1903.11	1408.69	958.2	1590.21	2422.41	2586.49	1793.4	1616.75	1265.86	983.26	1036.49	2217.02	911.95	1239.29	2108.6	1931.05	1014.63
4388.47	1670.27	6062.97	5331.89	3790.76	3332.53	3399.22	2528.35	2110.81	1882.56	1758.31	2882.3	3034.59	2662.49	2083.5	2020.79	3172.3	3588.67	3185.61	2238.1	1080.44	1548.71	1506.29	2117.33	2131.45	3890.87	2586.96	1283.17	1531.9	1044.26	1363.27	2450.43	2629.36	3292.18	2178.64	2195.37	2522.73	2759.9	2305.93	909.82	1871.74	3474.78	1717.05	1653.08	1645.97	1290.22	1239.37	1727.89	1572.81	1665.38
9312.54	17577.5	18263.5	8563.85	7207.31	4452.16	3499.98	8482.82	6406.92	2103.78	2956.86	3564.25	2281.4	3380.51	4182.62	3949.3	3600.75	2978.98	5256.12	10484	3985.82	2905.08	3420	4185.92	3536.37	4258.95	3202.23	3142.15	3558.18	3443.01	3900.93	3505.75	2213.39	1634.17	1960.14	2177.46	2404.36	2580.47	1803.18	1174.23	1955.56	1937.79	2444.46	2871.33	2854.23	2002.93	1461.87	1225.88	1397.23	459.28
4291.18	15042.1	9380.3	6137.19	5594.48	2153.13	2342.73	3513.14	5768.92	4439.63	3445.03	1957.88	3106	3822.63	2915.15	2859.85	1591.48	1833.53	1992.31	1489.13	2097.98	1877.52	2392.11	2865.3	3639.89	2377.19	2990.64	2298.07	1160.94	2989.19	1230.21	1014.67	2618.22	2550.84	1817.51	2295.07	2955.19	3480.19	2785.86	1466.37	866.08	1170.93	996.13	952.58	1949.41	1842.75	1909.5	1889.81	2164.7	2560.32
5815.36	12152.2	18204.6	16787.8	8738.45	5894.12	5329.31	2682.59	3003.39	7110.56	2594.65	2138.34	3661.84	2436.51	6054.01	2610.65	2865.81	4944.8	4953.61	2868.14	1080.06	3756.87	3320.96	3686.9	5116.2	5882.78	4917.38	3238.36	2779.82	1520.67	2011.05	2022.3	1157.88	2413.5	2430.93	2661.07	2802.7	1499.1	1643.86	1126.02	1383.04	1413.5	1246.65	1834.37	1726.89	1338.48	1858.29	2404.7	1008.04	1375.34
16636.2	46318.5	25711.6	16032.9	12234.7	17865.6	16847.6	10210.7	14937.6	26127.4	12423	11831	8318.95	5407.79	7951.77	10762.3	10775.9	11197.6	9957.54	5006.9	4187.4	5277.28	4191.72	3167	2050.88	3256.78	4400.69	2564.44	751.43	3569.86	3876.59	3284.84	3360.14	1712.95	2512.7	2651.28	2102.29	1692.88	2574.16	2139.51	1340.09	1218.96	1739.29	1864.48	1677.29	1986.55	1560.96	1456.55	1213.35	837.75
7505.87	30108.6	23989	15343.7	15542.9	9869.99	11735.7	8195.32	3714.79	6044.58	4960.11	5938.38	9833.78	6268.21	7360.75	12982	9410.95	2798.34	3840.32	5547.93	5139.64	1730.39	2354.84	2133.27	2706.89	2920.75	2229.96	1460.38	2958.08	3133.01	2511.41	3510.14	2513.54	2308.44	1961.93	1919.84	2283.5	1331.14	1843.77	1787.32	1619	2298.04	1528.62	1346.31	1558.14	865.77	604.34	793.43	1063.3	1328.87
16210.5	43059.4	53639.4	21696.8	22506.7	21403.8	18041.3	18376.1	16276.3	5619.12	10847.9	5743.59	7492.6	4996.54	5950.61	5215.28	4553.95	4263.89	6844.33	7514.99	6261.5	6083.98	4389.75	4459.44	2717.95	2716.73	3569.94	3338.47	2866.69	3594.73	2179.62	2271.22	2542.75	2735.01	2315.06	2966.45	1839.18	1781.26	684.95	670.64	1034.84	1257.98	986.59	536.58	1381.39	1213.06	531.53	688.95	560.72	867.65
15353.5	49889.4	34402.1	18641.6	9739.28	15119.1	15322.7	14018.4	9080.22	6846.62	8950.63	6525.26	5391.51	6331.19	5691.75	4735.67	2396.28	1890.75	4583.4	3492.03	4416.71	5224.61	5294.34	3944.6	3540.83	3125.41	4964.03	3480.94	2022.03	3150.06	2269.17	2708.45	2632.08	1945.16	2043.51	1580.72	1065.78	1170.16	975.56	696.11	462.76	543.57	459.13	637.51	291.62	295.44	437.5	485.19	440.55	253.56
8971.2	32931.9	53388.9	30716.5	14695.9	13575.6	25365.8	11698.5	4008.48	10119	10321	5610.95	8920.18	5145.62	3885.39	6256.39	5975.32	5804.04	3161.79	2724.49	2156.89	3883.55	3039.53	3078.55	5705.26	2835.71	1706.28	1508.37	2321.24	2996.29	3228.47	2514.54	2049.19	1612.05	2062.13	1523.9	640.21	464.61	608.95	759.6	769.19	535.87	614.83	540.59	786.92	468.55	340.09	433.34	375.26	281.64
11951.1	43192.1	47780.4	24474.4	18910.8	16014.7	16471.7	11635.1	10063.7	5787.9	7749.56	10960.5	12947	9263.42	6129.21	5570.69	1583.16	2560.56	2366.77	3063.51	4904.35	2137.01	1374.16	2839.63	5537.45	3052.05	2486.58	3093.64	2524.58	2305.66	1963.21	1582.86	1334.78	1096.14	1038.8	684.9	785.86	1222.4	1035.94	489.84	694.98	617.88	834.57	564.42	553.95	610.88	369.36	249.77	259.32	375.16
4111.2	17399.2	19856.2	16862.1	12024	3735.43	8551.42	11196.7	9253.62	7308.75	5164.98	5910.91	3201.47	4823.56	5586.44	3917.19	3129.21	4227.56	4915.58	3151.94	1528.75	2371.36	1969.21	1313.54	1733.42	2590.69	3395.3	3459.98	1940.07	2353.39	1815.76	1093.98	998.78	650.35	500.49	601.33	128.75	563.92	1102.7	819.03	528.4	362.98	784.01	1098.54	618.01	384.68	427.78	308.33	311.88	207.11
6860.39	38243.9	29097	13823.8	14559.9	6805.05	7154.54	7982.42	7025.45	5751.82	4588.97	3408.27	4141.21	2456.49	3091.38	2475.3	1755.9	2998.03	1653.2	2685.31	3266.2	3063.35	2634.22	3016.58	2928.32	1950.41	1457.74	1226.91	1639.43	2455.17	929.51	908.36	1508.83	1325.79	780.21	997.38	1285.54	1033.72	629.52	381.61	654.98	740.48	405.97	367.64	544.43	520.9	542.46	351.43	493.89	318.16
10724.3	15582.9	15442	9296.3	13064	11862.7	9403.58	6361.4	3893.19	5123.81	5578.3	4622.06	4024.35	3767.81	2563.87	2702.8	3507.49	2720.77	3272.86	3087.84	2792.44	2036.83	2480.46	2471.67	1747.26	1518.41	1692.64	1388.52	1377.48	1702.51	1259.49	476.52	1185.43	1714.14	1047.88	1363.01	1786.35	1872.23	1111.52	778.33	540.04	452.32	629.76	778.13	965.17	1146.36	983.94	685.81	967.81	486.4
5144.08	14375.6	17363.3	14839.8	8952.19	5318.22	7859.44	5959.16	7808.82	4710.36	4506.98	5094.33	3722.3	5876	2711.21	1846.93	2220.32	1239.51	1698.8	3099.94	1631.38	1918.17	1673.61	1615.58	3093.02	2344.98	1418.49	1612.29	1552.35	1419.54	1860.11	2355.44	1602.18	1312.72	730.15	752.55	395.77	829.26	889.13	1021.68	969.22	1261.45	1043.54	563.97	624.4	774.65	660.6	507.52	744.18	699.86
7881.66	15654.5	8759.24	9262.11	8564.21	4375.05	4364.08	3299.25	2488.53	2366.47	1365.14	2665.1	4330.58	2807.56	1809.67	2621.31	2200.3	2224.56	2534.88	2983.4	1686.51	2309.58	2453.57	2000.56	1354.73	1588.73	1229.94	2809	1357.06	1767.41	2446.72	2271.15	772.92	1348.16	1121.92	1006.26	1255.34	1161.14	1248.45	975.25	1126.4	1056.33	1058.17	1116.18	1549.24	1213.66	557.86	1137.6	889.9	526.61
7143.15	8194.87	6476.67	4149.11	3575.23	3041.04	3070.6	4111.75	3272.02	5379.57	3080.02	2139.49	2944.76	3462.63	3647.36	2169.78	1409.6	3506.99	3192.67	1827.4	1510.39	2031.12	2292.45	2017	1485.78	1287.64	1482.75	1868.35	1893.02	922.04	1813.36	1472.13	1319	1746.24	1853.61	1602.68	1295.85	599.48	1068.19	1351.02	786.56	716.2	884.99	1687.05	2056.17	1606.14	1119.62	1297.59	722.13	598.11
7115.9	11159	9616.11	6981.07	8698	7605.77	5382.95	2303.59	1885.72	3194.64	1905.8	1668.62	1602.38	1814.35	1185.9	2403.61	1865.75	1975.18	2001.91	1369.06	2053.41	1788.55	2356.3	3030.64	3213.89	1967.71	3212.4	3213.98	2199.59	1967.98	3727.68	3235.55	1378.02	3146.24	2527.36	1811.63	1483.24	1895.16	1724.85	2064.05	1227.51	1504.21	1789.2	1240.18	1071.28	543.58	1450.46	978.26	1289.6	1249.17
4136.14	12179	7865.51	5229.21	4455.34	3895.97	3070.8	1686.95	2180.15	2192.79	1019.66	1588.48	1186.79	2538.77	3399.77	1882.75	719.74	835.36	2077.87	2018.24	1591.67	1120.39	1244.44	3274.11	2073.72	2592.71	2354.6	1614.25	1340.44	1233.26	1762.55	1906.96	1194.44	1564.21	1753.09	995.4	1298.63	1655.2	1213.98	1432.66	2090.05	1647.75	1714.77	1081.62	1069.99	597.07	929.02	441.3	703.63	1009.51
1915.2	2141.66	2976.38	2626.56	1777.53	1246.45	1242.91	728.02	839.34	1007.23	1614.34	1531.07	1741.77	788.8	1093.89	945.23	1103.35	1326.93	1923.07	2209.69	2476.23	1655.97	908.51	1493	2226.57	2077.37	2126.78	1258.44	1844.65	1977.25	1990.52	2138.85	2257.64	2299.49	1437.26	585.64	1146.16	1824.77	1792.79	1697.32	933.85	987.33	1356.8	1495.48	1566.76	1664.92	898.09	422.41	717.36	1153.7
5270.04	6006.63	4951.6	2338.86	1662.02	2762.33	2225.23	3146.29	3224.85	2434.71	2070.87	1014.71	837.31	1264.69	1608.14	1827.81	1154.39	1711.12	2227.13	670.33	1145.76	1673.01	1682.97	1548.15	1439.83	1140.55	1124.12	1653.85	1184.02	1262.82	1211.33	965.25	1121.32	2276.29	2354.16	1814.61	1974.77	1952.14	1822.07	654.12	964.51	1141.5	1562.68	1573.56	827.88	1006	1137.89	1338.5	1282.79	786.03
7022.98	4707.18	2571.59	3736.74	3205.06	2094.95	1314.67	1013.16	1181.76	981.75	895.08	693.89	717.5	1381.98	767.57	724.56	1591.01	1860.46	898.34	1423.52	2430.77	2649.69	2662.09	1232.41	1351.68	1098.68	1195.01	904.01	1244.79	1744.38	1494.02	2072.22	1619.02	1132.49	575.17	1312.88	1736.94	1112.01	2041.39	1519.2	1079.58	964.58	959.43	987.3	715.49	431.53	497.66	662.25	1004.05	624.85
4048.11	2414.49	2617.1	2217.88	930.17	1193.96	1197.36	1108.53	1108.01	825.11	1140.4	1412.38	995.21	1240.9	1553.08	1124.38	652.29	1681.16	1852.73	587.7	832.13	361.86	983.59	2114.52	2183.72	868.58	896.62	699.09	932.38	1553.33	1150.79	1483.66	1715.27	1570.69	1057.16	1169.62	954.36	935.63	976.63	1171.12	1005.65	914.9	753.86	610.03	493.85	684.38	531.38	858.74	831.34	527.79
2147.28	4776.81	3500.89	1060.01	1309.18	3376.38	2265.28	1073.58	1426.34	1160.54	588.98	614.11	1046.54	651.71	579.35	677.06	1136.62	734.64	657.92	630.42	435.14	735.33	657.45	872.59	511.33	752.23	809.71	499.45	872.54	509.72	336.44	899.44	870.09	618.3	878.3	1271.96	613.63	614	1460.83	1391.14	1166.83	760.83	629.25	657.49	742.78	497.2	377.97	464.51	325.1	362.78
3952.9	3354.97	2742.75	1586.58	2982.81	1699.7	757.65	1110.11	1656.42	1097.61	850.33	956.41	697.29	776.44	532.83	577.49	1081.94	1199.89	894.92	712.27	1058.56	921.6	908.83	1030.87	835.36	548.38	405.51	480.81	813.07	504.12	363.53	512.45	258.95	673.36	404.25	349	607.08	669.41	659.87	641.53	284.58	171.38	382.01	281.79	380.42	308.91	298.49	341.42	282.84	154.25
6644.64	5369.87	3685.59	5100.12	2522.65	2199.72	1795.81	819.69	580.73	1253.52	1133.6	793.25	451.12	396.61	855.46	705.02	841.2	1008.04	454.98	622.01	893.93	769.99	436.3	549.87	498.13	310.74	384.56	731.88	216.19	349.62	356.1	225.68	380.25	477.67	867.86	625.95	355.31	340.77	149.01	138.55	232.71	302.33	233.81	130.47	164.19	176.53	92.47	165.3	256.96	243.82
2539.87	4460.12	3548.1	1338.84	1693.89	1167.39	477.87	934.23	2106.32	1051.99	1191.59	1983.31	959.94	764.78	629.7	689.25	447.08	381.13	754.35	563.39	859.83	539.34	539.44	595.51	321.83	387.18	465.09	246.29	325.79	290.1	303.51	338.27	321.41	263.31	269.94	163.26	142.86	130.65	178.17	177.82	210.85	118.84	204.87	132.27	101.38	120.93	104.71	77.14	109.18	78.12
2531.33	5371.29	5003.65	3416.32	3668.7	3797.95	2823.82	6867.41	9057.56	5139.84	4099.01	2112.21	1010.97	1240.54	1756.79	2245.81	1695.74	1218.86	716.69	646.18	641.73	1597.14	1156.61	525.59	378.81	356.04	234	343.61	322.19	245.85	411.34	345.2	189.62	249.26	113.16	136.55	176.07	247.17	152.27	146.18	170.62	96.41	43.26	92.13	118.11	77.99	70.31	97.85	69.27	40.33
4526.45	5718.39	7580.13	1847.12	1448.81	2315.76	1903.85	2189.28	1003.7	654.35	712.99	586.57	658.76	882.58	543.55	554.73	581.2	916.28	499.28	318.6	341.04	301	294.22	445.41	259.78	301.57	540.91	350.76	268.47	236.4	195.77	160.88	183.97	161.07	109.54	70.14	78.2	106.02	125.78	105.77	116.1	109.46	61.48	51.97	96.49	103.56	70.62	113.6	156.39	80.46
4461.31	9025	9277.15	7738.84	4636.15	3167.85	3066.53	3635.43	2865.21	2704.64	1570.12	1262.73	1229.73	1569.51	1766.61	765.17	1067.55	1225.05	903.21	1115.99	1026.26	764.34	561.67	369.23	673.91	530.51	435.33	455.76	211.09	170.11	301.75	430.41	442.97	320.02	199.8	170.78	63.07	146.62	108.96	93.58	87.23	49.71	102.97	141.71	148.52	89	105.72	83.72	95.65	79.76
5340.28	14214.2	9438.38	5128.05	9999.55	9459.53	6019.29	7403.87	5865.67	5856.73	7570.76	7066.81	4051.7	3043.51	1970.79	3095.95	1672.94	1122.64	1865.98	1567.83	1178.36	1403.52	871.24	1527.69	1656.47	1362.75	905.6	678.01	275.44	249.21	435.12	545.12	608.31	831.1	600.13	281.06	199.13	359.59	500.81	475.04	302.41	284.6	178.2	295.94	387.92	275.22	258.2	100.93	162	246.51
7639.03	49253	36503.3	17155.9	3384.17	3916.13	6098.8	6899.71	4368.59	2394.5	4057.44	2414.82	2836.14	2655.09	2530.61	2911.16	1547.81	2280.59	2990.84	2233.74	2770.77	1275.86	956.62	832.36	691.82	449.04	1002.28	1632.93	906.34	961.83	535.98	1044.3	1092.57	684.55	568.05	728.83	463.87	305.52	360.67	473.61	330.12	419.39	393.13	476.04	252.66	325.88	313.22	220.82	294.86	267.01
13008.4	26858.5	19405.4	29518.3	18243.9	10462.7	9599.94	8805.03	6079.07	3266.75	3619.72	2064.42	2826.72	4331.55	4389.32	3745.12	2056.21	1424.25	537.1	1805.24	2246.51	3068.96	1106.24	790.21	848.32	1213.84	918.27	650.98	964.57	1049.04	930.47	1084.69	793.99	720.16	540.24	325.21	615.56	690.95	347.21	307.97	500.53	760.08	785.79	268.91	253.85	165.26	459.82	468.15	305.45	205.64
7820.39	20808.1	9112.38	4938.27	4195.91	2928.45	3992.29	3930.42	5629.4	3229.44	2312.06	1814.44	2590.63	2845.21	4247.46	3377.6	1300.06	1488.16	1369.25	1461.17	1223.41	921.94	950.75	1583.88	712.68	561.22	1231.83	803.29	503.96	708.75	797.87	924.8	982.53	667.61	494.67	457.19	536.32	539.63	443.93	413.06	488.15	429.52	454.59	563.56	372.95	416.95	467.62	411.42	435.78	464.71
10248.7	28489	16230.1	8887.22	7785.56	10685.1	5642.56	4916.08	6461.59	5332.85	4850.01	4596.58	3698.78	2593.37	3136.42	4670.73	3797.97	3523.09	1466.9	995.58	1958.66	3279.77	1771.12	1949.81	1168.46	593.34	1243.2	864.29	621.47	805.62	1296.22	326.83	380.78	651.9	585.17	548.41	614.55	665.33	555.64	487.42	977.33	1028.8	612.96	485.02	910.8	836.64	567.51	409.19	651.84	331.88
2220.48	6500.88	4156.37	2598.02	3633.93	2226.03	953.72	1387.62	1278.34	1179.57	1334.92	1630.57	2126.15	1473.87	685.1	677.82	972.08	999.92	853.94	494.01	719.76	621.75	437.42	673.71	905.12	410.98	381.4	459.77	489.59	580.55	790.76	376.67	520.55	560.48	241.48	173.16	166.78	356.28	369.28	675.74	447.94	561.93	136.77	78.18	103.96	112.84	262.09	448.44	448.13	360.56
8849.53	13967.4	11059	5866.35	2255.1	1904.18	1442.3	1661.19	2019.65	1594.58	1552.01	890.59	1830.28	1153.09	413.38	536.21	496.35	323.73	686.55	1102.86	301.51	326.52	636.19	355.04	419.51	313.5	254.93	176.61	474.25	524.5	538.64	398.25	487.73	656.58	553.97	296.49	430.14	586.83	626.78	489.99	523.91	681.97	376.54	363.81	377.32	302.84	419.42	371.07	316.81	317.6
14561.6	11672.1	5807.26	2695.69	3498.28	2204.68	2076.96	1679.91	2065.2	3228.84	2208.48	1719.01	1812.82	998.3	695.61	997.61	1014.98	659.55	521.02	711.35	505.78	624.97	535.88	605.63	373.18	265.64	166.7	321.67	853.09	827.79	747.46	766.94	595.49	268.41	272.54	397.63	484.25	242.8	273.08	295.51	276.48	225.47	330.57	178.88	282.97	494.96	544.35	396.88	513.22	404.46
4415.81	6252.78	10640.3	6258.7	2764.42	3527.41	3143.09	2013.86	1606.6	1515.82	1704.08	626.79	435.54	681.08	688.9	848.75	910.82	672.87	382.12	396.05	552.56	606.22	338.66	540.89	425.58	289.87	312.44	295.02	229.62	236.96	487.36	230.58	242.43	419.14	635.72	553.68	470.47	335.74	297.03	482.22	281.22	383.84	314.1	335.19	413.51	513.97	457.85	469.66	227.42	184.94
4819.33	2136.29	904.56	555.1	696.34	326.52	400.12	723.07	479.19	484.54	445.83	233.84	194.18	164.28	313.96	198.8	114.36	93.96	113.6	111.91	168.84	88.85	132.56	165.81	152.24	202.96	120.53	88.39	147.22	111.22	115.1	148.25	153.59	151.73	153.57	214.1	147.05	110.69	126.86	141.98	123.78	125.49	165.51	156.74	107.45	99.31	198.44	175.85	134.34	86.04
3784.73	1488.08	764.67	761.42	522.08	243.47	367.13	236.74	414.15	330.51	166.93	152.57	138.98	102.37	218.28	169.51	103.15	135.05	105.26	142.35	196.05	135.59	368.71	181.35	134.56	53.6	113.37	85.53	94.01	125.46	104.76	100.55	136.13	64.81	72.05	58.08	91.04	97.49	86.54	98.36	102.45	103.99	86.75	93	60.6	54.94	80.21	63.91	99.5	84.52
3470.75	2192.77	785.49	472.52	510.18	722.47	648.29	558.59	503.53	275.84	111.56	255.31	436.52	543.93	301.71	197.67	133.39	122.99	267.51	473.2	334.83	272.62	200.54	74.54	142.15	119.03	164.57	69.43	29.7	43.93	46.6	45.98	58.42	73.65	81.04	60.9	36.19	97.22	86.75	38.59	36.15	40.59	40.57	57.76	68.15	38.82	57.67	71.28	103.98	102.57
3264.39	5455.13	5145.41	3449.51	3962.16	2111.95	1497.15	821.82	1205.91	990.28	406.92	396.38	841.9	678.38	513.88	665.68	898.01	568.56	603.64	1003.74	934.15	546.52	431.26	754.27	364.62	399.52	342.98	323.35	308.25	383.95	378.03	302.28	238.97	261.2	242.7	147.67	204.58	172.8	97.87	121.72	105.39	98.04	61.73	88.19	132.82	129.68	64.62	78.18	86.98	75.11
15049.1	25420.7	14905.1	10073.3	2762.47	1302.15	2786.47	5218.58	4970.8	2941.53	1961.08	4430.21	2601.87	1409.46	2238.62	1365.01	1296.01	1853.68	1737.16	1793.44	1533.97	1248.58	953.32	683.88	832.93	798.87	571.57	883.71	961.29	897.23	374.11	404.88	803.98	595.81	344.7	225.1	355.4	328.95	362.96	243	231.38	187.73	125.1	69.1	142.89	124.88	94.97	113.52	140.02	129.37
17117.8	36817.9	29136.2	14968.8	12947.7	6518.46	14356.5	6921.35	8337.26	8136.54	5102.67	6246.52	6036.46	3935.34	4583.35	6235.69	4712.08	1909.93	1946.71	2254.18	2710.97	1012.87	1385.99	1507.86	1147.18	678.66	1639.11	1662.19	1487.99	991.7	835.96	561.39	1211.51	819.41	1038.25	1273.61	792.34	687.51	1393.44	1319.25	779.77	892.5	878.35	518.87	486.76	505.27	375.03	305.52	207.92	396.52
35416.8	54041.3	27044.3	20893.4	18145.9	28621.5	16048.5	9932.16	4196.57	7595.78	5769.21	7723.03	11119.3	6422.32	6609.21	6880.11	8822.73	7366.2	5581.49	6602	3986.38	4867.58	4722.67	4176.73	3255.48	2243.29	2989.91	3018.82	1523.5	1607.99	4180.88	2417.72	1844.47	2375.47	2070.52	1587.45	1356.03	587.16	789.14	1201.61	1036.82	849.77	864.97	1072.88	896.62	783.6	583.58	356.35	492.11	433.19
17166.6	46682.2	45686.2	47139.6	23173.9	24115.7	21172.2	15296.4	10431.5	5335.72	6943.67	7902.87	6223.5	4813.51	6872.49	3754.51	4093.75	9884.25	7111.57	6225.56	7662.73	5525.05	4206.7	3121.64	1954	3165.95	5552.63	3868.79	3943.75	3584.71	1841.97	1598.52	2244.15	1713.08	1662.5	852.53	1129.1	1382.31	2188.39	1587.06	1269.36	912.81	1383.23	1484.62	1338.54	796.92	771.18	536.9	678.2	420.14
41279.9	112217	72532	26414.5	37497.7	39681.3	14901.6	12731.7	12374	12706.9	8385.36	8367.18	16478.3	16388.7	13059.2	9345.15	12341.5	7383.95	6668.96	5961.41	3421.74	6237.39	5055.82	5076.25	3936.57	2161.76	3509.08	4203.16	3852.81	2840.32	3554.69	2482.15	2988.03	3243.48	3484.12	2940.66	2785.79	3092.4	2337.89	1486.68	2791.3	879.9	641.33	831.03	1100.05	958.97	1282.78	1390.34	805.66	1064.28
17222	66805.4	97574.1	59795	22125.2	31230.4	17651.5	22109.2	19282.3	19602.5	16010.5	16127.9	11818.7	21875.5	15536.8	7855.86	5781.32	6281.86	11030.1	8638.64	9939.5	13078	6409.99	5795.99	5426.54	5221.28	5437.53	5834.87	4172.02	3884.47	3565.86	2518.95	2585.74	3979.02	6217.58	4592.28	2144.87	1437.4	2510.84	2313.64	1443.76	1231.68	1143.84	914.46	1522.23	1610.36	995.2	905.49	553.15	822.47
14821.5	78132.6	72165.4	40871.6	46697.5	42508.8	28181.7	16615.2	18102.4	15537.6	10447.5	12788.5	11929.1	11571.5	8727.39	6879.48	4099.27	8933.16	6452.53	7993.53	8138.95	10036.3	11070	7525	4301.53	3776.2	3594.79	7749.78	7476.34	5552.31	3013.59	3668.04	4111.84	3843.18	2814.95	3223.08	4218.08	4237.63	3040.39	1417.84	1673.12	2974.17	1284.64	833	896.75	1297.34	2176.93	2811.87	1138.26	866.46
12266.2	114924	130632	87247.6	28058.6	37914.8	19688.2	17939.3	16718.3	16256.8	12599	17320.4	21634.3	7280.53	5957.11	6410.95	4662.84	5334.47	6068.54	7158.2	7351.95	4673.38	7762.04	6431.2	5047.55	6143.96	4633.81	4565.57	4796.03	3690.37	5929.79	4281.03	5220.43	3421.78	2683.92	1797.53	4214.96	5732.97	4670.59	3281.19	1704.1	2957.2	3115.23	1217.67	1765.89	2369.57	3919.74	4079.26	1650.36	1438.03
30654.9	74030.5	107520	46883.2	29863.4	35718.7	29241.5	29576.8	29529.5	19375.2	13309.2	16121.9	10831.3	13786.1	16236.9	25377.7	15256.3	7920.77	4794.67	7135.55	13142	10801	8285.41	5718.29	5594.66	6972.53	8364.67	2955.1	5341.53	11407.6	6263.02	3192.03	3689.51	4218.24	4397.23	3744.23	2175.73	3161.47	3316.16	2503.72	3137.56	2767.34	2145.31	1532.52	3194.49	2270.23	2112.1	3349.88	3226.72	2533.7
52554.8	107473	68830.9	78363.4	68352.2	37139.2	12421.9	12736.5	13366.8	16590.8	20877.7	14778.4	14088.9	10368.1	12763.4	5485.36	12659.6	12523.4	6889.62	8720	8522.49	11474.4	6748.68	4884.53	5123.12	5138.42	7360.48	3333.9	3020.79	5897.41	3837.85	5560.12	6793.31	7038.02	7638.29	3839.83	2627.09	2116.6	3350.48	2164.9	2807.35	1606.17	3155.97	3752.32	1440.57	2425.8	2730.61	2730.12	2483.44	2506.87
43891.3	99748	95116.1	86258.7	38569.4	51017.5	51979.7	35504.5	24190.7	45962.5	35805.5	22379.1	29864.4	32133.7	15349.3	24180.5	27250.8	22423.6	9313.94	11347.8	10306.4	6514.98	6065.36	5070.81	7392.39	9974.41	6246.44	9766.91	16637.2	11373.2	10729.3	17429.8	13124.2	10533	6452.9	6094.91	7853.1	11982.7	13432.5	9806.81	8425.71	4985.59	2896.16	3543.14	2472.31	3200.97	3497.7	2686.79	2827.88	2059.56
42218.5	60204.2	40033.8	77991.9	24143.1	41259.3	37242.8	28554.7	19591.3	12498	14520.7	12711	14616.2	13759	18426.9	14398	24411.2	30714.9	15386.5	16438.4	8110.46	5391.28	10803	9988.34	7459.25	8130.36	4492.13	4707.37	6096.55	6537.08	6771.61	10885.7	7521.8	5481.82	9489.2	4058.75	3025.47	4024.72	3062.94	3053.82	4359.92	2947.88	6525.19	3497.28	2570.99	2826.93	1773.05	2327.35	4097.26	3545.14
23955.2	56665.6	81728.9	63443	48351.6	25235	32301.4	31833.8	24182.9	11472.3	26454.7	24767.1	15527.4	8258.61	6231.14	14420.6	24189.3	16293.2	7911.63	9912.55	14299.8	12239.7	8840.53	6310.51	9749.89	11398.2	7870.34	9547.32	8968.91	7297	3852.82	3953.46	6655.78	7552.74	5044.28	6109.8	5849.42	4165.22	3075.9	3676	4366.8	3657.92	2749.16	3154.36	3225.44	2645.47	3061.38	1614.44	1627.91	2469.68
23512.6	73378.1	43654.8	44189.5	14459.7	16372.4	18571.5	9105.41	6163.27	7590.97	11827.3	10316.9	5572.2	3780.52	7605.28	9286.71	14106.9	7046.52	5264.67	3323.63	7782.74	8428.19	3162.05	3454.69	4273.78	8192.12	5981.31	5240.31	4829.35	2594.76	2377.97	5443.25	10019.7	9761.56	5416.33	2913.27	2940.51	3244.87	2498.71	4018.58	2624.32	2130.98	1330.97	1636.36	1420.74	1676.22	1716.68	1278.79	1178.63	1363.42
26913	59744.4	50182.1	39778	37279.2	15333.2	16296.5	13697.1	12597.9	11640	10024.3	5676.54	3757.79	5785.91	8651.26	3849.04	4332.32	5526.55	7980.47	5102.08	5459.22	7181.66	6142.58	6080.57	3619.46	2605.91	4492.43	3870.86	3992.96	1978.18	2257.65	2377.22	2733.52	6100.22	2121.47	3505.77	3460.37	2278.26	2550.46	3117.42	1819.19	1535.69	1428.7	1964.84	2166.25	2053.09	1720.31	2369.51	2940.27	1265.75
5977.36	50303.9	51423.5	65002.8	29477.7	15379.1	16415.7	17665.3	19061.9	9362.2	3370.52	9359.69	16810.6	12967.9	5104.64	3044.94	2737.43	5010.51	3804.86	7669.18	5677.64	6264.07	3673.56	3344.19	4809.03	3769.38	4154.99	6299.29	7192.75	6055.61	6622.09	5563.49	4111.87	2780.72	1882.67	1511.33	2535.77	5428.05	4617.79	2230.85	1774.32	1262.4	2224.02	2205.93	1593.14	600.07	1325.28	2490.15	2302.29	1463.34
19733.4	37948.3	30133	27064.7	27295.6	15003.7	12936	7700.96	6349.67	7577.64	8214.8	4733.21	7650.36	10586.2	7003.43	5496.71	4179.9	5565.83	8063.36	5792.9	7610.9	5492.81	8985.69	5281.41	3591.84	3851.01	4297.86	3758.46	2641.04	3985.66	4055.02	3653.7	3007.42	3323.87	2853.93	4269.95	3947.37	1787.47	3238.36	2688.79	2690.16	4509.89	2403.01	1565.93	1662.28	986.73	1016.05	1070.79	2196.48	934.43
9705.02	19618.1	32141.5	31319.6	17155.9	6052.54	5584.93	6249.46	5981.87	4332.06	5034.23	5510.91	3604.44	3791.41	3349.19	4127.22	2193.56	3626.34	4358.34	5046.38	2506.6	2019.01	2505.54	1849.27	2363.44	2581.73	2385.66	2301.07	1615.93	2515.47	1330.52	1883.67	1054.21	1219.99	2491.21	3419.65	3326.38	2284.35	1902.13	1188.06	787.72	615.81	727.72	1246.71	1472.68	1287.02	798.09	1008.4	882.34	1334.42
2115.8	11042	16747.3	17515.6	7968.22	11099.4	6151.14	3463.89	5703.34	5063.01	2857.18	3286.2	5371.06	6346.64	5297.27	5953.06	5931.29	3050.45	5061.86	3911.46	5275.41	5939.97	3299.75	1809.41	2726.68	3016.46	1625.75	1302.16	2105.01	2593.44	2810.06	2556.78	2529.49	2729.88	1884.06	3159.74	3020.32	2719.3	1288.63	1248.69	1492.99	1010.48	968.05	1707.85	1511.93	613.95	1443.83	2278.77	1731.73	1149.69
8078.18	19218.1	14846.5	6078.48	8086.81	10873.9	9333.9	6321.2	4972.04	3370.9	3691.8	3327.11	3703.42	4074.05	1864.97	1925.66	1865.38	2148.97	2275.97	1479.13	1818.95	1231.9	1097.34	1686.93	3244.81	3770.51	2516.36	1906.55	1727.31	1696.58	1908.69	2094.29	1588.53	1330.05	748.34	533.62	918.88	1481.69	791.33	1299.6	1283.08	1452.91	2163.19	1810.2	1140.11	916.6	589.58	594.46	986.02	1084.52
1837.93	2993.39	4118.85	3939.76	1865.98	1973.93	1029.88	1296.55	1600.08	2168.57	1706.6	2296.22	1148.62	941	1789.88	1966.81	1179.06	1630.15	2097.04	839.42	861.15	1613.17	1645.57	2127.15	1481.51	1291.73	990.32	998.84	804.45	895.35	1012.6	1161.94	1020.78	656.96	1283.86	632.53	375.75	403.61	343.56	469.24	687.16	454.93	641.99	640.04	434.51	588.71	595.32	767.79	680.31	383.51
2757.51	4047.17	3701.79	4003.6	4032.51	2219.44	2226.68	1715.73	630.57	835.81	963.75	644.17	1053.83	727.69	601.64	1351.3	1406.69	862.36	724.77	410.58	1057.29	1910.34	1299.77	769.51	930.73	966.99	1275.96	637.37	457.28	825.38	545.1	521.08	832.56	802.69	791.78	842.5	715.01	630.81	635.72	523.72	606.83	515.05	293.9	563.46	702.2	740.39	734.37	832.73	572.19	544.75
3083.41	1203.14	771.29	607.47	628.93	462.41	423.05	282.35	362.15	271.26	291.54	438.26	326.98	669.55	353.35	577.67	531.41	541.55	587.4	425.62	390.5	335.22	319.36	492.95	631.85	436.49	442.89	698.18	706.02	639.89	634.53	361.42	493.3	398.67	462.93	429.61	312.45	266.88	322.36	231.71	106.88	189.91	471.46	369.24	309.37	158.66	148.07	212.69	277.4	288.79
3486.11	3028.05	4182.24	4086.13	2001.24	1623.47	1348.26	602.52	526.79	206.56	329.47	578.86	458.69	289.84	389.42	307.87	395.84	244.8	148.72	181.18	186.55	155.77	160.98	266.6	414.63	265.71	305.39	204.44	155.05	208.72	154.71	209.84	280.98	160.77	83.33	171.14	210.23	135.63	170.25	114.94	166.5	205.74	190.17	218.53	214.14	120.21	142.42	245.4	185.43	135.84
4587.49	1601.22	1109.86	1098.61	1097.95	1039.43	633.12	236.44	232.3	261.37	333.76	358.45	320.9	207.6	149.82	207.99	312.97	445.65	287.9	157.41	138.72	256.12	434.39	373	267.53	224.81	207.57	226.42	145.15	173.11	178.77	170.51	214.11	303.54	197.89	155.08	106.05	131.69	162.99	146.36	161.83	177.66	239.78	169.65	184.77	151.31	146.86	235.96	151.48	217.59
4180.71	2657.65	838.8	989.3	1487.25	986.56	427.17	381.51	452.18	413.37	173.53	257.27	147.4	196.48	218.46	168.63	202.25	161.5	170.01	381.12	340.97	173.82	283.21	153.24	206.2	299.27	228.48	232.47	197.61	127.12	157.18	154.16	210.69	105.75	149.48	228.99	208.63	152.35	131.54	112.38	92.53	129.16	147.33	139.14	108.95	123.44	101.67	80.53	159.77	169.11
7907.47	12810.8	10911.3	6862.76	4188.23	3789.17	4961.71	4263.8	2560.03	1712.8	2455.49	4551.53	2122.88	648.99	1031.74	1335.08	1224.06	1167.71	1306.39	1267.3	1022.35	839.07	1106.82	902.06	944.34	915.16	584.99	348.21	746.65	516.16	540.89	782.44	1128.98	647.89	243.86	360.85	518.78	653.07	642.55	511.24	356.58	293.39	327.55	289.23	200.84	275.12	297.65	133.93	195.83	315.49
8338.16	12307	11093.2	11995.2	11625.9	6949.23	7657.05	4722.36	4367.09	8911.85	5644.01	3033.21	3151.13	1892.05	2976.98	1977.73	2917.24	2724.48	2551.58	2681.89	2410.77	1418.23	1947.15	1167.71	1842.88	1151.65	1778.73	1270.73	1475.2	935.03	1877.09	1162.24	855.71	1272.93	986.66	1319.6	2105.65	1446.69	799.6	731.87	764.56	276.99	860.83	650.48	724.22	842.83	1005.78	442.65	286.58	482.82
7357.24	19270.7	35645.2	30141.2	12577.2	6560.16	4227.15	5520.71	5198.56	2257.55	4423.06	8316.27	7567.27	3664.45	3350.06	2508.5	2989.51	4691.6	4071.77	4130.25	2712.35	1982.28	1891.65	1133.75	1034.7	1654.87	1717.9	2053.25	2217.02	1701.25	948.42	1078.64	1626.94	1460.16	873.52	1721.2	2894.5	1081.31	1105.86	943.65	648.45	1072.84	857.6	951.97	676.55	588.9	370.63	391.76	478.13	474.06
7967.92	39562.8	24317.4	22869.2	23013.9	14838.7	10051.6	10677.5	9554.61	8385.24	5463.4	2123.67	4585.24	6588.05	5959.19	2436.62	1916.05	2558.36	3865.55	2846.53	2782.88	3362.8	3016.49	2129.47	2199.22	1741.48	866.91	1653.02	2122.83	3930.74	3250.42	1932.28	2269.39	1275.15	1764.56	1008.95	1030.12	1413.41	1145.45	639.92	759.51	725.07	890.51	1474.66	1374.48	1254.9	535.29	533.92	869.5	584.97
8688.42	21439.1	41300.3	42989.9	26376.6	12404.2	10446.9	8641.83	6500.77	7360.64	10422.1	8926.84	5578.57	3758.04	3003.86	4560.33	4342.05	3656.44	2338.44	4602.73	8510.27	4498.55	2172.36	2201.38	3377.17	3816.72	4468.12	2591.58	4282.61	3875.21	3207.32	2481.72	2267.72	1568.33	3127.32	1917.8	2530.17	1777.32	862.93	1961.35	1265.92	2411.02	1910.78	1032.95	747.96	1133.75	1501.98	759.49	977.37	1220.34
18701.3	32134.1	29176.1	36623.6	29940.4	29289.6	20333.8	10947.7	11341.9	7314.9	8862.19	7195.9	4777.97	7193.61	7386.01	5336.3	2837.49	1783.13	4991.54	5889.94	4497.79	5122.28	3695.72	2510.49	2547.73	3608.82	2089.47	3719.85	3137.13	2636.54	3562.03	3404.89	2735.9	2165.15	1585.96	1094.54	1161.46	1212.72	2398.31	2572.74	3270.55	2560.91	1647.02	2065.08	1876.86	1258.17	1322.58	947.44	938.55	854.28
31398.1	50437	19244	29722	12484.5	11848	15929.6	9934.18	15999.5	20406.5	15794.7	8568.03	8907.76	6879.69	8895.6	4646.78	7878.03	7730.79	4068.77	3206.96	5577.45	5948.5	5148.91	6088.84	2795.37	3675.4	3829.41	1892.37	1567.56	2464.15	3985.49	4926.95	3121.76	3640.63	3319.28	4475.79	3114.12	1467.03	3079.14	3210.14	3287.55	2137.11	2551.67	2714.24	1587.04	1096	795.13	437.03	608.03	1490.91
37683.9	136683	100481	34687	35179.5	23372.5	16911.3	21830.2	25996.3	16522	12728.3	16237.6	17983.1	8626.92	16828.1	12270.2	8785.16	7033.24	7817.49	7318.48	8205.04	6717.22	7680.33	7592.28	14348.9	8528.91	5729.63	4233.95	6440.4	6348.24	6174.82	3776.62	3824.58	2427.81	3180.37	3430.44	3355.56	2650.44	1864.93	3353.04	3001.97	1801.55	2651.13	2856.12	837.55	872.73	2896.89	2893.14	2723.59	2022.66
26839.2	53388.4	51813.6	47677.4	30339.5	8336.47	11537.5	21421.6	26979.1	17415.6	14117.3	15144.8	9488.47	4372.45	7260.74	11038.4	4664.27	6250.71	9848.21	7926.02	9733.41	6058.61	4980.62	3690.53	9181.14	9833.03	2861.97	3402.77	5190.17	4083.62	4990	7605.4	8503.93	5599.97	3040.08	2228.04	2689.16	3419.47	4630.55	4103.42	1948.91	2389.12	2388.85	3494.82	4038.26	3270.99	1366.64	530.23	967.02	1835
15555.3	37649.4	34269.5	40785.5	35726.1	20916.4	19477.3	22819.1	11900.5	20280.3	15404.1	14133.8	11702.1	7325.78	5134.19	8623.75	12025.7	9901.08	15270.4	13036.3	8784.67	10398.2	5894.02	4407.78	4071.48	7805.54	9694.88	8439.79	4401.41	4761.22	3054.91	1668.73	2106.81	4358.52	6841.06	3829.12	4439.63	4963.41	4512.38	2608.56	3247.17	3285.4	1752.36	2564.24	1296.51	1146.65	1662.63	2148.06	3223.63	2385.76
33159.8	118677	77099.7	74528.2	40935	21372.3	20186.5	12711.8	16277.5	18656.6	20373.7	17846.7	15250.5	10207.7	9097.46	17802.5	20254.1	12286.3	10590.3	7189.73	8536.28	8014.85	6745.09	10042.7	12249.8	7729.08	4829.59	5666.04	3475.21	5397.36	4343.32	6681.32	4336.73	5649.95	4095.94	3636.18	4664.04	3846.93	2988.64	1878.72	3103.11	3098.16	2461.87	3841.19	3478.69	1984.49	2365.75	3405.88	3923.41	2232.17
77369.6	137056	147071	84114.5	56431.7	44357.2	42087	33018.6	23678.5	23631.2	16892.8	6236.87	27847.7	24046.6	17643.4	12111.1	11150.6	12206.1	11883.1	12752.7	9061.78	11686.7	15554.7	11761.5	11821.7	8699.98	6905.32	6427.39	5319.53	4637.24	7509.33	8708.8	6567.05	7379.94	7778.3	3690.98	3635.04	2809.04	3951.92	3199.77	5228.32	5396.35	3424.67	4241.12	4640.05	2759.68	2579.86	1676.1	2320.69	2753.22
48304.7	124512	82147.2	54909	51748.9	53037.3	43015.4	16710.7	17519.3	24728.7	32156.3	29554.3	30670.5	17495.4	9079.66	7577.41	12564.1	15388.4	9478.31	5808.03	10306.8	9059.49	8207.16	12645.8	18698.7	13522.3	9121.55	5684.41	7729.15	8244.75	4755.16	10570.7	4836.46	3708.34	4931.61	4517.51	5863.94	3111.89	3824.81	4923.33	2588.32	3508.77	4463.48	4286.28	3179.4	3411.33	2524.7	2833.12	3688.2	2151.06
79024.5	134851	57989.7	49962.4	66440.4	74783.7	44864.2	26473.7	28336.5	20643.6	16130.9	22880.1	16048.6	13199.5	13306.7	9886.43	9520.58	8094.65	7810.95	7517.84	10064.5	12000.1	8366.16	9246.37	8901.47	6750.96	8413	3862.53	7357.36	9462.22	4394.81	5684.88	4596.75	3525.6	4049.22	4517.61	5092.19	4898.72	3928.62	3188.88	3478.25	3222.62	3687.38	2793.91	2579.65	1534.86	2580.99	2029.86	1457.46	2634.89
49688.6	138584	99542.3	31413.5	55082.9	40271.2	20654.3	14623.8	9755.89	19594.9	19958.5	12589	13444.2	9416.98	16876.5	16857.1	10257.3	13592.1	14623.5	6435.61	8649.07	11009.5	8026.97	12641.4	10765.1	5985.01	5831.99	8217.66	10193	8217.59	5847.34	4206.35	6497.38	3870.64	4125.89	5574.03	4510.84	5098.47	3797.22	1985.35	2493.76	1110.6	2400.9	4344.61	3659.6	2799.67	3341.48	3296.66	4041.04	3432.09
104284	148394	64681.9	41065	28929.4	66541.3	43899.9	18029.8	30490.8	30746.1	17040.5	4889.54	15058.7	16046.3	14831.7	11283.4	8114.69	13917.5	10498.9	6830.12	7260.14	7151.64	6886.66	6580.49	7801.99	10877.4	12217.6	9758.87	11513.5	8888.69	6785.87	6818.26	2797.02	2822.23	4155.02	6252.09	4037.31	2903.11	1546.69	1906.83	1878.79	4253.6	3417.31	1285.82	1314.92	2288.98	2997.53	1412.66	1259.47	2200.29
28921.7	90098	44684.2	29989.8	22317.5	24347.5	24868.4	16897.9	10873	17174.4	9664.39	7682.99	7225.24	6313.27	10387.6	13841.2	11546.8	7747.98	6060.92	7452.99	4773.17	2008.54	6009.08	8899	8636.98	5802.27	5270.83	2280.02	4542.02	4415.15	4294.06	4387.27	2639.18	2899.29	1974.83	4193.35	2803.36	2833.43	3302.09	3208.58	6051.91	3677.41	4121.16	2792	1424.15	3324.19	1844.38	975.07	835.43	1072.2
27299.8	100729	134114	42326.6	52618.8	32646.9	31386.9	46857.7	30870.1	21177.9	19370.5	22019.5	13245	5557.63	12100.9	23848.6	22116.1	12127.5	9069.38	12605.7	10498.2	7982.9	6670.23	8835.49	10182.9	8079.42	4695.82	5149.37	5303.12	6262.06	4468.97	6745.09	8367.04	5207.31	4992.64	2942.75	4109.18	3339.41	6211.9	2767.48	2666.24	3720.35	5241.12	5834.06	3504.71	1661.45	1781.34	1040.24	2147.44	1931.22
49788.5	77384.8	48056.3	63650.4	46414.8	25142.4	23754.5	26052.2	23040.7	12270.1	15412.1	8970.12	12496.1	10913	10016.1	6219.03	7815.35	7685.58	7208.55	5438.37	6404.75	7460.08	5645.79	5055.47	3000.86	6355.94	4330.7	7251.91	7486.64	6707.76	3586.68	2797.72	3038.53	2495.34	4975.41	6111.63	4404.45	2808.56	3706.47	1595.02	1452.54	1903.64	3036.88	1434.36	1717.59	1824.44	1295.94	1169.85	1304.59	1824.28
44190	197242	157624	79129.8	45858	72763.8	43199.5	16463.1	21924.1	20132.3	19199.7	14806	18685.6	21846.9	21594.4	21262.8	12583.4	9060.14	6606.64	11082.6	14351.5	14559.8	6711.96	8536.08	5880.61	4112.43	2729.88	4114.08	4794.94	3043.98	3034.14	3705.73	5243.23	4186.59	2474.58	2499.51	3691.25	3524.62	2469.88	1880.43	3126.27	2950.41	1141.11	1193.87	1718.76	2465.55	1387.67	1803.45	1473.49	1645.78
14473.8	96747.4	87582.8	45984.8	33055.9	29586.5	21224.5	20147.7	35737.8	20322.6	10143.5	13102.9	9503	5761.63	9811.51	15458.7	13939.6	7989.39	6311.92	8238.06	5723.65	4647.5	7164.65	4709	6065.41	8974.59	7126.82	2854.12	2077.24	2351.41	2065.27	2632.13	4867.66	5721.71	3286.52	1145.55	885.25	1250.88	2871.63	3948.68	3355.71	3035.78	2050.53	1605.24	2306.36	2104	1768.1	888.91	1512.46	1739.59
64154.9	148249	57965.7	15922	26637.5	18434.8	21227.3	13543.3	10192.6	21492.3	15155.4	19374.3	18185	4850.91	11689.2	14957.7	7425.04	7044.29	6782.36	5464.17	6336.3	9562.8	7602.12	3012.7	3975.34	4049.84	6418.25	7131.26	7055.33	3754.66	3578.96	3060.42	4627.65	2960.21	2187.03	1624.87	969.97	2401.95	2896.01	1438.93	2253.63	3125.93	1889.55	1831.39	1793.16	1297.79	1133.33	1997.25	1665.41	1085.83
15044.3	58187.9	31051.6	18906.6	18823	15240.8	14342	8330.53	13511.1	9998.83	3080.18	4644.72	7903.31	9490.94	4559.29	3904.38	4295.73	3701.61	4856.98	2486	1845.18	1544.3	2095.51	1942.71	3551.35	3175.13	2316.42	3923.06	4751.14	2627.49	3497.76	1861.08	1087.32	2020.21	1726.55	1787.24	1624.62	1179.76	658.28	1344.33	980.61	1147.52	1038.91	1040.14	684.27	819.42	984.21	1086.48	1312.36	907.67
18678.7	70515	59204.9	23821.2	24497.5	25576.9	18943.5	10483.7	9002	7764.31	8505.26	7058.93	5736.17	9188.05	4966.88	5211.29	3183.12	2372.18	3361.1	3687.91	2811.91	2702.36	3946.54	3106.46	3281.09	4932.8	2163.53	2798.44	2641.34	977.17	1007.39	1132.62	1229.81	1140.07	1670.94	1690.47	2157.97	2264.08	2255.68	2270.01	1484.76	1332.94	912.41	828.33	287.07	554.77	923.63	996.79	527.91	239.11
10291	23007.1	33537.9	26494.5	14435	9422.63	4153.6	10027.3	7163.34	6496.16	4808.92	3654.74	3343.99	2381.87	4237.14	2516.94	3212.47	2513.38	1528.11	1784.23	1572.73	3099.92	1950.46	1469.51	2199.11	2373.74	1181.12	936.94	1001.33	1313.26	1647.2	778.61	1428.33	1087.87	958.62	1477.5	843.74	990.75	1612.01	1248.44	458.51	476.17	787.52	537.8	499.84	495.12	641.35	525.54	490.07	352.95
14601.3	53389.5	47144.1	17629.2	14907	7817.64	7060.32	11545.1	6588.74	6200.91	5761.86	3989.18	6493.71	8654.93	4250.89	1520.5	4240.56	6827.89	4721.61	3970.26	2391.16	2788.37	2474.04	1953.58	1988.3	2536.9	2020.99	1572.95	2261.05	1345.25	1121.31	1558.14	1485.69	505.91	1057.86	1476.3	1011.6	955.27	783.89	352.92	855.58	722.74	988.36	898.13	701.56	537.1	288.34	379.54	555.81	356.29
9998.01	21682.2	14070.2	8959.73	5369.61	5370.17	2444.68	2842.88	2087.92	3143.26	5724.94	4269.79	3531.49	3831.53	2790	3014.38	2574.78	2714.07	1239.73	2471.82	1012.52	1342.94	2461.92	1574.06	542.31	502.88	796.43	775.56	634.49	1076.87	891.18	632.43	952.94	1016.41	579.98	669.47	985.53	766.35	460.54	507.69	252.05	348.43	553.61	530.35	316.73	261.05	274.04	358.79	309.01	245.88
5002.41	17632	16556.2	3435.4	3688.28	6044.54	2666.38	1232.82	1161.63	2524.98	2768.29	1797.81	1240.4	1201.83	1060.27	1283.2	1641.36	1444.67	1066.12	809.63	544.76	649.12	607.43	671.71	780.97	633.85	534.8	956.42	883.48	422.66	240.57	243.85	253.72	258.45	264.86	447.33	379.95	128.14	218.66	154.21	137.84	155.34	148.38	218.79	262.69	177.34	139.18	129.12	120.97	239.25
11270	10237	7730.79	5476.52	5238.59	4517.56	4114.52	3694.81	3445.54	1969.47	3365.48	2389.03	2990.16	1651	1113.72	1526.99	2282.51	1152.5	1002.03	1444.65	1554.56	1359.86	567.39	971.85	831.69	706.83	635.17	353.6	653.46	959.28	923.41	651.28	471.61	280.46	414.65	291.4	241.24	230.75	329.16	340.47	118.53	239.42	282.9	307.84	341.31	168.85	138.06	109.13	59.56	89.92
9707.37	8591.04	7441.59	3684.47	2238.01	2332.94	1221.57	1244.47	1509.56	1418.85	1647.25	766.87	978.34	1640.89	1179.63	563.4	376.81	465.66	562.84	429.95	463.78	337.45	545.19	1001.23	701.95	198.54	377.68	278.23	271.54	167.16	189.78	257.09	409.42	249.48	233.06	186.32	139.18	142.32	179.38	154.63	140.58	153.04	168.16	155.36	139.22	91.39	74	81.31	94.54	86.96
4086.43	6460.64	3971.9	1447.32	1537.98	1204.65	1590.83	1122.79	437.3	535.7	773.65	358.59	414.46	324.63	305.85	316.42	560.54	393.11	250.46	284.89	390.5	457	490.32	486.02	259.67	297.55	370.05	313.79	358.77	347.28	248.54	189.99	93.04	131.21	82.53	110.79	128.23	144.16	245.92	125.79	117.31	106.66	79.63	65.7	144.31	211.13	129.41	123.7	109.32	92.72
4278.65	5315.81	5409.81	1973.2	895.66	1246.92	1643.16	1149.18	944.23	1032.62	764.56	553.65	521.96	355.61	328.84	644.8	780.56	891.05	872.48	673.14	302.9	312.77	457.92	323.63	314.83	259.41	291.24	346.54	443.63	364.43	244.86	236.91	225.6	142.3	211.5	364.31	223.36	67.47	49.85	92.58	99.79	115.6	92.42	143.34	80.74	112.64	164.81	183.72	114.68	60.18
3565.06	1622.43	1189.85	530.3	434.23	406.82	416.21	271.27	229.25	239.12	518.48	391.53	274.61	121.52	273.15	347.7	277.61	373.14	344.65	367.75	137.46	294.3	384.82	521.65	286.33	348.8	322.16	335.02	261.18	252.7	236.56	164.74	190.59	357.22	343.67	245.71	218.85	275.67	276.95	180.97	160.17	203.78	133.36	250.11	211.39	203.17	276.34	256.65	155.33	233.87
4253.84	1963.49	855.53	1126.65	1180.77	605.81	443.75	429.93	1121.73	1303.05	695.8	310.42	913.81	1119.3	821.44	371.38	1050.68	2025.18	1146.51	431.84	463.19	773.46	794.69	574.28	286.47	319.83	442.15	439.94	320.2	515.26	536.13	452.79	302.12	381.08	321.38	329.33	922.48	647.44	414.56	360.66	353.68	408.03	358.41	371.02	370.44	345.89	362.38	177.89	110.92	217.18
4715.94	3924.43	2418.91	701.59	949.53	557.04	540.14	570.74	390.46	165.34	411.63	272.56	435.5	352.04	381.7	285.69	268.49	235.59	236.99	306.06	338.52	252.7	301.36	315.09	935.9	868.48	507.12	254.4	303.04	271.09	373.71	311.8	201.48	286.6	305.28	259.76	583.92	461.61	358.05	414.02	274.02	283.96	290.91	166.6	133.04	142.67	231.47	233.69	160.78	157.69
6028.92	10351.2	8709.81	6321.33	1716.72	1852.56	2282.79	1274.98	1440.78	1503.47	2748.39	3261.63	1352.95	1820.48	2075.69	1478.83	1625.9	1156.44	1314.75	1753.74	2404.75	1751.3	2021.19	1144.66	802.58	1065.75	712.8	1772.25	2046.45	1537.82	1715.27	983.6	877.86	921.88	750.81	736.85	628.45	695.17	621.73	666.3	1283.62	1698.03	1048	711.2	588.85	379.65	543.37	738.1	600.09	322.89
4631.76	8557.1	5540.53	5399.76	2575.07	2639.99	3061.57	1955.96	2909.63	2062.27	1385.55	2175.15	1517.7	1639.42	1432.89	1066.91	2030.65	1858.23	1583.19	1075.37	1152.18	971.35	1144.16	535.48	485.68	666.1	1090.52	776.63	482.4	785.72	824.63	681.77	768.03	596.27	883.61	1240.39	904.69	733.83	660.18	779.92	727.77	850.09	810.34	618.72	612.23	386.53	406.77	411.03	528.26	641.43
2974.22	3366.07	3441.31	3357.21	3757.53	2087.26	1235.54	916.37	2121.93	3117.42	2451.13	1029.44	1150.93	783.59	806.56	423.78	1021.78	1498.93	903.46	976.98	1698.95	1856.76	1741.79	1419.7	1892.96	1668.45	1060.41	1741.86	944.59	740.23	1119.92	988.25	991	1106.19	1172.7	949.52	1196.88	1321.77	1065.77	1350.89	855.65	837.04	717.03	394.11	347.94	844.84	1037.3	790.1	527.3	628.72
8287.78	12068.7	2958.76	3062	3496.46	2262.09	2459.77	3043.94	1715.26	1310.18	964.22	1581.52	1505.98	1765.41	1631.55	1515.69	1183.01	1638.11	848.82	1344.12	1239.28	928.6	1061.69	1067.8	697.89	808.82	1608.41	1495.18	1151.67	1133.79	933.86	894.6	780.96	1116.13	627.63	684.61	331.58	617.69	591.32	333.11	430.93	775.46	845	852.43	730.08	545.45	469.88	360.67	362.59	417.52
2069.42	6943.08	10584.1	10151.5	4825.51	3079.47	2037.11	4256.21	4273.65	4472.23	4174.17	3900.94	3969.03	3053.77	1642.58	3186.3	2670.33	2595.3	2869.59	1846.27	1262.26	1458.46	2181.43	3318.31	1730.09	1971.69	2208.79	2380	871.6	1145.62	868.86	961.63	710.65	1077.94	1836.06	1552.62	1140.57	1096.85	838.41	579.88	1332.94	1966.43	1446.7	408.78	460.94	718.65	797.9	698.47	690.16	449.67
7729.32	10416.5	9275.13	16115.1	7831.55	7097.76	3444.36	3127.79	4486.97	4291.5	2499.85	1758.81	2416.96	2273.55	3241.23	5505.55	4093.75	1952.91	1792.95	2779.4	2473.05	735.78	2371.71	3394.22	3088.32	3107.08	1568.96	1418.67	1482.63	2247.15	1933.4	790	863.07	793.03	684.59	888.99	1064.78	925.36	924.01	671.07	764.64	1579.85	1472.41	1188.07	813.92	787.01	779.79	466.23	788.63	743.29
12665.8	27485.1	17805.9	9545.66	7674.78	8616.47	7215.45	3875.98	3627.17	2179.29	2737.57	3468.85	2285.56	2528.08	2119.07	1876.53	1633.59	1882.13	2963.56	1836.75	1275.59	2452.68	2885.78	3227.4	2381.91	2050.92	1376.84	3045.02	2207.75	1731.16	2086.43	1354.8	1392.66	2594.16	2232.38	1728.56	938.18	672.45	428.18	765.72	696.95	1029.28	1126.56	1143.56	698.07	601.09	620.55	827.13	672.82	841.55
7993.37	41736.1	28338	16117.5	18328.5	14363.2	7902.89	8623.07	7111.04	6083.38	3795.77	5921.96	9780.62	6726.14	6445.77	5658.54	11297.9	9414.52	3715.69	2920.5	5569.58	6547.54	2742.88	4532.85	5653.32	4402.42	2330.97	2310.62	3481.44	4549.55	5775.49	2378.63	1773.3	2798.15	1917.32	1708.09	1730.22	1355.19	2602.88	1264.03	953.67	1352.41	1211.96	892.79	1548.01	2074.83	956.54	493.05	791.05	1106.43
28665.3	64008.4	41267.1	25244.8	12608.1	19926.2	16852.5	5789.85	6135.16	5704.23	6400.99	6179.9	6228.57	5336.07	4220.77	4526.72	3165.68	1629.9	2152.12	2143.27	3394.3	4652.07	4417.24	4377.26	5209.87	2908.74	3910.4	3232.35	2311.86	2215.93	1466.48	2503.39	2754.73	1736.77	1636.82	1458.99	1915.98	1633.09	1518.53	1388.55	1248.91	1530.67	2026.14	1335.47	901.81	1408.21	1276.6	1178.93	1351.46	977.86
3614.55	18591.2	32839	57500.7	27189.1	20172.7	18795.2	11748.2	7040.15	7542.02	5249.13	5425.3	5783.64	7074.61	5166.19	4864.9	5294.82	4515.47	3765.43	5017.22	7153.46	7137.7	4932.7	5201.57	3979.22	3685.04	5885.76	4188.86	2800.63	3185.52	2620.92	2447.1	1857.41	1922.6	1950.49	1736.85	1294.65	900.15	990.9	1873.61	1492.92	1089.04	1099.25	1341.83	664.64	688.89	1392.65	970.25	440.31	494.56
14456.4	35270.1	25233.4	18752.6	12064.1	11799.7	8517.37	11653.3	7712.53	7913.92	9351.22	5106.98	2640.4	2573.74	2755.18	3573.65	3467.06	3054.12	3527.84	3202.92	3260.99	3512.83	2292.13	3134.97	2877.06	2324.09	1302.45	2192.28	3985.75	1766.23	1296.5	2308.96	1329.68	1415.38	2499.96	2501.81	1775.46	1443.39	690.47	1249.25	1790.34	1081.45	1335.48	2071.67	937.8	993.47	582.45	566.84	521.89	381.13
13342.5	38391.8	22712.2	12847.4	10269.9	13229.1	5741.8	8653.24	6485.69	3592.18	7857.03	4293.23	5254.13	4502.82	6509.78	4902.64	2435.54	3069.14	1929.01	3205.84	4098.37	2867.44	3348.79	1221.81	2033.36	1471.02	2263.76	2478.47	1181.9	516.37	1485.45	2528.94	2530.22	1799.27	1628.45	1776.13	1027.58	731.27	1205.56	1239.22	1735.87	1486	793.4	1244.4	1799.62	1124.38	685.19	706.52	1628.85	1386.92
27752.8	48656.3	21304.7	31612.1	28746.9	11070	6948.06	9998.56	9886.12	5950.97	6327.09	10179.6	14247.7	10514.2	5970	3033.29	7991.42	4727.61	3474.55	4473.89	2913.1	3792.86	4885.51	3938.6	3491.57	5641.22	6575.86	3381.25	2554.57	2283.38	1873.71	1516.94	3000.05	1720.04	1979.61	1606.43	2316.4	1276.48	1341.99	1112.82	1978.19	2800.75	2943.88	1694.56	1109.15	749.53	829.61	1130.36	826.78	675.59
8323.64	38165.6	34932.7	11558.4	13975.5	17510	8525.98	7979.32	9777.31	8141.01	5825.41	6418.75	7547.81	5074.84	4497.99	4971.31	3046.53	3715.46	3108.59	2727.9	4560.27	3375.13	2485.08	2248.63	2529.8	3783.79	4141.84	4104.84	3250.67	3173.33	2428.47	1682.42	4300.59	1766.66	1646.66	2327.13	2761.6	1489.4	893.51	1539.38	1421.78	670.69	1302.03	814.72	1193.42	796.11	706.85	544.08	789.45	676.96
15962.5	31234.5	12837.2	18542	18780.7	10287.3	10109.4	6033.73	4840.66	5057.03	8155.33	6823.81	9326.63	8690.39	3209.71	3268.74	2940.8	4786.44	4534.33	3333.1	3588.73	3431.53	3414.97	1933.65	2081.93	1546.08	1331.11	1841.39	1881.29	1862.87	1682.54	2606.63	2910.96	1356.87	1268.3	1769.41	849.34	770.06	1334.98	1391.63	1742.13	1565.5	1160.44	1595.35	1423.38	707.16	1529.36	696.19	530.66	585.42
20181.7	40028.9	22305.6	21203.4	23067	10207.5	8410.53	5374.17	8458.18	10469.8	12166.6	7371.18	5196.75	3723.77	3985.54	2685.46	4725.21	3421	3685.39	1994.29	2177.31	1990.49	3645.81	5316.89	3426	1712.86	2797.64	2540.62	887.29	2061.52	2236.85	1093.11	1057.32	1747.23	2550.6	1265.06	1158.88	814.5	958.46	1716.52	1312.87	1035.74	1375.38	1152.34	870.89	568.91	431.08	817.01	546.01	676.02
15623	54638.8	38144.8	24786.3	13487.7	8305.43	13421.1	11503.6	11077.4	9877.97	2633.11	3349.84	4764.96	2406.64	3086.42	4042.79	6176.29	4413.02	7650.36	7354.96	6503.09	7095.77	3277.3	2852.35	3616.37	5631.16	4543.84	1787.25	2497.35	2097.06	1464.58	1213.98	963.45	1197.51	1631.46	1809.09	959.75	924.68	1208.14	1151.16	833.07	644.99	557.48	1100.36	683.07	551.31	369.68	329.52	735.04	892.69
5469.87	17109.7	23452	17779.8	17418.8	16676.9	6207.2	7181.71	10738.5	6867.63	6597.98	7634.74	5845.12	5525.61	4131.73	6178.8	6046.85	4888.58	4337.39	1950.51	3741.71	6138.03	3261.02	4475.59	4192.58	5726.33	3804.66	2089.31	1604.13	2052.29	1973.22	1651.86	2600.41	3635.21	3155.24	1200.46	581.88	1447.28	1907.04	998.29	924.38	620.11	539.56	689.83	714.25	666.21	345.57	496.31	641.46	802.59
9266.22	16700.1	20823.2	18081.8	18899	9852.01	8773.64	13011.2	14338.2	11967.9	9794.86	6681.81	8705.15	10292.9	7541.61	10117.6	8342.06	5595.05	3168.54	3604.81	4030.91	3108.65	5622.11	5785.69	4120.63	1787.26	2316.26	4049.91	3492.61	1211.14	810.48	1346.09	1996.68	1545.55	951.75	292.71	603.18	1379.11	753.48	923.86	669.51	676.03	672.57	675.46	774.19	793.46	462.42	427.11	421.08	448.6
9848.53	18703.3	15532.6	16527.4	19196.8	8366.73	5312.91	7253.12	7400.46	10491	7547.73	2138.13	2004.54	2700.62	3780.15	4183.98	2955.76	5159.4	7583.04	3555.87	1872.88	1832.76	1364.5	2233.8	2068.02	3186.77	1432.37	1521.47	1869.77	1314.23	1379.79	1405.68	1369.66	828.49	1492.98	1109.67	410.59	893.2	445.75	631.41	872.74	419.4	714.02	659.75	356.18	366.94	417.07	238.72	333.11	385.08
25218.2	46205.4	34951.2	12519.9	8594.56	9894.7	8156.67	5415.82	4102.08	3177.81	1465.19	5631.86	4413.62	5380.68	9390.87	4877.26	3590.96	3341.02	3386.15	3656.74	3613.48	2631.43	3548.49	2787.57	3903.72	2993.35	2656.71	1538.1	4363.31	3283.15	1899.22	1578.85	1578.84	1531.76	1430.39	1036.21	768.14	537.9	440.49	541.24	607.73	810.2	1035.37	351.21	392.17	546.53	622.39	441.48	333.7	152.25
8636.65	23836.9	22782.8	8943.62	9080.77	7103.11	8268.64	7016.01	6923.07	5390.97	3618.25	3376.34	5265.23	4398.08	2875.83	3588.6	4141.85	4389.54	3498.17	2950.36	3607.56	2774.16	1227.91	3105.63	2479.29	2820.12	1966.98	1308.59	1514.07	1412.11	1550.58	1517.59	1633.34	1111.47	884.76	737.35	488.75	282.13	630.92	852.98	563.15	580.45	420.53	203.97	207.1	382.89	482.51	397.75	303.81	235.05
9117.39	19831	19148.2	19890.2	12565.1	8697.91	6360.61	5520.3	6713.37	5653.22	3541.6	4748.44	5616.69	3362.64	2143.52	3204.77	3905.46	3341	3925.27	2185.58	2773.68	1896.56	3162.45	4708.23	2850.23	1702.8	1557.91	2018.42	2616.93	1334.31	1317.65	1223.56	704.75	815.29	727.67	906.15	747.72	550.75	314.63	231.68	335.37	336.7	605.73	461.09	316.99	341.44	196.55	284.17	267.26	195.43
27627.9	31107.6	17413.7	10650.9	7238.18	5929.5	5505.36	3860.75	4646.54	4349.17	3915.55	6080.26	3686.76	2804.68	2998.94	1513.21	4074.28	3260.29	1549.85	2174.38	2170.79	2456.55	2586.93	1472.93	3179.64	2674.1	1725.38	1729.85	2357.63	1504.74	557.13	859.93	1192.09	1258.91	482.41	726.31	415.63	444.49	646.16	612.5	833.8	361.95	286.74	416.43	421.56	191.98	157.01	224.66	244.58	143.19
5897.12	14046.7	8790.27	10431	9014.83	8111.45	7715.35	7167.99	3983.52	5120.63	4849.08	4292.56	4547.65	3983.97	2826.9	4080.09	4890.73	3745.64	3684.74	2753.51	2603.49	1864.95	2050.62	2825.54	1588.37	1964.95	3031.48	2142.59	861.44	464.14	515.51	1078.31	1197.62	1480.98	1265	779.7	497.4	612.43	527.03	444.11	561.4	335.28	344.67	185.33	196.35	295.77	204.22	199.35	139.81	63.61
5110.77	9855.38	10133.7	5054.62	6955.85	8195.46	7730.94	6603.05	4187.31	4595.08	7196.15	3879.6	1852.27	2209.63	2209.73	1408.35	1868.99	2938.99	2192.22	2631.09	2023.57	2071.88	1412.13	2072.48	1996.45	1313.04	1243.27	1123.39	559.2	577.13	824.97	939.24	728.85	429.13	401.87	772.12	786.56	259.31	280.6	377.75	317.53	310.28	270.13	225.64	112.92	175.87	250.62	188.25	185.17	58.37
17046.8	40172.1	31520.9	16076.4	21580	9137.22	5045.71	6112.46	5534.92	4290.27	5934.16	3549.67	4289.15	4498.76	2462.82	3129.37	1990.38	2340.53	2490.78	2424.13	2844.31	2266.45	2516.73	2530.17	2040.25	2897.91	2544.54	1831.49	978.97	713.44	631.54	608.39	904.59	783.19	546.04	658.1	412.36	553.63	751.49	510.51	217.51	191.92	242.11	212.38	160.29	141.11	146.41	85.37	111.15	110.03
3265.71	8638.08	6772.61	6689.49	5700.13	4675.22	2808.74	838.1	2476.73	2738.26	2485.81	1835.19	3181.81	1428.48	677.38	1603.64	1106.24	1032.5	1016.67	1176.69	1567.22	1770.03	1984.54	1114.06	943.96	1134.08	974.62	744.34	1383.47	876.52	642.53	615.94	455.79	304.28	314.72	581.24	309.29	261.08	487.14	249.28	189.26	208.85	164.41	87.74	108.4	88.77	71.38	139.47	131.32	52.44
9501.86	19594.3	29743.4	30583.7	7940.28	8082.87	5105.43	3687.9	2856.42	2236.99	3438.11	5451.73	6445.41	3899.32	3292.85	5209.68	4784.76	3253.03	2125.02	1958.22	1971.42	2086.26	2849.5	2760.49	1458.99	1410.14	1023.27	1660.96	1194.72	1093.82	1546.95	1379.24	991.32	1183.55	838.44	520.79	241.76	437.14	502.97	328.22	342.54	361.41	279.02	194.66	111.05	85.47	113.15	73.65	47.81	44.99
6252.76	7435.32	5645.1	9942.27	4917.68	2291.38	2186.02	1713.02	2256.17	3488.87	4207.75	4518.3	1997.16	2061.87	2562.81	2770.85	2146.3	1624.42	2915.74	1823.4	1964.84	1423.15	960.98	1258.09	1132.09	1005.67	625.05	743.08	776.06	644.97	1070.69	1849.39	589.82	434.72	439.66	475.14	698.68	509.17	190.68	206.83	184.04	112.86	156.45	155.91	43.1	51.57	88.54	83.28	70.79	37.18
4476.91	2801.3	3901.23	2415.84	1716.97	1295.54	1926.57	1723.85	1228.55	1107.35	1635.12	2168.5	1270.1	1026.64	1155.82	1179.53	1337.7	949.02	559.18	536.83	1292.4	1401.06	1481.84	1407.29	1609.86	1310.54	726.16	797.19	950.92	580.35	456.89	555.1	783.83	251.62	320.77	303.14	233.6	272.38	260.28	142.62	61.9	112.01	159.46	97.52	90.74	74.61	114.16	66.84	67.42	39.76
6595.95	7721.81	6788.41	2862.63	2882.51	2571.72	1644.5	1581.03	2481.01	2578.98	1707.37	1988.25	1821.75	1213.93	1561.34	1114.18	840.28	1975.54	2928.95	2038.27	1529.69	527.44	1180.95	1331.9	1017.29	1013.09	993.69	422.45	285.69	262.34	464.45	400.07	527.44	282.06	325.59	367.19	254.04	142.83	168.99	201.07	108.81	145.4	112.21	112.8	40.51	54.49	80.73	43.5	38.38	49.21
9541.19	21799.9	13463.9	8598.72	6878.25	3983.94	4030.32	3821.1	3180.28	2772.16	3588.08	2010.77	2027.28	3454.32	2960.83	3750.69	4887.75	4421.17	3205.05	2151.77	2529.09	1339.49	924.81	703.47	828.04	658.47	526.2	822.77	912.61	701.04	839.38	861.4	887.67	1047.02	476.43	381.27	374.18	311.37	327.74	243.67	137.04	99.03	129.64	84.96	36.27	50.84	96.89	90.58	62.98	57.09
10753.8	17879.2	10958.7	10267.2	13211.2	6807.75	5944.09	5793.35	5296.24	1560.58	2514.98	2036.76	1531.3	1745.93	997.82	1732.19	1891.16	1678.28	1632.28	1475.1	1164.86	1460.63	1762.08	1335.57	1539.21	1530.48	1179.38	1146.71	1796.42	558.94	379.84	889.86	1269.84	952.52	784.71	357.55	515.07	442.55	224.35	268.05	211.98	193.03	200.68	215.09	115.49	76.75	138.94	122	48.23	43.4
3349.82	5283.88	3883.02	2636.25	1511.63	1966.85	1103.07	1107.74	966.35	1502.05	1534.08	1270.59	1208.2	1360.05	2167.58	1991.7	814.38	842.34	699.43	883.04	829.37	824.17	609.95	836.51	1295.22	1246.07	528.67	449.36	645.38	462.83	673.44	791.2	674.34	457.38	331.92	274.98	290.51	379.86	187.05	123.8	255.96	221.2	115.82	108.2	119.16	147.7	75.12	92.04	136.21	150.26
6711.04	10766.9	6966.45	3596.39	3452.57	1669.21	2528.3	2398.92	2699.29	1535.16	1493.69	2649.09	1990.14	1673.47	2209.66	900.38	1820.75	1578.05	1652.99	1133.06	1207.33	1701.5	1391.11	768.62	410.01	496.01	658.1	571.37	753.46	388.29	266.8	592.37	414.31	147.42	264.77	328.86	363.81	250.66	258.48	200.53	182.53	178.67	108.13	96.31	92.83	93.79	144.67	88.39	75.72	125.25
5120.21	14615.6	14862.9	6978.23	5061.99	2998.16	3186.02	2393.46	1136.97	2871.03	3230.66	1918.99	1479.33	1711.91	998.24	953.84	1448.3	826.13	2090.02	1301	1137.37	1237.39	1661.49	1501.11	683.48	844.72	1296.65	689.31	1150.36	706.15	491.34	752	927.59	486.66	170.05	208.54	322.88	340.33	335.34	251.42	262.54	136.23	225.22	268.63	145.55	67.11	98.09	107.79	129.9	109.83
2290.22	4914.87	7167.91	1880.98	2064.77	1656.02	1584.38	907.21	775.23	1101.9	715.53	702.36	1612.2	1366.27	877.51	1404.31	1062.62	1019.78	684.55	787.94	767.32	447.62	1039.93	1577.24	740.54	430.51	269.9	441.37	744.13	961.91	424.78	424.85	358.86	470.4	678.06	750.25	419.02	387.43	168.89	341.59	534.84	222.49	154.88	191.85	184.37	137.51	96.85	220.11	222.56	241.4
4206.01	5953.96	2209.28	1747.41	3020.69	2242.68	1910.97	1166	706.77	1529.03	1206.63	464.62	351.17	637.86	1442.57	1122.39	906.43	785.54	940.99	878.26	1037.23	917.31	766.75	623.5	536.62	307.75	530.51	640.84	632.94	547.02	390.92	259.11	132.74	251.98	258.55	395.61	307.62	228.83	149.46	127.12	135.01	131.05	202.83	239.15	239.44	256	173.92	145.04	74.36	38.76
9841.52	8743.7	8768.36	8000.27	4278.41	1870.8	1922.46	1888.79	1317.17	1422.19	365.81	1311.35	1785.95	1492.6	875.87	1126.14	990.62	843.74	605.94	606.68	879.53	1161.72	1375.17	1002.64	669.94	597.25	512.63	820.4	499.99	708.14	814.33	662.17	548.87	311.25	401.73	173.89	170.81	271.19	199.26	192.28	260.46	179.72	192.5	183.86	128.87	126.18	120.76	169.9	124.57	95.96
9597.95	8128.72	3219.12	2327.41	1488.49	1657.98	3783.79	2006.57	789.34	351.38	863.73	1591.44	1158.79	695.19	1088.23	861.11	868.79	1246.1	755.9	811.62	642.12	1382.24	851.29	995.17	826.51	524.75	267.28	266.34	339.99	315.16	391.62	519.14	750.51	393.36	163.94	250.42	225.42	265.87	420.19	299.17	204.91	266.47	147.48	248.56	325.54	190.84	111.46	74.17	111.18	222.15
5362.09	5002.83	5025.4	2662.9	922.12	994.89	742.23	684.74	730.22	608.44	353.56	602.36	342.04	1032.77	1071.3	391.78	606.83	393.9	324.26	513.42	318.33	218.39	116.39	453.16	610.98	689.96	603.62	686.29	431.75	401.46	518.29	382.64	238.9	179.6	147.8	147.07	243.1	269.11	163.26	373.2	199.64	295.16	283.95	177.87	253.19	338.96	321.56	243.55	211.38	165.29
6897.78	7161.76	2700.74	2326.87	2051.19	2329.03	1772.22	845.25	383.71	805.59	671.35	599.22	569.07	736.69	508.75	448.01	564.87	454.4	595.25	561.36	519.61	356.9	346.35	264.16	618.57	430.89	480.33	465.4	324.38	296.54	407.98	216.04	284.32	269.82	310.37	226.79	176.54	177.73	197.62	158.14	150.9	69.95	232.85	237.84	166.92	169.62	228.55	210.97	88.58	111.13
3463.44	2732.56	1339.17	1316.05	1844.67	1491.91	1548.88	1193.08	509.69	367.12	297.21	439.53	431.17	606.23	273.04	352.02	173.68	101.24	221.65	346.7	262.95	253.82	199.28	362.18	392.35	373.12	347.53	281.97	372.16	468.73	385.06	374.98	213.09	226.98	212.4	252.24	196.03	239.46	298.2	360.26	342.51	233.36	217.5	173.35	162.53	185.76	249.01	284.05	167.85	157.87
2265.18	2472.54	2887.62	2046.96	820.83	747.39	1570.34	1691.34	1107.86	228.42	638.26	1196.54	772.93	820.77	859.93	404.8	496.53	398.07	416.93	499.56	467.41	317.99	356.44	333.34	340.49	479.51	368.39	141.38	304.29	428.68	383.91	297.03	399.52	357.09	225.61	255.34	385.33	423.12	275.97	225.83	326.8	199.8	199.34	253.98	338.6	299.91	161.51	126.19	275.46	312.32
3546.15	776.83	781.9	396.96	161.48	303.95	389.69	396.6	405.38	253.06	467.23	513.55	343.57	291.09	341.44	344.23	260.49	239.05	181.53	213.46	199.41	257.28	242.18	309.23	227.04	345.97	139.76	131.32	211.92	110.65	207.07	359.31	266.94	274.03	272.56	149.53	163.31	265.96	350.8	434.59	437.9	502.51	429.1	329.54	274.35	210.15	224.65	275.95	196.48	301.43
1274.24	601.85	445.88	383.47	499.14	508.98	240.16	301.59	550.69	219.1	165.55	378.04	213.29	132.22	223.91	224.6	86.66	114.49	125.08	69.12	187.97	173.94	190.89	173.74	263	161.37	134.99	185.33	205.96	187.5	239.1	268.08	188.72	157.35	128.34	253.31	257.72	278.48	301.29	199.55	234.14	251.75	113.39	169.03	127.06	167.87	251.58	196.99	169.06	248.73
3928.8	2318.01	1422.65	906.71	451.05	253.4	316.63	282.31	328.72	311.82	384.5	321.46	452.26	470.6	167.37	91.86	94.66	96.88	253.54	211.74	163.73	232.94	224.41	166.65	118.49	212.2	346.13	360.05	253	259.49	236.92	270.69	207.98	199.19	387.82	339.04	372.92	378.36	581.12	671.92	495.03	439.64	317.91	202.73	201.26	231.13	174.33	181.19	144.45	234.2
1328.61	463.54	136.81	148.67	144.73	125.54	191.55	212.21	291.74	326.34	214.77	277.4	160.66	151.48	209.29	239.43	243.18	168.99	142.24	199.39	254.11	226.36	174.26	280.71	283.88	214.96	189.1	172.83	151.7	177	170.91	204.42	257.89	187.71	155.81	168.83	308.47	378.21	356.42	262.4	313.18	357.11	222.76	228.96	165.98	222.05	282.41	103.56	112.28	195.23
4218.84	1588.86	787.4	570.95	520.12	349.53	324.01	127.1	219.78	178.96	118.11	120	227.66	334.51	244.57	294.54	200.23	119.19	195.48	175.82	234.2	296.67	243.4	265.41	331.96	381.45	269.74	341.39	341.15	413.89	365.18	313.85	220.84	239.47	239.54	244.18	495.05	359.56	271.09	237.09	259.49	418.71	267.33	201.88	215.71	160.63	139.25	62.03	238.33	172.2
2611.3	1521.13	624.09	681.28	654.35	225.12	365.25	507.14	653.48	383.92	229.6	173.38	237.28	310.1	149.92	145.66	244.4	200.6	221.55	371.21	177.58	83.09	216.87	179.86	57.31	155.86	241.67	120.04	89.7	97.08	75.06	123.2	115.45	75.72	162.71	199.03	292.58	160.77	109.44	105.49	84.05	99.56	98.43	91.28	89.2	136.72	75.85	141.37	73.79	89.35
5628.75	4327.31	2601.59	2674.43	2681.91	1795.73	1505.14	961.2	624.82	553.23	332.09	512.68	260.41	276.52	197.31	111.09	286.06	356	194.52	60.91	157.91	170.82	145.25	117.03	149.05	86.03	123.1	184.98	110.53	90.02	128.07	94.28	115.82	49.46	38.14	95.91	65.78	47.75	42.7	32.85	79.04	61.26	62.71	39.48	58.74	64.28	76.78	89.84	54.1	67.85
3167.99	1918.59	1664.64	1036.5	867.33	496.05	473.33	765.94	417.6	670.88	457	234.2	170.37	242.97	232.36	166.29	184.32	100.48	80.72	84.13	78.73	109.3	85.65	72.03	127.34	141.42	115.63	70.1	71.08	50.79	57.06	72.74	35.09	46.36	45.79	48.91	33.82	52.2	30.8	29.5	38.16	48.54	45.74	68.29	70.99	43.8	37.57	27.26	32.99	24.77
2693.88	1471.48	1560.12	1006.94	1125.69	675.88	305.14	705.55	475.62	163.92	372.97	278.26	234.71	153.08	133.33	156.91	102.99	64.63	69.09	42.09	54.18	57.18	112.06	115.07	142.38	199.1	107.59	45.59	66.75	44.82	48.35	70.73	58.89	99.68	50.43	41.72	58.77	30.01	43.7	39.88	50.35	39.95	45.21	49.96	62.79	60.23	101.84	130.94	76.23	99.78
1685.4	1667.77	1285.03	728.61	657.01	603.31	216.06	392.12	413.21	313.27	190.6	210.7	197.52	212.22	179.34	145.99	103.32	98.59	84.39	53.48	44.92	41	76.46	136.24	99.07	42.86	46.57	65.39	80.83	65.98	59.84	40.42	23.67	41.54	58.02	51.59	33.99	44.8	64.22	72.65	42.46	57.87	72.12	41.59	41.65	39.88	42.73	74.64	44.01	46.01
3704.11	6699.91	8989.94	6233.34	2791.8	2843.16	1937.23	1326.01	1054.68	836.71	844.76	534.13	353.11	367.58	626.82	264.29	297.95	257.23	559.62	393.15	195.4	204.21	145.35	133.35	226.69	184.65	156.27	86.86	106.88	168.4	94	114.18	138.57	82.88	63.99	48.28	96.98	69.48	48.56	35.66	47.67	45.76	52.57	78.29	68.01	38.3	39.83	61.31	104.64	98.92
981.44	712.69	636.12	818.61	586.17	692.22	330.8	328.35	330.91	398.45	407.97	340.75	226.62	155.17	160.69	138.48	175.06	88.14	83.35	75.2	87.62	138.73	126.96	122.1	139.95	104.55	134.77	124.03	104.57	66.13	23.87	57.34	72.24	76.81	50.41	44.72	47.24	63.99	58.25	85.88	80.08	66.35	59.74	68.61	100.91	88.44	78.15	74.46	79.96	67.57
2885.8	3916.93	1934.15	1837.6	1173.17	1404.32	1130.15	662.27	460.76	380.93	583.38	417.4	477.06	338.78	275.06	278.97	291.96	195.51	160.94	153.93	111.11	123.1	176.3	209.96	184.67	196.71	133.21	46.95	92.61	85.56	119.1	78.32	58.08	77.9	62.55	54.97	72.13	69.22	130.33	111.37	83.81	48.24	73.02	59.07	59.96	77.96	28.96	60.76	95.47	67.24
3357.99	4644.25	2475.73	2407.25	870.18	871.41	1274.67	1233.88	725.51	418.08	711.83	522.81	403.48	226.48	288.55	204.84	223.05	215.29	248.86	290	191.8	124.22	175.92	148.43	157.82	177.02	117.67	210.62	300.97	206.28	356.81	351.17	379.08	285.21	219.86	202.36	218.32	266.5	152.54	141.98	86.15	214.34	224.23	202	155.72	100.64	159.36	135.81	166.26	91.38
1704.95	2314.81	1726.36	857.03	668.02	470.28	495.97	638.99	793.49	638.97	228.87	340.66	293.53	186.51	172.52	82.38	193.73	230.33	90.4	135.92	253.35	217.05	359.02	389.16	424.66	426.97	203.62	214.87	163.39	73.68	159.29	344.03	254.21	179	141.48	261.24	171.27	305.38	322.47	185.72	185.62	114.06	214.14	133.43	121.72	157.38	255.49	231.18	212.2	159.26
2465.97	2549.66	3546.72	2024.22	734.84	783.67	788.57	786.98	611.59	626.69	464.91	160.74	129.2	126.16	209.63	250.93	350.57	278.55	140.93	162.05	197.43	251.15	264.12	134.89	282.08	220.81	259.05	159.98	142.38	202.63	336.89	353.58	303.51	345.57	219.87	247.76	335.05	439.09	389.81	367.33	295.5	181.84	198.22	136.37	192.5	309.22	304.17	252.75	242.54	270.49
5083.47	3239.72	1158.74	1119.12	1134.02	1003.43	1272.77	725.98	528.79	1010.49	647.34	377.3	342	570.74	603.38	361.73	147.13	177.64	173.43	92.06	168.94	267.22	407.38	154.12	305.39	285.01	287.33	277.26	342.89	263	174.71	341.85	260.71	311.28	404.14	345.67	500.45	253.25	125.35	132.85	269.23	375.83	352.27	303.38	135.76	431.41	371.21	139.08	166.26	152.88
2726.6	3276.66	3967.69	4827.27	2733.03	1596.09	1144.6	1018.18	1440.24	1600.24	1553.88	670.21	414.02	1138.54	990.66	507.61	463.01	290.2	323.62	373.03	241.33	323.32	323.04	277.05	156.07	276.27	343.79	374.34	181.08	256.29	270.53	316.55	540.41	859.9	546.15	404.11	351.88	254.84	285.22	318.35	320.03	320.61	221.82	220.02	426.75	516.65	466.93	435.45	336.18	377.92
3866.66	4111.99	1939.49	1023.37	2366.73	1513.6	840.19	555.82	345.31	883.03	935.68	450.49	803.72	744.72	652.16	593.95	517.25	295.58	471.3	770.37	480.67	230.7	408.06	466.53	465.33	491.14	330.58	456.88	292.3	360.42	411.4	283.27	332.36	326.45	414.78	359.03	302.61	248.48	300.67	392.69	552.09	298.41	396.14	545.05	391.66	238.2	257.56	450.28	409.14	229.66
3488.48	5565.7	3652.34	1944.94	2319.61	1885.4	1636.78	1582.28	1235.22	682.22	809.76	970.92	695.85	1090.72	560.39	556.62	481.8	607.64	696.35	623.28	448.05	690.24	639.29	353.89	452.78	576.8	708.97	599.83	544.07	289.61	673.92	717.78	487.32	390.19	463.21	667.59	649.69	672.27	494.51	415.9	394.66	271.56	110.75	204.21	362.4	304.4	292.55	458.82	736.95	575.27
8749.35	10889.3	6962.94	6159.32	3228.28	3454.04	4195.81	1920.11	729.71	1210.73	654.73	965.36	947.37	1502.46	1229.79	918.85	459.25	276.09	515.44	672.11	515.06	579.97	745.12	660.21	412.55	625.42	468.28	435.7	629.9	530.57	652.58	562.18	592.55	644.75	456.49	426.69	567.07	681.69	374.82	349.35	728.73	660.98	273.78	659.68	545.54	287.32	212.74	316.39	253.56	386.17
3437.94	4553.54	4340.16	2711.61	3266.95	1258.62	2078.47	1616.63	613.99	1413.22	1755.95	1173.78	1049.39	960.52	1204.69	1454.78	1105.81	782.56	627.07	711.22	373.96	457.72	701.25	533.76	527.24	631.73	379.01	379.87	798.07	646.56	492.33	378.54	380.4	603.95	1004.21	722.81	497.74	483.09	601.48	947.62	843.84	706.8	704.15	794.71	439.57	453.12	877.8	740.33	814.82	641.18
8155.16	16434	9080.84	6839.3	2853.09	3153.68	7544.83	6348.5	2667.22	3008.71	2543.03	2153.19	3057.72	3554.57	3224.21	2167.89	1302.32	1598.47	981.24	1346.71	1446.77	971.32	1088.79	1106.54	969.33	1185.97	1281.85	1299.93	1628.98	1149.74	1431.09	1358.53	1638.78	1926.25	1086.15	1057.53	1378.22	1009.44	934.26	925.29	1241.65	1556.64	867.51	587.73	743.09	624.72	377.63	540.07	404.06	839.66
2258.06	6483.4	5502.56	3629.8	2789.52	4162.54	5689.7	3551.11	1752.78	1889.16	2101	1042.84	1643.9	1044.16	817.67	938.76	798.83	1360.39	1397.97	1153.68	937.14	1468.96	842.2	535.22	449.06	462.26	1083.07	1204.41	785.32	1045.47	795.21	607.58	650.55	941.87	1532.84	1472.84	990	988.66	912.12	808.15	627.33	854.97	664.69	684.19	756.92	1184.69	1418.23	922.57	1126.61	755.66
1717.74	8564.3	5991.6	2599.27	1351.14	1254.7	2732.8	3317.92	1167.85	1406.49	1194.11	1175.44	1631.77	2128.08	1293.08	1435.4	1344.37	2052.02	914.82	627.96	1009.88	651.04	1060.21	1522.2	1118.52	883.24	933.13	609.27	691.33	865.83	774.99	2032.3	1224.36	1352.86	485.74	636.23	1629.91	1379.79	979.3	822.69	582.26	1048.2	1321.47	871.76	1029.91	1272.4	1001.75	1118.46	1714.07	1319.6
7407.42	7533.14	9546.56	6488.26	3774.56	3070.3	2768.78	1590.35	2587.82	2203.3	2199.37	1513.14	2008.38	2501.41	1651.25	1931.85	4325.64	2028.51	1256.69	1305.12	1245.61	726.31	955.47	2101.46	3076.66	3016.3	1482.46	2400.6	2986.34	2615.14	2004.53	1037.54	501.89	1037.8	1133.43	1495.92	1178.65	1022.98	833.45	1730.43	1922.29	1062.19	1180.69	915.29	971.11	1399.05	1359.04	848.16	952.63	784.81
5550.08	14581.8	9461.19	11785.3	8272.96	4992.24	4291.14	3352.68	4772.23	1914.7	1348.83	2521.01	2534.52	2197.05	1568.81	1010.8	1391.29	1201.73	1059.06	2308.42	2033.58	1999.98	1604.37	1919.16	1447.74	1119.55	1265.32	1064.62	746.38	1103.58	2360.03	2692.95	1434.96	1559.64	1629.1	926.26	1352.01	1459.8	850.82	751.61	1380.49	659.12	625.72	995.29	763.38	1594.69	1711.49	853.02	755.53	570.09
5274.48	9507.16	5220.99	5196.85	5244.67	3094.94	1842.06	2220.83	2554.61	2456.18	1352.28	1013.34	2052.91	1787.47	1200.85	809.36	1789.68	1340.05	1560.95	1358.84	950.6	648.49	1285.34	868.59	1726.3	1760.99	1778.12	1909.94	1773.47	1158.24	738.97	1145.56	745.04	1260.22	795.21	1030.7	1141.46	1321.53	1772.31	1038.69	1217.99	1353.34	1118.27	1426.72	1171.37	931.95	1128.48	551.45	691.84	482.17
2786	3895.48	6521.21	5012.69	3834.44	2451.82	4017.26	3982.63	2656.36	1529.88	1794.22	3986.05	4177.04	1694.45	1495.18	2740.25	2012.67	1932.19	2915.33	2931.74	1542.52	2023.32	2464.59	2295.61	1378.82	962.37	1587.02	1329.9	1625.48	1530.03	1723.75	1707.97	1693.7	1506.51	1292.11	1526	1273.49	1190.45	1290.96	747.25	1621.29	1330.71	1149.2	1817.69	1726.01	1341.65	523.03	954.46	1485.41	1284.55
4829.34	8126.69	9279.63	5122.12	4580.1	4149.52	4752.73	7196.94	4239.48	2730.36	897.81	1757.33	2689.77	2505.39	1628.5	2045.87	1699.14	2621.08	2419.32	2164.2	3150.9	2012.31	1719.34	868.01	1762.52	1553.77	1287.82	1764.63	2754.49	2831.38	1708.95	2322.48	2290.51	761.89	1889.83	2325.47	2506.48	3296.18	1989.69	1295.2	1634.55	1928.73	1377.12	2334.89	1484.65	1090.07	1248.78	1109.38	1292.77	1160.42
9236.18	12422.9	6153.26	5877.96	5707.55	5369.7	1680.06	2658.2	2376.97	2514.61	3824.55	3706.76	6026.24	2713.98	1701.5	1783.64	1282.38	970.96	1456.39	2269.65	1630.78	1059.68	1073.98	954.54	2461.07	1832.28	1498.76	989.45	1789.02	1668.35	1305.44	1897.5	1974.95	1572.86	1505.86	2242.6	1803.27	1372.62	1276.27	997.43	1458.05	1414.98	1719.66	2036.42	1633.8	970.21	583.22	984.69	1181.02	874.92
11322.4	12218.8	17256.8	10140.2	11325	6202.41	5396.83	4737.02	2986.2	5524.07	3445.25	3252.93	2373.86	2204.97	2905.94	1906.53	3466.52	1825.85	1869.75	2463.89	1538.92	1156.77	2163.58	2385.04	1605.45	1053.57	970.14	1010.43	1536.5	2133.84	1578.68	1592.7	816.44	935.08	1701.78	1651.39	1082.71	1549.66	1838.04	1349.44	1273.05	1972.91	1727.3	1335.69	1806.45	2207.04	1390.8	1377.88	1363.69	1112.5
4344.18	1885.64	3360.68	4320.1	2582.58	2361.06	3764.78	2164.68	1655.81	2593.64	1215.43	1154.97	1069.28	1386.74	2073.96	634.82	950.82	2008.83	1872.8	727.98	660.36	2530.41	1648.62	1112.2	2122.36	3559.91	2109.46	1352.99	2560.11	2581.39	1016.18	1861.27	2004.68	2134.35	1946.89	3140.28	1377.43	1293.54	1839.19	1798.76	2088.26	1387.35	1174.08	915.38	519.66	779.71	1012.09	885.09	1191.78	1591.31
3889.9	5716.44	5041.23	1935.78	1327.77	1918.47	1426.66	2388.33	2297.36	1641.82	987.31	1270.76	1906.95	1096.93	1204.04	1469.35	1508.9	1913.68	1191.22	1116.65	1401.25	962.07	1024.91	1627.29	1480.42	1482.38	1606.97	1350.33	951.31	1640.17	1860.07	1091.29	1479.46	883.07	628.37	1705.89	1943.83	1235.6	1261.42	1237.94	886.08	1272.97	1322.83	1369.93	1524.54	1845.94	1458.64	1174.65	1089.17	815.17
5165.04	4456.31	5475.98	6513.88	2637.68	2251.86	2356.3	1652.73	2637.57	1490.61	2005.56	1596.27	1766.99	1856.52	817.89	2503.41	4058.91	3036.64	1712.28	2314.05	2236.15	1571.82	1271.88	3042.2	2247.77	1516.27	1715.07	2111.07	2783.38	2930.96	1683.32	2098.7	2371.72	1183.92	1722.92	1538.31	1107.88	1096.23	1068.28	957.65	1028.35	1250.25	1812.05	1212.63	2288.62	1266.74	910.53	934.67	926.35	1803.92
4711.5	21650.5	21668.6	14639.1	9536.68	4149.41	5123.45	5493.71	3636.7	4194.99	4459.08	5310.86	4450.74	2253.35	1349.85	1500.06	2047.95	2845.76	3362.6	3982.44	2558.41	2115.7	2945.95	1728.64	1367.7	2013.61	2237.36	3983.94	3347.85	2704.64	1276.06	3332.65	3176.63	1294.04	988.49	1119.07	642.19	1812	1430.78	1064.65	1055.95	2451.69	1678.66	803.95	877.68	837.7	806.33	1234.03	1330.35	1517.22
2382.28	12075.6	12167.4	8544.07	4021.31	3794.35	3712.65	2874.99	2636.74	3773.09	4199.58	3432.1	2803.02	3862.84	2296.99	1734.44	1879.57	2717.78	2246.45	2143.11	2351.05	3420.33	3923.7	1474.62	1635.29	1921.82	2794.69	1981.02	1103.22	923.56	1327.17	2729.95	3175.06	1622.48	1773.99	1796.95	1531.55	2455.83	1306.28	1572.59	1227.39	1960.62	1066.27	1180.72	996.27	1092.05	1616.88	1199.39	1644.25	2689.96
7419.2	6737.03	5912.07	5257.83	2517.69	5185.68	5531.24	2241.49	1130.79	1364.9	1678.47	1404.48	2010.57	655.64	1685.07	1725.65	1719.47	833.88	1597.43	1985.19	839.27	832.43	1054.08	1776.23	1236.27	771.67	1469.48	1399.72	1201.59	1051.7	2445.74	2691.06	1108.55	1040.59	1461.41	1611.49	1878.62	2002.56	2074.08	2058.51	1324.55	1358.65	1777.03	948.3	1079.21	639.85	815.07	1330.97	1382.28	515.33
9753.46	11463.9	6174.6	5134.53	4705.61	3597.44	2287.7	1731.06	1246.21	1945.16	1235	1278.91	2028.83	2005.12	1268.24	1512.14	1515.81	1885.85	1302.58	888.01	1631.98	1735.62	901.04	1034.27	2022.46	1841.68	1146.63	1217.89	1594.13	1598.32	1546.21	676.64	1426.67	580.23	1621.05	1539.47	1514.78	2364.15	3110.65	1627.14	1347.3	1864.05	880.45	1759.34	1632.65	1055.46	1164.44	832.09	809.44	1092.71
6548.34	7935.34	9415.55	9877.34	3452.23	3322.92	3130.74	2639.07	3294.69	2119.69	4441.55	4232.03	3736.09	3626.53	2182.41	2063.09	1137.84	1128.43	1748.92	2395.12	695.81	1961.27	1432.11	1242.94	1819.34	1349.56	1224.48	2464.66	1849.66	1134.72	678.87	435.82	1456.33	1606.45	1278.43	1653.66	780.99	793.24	2105.93	2384.76	2575.65	1807.79	977.72	1065.83	1259.55	1679.09	1799.48	1767	1060.21	1317.39
4304.74	10745.5	17137.1	10190.2	5377.6	2892.95	3122.11	3982.61	3319.52	4298.8	4100.68	3467.82	3438.93	4176.56	3491.02	3651.85	4927.78	2775.24	1794.27	2440.74	3271.06	1836.77	2670.75	2856.92	3779.06	3274.56	1032.22	2043.27	2573.74	1731.27	1011.17	2045.58	1629.04	2087.24	1469.41	1204.52	957.42	1521.55	1842.37	1677.55	2951.46	2851.36	1287.25	1471.67	1387.34	1231.36	877.53	716.6	728.09	687.87
9629.93	13140.5	3936.41	7399.9	3717.95	3086.08	1878.01	1720.14	1718.07	2064.17	3147.5	4100.74	2235.87	2800.78	2482.86	1132.4	1503.03	2195.28	2040.89	1728.93	1496.45	2692.53	1945.98	1461.98	1650.75	1871.59	925.37	1820.89	1453.41	2435.93	1996.01	1636.54	2646.66	1607.32	1130.69	1628.35	2659.02	1886.59	1935.57	2043.63	2695.35	1994.46	655.98	1029.99	854.81	1749.53	1785.69	852.24	751.26	1120.18
4814.33	6684.03	4252.48	4429.48	3453.81	2757.58	2053.69	1541.94	1949.29	2001.17	712.06	891.48	2020.25	2650.15	1137.77	1597.43	1856.38	1847.65	2228.18	1854.54	1369.02	1565.42	1348.74	1428.05	1881.74	1525.56	910.85	1510.85	952.33	1784.94	756.28	1224.08	994	1148.65	1001.53	1993.97	1408.02	1342.54	1093.46	1265.19	2275.82	2267.03	1194.39	647.32	773.59	920.39	877.6	1187.41	1159.12	1024.3
2290.06	6975.2	4974.54	3704.85	2483.48	1170.88	2179.08	2289.33	1163.61	1252.38	1802.62	1946.54	1318	2259.9	1124.53	1633.23	2245.99	1525.99	3074.66	2865.49	2674.73	2236.89	1671.9	2371.41	1736.61	1865.72	2356.17	1568.49	1307.68	1159.24	1329.21	1349.9	1878.3	1829.15	1943.83	2415.32	1639.58	1758.55	2732.09	2064.05	2011.78	1838.28	2154.12	1340.67	806.58	1048.94	782.47	1490.76	1359.47	1068.6
6014.5	7693.64	3505.38	2541.32	1753.87	1791.31	2107.5	1538.61	1691.61	1465.17	1661.37	1229.99	2233.53	2171.23	2265.26	2543.82	2013.91	2118.47	2106.94	1889.94	793.23	623.56	1091.16	1100.93	515.11	2203.22	2422.7	1579.51	1007.22	1124.15	1674.1	1790.91	1285.8	1531.19	1170.02	1143.72	2496.22	2777.26	1173.62	802.89	2009.53	1382.07	1023.23	1306.02	1332.34	1383.36	1069.46	1173.61	1846.92	1130.79
6427.8	6953.08	4574.35	4048.18	3103.19	3092.76	2383.59	4015.63	2920.76	2372.07	2344.91	1418.31	1232.13	1522.5	1914.39	1599.4	1448.92	1178.38	1655.29	757.56	2320.07	1306.44	1697.52	1660.09	1691.89	2190.39	1397.39	1202.23	1588.66	2443.73	2631.62	2221.18	1204.33	1320.09	1396.82	1372.35	955.26	2395.32	2063.87	1469.91	1573.92	806.91	866.59	1468.06	696.02	734.17	1144.81	1280.86	1142.78	659.22
3311.38	5807.75	4863.45	3474.33	3203.47	1931.35	3045	1790.18	1914.48	1778.13	1383.98	889.48	1131.54	917.18	1409.83	1330.94	666.19	769.88	861.08	977.89	1038	862.06	897.85	1075.72	858.47	618.53	614.32	791.7	1366.51	1859.71	1495.14	1066.01	841.91	1348.83	1199.16	1397.55	1067.32	1521.01	1413.28	1771.21	1220.52	1452.49	2214.54	2108.32	1610.97	1030.88	1496.07	1159.65	603.76	990.56
1784.56	3678.5	7473.93	3883.27	4560.1	3326.03	3180.18	2359.96	1224.83	1113.48	1567.77	1759.66	2054.78	838.5	933.09	1327.78	1575.69	1313.72	909.77	1015.73	1843.62	2018.86	1384.31	1219.92	1178.25	1682.93	1238.05	1788.91	2267.51	1766.51	1478.23	2055.23	1658.37	2222.62	1966.03	1663.95	797.19	1161.86	994.41	1488.55	1338.66	1612.33	1278.31	925.85	908.8	1127.46	1382.68	1396.66	1457.48	861.27
7713.77	4265.49	3059.92	4708.77	3003.28	1889.13	2074.18	3075.55	2891.53	2729.59	1599.36	1179.95	1428.99	1579.65	899.04	1301.32	1598.46	1489.11	1722.88	1301.52	1913.37	1670	1303.25	1130.22	774.82	1344.67	1471.96	1217.94	1451.33	2222.31	2582.83	1993.65	2695.05	2424.52	2295.94	2331.49	1660.38	1223.73	1143.9	1582.72	1283.5	777.1	1033.93	1047.43	971.83	1379.78	1457.08	779.45	910.9	972.33
7477.46	4985.91	2325.97	2907.44	2545.45	4722.73	2974.86	1689.62	2204.52	1490.39	1129.11	1247.23	1407.56	812.2	1260.87	731.6	1001.99	1350.57	1246.56	916.4	904.59	1023.06	1070.71	1265.47	829.91	1057.7	962.8	1170.42	2263.07	1090.84	2097.15	1415.99	924.33	1523.97	1791.03	1097.17	1228.77	1274.96	1234.58	1344.51	1075.93	1479.07	813.5	611.53	589.6	1745.43	1800.47	1267.12	1253.71	883.16
3447.64	1921.8	908.32	738.83	546.1	544.14	694.26	439.56	296.46	437.72	416.83	586.77	698.43	1086.76	806.54	255.34	503.31	929.84	984.57	1301.59	1333.08	992.98	866.14	1067.3	829.21	449.71	623.45	798.35	1257.53	1150.93	654.68	1239.54	806.26	863.39	703.41	491.81	801.19	1116.4	866.01	712.42	969.56	527.34	516.06	967.81	884.56	866.88	949.08	844.86	820.14	980.15
1702.05	1415.14	1507.8	1548.6	893.3	458.43	680.28	631.41	532.95	444.75	430.35	335.48	676.52	1013.23	498.26	644.05	677.09	716.88	427.38	573.28	542.2	855.82	691.69	1024.57	1139.19	964.57	596.33	850.77	972.85	651.13	801.44	1097.73	747.3	609.1	747.11	815.9	810.33	374.23	855.23	1262.97	765.74	466.23	898.03	1470	1380.48	441.57	486.42	545.33	651.76	647.78
4676.23	2194.22	973.02	623.79	833.76	627.96	327.54	478.45	601.41	464.31	204.34	399.29	303.33	231.48	271.49	558.96	794.49	737.44	779.49	836.87	407.61	458.97	616.7	670.25	653.53	699.89	865.52	768.57	1274.49	900.52	818.64	756.52	878.95	438.61	592.07	977.11	810.82	710.2	553.08	260.59	804.58	1360.95	1396.67	542.54	313.51	220.05	691.08	458.07	854.64	282.57
4633.61	3683.53	948.73	1140.57	737.27	358.28	588.7	570.85	833.89	469.68	641.76	831.38	553.56	751.51	501.75	431.99	356.87	473.5	427.27	497.09	633.92	636.79	384.61	428.31	500.12	737.98	1031.34	716.35	776.79	409.98	625.7	782.96	741.79	1272.3	861.99	656.42	742.02	581.26	976.81	824.8	660.83	541.97	721.23	780.54	599.53	276.45	497.9	1025.08	912.26	775.7
2835.85	882.08	193.95	139.25	241.01	216.13	290.75	362.82	211.94	171.21	157.82	202.53	198.11	138.33	318.58	239.3	235.62	358.79	161.45	193.9	349.94	538.26	900.01	1252.47	844.55	521.61	381.06	691.75	806.5	463.88	387.84	344.73	573.16	1257.21	977.59	907.91	890.67	441.9	446.83	524.62	1070.12	639.93	501.58	573.91	432.63	445.39	504.02	619.82	648.09	372.68
5332.13	2279.63	778.76	599.6	479.51	267.58	282.82	777.94	878.5	318.68	336.62	320.14	140.47	205.78	187.02	221.55	345.43	397.96	406.33	486.08	492.82	531.87	586.21	426.31	797.13	987.22	675.7	468.66	796.87	572.54	605.33	394.86	583.62	757.71	1217.81	849.05	660.14	534.41	693.24	833.76	486.52	463.58	892.89	1014.02	845.06	828.2	676.84	608.37	549.95	427.91
3831.24	1201.19	751.47	482.24	271.07	315.4	401.3	642.26	453.27	347.14	211.95	90.57	153.77	262.86	211.34	264.2	293.99	195.31	145.44	182.46	291.61	193.39	453.59	518.45	274.77	208.39	348.99	377.13	279.83	329.13	426.77	353.16	305.34	294.48	266.11	328.49	360.8	474.95	730.15	684.52	384.19	392.59	328.15	333.47	332.52	392.63	334.76	445.58	515.22	317.09
1914.2	635.44	158.69	297.73	324.75	296.9	568.11	611.41	345.52	311.23	170.11	248.9	287.87	282.12	375.53	279.29	370.68	274.36	225.93	273.01	322.44	501.78	360.59	372.59	367.19	484.03	386.08	445.76	567.08	504.04	517.98	756.52	1016.07	543.17	449.92	332.03	710.73	698.65	661.25	643.36	474.38	429.47	535.66	373.25	419.8	528.52	240.04	270.04	370.78	265.38
2300.72	1299.36	879.68	750.94	553.93	139.62	293.01	399.45	290.74	481.72	334.04	368.23	332.59	285.77	670.97	363.05	441.52	573.33	598.38	248.22	169.08	313.67	560.8	501.46	216.83	216.31	594.2	401.31	394.27	537.26	385.68	466.16	548.36	306.89	394.62	323.28	477.58	843.11	704.53	930.04	680.33	397.27	517.28	339.27	470.47	492.82	302.51	200.77	453.17	406.1
3395.28	1100.48	1145.89	1888.72	1226.8	974.72	1220.78	762.42	493.05	748.96	1194.93	424.6	540.77	380.48	245.15	296.03	420.1	384.91	324.67	305.49	530.81	376.63	435.88	472.68	283	527.64	615.24	598.97	487.8	333.42	219.34	541.47	665.14	808.91	644.75	558.04	680.04	363.67	278.83	284.42	227.48	398.23	359.9	395.23	354.99	314.07	414.64	197.04	149.91	223.92
2823.06	1214.99	459.84	605.66	532.72	761.47	532.7	547.42	503.69	332.57	663.83	600.69	317.68	378.73	525.98	750.99	194.48	291.07	380.21	364.84	338.36	366.82	463.87	603.67	661.94	399.16	656.48	386.3	358.21	259.04	118.84	344.82	561.97	282.7	440.13	823.9	399.46	486.85	269.26	397.29	764.58	743.35	584.67	565.8	461.13	419.97	432.63	359.32	197.55	178.75
3050.41	2068.83	1682.24	596.58	841.48	419.38	572.38	675.48	637.58	831.24	601.72	750.56	1021.43	484.39	662.68	514.52	809.62	288.59	164.6	410.58	431.16	446.95	211.53	317.97	313.8	173.01	289.19	453.43	318.43	331.55	232.36	397.07	509.97	220.27	146.16	216.79	350.06	336.05	459.09	308.66	230.04	204.64	143.02	215.37	261.33	166.48	167.51	118.32	168.58	231.91
2475.61	2538.95	866.17	919.14	959.1	798.14	665.52	349.05	363.21	146.76	443.98	512.26	296.99	287.95	219.08	431.61	596.95	532.6	361.7	223.87	241.39	402.43	393.8	452.53	723.8	400.22	207.21	149.5	291.42	501.56	351.72	405.86	237.81	214.7	397.39	252.62	160.43	253.12	281.18	519.06	398.11	377.53	513.04	425.09	300.74	201.89	449.01	359.78	193.84	196.12
3686.71	5045.56	5313.55	2752.39	2088.98	3458.92	1817.8	2913.82	2227.26	1003.55	918.65	919.66	852.38	827.11	1203.94	1320.28	556.11	989.67	707.45	627.51	379.78	688.18	936.35	467.41	479.29	805.29	1163.75	1140.48	900.66	513.14	375.39	448.9	338.95	415.75	216.64	157.44	363.85	362.2	119.68	244.63	426.82	410.72	361.62	258.13	235.58	239.07	240.07	209.23	198.64	206
9695.04	6363.54	3392.41	1372.01	1835.39	1595.05	1476.47	1353.7	1057.06	777.04	657.5	1214.87	1226.28	880.42	717.02	832.61	330.85	715.81	1022.31	1259.64	998.99	930.05	588.49	288.4	715.3	1015.76	704.08	265.68	344.4	711.41	636.73	622.03	623.58	830.25	523.45	329.74	209.49	347.04	351.54	349.65	294.61	178.63	254.1	128.72	178.63	176.37	233.36	214.36	86.98	69.46
3680.43	3666.02	2525.13	1603.73	2063.16	1186.29	1212.74	1131.23	1157.79	1399.76	1107.92	534.37	891.98	1623.96	1128.16	602.85	392.02	411.03	791.5	632.11	477.32	525.8	410.1	512.82	716.06	368.92	226.1	481.83	530.14	451.5	611.56	679.31	509.96	343.66	280.05	361.1	723.1	455.87	457.98	389.45	331.4	269.7	190.73	237.05	135.62	152.07	117.35	180.69	205.33	219.57
6413.65	21451.1	19238.6	15502.2	12937.9	9417.56	7716.25	7431.33	5323.95	5721.06	2486.2	3832.31	3692.58	2683.75	2192.34	2944.76	4116.84	1597.26	2159.12	2551.06	1363.14	1664.01	2073.89	1756.63	806.09	1036.25	465.54	1972.4	2288.49	486.83	1843.49	1468.7	1710.71	622.9	837.79	797.38	549.07	270.07	617.59	1146.77	640.71	444.27	397.23	314.32	218.83	262.96	362.37	227.52	383.18	335
11248.1	12333.8	12249.2	8424.55	4499.26	3475.49	4443.24	3664.66	2723.52	1814.4	2091.47	2247.71	2239.09	1269.61	1469.59	2300.29	1529.37	1182.57	1174.4	1589.93	1021.3	1716.03	1042.72	1092.88	2317.05	1743.67	674	795.56	1239.33	818.13	916.03	1065.12	428.32	205.95	521.76	304.45	367.82	584.13	838.59	491.49	551.33	351.17	316.92	378.54	304.22	320.14	344.96	182.67	178.23	206.92
6847.51	10012.6	4531.1	4620.46	8650.27	4603.71	2400.04	2192.7	3045.4	2363.48	1791.61	1940.08	1793.29	2217.27	1789.02	1223.43	989.87	624.6	810.8	940.93	868.86	1209.17	958.23	1254.74	862.49	824.76	424.81	876.6	560.33	1074.01	1273.17	953.54	781.32	759.89	519.08	648.54	564.31	438.98	628.65	351.63	368.55	256.33	264.8	263.76	359.03	141.49	211.43	194.93	212.44	106.13
4111.4	9605.52	5683.29	8965.82	8764.26	3313.85	4926.54	3331.22	2803.45	2920.39	2350.17	2810.48	2338.37	3990.71	3284.87	2193.08	1541.75	3769.62	4075.98	1651.5	1708.06	1959.73	1531.36	1548.22	1689.56	945.62	1213.95	1443.46	1273.6	1521.5	1037.05	462.48	694.09	767.5	344.18	727.43	791.57	506.45	202.36	495.24	722.49	728.37	313.04	213.11	262.81	264.67	174.55	221.13	205.41	166.38
9323.84	21530.5	12668.8	11873.1	13851.4	10358.2	8260.85	6560.95	10221.8	6402.73	2587.85	3374.12	3370.69	3446.02	2656.64	3156.37	2879.15	3016.3	1534.49	2858.02	3695.23	3014.01	2578.95	1821.8	1701.77	1872.9	2970.96	2682.16	1782.04	1152.61	800.32	1216.89	1020.58	635.32	642.14	1203.06	812.45	847.86	1159.82	811.16	873.38	639.66	687.92	395.35	353.04	430.34	304.26	189.68	212.17	256.27
23000.2	40638.2	19391.5	25822.9	11919.8	6877.66	5602.54	6248.61	8654.45	8322.17	7376.47	7903.19	9054.17	7199.35	6117.06	5718.76	6009.19	4555.68	3274.11	2878.1	2246.39	2210.74	2921.91	2029.65	2029.74	2531.88	2476.82	1627.27	1591.61	1297.77	1466.56	1670.1	926.68	1189.62	1367.58	1135	1198.88	1104.65	777.64	846.22	1435.05	1266.26	684.01	436.36	333.2	518.94	617.5	363.25	428.71	431.36
1771.89	9436.01	6323.31	5066.3	5894.16	6005.41	4029.22	3351.7	4221.86	6340.43	6328.11	4909.28	3774.32	2337.45	3960	4515.41	3306.82	3041.37	2487.9	2266.67	1542.48	965.28	1100.98	2400.98	2085.1	1285.97	1649.17	1612.86	1135	1034.9	850.41	1101.07	1670.91	1349.49	1147.79	1450.21	770.29	487.19	497.32	555.64	1036.5	1036.49	845.9	457.59	346.77	395.27	307.08	551.09	435.55	324.18
4166.91	19605.1	20685.6	10640.9	10524.7	7540.17	3979.22	4306.38	3769.28	4603.91	6086.44	8439.7	4547.99	3042.3	3320.35	4313.09	4991.08	3231.55	2288.74	1836.06	900.29	1668.92	3479.15	4306.88	2907.18	685.33	1492.5	2107.58	2476.99	1683.27	2140.06	2306.86	1208.85	1126.52	1286.75	1087.94	1449.47	1020.91	682.42	565.15	679.29	438.53	475.61	664.76	346.79	382.82	241.29	422.45	464.02	383.48
6131.46	22863.5	18205.2	14051.4	10881.5	4908.61	2850.76	5604.42	6207.92	3647.21	3773.34	3139.09	3766.87	3823.3	3294.67	2481.82	2249.59	1870.72	1360.85	2204.83	1692.66	2020.53	2554.7	1996.81	1695.45	3006.03	2094.17	1897.11	1816.33	1806.45	1603.51	1476.34	916.57	683.03	726.77	1157.5	827.35	842.41	998.97	569.99	817.95	712.42	397.29	395.17	937.83	317.37	510.17	556.64	593.75	383.13
8611.23	45488.5	25511	11703.6	22304.8	9809.83	11384.4	7757.62	4408.23	7179.81	5898.71	4834.2	5888.58	8312.03	7314.3	6184.32	3625.06	2471.39	3288.4	3647.53	2843.24	2256.4	4704.81	1635.81	1792.56	3344.35	1769.28	719.97	2168.89	2641.98	2280.68	1323.6	1485.05	1345.65	1875.05	2107.55	1664.86	1434.82	1252.9	1046.77	499.72	772.27	478.09	756.09	547.54	460.16	567.8	1046.85	950.1	918.3
6574.85	23219.8	30877.1	27367.1	15602.6	7142.64	7008.54	8874.43	7669.23	10577.8	5104.19	3410.73	3749.78	3480.08	4600.92	4092.61	1681.11	2272.62	2262.55	2976.14	2241.19	1846.69	2796.25	2032.82	1999.27	2981.59	1963.87	2371.04	2614.57	2935.21	2407.34	1593.47	1269.83	1388.47	727.54	757.43	662.47	1399.01	1715.23	1569.88	889.15	1068.65	586.61	1109.21	725.69	721.66	436.29	664.94	665.88	879.89
16892.8	36408.5	30265	18390.3	16037.8	19121.3	15996.6	10995.7	10888.8	7914.89	6712.86	10664.6	12598.6	7882.43	6586.34	6989.82	4458.14	6764.94	4876.04	5270.38	6748.64	4856.19	3905.21	4151.93	2606.2	2289.67	2896	2142.88	3236.51	2919.64	1730.68	2977.7	2287.76	2316.96	3908.56	3420.38	2121.58	3038.02	1985.5	1678.34	799.72	1048.7	964.55	1095.3	687.43	777.5	816.56	1240.97	1730.37	1161.9
11133.3	47050	60880.5	33421.8	29265.3	16093.4	5375.84	9428.01	9028.34	4638.42	3742.42	4702.12	8017.43	4196.75	5671.63	3342.65	3345.27	6620.79	4246.68	6012.78	5611.13	3975.44	2595.55	2861.38	3340.6	2415.91	2471.32	3263.11	2793.74	1763.45	1432.09	2733.04	2298.92	1984.56	1846.92	1754.12	1703.73	1231.76	1570.75	1926.05	2046.48	1501.44	1013.12	466.01	1064.87	717.02	1010.54	798.36	903.99	795.27
12056.6	41032.8	30271.9	24632	8950.89	9683.78	10659.1	9840.22	12850.4	10679.7	7779.75	7303.88	5172.29	6111.35	5073.3	5462.27	3806.29	3408.47	3246.78	3048.45	4698.73	3408.15	2485.32	1836.05	1787.19	3789.12	3751.29	2542.83	1532.25	1760.45	1703.12	1312.81	1510.94	942.58	1734.81	1519.69	3118.15	1980.54	1921.67	2538.03	1580.13	1061.06	1285.15	983.42	810.67	705.65	728.55	623.11	633.07	789.57
22020.3	33809.6	40411.7	34193.7	26833	12576.7	13322.5	10798.5	10417.8	8778.58	4981.94	5888.49	7820.73	9773.79	4803.74	6343.91	4441.05	7416.09	4431.39	5850.54	7364.71	2574.44	3488.85	5285.48	3095.9	3580.05	4854.15	5007.74	3049.27	2578.27	3538.89	3250.36	1431.2	2469.74	2954.33	1757.8	1407.15	1580.89	1877.98	1348.57	1044.77	1496.3	1387.14	1703.69	1448.12	1402.23	1105.25	468.89	1046.93	1109.72
14913.4	62311.7	44740.9	16630	16751.7	14870.6	16757.6	10984.2	6780.46	6689.29	9786.18	8312.88	10550.5	5261.31	4113.22	5496.95	7048.54	6028.73	4681.34	4709.57	3029.75	1748.69	4144.49	6339.4	5815.08	3977.01	1830.35	1442.13	4283.85	5729.66	3509.4	2092.8	1607.62	1983.64	2440.58	1538.63	1623.35	2878.38	3480.18	2131.34	1770.51	1430.73	1110.41	532.56	844.16	769.88	733.46	654.94	1080.36	1372.58
14100.6	23378	9071.89	16393.1	27951.3	17195.9	11827.8	9203.25	7676.32	12738.1	10584.1	10819.9	9616.49	4916.59	3401.43	5331.31	5969.96	7069.94	7459.22	4082.3	3946.59	3628.81	2810.15	3686.63	3512.61	2925.29	3232.31	3857.24	3199.7	1583.7	3366.07	3005.86	2007.77	1377.85	2346.11	2134.63	2290.04	1874.2	1842.58	1782.27	1230.57	1332.38	1367.58	1314.12	1655.35	1913.08	1244.07	842.94	1427.4	1913.35
25854.4	58398.7	47854.3	36362.2	39076.7	28371.9	9252.02	16954.5	18695	11922.7	12174.8	9214.77	6734.26	6458.15	9309.62	9036.08	12303.4	5075.89	3936.19	3909.87	7234.52	10201.4	5690.53	2964.05	3402.28	4125.38	4823.22	3475.37	2921.15	2306.76	3753.18	2791.7	2480.01	2579.41	2124.93	1515.21	2315.9	2919.27	2773.17	3105.29	3895.79	2461.53	1373.34	906.2	1115.56	1269.47	1543.11	1705.28	770.32	932.75
13401.7	44504.7	23727.4	28169	31024.7	22788.9	18487.5	12913	7939.16	4980.75	4814.83	6639.05	9185.47	8343.65	6325.89	4199.55	4184.07	8571.18	6906.43	5146.61	4387.42	5002.04	3492.26	3216.69	6587.8	5047.45	3801.55	4921.06	2082.27	1988.49	2621.08	1814.73	1609.8	1919.26	2028.22	2141.35	1349.73	2159.79	1635.55	2515.37	2705.82	2023.57	1505.35	2337.43	1925.8	1228.64	1558.23	943.96	1223.78	1320.44
21616.9	50051.6	43751.2	19441.3	12999	11486.8	17181.2	14388.9	10332.5	9455.78	9244.27	8964.6	7196.49	7469.36	3695.85	4880.53	10597.7	14298	10151.6	6136.78	3066.07	2660.43	3708.85	3308.68	3630.85	3895.66	4432.27	6406.64	3988.94	2948.35	4217.73	3890.42	3080.09	4300.65	3963.64	2645.18	3683.85	2852.33	1181.92	1365.61	1111.7	2193.16	2481.71	2064.71	2810.89	1648.39	1391.43	1001.44	971.8	1873.88
39465.7	99425.5	54985.6	27184.3	29898.2	18478.5	12112.9	8203.99	8398.94	7701.01	6215.77	5544.88	15238.6	15415.7	8572.6	6472.48	5492.26	3822.04	8331.01	6408.64	6629.29	7898.75	4501.07	2701.3	3508.79	5321.62	2214.68	3322.79	4540.15	3097.44	2612.81	2926.16	3473.7	2147.35	1434.72	2509.91	5125.16	2610.02	1746.73	1822.31	2137.36	1391.08	2249.95	2237.75	1931.27	734.81	1335.65	1629.65	714.38	1162.99
14456.5	57537.7	51141.2	34220.7	25318.7	18331.2	12030	18499.4	22553.7	13924.1	8244.14	7339.29	12906.8	11003.7	9103.3	8361.6	7086.15	5602.34	4152.39	5653.8	7145.58	5496.38	3263.52	4117.18	4479.29	2638.73	6487.49	6118.66	3324.04	3323.9	7306.83	7617.39	4291.63	3486.78	2523.31	2444.88	2018.39	2059.18	2736.11	1699.58	2538.64	3108.14	2378.1	1588.26	1529.31	775.26	1711.76	1531.67	1024.46	1715.29
31693.4	71514	37575.4	28721.6	25718.3	16726.4	22726.1	18202	9886.57	10997.5	11477.7	7813.81	6919.72	7132.06	3531.52	4519.36	7719.95	3633.27	4959.94	5103.21	2844.95	5258.05	6610.95	4526.74	4965.1	4452.81	2933.67	3430.3	4772.99	2912.53	2879.06	2326.29	4890.4	3635.38	2280.61	2524.77	2934.89	1457.7	2814.64	2634.29	2591.25	2425.56	1674.48	1481.3	1236.47	1728.33	2412.03	2608.99	2644.66	2273.19
10936.2	50201.4	68274.7	43775.8	27744	24775.6	14924.9	13956.6	15292	6844.23	7372.45	7699.49	12217.6	9181.65	6154.63	5204.66	8280.62	10538.8	7583.03	6432.62	5581.45	8633.29	8489.38	7037.14	3926.89	3983.88	4583.55	2211.66	2710.29	3089.29	4278.63	4461.77	4214.26	2853.11	3836.36	3856.22	3825.41	5754.21	3768.98	2014.99	1022.5	957.36	1390.8	1686.79	2333.74	1736.13	2684.5	2223.23	991.02	1872
9021.86	60053.5	55969.4	33014.7	34167.4	45344.1	23995.3	16099.7	35918.9	24381.8	13273.2	11094.1	10890.2	12199.8	6341.57	5505.59	4302.58	6170.61	7611.54	6485.14	5209.54	2239.4	2423.48	3229.77	5529.41	3744.44	4205.58	4045.86	2754.32	3875.08	4443.28	4098.18	3789.09	2126.37	3751.59	3377.29	1415.75	2029.11	2393.54	1825.98	2376.04	2224.87	1935.38	1225.85	2494.35	1991.2	2074.06	2405.19	2193.84	1765.38
18891.8	66061.6	78602.8	41802.6	41292.8	30172.3	11234.8	8380.9	7215.41	5710.36	7261.96	5843.35	4425.86	6682.25	7228.94	7319.33	3900.22	4625.32	3895.05	13316	7717.17	5420.13	4691.77	6912.91	5721.03	5576.47	5279.57	4199.6	4010.6	4786.44	4033.54	4163.1	3160.7	3713.94	3946.11	2195.96	2414.47	1772.87	1797.26	2000.34	762.3	1083.93	2829.03	2073.52	2297	2417.24	2469.64	1578.25	585.21	1509.4
17193	53810.8	42638.7	35927	23782	24706.6	25999.8	11726.2	14683.4	13577.2	8315.88	11068	14017.1	8800.5	7786.89	8954.04	7821.25	9162.96	6858.08	5827.3	4499.16	2885.84	3082.52	3975.03	5682.04	2983.63	2552.14	6162.18	5677.88	3805.3	5182.54	5113.79	2938.35	2196.19	3655.4	3006.54	2177.74	2828.64	3432.22	2706.55	2973.96	3201.12	1643.27	1409.22	1781.74	2872.96	2323.7	2349.39	1703.7	1277.13
29317.8	65896	35826	46170.3	24537.2	16824.7	18095.6	15482.3	13207.9	8433.35	6087.22	8040.35	10123.3	10017.7	7942.94	9283.34	8630	6884.33	5922.23	3839.2	4297.42	3151.08	4334.25	5764.7	4601.93	4830.04	2373.93	2540.85	4966.17	3471.64	3593.3	2574.73	3358.17	1447.71	3548.86	4992.22	2729.9	1843.82	945.47	2288.33	2171.75	2591.94	1307.06	1887.42	1508.1	1448.33	1232.33	1554.92	1779.37	2442.86
9722.19	62545.9	52647.5	28864.8	21041.5	24175.5	23916.6	15415.9	17438.9	9733.23	6292.39	9960.38	11146.1	7942.7	5359.08	6340.79	8180.21	5775.83	4370.78	2852.36	3875.02	4163.18	4634.68	3328.74	2199.95	3624.41	3542.03	4300.68	4234.05	3959.13	4488.13	3356.74	2534.92	4153.45	2822.4	1890.99	1594.07	2614.79	3417.16	1688.6	1194.63	2652.3	1905.7	1375.82	2340.24	2515.14	2354.03	2525.89	2726.95	1661.69
14603.6	50362.4	54255.3	18485.6	14998	20081.9	19520.2	26204.4	16261.4	7688.7	7723.06	13996.3	9152.69	12264	7599.13	9353.66	5290.21	4983.09	3071.31	4915.51	4570.01	2730.46	4193.77	6039.29	5928.28	5781.74	5336.8	2532.58	2638.85	2072.64	2664.39	3553.31	3589.32	4524.76	2102.04	2801.87	4342.69	3045.82	1906.68	1857.05	4588.32	4384.64	2484.29	1230.93	1617.08	2207.6	3649.68	2164.38	776.84	1535.78
30456.3	55137.8	35630.8	29118.8	20439.3	27243.3	24677.8	16178.4	15993.2	9915.88	3415.82	9792.66	5771.5	8960.36	8651.91	8413.48	4115.58	6468.84	8072.89	5113.7	4973.51	4214.3	3759.52	4552.08	3646.11	4668.42	5611.6	6812.6	2845.53	2214.96	3469.3	4843.76	6384.23	5148.25	2376.7	1754.34	3815.39	3854.25	1894.37	2180.77	3381.82	4413.81	1769.24	2409.35	1206.57	1363.52	1610.09	1895.44	1529.35	1641.42
39168.4	67809.5	29448	32254.5	28716.4	29025	19084.8	8117.71	6311.36	6431.41	5740.74	7463.26	4926.6	4233.21	8421.73	5340.56	5614.45	5248.6	4929.94	5661.89	4045.83	3258.41	2013.95	5094.21	2615.67	849.88	3025.11	1714.05	2076.84	2386.95	2881.47	3297.34	2748.16	2816.19	4096.98	3276.23	3036.56	1444.08	1195.4	1865.31	3115.34	2181.47	2139.54	2869.99	3691.42	2161.08	1953.08	1144.87	1086.89	942.47
30167.9	78659.1	65881.3	23032.6	21215.9	10493.2	5677.19	13702.7	14811.4	12311.2	17826.1	19259.2	10104.9	7079.46	4880.12	4170.54	7994.37	10317.7	7220.53	7053.35	4694.37	3144.26	9359.68	7062.52	2997.12	1549.36	2879.64	2200.24	4018	3168.56	3622.81	5128.81	5371.63	3227.1	2341.24	2995.78	3110.41	2732.27	4414.66	3530.78	2057.97	2002.07	2616.59	1286.38	1080.82	1790.23	1757.61	878.08	1320.18	2965.99
7842.83	47875.6	37393.2	32256.3	30570.3	13461.8	11845.8	13340.2	9452.43	6978.64	10311.1	5233.01	4084.15	4312.43	3665.27	2873.85	4269.46	3986.01	3806.24	3673.21	5859.32	3953.41	3387.06	3003.71	2978.74	2399.42	1590.58	1479.62	2391.47	2712.76	2974.01	2226.56	2332.69	2971.31	1997.48	2305.2	2364.8	1021.59	1152.38	2058.42	2152.88	2036.24	1961.32	1347.99	1546.91	927.13	1717.94	1358.25	1858.86	2202.17
3887.68	48277.1	51674.1	32684.8	18181	7806.36	13668.6	6493.63	9447.51	6463.1	7306.54	11274.4	6725.62	6030.94	8862.5	6846.14	3413.46	5845.81	3897.14	2946.77	3041.76	4335.68	2391.92	1705.6	5494.48	4484.7	2348.54	3779.16	4091.99	4597.9	5800.5	3664.96	2466.91	3942.18	4496.44	4854.21	2537.31	1901.52	2318.62	3328.96	4035.88	2690.74	1483.02	1896.43	1580.6	2002.71	1835.86	1298.67	1200.76	1347.34
20275	60277.1	27843.7	23165	37971.5	19039.6	10266	6927.13	8092.14	8993.04	7380.21	5959.82	7904.8	7869.63	8070.74	4389.04	3142.03	7113.84	10575	7685.33	5040.51	2331.19	2039.53	2008.42	1626.79	2050.85	3464.69	1689.92	2078.59	2180.2	1545.74	2936.21	1959.12	2053.69	2617.16	1968.29	1751.41	1804.47	2160.55	2917	1590.21	939.59	1829.49	1693.07	2280.63	1871.64	1305.99	1762.75	2602.8	1928.36
5157.19	52302.9	31456.6	22396.7	29375.9	19302.2	11154.8	10743.2	9905.3	6544.84	6293.92	5457.82	5844.08	5279.34	3275.66	2977.72	3483.32	3086.21	6560.64	5441.2	4099.06	4110.65	2983.01	1419.58	2227.68	2607.59	3159.33	1661.54	2225.31	2289.42	2780.29	3613.91	3402.78	2705.4	2309.01	1556.64	2224.88	1549.91	879.74	1531.26	2163.85	1748.44	1187.49	1820.28	1497.2	897.78	1516.19	1657.13	1035.66	788.95
15474	31196.2	48532.6	44260.8	18299.6	15396.4	12693.5	12047.4	8377.37	6654.33	3640.26	5312.98	3766.59	2543.83	4099.75	6956.12	2993.4	2972.31	3183.43	2755.08	3545.33	2109.32	3882.26	4866.61	3802.69	2758.04	2101.83	1767.61	1729.08	1903.15	3024	1373.82	1684.16	2758.73	2039.66	1346.59	1514.44	2849.94	3139.09	2070.59	2376.82	1278.7	1042.83	2034.84	1673.82	1462.31	1256.83	1382.07	1148.49	1422.43
20383.7	43566.2	33986.5	32405.1	27198.3	24172.3	16668.3	11808.8	9927.82	4645.02	6748.63	8138.74	6487.33	5878.81	4570.33	3228.78	3774.61	2345.48	2396.31	2092.7	2227.4	2157.59	2540.73	3559.62	3287.71	2880.86	3066.28	2970.53	3454.42	1270.53	1359.38	2507.86	1942.69	1867.86	1799.19	1436.56	2508.95	3348.8	3027.54	3728.63	3187.01	3633.39	1324.16	1147.16	1289.1	1230.81	1926.37	1355.5	1623.53	1779.77
22564.5	37704.2	32656.4	25440.3	17913.1	10492.2	7894.77	9340.18	3184.45	3955.43	2886.22	4913.53	3346.5	2962.8	4821.52	1882.45	2112.08	2215.62	3628.9	4593.42	3419.9	3071.1	1277.69	2758.69	3616.86	3670.48	1536.25	2496.03	2203.89	2623.35	1111.54	1941.92	1339.84	2045.2	1521.91	1484.73	2626.06	2454.38	1504.32	1482.62	1238.7	992.86	560.13	823.83	660.54	918	1218.48	1036.74	1805.51	1897.27
14581.5	48690.3	43562.9	25518.6	19908.5	11202.4	7960.95	5221.49	6032.28	9546.89	7602.13	4939.96	3851.62	5048.09	5037.89	2173.64	4216.78	4501.94	3314.08	2308.68	2611.63	3867.86	3547.13	5837.55	3734.42	2834.4	2584.99	1204.91	3644.48	1477.04	2432.84	2687.23	2760.5	4079.67	3168.69	1935.88	1587.81	294.3	1065.86	1564.86	1102.42	1809.05	1864.76	1647.68	1785.89	1310.55	1279	583.55	1475.21	1290.58
13788.4	34095.2	30120.3	22654.7	12192.4	10145.1	5658.57	6430.84	6051.75	4656.67	5097.02	3749.8	5918.35	4565.28	2775.06	4251.47	4554.25	2673.47	2478.86	2169.43	1835.15	1565.22	2990.05	1323	2317.37	1905.51	1737.28	2031.58	3318.04	3106.64	3377.05	1750.06	1196.43	1906.1	2841.54	1838.86	2346.81	1807.89	1795.4	2033.92	1894.09	2068.88	1714.93	2000.49	1941.4	1994.12	1296.95	1496.97	1564.08	514.16
15922.2	39754.4	21848.7	16237	25095.7	23989.2	15448.2	8118.19	7666.82	6719.38	4564.47	3954.47	4574.43	4300.6	5448.92	2965.4	5558.44	3782.15	2559.53	2859.87	2708.8	2156.81	3844.93	2277.84	2835.56	3751.57	3824.69	3594.11	5253.37	3608.54	1714.65	1681.2	2036.88	1647.74	1219.47	3069.86	2472.54	1502.23	1533.41	2056.22	1656.6	1752.1	1156.99	1405.23	1289.22	1782.88	1570.61	1434.86	1203.23	866.51
7144.01	23390	14924.7	10872.7	6969.42	9446.15	8759.5	10886.8	6140.83	7543.23	7346.78	2765.56	2393.87	3097.27	3061.87	3486.99	2286.16	1358.05	1637.03	1705.77	1816.31	1262.32	1867.31	2370.6	2824.2	2268.18	1454.63	1950.99	1783.18	1559.64	2318.39	1930.06	1747.27	1697.43	2554.1	2418.63	1846.09	1451.4	1234.78	1272.81	1290.04	1029.39	676.96	612.86	1054.1	1520.67	1525.17	1349.98	1864.94	1318.23
11503.6	42341.1	27550.6	15570.7	16708.5	5085.11	5611.71	4964.95	4040.99	8970.73	7249.41	3731.92	2812.18	2868.16	2205.29	1673.43	1386.14	2353.8	5084.33	3545.67	2661.69	3564.93	3341.72	4103.93	2294.6	1237.86	1922.03	1475.52	2534.82	3129.3	3133.72	2627.03	3146.86	2366.86	1447.39	1295.68	1549.82	1997.03	1768.93	1391.31	1254.78	2689.74	2945.2	1896.07	715.66	1170.39	1234.65	1740.33	567.59	1117.68
5606.24	24166.2	30404.7	16641.5	8813.81	5997.57	3045.94	3802.85	4104.9	3358.63	4336.1	1705.51	1796.2	1895.93	2199.53	1861.94	805.26	1228.18	1669.96	1490.88	1527.79	2284.76	1412.87	1240.53	1478.62	1307.72	1155.92	2659.19	1593.64	1236.77	1527.28	993.19	436.38	880.15	1327.94	1340.58	1264.05	1084.84	1122.4	1358.05	2250.16	1984.48	1774.93	1133.33	1135.23	882.63	958.32	994.96	1052.67	1087.98
13579.3	21120.7	19938.1	15716.5	9425.49	4642.42	7536.2	9290.08	2679.11	3389.13	3607.22	2586.95	3165.31	3199.99	2163.25	2196.86	2471.85	1802.53	1678.65	1638.3	3053.78	3138.45	1808.07	1273.25	1893.06	1135.06	2134.71	2624	1098.9	383.36	589.22	1466.18	1371.71	932.22	1427.08	1626.71	2063.77	1523.33	1699.46	1915.16	1840.72	778.7	356.28	966.75	2444.53	1216.51	885.03	984.46	897.18	972.24
15558.5	31985.2	21325.6	10339.9	16026.8	20340.5	9179.19	8944.29	6071.56	7170.05	7003.91	8465.32	4152.61	3718.36	3852.62	3723.97	3376.06	3250.95	3979.5	2796.68	2207	1820.22	2746.05	1847.44	2548.42	1568.59	1827.68	1545.17	1011.98	1574.36	1237.11	375.67	1351.61	1341.66	1105.84	1356.59	1594.52	2671.58	2155.71	1785.15	2777.08	1988.32	1209.09	1370.52	2064.68	2032.72	1295.77	1380.32	1276.06	1306.82
12648	18442.7	17876.3	10195.6	4343.52	3069.39	5541.51	4754.51	4350.31	1951.46	2126.31	4353.48	2510.5	2445.03	866.87	1831.11	1112.27	1849.31	2161.35	1099.38	1309.75	1473.31	1573.98	1425.27	1408.33	1514.4	1470.53	1325.73	1006.09	1210.69	1090.48	739.18	1310.19	1483.36	1164.46	1325.24	835.67	1646.85	793.02	1009.87	1213.71	871.84	672.63	615.17	481.71	599.47	1065.75	1290.78	1454.38	1171.12
10371.3	23948.1	11637.1	9166.72	5738.46	8442.59	4774.09	5194.3	5537.91	4334.74	2672.58	3642.31	2202.98	1356.37	1615.65	3540.93	3640.25	2822.41	2524.58	1551.7	1012.85	1542.84	2032.77	2799.59	2209.67	2126.38	1349.07	1998.87	2052.33	1922.63	1777.89	1779.1	1583.57	1660.89	1170.95	1289.04	1102.87	2510.84	1491.91	1484.65	1006.73	849.61	811	1693.26	1869.3	876.76	822.64	1099.63	772.15	384.07
5633.55	11859.5	13353.8	15251.9	7995.19	3389.91	2869.04	2555.58	1986.24	2501.68	2292.13	1303.59	1215.74	1441.58	965.95	1601.92	1506.51	1211.45	1355.39	976.51	804.58	418.63	404.85	759.78	1911.66	2701.77	1832.29	702.27	238.66	820.22	782.41	666.94	1017.57	822.63	1127.51	924.22	818.54	945.15	1304.14	830.63	1028.18	867.01	554.53	1125.06	596.9	1029.77	1036.88	1079.41	1234.57	1140.84
3139.82	12162.2	17372.5	10632	4503.27	4664.08	3849.07	3876.27	2658.5	1413.15	1881.98	1673.16	2032.86	2179.72	1294.46	1730.16	991.16	710.98	812.1	854.52	1078.7	1028.65	859.11	593.9	567.1	749.88	2044.22	1788.52	1362.67	1019.08	791.86	871.3	981.61	417.92	1439	1099.03	696.14	513.87	962.55	998.42	541.62	840.83	838.92	819.46	792.66	532.17	621.41	700.66	960.21	975.51
2713.85	4013.62	5136.44	4477.19	5466.65	3894.23	3160.55	2975.83	2373.71	1181.79	1280.03	1455.72	1362.31	1002.35	928.24	698.32	1303.98	1439.38	786.18	486.8	964.13	1367.16	1006.1	525.02	632.86	609.52	1086.86	1541.83	857.56	896.64	569.27	646.78	862.89	352.91	1012.78	1380.44	1365.89	1049	1452.1	743.2	992.41	1017.15	1217.82	651.48	729.8	421.47	537.85	505.48	870.67	808.82
3012.27	12202.1	10966.3	3869.1	3479.16	5271.78	3333.97	2432.57	1680.59	1710.59	1799.44	1067.75	984.93	560.18	757.85	429.39	702.29	808.25	982.18	204.92	561.98	451.37	677.38	610.94	952	1070.71	443.92	1147.66	1339.13	672.9	1016.68	745.47	1057.56	832.42	648.54	661.79	795.31	840.29	584.31	730.04	763.27	646.91	1114.3	1422.38	1216.59	557.27	434.51	800.87	445.35	669.7
1266.49	3874.84	5702.85	14220.5	14112.6	3213.47	3482.28	2830.87	1844.29	1258.09	1026.5	2511.91	1664.98	1403.94	1181.2	1357.4	1440.28	1236.7	1001.55	290.89	557.87	1029.9	920.34	961.33	1012.43	1519.75	1255.73	1307.39	1716.61	1548.54	1020.22	831.18	752.22	852.93	1039.03	554.77	1250.13	1302.66	609.39	784.72	967.25	636.02	731.35	595.91	591.41	335.45	336.9	998.13	732.96	694.54
9926.28	12234.8	7781.36	2602.64	1716.16	1163.71	2345.39	3527.49	1781.74	528.44	570.08	563.56	384.62	515.63	534.18	389.81	448.01	823.08	583.45	475.91	499.51	464.93	577.07	534.07	585.35	1136.38	1131.05	1302.11	1309.29	849	632.4	386.69	1085.26	1133.61	994.15	1071.05	1063.82	718.81	322.57	706.93	524.05	621.84	944.16	817.91	1006.23	967.2	728.61	1139.04	1716.5	1329.8
7294.52	5865.5	2736.02	2466.96	1748.87	1183.28	1112.84	1199.82	921.2	580.71	359.3	217.61	473.19	265	311.43	261.49	477.62	332.82	356.99	211.62	597.93	712.59	807.66	344.85	287.23	476.33	385.32	592.94	645.8	572.74	601.97	540.3	583.74	739.52	735.12	379.45	697.67	752.51	581.13	650.53	500.66	1026.85	917.73	384.2	509.72	857.49	658.99	615.77	605.35	1073.77
1387.96	3196.43	3595.53	5329.33	3885.82	2459.81	1535.43	976.7	1060.9	782.78	869.62	799.62	447.99	546.13	432.06	549.64	525.1	292.35	349.05	434.21	499.66	490.65	352.43	484.96	538.6	552.03	494.06	506.79	762.92	624.29	462.57	470.05	832.49	728.03	627.49	763.64	1024.83	786.45	847.82	838.34	939.37	642.96	437.36	617.26	608.13	743.27	672.5	673.08	251.97	309.76
7340.67	5084.16	2257.18	1634.41	899.32	573.61	403.14	494.84	237.76	154.63	491.2	336.1	406.03	581.4	328.77	221.36	240.32	537.55	312.34	206.73	295.22	153.25	248.33	393.22	734.49	630.62	539.57	383.56	685.99	449.99	640.5	911.87	1082.22	500.45	314.47	954.08	718.14	414.46	667.1	303.18	544.34	618.94	559.23	601.43	296.79	314.96	309.14	441.17	414.56	438.65
2918.84	3711.33	3994.27	2782.99	2667.66	2451.11	960.73	538.09	967.5	809.62	466.57	342.79	483.19	528.99	448.3	312.64	418.41	658.93	538.76	547.78	462.77	208.61	267.5	459.58	251.78	584.11	690.06	386.56	253.49	426.63	854.69	960.54	880.75	769.13	967.97	398.72	561.78	905.09	964.83	786.3	632.49	452.79	290.79	627.64	593.2	252.36	247.73	480.53	470.98	384.47
3211.12	6758.28	3908.33	2729.98	2216.93	2032.53	1405.04	623.82	964.05	1298.15	1676.91	794.81	631.54	605.69	764.03	421.62	493.29	628.22	396.19	230.85	551.41	507.77	435.86	405.77	440.28	444.29	502.59	465.25	362.26	535.16	549.19	922.25	905.61	616.67	607.71	704.48	1231.79	694.83	702.28	520.61	622.66	481.18	643.79	614.48	386.68	882.78	929.34	898.04	895.21	684.77
2532.07	1982.73	602.06	339.79	348.82	566.89	465.7	226.66	180.01	295.16	259.09	169.21	192.08	250.62	145.21	171.4	105.52	146.4	171.15	258.37	255.76	204.62	381.52	236.13	116.09	270.96	397.06	408.91	276.84	395.31	197.8	321.41	483.88	508.45	237.87	232.81	530.93	508.25	318.3	364.26	247.71	251.86	166.34	320.12	291.78	194.01	294.79	403.43	402.27	392.64
4696.38	1474.23	419.48	288.21	219.52	253.26	333.39	296.1	97.58	74.13	93.59	92.77	196.82	146.3	78.62	156.87	219.95	197.73	147	232.89	225.35	130.44	156.84	237.18	215.45	122.33	245.85	324.96	227.65	305.61	355.7	400.07	320.53	181.13	168.25	170.57	163.62	104.15	186.97	231.57	280.72	317.81	191.65	148.8	151.41	211.55	248.55	174.88	202.82	216.68
4023.1	5393.29	4125.78	1389.47	2077.26	1615.38	1024.12	1126.84	1085.05	448.44	280.43	486.34	487.18	468.72	317.18	217.7	227.38	382.04	520.59	493.52	320.63	229.89	233.13	386.53	503.3	385.37	473.96	484.21	346.8	279.35	307.72	308.48	285.58	542.26	297.45	469.39	455.29	744.34	836.66	188.18	411.94	523.96	338.71	389.47	595.28	443.38	361.53	274.3	453.89	385.14
2187.66	699	248.3	354.5	280.96	310.53	401.45	279.37	361.75	280.98	112.27	198.32	145.9	135.75	90.32	141.82	211.82	279.3	232.85	275.64	160.79	135.54	206.71	295.27	194.38	142.17	362.69	284.05	277.91	509.87	329.26	181.38	223.41	177.64	313.01	202.55	315.81	118.18	173.39	277.56	199.89	186.4	364.47	414.52	323.8	295.04	160.36	108.75	246.99	345.91
3825.19	1180.91	1585.77	1955.23	862.65	565.2	479.63	345.95	477.26	778.86	758.65	738.57	590.21	207.07	222.95	350.98	346.04	333.12	505.89	526.88	332.11	240.93	174.55	242.55	268.02	250.09	168.02	86.53	148.65	189.08	228.93	219.94	202.1	153.44	176.93	131.65	115.38	123.69	87.55	142.78	107.56	164.9	96.72	143.7	90.1	76.97	106.23	126.7	82.71	110.44
3714.07	1086.48	852.19	1160.88	1030.29	907.01	931.82	454.18	506.77	221.35	667.57	484.68	455.63	483.2	620.96	636.42	460.98	212.47	354.08	312.14	310.53	401.38	135.2	159.69	143.4	180.31	215.18	175.45	292.27	306.53	188.61	145.06	165.5	138.66	91.48	99.14	221.37	182.35	169.81	97.84	102.18	138.33	84.81	149.4	197.99	154.72	47.77	124.96	151.14	214.42
2952.27	1142.16	266	466.65	518.94	163.26	312.5	383.11	419.03	367.63	276.55	174.74	153.07	157.21	379.35	347.13	101.35	123.74	217.51	178.73	210.33	221.31	213.17	204.28	119.19	140.38	93.83	206.45	324.08	314.95	212.21	208.63	297.33	224.76	364.46	188.48	185.93	283.15	342.62	429.94	235.63	93.07	95.36	137.99	158.49	267.95	260.82	158.86	135.02	137.76
3287.09	2702.28	3802.01	3712.05	3110.09	2608.14	2241.53	2000.06	1570.37	1443.31	1228.04	1261.78	858.58	1016.55	1287.22	953.22	578.14	617.58	312.42	453.72	703.58	789.9	808.8	656.05	600.47	384.31	485.92	477.39	439.4	283.51	224.22	301.04	191.2	226.98	122.1	119.06	129.86	170.16	116.97	104.67	148.51	176.85	111.39	78.77	36.34	33.68	23.84	44.82	53.32	46.71
6598.58	7143.53	7261.48	2293.16	2418.22	1929.91	1344.51	1460.58	1097.65	860.32	1264.64	1488.61	1098.92	816.74	518.99	938.73	664.62	310.13	416.18	391.61	349.1	436.71	266.46	155.33	354.7	517.37	476.62	259.66	183.73	200.01	197.7	296.85	174.03	117.11	82.2	109.62	97.8	66.26	58.4	54.36	32.61	87.18	88.83	62.22	34.65	53.23	44.57	62.2	75.96	54.28
5666.07	6128.16	4307.73	3010.2	2089.55	1723.98	2106.07	3261.51	2261.26	730.09	1461.75	1420.78	1099.94	687.27	941.83	1170.27	629.08	354.57	336.34	329.43	216.86	268	462.17	472.74	749.3	421.55	437.6	338.76	128.58	330.68	211.67	155.38	209.46	193.81	153.21	131.85	90.88	69.12	93.84	82.08	121.35	77.03	71	74.9	70.79	83.65	104.77	73.75	80.51	46.1
7146.22	13442.8	10884.1	11294.8	10447.3	2688.47	1492.45	2990.81	3776.25	2998.47	4663.28	1997.15	1162.64	1280.88	1204.19	1238.27	1988.54	1246.16	1185.12	973.66	604.19	598.01	1319.08	809.95	788.11	764.28	656.35	393.77	596.7	487.75	307.48	249.01	364.72	208.29	201.15	227.74	194.76	160.53	125.15	140.71	160.37	107.24	114.32	78.38	63.68	85.87	42.97	100.74	89.9	73.05
2985.62	10729.8	4077.81	7831.86	4051.76	4404.76	4329.87	4571.91	3010.19	2109.69	1559.53	1558.44	1511.57	596.91	1066.4	1191.49	1158.93	1238.3	994.16	520.63	475.83	809.03	1080.72	713.73	434	398.03	447.58	522.86	314.67	495.24	344.57	221.53	290.02	191.87	182.8	160.82	118.54	160.87	140.43	154.98	147.53	69.55	68.93	69.61	87.92	69.13	63.92	86.98	90.1	97.78
11355.8	15098	12548	10958.9	6671.24	5025.45	4781.26	4164.13	2368.97	1956.19	1990.73	3321.6	3130.58	1194.29	663.7	1753.86	2319.55	1130.18	1065.64	947.21	815.31	646.87	554.08	437.59	449.71	750.24	765.72	796.26	438.2	588	684.76	421.64	382.86	562.2	406.36	359.78	345.7	76.71	169.74	148.9	124.27	62.16	69.91	164.51	195.32	98.6	51.71	95.81	74.85	51.91
7946.23	14730.9	13878.3	7497.37	8414.58	7486.89	4005.68	4018.31	7222.01	6687.63	2989.9	2993.41	2822.52	1934.62	1415.59	1181.39	1268.27	1030.88	1013.35	1440.98	804.86	593.6	1436.04	1226.04	446.72	907.67	1426.34	757.64	601.68	653.38	629.22	466.32	250.12	211.28	296.81	447.27	401.09	216.18	282.97	160.41	117.94	133.14	107.02	66.97	95.01	132.66	104.05	85.63	89.23	68.18
1248.8	11311.4	12149.8	13986.5	7491.36	7346.02	6779.26	4020.46	2973.98	4929.36	4079.77	2371.54	4142.16	1358.43	2468.99	1594.56	1651.05	1502.89	1388.14	1250.51	1757.68	1205.43	1533.62	1313.64	564.09	1059.38	883.86	567.44	481.41	900.59	679.46	288.7	650.54	846.36	463.74	234.71	137.49	247.84	385.23	229.96	146.24	208.92	192.51	102.07	60.65	79.67	92.23	105.41	109.25	44.56
8912.27	17853.5	8224.4	5928.31	3703.15	1602.47	2502.88	2381.45	1472.15	1061.3	1557.92	672.94	1195.69	2433.84	1300.98	1250.03	880.08	1217.61	1420.47	651.92	598.96	661.89	666.45	622.39	757.55	530.36	564.08	619.97	533.35	484.8	458.62	376.62	343.72	309.06	310.28	276.87	196.15	92.85	99.32	171.07	141.9	106.2	123.09	82.7	53.14	71.18	113.93	90.43	79.07	25.75
11289.7	19225.4	12226.6	6042.24	5703.48	3812.45	8256.25	6777.31	5281.7	3998.34	1893.76	1261.77	1856.14	2872.68	2290.47	2330.56	2201.48	1491.38	2099.83	1910.03	1994.42	1818.52	1670.89	954.65	1173.43	909.5	1273.02	1133.1	964.74	1003.63	550.95	777.35	693.13	729.01	639.46	626.95	697.63	542.75	369.89	251.53	409.51	247.03	113.16	136.79	246.92	128.74	122.61	207.03	234.18	205.38
2847.12	18284.8	39062.5	24099.2	18985.2	7765.45	11094.6	8857.88	4882.03	5875.06	3624.05	1148.68	2902.82	3700.99	3632.19	2535.05	1190.22	1095.89	2017.31	1301.87	1123.57	1239.05	1456.12	2364.12	1895.58	1050.04	982.66	830.18	946.43	1142.13	1196.52	1041.1	728.23	349.7	438.99	565.82	542.05	577.26	328.49	552.46	701.74	357.19	287.83	307.68	335.21	303.89	165.54	67.95	147.8	167.1
6143.71	21619.5	16747.8	8606.45	7986.57	8275.33	8875.67	4911.21	4909.5	6818.34	4130.83	3975.19	4122.2	3452.77	2718.12	1659.44	1487.85	1461.3	967.23	1348.28	1421.2	1039.08	1509.09	1028.92	967.64	1403.06	954.22	784.85	773.43	661.62	535.87	485.6	716.91	623.9	418.4	291.9	460.91	375.18	299.85	234.55	155.31	242.39	365.85	259.3	157.78	143.34	111.79	158.83	191.68	121.31
8856.37	16507	14940.5	9888.59	5841.67	3363.84	2960.69	4337.91	4743.11	3568.1	3793.22	2355.2	2710.03	2664.34	2594.85	2397.2	3408.53	3093.69	2945.37	1487.41	1402.92	2106.41	1299.74	806.4	1094.13	1361.17	873.64	1166.8	1130.44	741.64	1110.88	503.81	691.37	709.58	601.85	568.04	477.29	325.85	408.85	415.81	496.98	421.06	492.93	451.54	216.76	190.12	271.37	126.13	151.19	178.57
7806.31	22037.3	20553.1	10424.7	12745.2	13832.2	10792.5	4367.55	7393.07	8349.43	7625.96	5519.09	3215.15	2209.51	3128.03	2066.9	2178.76	1419.16	1977.79	2455.17	2687.5	1804.4	2048.5	2236.53	2850.69	1554.41	1022.66	1949.07	2284.47	1253.4	920.08	633.37	750.41	1045.4	517.33	870.8	551.36	471.52	339.96	313.51	447.25	328.21	500.66	341.58	220.81	277.47	211.36	158.04	244	224.8
2074.49	9581.61	15384.3	6418.78	9854.58	8448.25	7094.57	5955.24	5481.42	4748.14	6890.86	4357.3	2492.78	2125.7	3108.25	2420.97	1949.34	1539.16	2208.32	1780.36	688.09	696.63	801.12	1224.59	961.07	555.02	598.28	590.14	318.43	579.71	504.85	775.89	502.03	286.58	327.83	236.95	320.71	227.24	238.63	368.64	317.21	515.45	465.97	207.09	105.91	137.87	131.81	161.7	230.1	130.42
3122.36	14347.8	6516.63	12550.2	10696.4	5059.78	4442.25	6999.94	5446.25	4018.82	3462.49	3463.87	2395.2	1454.09	4188.91	4990.51	2328.1	890.9	2223.36	2286.42	1739.54	1524.11	1151.05	1756.13	1039.66	523.5	320.48	697.66	2082.39	974.55	367.32	571.74	603.77	391.64	416.05	299.42	319.04	277.58	240.04	189.48	314.92	370.2	391.95	167.68	308.36	185.5	249.63	111.89	103.21	72
1999.37	22376	37471.9	12401.9	4114.95	7034.39	3849.77	3516.94	3351.01	5689.42	5013.04	5364.94	4318.2	2760.7	1858.11	1905.5	1671.05	2872.99	2764.83	1601.57	2074.13	3065.09	1105.78	1107.54	1542.11	2268.83	1452.99	958.9	1223.37	1588.11	1717.94	1036.59	679.07	707.06	834.27	601.22	248.32	354.99	527.83	637.29	340.67	451.77	510.94	488.91	422.57	324.24	321.9	165.26	449.79	477.55
2408.14	17511.8	12389.7	10459.8	15098.3	6736.89	2684.43	7315.55	7211.75	7552.76	4532.31	4249.88	4573.16	1982.66	2172.67	2468.7	1697.28	700	2312.14	1988.67	1226.12	2116.96	2978.69	1962.73	1766.36	1352.9	1418.95	1155.72	1029.88	825.5	1058.47	1033.55	953	613.55	645.44	642.25	677.52	335	478.14	449.2	246.95	201.97	166.94	105.19	251.17	202.48	242.16	323.06	330.84	270.61
6165.23	14261.6	22121.3	12313	8986.98	8422.88	9170.35	7247.68	7766.41	5650.11	6020.91	1516.82	2758.98	3251.48	3863.35	3556.24	3745.09	3875.13	823.72	2447.61	2196.36	2075.22	2360.1	1488.22	1679.46	1634.23	1481.52	1005.25	1154.5	1291.42	906.81	921.05	1155.3	847.74	659.23	642.61	762.16	865.63	542.58	350.59	386.22	286.44	338.01	425.49	411.91	440.95	363.31	275.19	296.41	236.97
7199.64	34030.7	16079.8	10021.6	7536.88	8970.41	6741.6	5417.85	2650.09	1272.48	1852.94	3291.15	4657.47	3423.35	2400.25	3442.42	3333.08	1548.12	1173.58	1577.64	2722.57	1697.57	1189.48	1240.74	836.55	627.92	1049.31	1180.89	987.69	686.38	753.53	583.67	525.69	609.85	680.39	799.76	1110.98	693.84	323.02	389.8	630.46	521.8	248.48	244.2	200.32	98.02	147.59	250.95	281.69	95.24
21848.2	64235.3	45104.8	26240.7	14963.7	8878.18	6765.06	8646.7	7162.88	5546.87	1904.33	3738.58	2000.48	4325.93	6053.23	6769.75	3563.65	3031.78	3444.72	4706.19	3653.37	3164.88	4413.83	3797.23	2365.88	1457.37	1740.51	1718.65	1037.98	1339.3	1560.05	2024.62	1039.19	881.55	1678.04	1379.46	812.47	564.3	647.78	858.42	857.49	809.39	317.93	369.37	434.07	603.77	450.23	316.84	148.56	366.59
17574.7	43476.8	33692.8	14345	14926.5	8564.95	12251	8716.99	8006.96	6634.9	4935.15	5729.22	4422.55	5403.45	4384.05	1656.21	1524.61	1050.8	2871.85	3780.14	4055.22	1782.66	1211.79	1016.67	1396.66	1384.34	1852.79	2220.9	1337.55	1220.92	1235.16	961.62	1043.86	1117.29	486.96	331.55	424.38	397.26	340.65	676.58	732.11	512.94	296.13	204.72	336.37	377.8	273.07	282.15	245.66	303.47
9126.08	28640.2	35187.9	23440.2	19329.3	16265.9	12917.9	16804.1	11514.6	6763.47	10016.5	7809.77	2526.44	2852.01	4124.06	2702.98	2082.72	3377	2242.28	1606.19	1467.34	1351.28	2102.7	2460.03	1301.61	1921.71	1349.44	1223.93	2496.5	2229.81	2344.93	2487.91	1852.93	1204.86	787.23	759.8	772.3	872.49	1263.68	528.48	521.23	489.64	728.36	813.02	272.52	494.53	580.33	769.85	472.69	158.32
6812.64	37054.7	21729.2	7988.72	15445.3	10985.1	7700.14	8748.5	3488.05	3364.03	5580.17	3631.46	2478.87	2862.78	2502.27	3513.34	2873.67	3528.92	1831.19	1421.38	2139.64	2068.22	2308.83	2168.85	2077.56	760.36	1417.73	1201.51	633.23	1472.25	1910.64	945.54	1094.16	1189.13	548.61	562.09	614.73	546.46	593.93	392.35	247.72	663.36	756.36	463.14	497.51	292.49	307.09	318.28	293.93	264.73
19068.2	31597	21084.6	20750.4	10139.5	16833.5	13059.8	9311.75	7441.52	10979.6	6671.22	7060.6	7606.8	4047.01	1878.28	2204.69	3344.93	3493.79	2135.73	1752.07	2987.16	1078.75	2326.65	3581.05	2118.51	1325.43	559.07	1064.82	1804.59	1281.98	1446.41	1536.15	1589.92	901.57	1304.24	1240.62	877.79	342.35	918.48	834.98	530.26	377.1	298.18	230.1	469.63	477.98	390	588.5	484.86	396.48
5994.22	33107.8	19158	14849.7	12354.9	9267.59	6927.73	8881.15	13312.9	8929.56	11183.8	12663.1	9761.56	8042.82	6235.21	4737.46	6951.5	4699.68	7518.53	3917.29	3953.43	3757.1	4978.01	3791.91	3449.68	2965.79	3784.02	2704.16	1996.93	1725.35	2300.66	2659.7	1769.44	1392.86	1034.73	1387.84	1849.65	1526.87	2170.17	1391.95	481.81	994.23	945.08	909.08	612.54	1053.86	627.64	289.01	447.29	347.18
16518.9	34526.8	40762.5	26706.8	20129.5	10206.2	14635.9	13218.1	8342.68	10649.2	7469.72	4247.24	6185.36	5662.63	3487.78	4730.77	3963.88	4403.35	2826.33	4748.26	3291.78	2205.31	1001.42	1667.81	1338.58	1422.48	1514.11	1273.18	1271.28	1266.54	941.19	1135.66	1485.03	2051.84	1389.97	945.87	470.32	646.49	685.83	600.46	232.28	452.76	538.38	310.41	221.83	404.16	303.47	410.93	349.83	311.28
12106.9	28465.1	65437.8	46984.7	18979.9	10461.8	7613.93	4346.35	6730.8	10150.8	9150.35	2448.13	3276.51	4126.44	2939.18	2604.03	3794.14	2963.46	2314.92	2472.24	1339.7	1533.63	2989.8	3917.59	2093.16	1360.85	1024.21	1213.97	2277.44	1395.11	876.89	668.49	947.12	903.88	763.43	981.97	1010.27	1641.82	1042.61	830.62	707.29	1044.25	956.42	587.23	551.22	410.63	308.49	404.21	380.24	302.44
18204.3	41339.8	65904.3	46420	46124.6	21767.7	14543.8	14647.5	10033.8	6638.9	6001.42	11943.4	5357.24	7809	4628.55	3578.07	7345.02	5729.52	3793.02	2614.05	2572.19	2001.82	2933.5	3836.4	3187.05	2560.63	1570.75	1586.29	2193.81	1760.71	2159.53	1800.66	746.78	875.73	861.91	1259.35	1371.49	832.66	780.81	703.71	1290.89	1061.46	623.04	1091.74	644.89	491.93	431.64	676.71	340.18	359.17
7018.96	37948.6	33398.4	17012	8335.57	7450.6	10594.9	9051.74	5547.38	4836.61	3464.36	4624.13	5167.23	3112.53	2973.02	2648.32	2958.05	1937.68	5840.15	3398.33	1349.93	3172.16	2939.7	2287.29	2852.18	1710.23	1413.14	866.98	1396.87	1533.03	1369.29	1183.13	642.27	564.94	546.46	464.19	1180.18	935.38	839.42	971.93	710.14	397.76	292.04	820.62	403.12	238.81	212.14	503.81	336	246.92
20545.5	60271.2	31363.9	19718.8	34044.8	22466.3	10000.5	17958.1	13478.4	4322.55	9089.53	10243	6126.83	5890.16	5188.89	3194.7	3287.1	3111.63	2365.87	3169.46	2663.66	4265.02	4176.66	3865.35	4750.16	4605.25	3020.99	1795.02	2119.43	1747.51	1906.95	1835.93	1456.18	720.56	1689.1	2667.13	1284.14	986.4	1394.51	1188.73	607.52	989.04	786.61	562.93	833.98	449.98	647.45	507.66	366.31	260.57
40111.4	81390	44297.7	31265.1	20365.2	9079.53	11864.1	12282.5	5771.07	8302.31	6653.11	5215.71	3904.73	4112.32	7896.08	8280.55	5548.81	4645.83	4612.57	4035.99	4343.62	2620.16	2434.8	905.36	1622.25	1865.4	1843.02	2001.98	929.42	1049.48	1073.61	1851.14	2089.35	1272.7	1537.23	1112.92	782.78	966.04	1816.48	1548.26	879.7	1104.64	1015.88	668.2	387.84	327.48	500.42	430.06	379.02	350.24
25369.6	48101.5	57700.3	44796.3	26567.6	25238.9	12608.8	14672.4	15641.9	12372.9	8038.2	6315.74	6259.72	5017.24	8240.47	6344.15	2439.77	2235.77	2260.01	1918.14	1901.11	2359.3	2196.18	2295.75	2389.16	1659.69	2100.35	1971.67	1957.38	2208.29	874.63	881.52	1018.8	840.92	953.1	1628.54	1408.5	1324.19	1129.53	647.27	463.26	569.58	521.85	645	548.55	531.41	523.64	370.49	552.66	537.33
6594.13	26198	21220.3	8428.41	6174.26	5493.69	5977.27	12071.1	17318.5	9144.69	6565.28	4672.82	2952.8	5490.13	2235.74	1768.06	2686.33	3244.59	3987.29	3307.63	2990.79	1733.93	1925.03	2149.67	2306.38	2406.12	2241.43	1381.51	736.15	1479.83	2145.6	1922.77	921.82	924.07	1051.11	1194.6	1376.4	1076.31	1022.09	712.22	664.51	773.41	398.2	524.66	685.47	460.99	269.91	466.26	505.78	404.59
19437.6	47142.2	55037.1	31345.7	26686.7	9840.29	13923.7	17299	15888.4	8600.39	4954.47	5118.17	3335.99	4062.93	2444.17	4401.47	6403.68	3231.75	3871.56	1752.57	2319.33	3637.39	2913	1460.27	1848.37	2332.38	1389.38	2220.38	3022.47	2631.42	1692.11	1798.43	1583.61	2175.1	2023.88	1219.31	770.53	927.98	1074.33	1441.95	1096.09	856.03	774.31	863	593.07	732.24	626.9	364.6	329.04	223.12
12947.1	44350	46188.1	36077	37884	44199.1	30254.5	16450.3	13476.2	9239.16	9587.3	7432.53	9214.68	6796.99	3881.43	3265.64	5634.49	4276.21	2550.97	2625.25	1840.88	1153.8	2201.14	1742.42	2779.88	4600.91	1839.67	1934.65	2237.73	2141.2	3673.64	1912.25	1126.57	1271.5	766.93	719.62	475.61	693.8	908.47	928.58	1328.81	1017.74	1047.99	1052.59	1096.94	557.28	630.65	389.7	283.35	567.66
15132.8	43927.7	32561	31859.7	17892.9	7973.67	6570.68	7770.02	7365.5	5717.28	4099.59	2224.97	5355.12	4267.67	4244.85	3659.64	3417.04	2270.93	1903.78	2363.97	2937.44	3696.06	3212.74	2426.34	1731.35	3153.78	1696.32	1784.82	1949.1	1869.08	1894.7	1684.64	983.12	1110.59	766.01	1313.26	1147.11	1204.83	1101.35	1243.66	770.39	710.39	858.38	677.71	520.99	336.43	450.38	546.23	360.39	200.04
8522.12	33137.6	39716.6	34271.8	35065.4	36775.1	19319.5	10090	11849.8	10161.3	8743.02	6156.18	3434.41	4680.11	7925.38	8014.52	5565.87	5545.98	4004.41	4858.21	2461.24	2105.53	2607.45	3271.41	1843.94	1983.8	2667.62	2795.14	2762.2	279.15	1555.93	1998.28	1316.5	965.36	1564.64	1972.31	1324.57	959.33	1116.65	1126.66	477.59	435.26	380.18	399.57	745.92	613.5	506.01	664.95	459.15	304.07
18972.1	46406	59584.1	33546.1	15694.3	25304.6	16832.5	12888.7	8358.2	7929.43	12222.6	13011.6	9121.68	7399.74	3098.31	3064.54	4993.27	4170.73	3824.64	1759.64	1403.95	2093.29	1808.48	2171.71	2887.66	2256.68	2339.25	1384.47	3249.26	2482.61	997.79	1549.8	1569.79	1055.13	1036.44	1251.56	1800.1	1585.56	1067.8	693.19	583.67	944.85	1021.71	913.59	396.57	770.84	951.24	537.21	357.4	393.78
20501.7	46663.3	31426.5	9981.6	20344.1	19948.9	6823.14	8862.39	13672.5	12672.8	11513.6	6862.66	6587.42	5413.09	6421.17	3230.29	2893.66	1085.72	1255.14	1277.4	2838.82	1447.89	1931.17	2225.33	2581.73	2101.12	1934.5	1644.99	1992.55	2039.51	1091.68	976.76	1508.36	1960.81	1552.09	871	985.55	1026.36	1225.15	1160.78	921.89	1288.49	858.51	602.4	504.28	568.14	408.34	583.18	423.9	279.95
15415	26219.8	22086.5	6895.26	10708.7	14079.5	13001.8	6919.2	6592.41	9413.76	7346.77	6095.47	7262.14	12859.9	14387.8	7795.96	3734.89	2678.73	1227.6	1729.23	2720.33	1945.77	2084.22	2310.11	1824.86	2002.27	2332.54	2452.79	2229.47	1828.92	1939.54	2248.19	1017.14	692.89	963.67	935.87	883.32	1142.02	627.54	777.37	1167.45	973.28	623.27	618.97	657.79	455.98	593.35	756.41	353.76	214.78
20396.2	47711.5	48930.8	16338.7	5580.01	7998.33	9690.39	10445.1	6850.46	5389.92	5716.67	5246.42	5466.29	4136	6651.74	4657.3	2015.14	3184.31	4619.95	1612.72	3788.72	6784.87	2533.51	2904.82	2705.99	1846.87	2204.84	3105.96	2265.84	2516.89	2991.11	1290.61	1772.64	1667.52	1459.32	1884.64	1414.49	916.63	1010.87	1101.07	1760.7	1487.88	1277.38	701.45	521.1	711.92	879.89	679.32	763.27	924.37
14202.8	46291	35020.6	42858.3	36942.2	16752.5	9712.58	10134.7	18576.9	9455.43	5504.39	9677.44	8804.78	3722.88	5269.39	10349.6	7848.65	3196.86	3389.13	4094.92	2270.68	2756.99	1939.14	2853.91	2622.35	1816.54	834.69	2445.12	1903.26	1549.3	2834.04	1335.46	1836.26	970.33	1660.28	1936.62	1558.47	738.27	1075.1	1228.42	609.97	476.86	678.01	822.07	826.23	866.98	644.87	715.48	870.14	521.82
27664.4	53803.8	26472.8	14809.9	20414.3	11676	7809.73	12060.5	7312.37	14937.2	7239.01	2281.03	5223.03	5517.18	5839.01	8994.17	7577.43	5888.74	6798.53	5381.88	5899.03	3044.62	3981.43	2542.26	2469.32	4703.2	2972.84	2717.98	1404.23	1351.3	1268.14	812.7	1795.36	1635.98	1999.73	1577.49	738.99	757.14	758.65	947.72	1131.26	1234.56	1106.14	570.73	935.53	919.04	1000.68	553.68	551.28	335.77
19502.5	33234.1	38721.3	15826.2	19640.7	19938.6	11035.5	12549.4	7064.96	4271.37	7353.75	9222.05	10461.9	5018.52	2667.7	4079.8	3739.88	4128.05	3221.39	2135.13	1702.79	1868.6	1470.89	3127.06	3395.87	3433.76	1482.61	1889.84	4258.93	3167.18	1830.3	2246.25	1814.46	1651.94	1642.83	1527.88	2449.74	1255.15	554.01	585.36	506.79	1157.59	1060.21	943.2	714.62	554.53	348.33	481.79	390.28	492.04
5986.62	29814.4	35815.6	34335.8	25021.5	30668.2	24105.8	9516.56	15224.4	4244.48	4889.28	6797.41	7010.21	5938.57	5600.19	4674.53	3108.49	2542.09	4711.13	3286.44	2460.37	1969.74	3069.42	2504.35	1933.92	2403.12	3255.13	2733.25	2139.35	732.85	1161.55	2070.19	1665.04	1292.12	1297.18	1274.89	2192.16	3139.91	1971.55	1838.76	1296.18	530.84	575.43	550.37	739.44	770.19	697.65	634.8	676.85	340.17
11619.4	58925.4	44410.8	33622.4	14149.2	13265.9	12915.4	12549	10363.6	6312.22	6878.28	6834.51	4973.23	3227.2	5992.25	3897.57	2070.15	2306.85	1521.88	1541.6	3041.04	2273.21	1812.67	2480.17	1916.31	1171.94	1867.36	1752.55	1048.18	1303.18	1759.1	969.29	1495.47	1128.8	1525.65	1547.15	471.8	729.48	633.74	733.32	874.26	711.78	678.38	580.59	457.94	351.65	360	504.47	486.96	325.16
37531.2	94803.8	60922.7	25278.9	23810.2	9405.07	15416.9	14018.5	19157.5	20156.3	13641.6	11925	10865.4	4594.38	4987.62	7733.79	6635.55	4397.67	6044.56	6884.52	4873.99	3345.53	2744.41	1740.17	1815.34	1637.75	1718.14	1344.4	1677.9	2017.53	1811.18	1422.73	1409.06	1379.68	973.8	625.99	869.45	1060.26	1477.2	1081.61	985	1183.91	680.31	575.07	476.22	471.26	436.82	544.62	234.32	295.71
17609.2	31889.3	16742.6	22377.7	14229.2	12260.2	18460	16273.5	13731.2	17923.5	8200.53	5607.51	6890.67	4584.96	3795.57	3552.22	2637.81	4435.19	3389.65	2837.36	1985.28	1841.75	2489.63	2068.94	1296.78	1819.81	2254.58	1650.38	1497.37	3903.55	2503.64	2263.23	1875.73	830.53	844.45	804.19	1223.19	1334.84	1066.88	827.73	888.14	1049.46	995	486.33	458.35	351.84	370.4	386.85	433.27	233.73
30940	49365.7	31733.7	20102.6	17568.3	16773.8	14947.1	14765.3	5913.97	11152.8	11449	3053.92	9168.38	8444.36	4431.77	3332.5	4431.96	3815.11	3391.46	4372.94	2721.7	2650.61	2622.53	2690.65	1813.22	1876.07	1460.29	694.46	1343.34	2719.55	2331.32	1489.61	1364.87	1601.98	1677.01	573.95	620.05	610.62	661.49	498.26	707.93	1200.26	544.8	342.31	582.57	491.36	355.97	421.85	329.43	213.94
18258.6	36931.3	20639.4	22177.8	19963.6	10462.6	8194.61	14363.7	8312.73	4691.01	7107.47	10699.3	6552.09	3239.52	1589.53	2140.15	3305.08	3341.94	2383.22	2827.47	1954.13	2697.26	2770.41	1703.35	1893.35	1854.93	2106.94	1577.63	1108.69	1398.1	1786.14	1591.15	1184.73	1223.65	586.62	582.79	1120.73	672.09	879.66	659.84	388.67	671.29	680.03	692.55	544.65	271.96	313.08	367.01	263.63	269.78
15255.5	18385.6	13329.8	17143.1	16136	8560.91	6457.47	5725.09	11748.3	7460.65	2238.14	3839.67	3241.45	3314.94	5673.26	4585.21	3463.16	2651.49	1806.15	2280.71	1719.83	2279.21	2052.69	2116.45	1795.56	1717.28	2408.5	1635.77	1227.1	1237.3	1998.8	1564.69	1949.17	2064.66	857.57	981.25	740.62	1075.56	776.37	796.1	478.43	1178.82	827.79	544.64	384.2	401.77	272.19	310.3	229.13	242.62
15399.7	50569.2	45697.1	12117	17092.6	14913.8	8334.5	2605.31	5453.34	5497.01	7451.69	2904.07	3404.99	5172.13	4646.16	1991.6	2428.52	4035.06	3726.64	3362.62	3273.78	3944.75	3060.3	4168.06	3368.49	2760.4	942.78	846.62	1239.64	2668.39	1808.08	1040.76	883.12	695.67	617.59	1242.34	933.42	654.12	651.09	347.55	240.09	292.58	342.93	571.23	594.78	395.01	373.64	405.62	373.14	465.56
13932.7	35137.9	55535.8	36580.2	16135	31218.9	20628.7	17783.9	12510.5	3925.98	5722.58	9290.36	11248.3	7842.31	8732.87	4556.09	3200.24	3775.77	5271.63	3320.67	3666.79	4166.04	2610.7	1544.87	2021.62	3233.6	2239.25	2402.82	1533.07	1106.38	683.78	1510.62	951.21	511.09	945.96	804.57	1007.51	588.31	323.52	823	601.47	510.55	470.49	386.11	229.08	454.72	342.66	580	519.44	414.76
22766.5	34504.9	26188.2	16012.8	20399	11118	10663.5	9612.74	12838.7	5019.03	4577.49	3707.57	1879.57	1001.09	3820.23	5463.66	4549.44	1917.24	2859.32	2383.35	4088.04	2922.6	1436.1	1315.42	1689.36	2552.52	1489.93	1197.68	636.58	846.51	1039.12	916.82	1246.09	1312.15	1512.1	660.09	492.02	657.4	727.46	543.21	441.98	553.38	858.07	706.87	506.02	471.72	378.96	548.15	562.04	256.02
8328.4	24858.7	23391	25500.7	13988.5	11891	6757.65	8940.68	5077.55	3537.85	8630.82	3768.51	2051.67	4234.84	5253.24	5419.19	2976.64	2855.01	4403.94	2648.15	3163.77	2725.37	4347.6	2317.39	1738.12	740.41	2058.64	2716.24	1508.81	2118.12	1338.96	1501.74	1511.47	1108.64	1601.89	1557.99	924.41	693.86	798.97	621.67	1027.66	693.63	797.51	507.83	467.53	400.33	247.32	338.22	294.63	339.14
22566	49305.4	48352.2	45178.3	27347.7	19072.3	14108.8	9088.22	4800.24	6742.75	15631.4	7671.3	8509.9	6667.02	5372.01	3950.17	2995.44	3940.83	4532.96	2727.48	3282.46	2485.64	2985.06	1311.44	1643.28	3142.07	3846.64	1457.83	1299.1	1627.67	2255.88	1655.67	1113.4	1357.5	1053.27	1261.97	677.53	1976.48	2011.01	808.6	568.33	714.39	900.63	876.36	515.69	476.71	367.3	477.48	266.94	382.35
16659.9	33739.3	16818.9	13566.2	25621.2	10264.8	10233	10885.7	10938.4	12852	8610.29	7250.9	4715.37	5993.96	4165.02	2400.4	5452.61	7828.87	2494.61	2770.74	5627.19	4112.53	4192.56	2036.06	1932.77	1586.76	2926.88	3078.77	2677.18	1840.11	1970.67	589.91	770.82	805.61	1273.79	1072.74	1284.43	1186.61	1201.38	1352.69	1277.6	898.32	856.5	409.48	543.22	762.56	646.09	507.44	439.91	327.86
12938.9	50558.6	43683.1	9744.44	7021.87	5166.13	13221.5	23582	21112.7	10171.4	6539.26	8574.83	9902.29	9427.09	3014.27	4286.05	4192.95	3847.53	3434.52	4968.9	5985.46	5168.24	2696.29	2517.44	3233.67	2110.57	1794.78	2935.51	2304.29	2845.79	1804.88	1403.68	1319.42	1360.65	1107.27	1295.91	870.59	722.02	846.54	1453.82	1089.05	374.32	267.25	404.66	498.12	306.87	253.09	199.78	247.68	276.74
36109.5	67470.9	42603.1	21689	21049	21513.2	11971.2	9491.04	9639.29	5374.65	3797.68	6430.39	6240.56	3401.32	3023.19	2845.91	3720.13	2679.85	1697.32	1545.25	2777.7	2027.86	1998.36	2106.63	2405.87	1653.19	1420.25	1139.25	717.46	1018.21	1083.19	1120.54	1385.11	1792.23	1038.29	703.52	427.14	841.47	1242.37	896.59	397.89	601.49	397.59	352.84	249.02	324.6	244.89	251.96	410.74	524.51
11274	22783.4	16422.5	20884.5	20613	31580.4	26925.4	9558.94	5844.1	10520.2	7499.93	5684.72	3379.73	3747.64	5809.88	6350.05	3797.04	4167.58	2891.25	3446.32	2165.27	1603.53	2375.34	2047.99	836.95	1788.97	1699.88	1018.72	1524.65	809.28	804.49	1032.35	1121.75	1179.24	724.85	619.72	568.61	538.54	758.95	705.1	538.05	528.36	459.95	525.56	311.37	307.94	261.66	205.14	137.27	259.6
9710	24992.2	28938.6	16611.8	13207.2	15215.1	10932.6	8480.37	4765.6	3160.14	3476.23	2384	2004.98	4064.48	3448.73	4564.2	4405.8	4415.61	2279.47	3530.44	4265.71	3649	2485.33	944.59	3431.8	3637.95	2713.93	2180	2116.04	2190.64	1986.27	2332.14	1693.94	1107.51	1608.53	831.58	1373.64	1104.8	1043.55	367.93	596.91	694.53	531.34	338.27	468.33	558.82	366.36	309.81	357.97	186.68
16643.6	36068.6	30882.2	24250.6	21892.3	18175.8	9283.71	9428.42	11199	7570.66	5478.77	7677.06	6566.75	6297.32	3715.2	4310.15	6511.72	4937.41	3323.95	2002.08	2573.71	3195.51	2853.5	1195.95	2099.31	2027.83	1165.36	1583.92	1796.59	1896.43	982.49	1289.59	947.48	587.64	663.72	758.8	1002.46	527.05	503.18	436.24	463.83	720.09	442.52	679.86	387.83	270.75	398.08	470.03	522.21	266.81
6115.65	48340.8	47125.2	17408.4	15785.4	13095.2	7443.86	4298.13	5718.64	6586.24	6539.72	7131.39	5047.59	2957.41	7046.83	4468.08	2011.59	3033.5	3513.46	3379.48	3518.36	1808.28	1595.86	1827.02	2321.2	3345.07	2193.9	882.58	812.8	1430.25	1610.78	1024.37	1351.66	988.43	960.27	1195.89	1649.26	945.63	826.09	749.22	806.03	572.13	273.63	268.99	483	275.49	371.57	323.35	457.61	317.5
13683.4	47502.1	47230.8	35724.3	22380	18218.5	13008	3751.72	9294.81	5732.95	7331.56	5624.15	9714	6696.1	4672.39	3126.76	3022.6	2269.41	3498.82	5687.16	5228.85	2935.13	1340.04	1143.63	3399.26	2836.19	1460.63	1969.95	3435.09	2327.96	922.19	961.53	925.64	687.09	682.3	1122.58	892.19	898.65	903.81	1277.22	963.7	861.3	623.77	306.37	627.3	549.24	393.36	262.98	89.45	259.14
7815.84	36094.1	40616	14493.6	21358.2	18196.6	7488.08	9954.69	8274.88	6302.31	12106.3	10294.4	5374.95	1889.06	3421.94	2385.09	1828.77	1215.47	1541.22	2787.92	3751.52	2442.94	2561.02	2903.8	2405.47	1306.63	1462.88	1336.27	913.12	1035.63	882.18	661.95	898.39	377.65	867.67	992.19	984.37	1616.18	607.24	218.51	491.49	276.31	383.12	382.63	456.28	510.87	499.45	418.22	402.36	417.65
24262.1	39112.1	14075.7	14763.2	10887.5	4744.39	4467.63	5920.19	12286.8	7855.66	6917.93	6057.2	8045.57	6576.65	3224.11	2609.15	5248.72	4353.47	2387.61	3440.53	3330.04	2064.36	2045.33	2057.39	1341.88	2173.94	2064.88	2015.48	2195.15	1628.73	1823.92	1174.03	1108.32	1249.61	789.16	557.62	763.99	1169.16	774.14	331.11	200.41	599.42	908.28	857.38	652.95	469.74	249.02	215.96	285.9	271.09
15009.5	30197.1	17636.8	16019.8	8475.6	5923.04	8073.91	10006.1	4864.99	3557.38	3343.94	3972.98	3067.58	2936.66	1585.49	2352.32	5229.38	2975.53	2005.8	1610.6	955.93	1450.65	1112.85	876.75	1229.3	1337.06	1713.65	1114.29	1242.96	929.51	776.3	1041.02	697.11	815.24	356.03	374.28	436.34	337.11	353.43	504.71	508.04	334.39	199.25	300.22	298.98	156.5	193.84	336.84	133.15	122.5
6802.72	47495.2	25803.9	17583.2	14596.5	22633.2	11060	4412.59	5895.92	8876.41	5361.73	4942.99	5057.02	5343.17	5591.89	5209.53	2157.53	2742.28	2571.55	3071.53	2432.28	1485.88	858.15	1253.76	938.81	1284.69	1291.67	1450.59	1936.27	2088.92	1244.64	492.97	656.38	852.39	1074.92	617.43	421.25	553.57	594.02	390.41	450.06	362.29	252.92	325.95	496.78	419.55	274.98	162.82	305.93	360.44
13291.4	51028.8	31620.6	13358.2	10967.4	7538.16	7656.93	10982.6	6091.08	2974.83	3713.06	3028.79	3517.63	3450.3	4608.1	4248	4088.08	3977.26	1981.01	2021.11	1467.08	1373.7	1606.41	2213.93	2376.8	1399.17	1652.32	637.65	835.25	1377.41	803.18	1064.77	838.06	537.61	620.07	1085.27	780.89	884.4	967.59	713.15	602.16	460.32	259.11	376.47	467.35	446.26	326.72	426.9	357.53	363.06
12022	30686.7	21209.4	23504.8	14701.6	11321.3	7368.61	9977.2	8785.69	6256.91	6686.12	3656.84	3250.85	2015.7	2570.16	3659.8	5436.86	3335.1	2622.3	2282.64	3045.81	2147.83	1208.15	1195.52	2112.17	1207.5	542.45	1161.96	1217.17	915.26	325.08	782.77	696.67	610.35	659.24	543.23	838.78	438.95	553.98	763.25	467.99	301.59	437.88	301.35	151.37	178.67	148.53	247.58	252.1	207.76
7546.68	49435.6	33508.4	23733.3	13537.6	6281.53	6636.94	6994.15	5491.68	6104.85	6150.88	4434.2	5266.19	5182.81	6253.15	3479.38	4181.68	3359.96	3712.88	2310.45	1710.08	1218.3	1621.3	1553.28	1895.19	2734.93	2570.13	1238.42	1344.5	1195.48	1068.32	435.54	615.19	818.26	979.74	651.82	864.55	779.34	445.85	518.28	753.11	717.21	435.12	521.98	240.3	291.34	325.1	395.37	327.34	145.35
18778.8	32219	25974.8	14722	12914.9	10511.7	11820.3	5059.81	8440.12	10010	10589	6737.31	2464.11	3352.32	2177.95	2096.87	1518.97	2456.86	2502.44	1738.08	1618.33	2795.33	1174.02	740.71	1270.58	1589.69	1175.52	792.95	874.87	846.72	787.77	1037.2	1477.63	963.93	414.92	447.91	535.22	628.24	640.1	552.2	488.31	517.1	482.29	332.12	240.51	132.43	112.01	157.9	175.99	175.05
11092.9	17531.1	20056.3	20836.4	25384.4	17165.2	9381.26	9440.11	9114.89	10694.7	8197.65	8653.77	4609.01	3919.62	3779.17	2784.96	1959.8	1450.46	2859.61	2220.11	2199.09	2478.31	1691.4	1016.54	769.3	776.82	895.26	1120.42	1289.24	940.47	827.23	1087.65	808	733.07	1019.18	689.45	401.45	384.4	259.07	798.74	661.21	355.85	368.94	417.46	448.51	364.18	245.65	316.97	174.04	140.84
11235.1	42991.7	34877.2	20929.8	15557.2	12793.1	6700.63	7714.95	8705.46	7410.09	2805.58	5456.8	3143.38	3002.19	2132.2	1029.86	2194.48	2737.47	2892.13	2782.72	1060.19	1219.05	1258.83	1524.97	1763.76	880.89	736.87	852.53	820.94	996.33	596.58	483.96	971.96	637.1	657.34	520.84	332.59	174.41	296.58	264.54	281.08	271.04	391.01	399.86	245.09	273.88	403.82	255.19	335.9	177.74
16777.2	36811	31605.1	17784.8	18843.9	11688.9	9140.88	7602.08	8387.94	10182.1	6323.42	4345.09	4814.9	4644.31	2684.72	2574.52	3224.43	2264.84	2752.16	2615.57	1145.6	1071.96	1609.59	1186.41	972.73	1093.07	368.68	651.42	1133.3	1299.69	1117.35	1177.25	861.07	965.43	595.58	363.44	318.55	454.54	350.78	237.78	281.17	297.34	276.52	176.32	102.15	172.65	106.01	206.72	278.44	292.08
10973.9	29301.3	33963.1	18510	25048.6	8505.16	10941.3	6982.67	7281.05	6418.23	5969.86	5581.62	6688.7	2866.82	3338.37	2999.85	2136.77	3417.21	2574.8	1825.85	1091.39	1535.55	1271.5	1426.7	1616.62	1236.22	703.61	1329.58	1473.81	1233.65	921.61	715.65	547.85	624.47	614.44	1237.09	687.2	526.38	564.77	523.2	498.26	367.97	435.9	332.33	292.1	301.74	191.61	190.71	211.48	147.36
7031.1	28273.7	25314.9	21785.3	13125.9	9274.22	10693.5	7200.6	7006.5	4729.45	4643.95	6959.76	2384.03	2024.77	2911.2	5579.12	3590.95	4845.39	3445.99	1362.2	2743.92	1734.01	1462.2	1848.02	3216.88	1654.86	1416.14	1536.48	575.96	536.02	625.81	912.19	840.83	548.01	678.41	304.54	310.05	550.48	482.18	687.84	489.55	262.8	248.43	319.8	198.8	205.22	193.08	194.15	341.42	458.79
4528.21	43778.2	33856.9	26546.8	32620.5	24447.7	18548	8702.28	10221.9	10166.6	9856.42	8137.56	4984.65	2714.51	1718.99	3692.06	3422.94	1529.94	2353.17	2543.82	2474.76	1016.59	918.69	1785.31	961.59	1332.21	1693.82	1634.83	785.36	586.09	763.31	877.17	924.26	915.08	821.6	793.62	689.56	590.8	528.28	735.29	542.1	369.22	169.07	347.39	445	544.5	429.17	355.92	245.51	176.74
14693.5	28549	25950.8	12435.4	17790.6	14306.3	9545.42	7051.82	6604.68	6318.98	5572.46	3684.88	2272.16	1226.28	1120.34	2540.67	3294.13	1715.17	1343.57	1939.23	1444.18	1719.29	1237.53	821.1	650.88	1033.89	1167.23	585.98	688.59	364.01	478.05	377.69	347.54	412.13	615.26	692.98	592.65	259.54	181.7	227.11	356.93	310.87	453.9	364.58	290.95	194.36	77.38	191.13	360.95	155.41
12565.1	37656.4	19416	11278.2	17268.8	15189.6	5388.67	6593.54	8909.56	3826.18	2901.49	4156.3	5759.49	3815.59	2103.49	2055.1	1991.16	1496.36	1724.56	1566.18	2298.1	2266.55	2112.02	1526.03	1540.71	651.02	1060.05	710.31	611.41	451.15	807.83	883.07	375.81	454.63	600.49	604.53	286.74	294.67	342.77	232.69	383.71	462.49	337.38	350.47	303.87	339.35	156.63	347.97	271.25	131.42
2261.53	35847.5	20273	25484.3	17989.7	10864.2	11997	12363.9	5581.87	1777.76	5355.94	4640.91	4781.8	3793.25	2110.84	3176.66	3547.61	2651.88	2036.19	3028.99	2425.08	1136.24	1212.05	885.29	1461.72	1536.3	1114.78	791.31	654.51	244.59	545.53	610.06	778.37	729.76	676.64	488.22	479.01	873.81	694.99	382.84	418.4	459.77	252.39	165.23	136.54	153.77	141.51	127.71	109.19	181.34
13885.2	42568.1	21575.8	20721.2	14512.3	12067	14510	9088.02	5872.78	6244.77	16022.5	11063	3638.4	3749.1	3606.32	2480.49	1155.89	2126.86	1791.73	1591.11	1439.79	1562.52	2076.36	1492.67	1138.34	456.86	943.57	1195.84	1077.92	771.77	644.64	970.24	623.35	403.42	823.09	719.07	476.88	335.21	355.9	422	374.25	383.6	364.25	267.32	358.62	239.6	193.27	196.35	143.23	183.44
9014.09	30979.6	20514.9	10920.2	11608.1	14146.2	6615.04	6494.14	5673.41	6194.59	2469.99	3644.29	2519.41	3603.38	2686.87	2508.85	2901.87	1432.64	919.64	1470.7	1496.07	1303.6	1170.16	1874.56	1870.1	876.24	829.57	603.17	713.31	519.58	1045.46	953.82	745.82	561.68	603.22	494.95	332.72	373.98	625.68	456.93	252.97	264.84	621.83	501.46	242.97	253.06	185.72	188.02	192.11	151.33
4483.78	39784.8	33578.8	10093.5	13295.4	10308	13358.8	8987.83	7228.03	6717.19	4042.03	1893.5	2746.62	5029.39	4188.68	3967.61	2844.97	1710.26	1701.71	2013.55	1864.66	890.67	1689.16	1902.45	1146.99	820.35	904.03	478.63	1062.49	1075.02	683.18	647.34	698.19	673.9	594.59	276.27	474.7	360.45	274.95	487.82	319.09	324.07	278.68	321.18	253.34	207.96	125.97	97.21	140.75	201.12
33162.3	52155.2	19585.2	14195.9	9030.41	7169.03	8517.12	6028.58	4362.02	4004.99	2486.61	2056.96	2681.17	2565.39	2156.88	1523.59	1325.88	1882.34	1986.14	1753.41	1532.67	976.23	1852.64	1340.63	1557.52	976.34	525.33	762.15	797.23	1015.46	345.41	631.61	685.13	372.58	288.77	276.62	277.74	236.93	255.44	310.51	369.71	434.12	208.75	163.38	257.59	203.9	149.33	184.06	212.87	161.49
4868.44	15413.1	10386.6	8578.97	9177.34	4093.07	2730.7	2470.05	4956.03	2201.08	2926.08	2263.91	2277.36	1781.63	1884.86	1957.6	1949.84	1479.1	877.06	1220.41	886.84	864.53	1243	1186.81	1090.02	781.67	511.14	257.2	580.57	368.33	207.31	346.38	371.73	392.96	479.17	276.55	374.48	443.51	373.59	215.59	229.55	374.05	407.31	146.1	103.56	231.99	239.8	234.91	248.82	262.24
5024.71	15501.2	17125.6	9927.11	6571.73	12752	12986	6240.39	4781.38	5738.41	5539.39	6052.25	5851.15	3808.08	2636.81	986.11	1979.57	3267.86	2840.93	2146.66	1203.25	813.83	863.67	1336.64	2431.34	1542	828.19	954.38	738.13	756.48	612.92	453.04	351.46	331.47	708.27	400.78	329.13	197.75	121.14	291.17	420.13	259.86	247.44	212.96	233.1	222.92	210.88	168.79	171.97	172.08
23063.8	45277.9	29282.1	25088.2	20346.4	13166.2	8876.84	3684.36	4600.54	2027.8	2181.86	2362.79	3961.5	3065.02	3426.51	3370.93	3404.8	4044.88	2558.09	3037.92	2481.93	1606.02	1955.61	1867.56	1238.7	1354.42	1850.05	736.13	402.22	420.84	643.32	880.47	760.44	966.13	466.8	853.18	828.35	665.94	207.88	311.26	498.64	285.02	362.54	525.63	224.86	188.19	265.64	396.24	220.02	193.01
14101.5	43967.3	41224.4	19611.9	15425	7365.07	6060.48	3660.41	5559.46	4158.14	3991.14	3020.5	2408.81	1824.65	1921.01	4553.33	3612.34	2668.85	2842.16	864.82	1066.64	1553.76	1506.37	882.84	818.35	857.45	679.36	815.91	858.19	732.79	397.97	512.46	460.38	523.11	473.09	169.47	166.43	303.19	320.11	364.19	337.9	371.18	261.95	220.51	166.99	140.84	179.79	146	184.94	231.78
3405.72	17564.8	31257	18354	10307.1	8067.98	5424.23	2425.21	5137.22	6472.68	4062.41	3053.95	3764.07	3451.45	1143.6	1497.69	1277.46	2022.68	2518.59	1458.62	1619.14	491.02	1010.31	738.86	676.38	778.34	922.12	709.58	537.41	456.73	416.49	308.19	216.99	399.64	310.62	314.9	413.5	284.1	211.67	294.2	225.28	192.67	211.2	175.56	135.71	162.57	140.3	94.48	154.71	179.51
3627.02	12715.6	12602.6	10151.7	9566.78	6566.36	4787.32	3142.27	1832.55	4114.94	3714.45	1273.33	872.97	989.72	728.6	931.56	985.85	664.02	593.09	458.27	859.79	825.54	452.81	230.55	396.49	392.96	412	369.35	266.07	371.85	233.29	344.84	319.95	272.34	170.88	188.04	207.33	121.52	160.6	142.62	144.65	126.06	178.76	121.26	85.33	151.67	169.56	127.35	110.48	162.39
5285.69	5970.35	9414.92	7007.07	6222.22	4232.24	3811.93	4229.05	2491.42	3111.55	3701.18	2166.02	2529.09	1679.72	1588.79	1763.23	2095.39	1291.94	983.5	489.36	657.88	1264.53	886.79	259.66	647.42	1020.83	732.96	461.64	467.7	517.73	613.14	647.16	276.75	277.64	437.11	152.36	141.01	288.21	350.42	366.91	251.13	231.94	87.71	70.68	96.92	77.21	115.53	113.67	140.12	211.19
17206.2	33499.2	19020.7	17503.3	10245.5	4505.25	6139.17	12552.5	5100.42	2058.95	2115.03	4368.91	3406.18	3679.32	2405.79	2575.17	2779.17	2137.34	1850.03	1173.53	1319.89	1539.45	1305.71	1207.93	1049.89	1118.89	1034.91	938.4	936.7	701.21	716.73	380.64	320.27	510.06	497.82	326.35	195.99	238.35	243.42	246.84	158.78	241.5	309.63	268.9	190.72	265.3	216.39	240.57	144.84	199.68
6214.35	12867.8	26607.9	8818.36	7502.26	8286.37	4862.77	4295.8	2654.66	2777.59	3557.56	1580.3	2858.24	2987.24	1643.88	1716.52	3020.15	1971.99	1654.89	1375.92	1338.95	1316.49	1166.99	1224.52	703.4	869.34	345.82	514.52	464.67	249.87	338.11	570.7	367.16	385.69	267.97	534.28	415.86	251.76	312.21	477.57	214.91	167.49	224.48	189.02	167.66	123.81	234.01	161.57	175.01	175.83
7898.29	28360.8	24451.7	14345.8	6840.94	8462.36	9583.4	5420.36	3520.23	3551.92	3084.64	6242.61	3190.73	3014.22	1936.01	2233.97	2417.27	1095.63	1341.76	775.54	765.99	1163.74	1053.36	1193.94	970.59	1107.54	965.38	856.09	897.86	633.28	726.13	838.54	647.21	338.39	312.85	459.78	313.18	289.53	291.27	216.98	216.96	320.22	412.22	221.68	106.59	237.38	340.61	164	198.5	131.32
10635	17225.8	23776.7	18149.2	11660.6	12300.8	6803.12	3250.41	7051.65	4338.54	4028.02	2751.87	1092.71	1070.75	1464.37	1862.74	1461.12	1950.2	1601.2	2360.39	1394.83	1001.29	1221.33	1215.62	528.45	833.97	841.93	914.11	976.42	726.33	920.21	667.84	403.7	436.56	539.24	305.9	576.77	458.01	312.15	534.52	562.83	586.53	220.05	136.44	208.13	357.94	372.3	333.05	184.28	77.02
6483.09	18057.5	17172.7	9527.92	10637.5	6275.4	1019.51	3900.33	4130.8	3498.54	1811.08	1709.25	2128.67	1316.47	1529.97	1962.11	1973.23	1431.66	1891.3	1202.98	882.21	781.71	952.8	819.84	419.3	665.18	855.94	897.86	771.58	370.52	401.48	298.07	419.42	309.3	178.68	249.23	324.95	199.34	554.7	520.52	222.99	119.37	151.62	267.93	251.19	136.99	144.56	250.8	184.6	133.02
11022	16646	16705.9	12569.5	11719.2	6043.23	3059.25	1649.94	1503.41	2054.84	1925.02	2820.72	2814.6	2668.61	2585.92	1352.31	1110.15	1156.44	1194.65	1112.07	944.94	1007.18	668.46	628.38	496.4	532.93	664.29	706.39	765.49	847.97	643.77	214.22	343.68	300.11	197.05	227.05	149.47	254.74	238.88	269.86	212.1	162.57	275.27	287.98	181.57	105.46	89.86	88.2	169.88	148.73
5614.25	9995.63	13829.6	7290.96	5964.99	5978.41	4435.3	5499.38	3875.81	3499.77	3550.97	3306.97	2328.47	1135.78	1420.63	1772.98	1561.4	1166.8	1627.73	1713.33	794.34	446.33	763.69	883.75	305.94	341.26	748.46	439.92	246.56	245.93	502.34	413.67	547.53	442.55	296.71	346.95	364.48	426.33	351.48	290.14	411.79	272.92	177.79	246.91	73.97	108.63	156.74	116.32	186.23	154.64
12294.5	28436.9	27560.7	16833.7	9032.47	4457.57	2196.14	3726.44	3358.96	2987.95	2356.06	1496.32	1094.32	1206.22	1043.82	1935.08	1985.85	1407.68	1347.12	1207.41	642.2	625.66	766.73	634.48	460.94	678.24	481.82	208.78	254.24	319.13	457.38	411.96	378.01	353.44	172.67	397.85	316.41	287.79	333.88	265.17	266.74	234.58	340.58	375.04	158.97	292.88	225.64	223.18	314.22	210.18
6245.22	23284.3	25420.7	17528.8	10120	4545.86	3203.95	5223.66	7115.44	6339.93	4338.9	4615.12	2938.04	2279.66	2236.13	1930.9	1831.65	1377.74	1098.23	980.84	1186.7	908.7	1042.05	803.7	815.29	969.75	1377.69	896.84	347.4	422.4	367.11	452.58	292.78	396	458.47	307.55	296.27	438.04	385.12	248.13	237.35	266.64	226.26	316.84	235.81	226.05	123.11	120.94	243.24	204.83
17045.1	23249.1	16315.9	7615.4	4368.54	5718.75	10572.5	5463.35	4791.6	3551.75	1673.68	1562.15	2346.94	2528.92	2356.35	866.79	1191.25	1218.93	469.37	822.7	604.7	581.99	737.59	985.95	1118.98	1056.14	1185.08	929.49	494.91	343.87	566.06	677.63	714.54	631.79	426.84	745.93	586.56	558	359.01	286.66	471.7	305.11	296.87	392.36	276.77	274.45	260.63	230.04	219	376.33
3837.69	9840.35	12913.7	12540.3	4476.17	3667.67	3035.58	1502.4	1840.49	2116.69	2304.52	2166.38	1931.27	1417.12	1496.94	1819.8	1549.5	1304.93	715.8	754.36	756	707.08	452.23	607.17	504.23	342.69	441.22	327.89	156.84	271.57	401.88	452.14	156.02	205.1	228.37	164.33	410.74	185.48	282.85	214	421.03	210.7	185.54	190.69	163.14	189.93	277.71	260.1	180.39	221.35
11173.5	26182.9	8635.66	9716.34	12965.9	4425.18	1803.94	1632.96	2580.05	1144.94	1125.02	1204.8	1541.92	748.96	409.81	824.07	992.61	972.3	720.14	792.05	871.4	900.15	484.99	230.32	487.19	500.96	423.58	454.74	342.15	305.96	350.26	276.04	154.36	368.07	350.68	233.82	257.43	341.27	346.48	198.01	381.69	450.21	282.55	223.42	195.62	204.66	173.51	261.24	176.18	245.09
14334.8	30352	30134.3	18875.4	12435.5	9956.38	5997.26	6708.13	6372.39	3037.18	3902.43	3544.92	3115.85	3749.19	2816.9	1899.18	2477.04	1464.46	641.39	978.53	1447.79	1024.42	1313.12	1622.88	1048.19	1048.62	503.71	408.28	524.26	478.14	541.33	526.49	590.09	431	800.33	774.49	875.72	882.69	585.73	263.6	312.96	426.19	500.17	333.06	380.05	277.65	117.42	294.42	319.51	381.7
7702.41	18435	16069.9	6614.39	6251.32	5703.39	5232.68	4323.51	3098.71	1801.85	1079.71	640.8	530.95	528.47	1005.31	635.51	840.08	520.13	472.53	501.56	449.22	487.36	558.71	676.06	484.52	219.19	483.22	401.61	528.16	523.1	632.76	482.99	458.19	348.37	327.93	472.04	396.32	211.89	172.54	190.43	353.61	363.53	177.21	144.99	101.9	303.47	280.77	208.33	193.8	180.33
3240.56	8702.32	8271.16	5685.15	3890.33	1894.92	1415.8	2192.72	1412.6	760.73	572.29	256.23	247.54	418.62	462.82	445.19	218.47	308.49	419.18	218.42	621.28	422.63	545.03	472.28	404.96	221.93	181.4	247.03	438.51	236.62	322.29	293.02	364.7	461.88	338.03	260.16	284.31	277.46	267.28	182.02	180.78	189.58	232.21	269.92	177	151.76	125.03	146.38	190.93	157.07
8949.52	13515.4	7666.37	5790.54	8042.86	9027.97	5293.13	5395.92	2707.38	3467.62	1679.4	1110.87	1085.24	1130.66	1209.94	1171.42	1288.21	1052.14	1283.5	1167.52	617.23	512.2	222.45	293.53	449.4	498.17	540.72	685	515.98	302.15	361.81	295.24	315.27	289.46	127.75	222.88	238.09	185.62	174.99	137.29	149.02	220.28	185.87	285.45	250.79	193.26	121.74	103.72	172.81	155.5
14809.6	13980.9	9214.19	13925.5	10162.5	8104.86	4883.45	4689.9	4693.42	1401.85	2606.57	2146.23	1464.76	1626.07	867.98	462.78	1076.22	740.25	707.51	877.27	609.97	556.96	471.89	369.34	598.31	582.67	370.22	390.12	399.54	863.42	515.59	432.85	459.51	290.99	181.35	300.7	226.11	368.37	370.96	190.44	222.41	155.6	180.55	194.99	110.22	145.06	190.66	291.67	160.42	155.54
8311.98	14986.1	11401.2	7187.35	2373.73	2271.83	1501.93	2148.02	1085.5	1263.56	1955.38	991.48	1088.48	774.63	572.61	599.77	665.33	402.43	501.9	982.35	463.33	280.16	573.22	764.68	750.31	328.37	319.94	401	319.48	197.86	282.13	644.91	363.1	244.61	294.76	389.04	371.96	314.03	197.01	377.05	311.99	308.7	187.93	542.62	212.6	157.59	224.35	309.41	207.47	171.37
4872.17	18087	21980	24129.8	6758.56	5660.85	4367.74	5962.58	4105.17	3729.27	2657.14	1933.13	2018.32	1931.4	2423.46	1092.3	979.35	1009.01	956.85	851.85	910.08	1240.7	1191.03	585.76	1241.69	789.7	463.34	610.51	592.74	609.84	483.85	422.55	436.21	248.24	415.72	287.33	436.59	450.92	553.1	152.98	244.47	522.28	615.27	334.65	229.34	146.3	129.96	182.21	167.3	145.68
4152	8003.12	7665.85	5259.07	7061.65	4121.22	2710.58	1892.21	2111.15	1827.06	2090.61	2244.95	1308.51	1415.72	1211.43	482.49	428.35	654.48	681.33	724.08	910.26	794.06	579.12	484.74	323.75	380.3	462.66	449.16	418.56	332.18	486.76	212.28	379.63	716.35	439.91	336.54	219.16	351.46	389.74	234.78	133.71	123.71	84.95	143.89	270.04	284.17	235.37	237.73	139.17	137.14
3034.64	10106.8	9032.13	5487.69	4195.27	5058.37	5381.4	2574.39	1411.37	1702.19	1921.2	1053.92	668.99	471.5	700.65	761.4	698.67	458.8	509.69	505.13	326.97	290.47	330.11	372.85	283.08	306.9	201.3	307.68	335.21	188.88	189.47	89.57	227.6	145.79	147.23	174.81	89.11	97.4	148.66	244.2	154.35	135.25	169.68	153.38	193.84	200.98	155.28	152.88	221.66	144.83
16057	25454.1	22201.7	16850.2	8492.04	5879.62	8502.71	6968.48	2944.05	1901.96	2291.48	1640.23	3235.47	1745	2543.94	1938.66	938.3	852.53	737.88	719	738.06	636.98	909.53	858.89	466.5	683.79	406.18	481.47	676.23	524.67	533.72	551.26	283.88	259.85	311.09	613.59	538.82	461.98	653.01	395.83	349.8	450.75	299.95	307.48	394.98	204.68	270.9	227.38	303.05	111.77
9594.91	46055.5	35354.1	20038.2	8787.14	10486.7	7218.94	9011.79	6168.87	4411.35	2046.77	1984.46	1144.65	2130.43	2724.37	2897.29	2228.59	1459.37	1354.98	1111.7	799.49	604.97	891.57	858.01	802.23	1043.2	497.63	355.8	444.08	322.41	509.97	784.3	767.57	656.75	214.84	282.98	401.27	277.34	232.47	437.02	347.47	355.37	369.53	340.24	273.68	209.59	151.17	156.7	286.62	288.05
8058.21	22204.3	8063.62	7504.47	6767.1	3174.95	1353.88	1343.53	1320.33	1059.83	1877.85	1526.89	1229.74	1248.05	1167.02	696.35	919.3	682.66	557.76	421.11	414.12	452.27	357.1	461.74	407.5	313.63	360.21	312.58	341.66	387.99	212.9	290.53	407.83	269.58	216.5	287.17	271.21	275.33	233.94	83.38	186.48	184.77	141.13	220.03	247.89	220.41	328.08	232.46	184.98	222.17
10446	14020.5	13239.3	13299	8735.72	6305.21	3099.5	4763.48	3306.66	1496.19	1435.51	610.68	534.6	726.82	577.88	635.62	898.8	810.06	373.17	373.58	500.72	489.35	572.61	414.74	436.85	255.14	275	177.82	288.22	245.53	262.37	310.94	378.32	299.42	294.04	296.73	274.69	151.73	237.24	269.98	274.79	126.33	97.12	128.95	120.43	182.64	163.26	365.99	509.1	249.82
4350.31	11814.1	15609	16891.4	6963.09	7457.87	4029.22	3166.37	1516.64	909.55	1201.08	1681.05	929.59	1164.12	774.12	1006.2	833.15	912.45	850.99	700.91	496.06	572.67	465.26	294.93	497.88	607.08	429.52	444.83	447.75	251.23	725.54	564.06	318.17	446.37	359.85	372.36	529.64	506.74	426.77	265.4	294.78	135.74	169.39	254.77	354.08	250.09	264.12	349.32	187.16	178.64
15420.7	23892	16882.2	7126.9	4976.16	5444.88	6603.51	3838.15	2690.89	1941.42	2179.84	3670.14	2872.59	1840.96	1921.83	1295.83	1295.62	2258.56	1341.27	510.5	215.77	336.27	645.25	641.63	672.31	741.26	454.34	511.87	567.74	355.2	395.31	369.37	233.51	204.41	349.83	305.51	394.04	365.31	244.95	461.63	538.25	338.79	323.12	226.26	281.35	278.39	316.35	397.62	218.79	174.34
9212.15	9274.02	5672.29	7408.46	5833.69	5898.16	4839.18	2936.44	3207.21	1716.15	2054.17	1850.92	1116.11	722.17	1021.37	806.37	611.4	764.85	841.89	567.92	905.47	558.56	329.81	94.06	250.98	521.45	575.94	347.73	268.43	297.77	355.44	288.21	220.77	260.95	212.94	133.96	308.1	200.43	245.28	227.48	269.35	209.39	218.95	283.03	317.72	182.03	129.23	152.22	256.46	196.74
6548.51	33432.7	28244.9	21248.4	18246.8	12252.1	8723.01	7202.19	3565.39	4386.1	4760.63	2533.86	2669.04	2334.13	2016.79	1298.47	1653.39	910.41	661.02	1665.47	2009.75	950.68	459.93	383.77	513.03	871.53	650.66	940.47	949.58	681.11	619.78	275.46	453.47	336.23	357.26	515.04	270.28	625.6	762.24	759.26	391.7	255.89	296.53	236.67	256.75	137.5	137	367.44	316.04	196.82
8696.38	24584.6	24486.4	12616.6	3366.99	2711.24	3153.1	3300.54	3477.65	2189.03	1721.33	1331.43	715.76	1017.61	1005.5	1122.6	802.22	855.65	433.69	545.15	638.82	688.35	822.26	572.3	779.24	519.39	409.97	503.99	365.34	263.36	361.58	288.78	320.34	384.41	834.64	622.31	204.57	216.05	371.75	305.28	552.79	491.59	212.08	360.68	293.59	335.59	367.87	220.61	169.58	217.1
4909.5	15970.7	10455.8	4131.05	3000.86	1938.76	1498.78	2430.19	1789.48	1402.05	1324.95	1927.02	954.06	700.13	824.07	718.56	689.09	506.85	690.53	447.41	394.88	460.62	602.58	305.61	663.73	842.78	452.89	701.78	433.44	293.55	293.64	269.3	207.59	412.35	404.75	205.58	435.35	578.17	330.65	219.88	395.44	295.16	227.6	354.68	345.86	576.41	503.63	486.7	242.75	312.23
3909.22	5266.43	6472.71	4419.59	2387.81	2141.3	1293.65	1155.83	1317.39	538.83	660.15	765.27	695.39	476.66	750.57	368.02	226.45	670.6	321.56	228.57	211.2	183.74	281.31	354.59	398.49	233.66	328.25	134.51	138.05	372.51	570.16	498.98	581.39	360.22	410.91	535.03	203.83	184.43	174.02	237.88	161.62	177.48	144.35	222.51	313.91	231.11	177.56	186.8	285.38	282.32
8114.52	9389.2	6033.94	3069.24	2679.78	3009.48	2353.01	2562.07	1515.25	1258.78	402.9	1206.67	1268.37	880.18	770.91	908.05	471.87	384.81	209.12	238.04	426.2	765.85	654.9	623.05	373.28	357.63	191.66	217.05	355.56	327.95	322.43	439.3	397.01	362.37	447.76	389	194.43	183.81	143.77	297.66	638.47	524.06	301.47	330.9	327.31	225.85	165.87	217.15	232.08	154.5
1910.27	20953	17705	16818.7	8282.63	8126.13	5464.31	4379.43	5274.61	3911.6	3627.66	3414.04	1804.07	898.07	691.7	673.81	225.99	931.75	2008.89	1313.85	1114.98	1339.1	942.16	462.06	364.89	655.28	793.06	903.41	1291.78	966.35	299.05	321.03	647.2	423.27	208.74	224.16	248.88	570.27	844.92	528.49	392.06	346.8	353.19	360.59	385.11	385.3	274.59	244.59	495.78	335.28
3631.58	4838.46	6197.79	6586.94	6220.62	3417.39	1270.12	783.97	1632.5	1708.89	1701.21	1350.57	1667.46	1495.9	838.39	863.69	672.16	592.29	448.25	472.33	325.66	215.66	344.43	720.69	570.66	472.7	638.3	519.13	698.95	626.03	556.94	488.2	497.62	309.76	224.52	416.67	436.41	647.36	442.44	394.35	339.04	535.09	359.7	281.14	175.48	176.19	267.62	311.01	269.79	322.88
5634.51	4549.9	2114.51	1782.27	1500.29	749.13	1600.14	887.96	520.69	455.77	338.97	378.38	434.39	647.75	807.27	918.29	410.57	560.8	524.72	205.17	538.36	729.75	908.58	596.76	476.93	556.96	559.2	612.73	535.66	444.01	272.86	586.62	221.89	305.22	363.04	235.42	316.01	291.85	353.41	426.21	448.29	567.48	452.33	257.5	259.25	387.73	458.71	336.41	263.15	356.83
4195.79	4567.71	2840.05	3779.55	2294.37	598.19	1119.36	1477.81	552.48	191.13	631.41	413.22	344.57	290.35	234.02	240.7	273.28	299.41	325.67	309.12	325.58	377.34	733.67	603.16	496.25	363.8	308.12	255.1	420.52	416.07	525.52	454.03	684.88	453.03	328.64	325.59	483.69	724.29	209.7	286.96	185.02	300.76	305.42	193.65	342.77	329.43	205.44	200.31	304.66	311.78
3686.42	3719.7	1933.88	1295.43	861.95	729.77	545.15	317.41	168.34	323.56	276.86	200.86	362.4	367.36	401.38	652.43	636.32	374.56	415.33	740.69	944.02	682.68	367.46	589.2	728.35	761.45	557.83	548.18	1021.9	789.7	419.33	525.5	567.89	421.33	531.98	631.88	414.78	484.25	457.6	387.71	466.02	288.94	391.31	479.91	359.43	159.9	351.55	361.03	388.22	164.73
7031.04	8694.81	7151.04	6752.04	5216.17	3545.37	1887.79	1443.81	1859.41	1093.82	446.1	1020.74	931.44	504.42	597.88	449.09	853.65	765.64	370.77	436.43	759.02	912.48	612.46	582.45	637.98	630.27	497.13	908.81	956.76	502.66	807.67	624.59	341.82	370.54	676.42	635.82	597.58	515.45	617.41	630.73	446.05	354.03	297.97	246.54	226.32	530.27	533.5	404.23	597.29	530.73
3693.61	6003.58	6086.97	3412.9	2714.71	1165.93	1368.66	2026.27	1289.78	726.7	540.62	556.96	771.21	354.41	577.56	536.64	200.82	200.11	636.6	738.26	936.79	828.31	641.57	826.73	688.13	996.47	909.38	764.91	552.08	838.19	641.31	473.3	515.17	655.1	817.1	945.22	391.61	275.86	337.97	226.55	265.56	699.32	522.31	270.19	244.8	259.5	368.58	337.71	160.84	322.64
6352.23	9206.78	6753.67	3829.81	2394.5	2607.28	1019.62	924.9	864.13	853.44	528	457.22	377.74	412.74	574.64	616.28	347.46	367.75	542.38	469.68	209.2	623.93	891.36	428.63	442.94	574.59	572.92	357.1	422.09	311.49	356.51	488.28	491.28	747.32	619.83	330.65	285.58	409.37	308.98	893.2	859.22	554.22	188.69	324.91	549.3	284.4	249.5	433.25	587.06	437.47
2001.53	3502.31	5001.28	1889.48	2844.99	1191.36	856.61	1131.01	874	740.2	1235.01	1312.08	507.89	1091.38	694.07	163.81	228.93	308.98	474.97	600.9	615.29	1308.56	770.51	764.06	1208.41	903.57	656.86	331.54	334.57	642.88	937.61	1062.15	602.6	1095.59	1007.46	765.32	329.18	400.04	1008.95	705.37	667.64	695.22	345.14	646.14	666.86	610.15	573.75	552.15	753.98	652.67
4991.67	4564.9	5127.16	4314.44	1860.01	1703.94	1195.6	1099.9	210.37	681.47	535.52	413.39	742.32	672.14	598.93	822.57	974.59	818.71	718.96	1298.82	1234.47	611.82	757.6	753.14	496.62	780.8	616.56	457.15	630.18	612.36	457.71	891.82	977.6	562.4	658.69	704.36	508.11	493.81	716.12	685.38	722.27	516.9	472.9	410.17	406.86	318.29	401.91	416.82	455.24	457.79
5148.3	3392.18	807.88	258.96	1332.41	682.15	197.5	406.62	465.95	561.01	330.59	269.9	544.85	453.33	423.01	354.47	356.97	348.38	393.49	704.38	214.85	576.44	719.63	449.45	396.99	322.39	426.69	743.25	660.08	505.46	272.69	519.59	729.13	584.46	686.47	709.19	344.84	429.86	532.48	397.12	439.98	735.46	713.55	822.48	576.71	827.1	491.92	564.95	599.05	338.44
3116.28	3994.56	2861.53	2240.88	2058.36	1173.81	1272.19	1248.78	817.41	703.82	908.65	450.08	576.45	552.31	551.31	367.91	470.7	731.83	733.8	627.06	660.2	601.66	529.63	651.65	1023.23	793.2	474.99	565.16	905.49	626.64	276.8	287.58	597.95	547.37	694.36	630.58	518.23	552.43	513.21	408.92	330.93	647.51	476.91	341.11	256.43	358.04	426.41	404	166.94	318.04
1587.28	1189.46	976.02	590.67	407.06	1174.98	1102.56	621.63	273.04	412.31	294.19	251.2	638.5	676.82	483.46	489.02	982.51	623.39	375.04	293.78	492.2	489.52	492.79	798.29	689.45	448.94	312.01	408.18	311.84	537.66	836.46	494.48	348.54	301.13	320.77	300.08	288.66	328.98	348.12	414.57	251.08	345.85	341.61	164.47	482.49	363.62	297.06	252.29	329.54	527.5
3345.08	1455.2	1174.04	1014.7	662.29	453.18	695.51	599.94	351.73	582.31	282.21	593.32	661.6	817.97	489.62	521.39	398	314.66	1065.46	1266.9	720.8	1045.06	1028.23	895.8	861.03	638.43	507.28	862.26	798.32	784.15	650.16	454.04	813.38	1158.1	547.93	883.62	948.28	644.55	783.22	484.37	461.99	348.53	144.61	398.27	772.41	1056.56	810.82	495.21	395.47	256.67
10465.1	5729.93	3418.38	4474.69	2116.17	1703.11	1470.36	593.48	452.51	631.66	613.6	428.15	349.78	866.41	768.77	667.32	423.17	743.64	480.57	397.16	674.19	534.39	497.08	697.01	756.88	584.31	1328.56	1106.72	746.96	730.23	675.51	652.69	637.17	846.08	648.57	622.69	565.13	1005	415.14	352.89	595.16	309.25	304.12	607.17	748.58	445.8	221.45	504.98	379.9	382.64
4088.52	1738.75	2176.11	3004.04	2270.67	1099.79	1087.64	829.9	517.53	1216.24	830.75	1252.81	1043.93	1218.95	992.58	663.79	1169.59	811.05	774.4	443.77	348.06	331.9	988.21	1355.6	701.46	903.15	751.39	545.63	1041.96	705.73	896.01	1133.79	741.85	425.3	484.02	757.07	545.21	651.35	349.21	548.81	242.64	314.21	656.55	311.09	295.66	506.23	579.86	565.76	363.92	303.74
4382.73	4655.33	3001.09	2084.49	1145.72	1004.37	522.68	486.49	393.46	279.25	196.87	242.51	414.04	443.51	352.51	682.09	839.58	613.48	511.11	575.23	551.04	637.33	450.3	739.78	767.32	480.95	858.28	594.47	657.64	543.42	479.54	798.39	627.73	410.97	642.73	1215.6	877.76	483.82	700.34	442.39	561.12	594.95	726.58	662.62	389.66	373.05	321.7	431.85	415.27	408.76
5467.41	4559.14	3579.01	2698.36	1886.99	1351.59	849.1	621.19	827.3	372.51	306.4	639.32	879.78	722.24	596.22	466.79	822.41	831.95	429.69	416.78	745.34	411.92	737.87	835.79	685.28	756.88	1114.35	804.22	561.53	784.48	635.06	451.03	527.68	497.37	685.06	594.91	512.52	753.91	708.93	648.14	556.9	607.33	368.67	465.57	283.28	285.55	450.42	430.66	424.29	361.74
1560.82	2329.43	1144.65	815.02	1263.2	1041.68	818.76	219.18	339.73	148.47	152.41	184.88	173.19	443.79	394.01	172.09	290.91	720.41	633.43	312.95	326.69	277.87	648.11	975.47	981	1103.23	1047.25	330.21	299.31	359.86	248.32	411.57	573.42	998.57	533.2	348.2	617.21	567.97	335.91	397.35	541.3	671.01	409.16	373.31	447.88	311.64	495.22	396.61	689.7	595.76
8307.83	6336.22	2119.88	747.56	640.17	644	662.48	760.78	846.98	571.59	547.6	488.41	478.2	370.34	388.48	426.12	703.3	648.53	544.48	699.6	986.1	853.85	528.85	676.82	618.36	736.37	342.92	902.13	515.8	537.48	619.27	625.48	716.19	519.92	348.48	587.83	516.22	959.96	664.84	614.66	855.96	381.42	311.45	490.19	462.8	378.55	458.55	417.71	534.56	535.96
3753.29	2874.19	758.32	618.29	756.69	727.9	367.63	363.05	505.33	628.73	677.63	769.4	330.51	499.03	905.63	588.17	1090.01	643.71	751.06	674.19	1067.58	1049.77	792.92	781.04	995.47	587.42	582.46	643.74	1193.2	1019.11	705.17	519.85	1475.47	1704.62	934.61	963.88	937.72	576.44	513.08	742.82	773.59	837.58	789.1	468.02	505.62	641.91	343.47	416.89	769.36	689.68
3920.36	6087.26	1982.54	1701.41	1358.81	903.7	1138.12	893.31	575.52	281.99	272.18	422.36	317.09	174.72	384.89	411.02	507.72	388.48	490.03	689.89	689.51	571.82	720.88	509.79	467.96	655.87	812.67	799.73	1288.05	1308.33	1221.9	1445.78	773.35	664.01	947.92	615.39	905.56	616.09	678.17	391.14	903.38	510.1	584.58	594.46	243.43	605.63	445.45	412.41	553.58	401.46
3137.91	1092.48	455.91	326.15	251.82	582.55	392.15	181.47	331.19	206.08	135.28	178.54	392.17	337.94	659.41	853.99	740.4	330.94	451.54	352.2	578.28	1035.69	1136.16	1736.45	1197.71	930	801.21	613.42	450.27	353.46	602.89	581.66	496.74	700.52	379.26	756.54	715.03	628.66	553.01	687.26	491.5	803.99	450.25	589.82	664.49	408.53	612.51	307.54	189.12	209.78
4710.31	4198.43	2168.51	1264.89	999.13	1090.86	867.43	737.3	409.7	253.54	382.65	583.79	432.92	518.53	723.44	608.3	528.56	428.62	865.11	887.67	1263.36	961.74	567.99	738.62	1051.57	1083.89	699.72	692.83	438.24	219.44	749.14	1257.96	1071.11	844.66	485.72	341.6	410.87	461.7	497.87	493.56	592.56	540.81	755.3	1141.14	648.83	510.22	486.86	264.02	346.38	539.7
2314.3	728.35	1367.34	725.05	419.88	871.63	525.95	428.18	583.22	598.37	882.72	777.48	697.16	443.63	623.65	1032.78	806.76	1064.82	920.09	948.98	1488.07	1039	876.62	629.97	1005.66	1716.08	1669.97	1072.53	1093.07	476.6	899.35	1076.26	1472.6	1017.83	451.94	669.93	608.66	830.87	1117.83	550.15	754.59	737.88	377.87	551.3	483.57	696.3	639.62	961.35	1127.43	386.27
5362.76	2922.93	1226.19	1105.14	848.31	411.7	449.67	416.89	318.68	464.16	470.12	426.19	557.67	551.04	798.99	684.56	766.46	615.17	491.59	851.33	852.74	768.73	1298.81	706.09	585.48	1543.62	935.06	1168.03	1479.27	893.52	377.67	533.99	1325.24	1338.54	726.25	470.89	483.4	765.32	1335.91	1161.87	603.14	180.54	864.22	1017.44	569.61	788.94	742.89	818.39	623.68	728.35
4117.56	1632.13	1036.17	977.14	733.27	712.67	407.47	517.09	477.93	725.44	563.05	220.43	733.5	729.96	498.28	917.92	838.4	501.57	482.47	406.77	532.37	831.82	828.81	1095.24	744.33	1143.03	713.83	558.01	368.81	345.26	783.21	780.96	463.27	564.59	515.97	297.96	765.7	761	464.68	433.85	347.48	504.11	527.42	441.91	610.48	523.86	390.75	113.2	358.16	521.83
2883.16	1524.49	961.63	1303.28	930.88	1509.04	1963.28	1082.24	950.22	719.8	742.17	530.33	848.09	728.78	396.44	672.42	642.24	641.87	1360.35	1221.2	836.72	1605.02	1046.96	1033.42	1454.74	1171.02	1019.9	886.05	299.49	937.87	1543.64	902.21	493.41	1154.76	831.9	578.66	811.89	950.01	656.95	356.93	454.08	683.78	558.14	738.43	571.89	478.44	299.36	312.21	386.15	355.1
2556.41	914.43	338.22	555.85	669.01	628.02	396.66	606.68	784.53	776.11	572	623.62	869.13	1250.96	1108.16	772.98	1358.41	1638.09	785.84	677.8	1561.25	1437.6	1319	880.41	892.02	1594.69	493.34	1363.76	1286.46	1016.07	660.89	727.99	936.24	716.07	742.48	561.74	529.65	1194.03	550.8	552.28	831.01	781.49	542.19	806.99	738.55	636.69	899.71	832.58	506.68	316.34
3787.01	2182.99	2018.65	1632.17	503.04	307.83	281.58	459.29	638.97	471.92	507.63	485.77	516.73	752.72	341.19	601.21	268.43	731.14	1161.16	2188.44	1351.92	677.24	933.93	1151.87	1210.79	762.06	1710.28	1635.63	1029.78	1029.07	1455.92	822.03	357.78	1045.97	1480.45	899.25	824.36	715.99	399.63	598.03	665.5	618.54	711.63	566.12	747.75	540.92	436.01	688.21	786.27	941.44
3369.82	1400.38	831.6	318.65	458.61	501.4	191.09	206.89	235.14	181.02	140.14	303.08	532.3	547.5	785.83	1469.64	1324.48	1088.24	754.8	971.48	876.35	657.78	713.31	399.54	924.03	1420.85	719.25	1204.91	1395.47	993.29	752.51	499.62	583.61	755.63	940.44	671.11	472.18	939.54	597.07	667.59	1275.09	538.54	916.32	920.26	795.94	877.98	1022.82	448.6	291.5	446.87
5774.35	4241.39	2482.2	1951.5	938.57	602.58	1257.26	1631.08	1039.4	506.59	318.99	235.17	663.06	437.53	537.89	580.4	742.74	807.13	729.78	1449.76	1117.7	1409.91	920.66	404.34	925.7	1534.23	1198.03	1340.91	1476.26	1010.56	869.7	1590.16	1191.15	618.88	888.5	724.88	541.54	701.03	762.89	833.48	636.94	885.52	693.25	796.33	1032.94	466.68	520.71	379.31	709.69	759.92
1351.54	1171.41	744.4	712.9	693.98	507.49	456.68	1037.8	1086.48	488.07	547.16	665.41	667.52	705.64	598.35	761.78	870.03	1153.73	692.14	1125.91	1536	1181.53	830.4	1384.2	1909.95	1437.04	1205.13	1557.69	1075.47	826.04	1512.25	1077.68	673.68	741.48	595.25	981.38	969.76	847.65	1417.66	1455.94	1473.53	1056.25	630.98	636.79	590.2	750.43	782.23	553.22	477.1	502.84
3237.71	1488.91	710.58	787.89	766.23	1127.2	936.66	600.12	984.41	1270.05	794.59	731.41	1298.65	1003.68	982.04	883	525.35	444.35	530.52	1005.09	726.07	1383.65	1430.68	1206.42	555.32	483.63	861.55	1120.88	937.04	834.58	1416.88	1330.89	831.77	1155.49	857.74	779.09	561.81	1496.47	1843.07	630.16	696.92	994.82	1094.12	612.82	711.35	592.59	836.94	737.06	395.32	842.02
2309.34	584.58	233.55	212.31	215.82	419.75	511.33	458.81	331.62	245.14	524.62	508.02	681.93	806.32	799.74	442.74	634.28	1096.33	1656.16	1334.08	896.17	1924.12	1288.9	571.04	947.02	669.96	1275.14	1765.18	1073.91	553.92	1068.7	931.12	1127.4	406.85	1042.5	616.6	312.51	556.48	1180.53	808.65	1232.85	1180.01	685.95	471.02	453.42	556.08	670	589.98	444.55	324.98
2310.87	1262.38	904.99	590.08	821.13	710.51	509.87	549.17	675.18	586.47	958.59	1089.7	1346.75	1051.74	983.23	923.82	778.77	480.36	912.02	891.54	755.22	777.3	902.72	696.19	889.8	879.36	880.57	1347.11	1241.15	641.27	807.86	1295.75	1039.99	532.96	1408.28	982.65	749.01	314.44	336.37	662.23	567.23	917.49	1173.07	837.68	903.52	663.3	576.21	561.31	482.54	462.27
4023.72	1317.51	781.75	388.95	748.58	858.32	878.09	960.49	780.53	848.46	479.49	381.02	563.31	820.46	1073.35	898.7	1105.66	1242.51	1205.48	728.57	917.43	500.43	485.43	586.99	857.68	614.36	659.62	707.59	487.16	716.44	1042.94	715.33	975.22	989.31	713.6	442.47	1129.86	1042.38	1088.78	1259.48	1057.57	847.07	668.57	318.27	503.61	585.23	636.63	684.27	516.57	618.9
4036.64	3599.06	1070.23	1001.67	1169.42	1038.53	1512.81	1216.67	1362.35	2132.19	1288.91	1191.72	997.48	657.09	1176.76	777.91	867.7	1244.21	966.24	1454.54	982.87	1301.25	1382.21	965.81	974.92	926.64	917.7	790.23	1323.59	1871.86	1962.73	1591.24	1971.69	1430.15	1604.67	1278.24	845.19	569.06	521.86	915.21	801.47	463.28	182.31	753.13	994.67	820.75	651.19	606.3	628.04	648.7
5295.28	2089.62	1050.36	1631.18	1016.44	1087.72	605.74	679.4	899.51	1673.2	1103.96	1070.59	1258.47	982.38	1297.27	1205.58	1256.18	1038.12	843.65	1377.82	1330.09	1163.11	1225.15	1155.2	967.53	736.11	1337.78	972.73	1677.12	2229.01	1470.47	440.24	1320.62	1139.93	687.37	860.68	918.87	808.37	717.15	748.55	824.81	632.61	654.34	626.08	794.38	607.91	342.88	388.58	741.14	525.1
4681.45	1926.08	835.04	1180.02	916.12	581.55	496.05	1309.71	850.84	571.8	609.25	762.87	1111.92	807.86	702.25	945.29	1244.05	1537.62	1868.75	1257.99	1010.06	865.89	1720.1	2034.56	1178.14	1225.85	2029.97	1652.53	1878.52	1307.61	841.98	922.86	1403.71	921.07	909.47	1279.01	1031.74	927.63	958.21	820.35	671.92	1178.33	1311.83	1151.88	774.89	573.74	676.17	648.4	973.17	1171.34
2916.94	951.79	396.33	440.02	691.88	828.87	706.89	431.06	416.54	791.6	566.99	311.92	642.81	733.45	489.98	607.44	1261.86	1175.94	783.12	1125.78	1092.03	1323.37	2376.54	1665.48	849.87	689.74	985.77	995.46	977.38	1331.65	1127.98	1463.21	877.43	710.71	580.52	563.71	1345.98	845.33	634.6	710.65	802.97	1084.23	601.57	734.01	591.13	537.84	613.04	410.74	396.03	315.91
3915.35	1143.53	991.08	378.06	494.04	579.61	779.69	801.65	336.54	463.8	802.65	1194.44	675.86	380.73	646.39	692.6	504.4	462.11	1080.51	1396.32	1605.12	1933.9	902.65	866.56	1362.8	1317.07	640.66	922.47	1556.93	2261.11	1480.04	1323.03	1525.88	1322.67	1726.03	1824.49	1388.17	1892.87	1753.73	935.66	903.37	956.93	663.05	427.71	701.75	463.32	680.84	1270.07	888.1	743.37
4030.78	2128.58	1579.03	1111.53	1014.84	1415.82	1355.77	833.71	497.66	1025.23	1377.74	1206.14	1435.72	1200.8	1160.25	2329.9	1571.06	1114.89	1388.19	1414.19	1072.5	601.34	1416.52	1132.36	1152.22	984.64	601.66	746.58	324.15	972.49	536.52	730.45	1013.01	1307.4	1073.36	1180.98	807.92	521.54	821.36	364.92	512.66	465.53	668.88	914.8	727.98	713.18	297	892.85	627.71	688.05
3931.36	3435.01	4261.23	2273.81	631.42	1110.19	2735.04	4334.13	2535.38	1431.8	1799.25	1112.65	824.52	1062.64	1152.57	1053.73	1223.69	1847.29	1491.08	1739.82	2098.17	1067.3	1097.84	1672.56	1633.66	1698.69	1366.7	700.4	471.8	817.02	1115.64	1779.14	1530.46	860.14	1772.47	1197.89	1132.72	731.89	611.45	524.91	776.7	817.05	724.57	1431.84	1837.56	601.99	552.22	666.63	743.79	1091.96
3292.08	2471.99	1778.85	1294.22	823.31	422.52	447.51	868.89	802.98	535.13	398.85	561.06	813.8	1037.38	1138.16	624.06	1076.4	576.44	648.72	558.23	861.16	1380.77	1996.45	1756.31	1561.02	1051.5	781.44	1288.56	1420.61	924.13	1287.44	1542.76	914.58	416.44	788.89	1241.92	936.16	944.48	1039.96	1039.25	552.21	633.39	1417.08	1592.88	922.44	1426.72	948.93	663.37	307.77	439.69
2824.59	788.62	732.89	843.32	428.44	724	713.49	482.51	459.91	368.38	899.11	928.63	422.58	858.42	770.33	826.89	1166.85	910.58	607.95	945.91	909.36	935.76	1283.68	637.01	436.98	964.37	1031.54	1008.17	783.9	675.93	914.05	589.27	524.82	589.21	424.02	598.4	1038.03	383.97	769.72	872.81	684.94	656.67	715.51	902.59	356.97	427.58	921.93	915.14	548.68	233.81
3797.92	1503.52	914.48	590.8	827.34	1024.84	1220.02	794.82	691.48	740.41	811.03	911.29	788.11	965.48	220.32	938.03	1475.45	755.48	996.02	955.81	675.19	659.1	834.59	864.57	772.78	1903.52	1963.95	1298.81	754.13	911.63	1294.47	1201.3	920.29	1508.65	1095.57	809.57	918.38	780.41	467.37	707.48	730.07	559.36	793.76	913.91	540.53	487.27	671.55	483.13	558.68	395.42
2596.57	984.98	782.56	1043.85	1125.75	852.04	551.72	593.91	802.76	1158.92	1064.43	558.32	305.7	1189.9	879.89	1286.92	1141.09	698.37	589.4	653.43	901.85	822.22	1054.16	1180.75	1692.01	1724.59	1682.93	1518.63	667.73	669.93	996.48	1008.85	961.19	1271.74	1539.61	1243.24	1200.08	851.95	544.75	864.98	645.74	683	696.36	437.47	666.11	726.39	658.38	675.05	524.35	691.09
3052.95	2057.63	1886.93	1971.91	2247.78	1625.54	2829.84	2025.51	1070.78	847.52	397.15	987.39	965.23	1099.41	1465.03	775.9	1097.24	1628.57	1672.07	980.9	1093.49	1283.57	1296.51	598.45	710.82	929.16	1055.52	571.78	1084.69	1547.16	1240	818.18	559.69	879.14	918.73	962.07	802.51	634.45	674.76	814.6	506.26	572.8	582.33	929.75	1131.4	547.82	317.56	612.18	782.65	676.92
4233.54	2005.79	740.3	762.75	917.11	510.41	457.66	686.26	705.18	598.38	539.68	614.09	667.93	831.24	1264.14	1183.33	734.96	1421.35	1062.9	853.58	779.32	566.71	802.27	407.14	713.67	962.79	1457.48	860.61	918.89	795.13	1084.9	934.05	640.42	588.85	1072.4	1232.61	927.14	965.12	1637.91	1294.18	921.98	1011.77	697.58	830.34	663.99	367.68	313.14	344.22	511.53	867.7
3507.86	3073.83	1542.77	1536.67	1413.75	869.2	569.58	1006.85	832.49	1019.4	768.75	1274.51	948.51	498.45	1079.55	909.93	1507.31	1058.13	1240.45	1250.09	1525.32	1421.99	955.78	512.62	493.89	1222.71	1126.92	1195.15	437.56	688.26	1277.02	1318.72	751.03	623.22	904.53	1239.94	812.15	1136.96	965.13	718.37	968.4	1170.57	708.14	701.18	761.83	1274.67	868.51	282.44	857.04	931.81
4287.05	2046.96	1703.23	1344.2	883	1076.08	1026.51	1583.25	1179.07	1145.09	687.39	973.49	754.62	604.55	1277.52	1559.65	775.02	798.45	1593.99	1789.63	787.38	1920.91	1141.67	1754.31	1827.8	2692.12	2199.53	1673.59	936.41	388.02	592.58	856.45	1006.73	1833.16	1559.75	616.4	938.15	1496.34	937.44	1242.52	958.39	1315.41	957.18	690.8	829.16	737.7	717.44	678.45	318.25	540.02
4067.26	4320.36	4195.83	1507.77	968.77	1764.75	1179.03	1154.68	1256.87	859.32	2164.1	2504.39	2147.68	2527.08	1572.36	776.28	1093.47	1536.56	1420.75	936.1	1171.63	1827.29	1737.61	1578.81	1623.18	1450.25	1083.76	843.88	406.15	1099.35	1251.17	716.73	1002.52	956.08	1237.78	998.81	962.58	865.83	575.04	857.11	795.86	717.16	685.41	643.94	751.56	504.51	860.42	656.83	895.68	985.06
2907.21	1676.6	1472.79	1335.05	1124.45	1469.85	1949.99	1490.44	1345.79	1186.35	1313.82	1721.03	880.13	968.93	461.71	572.47	857.84	1205.55	705.46	860.04	1649.15	2288.75	1526.94	1109.94	703.01	967.99	1537.1	720.86	865.92	1326.36	1000.03	1019.59	796.86	545.94	392.77	786.09	1723.52	1539.73	1142.14	1254.94	1778.91	1914.91	1342.32	649.04	803.52	1118.78	1015.09	582.48	628	676.58
4243.28	1421.8	444.12	531.18	319.69	413.44	635.43	830.45	880.32	550.57	408.78	572.29	1355.52	1290.26	866.72	867.04	848.53	659.65	1036.9	1346.63	934.78	1507.95	1139.88	408.48	325.68	1052.46	1092.67	1563.11	1780.42	1332.25	900.31	1046.68	1516.45	707.42	839.66	710	996.12	1002.23	877.27	534.85	519.86	565.93	540.25	392.53	599.14	453.13	715.75	966.47	877.21	628.59
4393.37	2532.25	2661.67	2114.28	1289.29	849.58	1488.59	850.28	1168.3	1540.54	1097.16	1618.22	1473.92	1133.99	2170.57	788.12	1204.95	1561.33	1554.84	1670.13	1447.76	970.52	784.7	1234.28	1716.61	1719.85	1088.88	1256.99	1510.47	1735.93	1414.93	776.64	642.45	861.63	963.76	1280.38	1400.49	1206.43	931.68	1109.69	998.78	769.58	1100.67	1205.91	1502.69	1265.38	1277.59	680.42	488.47	588.25
4299.75	1187.11	745.02	615.51	745.07	954.16	1077.56	819.21	835.88	641.43	661.8	834.76	814.12	614.66	1040.88	1538.28	1295.05	1868.03	1378.16	1119.32	1339.61	1709.72	3037.06	2726.26	1502.78	1664.68	1898.66	1898.03	1306.53	1365.13	1794.23	1788.29	1441.27	1326.28	1744.75	1878.32	2130.38	957.79	631.55	1022.07	1404.03	1153.77	1092.25	790.75	1255.1	1108.91	549.53	684.25	747.15	931.87
4406.68	6409.02	2934.89	3724.32	2217.11	1899.79	1389.04	920.39	1072.11	1040.26	952.21	907.69	830.17	1301.67	1201.93	1624.65	1228.3	1976	3066.57	1493.24	974.65	921.78	1056.52	921.03	1380.24	1411.93	1550.57	857.78	1611.83	1110.66	1207.79	1284.01	1073.47	1138.13	733.01	753.59	961.17	1228.15	1738.66	450.7	681.82	655.11	386.63	218.88	374.19	508	798.25	1109.9	1166.83	536.24
2979.36	3701.11	1433.97	1812.06	1746.69	1218.96	653.23	942.97	1024.61	582.75	903.92	1262.89	537.87	1032.33	1194.26	1136.68	1111.22	1148.83	1586.49	716.05	798.11	1071.09	2711.69	1212.47	1050.85	723.95	980.5	923.32	559.75	1166.83	1401.19	1573.79	1747.28	1267.02	1245.16	997.88	1083.29	1625.38	1511.91	684.58	609.96	659.04	494.12	617.89	527.58	674.99	903.84	414.55	400.58	1007.66
4913.74	3218.28	3617.22	1454.98	1071.07	697.58	805.56	720.16	1274.41	1444.06	847.34	625.54	948.75	1094.43	1553.13	1683.17	1550.24	1270.44	880.45	913.47	650.34	761.03	1519.29	1675.74	848.6	810.75	1309.75	1036.66	1306.47	1127.25	1381.04	2148.76	2543.89	1473.98	1274.06	621.68	1100.13	932.48	861.29	997.03	958.27	688.28	969.28	1054.79	798.95	1187.14	983.98	626.31	512.43	568.48
6656.63	6009.17	2521.72	1151.64	1684.03	2111.42	2329.06	2467.83	1552.99	2964.63	1705.04	1214.04	1161.14	728.87	1246.99	1769.55	942.89	1329.36	1611.93	2388.56	1425.06	1305.53	1127.5	872.65	944.71	1472.92	1333.55	974.58	1017.77	862.97	1563.81	1111.39	891.96	865.5	796.58	1005.4	868.81	556.78	1041.67	1334.47	547.98	987.42	875.64	994.41	729.8	520.19	706.33	652.82	651.28	841.66
2825.15	1046.59	1153.72	894.8	2066.15	2152.73	1626.27	1999.7	1181.12	1289.79	764.71	1368.7	1029.69	914.38	641	1416.21	1113.84	710.48	1461.02	1501.91	1569.91	858.83	1510.32	795.93	786.48	1083.52	1257.61	809.74	865.74	1046.46	889.34	1409.02	1122.58	712.91	645.69	750.5	710.44	1517.16	1036.11	741.95	417.25	886.19	903.36	885.41	812.94	1191.13	1192.32	802.58	730.65	792.81
4967.1	2436.36	1363.06	1474.48	988.42	1279.87	1822.47	1681.32	1722.3	1579.22	1293.24	1277.89	1849.09	1724.85	2344.1	1656.48	1515.14	1037.96	1135.03	781.86	1264.59	1042.16	1019.96	1261.69	1439.14	1271.37	1386.69	1371.9	1116.49	847.11	1766.66	1320	472.46	653.19	1012.6	614.8	992.57	528.47	1162.25	709.43	509.72	1193.97	1164.33	718.33	485.07	446.07	942.22	1266.24	1010.74	838.98
4143.61	1768.88	1282.28	749.72	1340.9	1321.49	1139.96	775.29	742.73	939.29	1255.14	839.11	923	789.27	1323.8	1485.12	1178.93	709.76	2263.1	2142.95	1011.17	1052.92	1594.13	1293.12	1271.15	2120.26	1016	901.93	1154.84	1482.74	933.6	1405.12	1618.91	603.32	959.69	1649.19	1213.78	805.07	1301.94	1468.46	1047.91	647.75	654.94	723.52	434.9	884.36	553.07	611.25	645.88	734.02
3353.46	3184.09	1299.27	1275.7	1102.86	998.86	922.14	328.05	785.15	1110.58	1048.27	561.21	745.15	733.97	881.28	1210.58	860.6	1269.03	1988.87	1379.39	817.34	1264.45	1798.58	1599.19	865.98	1247.64	1042.72	812.87	835.06	872.35	824.8	1235.12	1658.32	962.46	1049.34	1185.42	745.07	527.35	1032.28	995.52	940.36	395.82	419.07	598.22	1121.86	543.86	608.4	859.18	1012.23	615.5
3917.47	1988.97	1071.99	630.88	663.5	608.58	666.65	768.1	378.38	766.08	862.02	894.11	1161.17	787.07	1626.48	838.75	599.79	643.71	1208.13	2249.88	1805.84	880.84	854.78	1207.72	540.94	1252.67	960.37	1232.83	1267.95	709.38	1101.19	795.74	1003.94	1187.71	807.95	1305.19	1498.03	930.77	644.29	730.82	810.4	390.98	184.16	265.91	772.98	891.96	1069.6	543.44	550.75	602.14
2481.13	1322.15	927.81	406.57	761.45	246.07	385.89	448.97	673.87	275.89	337.44	959.36	758.76	1174.01	831.73	1483.74	1710.06	1167.36	809.08	1330.76	1627.33	1374.81	1553.71	846.86	1098.68	1382.01	1273.75	960.36	1440.82	2940.5	1788.22	914.07	1969.54	1623.95	1255.12	1429.26	985.98	456.23	702.75	1034.42	1180.69	1102.17	833.58	707.61	750.31	442.13	567.48	807.46	954.19	776.13
4812.99	3522.31	846.34	758.32	640.38	427.58	1344.02	921.36	481.17	953.42	1133.4	922.63	527.12	635.31	1737.66	1443.44	1132.8	1957.88	1634.05	1551.79	1308.61	1829.07	1688.2	1197.21	1709.34	2080.41	1360.37	800.99	794.16	575.99	1324.8	944.82	352.96	495.82	632.01	853.86	677.84	509.54	573.74	531.83	385.75	568.5	435.62	393.2	450.9	788.92	720.45	701.91	670.43	584.59
3613.31	3418.24	3417.83	2763.26	3195.25	2397.12	1772.31	1960.73	1524.96	1717.69	690.65	1124.6	2129.33	1508.78	1185.94	1920.65	1839.52	923.28	1625.79	2150.5	1624.49	811.13	1090.35	1154.05	1497.28	1298.69	1435.87	959.82	1217.92	1188.66	887.84	1062.16	1356.08	1255.94	944.08	1181.8	1312.78	1351.65	861.95	933.82	1518.78	769.84	1507.86	929.88	862.46	1293.77	1037.23	547.53	501.94	515.22
4196.37	4726.3	2567.52	993.4	1939.61	1524.37	1029.89	1738.66	1525.36	1017.15	1401.91	1396.87	1216.09	1465.99	1401.26	1237.33	1104.63	1878.46	1614.35	905.89	1223.22	1279.34	1305.07	895.8	1350.52	1836.84	1615.19	1879.36	1957.34	2034.1	947.95	1363.21	1048.87	613.23	925.99	1236.63	1075.39	513.47	563.37	832.23	736.24	794.91	992.08	870.09	751.94	639.2	553.19	242.39	602.74	626.79
9185.24	11294	7756.38	3189.06	2564.56	3733.74	2087.46	2324.22	3358.22	3288.1	2990.77	2147.15	1467.23	1343.79	2810.67	2470.27	1449.54	1351.52	446.66	810.07	1432.54	586.25	804.68	1357.45	1172.45	1065.25	1265.16	1272.19	1087.77	815.56	865.4	1127.57	1237.74	931.2	762.96	423.06	831.82	1212.43	874.56	641.11	756.65	485.81	361.34	453.08	600.21	393.13	405.72	526.98	349.15	621.28
4683.61	2420.97	1676.45	1732.08	1145.42	752.34	1087.5	821.91	1007.18	1451.6	1175.49	1324.54	1976.05	1419	1180.97	993.03	1093.19	895.69	1325.5	1552.04	1315.71	1295.96	961.7	1502.96	1861.79	1140.35	1110.39	613.06	701.62	621.49	2070.08	1134.41	707.57	929.09	800.51	1144.96	1036.9	671.18	506.58	626.41	1358.93	875.27	417.15	556.58	903.79	840.98	553.34	662.02	528.04	313.6
5693.55	3778.6	1549.18	2210.22	1874.77	1210.14	1250.73	1889.52	1092.3	914.48	510.01	878.41	767.03	1040.04	1148.89	936.82	1119.49	1154.97	857.33	565.57	836.74	780.03	915.01	1204.32	1154.52	2021.78	1656.15	1501.2	1282.8	739.93	648.21	785.36	442.56	289.42	410.28	824.7	1025.41	866.41	1566.29	1279.22	650.5	435.05	558.77	1025.12	988.93	413.32	783.13	901.4	336.98	537.19
3519.42	1048.2	828.72	1908.49	1043	465.59	1373.91	1594.8	1642.33	1366.81	1181.65	1024.72	1511.89	1787.2	689.69	943.39	1627.48	730.94	1007.88	1028.8	679.17	827.46	825.45	1064.33	1273.91	1736.86	1150.13	1011.08	1466.51	1986.45	1653.81	1125.38	2377.1	1728.84	1579.12	1573.58	1560.26	1507.36	1488.15	913.1	1511.33	532.03	606.05	881.47	1447.45	1224.93	1482.36	1067.45	1116.34	558.8
3641.65	4886.82	3442.1	1095.78	1914.44	1906.42	1603.5	1389.66	1595.96	2309.01	1806.41	1612.15	1665.64	934.1	1162.43	1841	1937.48	885.52	959.48	1301.55	1642.84	1985.89	1165.16	1527.28	1270.45	1055.8	1391.63	1224.11	728.57	484.99	592.26	661.63	1029.93	684.48	728.87	417.18	982.89	1386.63	1097.4	1340.26	731.79	458.61	807.79	545.44	1117.09	847.47	582.85	540.49	572	576.61
4710.63	3163.03	6604.07	3236.02	2452.01	2270.92	1248.11	1213.5	1422.96	1559.93	1527.94	796.09	1342.21	1889.34	2453.61	2304.9	3134.91	3720.66	1964.93	668.43	832.12	1291.84	1142.97	1479.08	1513.53	1107.32	980.89	1044.41	1039.7	1016.4	1012.75	869.81	514.53	966.33	1042.5	669.01	655.86	1042.27	598.71	537.04	576.95	907.32	683.22	782.09	751.52	633.43	427.35	556.45	973.5	1006.48
4344.6	6321.36	4871.31	3215.64	3032.09	1942.85	995.04	619.72	896.52	1613.48	1120.46	747.06	823.05	1408.36	1316.87	1514.17	1483.02	2080.76	1602.27	1344.07	765.11	1077.75	1441.25	2024.29	1575.9	1055.98	840.34	1236.35	947.68	561.51	958.89	1189.77	1128.42	679.43	1046.57	1110.44	486.53	1049.78	794.33	905.02	917.45	636.17	468.36	488.99	363.3	1052.63	959.6	550.97	303.63	264.81
6411.97	7230.41	5369.86	3374.73	2038.79	2735.33	2114.37	987.33	1218.83	1338.3	1835.78	2939.92	2068.79	996.08	1015.33	1066.91	1400.16	1435.87	1872.88	1262.06	1068.44	1116.39	1058.32	1431.65	1322.56	964.15	515.01	1171.85	1363.81	591.26	740.76	1116.16	1254.03	555.22	560.12	924.16	1085.92	769.24	855.46	1015.04	681.52	530.41	410.29	446.3	718.89	618.33	720.61	851.97	580.19	753.42
10623.8	12233.2	6135.84	2421.24	3238.08	3777.8	2312.9	2642.58	3579.09	2912.38	2719.8	1816.38	1696.39	1406.89	1131.03	1736.11	1002.52	1167.3	1369.74	1103.8	725.34	754.19	1469.05	1010.22	1132.01	935.74	548.48	1388.14	1227.41	1025.75	653.07	505.53	745.01	754.29	732.08	631.63	1309.02	1122.04	540	388.36	556.24	484.36	480.47	253.92	617.36	470.14	219.28	360.94	412	395.99
6848.43	11663.7	5993.1	3788.09	3956.26	2032.72	1118.53	1829.23	1520.49	2356.96	1623.69	1466.05	1310.27	902.73	1479.26	810.78	1060.06	2096.86	1676.54	1223.3	789.44	807.26	738.56	758.08	905.92	1229.29	926.25	634.81	1138.38	1229.13	952.02	840.71	752.09	934.71	1225.35	1196.44	1003.04	430.52	845.86	793.77	484.84	624.87	555.08	729.07	754.54	519.05	445.2	839.97	690.97	373.77
2868.91	6412	9568.85	11934.9	7934.3	7623.41	3454.51	3675.1	3227.12	2045.43	2630.58	2057.95	2751.84	2222.89	2117.06	673.82	1970.45	2398.78	2052.39	2073.59	2652.62	1573.5	1716.59	1706.44	901.17	1331.22	1242.26	1222.17	1220.63	872.84	785.85	497.14	741.81	527.69	752.5	611.2	814.26	574.56	265.67	220.63	733.69	815.72	329.63	641.62	711.35	350.8	346.19	321.83	563.07	521.95
5743.67	10472.2	8140.88	7569.29	5615.78	5217.26	3201.05	2013.33	2851.52	1787.4	1546.75	1443.88	1642.5	1758.71	1569.78	1600.33	1186.02	2198.54	2264.89	1926.38	1012.97	1034.14	1031.43	1127.89	618.85	590.96	1006.67	1280.92	1830.6	1437.31	1371.2	834.24	800.54	902.25	587.88	710.58	586.55	796.81	1054.96	379.19	679.4	821.12	888.11	618.73	426.24	419.66	338.11	414.34	208.77	681.17
8948.7	9763.4	11739.1	7280.44	4200.58	3051.68	2523.7	1160.53	2269.47	1572.65	1538.14	2123.07	1300.56	1734.67	804.6	1400.5	1805.46	1855.56	1662.38	1210.04	695.16	747	1650.11	907.59	586.13	652.58	490.74	782.92	750.46	582.35	686.44	895.63	931.25	1170.41	310.26	698.54	1016.15	537.76	167.47	264.83	521.85	579.73	743.41	486.2	614.18	508.27	604.25	613.01	500.56	255.12
6130.61	7562.74	5051.76	6650.57	3058.56	1324.39	2239.71	2321.45	1768.6	1418.54	1033.68	1830.72	1563.85	899.47	1464.72	1192.77	1102.42	979.66	1745.33	1464.62	1035.9	627.92	1034.33	1047.4	1297.55	1155.68	902.85	1833.64	1061.41	603.23	355.03	486.39	1252.72	1292.52	557.7	528.81	362.8	841.72	933.69	1221.27	746.88	726.07	712.59	627.8	483.44	512.11	584.94	340.94	450.21	253.1
3142.04	6957.12	5405.87	3492.6	2485.96	3344.93	4731.74	4936.5	4570.8	1807.92	1494.02	1679.88	1913.76	2589.35	2774.44	1928.81	1733.33	1412.32	1000.07	1332.15	1602.11	1152.84	985.32	1036.08	795.31	1601.25	575.82	688.34	827.12	1060.19	555.18	830.88	866.07	812.06	777.84	380.47	528	763.1	520.96	438.88	546.3	417.9	632.81	620.48	596.11	419.36	389.4	308.37	905.32	580.17
5726.55	7504.97	5877.98	2314.22	1341.6	596.32	1641.31	942.59	1650.57	1566.57	1419.83	783.02	769.68	1407.13	1046.73	890.45	1150.56	1011.11	980.81	618.38	1082.41	730.49	861.63	1900.28	1600.98	879.23	551.44	982.58	1015.44	734.39	884.06	956.88	872.45	668.43	922.98	487.9	693.48	946.97	509.43	520.29	694.4	310.19	449.81	593.19	521.24	346.82	518.91	356.36	536.48	479.12
4395.08	6590.35	4198.98	5292.93	3237.55	1957	1763.55	2828.26	2553.08	1276.53	1025.75	2394.37	2247.88	1051.59	1104.5	1093.18	1200.4	883.16	1128.23	1406.52	975.27	852.34	915.78	961.64	956.52	1173.2	971.02	760.64	824.8	832.72	1426	1241.78	1043.42	937.04	718.27	713.4	375.26	557.37	645.65	411.9	349.22	491.78	600.33	752.73	606.46	673.62	516.95	657.77	518.72	412.1
6562.54	6448.19	3040.61	5542.43	4637.6	3351.74	1749.47	3114.27	2638.3	2558.58	1947.2	1211.08	1421.11	1144.62	977.71	531.11	1158.34	964.17	589.59	613.52	949.23	1333.91	1199.81	673.73	1318.38	1516.56	672.28	714.02	533.77	1012.94	703.08	931.86	761.74	726.36	1014.62	1057.26	795.74	658.1	961.12	488.35	387.75	768.22	841.3	685.57	416.12	385.6	338.63	544.06	564.04	503.55
5373.06	9485.36	4936.03	3239.35	3392.89	4792.21	3671.34	2225.73	3111.88	2377.54	1340.18	1939.7	2341.28	2494.78	1127.4	931.9	1724.13	2062.06	1621.05	1378.72	1344.53	2080.05	1399.51	1332.27	1484.33	451.53	598.78	474.05	607.63	804.38	857.28	650.62	760.56	1017.42	768.45	594.12	952.55	716.68	863.71	631.4	625.8	295.39	130.64	360.07	1019.23	822.25	823.97	537.95	366.4	464.65
12427	9058.62	4314.28	3805.11	3891.46	2139.17	1688.04	1232.96	459.93	956.05	1097.32	665.61	1621.99	1150.31	426.53	433.5	593.93	522.5	562.72	597.81	1092.61	1425.44	1092.04	645.94	912.65	990.47	852.27	683.01	1026.85	1139.25	682.23	735.38	681.79	679.24	644.58	637.53	367	382.7	389.95	339.3	626.71	442.83	233.22	350.93	801.48	840.46	784.65	404.82	485.17	568.23
9058.12	12136.9	8677.72	3657.93	3579.62	5624.93	2418.11	1844.74	1905.32	2443.82	1316.2	1376.83	1987.64	1448.76	904.57	1203.94	1022.92	891.32	616.8	932.33	800.33	619.48	318.82	662.99	1060.08	826.06	789.34	785.74	1023.06	978.46	825.67	521.63	705.89	883.34	616.98	397.88	287.03	208.76	409.43	613	374.01	303.57	421.12	500.38	447.54	294.12	279.22	284.55	375.49	259.62
3908.35	8597.04	5396.28	3515.68	4277.58	3517.17	1906.96	802.29	817.96	1832.08	1724.18	1041.84	1535.83	534.73	816.81	1324.86	621.54	408.6	855.65	884.04	837.73	992.57	920.15	872.72	742.01	605.2	381.67	268.44	523.13	327.96	185.17	550.82	745.42	448.92	435.38	288.15	272.66	239.61	311.75	467.3	613.35	305.7	308.08	529.72	463	251.04	538.2	562.74	387.92	181.23
4328.52	5760.17	5436.54	2116.96	2174.44	1788.47	1641.69	2850.04	1657.98	1444.13	1910.53	728.65	534.51	1180.19	1188.46	1131.32	513.48	995.01	1477.09	839.59	981.14	1593.73	1065.86	906.3	753.61	1608.36	864.5	819.71	721.38	638.54	439.88	477.6	384.29	371.85	421.43	504.36	476.77	471.13	672.07	859.66	351.55	375.72	484.44	309.73	269.95	368.15	267.46	436.61	621.36	666.99
2301.16	6227.93	3908.32	2933.29	3767.68	4804.84	2211.7	911.27	1010	1114.1	1842.73	1933.83	2111.76	1796.53	2502.44	932.17	853.42	785.7	846.55	1601.42	1227.56	1248.34	1214.53	890.31	820.63	1267.77	824.2	250.62	464.99	224.02	680.52	575.98	671.37	415.17	465.63	606.77	872.5	755.75	798.03	797.4	601.04	780.26	753.41	441.47	450.6	633.06	804.19	709.14	518.09	692.76
8124.07	12187.9	8974.62	4411.1	2712.41	4316.7	3620.89	3217.71	3880.33	2876.99	1526.32	1058.56	857.08	1456.8	1378.74	1135.55	800.07	732.91	1522.65	2008.91	837.03	804.1	918.98	460.71	916.84	1210.9	729.3	1153.2	1331.43	667.61	442.42	628.72	456.67	787.54	397.32	482.86	668.31	315.22	454.82	439.91	451.83	319.22	447.95	303.13	364.36	453.25	256.85	353.65	496.17	345.46
5550.77	4690.96	5103.21	5024.76	3959.38	2121.91	741.98	1912.9	3504.42	1678.79	1636.73	1402.03	1702.34	2321.39	1380.31	1651.12	1666.23	809.64	1294.68	1094.03	972.14	862.73	465.64	734.16	1070.22	1000.01	885.38	537.12	1067.38	866.54	1049.5	660.04	307.85	562.03	614.05	495.55	719.31	440.65	395.77	428.39	803.01	544.61	484.15	455.19	362.33	276.93	267.59	570.45	328.83	325.07
7666.6	16511.9	12400	6459.86	3280.57	2393.65	2606.51	1906.13	1493.46	2572.33	2020.8	1013.55	1627.03	1447.54	900.58	482.54	597.18	985.34	732.46	1161.82	909.91	1126.6	471.39	272.86	464.88	983.04	864.9	620.42	503.88	721.05	664.04	703.23	534.18	527.65	340.09	608.66	675.45	647.63	730.88	241.38	238.69	229.91	340.38	263.64	181.98	322.68	266.58	238.95	275.47	368.15
6231.28	13463.7	8163.12	5218.75	4233.14	2816.52	2384.84	3565.95	3056.59	2322.43	1061.64	1560.48	2083.18	1745.37	1487.47	1628.25	1865.64	708.35	804.5	1002.59	1250.59	707.3	619.87	641.72	880	842.41	833.25	749.54	475.89	295.62	319.35	259.47	489.34	731	676.47	564.66	332.49	169.06	295.75	352.91	256.44	227.52	590.92	671.33	416.81	425.31	127.48	272.13	379.65	292.85
10980.9	17676	11909.3	6985.78	5326.75	6052.07	2425.61	1420.81	1965.78	1745.94	811.25	631.27	1475.03	1612.9	1097.08	1615.2	1143.28	818.27	1326.61	793.66	692.45	887.03	778.84	698.91	861.01	983.28	786.94	544.76	578.06	652.83	615.03	326.53	311.08	318.18	270.44	583.35	426.97	395.4	214.88	365.39	331.58	351.01	283.76	352.14	206.91	219.88	358.52	292.79	158.34	305.63
2710.2	7278.22	9988.96	7523.58	6760.41	8700.48	7215.4	2188.28	2361.96	4884.08	4714.28	2075.99	1287.98	1325.4	2169.36	1606.49	649.23	909.36	1344.98	1079.83	1477.18	1175.44	1055.71	447.96	680.31	694.5	792.66	558.82	302.8	289.55	333.67	486.55	351.59	335.13	331.16	389.02	303.75	181.48	206.3	224.69	106.58	299.95	251.83	250.98	252.69	210.95	259.38	267.69	209.38	212.31
6533.15	8000.42	10841	10116.9	3810.22	5201	4919.52	1932.35	2382.12	3743.1	1941.26	1140.24	860.17	1508.03	860.42	989.15	1165.79	970.05	838.44	366.48	467.81	883.66	1068.29	614.83	685.36	616.74	612.01	411.16	388.49	607.85	386.05	390.5	516.14	533.27	552.62	399.9	233.71	397.43	188.5	283.55	250.81	215.6	389.76	263.29	111.54	273.35	299.31	279.56	82.33	152.49
4748.13	15200.8	14535.2	5627.57	2484.65	3322.04	2717.17	2759.11	3172.6	3591.69	4172.21	2730.74	1711.95	1533.08	1655.62	1017.92	406.02	1007.15	1052.11	812.6	713.97	987.94	1043.3	615.33	521.72	657.95	710.97	386.61	566.14	506.69	412.1	303.59	182.49	207.84	220.04	277.69	192.59	272.09	241.86	284.57	254.44	221.92	237.58	228	130.66	158.14	216.68	185.65	155.21	148.33
4771.86	7110.04	6495.81	4729.34	3275.05	2889.91	2041.17	1769.4	1545.98	2267.1	1504	1030.51	1009.32	703.31	1103.6	950.1	770.91	585.25	1364.18	1374.46	979.24	897.31	410.74	467.14	380.75	552.18	1469.1	1034.63	394.2	315.05	323.22	151.04	330.67	282.62	341.75	615.96	451.31	360.8	323.84	609.37	513.93	568.97	450.37	346.01	476.72	313.43	516.17	384.55	261.65	140.97
4814.74	6635.73	8054.26	6073.36	2994.19	5366.27	6922.11	3121.68	2800.24	2495.38	2023.44	1080.26	1324.47	952.09	1187.32	1222.21	745.19	411.57	828.56	749.73	868.12	1288.09	853.23	619.24	688.48	549.95	390.15	438.76	303.67	267.88	397.12	338.41	278.6	442.27	585.52	316.27	314.21	281.98	267.01	267.22	231.01	405.65	256.11	117.97	264.82	320.83	304.57	261.96	187.61	346.98
6462.12	9027.51	8289.61	5225.65	5494.02	4718.22	4355.81	2776.6	1815.3	2377.84	1898.85	1894.62	1492.34	1122.88	2169.01	732.12	512.05	666.62	823.69	1001.72	1092.61	851.13	847.59	553.04	545.02	398.08	384.23	488.67	499.49	657.57	464.27	593.99	304.17	272.68	448.65	356.28	327.32	289.28	398.62	238.04	249.12	141.96	188.39	290.31	278.45	236.82	246.33	261.51	272.53	287.65
4736.64	8714.71	11832.6	3938.93	5475.46	2603.03	1568.59	2477.82	3479.74	1020.93	1148.13	1877.02	1690.84	1380.1	856.31	918.63	1020.4	696.05	618.03	419.89	879.24	516.08	216.76	244.82	441.35	269.12	445.42	463.93	241.39	482.44	356.92	383.42	319.1	443.12	407.46	324.12	190.74	389.57	307.74	332.02	290.83	264.34	140.7	181.64	250.46	204.1	154.37	106.95	116.99	138.06
3372.07	8090.79	7448.25	3738.92	5630.88	3154.82	2261.84	1808.23	3327.45	1955.34	1831.18	1742.62	1174.88	1489.48	1073.86	877.71	1612.5	1105.35	340.11	347.08	925.55	702.5	727.22	501.3	262.31	480.91	468	396.17	316.07	418.83	533.07	524.58	333.1	417	345.72	229.29	192.34	215.16	223.17	311.93	339.8	225.96	155.83	135.8	214.37	185.69	280.11	211.82	234.16	156.98
3092.83	7102.86	6796.4	8116.96	4700.32	3304.22	2993.85	1539.19	911.68	1688.85	1316.31	994.71	1407.95	1966.98	1846.36	1445.97	1106.41	985.47	1115.25	734.97	611.06	730.31	634.86	446.99	530.54	387.56	729.41	491.97	129.79	255.46	360.5	336.74	497.99	561.61	460.54	225.19	193.49	251.92	138.44	294.03	251.09	166.92	207.34	304.47	184.99	144.06	135.98	103.7	350.34	356.69
4293.14	7658.06	8559.45	4510.02	5717.79	8785.04	5094.57	2372.56	2534.55	2770.36	1544.12	1147.35	1615.2	2088.16	1406.99	1619.69	1119.72	647.13	853.03	968.84	748.33	574.44	774.88	542.33	464.77	918.24	755.96	463.9	335.12	272.42	424.92	490.7	432	400.42	437.9	211.05	383.97	334.83	240.82	185.15	217.95	219.11	287.26	467.26	336.69	143.96	229.7	272.81	257.99	169.57
9546.98	11660.9	7976	7262.64	5014.2	4774.39	4042.01	2272.42	1998.17	2306.78	2188.02	1779.23	1724.7	1249.28	1174.91	1294.06	1110.91	908.7	741.9	410.4	947.49	634.2	367.05	323.01	445.81	415.41	363.18	563.89	410.78	351.16	331.55	430.15	314.92	385.76	289.68	236.78	218.81	312.87	266.88	394.84	494.78	371.67	283.85	253.16	199.78	292.13	216.94	258.86	268.52	235.73
6784.6	12155.8	16524.8	9076.54	4995.78	3252.36	1522.14	844.53	1635.12	3012.68	1698.7	1514.91	1621.81	2101.67	1153.58	869.36	741.04	1013.75	1472.83	1407.02	705.54	972.4	615.46	286.32	552.14	572.7	727.31	672.52	496.91	466.91	422.89	377.27	297.93	439.23	764.3	407.98	268.43	406.06	449.38	427.97	494.68	252.82	286.02	337.46	277.41	149.74	208.26	184.01	223.5	276.9
8101.52	9875.73	11521.6	10959.2	4477.23	2338.14	2757.74	4879.16	4699.88	2051.51	1826.97	1035.4	981.38	1140.78	809.08	681.9	1403.95	922.35	530.29	427.25	556.69	578.67	735.82	599.42	534.88	610.16	405.65	463.05	436.94	321.31	352.18	305.45	118.26	253.8	345.33	287.62	230.15	276.56	202.17	176.21	123.64	187.16	164.88	247.97	130.33	104.29	161.09	175.22	219.56	139.68
9633.25	16383	18311.2	10041.7	8339.59	4272.78	2268.17	1648.33	3127.98	3778.71	2256.74	1315.37	2051.12	1317.02	1583.46	1429.78	1099.1	1087.34	985.67	658.53	590.83	384.75	405.04	284.32	805.49	1036.9	830.27	393.83	401.29	473.53	398.32	467.94	496.28	300.4	91.26	160.43	207.7	266.12	289.97	233.13	130.79	136.73	171.2	210.68	157.99	149.24	137.71	131.7	231.47	301.71
3569.17	7326.87	8590.27	6901.44	6314.08	4674.52	3431.86	2932.85	2787.65	2175.63	1096.63	702.56	1173.36	1356.39	1491.6	838.87	659.88	689.47	554.1	706.87	996.41	787.95	698.76	367.31	461.81	423.06	314.46	543.7	451.53	378.58	413.76	478.06	460.2	428.44	326.26	173.9	147.23	229.84	209.71	160.23	156.23	164.29	125.89	213.93	279	121.39	118.17	196.13	180.65	121.23
7625.53	8283.72	6305.65	7813.45	4939.85	2252.88	3251.86	2866.54	2523.96	1245.7	1849.17	1362.7	1794.13	925.4	850.33	781.9	672.84	355.2	478.57	597.22	623.02	706.06	692.25	347.73	379.22	643.36	578.82	583.56	435.88	167.73	154.42	275.16	234.43	258.83	143.09	204.79	151.82	85.26	84.04	200.44	119.58	172.07	238.12	311.48	87.2	117.8	150.97	153.57	131.39	135.27
3820.3	8764.04	10665.2	8361.99	9027.57	7416.13	5522.3	3555	4789.31	2451.39	1784.56	2250.27	1693.57	1009.4	1174.01	954.46	708.3	787.13	547.24	883.76	800.56	785.28	701.52	655.36	777.7	600.17	438.21	414.98	283.24	254.47	231.74	164.14	345.69	290.15	310.86	295.45	167.25	323.81	236.28	347.21	305.54	168.52	203.56	170.99	122.57	138.5	294.96	163.34	164.23	163.23
10553.6	12940.5	7249.72	6849.94	7305.23	2706.76	1852.18	1595.77	1802.34	2299.05	2250.16	1373.31	1181.93	1617.92	906.33	470.98	577.93	946.23	580.9	726.41	540.18	302.18	445.12	549.55	905.63	524.15	406.43	249.84	275.44	617.16	472.41	237.88	300.66	253.15	252.39	289.53	227.94	125.92	192.18	123.19	142.28	176.36	136.88	173	213.81	243.73	322.66	243.82	154.91	236.9
9430.7	8482.95	6308.65	6308.71	4698.63	5268.64	3873.2	2533.73	2728.01	1464.16	2032.06	1564.23	1575.69	1586.18	803.2	566.88	511.13	629.07	815.77	720.71	891.18	756.11	924.92	870.16	527.17	434.82	536.26	569.66	712.66	690.16	498.45	662.51	601.15	237.87	274.32	510.28	236.34	269.28	284.19	227.85	201.28	428.31	297.94	188.01	298.72	219.8	188.92	216.12	206.44	150.17
8132.92	12125	9685.38	5849.21	6764.09	8404.89	4987.47	2658.87	3792.34	3029.68	1713.69	980.82	1663.63	1921.02	1868.59	1226.73	612.26	401.42	503.17	1010.72	1323.96	511.52	729.41	437.48	540.25	565.32	397.31	429.86	305.02	329.46	261.86	491.98	394.56	176.04	230.99	199.34	178.68	138.29	169.22	172.92	265.93	166.2	153.34	221.41	186.66	308.49	227.78	138.83	101.15	141.42
5796.8	18435	8547.24	6748.79	7566.46	2947.1	4074.09	3297.58	2236.99	2400.38	706.76	1171.37	1125.59	1085.43	1061.31	523.97	876.04	1073.75	968.43	531.85	510.14	447.21	601.25	772.24	750.63	275.05	205.53	263.02	399	229.77	259.33	249.8	297.66	227.77	153.1	186.63	157.29	137.96	140.79	161.91	160.57	120.25	118.68	72.66	169.75	152.91	171.52	163.61	58.88	86.81
8568.76	12120.7	7814.05	4448.86	2323.02	2581.22	2544.42	1462.87	1447.54	1843.07	1874.06	2029.63	1426.01	424.51	1514.78	865.88	831.72	683.54	754.2	1103.31	1123.61	897.22	445.11	358.3	495.74	577.73	459.79	282.47	297.47	340	193.14	286.81	435.7	282.16	233.6	261.75	453.69	274.24	148.83	49.93	225.39	240.53	288.51	185.52	174.24	167.02	216.45	262.44	288.75	136.05
8536.33	12535.2	9558.45	7409.18	6486.8	3005.24	2213.5	3552.16	2749.68	2914.15	1966.34	1419.35	541.22	857.46	915.84	972.71	671.01	509.29	597.86	638.34	784.94	580.5	367.66	655.87	789.72	536.33	438.16	416.64	355.76	262.32	190.86	155.65	287.62	141.85	182.82	189.05	333.52	269.52	132.26	130.06	196.29	167.04	208.57	209.68	131.79	96.13	150.28	195.22	59.86	48.98
15855.3	17857	9928.6	3804.05	2382.28	2593.93	2647.89	2348.36	2359.38	2381.14	1595.42	1326.7	1755.47	831.27	671.95	622.03	1215.56	1487.78	994.07	621.39	742.94	537.24	476.58	491.57	296.04	364.15	400.07	409.28	322.36	333.75	387.89	245.56	200.15	242.98	373.54	285.67	269.16	228.91	133.9	86.93	111.77	116.87	213.25	200.51	138.85	114.42	159.62	87.91	86.07	112.7
17370.2	22199.2	11052.4	4810.06	5078.19	5345.07	3316.3	2836.24	2327.97	1873.53	1442.65	1206.73	562.15	770.59	1020.93	1185.19	1025.89	1136.45	899.52	608.83	589.06	588.18	522.01	781.1	565.74	479.08	309.29	303.74	224.35	296.43	342.36	235.11	259.23	216.45	295.98	153.23	170.72	137.71	198.28	232.37	106.88	112.06	158.17	189.75	140.94	238.7	295.02	122.07	168.69	169.78
6416.08	13803.3	14676	10460.6	8283.06	9891.21	4818.95	3811.12	4924.85	3106.74	1545	1791.51	1672.63	1285.29	986.86	468.45	361.37	316.2	657.71	625.52	586.25	499.98	385.46	541.05	439.28	367.85	305.28	591.09	856.9	652.75	487.19	201.25	189.21	233.61	279.11	292.98	226.4	205.02	282.82	183.25	142.97	130.85	80.47	113.14	122.62	108.77	123.46	71.19	59.04	90.96
5556.32	11679.8	10168.2	9877.97	5891.63	3599.8	4430.17	3175.87	3041.92	1328.07	1440.31	1504.58	1229.09	819.83	520.32	1077.79	1207.57	1123.72	539.06	885.25	399.7	761.89	587.78	326.08	294.59	346.72	479.98	166.6	235.69	285.08	249.86	119.79	107.69	99.56	165.77	194.4	233.02	201.58	185.68	242.07	171.3	197.38	158.22	102.12	127.87	222.99	178.63	200.99	135.32	100.39
5573.64	13428	11343.8	10204.3	8188.38	5518.54	2166.13	4385.49	3448.52	2609.22	1854.58	1590.14	1271.73	1312.98	1661.19	1617.33	790.29	796.51	645.62	961.08	645.54	310.41	499.97	531.79	476.23	539.31	436.74	814.47	484.21	407.36	253.46	175.51	244.19	409.44	284.14	285.04	281.04	274.02	134.03	143.95	177.65	183	160.51	164.73	153.77	221.25	210.91	167.65	144.79	171.03
8306.37	11243.6	13124.5	9699.46	9627.42	7172.53	4895.11	4300.5	2741.5	2946.45	2372.12	1431.46	1112.46	682.51	678.45	725.39	493.85	190.87	498.7	456.01	940.14	739.63	723.72	617	539.04	546.2	304.26	280.4	186.65	167.77	133.78	246.12	344.75	229.1	181.37	254.2	224.47	141.32	231.69	332.54	304.7	236.02	189.46	188.46	236.01	160.05	153.13	245.18	241.61	175.11
4117.83	16171	11934.9	9526.6	9079.69	6353.74	4603.96	2511.16	4420.93	3172.5	1817.78	1184.04	1463.29	1652.14	1877.16	1205.14	1782.27	883.05	1080.16	811.65	579.63	664.21	581.46	506.03	484.9	401.62	445.49	292.01	379.5	324.02	149.06	190.77	329.41	245.64	101.19	84.8	190.44	227.95	165.84	257.3	194.18	166.78	230.24	312.63	220.23	133.24	83.56	63.73	92.26	124.22
7292.08	15278.2	11930.4	6079.86	8709.04	6907.94	3225.52	2163.7	3728.86	3691.3	2486.39	1444.93	1170.52	1121.37	1078.2	612.7	555.27	917.55	822.26	485.28	444.14	246.45	409.5	567.07	233.82	368.07	504.74	508.97	482.13	504.21	527.54	398.34	246.46	116.01	128.79	221.35	204.09	170.09	146.03	144.22	213.47	187.47	151.33	207.83	123.42	100.39	146.79	134.19	107.02	65.67
4143.07	14306	13147.8	10014.5	5673.11	2975.5	1897.78	1988.73	2837.45	2844.04	3505.06	2266.32	3333.28	3117.55	1741.47	1152.52	1151.29	1095.86	1073.94	710.18	645.76	422.15	441.82	399.2	409.85	370.88	357.35	453.06	145.3	174.05	244.94	333.68	312.24	200.74	139	136.29	194.48	221.17	117.56	227.13	185.65	149.83	103.87	159.55	164.33	123.27	136.42	124.33	126.65	136.58
9375.23	21582.6	12692.5	9278.59	8951.6	6609.92	2063.82	1730.94	2959.58	1550	1187.14	2104.94	2127.6	1528.43	1566.76	936.92	486.89	895.9	1068.68	514.82	803.44	395.12	219.59	410.38	790.34	552.41	271.67	213.98	363.96	387.03	274.43	283.07	239.76	154.55	217.21	315.29	216.14	114.95	93.13	95.85	120.39	289.43	452.81	271.31	225.94	285.62	251.56	124.75	101.55	115.01
3668.39	4244.44	4886.68	4710.9	2971.43	3013.49	1277.64	2930.39	3230.65	1443.93	1990.3	1522.74	721.45	468.92	590.07	429.71	566.84	970.93	911.53	685.28	352.65	490.1	670.71	683.34	654.74	492.75	391.6	193.43	277.49	273.86	183.91	111.41	232	151.35	139.26	97.36	138.93	178.66	156.41	93.45	103.35	76.92	173.77	196.57	138.09	292.82	221.74	186.97	183.97	135.89
4333.14	10284.8	7894.33	4878.41	5584.13	7144.72	3419.88	2532.26	2569.39	1916.02	2560.69	2457.09	2240.21	1413.32	1459.59	1194.48	780	684.11	676.11	1072.88	670.66	679.93	451.42	603.48	418.78	252.8	135.99	169.42	248.33	222.7	151.27	152.6	273.11	603.66	477.26	222.9	289.95	289.21	192.19	144.48	131.96	104.58	113.83	110.25	131.48	128.2	178.32	169.65	98.55	165.64
5810.94	20468.1	13349.8	6370.34	3907.94	2904.97	2569.9	2879.56	2969.41	2421.03	2311.26	2208.4	1065.31	889.55	916.72	1133.1	880.28	631.95	751.32	789.96	610.7	691.08	823.49	1161.78	694.83	709.47	463.11	279.07	220.62	216.3	376.47	385.94	256.74	210.12	117.96	326.14	221.33	105.75	180.61	299.04	269.4	298.43	380.52	341.43	256.35	273.75	189.09	179.03	79.21	44.47
7074.93	11342.7	9946.39	11329.5	7018.21	3216.13	3627.63	2613.79	3437.56	2039.71	1794.42	1637.17	2000.74	2076.33	1526.61	1685.2	975.04	1111.41	1004.64	878.91	939.49	700.64	649.75	780.78	449.63	234.9	269.26	425.46	364.81	300.54	280.27	275.88	110.56	224.91	276.04	173.78	141.32	114.94	155.97	117.41	214.61	216.52	188.32	137.43	189.05	191.43	231.79	295.23	154.78	80.56
18361.6	25997.2	19543.3	12688.7	11493.8	8732.16	5716.74	3343.01	1189.32	1957.85	1838.59	1658.31	982.64	1278.3	1332.89	633.11	397.83	1019.34	1246.48	826.28	521.14	316.78	287.67	435.53	609.79	387.84	545.25	645.39	422.68	131.81	198.96	259.51	224.05	234.27	352.32	337.18	299.46	265.39	210.96	97.79	160.93	170.73	205.57	148.92	111.04	96.43	106.97	161.07	154.16	81.63
7542.45	22193.6	9249.04	2718.17	2433.76	1166.63	1785.11	1905.18	2200.03	2240.7	3149.44	2042.37	1498.1	1077.67	757.09	1215.56	553.03	748.85	459.69	530.76	488.2	387.81	287.72	407.83	477.85	453.02	320.93	286.05	279.62	554.28	502.19	217.53	291.94	232.43	181.29	239.19	286.09	291.25	178.19	131.06	132.31	129.6	213.81	276.51	189.89	151.83	244.52	158.96	105.15	160.75
7420.88	13313	14065	6635.33	4756.52	4234.46	3251.95	2905.98	2271.84	1349.22	1176.48	857.98	2042.23	1879.91	557.4	612.18	830.12	777.15	588.57	619.13	515.73	442.91	573.43	392.67	597.86	408.94	245.17	191.52	407.33	360.32	165.51	162.54	296.43	167.54	186.75	254.33	97.99	173.03	140.29	254.57	197.14	97.47	330.49	455.63	203.26	166.69	175.19	191.29	161.61	117.81
8633.51	19055.2	10115.9	3875.37	4475	3664.26	3073.02	1987.21	2927.64	974.08	1168.17	1242.36	598.4	360.93	452.15	430.98	584.96	660.77	336.64	203.91	192.71	251.37	519.54	432.56	334.96	338.88	271.81	290.65	260.26	315.1	200.68	238.75	300.3	246.9	393.78	231.67	186.87	212.79	167.3	206.09	224.5	89.72	89.84	225.32	221.89	157.37	179.05	126.17	66.1	73.57
5053.37	8350.19	12159.9	5382.56	2704.48	1061.2	2236.49	1676.58	1542.87	1301.19	966.65	2037.84	1950.98	1255.43	652.14	880.48	797.45	610.67	367.37	311.93	468.8	357.89	334.49	415.1	468.97	434.37	207.6	396.84	305.46	297.03	457.08	453.44	416.4	412.99	336.92	462.02	464.87	221.01	265.24	273.27	420.52	253.63	131.35	140.28	143.44	211.17	121.17	187.87	225.58	153.11
7176.31	26104.5	15499.4	6472.26	5131.32	6067.92	5005.91	3425.24	4102.27	2065.69	1823.8	1455.71	1532.43	1518.48	861.01	677.84	873.21	579.55	599.64	327.27	631.89	764.67	209.04	359.25	513.5	384.85	354.14	386.58	277.3	311.6	438.63	224.58	229.87	194.75	233.46	315.09	252.94	281.6	361.53	277.24	89.77	83.51	149.39	239.78	220.89	133.79	198.06	225.38	184.57	66.53
2950.54	6012	9265.72	6652.58	3842.62	4514.89	3031.22	2791	3436.43	2690.91	1402.34	1681.87	1295.96	1527.91	1361.74	911.92	994.9	1030.75	983.14	612.64	1015.4	1218.2	1039.39	568.23	775.13	844.19	699.25	364.76	328.82	295.47	264.37	407.67	331.91	223.28	330.53	419.92	405.89	293.94	562.06	351.28	164.28	283.91	650.7	238.68	251.81	364.39	219.62	206.76	202.89	292.76
16670.4	23423	15360.8	8885.46	4832.03	2091.98	4459.2	4843.09	2073.23	1739.7	1504.21	2109.88	2750.98	1983.1	1947.47	1872.48	386.78	211.13	415.18	521.18	774.82	970.6	733.36	919.1	637.86	547.85	405.94	359.03	421.94	249.3	154.57	390.16	245.09	273.47	405.24	407.44	264.35	185.89	185.07	446.84	280.31	281.46	295.04	252.87	164.23	100.21	204.68	218.35	207.23	72.4
4874.01	12372.3	12757	10304.7	5477.55	4138.57	4466.71	3114.58	1133.31	2718.84	3161.31	2241.56	918.44	1513.95	1325.08	871.13	504.01	756.22	728.84	687.21	735.07	572.69	405.55	174.24	321.74	407.56	590.21	239.76	155.65	201.77	297.58	292.23	438.96	315.5	251.6	276.47	199.06	214.74	315.41	322.74	205.76	184.87	189.6	230.27	214.41	192.76	230.7	292.49	132.86	89.88
5775.63	26706.8	22650	13520.6	6342.85	4418.88	7027.43	4053.55	4034.58	1141.14	2120.06	2162.88	1154.38	1330.45	944.53	1904.34	1255.69	1003.71	1742.05	1504.9	1258.5	830.31	825.04	506.46	527.17	947.58	822.75	387.72	339.29	457.08	291.38	268.2	310.99	435.76	414.6	418.73	418.96	221.68	216.31	279.97	209.82	308.24	344.02	261.33	222.47	228.86	120.9	81.43	93.74	207.23
4984.29	7820.83	7035.03	3396.89	2653.39	2649.79	3118.43	2720.9	2453.71	753.01	666.88	1266.47	1204.95	1041.96	789.96	640.93	405.41	385.99	689.64	851.07	1390.22	1225.76	1096.62	608.18	278.05	865.99	526.02	239.86	284.88	449.08	346.55	159.17	250.93	479.51	279.6	230.49	246.88	282.27	307.08	393.2	298.03	231.83	317.63	187.73	436.45	462.2	288.29	189.11	232.05	200.03
8819.59	15651.8	17170	8169.6	4200.93	5104.96	3297.24	6757.55	5360.87	1592.51	1836.77	2028.78	1387.12	688.19	1344.42	525.76	577.84	735.74	1380.31	1260.57	654.11	363.86	386.9	548.18	496.45	544.17	311.53	304.68	729.78	622.83	618.39	458.7	239.66	500.51	432.23	286.48	269.46	222.84	476.1	432.63	250.6	420.07	134.63	347.23	294.48	297.18	482.92	330.55	195.7	116.86
7137.83	16761.1	14237.7	11196.7	10353.8	4891.7	3844.94	3685.95	2326.69	2494.64	1918.45	951.86	1117	1445.97	1197.25	1222.45	995.74	681.25	228.51	549.58	605.74	856.02	961.42	489.01	498.78	608.26	283.91	347.16	403.86	173.58	304.79	363.03	444.18	609.77	664.81	360.55	535.49	298.29	251.75	232.4	221.49	215.4	259.78	390.96	210.12	174.67	231.42	184.28	166.94	177.23
17531	15347.4	5381.83	6389.59	4778.23	2333.49	1524.3	2512.82	1469.36	1154.57	1524.41	969.84	1006.57	1718.13	1353.13	1088.18	968.87	886.89	955.27	951.94	484.99	334.37	418.46	505.04	589.49	527.17	379.4	384.35	338.51	168.03	359.86	629.69	365.21	255.99	470.74	309.82	378.21	461.78	371.1	353.35	373.99	654.45	461.16	240.95	163.66	166.64	132.63	330.67	352.8	268.68
10838.5	15395.6	12855.8	12761.2	5739.36	4490.02	3200.52	6217.04	6119.05	3623.15	2880.01	2877.2	1650.82	1160.74	2317.58	1466.8	521.53	990.36	1119.99	979.23	694.04	532.4	632.38	599.66	200.75	413.05	259.81	486.47	380.26	301	195	239.22	225.09	316.05	180.57	185.03	284.84	145.18	129.28	228.75	302.26	207.05	225.88	151.64	238.12	164.38	250.77	291.2	186.93	107.97
7808.85	9131.56	13288.1	11110.9	5825.97	2322.61	2584.37	2885.76	4715.15	6410.86	3051.19	2749.26	1476.45	1687.21	1020.1	940.03	1537.42	1147.1	958.25	624.44	511.6	444.19	400.08	387.23	609.96	673.42	721.82	575.32	597.82	586.04	568.63	730.51	506.54	466.83	255.95	482.4	527.79	664.01	410.08	200.54	311.4	285.08	294.36	397.77	381.54	186.15	285.83	222.67	390.77	428.69
8149.68	14384.2	12938.3	8560.92	2762.35	5967.91	5824.53	4835.87	5472.12	4661.8	2874.23	1340.01	1117.31	1234.89	1235.08	1821.24	1110.52	999.29	853.54	1590.14	1299.32	1482.2	974.24	1232.89	1298.39	688.28	774.48	485.29	371.49	385.81	573.6	543.94	399.93	291.05	411.69	650.35	667.61	495.2	374.71	323.95	484.7	651.45	577.11	468.13	539.55	369.52	189.01	268.48	319.94	322.37
12760	17314.6	6478.73	6992.89	5218.13	2889.5	4449.77	2709.16	2878.52	2654.61	1639.72	1825.76	1423.88	1324.05	589.7	743.24	684.15	875.82	981.64	500.69	451.46	664.37	673.57	699.77	602.65	577.23	533.03	446.45	615.86	751.27	770.42	450.94	296.22	216.81	275.64	238.86	188.99	277.35	293.91	424.65	348.43	274.86	343.01	359.78	251.84	419.99	346.79	283.11	309.86	383.78
16690.2	21393.1	14614.4	5346.72	7044.69	5014.4	3266.18	2096.1	1350.82	1484.2	1654.33	1268.36	681.87	1102.2	749.19	992.02	1177.97	795.99	413.71	606.16	594.56	770.79	1009.11	1081.32	782.66	714.81	532.14	391.14	314.22	198.99	185.66	178.22	266.75	356.7	517.36	520.54	288.08	243.21	296.45	296.24	400.81	293.16	232.05	182.14	258.4	358.83	332.23	286.92	203.41	255.96
2957.13	9267.55	11670.1	7554.74	3143.88	4391.95	6038.41	5862.1	4941.1	3343.79	2337.23	2537.75	2090.45	1010.81	1298.73	1629.75	660.87	432.53	884.89	1327.27	1285.15	581.07	575.5	471.5	791.81	949.29	293.8	327.86	218.3	180.05	535.38	513.75	440	472.84	577.08	594.67	564.91	481.09	242.88	201.72	355.61	300.84	251.17	226.14	208.41	154.59	146.23	182.88	230.05	164.98
6970.61	9989.4	9288.85	6588.07	7546.82	6995.14	5673.15	2997.36	3616.79	1655.63	1145.27	2104.03	1077.15	1247.22	1219.98	1296.71	926.34	695.58	759.57	1004.07	772.62	553.26	410.17	499.18	404.68	493.45	752.16	640.96	403.52	406.36	359.12	282.45	252.14	416.52	579.4	491.75	300.57	325.79	273.35	299.23	396.46	301.72	455.48	340.74	221.29	343.85	175.25	152.46	167.81	217.03
5027.96	9521.31	9724.59	4129.1	4720.49	5814.12	4115.92	3202.02	1747.85	1230.48	1409.02	1689.55	1598.54	942.45	707.18	779.59	1029.27	1583.28	1101.23	817.18	760.72	414.51	508.14	585.7	506.63	536.9	555.72	585.47	748.47	502.1	412.6	406.42	356.18	462.73	303.75	182.02	303.07	338.39	225.79	186.24	234.56	268.08	275.84	303.75	291.57	194.89	104.13	117.17	141.63	98.95
9571.18	19978.6	4572.46	6692.45	4197.17	4167.65	3420.88	2929.12	3269.16	2657.22	1542.54	1383.88	1920.23	775.38	761	625.63	542.2	900.75	1081.88	666.51	477.77	661.5	741.31	428.6	188.44	294.52	328.77	564.91	303.53	285.15	349.57	184.71	397.58	369.24	353.27	401.07	470.37	361.38	212.07	179.01	279.51	350.97	284.67	159.38	246.74	215.83	164.78	216.56	305.53	219.3
14769.7	22518.8	8560.14	7791.84	8527.62	9215.58	6195.4	3614.03	5122.57	3878.47	2718.64	1813.02	1391.84	872.67	822.63	924.05	1143.16	679.38	516.68	680.41	973.9	246.83	800.42	759.56	1286.8	685.82	466.31	489.35	401.78	516.31	665.87	319.43	497.26	357.73	288.25	346.48	498.78	215.31	560.96	613.08	349.3	605.06	294.94	194.4	368.3	396.32	402.92	476.54	190.92	294.04
6317.71	15161.2	16463.4	12692.9	5921.17	4543.16	3351.75	2249.3	2320.94	2009.14	1071.35	1159.75	1040.74	1369.86	1142.75	759.01	780.44	677.05	653.08	797.79	519.54	465.69	282.81	578.07	813.81	562.53	588.12	438.33	352.05	306.23	472.47	451.18	276.47	409.99	501.52	388.56	418.97	536.2	358.65	331.59	361.42	270.78	251.49	218.83	252.04	269.06	204.97	198.47	167.07	195.5
11733.3	22011.6	17011.1	8102.01	4341	4073.25	5800.14	4336.35	2460.26	2428.43	1511.4	1051.57	1425.91	2300.1	1629.57	1061.01	821.14	984.34	766.58	1114.14	944.58	832.59	849.81	728.63	674.49	637.55	461.51	325.06	698.41	563.82	295.45	575.28	490.9	911.78	477.67	352.87	469.87	332.86	249.39	239.98	301.92	425.38	233.6	305.31	218.15	159.22	408.45	676.06	428.9	322.32
12765.5	24768.1	14343.6	8672.05	4819.7	2855.44	3667.21	6129.77	4003.88	2819	2675.22	1731.07	962.56	1411.01	1465.47	1641.85	1373.62	913.26	1797.72	1769.58	1370.22	651	502.84	769.14	870.09	754.85	563.84	1020.33	975.89	577.56	667.74	595.52	605.62	597.33	485.81	456.06	427.64	289.36	461.61	739.49	395.85	404.18	461.35	454.48	594.23	284.76	240.13	394.52	465.35	486.47
11254	15798.3	18133.9	9033.46	6907.34	9441.94	7317.45	2985.59	2869.23	3425.6	2484.24	3449.85	2884.47	1936.55	1121.18	1274.74	1526.2	1172.11	1041.14	1041.29	643.96	415.02	544.75	634.89	865.25	493.76	1303.59	1739.8	1901.44	1110.32	483.31	579.3	626.04	671.91	680.97	683.45	399.05	602.76	735.09	714.2	799.08	546.6	592.47	632.07	622.37	490.11	416.48	492	427.77	303.4
12999	17938	13829.9	6987.5	6686.64	4437.74	6347.65	2956.05	1753.69	2493.69	3295.23	2624.69	2367.17	2020.49	2442.39	3096.25	1222.83	723	721.57	915.89	1141.05	1232.78	1502.63	1132.82	478.4	589.3	727.53	770.68	653.67	475.97	475.28	520.51	293.02	418.64	1227.82	1351.8	637.79	554.61	809.42	399.08	521.37	432.72	587.85	626.27	259.94	382.52	364.15	536.92	348.75	318.22
5208.37	7860.56	6841.85	6872.47	6093.74	3915.32	3594.95	2763.49	1623	919.12	1941.26	2703.07	1377.32	1347.22	1421.59	1700.74	1108.72	1938.79	941.82	529.53	438.44	1087.29	909.77	940.11	1174.08	952.69	409.7	702.7	686.38	635.74	486.54	279.79	464.11	687.51	726.15	394.97	232.49	450.69	676.21	695.98	427.01	472.47	622.53	589.81	439.14	195.23	247.1	516.47	398.55	508.14
7841.67	17177.2	10302.7	5412.29	2084.8	2419.65	2789.69	2749.4	1043.52	1904.3	1702.71	1078.72	1100.87	1430.75	1285.02	1319.14	1272.15	1107.68	1209.54	1452.7	1088.49	717.47	549.23	761.22	839.27	479.49	862.22	625.98	282.71	690.98	640.41	242.7	491.48	386.38	581.99	658.65	512.46	511.09	282.46	530.53	545.14	447.79	470.13	575.91	431.54	197.08	561.94	652.68	487.52	356.66
6281.35	21874.4	16909.7	8870.64	13003.4	6041.63	5477.92	5156.99	3274.1	2783.6	1996.42	1827.47	1239.9	1233.4	1563.53	1767.73	1732.45	1551.09	1300.5	1030.51	907.63	696.82	929.63	1142.89	853.42	777.83	1322.69	1654.48	1444.77	1296.19	734	480.64	431.32	624.95	886.25	855.67	410.15	439.63	420.48	536.51	569.97	514.69	993.99	741.3	491.1	269.65	385.88	321.53	294.68	376.19
15925.9	35421.8	18436.9	3799.11	4049.92	2086.93	2748.8	3849.87	2794.93	3164.64	3447.19	4340.72	3336.31	891.02	1319.33	1925.1	1219.52	896.41	1161.71	623.52	568.53	1254.32	1367.04	856.51	726.31	917.05	886.39	626.42	772.15	784.74	910.13	551.61	480.92	627.39	924.73	984.33	873.29	996.99	434.08	593.38	528.86	516.14	605.86	504.93	559.52	323.71	376.8	411.63	401.76	327.73
5445.09	6372.13	4185.76	6651.44	8262.13	3015.41	2255.87	3107.95	1584.82	2746.77	3523.98	2473.87	690.58	1130.54	1186.71	1454	1595.4	1109.07	1207.05	815.69	647.79	312.05	1055.36	2250.43	1145.04	1132.97	1151.41	1362.08	1029.39	1121.75	735.3	414.16	326.3	533.6	931.25	664.36	478.87	647.56	811.34	589.32	451.41	602.14	575.41	424.65	550.45	637.84	512.13	352.59	306.61	432.95
9502.75	16150.2	8007.22	12422	13285.9	11508.7	9330.69	4341.28	3178.82	2819.78	3309.23	3647.15	2299.32	1508.05	906.92	1356.22	2216.33	2037	864.28	1374.65	1256.41	1001.5	1295.4	1426.68	1033.31	672.54	285.83	695.87	875.87	718.65	667.22	1069.24	913.13	922.98	703.74	957.97	908.81	759.25	831.17	689.4	520.83	587.69	831.13	717.12	595.51	385.26	531.59	559.8	657.75	641.57
1647.13	10129.1	18357.8	8137.54	7235.31	4113.94	3151.79	2412.97	2598.61	1475.03	1447.83	1487.14	1831.94	1881.37	1247.07	1079.99	710.07	814.88	1538.09	820.74	840.78	1281.17	1373.14	780.18	920.44	1004.92	773.29	501.28	593.45	581.82	562.69	788.4	758.74	664.94	451.9	408.93	999.05	954.87	917.91	862.95	640.57	461.08	458.79	551.81	323.54	360.46	483.13	595.29	453.65	518.21
13943.7	15216.4	14517.1	18357.6	18661.3	8650.61	6064.48	6698.79	3787.6	3426.3	2566.17	1571.03	2249.54	4096.61	2528.78	1293.33	2785.72	2433.55	2278.44	1365.84	1829.67	1770.19	1128.98	1390.16	1188.25	1231.78	807.1	725.36	828.08	1286.1	1030.18	676.92	476.65	465.26	419.89	504.57	1389.07	987.48	555.86	617.29	673.73	387.36	651.64	1335.31	874.18	486.55	850.14	837.17	591.12	318.78
5920.15	12136.8	13427.8	7825.97	9186.99	6076.49	5454.46	4566.11	2868.43	1641.48	1925.1	2427.2	1719.11	1678.39	1738.73	1490.46	2968.61	3123.62	1916.11	895.71	611.59	590.75	846.16	1125.67	1207.04	1543.61	1121.57	901.82	1106.06	910.6	910.97	555.85	345.76	587.95	583.81	837.28	376.46	737.2	1071.73	676.8	450.94	270.5	912.36	1200.53	717.36	773.64	556.43	439.98	827.92	766.71
4984.23	13050	17331.4	7613.73	8590.74	6300.14	5494.35	3760.1	3750.15	3237.06	1577.34	1080.79	2323.81	2333.94	3016.51	2206.03	1886.47	846.99	811.95	1380.61	1623.32	2085.58	995.08	643.04	574.49	514.6	709.18	333.45	722.36	1377.56	1192.77	810.92	1104.33	746.55	333.87	373.12	674.29	1161.63	790.31	595.02	537.42	788.28	558.99	891.86	485.1	445.57	330.9	442.35	338.63	677.9
9807.07	19671.7	11139.6	15707.3	9109.06	5989.6	5258.36	3954.12	2738.38	4848.92	3687.16	1881.61	2033.59	2588.8	2485.95	2778.98	1238.29	2630.31	2570.22	2040.3	849.19	1235.56	1776.02	1310.55	995.17	1217.09	1523.69	870.97	759.8	1147.67	1005.04	710.05	958.24	1314.42	1557.46	1232.98	784.88	946.88	1100.08	899.95	695.05	890.45	656.17	607.31	598.86	758.92	507.35	546.88	1011.42	708.08
4526	10809.5	10221.3	5239.47	12068.1	10451	4832.94	2625.87	2837.01	3602.47	2853.34	1726.07	1698.98	2422.89	1635.41	1460.19	1902.45	2358.63	1703.99	1371.3	2188.11	964.86	879.55	1781.99	1247.78	1045.82	1791.49	1749.15	993.41	1139.58	932.93	740.44	1200.16	1050.73	787.34	724.72	930.39	1017.08	742.64	354.47	461.75	947.58	455.48	813.06	525.6	775.67	726.44	946.01	1128.57	705.69
4715.89	6449.92	11396.5	8767.5	7398.84	5384.68	7981.83	4364.31	1235.24	2646.4	3779.64	2194.94	1419.87	2607	2125.1	1308.83	951.77	1763.98	2161.43	1729.39	1450.23	1476.07	1371.69	1290.27	1122.66	940.72	689.45	1084.6	571.56	547.49	845.13	849.52	1016.81	1034.58	801.89	778.18	300.16	475.79	412.34	461.77	623.42	603.04	519.2	532.35	473.17	484.65	572.28	507.8	585.11	810.3
9660.68	24104	19238.9	14760	6367.89	2591.17	4073.92	6265.53	4172.22	3229.13	2250.78	1653.62	1334.63	1263.63	1282.44	1075.3	1271.03	1398.59	953.13	1759.19	2703.3	1258.95	1224.19	1178.76	766.86	696.06	911.16	724.33	1317.1	1584.28	1114.43	789.64	623.05	636.15	584.51	724.7	780.59	640.24	591.34	658.66	436.27	486.87	623.97	536.88	616.77	593.53	1188.44	1259.86	900.75	744.78
5310.12	12456.7	16604	13553.1	12646.1	7421.99	5241.45	1252.14	3044.7	1844.07	1979.23	1015.32	1158.22	2732.5	2915.17	663.68	1198.6	2126.08	1092.7	933.8	945.09	1138.58	962.76	1080.58	1283.99	1225.31	1025.61	464.36	495.67	1133.64	962.33	942.6	856.16	570.87	966.44	1329.98	1242.53	796.98	605.41	541.49	599.57	743.11	641.72	366.34	1044.7	581.22	645.14	763.05	570.36	373.59
6134.69	19679.7	15819.7	10164.3	10261.9	6617.35	3593.89	2717.19	3658.5	3455.59	2325.58	2045.49	3146.35	2643.42	2074.67	1411.27	1839.26	2519.49	1291.86	1820.65	737.46	1188.15	2171.36	1936.27	923	850.12	1045.52	1048.67	929.07	1270.66	1741.41	1668.63	1251.26	850.82	1213.26	1763.25	1175.37	998.73	1125.26	1051.98	490.78	1371.69	1182.85	672.65	898.46	1360.13	928.49	607.9	1087.7	553.52
6211.73	9897.84	9607.15	7679.12	6148.45	3760.8	2491.68	900.48	1896.72	2380.66	2334.73	2258.71	1968.09	955.76	926.26	1115.21	1519.15	1479.38	449.63	873.06	1166.71	1479.15	873.28	749.58	676.36	246.65	812.8	830.61	516.14	657.6	922.07	680.08	1011.81	1238.4	698.72	782.76	525	1036.57	750.08	1417.24	1250.66	557.12	320.67	213.34	350.6	756.63	780.77	506.97	778.52	852.1
3127.73	8630.43	6115.77	5502.2	5471.6	2015.71	2608.93	2565.54	1519.6	1672.55	1470.63	1052.5	1085.13	1089.49	1399.87	2480.17	2245.68	852.54	1332.96	1555.14	1225.84	716.22	936.56	1089.3	1621.54	1307.54	1241.12	1565.77	1212.18	711.01	519.59	960.97	1285.51	984.7	1665.55	848.47	891.44	1674.01	974.71	735.28	1436.96	1002.81	419.53	632.09	783.64	429.48	782.52	1187.38	962.71	764.99
9120.76	26018.7	14647.4	14105.7	13538	7342.05	7791.38	6564.14	4325.2	5441.04	6608.34	2713.23	4159	4019.77	2498.51	1043.8	2201.33	1478.86	1547.49	1676.69	1129.69	1296.97	1149.16	694.39	683.05	1075.41	1075.48	863.31	1000.25	1237.37	2103.74	1342.83	1283.52	1497.55	999.47	662.3	816.28	439.92	917.67	728.46	1019.34	533.11	531.11	446.45	621.7	290.95	506.87	545.15	497.86	573.81
7052.22	19404.9	21031.2	15417.8	9766.32	12544.7	10355.8	4881.68	2909.95	2241.86	1588.15	2071.28	2677.08	1525.43	1159.21	1226.27	834.43	1447.7	3323.22	3566.98	1978.29	1276.48	1109.84	1151.4	1083.47	1665.27	736.15	608.09	643.2	996.41	1405.5	1188.3	1730.88	1490.44	665.93	904.44	1267.25	1219.33	1113.19	1718.22	579.48	677.94	1163.51	1543.24	879.21	754.15	817.4	661.11	900.11	790.15
9464.29	26167.3	21747	11788.5	9523.54	5651.54	6269.98	3394.94	3701.02	3497.72	5545.59	4424.99	1967.14	923.44	1683.47	1955.24	1989.07	1326.34	1669.04	2047.06	925.95	1863.11	1862.04	1275.9	1813.25	1270.21	523.42	994.55	426.08	814.96	969.77	547.25	160.75	1011.75	1584.36	857.13	698.85	848.19	1167.81	940.13	715.45	570.91	653.84	735.86	699.05	602.89	436.48	319.9	521.13	490.96
3534.21	14521.2	15125.5	10119.1	14081.7	10030.9	5998.98	2979.5	6376.05	3935.66	3689.7	2619.32	1011.05	1316.08	1932.28	1142.77	2176.88	2417.45	1724.68	2089.41	2480.88	1395.53	1558.96	1411.07	1085.84	986.59	1163.28	1525.95	1957.62	952.97	1126.48	756.66	585.85	1559.58	1099.55	833.3	1250.24	988.3	987.43	781.39	1279.02	808.29	510.73	380.01	738.94	1051.66	763.09	1025.88	772.02	571.24
11388.2	29005.2	8645.17	11374.7	9653.36	8239.42	5533.35	4679.05	2578.45	2005.8	1787.08	2244.26	4926.75	3241.39	1485.9	1277.13	1594.53	1470.28	1096.41	1092.16	1782.37	1158.59	799.46	976.53	1307.13	1628.48	804.78	535.52	1162.27	1603.43	1376.93	1130.86	1478.74	1658.53	1146.92	632.79	1147.09	1032.5	1418.78	1131	1023.77	1305.59	1321.32	637.84	865.23	637.71	677.38	371.46	565.64	937.94
10644.4	14389.5	7662.63	11159.5	7201.13	2964.7	3157.01	3523.87	1856.62	2585.43	1642.07	1741.71	2003.59	2228.14	1730.98	927.96	1267.98	1753.44	1178.98	1290.15	596.49	752	763.87	460.96	1425.69	2929.11	1651.66	828.31	789.21	1120.31	1032.26	1054.82	978.56	583.82	589.37	1230.67	871.46	558.04	590.71	753.4	639.13	912.51	687.92	609.37	539.61	533.09	567.07	396.35	741.34	686.4
7898.91	19434.8	15528.5	12524.2	10330.7	7026.16	9490.76	6105.65	5500.41	3105.07	2909.24	1306.64	2086.32	2014.9	895.19	414.87	859.25	1209.45	1007.03	2417.5	2291.38	2148.85	2170.44	1774.13	1113.87	1260.73	1765.37	2249.31	2107.87	1676.86	1441.21	1261.57	1158.64	1553.54	1161.15	634.11	875.4	1043.44	1755.09	1222.48	821.82	1277.81	1532.74	1193.22	892.55	712.01	445.64	427.75	900.85	539.99
9366.21	21780.8	24327.8	12410.9	11705.9	6719.12	9813.61	10876.3	2345.45	3049.58	2671.82	1724.58	1609.97	1786.14	1685.15	885.63	2519.76	2633.39	1882.51	2274.94	2944.77	2285.8	2175.58	754.63	820.14	1170.09	1215.81	1441.61	2370.56	2336.42	1705.93	1151.67	976.57	851.78	1222.57	733.16	1478.69	1642.95	1430.77	820.55	1413.75	1125.71	1322.65	1374.52	607.9	645.03	347.12	303.58	779.91	607.46
9625.7	19329.2	11058.3	7001.29	3764.71	2862.62	2465.18	1972.11	1262.65	1266.97	1612.15	1176.15	1478.95	1827.98	1542.8	1867.22	2034.02	1622.05	2614.85	2427.09	1237.53	1285.02	1440.69	1031.79	598.21	1243.48	1041.13	1017.58	1135.57	928.51	1060.28	762.8	1201.17	1078.59	1049.14	688.41	529.25	1558.47	1715.22	416.23	876.79	629.24	467.08	735.26	803.44	987.94	1345.02	1141.67	691.26	773.26
8591.25	20847.8	21384.5	16936.3	12847.7	11337.5	8921.07	8984.18	4963.79	3339.59	2332.44	3632.7	4553.88	2150.48	1813.13	2356.84	1983.48	1806.57	1324.13	629.81	1726.73	2664.42	1874.12	2343.76	2689.92	2075.8	949.19	1379.97	2023.01	2408.67	2219.87	1148.13	1004.11	781.06	954.15	781.39	1448.61	1231.78	717.79	773.61	913	1284.56	1114.94	896.39	374.39	774.4	965.76	796.68	744.58	961.81
10983.2	19954.4	17013	14503.4	10050.1	6468.07	3232.05	4685.12	5171.39	4471.89	4520.92	2393.26	4184.02	4245.32	2774	1731.55	2749.35	3309.71	2078.54	1004.45	1694.95	1138.71	1778.13	2348.49	2568.67	904.99	920.37	1682.6	1280.54	692.75	797.58	1252.69	958.49	818.12	673.07	856.96	1465.94	1141.62	873.7	1006.21	899.58	1223.44	762.17	1001.41	412.82	693.84	666.81	1056.82	707.48	684.78
9825	15577.4	16959.8	16413.3	3550.17	3700.43	5461.01	3479.49	4010.94	2576.04	2694.07	2851.32	1007.31	534.68	1142.78	892.19	953.48	1556.7	2487.89	1929.46	1745.95	1447.53	673.93	1454.59	1163.65	1061.84	1434.73	2502.72	2251.79	1209.74	1044.37	541.27	604.71	1021.09	1617.36	1730.78	1003.88	1063.73	906.18	554.44	1143.4	1036.05	471.78	662.1	573.43	866.95	1663.26	1305.55	659.32	472.75
15468.2	31223.3	12263.1	11593.5	10247.4	5917.95	6446.24	4703.53	3059.24	4014.05	3031.94	3051.24	2884.76	2663.48	2283.97	2296.97	2383.86	2417.06	656.07	1917.83	2253.96	980.05	754.53	732.61	866.55	634	1832.55	2724.64	2085.81	1231.7	1690.89	1010.63	704.01	1327.48	1318.32	1299.36	1088.72	1136.73	1176.67	1586.15	1258.97	688.42	888.07	880.43	608.39	498.65	705.38	1159.63	1105.23	1071.36
4015.06	14351.6	12563.9	10603.8	7615.62	4408.03	3343.52	2425.04	5270.35	5181.9	2804.14	2445.92	650.08	1392.77	1127.2	1626.61	2942.14	3061.1	2103.45	776.33	2680.19	3105.83	1267.25	1301.32	1355.07	1418.78	1422.56	1900.89	1571.67	2461.6	3231	2100.61	1282.15	846.72	1451.63	2368.21	2002.66	1195.58	1097.12	408.27	888.24	1460.67	1233.95	1021.92	786.24	627.27	1264.8	620.6	1000.36	966
8326.83	23813.7	19932.1	13862.4	15814.9	8196.72	4668.63	5029.63	2611.47	4944.57	5208.37	2806.43	2859.86	2073.62	3935.88	2171.91	2131.33	2411.09	1241.94	972.72	2484.69	1151.86	1444.86	1749.16	2174.91	794.01	1651.02	1102.87	1009.68	1536.1	1726.59	989.52	2047.88	1716.6	1950.91	1223.04	1670.29	717.22	605.97	1140.34	2065.61	1542.61	416.23	756.99	1295.25	1221.37	738.7	501.56	1009.7	843.28
19550.5	29446.2	21616.4	19793.3	4854.14	7465.32	8916.96	5110.35	4516.84	2788.35	2887.72	2193.7	2386.22	2708.14	2320.72	1424.91	2192.59	2066.05	2055.54	1759.86	3113.58	2604.26	1162.17	337.16	774.2	1916.22	1971.67	823.03	1076.9	1989.86	1826.29	1034.86	1113.89	1651.63	1430.58	1144.26	623.86	454.22	1317.14	757.6	1175.35	588.08	1282.59	1258.68	1428.4	1508.7	2082.09	1264.43	1286.54	1072.23
10580	22550.3	22957.9	19077.2	7561.66	2018.23	6194.52	4448.07	5272.23	6362.85	2486.98	2559.72	2452.89	2096.1	1601.98	1606.63	2405.14	1961.47	1715.98	3239.28	1992.2	1509.5	1905.23	1300.97	1138.75	1152.85	2139.97	1755.27	915.84	1628.85	2071.28	1671.64	987.48	675.49	816.98	585.37	1444.09	1019.59	2135.82	1694.62	1403.16	894.6	746.98	922.69	824.81	496.6	383.11	1136.76	1623.49	950.77
7530.78	21450.6	15920.9	12616.7	8281.68	8705.25	8415.03	3073.18	2891.42	6419.01	5092.3	4330.29	3577.85	4544.61	3393.18	2635.15	3154.14	870.85	1515.96	2354.25	2712.72	2636.7	1916.26	2070.57	1768.65	751.13	931.33	738.45	1849.28	2420.52	2872.29	1691.83	1503.99	1410.24	1007.04	572.84	1115.77	1258.98	1554.8	1607.49	1360.67	866.14	1214.31	1041.09	1439.54	969.11	588.87	761.97	369.53	580.68
8663.15	24091.2	18906	8989.8	5936.34	5540.2	4415.87	4482.1	2524.11	2105.3	2321.47	1749.76	2398.38	1169.47	1359.99	2113.49	1505.75	1652.72	2486.01	2448.45	1953.35	1946.03	1878.25	862.58	700.18	979.33	1655.8	1888.71	1221.45	1074.99	1048.71	1024.81	1264.4	736.56	768.33	950.85	1118.76	910.53	757.41	805.91	944.26	847.61	887.69	840.07	951.56	446.82	553.53	1106.07	934.48	968.47
18111.8	34795.9	17853	19439.8	15544.4	9667.04	6665.87	4139.93	4988.91	5647.44	6736.32	4516.29	2171.53	2201.7	2640.5	2808.52	1969.56	1323.48	1600.04	2594.56	2981.25	2021.58	1729.32	1850.55	1068.97	1717.11	1849.36	1383.43	2543.44	2380.83	2375.52	1481.94	1416.36	1489.3	1206.76	1388	989.49	1575.9	1062.5	1301.77	1714.93	1465.55	2214.74	2079.42	1504.09	1432.53	1105.97	657.49	593.62	816.43
10757.1	27386.3	11400.4	10320.4	9176.76	3877.78	3122.25	2235.99	2956.66	2122.29	2736.55	3338.61	2614.22	1304.08	1841.94	1563.18	1341.1	2761.95	2208.94	1095.4	2361.12	2102.46	1416.66	941.63	1300.7	2468.46	1412.74	1197.97	2086.76	949.79	1360.57	1959.11	1683.37	901.94	725.85	1040.58	1230.57	1465.78	1098.69	1389.2	1369.82	486.9	481.73	632.84	1116.49	940.4	485.18	640.6	727.93	727.31
7045.08	19027.6	16243.2	7599.15	7278.96	5547.88	4160.07	3423.91	2160.28	4676.95	3410.07	2564.49	2724.99	1984.9	1123.55	1959.75	1916.95	997.28	566.32	1469.46	1123.65	1845.89	1936.83	2677.35	2317.62	1259.15	1718.03	1578.81	1155.21	991.82	1234.83	1016.03	1078.72	1138.65	1157.23	826.47	947.39	1321.83	950.26	903.16	682.47	1375.26	823.04	509.36	353.36	642.06	982.12	933.94	1081.28	879.37
10513.1	30818.5	13515	12344.1	7160.24	7033.45	5525.92	5919.34	6979.41	3636.16	2159.9	2445.86	3711.52	3172.69	1612.66	1398.66	1651.44	2370.16	1935.79	1888.29	2421.67	1773.17	2781.69	1522.52	1480.04	1539.03	1499.33	1368.62	1395.41	1425.39	694.9	792.05	1333.24	552.97	799.81	1156.03	952.59	893.78	940.22	1358.28	793.78	1164.46	1082.49	998.71	844.88	1028.8	949.04	1199.59	945.3	1080.98
8998.23	20583.3	18336	6036.52	4995.73	4553.11	5370.87	4794.39	3606.05	3929.28	2896.9	5059.03	4112.19	2931.68	2605.9	1996.37	3831.32	3948.61	3832.34	2458.67	2901.3	2820.33	2463.04	3437.13	2517.93	1238.97	2438.14	3280	2041.74	1541.19	1870.33	1339.21	1138.09	1580.59	1561.25	1645.69	2104.91	1301.67	1146.88	1851.3	1785.1	1415.72	1077.02	1996.05	1195.07	896.55	1432.02	1613.39	1548.16	1703.53
10518.7	22593.8	13306.9	7044.6	3848.72	6639.98	4594.78	4561.54	2878.29	2075.56	1537.32	1300.31	1228.12	2531.85	3230.97	2597.65	2268.66	2494.53	2297.9	2652.65	2026.22	1262.77	1084.16	2354.58	1526.28	935.85	1343.61	1865.61	1602.76	1317.44	1351.19	1029.97	1315.77	1379.85	800.55	354.75	1139.91	1111.46	481.77	1398.03	2358.71	1521.26	872.78	1764.44	1161.12	705.86	1006.61	1096.64	862.89	509.07
20410.5	25632.6	10049	10433.1	7857.08	8152.07	7630.34	6753.55	4559.06	3906.74	4081.03	4474.25	5838.2	2871.21	1768.8	1516.26	4813.97	3445.71	3892.68	3854.9	2504.95	2186.06	1174.41	2615.39	2430.78	1580.08	1973.86	2238.14	1437.84	2052.35	2010.61	2321.39	2043.84	438.27	1562.39	2444.65	1245.7	1833.22	2319.51	1844.19	1048.68	800.9	1597.39	1329.28	683.73	691.87	750.19	1075.18	1399.65	1530.76
11653.3	24765.1	6853.91	7531.81	5760.37	6084.53	3731.18	4256.13	1918.11	2968.2	4085.89	3137.34	1984.56	879.43	755.25	2380.54	2356.44	2715.93	3656.65	2134.1	1738.29	1106.43	1748.75	2324.61	2249.59	2108.24	1524.77	2294.24	2405.42	1482.16	1153.87	1061.39	1200.47	1446.03	1716.28	1168.5	1712.23	1050.36	703.39	860.28	1082.32	1465.17	1226.82	1175.4	709.54	532.33	1255.86	863.83	696.45	539.27
17154.1	18155.7	8224.65	6680.12	6255.26	6329.67	5633.02	6281.66	10449.2	6489.31	2515.08	1975.03	2329.73	1607.28	1732.85	1914.67	1804.61	1872.69	2480.41	3140.13	2162	920.37	2509.2	3163.37	1780.05	1459.34	998.17	638.25	1722.75	2152.56	1848.72	2059.42	2287.67	1632.28	1538.27	1603.85	1350	1513.47	1459.12	1817.15	2072.17	970.59	755.5	820.74	1056.71	1323.91	463.68	1208.72	1031.41	1131.01
10914.8	30475.3	23705.6	13047	12619.4	7656.94	5745.74	7835.53	5180.32	2708.27	2755.92	3493.94	2712.25	3188.65	4085.34	2669.73	2343.05	2994.67	2320.75	3250.75	2726.73	2159.97	1227.65	3263.11	2536.42	1470.51	2182.01	2217.97	1652.44	1842.56	1353.17	517.64	756.78	1010.29	1525.93	1948.76	1215.13	1146.61	1295.39	2242.66	1463.39	1451.84	1898.32	594.57	788.36	656.73	1507.1	1901.24	1095.82	967.66
26243.3	40081.6	19100.3	31504	20955.6	6336.56	5306.32	4070.41	2740.71	3358.26	2470.63	2227.09	3644.66	1929.05	3176.65	1286.28	1317.28	1630.5	2079.18	3451.03	3464.48	2089.91	1309.56	1448.83	2571.89	2747.57	1727.02	3324.4	2417.32	1842.4	2068.09	1822.71	1102.41	1489.76	1059.58	881.69	1600.36	1834.87	1246	765.91	840.76	1142.55	374.42	1419.77	1593.92	767.77	582.59	733.22	940.77	1048.31
9067.09	38122.2	25766.1	16245.9	12379.9	8122.2	6339.75	10480.5	6579.86	4008.14	7136.25	3224.12	3009.39	3819.39	3645.06	3879.08	3018.92	1830.01	3013.31	2093.26	787.65	2014.31	2075.85	1596.74	2636.87	1974.71	1773.26	919.62	1142.28	1285.47	1272.67	1102.13	1656.51	549.94	1897.58	1937.65	1058.5	1396.27	912.66	582.71	1578.74	1107.71	1522.48	1156.31	813.48	679.15	900.77	1946.32	1574.09	637.98
10593.5	21789.2	14800.2	21172.9	14686.1	15534.5	9900.41	2922.23	3094.87	3714.53	5330.61	4241.45	2383.13	1790.05	1901.14	2199.12	1255.25	2618.25	1819.21	2931.55	3060.04	2931.48	2622.57	3266.51	2413.7	2415.74	2501.59	2680.92	2445.95	1358.84	1526.34	2506.78	2586.17	1563.67	1406.2	1766.97	1442.67	1258.75	1028.1	985.39	2243.59	1257.62	1456.22	1540.58	1351.34	525.45	815.42	673.21	802.1	1043.43
6102.1	28541.9	15496.8	17558.7	16908.3	7064.66	6286.89	5640.01	5462.79	6574.51	6109.18	2744.98	1580.29	2912.72	2431.26	3410.85	3529.77	796.21	1880.52	3307.8	2010.69	1836.36	2107.19	2983.73	2270.31	1502.83	590.85	1555.87	2098.69	1126.07	1075.59	2560.58	1914.19	1584.49	1581.49	1114.85	1328.05	1719.9	776.76	995.21	1047.24	804.87	824.95	1411.64	1888.33	1693.18	938.46	1429.62	936.77	1206.93
9399.5	16609.2	19732.4	20975.8	8062.21	5247.63	9152.43	4962.27	1392.85	1951.8	2020.27	4497.53	4623.44	3185.85	2431.22	1383.95	1422.86	1174.32	1538.05	1358.88	1688.39	2570.34	2985.87	2395.89	2600.48	3212.98	1665.6	2253.74	2952.98	2039.11	1679.27	733.82	1263.82	1394.91	1241.01	954.68	823.2	524.68	740.77	991.15	872.03	801.41	911.95	1011.96	1681.06	1292.53	1299.78	1071.47	858.28	634.65
15133.6	30705.5	13334.1	9880.54	12715.1	7479.65	6230.14	2368.31	3090.17	1893.69	2844.84	4969.21	3221.35	2268.54	3264.28	2929.54	2782.38	1518.07	1251.72	1991.05	1665.74	1446.36	2551.16	3646.83	3263.01	2795.19	2024.84	1460.27	1277.29	1397.79	1471.63	1946.91	1225.48	1304.12	805.79	663.64	1124	951.53	933.44	783.99	263.52	918.13	673.52	722.65	875.11	1642.35	1255.68	907.12	730.48	566.67
4255.88	18364.4	18680.8	15651.2	7213.04	6041.35	3361.92	5414.74	5580.22	5712.69	5580.52	7354.3	6553.59	4595.78	4817.38	2896.82	2014.51	2432.35	1370.19	2353.82	1447.23	2355.09	3448.23	3345.51	2110.93	2673.69	3376.82	3559.31	3743.32	1922.84	1285.39	2027.75	2441.1	3077.7	2438.82	923.11	709.08	875.28	754.8	903.09	1883.95	1764.2	1599.78	884.52	1351.96	1523.62	827.13	722.33	1128.81	1251.93
13539	41227.7	15628.9	23119.6	12851.5	5278.34	3497.84	4263.28	4301.11	4205.22	2585.35	2043.31	3123.77	3670.23	3635.95	2208.87	1795.01	3629	2728.17	2758.18	2838.71	2822.93	2482.59	2417.86	2046.02	1020.53	1540.19	1302.99	1201.7	1802.13	1127.81	2368.64	2959.72	1851.28	1672.91	2625.13	2450.3	2858.97	1665.8	1575.54	1004.04	797.92	851.38	1351.5	1012.2	1803.46	2226.16	1305.02	1501.56	1178.33
9539.02	34869.2	28825.5	7864.2	5635.57	9904.77	6612.91	3701.54	7027.44	3257.39	2238.5	1902.11	1904.64	1870.41	4096.98	3242.37	1985.2	2819.04	2821	1842.07	1903.49	1618.9	2660.47	2513.44	1262.91	2073.13	2819.87	1889.63	2147.17	1717.08	881.07	1645.46	1249.72	861.6	1590.39	1550.18	1065.55	881.95	1491.06	2123	1430.3	1605.71	1507.61	1451.27	786.46	891.26	621.28	526.43	684.37	1495.27
6675.37	13677.2	13825.5	12166.5	6034.21	3203.56	4151.5	6660.12	4309.28	3035.66	3732.74	2094.55	3298.83	3085.17	2329.11	1974.77	2710.88	3719.66	3354.31	2710.49	2105.76	854.57	1508.72	1549.66	1962.61	1984.56	2035.27	2036.36	2419.91	2067.95	1552.23	1616.19	962.06	1481.7	2068.73	1744.1	1715.59	1315.89	1179.72	1453.77	1162.07	851.98	1735.87	687.27	496.06	1005.39	766.22	803.65	792.91	560.21
9866.95	20233.4	13800.3	5242.85	4618.73	5353.88	4395.81	2297.42	1901.37	1375.46	2262.43	4075.69	4741.32	2989.71	2916.77	4446.73	2222.74	1293.47	2583.2	3001.49	1796.58	1782.96	2140.33	1979.27	2197.21	1754.05	789.29	1893.96	2087.44	1048.18	2031.52	1564.37	1679.79	2255.8	1543.95	963.01	689.39	865.45	1204.59	1427.15	698.67	827.06	1387.1	1162.93	860.27	892.61	1645.56	2803.4	2248.42	1109.67
6335.61	20991.9	23058.9	19113.3	9635.28	9968.89	3849.08	2261.13	3284.53	3406.36	4795.15	3141.9	3246.9	2229.5	1624.23	3122.27	2089.19	1894.2	1668.24	3123.99	4784.57	2988.33	3289.24	2766.54	3265.28	2847.09	1488.83	1828.33	1921.69	2642.93	2188.66	2171.67	1775.51	1359.11	1337.62	1641.59	1075.55	1002.5	1660.22	1579.5	1237.51	1436.75	1339.79	1840.34	1971.09	2056.62	1242.44	1194.58	1174.8	660.4
13276.4	33935.5	29277.3	14624	3139.12	6995.79	5875.18	3906.62	3512.33	4090.24	4262.97	4750.82	4124.04	1232.87	1644.69	1681.21	1710.51	1728.05	2687.36	2229.48	2193.62	2963.31	2369.09	3415.21	2808.9	2027.43	1980.65	1416.75	2953.03	2828.75	954.48	1176.7	1932.49	1712.21	1082.4	1550.88	1857.18	1103.6	1878.06	2015.76	1471.56	689.46	1797.62	1168.67	1216.62	1088.93	736.36	721.06	812.78	806.88
9797.85	13709.5	6024.55	8887.61	9968.23	5525.2	3171.87	3364.24	6124	3414.9	3568.34	2661.69	1940	1933.99	2016.35	1375.55	1700.67	1746.34	2427.91	1980.41	2272	2823.03	2336.83	2279	1304.44	782.49	2317.35	1213.16	1783.89	1584.2	733.93	1593.85	1230.86	1202.45	1028.17	1101.03	1274	1264.73	1770.02	1676.74	1447.5	967.42	1068.36	685.62	721.72	1009.38	1187.63	916	1187.14	797.02
5412.6	24923.9	28663.9	13432.7	3814.71	8244.37	11630	8216.46	7785.73	3444.58	3458.13	3209.93	3066.36	3920.33	2033.41	1410.17	3109.15	1731.51	2413.86	3015.33	1400.72	1898.23	1248.86	741.56	1630.94	1899.71	1645.82	1481.41	678.79	1143.41	982.3	1589.79	1575.82	1059.08	1253.4	1303.6	405.25	1436.79	1931.57	1187.07	851.04	1001.04	1755.92	1601.27	1001.15	1079.35	894.91	1529.49	1117.57	1100.87
13763.4	16626.4	15174.8	11321.8	5206.35	3196.55	3491.63	4701.81	4660.16	4271.1	2714.15	3051.47	3072.62	4842.27	5318.71	2869.08	2052.04	2153.18	4489.49	2118.72	3172.61	3673.69	3970.74	3015.89	2692.15	2159.91	1477.61	1539.07	1830.59	945.46	1475.7	1332.59	1295.14	1655.41	996.51	853.26	463.82	1382.99	2245.37	1220.07	734.32	1179.08	1166.89	455.88	1207.41	1700.45	1432.39	796.07	686.46	757.8
2593.91	16859.5	27121.1	14630	9963	6768.18	6333.64	4671.92	4780.38	3214.93	3010.82	4489.75	3503.8	1230.37	2508.95	4089.24	2444.5	2107.64	1830.62	2356.67	3852.24	3262.23	1084.64	2450.48	2592.95	1712.64	1247.33	1400.09	2589.15	3023.68	2549.69	1256.94	1229.8	835.06	861.3	1201.4	1275.98	2136.88	2037.64	1493.82	922.98	777.48	1984.62	2615.01	2048.19	1508.83	1160.23	811.45	878.73	653.88
9215.2	37581.5	21490.7	9282.03	4372.31	3637.41	4925.92	6689.49	5992.02	3007.52	2734.91	2527.84	2917.64	2661.52	2684.78	2281.55	2355.79	2165.98	2461.16	1795.04	3384.4	3303.63	1983.98	2464.78	2193.6	1381.86	1409.27	966.95	1196.76	1632.92	880.65	779.27	1018.12	1477.78	1512.61	1579.57	1412.19	1748.15	2152.64	1341.95	1464.2	1157.32	760.74	1297.68	1408.22	1290.28	1058.76	1444.69	886.55	983.07
5009.59	13058.8	13731.4	5037.99	6255.2	3231.05	2725.65	3702.9	1954.71	2908.14	3629.88	2728.5	1902.64	2472.29	3272.03	2498.61	2121.1	2662.63	3332.38	4035.84	1699.78	3598.65	3665.27	4017.49	3344.39	1415.45	1417.61	1559.39	3159.49	3846.02	2545.09	2986.54	2077.96	700.82	807.23	1391.82	1305.23	1316.76	1401.3	1001.74	782.39	991.86	1374.55	1631.97	1206.21	1168.89	1160.59	1254.28	1110.54	1409.33
5294.44	21609.3	21209.3	9349.94	6611.25	8300.34	4648.52	4419.43	5236.35	4407.19	3405.12	2889.05	1689.02	3514.4	2894.04	2328.95	3201.62	1924.72	1188.51	1215.24	2470.26	2642.95	1934.42	2564.22	1715.39	2373.88	2469.99	2147.32	2263.83	1909.1	1919.86	1115.58	625.32	1291.29	1202.86	1160.58	1185.19	1479.54	1808.23	1216.66	1129.93	1265.14	1827.7	733.14	1854.15	2006.96	1063.41	624.21	633.74	957.78
9991.3	21920.8	22588.9	12273.5	2183.37	4272.95	7637.81	8313.72	4588.85	4819.12	2939.46	2226.25	3964.15	2421.82	1639.49	3102.25	2857.88	1960.95	1630.64	1219.88	1536.86	3047.86	1822.08	2923.1	3341.92	1989.06	1390.75	1421.72	2068.83	2136.99	1780.97	1029.3	1254.92	1022.27	812.45	1360.34	1553.77	1207.43	1164.16	1411.57	1154.27	984.55	2049.09	1507.3	423.2	1295.04	1483.85	1638.14	951.32	401.29
9316.66	19893.7	16372.9	7294.8	10022.3	10158.3	5852.51	3948.96	3449.76	2932.34	3921.45	2630.5	3318.92	4061.94	3488.83	2672	1252.96	1363.01	684.35	873.08	2811.39	2573.97	1977.79	1624.98	1812.02	1195.1	2597.44	1930.67	1936.5	1688.47	1012.7	1200.7	1330.38	1517.65	2147.73	914.88	776.92	1178.48	1006.16	847	1069.82	1225.99	1205.58	836.2	568.94	1087.16	1421.71	926.25	1652.5	1278.67
11950.3	21432.3	11820.7	5451.38	7644.26	4913.22	6303.22	7882.26	2558.8	2796.06	2639.15	1558.87	2937.4	2619	1476.15	1625.37	2520.09	2765.49	3979.72	2854.83	2130.19	2097.29	2353.13	1815.76	1848.42	2096.76	1401.89	927.63	718.15	752.42	691.96	1384.33	833.6	638.87	1918.8	1620.33	1224.83	879.18	1022.29	1241.21	1326.2	730.55	1321.23	1405.13	920.6	628.86	676.37	825.01	668.07	1015.65
4366.39	12400.5	17942.6	11075.8	7760.44	4217.05	2776.85	3026.39	6858.58	2112.02	4878.22	3016.61	3263.71	5340.48	3719.87	1154.83	2388.4	6307.39	7586.3	5013.61	2536.4	2494.82	2103.49	2841.52	2797.72	2937.91	2046.97	1719.16	1788.92	2251.69	2503.98	1973.68	1243.25	1302.29	883.57	2355.68	1494.83	1397.44	1849.08	1410.62	821.11	1539.45	1700.8	1025.63	1081.57	1087.33	1644.82	2335.71	1584.37	974.15
1386.85	11483.3	18220.1	6102.38	5721.61	9620.07	10308.6	6300.46	4188.04	4498.1	2632.97	3723.71	5036.85	3835.97	2888.18	1564.47	1171.33	3134.85	2389.66	1771.93	2279.02	1984.79	2717.75	2389.27	2590.89	1669.83	2066.99	2405.32	1670.9	1250.58	1355.14	1248.91	1522.48	2188.46	1796.94	1006.75	824.72	1521.42	686.59	695.01	670.99	878.83	1313.41	1702.72	2115.25	1198.47	1616.49	1480.3	1940.72	1434.77
13438.8	15393.6	6367.51	3670.2	5427.57	6778.71	8390.61	3635.89	2337.23	4463.36	3381.06	2842.01	5309.31	4789.29	5091.63	4011.57	1713.95	2397.92	2274.54	2003.45	1473.67	2892.99	2591.9	2526.65	2065.94	1875.77	2613.05	2508.74	2041.83	1689.65	1771.89	1681.57	1345.39	1544.88	1612.18	792.04	582.46	736.15	1182.53	601.05	605.67	617.58	529.37	526.06	1096.11	925.78	935.29	868.66	1097.22	1034.23
11059.4	19430.9	10109.2	8650.68	4252.5	8411.88	8495.96	5197	4154.36	3935.66	2487.95	3563.33	4588.75	2224.3	2728.3	4010.88	3678.95	2304.99	3058.75	3425.34	1981.12	1068.11	2458.62	4221.65	2677.95	1610.39	1299.62	2934.8	2356.27	3428.69	2845.3	1982.45	1895.75	1818.69	2187.14	2132.67	2190.06	1874.9	664.39	1019.24	1321.42	874.31	1021.92	1545.83	1724.87	1014.96	1343.96	928.03	343.48	651.27
15436.9	13100.8	13476.8	7279.29	5335.28	5909.11	6650.79	6812.56	4323.88	3173.27	1897.37	3022.27	2134.97	1672.51	2223.8	1758.69	3975.34	2512.74	1718.61	1810.32	2303.22	2019.8	1851.2	2205.78	1739.64	1371.44	1970.12	2526.44	3076.38	2125.43	2470.35	2175.66	1680.94	1064.58	1333.59	605.55	1245.02	965.09	1399.42	1165	729.81	1442.21	1067.65	818.04	1256.38	819.25	313.97	788.76	861.98	656.43
11345.4	20671.6	12442.1	7255.44	8089.91	6505.77	6615.29	5314.45	3880.72	4421.07	2890.38	5037.11	5146.76	4265.92	2625.02	3118.17	4015.75	3926.08	2955.83	2513.87	3468.18	2389.4	2348.58	2979.86	1121.35	2010.19	2740.62	1863.93	1164.6	1781.32	1771.74	2869.93	2472.17	1363.22	1965.03	931.35	1233.55	1513.53	1203.13	1462.29	766.6	1147.94	899.21	850.41	1505.88	1372.33	1430.1	1406.51	1701.37	797.85
22967.3	31769.9	20926.5	17328.9	7625.62	7145.51	5507.57	5289.85	3624.31	2619.49	3388.62	4569.04	2116.08	2806.75	3320.4	1391.89	2020.53	3080.49	3158.6	3404.51	4068.69	2420.68	2894.41	2910.28	2438.26	1954.6	2476.95	2439.01	1730.53	1940.54	1577.27	1099.5	493.74	1053.16	1517.2	1282.8	1894.45	1997.34	1396.69	1335.02	955.08	479.68	810.38	1019.95	616.43	922.62	773.93	794.08	964.85	707.22
8587.46	13599.6	12712.9	7624.96	1812.73	5170.06	5234.16	3080.89	1944.37	2432.32	2221.17	3516	2332.6	2696.33	2487.82	2039.27	3289.72	2818.43	3569.16	2390	1305.03	2082.9	3459.69	3949.19	3040.46	2640.27	1123.73	1266.05	2347.9	2073.38	1338.42	979.35	1066.82	1012.07	989.01	1125.11	1484.39	1470.96	661.88	497.04	800.57	1703.51	1982.96	816.18	802.02	535.06	850.46	720.06	765.11	715.97
5732.82	10855.1	12911.2	6819.62	4137.11	4232.33	4490.78	2257.27	3268.6	3622.5	3549.99	3156.68	1609.96	1916.3	2840.87	1859.75	3712.53	3185.95	2397.1	2900.03	2634.8	1282	1364.4	1502.44	1785.95	736.49	2091.78	2385.49	1004.8	1140.86	1465.15	1873.36	838.97	465.7	903.92	716.81	1448.58	1109.89	1069.47	1197.13	695.98	677.99	287.71	640.01	971.36	816.92	1005.26	1283.25	996.92	703.94
4577.45	7590.26	17938.6	19502	8509.37	7715.56	3181.17	4226.2	4399.45	6600.86	2435.07	2556.29	2147.66	1977.69	1756.81	1304.55	2426.63	2787.03	3710.91	5111.5	2310.76	2376.95	2661.03	1207.03	1318.51	1948.56	2338.79	1483.92	1341.34	1029.93	2345.98	2976.79	2809.8	1254.29	1627.86	1627.6	886.3	953.04	1381.88	1107.27	1196.14	1158.06	1325.65	1314.86	1370.26	1278.7	1286.41	1169.12	1195.86	733.09
8284.72	21016.3	29314.5	18870.2	6675.4	5557.89	3848.57	5248.85	2876.96	6683.03	5124.37	3565.18	2207.36	2384.05	2181.63	2023.35	3985.25	2785.79	1736.79	3898.9	5467.13	2444.92	2516.61	1769.84	2592.15	2241.24	1844.57	1253.65	1718.82	1001.13	1009.49	847.56	848.58	1507.73	1976.01	1506.98	830.42	720.79	834.57	1489.25	1094.46	1974.44	2241.74	916.89	833.27	991.09	875.19	643.99	650.66	1195.08
1568.5	15562.9	18893.5	17506.8	12879.8	11099.2	11131.6	3928.35	4882.52	5056.44	3864.62	6853.27	3033.94	4931.28	3739.54	4677.69	1659.03	1722.96	2398.56	4416.85	4216.77	1847.85	2090.11	1807.89	1485.14	1197.58	2257.14	1925.34	1996.15	2208.66	1752.48	1527.52	1361.55	758.61	790.47	1671.21	1533.26	2072.55	706.99	1478.77	2208.2	2607.53	1588.98	950.53	1112.84	1369.04	1005.71	949.45	672.94	650.34
4176.56	18395.3	11192.4	7055.28	5296.08	6919.1	6678.5	4488.44	4205.89	2880.67	2885.88	3353.58	2602.16	2275.14	2115.63	2089.44	2004.38	2375.02	1880.47	2040.75	1917.75	1265.92	984.42	885.98	967.59	1449.18	2887.44	968.83	1437.49	3247.44	1796.46	1245.77	1636.21	1077.83	1404.21	1493.09	542.16	1461.91	1482.19	681.9	849.12	669.77	770.84	489.93	774.27	1046.9	1017.16	828.17	390.74	556.29
7039.24	15625.5	19398.2	17674.8	11381	6109.32	4175.04	2852.31	3994.82	3117.72	2395.8	4100.53	4010.75	5192.83	4318.01	3127.09	3489.97	2150.41	1482.87	1771.9	2458.18	2217.41	780.58	1577.14	3097.78	2531.26	2205.14	1170.74	1602.05	2034.62	1701.2	1077.93	1472.78	1247.37	1325.2	1344.74	992.28	1245.46	1027.46	1335.17	1910.95	1251.63	1031.95	606.76	665.7	1154.24	888.36	283.9	1238.49	1920.69
6603.32	9805.11	12127.1	7216.3	5344.09	2147.48	4487.88	3208.37	4571.65	2044.39	2000.91	1945.75	4066.21	3751.55	1830.45	2500.26	2288.12	2453.18	1807.69	3493.37	2064.24	1684.81	2134.36	2131.68	1487.04	1917.11	1435.66	505.74	1347.01	954.07	1348.7	1328.34	1650.1	1104.77	557.87	587.6	1822.4	1693.38	1240.02	955.56	1102.85	1541.78	1400.47	988.23	723.8	853.99	1010.91	750.43	554.03	702.16
5201.29	7270.75	7735.96	7272.68	7471.24	3452.07	1979.86	4334.25	4636.53	3957	2916.79	1829.7	1403.87	3354.7	4736.41	3358.58	2348.21	1699.95	1226.94	1003.12	903.62	1811.12	1928.44	1684.42	1246.17	1163.44	2265.84	1242.23	1452.48	1342.72	1395.35	2425.41	1140.52	914.94	869.91	894.48	861.72	1271.8	1194.95	785.61	667.04	892.9	776.35	1109.62	1442.04	1243.56	739.52	585.81	603.35	503.14
2285.36	5981.82	8076.35	7454.02	5395.68	3461.4	5718.48	3614.19	3619.88	1921.29	1483.69	1608.04	2852.59	2055.79	3353.42	1803.59	2688.74	2964.62	2630.77	1997.68	2671.34	2604.08	2229.08	2520.09	3179.08	1616.05	990.2	1425.49	1475.27	1431.85	1352.78	2118.34	1426.68	1215.86	1042.15	766.71	628.51	520.13	756.42	495.25	799.39	1144.51	929.28	1016.24	1431.44	1029.73	770.86	995.18	435.66	783.67
7407.54	32065.7	30059.4	9979.65	6911.93	4643.06	4729.1	3662.04	4597.2	3823.81	3748.44	1785.57	2465.27	3027.24	4661.56	3944.01	2936.43	2994.64	2643.42	2215.09	2691.56	2656.08	2569.63	3221.71	3395.01	2087.75	1189.95	953.62	917.24	1186.2	1446.68	1020.87	930.18	1398.4	1028.27	975.05	1064.69	1339.42	1032.11	797.29	998.32	958.41	936.13	1465.71	809.93	631.36	750.32	790.79	859.02	913.05
3858.95	9173.13	9900.93	8866.1	5756.58	3139.8	4872.11	4184.31	3866.87	5684.38	2837.37	1574.79	1653.78	2601.38	2552.35	3225.39	3580.11	2321.77	2426.35	2121.45	1605.93	3230.32	2864.78	1998.5	1257.04	1713.92	1637.26	1846.87	1584.86	866.17	836.2	1290.71	2210.34	1230.61	1066.44	827.97	809.16	947.95	1348.75	906.8	782.16	1023.33	1486.06	671.09	658.05	683.59	1418.63	1016.34	626.33	1083.61
6471.36	12923.6	7696.45	9052.95	8434.39	4580.61	5517.72	3833.09	2707.32	5298.86	5226.99	3859.68	3230.13	2588.1	3296.21	2002.4	2833.9	3380.42	4067.46	3053.3	1966.48	3029.28	1367.65	1798.07	2162.58	945.75	976.19	2203.29	1200.09	3062.9	2597.24	1424.8	1112.3	598.7	654.57	752.73	834.16	1053.5	1896.31	800.72	478.39	587.57	868.51	678.4	674.99	673.07	849.64	635.3	1029.38	1185.64
5202.93	16351.6	14715.2	9605.73	4618.66	4466.8	5847.71	5026.15	2908.7	4429.4	3918.7	2227.99	2660.68	3842.31	4485.92	3864.49	2571.26	2189.59	3873.34	3751.4	2251.3	2239.23	2823.66	3226.65	2127.2	1959.99	2454.55	2315.8	2518.69	1755.17	1810.94	2641.07	1403.35	2359.14	1939	1407.77	1589.61	1635.03	1618.44	1194.59	1122.98	1202.28	1420.92	958.87	917.08	1248.04	1412.81	930	695.17	1293.08
2374.12	10705.7	8690.33	9213.93	10492.9	5685.87	6144.36	3255.15	4948.79	3289.29	3332	3281.48	3537.43	2848.49	4127.75	1996.54	2364.06	2291.57	1527.86	1542.18	2954.45	2419.21	2298.06	2568.55	2067.49	2236.67	2945.61	1708.55	2008.63	2234.79	896.86	1370.89	1122.25	1182.22	1079.52	1578.49	1661.14	1236.08	1227.58	673.7	781.58	503.52	658.24	1277.41	885.14	358.58	259.56	770.55	633.09	692.45
7052.59	19650.8	19303.1	9046.87	5953.57	5298.8	5037.03	3966.97	2202.44	4275.86	5344.42	2782.02	3151.91	5968.88	4146.52	3971.27	6372.27	6065.95	3668.71	2521.03	3304.89	3088.22	3409.36	1895.69	1830.36	1817.49	2913.77	2346.61	2268.16	2440.86	1694.69	1870.9	1067.18	1060	1107.67	1220.33	1121.08	795.03	665.77	593.15	429.2	587.18	745.14	534.28	598.78	770.67	272.01	653.16	746.78	892.59
6310.07	21296.5	17199	6598.5	3218.99	4906.37	8801.78	7239.95	2363.22	2470.91	1929.84	1854.35	3088.8	3693.72	3747.06	3015.11	1768.57	2049.18	1501.6	1438.77	2254	1461.34	2592.59	3733.39	1714.72	661.99	1831.38	1344.71	2239.01	2326.73	1270.96	1407.45	1821.42	1841.55	2216.73	1116.42	997.35	1258.26	1216.42	775.93	815.78	1181	1323.08	1470.43	988.97	991.49	1037.08	1009.78	1373.67	770.36
5538.64	8523.44	6706.03	8351.63	10616.6	9575.07	7461.41	5069.32	3306.75	4582.73	3880.58	5070.04	2860.67	1774.54	1737.71	3187.53	3325.47	2293.48	1675.86	1191.44	1513.08	1640.3	1718.77	2641.83	2571.91	2998.54	1316.66	1153.64	1109.02	1592.24	865.09	819.9	1506.93	961.11	780.52	1530.06	2091.9	1302.42	423.36	757.68	919.39	651.15	680.54	1008.68	369.42	506.05	440.13	492.21	430.42	732.2
9556.61	23775.8	19087.3	14043.5	8630.81	3187.07	6844.78	7681.7	5013.81	3955.31	1985.27	2394.87	2844.94	1871.77	1131.87	3073.59	4429.31	4607.94	3507.16	2546.89	2958.82	2267.19	2665.87	3406.63	2676.37	2001.97	1424.53	1066.88	1494.94	842.18	777.35	1245.73	1178.42	1028.97	1662.37	2110.34	793.5	869.94	1265.74	1744.62	819.98	343.01	927.45	623.28	713.41	896.6	887.2	638.94	938.69	1404.41
11447.8	22038.2	20393.6	11309.3	9113.83	6092.62	6303.78	2632.31	4447.18	3608.96	4106.94	4006.03	5720.26	4086.12	2895.18	2709.26	2684.1	3463.37	3499.4	3187.33	3987.82	3485.72	2786.39	2111.36	2231.11	2385.59	2352.12	3779.27	4028.91	2491.16	1804.21	1239.36	1189.82	953.3	655.53	410.68	1242.33	1437.05	1402.71	1398.63	814.73	1216.47	1379.03	1339.7	865.43	378.17	568.26	1238.3	1906.46	1315.79
6588.89	19862.7	19888.3	13232	6623.13	3448.8	4055.69	5016.71	2196.71	4013.32	4155.59	4293.63	4160.48	2658.89	4299.48	4545.17	2708.28	1440.7	2500.62	2941.09	3046.69	2302.36	2442.71	2066.52	2824.7	3420.38	2276.79	3273.33	1987.25	1321.07	2426.25	2455.24	1411.61	1614.99	1006.15	630.25	878.2	1209.04	2346.32	1844.03	2071.73	1486.75	583.15	721.24	659.13	568.46	1266.32	2163.11	1584.97	980.02
6664.84	10996.4	8794.11	13154.4	9346.89	5732.76	7473.19	7548.64	5901.35	3284.31	3096.38	3216.11	3318.15	2759.89	1845.9	2756.28	2571.04	1873.27	3384.78	2975.45	1298.52	2485.85	2095.18	2077.71	1498.56	1742.35	1727.96	1304.51	1747.32	839.68	1062.64	1510.82	1253.78	1255.76	1426.99	1052.54	993.43	1242.59	888.01	1105.13	702.12	691.3	752.31	857.67	1042.56	702.38	788.91	1521.01	1376.46	1102.38
6655.88	13510.1	6074.28	10133.4	9425.36	7015.34	7009.03	4555.62	6766.8	3612.73	2730.82	1689.4	3254.3	2420.43	2229.8	2110.13	2029.14	2593.67	1138.74	1679.45	2051.03	1447.08	1472.2	1750.87	2745.15	2656.04	1533.7	1338.26	1452.77	1225.13	1051.04	2331.93	1677.56	1127.5	905.1	807.79	734.71	900.42	786.69	671.48	733.25	626.42	768.32	792.88	1005.73	1092.3	747.74	620.43	501.21	1297.06
3425.71	21460.7	15135.8	14959.9	6309.33	5893.4	6011.93	4634.09	2973.04	2118.12	1499.46	2799.93	4219.1	3862.42	2493.87	1883.09	1476.44	2676.2	1789.4	1787.49	2337.97	1257.48	1103.13	2295.16	2534.07	2900.57	866.68	850.13	1408.55	1443.63	1863.03	791.72	1258.78	1545.96	1286.52	1034.23	768	1190.37	661.97	465.41	1032.85	847.57	1409.58	782.51	462.43	630.71	882.29	782.17	1057.61	699.23
7556.45	13096.4	18253	11316.5	7777.02	7177.49	7924.21	3154.37	4739.49	2978.17	4539.44	3640.16	3605.73	3734.22	3943.68	2435.1	2849.24	1943.63	3069.23	2267.54	1873.24	2273.59	1674.8	2320.17	1168.16	1904.2	1934.32	2033.1	2066.73	1654.67	1705.04	2277.21	1751.83	1250.91	1368.88	639.05	1106.92	1321.68	1236.4	1489.99	930	837.85	751.41	1002.19	1175.63	401.42	1201.4	1270.15	747.44	788.16
3520.86	23030.8	21214	11249.8	6942.01	2646.12	4514.69	4879.59	2137.79	1732.01	2888.57	4765.53	4188.8	3424.97	1842.04	1918.8	2858.21	3261.27	2920.57	1976.82	1734.46	1586.3	1132.47	834.74	1031.69	1784.66	1443	2073.48	2390.17	1416.62	895.9	653.72	509.75	858.68	830.14	530.43	342.2	346.66	527.99	453.81	669.1	525.67	349.96	558.24	880.17	967.92	935.96	888.67	524.63	651.67
10950.6	22348.3	20714.5	10683.2	5441.67	5223.88	7259.51	4076.26	5859.46	3426.51	2671.09	3230.09	4087.5	1832.5	1866.22	1667.65	1469.62	1361.78	1568.48	1407.72	1755.92	1504	2453.95	4280.54	2132.81	1112.18	1219.94	1387.98	1099.75	1100.8	1639.43	1651.43	1368.53	1064.11	1335.56	1579.05	843.01	1355.08	742.15	724.37	998.01	947.02	573.03	1565.05	1012.11	331.2	654.86	880.15	1097.99	765.11
2449.12	5961.88	5195.36	4980.88	3094.69	3453.82	3539.95	2066.5	1755.49	1692.85	2849.07	2523	2090.27	1346.09	1842.58	1995.55	1465.39	1378.25	1898.86	1629.48	2289.67	1435.55	581.73	2197.09	1794.73	1143.78	963.11	1031.37	839	478.19	400.36	501.02	804.41	888.72	521.85	1146.27	977.61	624.43	372.06	382.49	633.07	443.34	948.62	856.01	272.85	561.03	789.78	358.19	611.77	279.45
1963.36	5649.05	6873.73	7668.85	6652.24	4241.62	3287.01	3164.03	2902.57	2648.59	4212.86	4252.34	2253.95	1700.72	3014.23	2075.22	1830.09	1500.58	2337.73	1554.6	1490.68	1435.61	1303.85	1798.02	896.77	851.72	1094.98	675.15	1116.22	1445.64	939.24	1386.85	859.5	980.19	802.39	927.17	1026.58	806.33	880.94	485.99	770.26	630.07	537.61	656.77	1207.44	1282.61	1204.44	663.52	349.43	396.85
3915.74	7339.48	4379.3	3854.15	3668.8	3522.85	2159.08	2254.08	2067.96	2870.05	1679.14	1675.52	2470.23	2211.1	1178.73	607.5	982.38	2023.37	1972.52	2722.33	1891.84	2147.61	2410.44	1243.57	810.37	1084.26	709.29	377.54	914.18	2067.06	1887.61	1067.18	499.65	510.61	540.86	359.38	326.28	591.62	570.01	600.84	1139.05	635.2	469.52	581.61	623.97	251.39	347.58	545.99	257.85	421
10030.9	14133.8	7317.06	4050.95	5388.73	5108.06	3982.6	3788.29	5571.16	6228.13	4708.82	3169.64	5268.26	4700.13	2991.01	2225.65	2265.37	1070.27	2938.37	2978.68	3133.06	2011.17	1970.91	1210.53	2238.52	2134.48	1254.17	1281.71	1249.89	1080.99	1495.46	1354.22	1087.52	696.28	388.1	825.69	583.12	318.64	518.16	440.06	1117.62	1575.2	884.52	1032.24	861.49	938.76	1186.53	813.66	442.53	337.14
8103.72	8427.17	4616.63	2456.69	4594.93	2336.48	3189.03	3303.71	3268.64	1879.37	2888.49	4329.61	3506.9	2423.64	1927.46	1972.92	1365.36	1629.64	1504.67	2198.14	1795.47	1083.2	1247.28	1316.63	1445.95	1859.99	1680.53	1638.91	1062.25	1252.3	919.04	654.49	538.55	808.18	364.44	245.54	482.53	544.12	174.36	346.68	454.49	402.28	284.72	381.34	327.47	370.43	567.26	800.73	772.81	544.57
3060.41	14506.3	14518.7	9613.15	8147.43	5115.24	2535.82	2027.81	3581.42	3228.02	2526.17	1730.47	1598.5	1731.74	1421.12	1630.35	2548.3	2552.75	1709.39	2167.58	3197.39	1901.49	1550.68	2096.43	1301.27	933.84	1333.64	1884.44	2314.69	2096.4	1187.33	505.77	1073.98	1097.71	906.36	1274.71	565.82	970.42	653.01	600.12	682.43	935.99	748.05	600.37	1057.26	871.9	641.94	834.83	1123.58	893.87
16848.9	21761.9	13964.9	8664.86	10983	3968.37	5198.28	5148.27	3273	3058.4	3461.26	3151.69	3318.98	3978.21	3381.7	3225.71	2099.1	1413.79	1822.81	1651.82	1937.34	1491.28	1858.4	2574.9	2349.95	2425.59	1853.85	1190.4	1960.95	3013.55	1309.66	950.05	995.4	344.03	733.93	779.9	1009.01	1207.81	629.89	799.57	863.02	693.01	931.26	672.45	503.17	612.75	213.47	247.58	744.04	791.48
8852.92	16830.8	10025.2	9960.06	6406.16	4103.44	4849.95	6717.65	4697.12	5302.31	4836.51	3788.47	2993.9	3231.16	2709.81	2808.73	5675.72	4344.82	4523.2	5006.03	2638.52	2074.11	2207.13	2816.85	3259.95	1347.77	578.78	1040.83	1404.44	2050.46	1754.26	1340.96	1636.56	1527.18	1176.44	857.73	1201.96	1669.37	1176.06	677.91	1290.33	784.87	765.7	771.24	861.82	821.66	419.07	803.03	1050.35	452.78
7736.56	11263.6	9177.23	5454.79	4924.95	5631.78	8101.13	3694.67	2006.39	2313.34	2099.62	1360.81	1553.25	2888.41	3526.17	2161.3	1632.45	2542.94	1116.15	2057.25	1922.8	2217.36	1071.96	1802.34	1721.33	1640.94	2110.12	1600.13	1143.01	1389.09	1184.66	804.21	993.87	631.22	909.11	766.7	764.05	946.27	573.68	882.56	1136.64	1749.71	579.87	724.91	713.58	557.78	621.48	447.31	343	399.59
7216.77	8391.79	10341.9	10089.7	5921.36	4517.76	3542.96	1374.04	1657.34	2673.29	2434.37	2754.68	3562.87	3177.74	3017.32	2015.21	2035.25	1759.53	1932.32	2296.7	1718.6	1198.77	1171.15	1678.79	757.78	941.22	2206.84	2000.66	1132.99	746.3	1075.16	1529.79	531.76	859.08	906.06	701.68	795.4	842.35	241.8	819.14	673.13	663.95	501.19	646.97	716.06	305.47	504.95	485.87	506.67	356.26
5457.21	6246.68	5175.22	5553.72	7346.95	3338.58	1519.8	2733.12	3568.42	2988.29	3403.23	3245.27	2346.64	3054.53	2683.24	1784.19	2099.5	3943.84	2147.91	2025.05	1596.71	1558	1074.53	1740.06	1037.59	953.24	1241.95	1796.39	1969.79	757.47	1067.59	1648.28	1627.25	997.23	894.45	956.28	1093.96	732.1	779.37	688.07	489.73	439.98	274.97	302.62	277.1	381.64	614.99	478.3	397.24	493.07
7852.93	19634.2	5556.2	3079.35	3014.23	4056.38	1979.78	3016.02	3466.7	2411.47	3634.84	2943.64	1834.4	2965.1	2702.38	1336.2	2545.35	1852.81	2510.92	2218.17	2199.63	2084.02	1877.18	2107.91	1894.17	1270.89	984.95	1063.54	1164.9	1387.73	1080.41	1681.63	1468.39	1212.72	1075.38	1576.67	1332.55	912.13	693.71	810.52	853.95	771.34	441.67	795.98	1089.67	1181.59	1160.37	770.89	526.78	1069.14
7983.05	14918.4	9842.08	10954	11793.6	5585.88	4188.27	3065.25	3601.71	4403.31	3823.91	3179.69	3664.94	2644.27	1748.86	1223.3	1660.98	1724.75	1649.96	2769.77	2322.03	2425.94	1324.81	2014.68	1657.03	1509.36	1239.05	1696.28	2077.24	1327.66	794.82	892.43	964.05	358.75	714.61	562.25	461.85	703.18	816.56	708.43	724.53	477.87	829.88	801.98	544.18	583.75	565.5	606.79	539.78	677.27
3245.57	6056.28	5185.26	3066.96	2753.53	2007.75	2995.7	2050.7	2861.51	3140.27	2574.39	2352.76	2142.11	2402.53	2312.54	2923.88	2205.2	1484.95	2274.87	1516.41	1769.34	1715.96	728.33	720.83	688.38	737.83	675.92	1112.74	1072.78	1343.34	1122.55	616.1	666.15	952.82	740.77	1215.78	920.69	886.93	712.55	879.6	817.55	759.75	848.16	621.04	545.8	410.7	437.13	576.61	252.23	318.04
6234.85	7786.85	9570.89	9294.68	3568.05	2171.61	2124.57	1930.14	2099.21	1834.76	1761.43	1800.83	1913.48	2758.96	3092.43	2392.23	2111.09	1402.78	1820.13	1472.12	1977.75	1458.41	1045.52	1158.23	1088.09	425.09	859.46	854.83	1841.72	967.43	820.21	740.76	465.15	997.59	785.22	459.93	463.81	989.39	667.76	202.38	388.71	411.87	521.13	832.24	606.04	846.77	679.93	775.22	713.85	616.03
6095.44	12282.4	7987.78	4050.81	3723.19	2399.06	1440.3	1565.58	2279.97	2864.63	2017.73	2203.24	2479.33	3096.48	3206.66	1563.96	2052.19	1872.02	2267.5	1050.06	1611.58	1000.56	825.56	510.39	511.14	413.6	701	622.22	667.53	717.25	1377.29	817.05	615.61	726.63	305.92	437	545.04	530.33	484.98	444.48	485.02	511.37	390.38	227.94	553.27	394.14	247.83	340.09	233.34	312
11080.7	14416.9	10492.1	7401.83	4239.79	4884.82	2534.36	1349.29	1859.07	2221.54	1557.66	1918.88	2480.07	1630.78	1538.29	2399.79	3016.75	2360.24	1729.09	3218.11	1895.45	801.48	1400.31	1758.38	2013.17	1061.43	945.26	1345.93	1183.39	659.21	587.1	594.89	493.38	808.93	468.59	381.5	503.8	452.87	806.66	851.83	422.89	506.96	404.44	655.93	693.68	267.16	358.9	472.78	461.98	460.41
7296	7000.73	3522.59	5760.15	5524.31	2241.23	2705.76	3001.53	1385.79	1328.64	1986.1	1752.46	1626.97	2020.34	1056.34	1188.93	1678.68	1703.16	984	1651.44	1404.59	1267.25	1279.97	2421.93	1432.74	1062.13	1053.27	868.82	850.21	451.91	295.03	871.79	896.95	719.72	544.87	469.84	508.54	624.2	428.31	243.58	256.82	548.84	419.72	285.91	332.11	408.53	347.91	317.09	341.17	344.36
1409.8	4643.52	2430.65	3893.28	3095.61	2689.31	1903.47	1662.82	2271.67	1947.39	1972.37	632.45	1317.12	1786.85	1280.28	2277.59	1771.79	766.56	853.49	1354.12	1118.05	836.36	620.24	964.47	787.42	1249.98	954.93	436.96	534.96	918.52	643.22	671.25	525.59	541.26	708.04	347.76	552.87	435.46	377.33	399.41	347.14	457.57	342.55	374.42	395.92	294.43	237.69	209.87	446.44	505.52
3282.72	6607.65	4336.3	2374.43	3890.97	3553.5	2446.82	1551.21	1972.65	2215.67	1704.38	1544.12	1454.13	1161.62	866.6	841.31	791.07	1230.58	887.94	1822.87	1224.52	508.35	703.88	1044.01	1283.45	1356.27	739.09	810.6	607.66	512.64	592.66	445.11	408.92	729.08	334.74	367.52	634.59	422	182.36	315.32	268.42	440.2	674.6	573.24	239.02	399.16	352.05	425.69	401.12	451.32
8852.72	11661.1	16159.8	4828.86	6354.52	3312.23	4257.71	2961.47	2657.76	4743.58	7408.7	5775.18	3649.92	1167.16	857.99	1202.88	3229.19	1961.84	1360.49	1196.46	1489.31	2657.81	1910.09	1007.97	751.49	1160.98	1794.17	1264.29	1459.99	795.31	503.97	1105.87	1760.53	1383.94	965.63	809.19	962.42	934.8	421.47	594.91	327.33	202.28	451.29	717.91	942.35	970.58	755.87	790.07	772.75	666.78
6080.84	7758	5063.47	5584.86	7510.3	5150.49	3082.97	4059.46	3628.92	2223.2	2049.38	1684.4	2170.42	2354.81	3015.27	2611.71	2920.83	2505.37	1851.12	1551.83	2059.71	1572.15	1140.59	666.04	1504.3	973.69	1235.69	1032.02	1492.52	1377.59	980.7	1061.58	865.26	826.48	514.89	462.6	326.18	430.35	418.32	763.58	451.66	253.74	331.86	589.56	392.21	522.25	634.61	588.57	780.98	743.81
3644.63	14428.9	9437.15	2597.16	5453.1	5277.97	4052.08	2634.12	4502.66	4229.53	3718.94	3317.9	2404.83	1556.78	3069.9	2373.98	1865.05	1034.34	2008.03	2803.79	1421	1095.83	1447.41	785.08	1072.7	1282.02	1319.92	1159.11	980.35	893.28	1350.07	1470.33	1103.81	775.6	909.5	581.87	357.03	346.07	554.03	714.83	579.31	375.47	637.72	587.34	708.27	809.84	481.66	429.54	562.31	373.11
8802.63	20390.4	15378.1	8678.78	8418.83	4498.06	2704.05	2225.19	1894.19	2910.95	3168.31	2483.01	3376.57	3587.47	2272.5	1865.35	2510.17	3323.7	1941.41	1537.43	1641.66	1256.15	2493.45	2188.67	952.14	1699.82	922.53	603.31	687.85	784.41	1167.53	1199.19	1692.54	1015.57	884.54	1404.88	1167.59	973.97	329.93	375.12	504.01	748.82	939.56	586.49	469.81	441.68	672.03	903.99	688.32	448.83
2546.23	10611.4	11942.4	7982.18	4053.24	3640.05	3107.86	1979.98	1045.88	1167.3	2329.21	1950.72	1120.05	1647.97	2221.2	2668.92	2313.39	1510.47	1987.89	2108.88	1130.48	1269.92	939.47	828.52	1101.8	1392.44	567.7	815.3	1037.3	1162.36	1220.54	696.37	770.01	894.28	614.99	250.9	803.48	516.49	715.59	476.78	521.14	661.13	392.47	408.08	497.61	363.56	331.43	348.46	217.24	423.38
4468.49	5268.55	4806.76	2232.36	2525.69	2384.11	2948.08	3121.74	3475.96	2501.91	3485.31	2573.19	2058.28	2678.58	2097.65	1684.66	1590.65	2467.02	1503.38	701.23	1436.11	1003.57	1666.57	926.08	1527.87	763.56	900.78	859.01	656	730.36	711.4	551.54	722.53	519.19	488.29	605.47	1009.55	616.33	580.74	626.13	513.3	470.65	315.54	218.55	446.28	585.3	435.12	235.63	358.27	395.15
5881.94	6544.79	2726.31	1760.93	1321.77	1581.88	1603.56	2490.65	2069.58	2554.04	1965.79	1412.29	1507.92	2366.33	3506.95	2158.8	2522.96	2799.82	3376.58	1712.72	1070.07	904.03	1544.94	1971.43	1238.54	1262.11	1379.57	1131.47	1312.98	773.07	1054.37	899.51	760.31	1312.22	646.36	451.12	608.71	628.07	837.19	772.05	556.7	470.92	316.35	435.06	471.53	342.04	425.1	528.5	405.62	248.97
4730.08	12059.9	4243.29	5469.53	3954.25	5172.35	3562.02	2415.5	2218.09	1780.34	1756.71	2700.58	2924.96	3201.06	1785.23	1020.18	1514.63	655.38	1967.53	2237.72	1744.72	1461.84	949.54	2169.06	1027.38	1044.57	1482.97	854.11	584.49	988	1395.62	994.93	988.63	779.71	815.1	669.31	905.86	603.51	419.64	355.9	272.3	259.79	362.65	280.72	473.02	669.19	537.03	493.67	364.18	323.88
4540.48	4115.92	6442.73	8288.91	2621.49	1834.39	2296.67	2344.67	1148.77	1881.45	1301.12	1463.82	2311.87	1574.17	1226.48	850.94	1115.37	1496.25	1241.47	1036.14	1126.9	1873.58	1865.76	1438.08	1175.81	1031.06	1117.03	947.57	997.83	806.06	995.72	1256.17	487.38	1019.04	943.66	548.18	789.79	548.15	317.62	540.65	489	647.05	568.57	422.43	615.02	621.01	257.69	276	528.18	370.39
5505.59	5987.58	4834.08	5646.95	3570.04	2523.98	2421.54	2399.93	2389.51	1434.15	1451.18	1342.88	1096.93	1637.8	1760.56	1812.76	1257.77	2091.29	1264.39	1674.3	1510.27	1748.87	1203.96	798.3	642.13	972.95	1496.84	1405.68	1560.19	1067.11	420.16	701.15	634.44	369.79	333.07	237.54	389.25	355.17	350.45	283.31	297.42	567.71	498.25	566.13	507.9	510.55	640.25	817.78	757.55	708.82
4363.22	4529.27	5691.31	4513.62	4031.02	1921.07	1225.14	2831.62	2955.08	1194.21	1217.75	2281.93	1967.58	1415.1	1097.98	627.02	895.23	591.32	973.11	681.56	832.34	1524.65	1849.02	1286.83	1089.14	1343.54	1901.43	504.86	773.22	749.38	604.08	695.76	509.13	765.54	654.17	441.34	644.75	602.44	316.28	197.2	218.3	552.01	671.58	293.06	249	366.28	578.15	510.98	499.65	360.55
3041.56	5820.97	2184.31	3824.91	4766.17	1299.31	3396.23	2334.53	1400.52	1716.07	1353.12	938	1067.75	910.98	1861.01	1791.48	1278.7	681.3	952.11	1453.05	700.18	584.34	1088.04	1103.85	1292.23	904.83	1235.86	1005.7	941.21	654.54	602.4	497.13	410.35	835.1	516.41	446.46	412.8	309.14	440.92	418.97	166.61	180.77	237.47	218.77	347.37	397.85	481.67	301.08	134.01	334.15
2267.32	3214.05	6711.25	3746.59	1804.67	2439.65	3235.37	1394.46	1020.78	1962.77	2333.79	1175.24	1625.88	1551.12	1476.32	991.79	1365.76	1303.12	1174.36	962.82	730.53	911.27	1509.12	1403.46	864.32	1324.43	889.6	672.55	604.83	572.02	524.61	345.14	347.47	319.38	553.93	558.61	582.27	224.97	230.26	270.7	202	238.13	255.01	323.46	199.46	222.44	325.9	530.78	375.38	223.47
4507.34	4939.24	4904.48	2323.17	1281.34	1796.34	1718.31	2776.12	1361.7	1059.05	1889.92	1292.35	1758.71	2094.49	1332.9	587.19	491.15	945.71	1995.63	1872.5	524.73	345.8	384.74	760.85	927.15	756.21	747.85	424.32	800.75	817.22	500.2	444.32	443.76	478.96	685.38	277.09	442.46	444.34	421.19	249.15	267.11	341.01	253.05	351.48	364.54	344.49	335.15	534.29	609.67	332.58
1653.5	6540.29	7179.8	6891.22	4003.57	2409.31	3079.32	2183.23	1236.3	661.98	1232.82	1201.99	1013.93	1408.95	1058.05	1049.6	1392.8	694.21	732.06	957.77	828.72	883.13	686.11	565.24	803.81	955.92	745.33	421.98	450.6	622.03	861.37	539.21	734.34	554.4	757.37	1041.93	562.8	237.41	543.44	428.1	141.99	194.97	133.51	191.77	150.92	182.95	243.4	311.89	223.81	293.56
2820.23	2825.19	3159.39	2559.63	3991.91	2788.78	2362.78	1745.16	1524.73	2042.83	1147.99	1480.12	1418.13	1311.89	1404.25	1322.3	1028.1	1397.09	1333.46	984.11	1329.24	1082.49	789	704.71	774.01	1458.09	1290.25	592.82	459.22	794.96	792.1	622.15	407.25	375.49	406.81	434.96	192.83	157.69	281.24	463.31	236.13	139.97	279.43	292.64	407.65	248.82	217.78	248.53	394.7	283.01
4393.37	8247.62	5633.98	7770.35	8263.64	5976.15	3967.16	1817.98	1826.93	734.62	2423.27	2908.16	1411.14	1855.4	1869.48	1418.09	1648.14	1729.81	1624.76	1233.57	1251.49	1374.67	1302.02	1475.61	373.4	415.03	728.45	658.98	1014.75	1093.44	668.07	540.08	923.38	544.19	430.36	734.71	455.11	147.52	411.9	549.32	589.68	272.24	287.1	354.83	431.96	538.91	409.88	301.54	526.43	434.28
5276.19	10747.3	9542.11	4960.95	4665.81	2502.25	2294.52	1745.52	744.38	1067.49	1567.49	1550.93	898.57	996.4	1145.6	1774.11	1421.21	1470.97	1457.42	1440.25	871.21	607.05	927.94	541.16	592.77	915.25	686.48	521.95	612	418.57	838.2	753.35	588.53	659.89	620.46	323.13	746.09	650.33	333.09	192.19	169.8	346.22	289.88	243.95	323	426.22	483.14	332.61	343.23	578.66
2051.83	3397.44	4371.4	3120.71	2173.3	866.79	1791.5	1606.99	1488.97	1168.35	1350.34	1122.3	1196.88	1339.2	1059.43	1044.75	950.13	868.5	739.56	722.26	579.07	1212.89	698.52	1130.72	995.37	889.93	785.1	869.19	529.03	500.14	603.35	350.35	308.04	404.54	300.9	323.13	532.6	342.69	308.21	404.18	213.37	212.21	201.01	248.03	275.71	325.7	435.34	404.09	311.56	264.03
5995.27	5464.38	3101.54	4187.24	3214.34	2101.69	2159.3	3251.27	2388.57	1213.5	1544.25	902.91	1244	1835.69	1822.08	1002.58	735.73	1560.71	923.02	639.24	780.32	598.03	791.23	1167.45	898.02	740.8	489.55	584.05	481.46	286.09	234.35	344.46	624.88	623.4	734.26	548.7	294.49	330.12	182.62	153.88	290.01	163.48	225.82	268.32	248.68	280.14	259.03	444.1	272.64	453.81
3842.47	5307.65	5007.99	8532.47	4990.33	3664.34	3745.4	2161.38	653.92	1754.93	2665.07	794.2	1051.71	1300.83	1710.12	1488.86	1092.12	1402.72	1148.37	801.52	1261.14	1802.62	972.13	1018.89	678.08	801.09	1389.53	1896.28	1321.19	593	760.82	747.03	880.86	756.01	559.75	499.83	452.76	717.75	490.99	393.3	244.77	164.32	147.4	132.4	324.17	280.14	331.69	305.53	476.52	280.52
10665.5	8400.62	4271.39	2328.09	1880.76	1265.96	884.63	1646.25	2558.92	2179.18	3040.02	2519.61	1452.2	1462.12	2054.76	1085.9	1280.85	1074.87	783.86	707.74	948.49	1148.89	1255.34	1524.2	750.27	601.8	986.5	572.66	1259.79	537.39	630.98	729.73	699.29	534.17	392.63	319.49	227.18	227.74	260.02	323.98	327.19	252.12	182.2	342.16	159.54	189.22	228.62	339.87	505.99	369.85
4564.47	4241.63	4263.5	3776.17	4643.09	1960.38	922.17	1736.35	836.14	952.46	1249.97	1052.35	787.28	840.46	1375.75	1039.82	1148.2	642.13	1230.48	638.89	925.8	497.83	723.37	921.61	1010.08	495.96	741.57	1315.24	1038.16	490.01	455.41	618.02	536.03	507.55	592.43	525.81	424.44	279.08	165.29	444.18	521.89	317.1	215.92	425.13	166.09	161.81	249.27	319.47	371.14	433.92
5027.93	5544.07	4127.78	1670.44	2818.44	1790.6	936.44	1074.54	2252.69	1513.3	559.69	491.31	732.48	1014.88	1150.03	1014.55	1131.82	530.43	1218.8	1316.9	445.53	1019.2	873.59	932.87	826.45	743.53	295.1	540.34	1460.13	750.93	717.16	568.65	527.93	399.14	293.62	392.17	302.49	262.14	211.79	163.17	183.66	280.15	180.65	260.59	332.16	267.79	242.42	290.29	245.09	117.62
5744.59	4875.29	3856.32	1958.03	2093.03	2338.65	2442.52	1594.26	1373.67	960.8	1578.95	1672.11	958.67	972.21	851.68	702.48	586.61	972.88	1508.88	1200.93	685.45	552.58	628.27	838.03	325.55	504.21	296.87	632.4	748.82	549.53	868.54	849.53	728.08	591.64	458.02	225.16	232.02	324.55	335.34	313.13	219.83	112.88	132.24	198.26	217.05	231.05	262.81	281.25	274	279.88
7381.8	7358.41	2660.78	2922.4	3269.46	2086.36	3228.33	2007.66	845.51	1383.84	1388.59	1662.77	1051.97	1574.89	1734.37	1722.44	1403.69	1144.06	1005.99	790.43	1492.71	1512.84	1026.11	1047.59	1296.27	1012.62	694.48	626.4	792.04	582.13	537.78	660.83	537.86	350.04	261.93	330.53	320.78	200.01	218.28	210.44	386.16	339.57	241	293.75	360.7	375.9	276.33	154.57	205.42	292.52
5326.37	3344.39	3380.8	3927.43	2015.91	1861.15	1006.17	897.68	1215.26	1149.75	1761.4	1965.06	904.1	1044.57	823.53	961.84	756.94	645.08	1403.33	1035.9	664.13	1038.61	563.39	556.51	511.18	646.73	614.96	382.17	489.31	764.37	612.22	344.33	462.78	533.02	393.77	309.3	408.56	346.08	337.22	493.66	497.79	253.83	246.79	262.77	188.24	191.43	236.44	339.6	292	374.17
3536.3	4063.09	1609.89	2496.16	3256.15	1704.94	1192.58	1114.84	1778.27	1166.7	2160.48	1659.04	1662.19	1366.49	1187.76	726.47	744.57	972.31	669.21	525.23	753.23	1018.28	1054.58	449.11	234.29	796.17	563.71	532.44	661.94	419.75	409.13	605.91	507.54	425.33	340.28	268.54	312.97	237.46	374.83	290.02	168.7	171.08	177.08	200.33	488.28	242.63	197.49	308.77	123.17	218.21
7262.25	7917.3	6311.25	4508.99	4714.18	1615.06	1205.94	1089.95	649.25	506.73	949.65	1265.33	1764.21	1357.98	1059.17	835.04	1430.41	889.88	1064.51	420.34	970.4	814.13	845.47	823.39	650.5	859.25	1003.55	823.32	949.84	583.36	687.22	568.73	410.01	507.16	614.5	472.89	502.42	349.54	204.65	269.99	215.67	131.07	157.77	253.03	155.01	132.57	122.43	274.21	330.56	295.35
4211.68	3715.54	4672.51	2942.93	1697.41	1248.39	2054.84	1947.07	1616.28	1510.11	1452.24	1813.82	2111.16	1557.57	1329.1	1086.81	695.1	617.92	1053.61	672.45	592.87	549.4	642.25	397.27	418.54	374.58	492.68	713.41	476.36	424.75	312.97	627.63	446.93	230.67	317.82	398.72	353.76	166.14	168.86	217.58	206.91	167.88	193.74	429.7	379.21	231.99	313.03	425.53	448.59	340.96
3781.34	3591.09	1828.34	1558.29	2022.42	1028.85	1088.6	1231.31	612.23	761.82	812.59	1461.77	2054.62	874.89	631.74	893.46	1050.68	1163.3	598.36	902.72	597.6	490.79	608.86	445.52	570.27	635.04	716.33	686.23	437.31	313.85	228.49	177.83	300.01	412.44	254.97	115.78	160.35	161.25	130.09	193.05	247.9	158.36	141.44	252.04	199.8	166.84	229.62	339.94	311.53	301.18
7135.06	3921.33	3030.34	1411.57	2157.95	1555.81	1107.9	1508.18	1201.75	839.29	1503.03	1004.37	645.25	1253.59	1033.75	632.18	608.55	557.41	1209.72	1155.84	969.84	352.85	765.79	736.44	683.33	758.22	1042.14	565.94	498.18	482.37	385.48	396.52	386.28	275.66	387.12	303.7	172.58	142.72	252.5	179.99	225.77	246.27	274.03	333.87	167.4	95.6	205.82	175.94	211.48	263.75
4488.09	1801.41	1370.71	1139.94	1004.25	925.57	474.6	839.06	994.1	727.21	629.63	562.62	754.9	804.88	1040.43	955.25	460.31	540.7	881.57	488.94	327.74	392.14	291.89	360.07	572.18	332.15	237.22	205.69	151.29	140.09	180.08	225.69	352.6	250.77	137.73	153.4	184.53	335.32	274.22	179.79	109.52	84.15	101.96	75.73	114.69	115.47	275.34	314.99	338.48	194.89
2405.58	1944.63	1610.31	886.39	1144.65	1193.83	1243.06	765.99	946.52	1100.12	537.88	606.31	861.2	606.45	454.26	940.96	715.21	510.1	613.73	323.95	248.87	392.34	291.49	213.37	212.05	410.02	491.12	587.89	559.48	388.67	338.48	284.93	332.88	308.56	332.34	172.97	84.9	164.72	98.45	111.29	129.93	135.68	182.65	109.53	106.45	178.44	250.65	163.79	104.83	242.01
4956.73	1812.18	456.37	987.26	893.05	887.38	745.74	923.39	496.64	935.61	848.27	611.94	582.43	492.1	392.24	370.59	424.95	467.24	259.87	272.34	546.46	663.25	472.23	162.34	338.45	207.55	196.78	249.37	270.08	254.34	244.43	202.75	186.76	128.66	203.1	446.16	251.9	126.83	129.28	74.66	89.01	116.22	105.77	76.13	122.42	194.65	126.76	117.22	183.92	123.9
4603.46	2136.13	1383.68	979.78	692.41	425.95	1140.2	834.8	966.08	1085.54	655.62	684.99	402.39	303.37	490.17	763.45	737.87	534.42	573.35	439.25	402.4	465.01	323.73	329.28	398.56	472.32	221.27	167.37	277.21	265.07	280.8	247.06	160.75	294.31	118.81	124.15	149.58	152.2	164.5	139.14	184.74	131.7	76.82	81.25	123.43	138.73	132.53	238.87	202.61	162.87
4151.96	3543.69	2378.34	1065.96	743.69	878.77	792.09	904.17	514.22	505.08	741.47	425.33	881.57	663.29	728.72	497.53	572	572.69	659.15	799.42	565.12	386.41	532.99	493.27	362.09	259.36	331.88	230.5	389.19	299.13	365.13	245.13	168.25	312.2	309.44	190.43	189.39	283.97	210.13	197.84	128.27	171.67	126.28	58	75.89	113.72	114.02	111.48	114.4	162.87
2704.28	2129.58	953.37	1230.91	994.5	887.62	468.03	803.87	802.55	888.79	551.95	511.69	511.9	425.22	413.3	315.66	655.85	640.64	830.32	271.07	416.42	467.03	554.67	509.4	327	261	417.71	257.11	291.94	398.25	290.51	219.22	175.89	188.56	157.06	168.91	254.71	227.03	276.03	126.92	82.99	130.31	98.22	152.79	211.43	161.04	127.62	224.11	258.9	148.94
4075.72	2670.21	1181.84	573.98	482.56	808.14	994.9	758.78	729.38	698.12	729.66	736.65	643.01	324.9	317.42	857.39	833.04	370.93	538.98	635.89	386.26	455.26	274.54	216.7	501.03	435.12	207.86	180.64	218.85	265.38	194.5	161.21	195.68	124.74	92.03	82.91	82.37	61.01	93.25	73.35	118.22	132.57	70.62	73.86	101.53	129.57	95.95	69.8	89.04	130.81
3484.37	2149.77	858.22	713.07	400.46	646.58	1002.89	940.99	902.37	509.27	474.25	501.26	868.73	459	488.04	588.51	690.85	366.12	381.28	379.97	217.53	331.67	305.17	273.42	307.57	246.73	339.9	354.07	233.8	219.08	116.58	180.51	214.73	271.24	190.17	88.32	100.06	171.55	124.98	92.56	51.21	40.51	68.36	98.13	111.03	133.67	179.42	103.99	125.36	100.98
3048.06	1150.94	1229.87	1508.8	1214.97	810.66	843.53	1029.34	901.35	902.64	769.85	701.2	635.96	576.62	376.07	674.66	751.26	715.7	531.91	502.24	532.8	254.25	254.75	202.81	350.2	325.99	258.82	198.98	291.53	293.88	221.34	210.84	244.82	250.98	98.4	108.58	96.35	96.36	183.78	218.21	156.09	124.56	142.81	142.48	161.29	203.92	150.94	73.82	94.95	97.43
3606.27	1090.16	948.33	302.53	538.58	443.67	369.69	406.41	481.5	271.82	645.74	811.42	935.52	678.39	652.27	847.54	422.56	309.76	375.78	404.48	394.52	231.06	207.55	355.1	351.25	337.99	153.32	326.14	399.41	216.58	111.71	180.64	82.53	75.99	197.05	202.93	69.28	166.5	174.71	141.5	113.25	87	85.87	152.8	115.39	71.81	96.48	93.36	104.99	146.17
4230.1	1283.54	463.79	473.7	489.94	499.76	509.33	365.56	542.56	349.15	524.58	338.32	304.06	439.05	382.64	371.49	286.2	298.45	262.89	298.49	317.44	195.89	387.01	429.91	266.47	310.37	298.75	263.98	206.93	87.86	115.81	148.46	112.74	98.17	103.73	63.54	42.13	44.77	82.86	85.91	81.2	95.17	96.73	116.25	100.3	67.99	45.67	75.13	99.75	115.55
3116.4	1014.86	577.57	646.34	764.89	886.71	633.96	502.88	375.59	628.96	1002.08	793.74	766.91	405.51	412.17	226.43	288.45	333.73	399.48	347.92	338.94	274.59	264.78	204.95	204.86	413.63	320.99	292.47	370.26	212.73	151	131.83	197.73	196.48	176.36	189.19	155.18	93.86	74.04	100.07	156.31	70.68	53.04	79.12	76.6	74.83	64.25	79.3	85.84	98.37
3849.25	1893.28	1629.24	1431.16	815.89	263.46	613.17	850.63	549.04	513.29	383.5	385.29	287.3	321.17	521.64	372.12	537.22	652.71	832.34	476.67	559.15	422.4	443.75	356.51	486.49	551.4	417.39	254.84	157.23	252.19	217.6	204.19	216.4	185.7	141	96.35	82.99	140.87	143.99	91.25	134.27	159.95	77.03	78.44	150.67	117.1	87.36	101.76	76.53	135.82
4759.87	1662.46	638.85	554.71	197.48	275.93	333.2	212.93	393.47	729.92	402.32	395.45	362.27	678.31	363.79	415.26	298.48	328.36	234.33	395.53	274.99	274.25	267.52	235.31	224.39	431.46	387.79	490.51	227.69	200.39	138.14	175.92	168.28	241.72	143.96	94.46	168.41	180.56	188.49	101.31	44.36	51.62	126.95	120.56	99.98	109.77	106.35	94.42	135.58	172.86
3230.46	1968.25	525.36	382.44	901.59	905.72	352.39	344.31	349.57	542.84	419.03	299.37	373.4	433.44	552.57	788.9	609.32	382.82	310.16	316.69	324.69	158.63	280.28	394.34	357.18	211.81	170.53	156.01	214.84	183.66	158.78	75.07	132.38	101.29	148.63	135.74	100.34	130.27	164.5	172.67	141.75	150.91	134.58	125.57	125.47	54.48	54.48	75.4	81.4	160.48
3187.5	936.7	618.47	481.42	638.04	403.86	314.8	268.93	313.42	190.91	201	224.36	189.56	352.21	370.39	265.04	338.73	215.47	280.35	340.46	202.45	144.61	191.82	296.68	362.54	264.28	120.01	156.72	238.69	226.55	210.42	306.09	197.74	142.14	199.7	108.04	94.82	84.12	45.97	58.06	51.28	53.41	58.76	77.7	89.97	40.39	54.81	64.16	74.18	93.79
2113.53	1322.48	522.14	213.29	297.81	398.55	496.7	247.58	209.61	324.54	261.2	228.1	250.35	239.58	257.03	377.94	357.47	213.56	259.01	346.47	259.82	234.41	212.54	268.3	129.83	193.72	214.68	130.49	187.68	118.1	81.71	134.01	121.31	93.1	145.15	93.05	125.45	96.36	114.15	74.19	59.59	64.96	37.92	50.61	31.12	64.68	69.5	61.35	115.55	124.7
3837.54	1542.91	586.64	326.5	589.74	536.51	477.37	477.27	419.02	247.39	256.2	258.36	317.15	250.7	332.61	282.01	135.35	327.05	366.95	304.53	154.7	192.44	214.86	249.11	267.48	161.2	141.09	255.39	116.16	95.02	123.48	206.64	111.5	58.59	141.66	117.87	65.46	148.06	121.93	51.98	71.98	76.42	50.88	65.12	67.32	78.39	96.03	62.81	98.75	106.37
3055.3	1232.17	567.42	581.38	831.13	852.2	450.35	396.03	329.39	420.04	509.84	353.3	427.15	570.55	679.55	581.94	546.43	576.44	564.92	279.86	198.95	298.69	217.26	233.77	222.66	143.43	149.62	201.01	177.35	182.13	92.14	149.54	253.86	103.23	76.65	62.49	87.47	73.69	60.71	71.27	54.23	55.22	60.31	67.05	75.83	69.48	62.94	39.86	62.65	131.57
2049.01	609.15	438.02	458.09	347.05	403.14	225.26	280.01	318.15	506.62	468.03	272.43	149.63	331.77	286.84	292.48	379.49	608.16	208.49	179.81	222.88	258.82	243.7	215.31	164.45	251.42	368.79	268.55	131.79	62.53	159.86	221.83	183.15	127.91	101.29	125.16	95.2	51.79	72.84	94.66	81.18	58.9	53.01	97.86	114.23	70.16	64.72	62.76	38.77	36.17
3906.02	1195.25	310.26	308.47	379.7	337.24	602.73	444.93	221.26	179.79	206.54	148.31	376.66	317.1	292	246.74	84.76	100.61	201.93	307.96	180.8	178.68	222.91	155.2	206.07	332.18	463.62	299.35	252	201.07	181.05	264.99	118.17	94.82	186.02	195.73	76.99	85.95	68.27	66.65	84.03	60.52	64.14	65.72	44.38	21.44	66.49	104.48	66.33	115.6
3861.53	1116.6	124.17	78.45	339.03	522.49	404.64	520.35	386.13	331.03	288.46	166.99	200.79	268.32	338.08	402.3	292.06	166.78	98.65	132.43	218.25	202.21	181.8	217.01	240.2	280.35	135.89	148.08	127.67	111.97	102.26	57.3	57.06	66.77	61.71	53.56	63.96	67.44	95.05	143.42	113.18	119.76	81.31	53.94	52.88	71.04	60.14	55.88	106.55	107.88
1678.7	676.76	281.19	203.43	274.49	492.78	356.04	323.99	350.22	129.31	346.85	416.37	525.36	317.9	440.65	502.3	370.8	232.79	428.5	276.63	91.39	213.72	141.46	118.1	311.03	238.43	180.26	158.26	132.26	178	75.38	111.37	97.16	74.29	144.78	73.77	61.52	108.59	92.67	81.37	86.6	39.51	51.16	55.19	84.7	82.8	55.88	69.3	77.4	81.07
5240.46	1302.07	184.37	380.43	231.63	322.48	508.2	317.01	175.66	451.83	480.99	327.82	271.33	416.1	403.9	459.84	229.86	322.6	213.91	183.98	195.22	223.27	246.99	237.75	259.13	136.3	156.67	178.4	161.96	111.72	63.11	110.23	138.29	225.98	156.68	68.18	111.26	127.33	58.72	110.57	95.79	84.67	88.64	89.17	36.05	63.86	83.31	70.9	102.95	80.46
2432.33	542.14	117.33	122.03	430.69	699.92	258.17	193.15	144.31	80.67	159.16	211.21	286.93	106.83	231.68	260.76	114.79	90.26	191.72	267.84	238.12	188.86	202.77	190.47	110.07	173.09	241.81	239.02	170.29	222.35	162.72	185.01	91.78	63.96	64.41	60.7	68.6	52.84	62.24	41.48	96.03	77.49	48.79	64.84	37.68	59.84	59.52	35.16	85.39	104.09
4468.98	1015.65	109.63	102.91	79.97	189.27	244.6	368.63	246.11	164.55	180.07	163.7	168.63	52.81	94.96	85.58	64.79	83.41	204.37	221.17	93.74	98.6	58.55	128.57	195.88	211	290.62	227.76	114.95	136.72	120.79	89.53	63.71	107.15	88.9	87.91	92.96	100.02	48.45	57.62	66.9	82.69	59.08	51.26	48.99	63.84	75.62	48.47	48.89	41.63
2549.9	661.67	141.86	125.93	175.82	309.9	199.57	189.75	157.78	190.53	317.16	212.21	274.48	394.26	234.46	286.1	459.1	333.54	280.37	143.42	112.57	243.04	212.33	115.36	278.44	203.58	107.39	79.55	87.14	94.7	66.13	91.02	104.85	49.77	44.28	70.55	61.29	87.56	108.12	54.95	32.21	54.9	68.98	63.01	59.5	41.33	21.55	36.8	35.87	68.06
2758.88	643.21	127.04	174.33	314.46	188.3	178.03	316.79	257.24	144.55	222.88	243.99	216.93	336.73	224.61	253.23	249.25	252.9	255.01	213.79	162.99	152.95	103.2	109.29	179.06	126.56	156.23	187.96	196.32	150.94	86.23	67.27	83.96	176.82	113.08	50.25	35.33	66.85	102.04	102.12	93.32	93.49	120.94	52.64	40.56	44.37	59.42	57.2	33.33	22.34
1826.45	602.7	147.02	147.88	307.63	363.47	258.05	235.28	193.7	165.95	167.89	157.99	155.02	106.21	187.07	169.72	108.73	133.02	201.38	202.91	235.66	121.64	241.62	236.94	179.95	97.9	81.43	65.96	120.28	143.91	130.79	133	82.22	48	62.03	50.81	61.07	82.43	68.52	54.74	51.7	77.87	53.68	39.3	46.08	56.58	36.07	52.22	54.29	29.1
2736.7	659.47	616.02	214.47	271.21	197.97	486.09	785.22	732.53	437.23	429.42	412.49	406.66	281.25	340.09	315.82	222.99	213.84	263.56	233.32	151.97	192.8	216.79	137.49	93.54	133.45	93.55	127.82	97.96	143.23	132.05	113.49	139.54	109.74	90.87	138.03	133.17	78.63	55	30.78	54.75	82.13	56.35	66.45	58.75	70.14	58.15	53.64	43.69	33.5
3625.88	916.16	168.06	254.39	174.91	220.11	395.19	374	381.06	668.48	345.52	350.31	156.52	190.96	161.81	144.89	225.45	223.99	173.27	196.47	165.83	181.42	242.21	212.68	257.72	160.14	215.36	163.33	181.23	183.12	187.27	128	105.2	94.46	63.49	46.27	105.02	121.82	81.89	45.94	59.86	91.02	65.51	88.96	104.31	58.16	42.03	51.07	83.76	78.42
2124.72	877.31	225.41	162.55	103.02	97.21	185.97	194.59	193.68	277.41	297.77	295.98	201.15	190.49	297.61	184.43	127.79	133	104.15	139.13	107.59	312.2	274.94	331.49	232.28	111.87	134.74	132.91	119.08	154.02	163.68	85.71	109.08	128.74	92.42	103.8	68.65	95.53	62.46	83.64	67.62	140.5	102.72	60.03	50.86	39.39	86.51	72.91	84.86	79.4
3207.34	796.3	519.4	245.71	129.05	106.36	176.18	262.38	242.49	198.46	286.17	212.38	303.4	274.75	290.95	321.62	104.16	165	220.75	198.41	194.23	158.98	153.02	221.62	273.44	228.84	219.51	226.84	201.78	187.28	256.23	127.92	77.03	85.75	58.14	100.68	71.97	53.75	70.55	68.06	51.79	86.44	78.33	53.56	36.78	34.83	50.93	80.15	87.22	49.31
1311.5	385.6	318.66	431.66	349.04	371.38	436.07	311.47	347.23	269.28	265.47	294.42	309.21	189.94	159.78	217.17	173.04	166.7	150.42	144.41	215.47	158.07	166.71	95.18	101.92	220.56	193.3	51.35	124.49	170.71	94.94	85.42	123.14	102.88	89.29	51.49	53.95	80.55	87.63	66.24	76.57	43.67	46.86	33.1	52.57	49.81	40.72	27.97	32.58	42.87
2343.64	655.59	217.82	185.96	115.46	253.79	259.71	275.72	285.76	143.84	126.88	93.76	162.34	240.76	238.51	185.27	220.33	141.05	107.62	295.63	380.08	210.41	281.57	139.46	152.84	131.71	114.79	192.45	101.1	81.17	36.13	64.88	78.84	93.84	118.01	116.76	102.31	102.34	96.92	53.33	48.41	79.07	52.46	41.43	41.32	26.71	44.41	65.4	66.02	51.98
2919.88	1161.76	508.18	381.52	408.99	662.54	588.77	410.64	357.82	277.16	140.83	251.96	367.77	332.22	472.3	575.82	403.8	278.73	303.86	446.63	342.22	237.63	208	208.63	292.23	184.88	172.38	93.27	120.74	211.13	69.59	104.37	80.65	124.92	121.14	155.65	85.73	56.76	52.71	52.28	88.85	92.67	53.68	34.39	28.71	109.33	99.88	55.58	81.72	68.59
2319.98	386.5	329.81	382.79	518.53	431.95	278.72	347.35	463.73	241.14	268.39	303.99	271.88	196.73	258.11	373.19	467.04	272.4	156.72	187.22	249.88	245.28	253.7	115.83	230.89	192.66	110.48	151.68	281.37	176.07	186.04	136.43	177.94	125.3	126.07	174.95	115.27	95.55	63.58	45.02	72.93	103.79	72.01	53.91	52.76	51.53	59.16	38.76	67.38	61.98
3589.06	1134.58	305.31	349.82	537.39	669.31	630.96	237.59	386.91	355.63	168.9	294.3	305.61	229.06	248.82	200.91	241.87	276.84	316.8	224.83	385.64	245.22	183.56	138.48	87.88	217.63	255.23	221.75	168.77	92.33	139.7	206.77	205.11	112.04	110.45	105.27	85.31	83.68	77.75	101.4	86.82	73.97	107.79	79.29	58.89	50.78	57.47	36.68	54.37	84.25
2264.51	375.72	25.05	33.58	80.54	198.19	175.37	225.94	209.96	118.1	80.74	83.82	97.88	74.8	118.11	124.42	178.34	264.9	210.95	183.03	88.98	91.26	162.88	198.63	152.72	188.65	109	91.74	120.62	61.93	104.98	110.38	90.8	80.29	129.83	77.97	56.75	111.93	64.9	50.09	47.24	59.43	48.9	32.97	53.42	67.76	61.46	50.14	46.21	52.01
5091.45	1778.94	513.16	271.68	175.15	338.27	785.3	261.88	172.23	149.04	263.04	235.11	211.24	220.1	283.38	359.92	256.2	165.21	162.73	196.95	179.07	82.4	155.71	284.59	201.86	160.91	148.75	148.55	84.54	74.99	90.09	96.07	193.83	174.75	97.75	70.83	70.33	93.98	83.04	69.98	64.35	72.35	38.28	45.25	87.03	80.28	59.16	30.01	75.54	91.87
2945.22	767.1	102.93	113.23	160.23	212.65	261.63	205.61	133.18	127.57	155.8	151.37	164.21	245.82	265.83	216.97	220.3	222.27	241.25	194.26	130.07	154.86	113.2	164.41	200.43	125.82	166.18	124.88	131.61	146.09	85.03	110.91	84.84	143.84	181.81	149.12	101.23	78.37	73.55	108.4	146.03	101.34	41.13	44.48	70.14	55.86	41.88	51.3	57.36	61.23
3197.5	858.26	72.36	180.93	365.05	255.44	141.04	82.88	288.05	303.7	293.27	173.59	144.73	188.67	161.7	262.5	169.05	178.75	125.33	252.11	238.16	225.12	59.66	115.43	167.16	195.06	147.38	60.59	86.91	198.9	208.94	196.01	192.8	157.65	95.94	74.91	89.23	43.8	119.71	101.62	71.36	94.6	65.15	48.39	54.26	66.43	65.56	30.37	45.07	26.43
2595.12	994.6	391.01	152.14	195.56	262.17	184.38	192.2	115.27	60.12	139.94	171.42	128.95	198.22	173.66	155.37	175.81	117.14	103.95	149.13	134.42	226.24	204.5	189.65	208.61	113.67	170.32	173.95	97.67	98.45	125.16	139.99	83.41	68.47	81.01	113.14	109.21	66.82	105.01	98.07	71.94	69.62	37.98	75.68	62.06	41.83	73.64	115.77	112.61	70.6
3753.39	1023.53	97.98	139.34	169.11	302.23	251.34	158.16	210.74	229.78	250.72	266.03	342.39	280.04	196.62	160.99	118.32	190.35	238.41	92.96	182.69	255.69	266.79	262.42	218.66	201.3	173.02	98.14	106.33	65.69	110.67	143.6	140.22	95.65	110.49	91.62	75.06	55.59	56.91	98.21	71.59	35.77	87.98	98	57.17	46.71	77.71	87.32	84.03	64.67
2397.41	564.68	156.38	121.46	256.89	236.39	436.34	266	137.78	38.75	129.33	132.43	106.81	270.07	183.41	155.01	173.06	72.03	155.34	166.95	190.33	185.18	187.91	139.49	150.64	187.81	140.23	151.75	127.88	85.06	93.5	121.22	146.14	127.53	78.65	46.71	69.15	72.27	68.2	51.22	57.36	84.06	117.06	85.47	56.97	32.78	35.79	79.27	77.91	49.8
2899.96	914.17	145.1	141.68	197.9	149.41	142.68	93.78	222.3	128.18	80.74	196.99	219.57	153.01	139.04	177.83	107.54	115.38	231.41	228.42	134.33	147.12	243.45	147.43	133.18	104.75	167.59	176.95	118.86	107.37	162.47	101.57	85.24	56.3	106.44	91.07	55.99	41.15	69.48	83.82	65.18	96	112.52	63.57	97.9	103.16	74.12	67	65.47	41.71
3406.45	637.87	139.34	186.06	412.88	395.65	254.18	136.86	104.55	120.6	258.07	181.62	168.15	194.05	221.36	127.7	220.32	306.03	323.22	75.73	94.26	127.62	170.61	191.12	184.49	166.62	128.27	159.88	172.24	141.66	332.11	329.42	178.15	77.82	59.78	80.29	71.86	127.48	106.67	117.84	85.97	83.17	75.7	122.61	71.6	52.16	52.12	111.73	62.59	36.86
3531.34	661.56	123.67	89.48	71.7	192.59	149.76	110.09	173.91	115.56	124.99	131.8	116.6	172.01	219.12	96.24	77.71	99.52	209.39	264.48	187.4	112.1	117.68	234.16	93.22	91.43	117.01	108.55	163.53	205.51	199.11	66.38	87.86	96.53	95.85	95.64	59.83	91.89	82.17	89.23	123.69	92.19	175.94	104.93	83.01	67.6	53.92	50.12	74.36	93.41
3227.88	547.85	145.07	164.85	74.41	234.65	428.8	274.87	141.14	179.09	273.18	527.48	293.55	148.94	159.48	258.66	311.97	481.84	359.69	136.37	322.5	245.75	254.78	166.75	235.09	211.37	245.54	186.67	225.83	165.84	198.83	354.99	230.44	176.1	70.05	75.14	95.67	112.47	89.75	94.61	129.24	70.68	75.41	86.58	49.01	44.13	60.54	43.1	37.32	49.32
2405.3	572.1	89.53	105.85	126.21	203.86	260.02	320.08	138.29	203.63	164.49	162.81	126.83	100.8	186.5	171.58	191.3	368.54	291.38	168.01	157.99	100.41	153.61	232.82	374.83	355.54	197.37	240.73	242.8	186.62	160.57	106.29	158.6	130.06	134.83	115.98	92.35	75.09	83.27	101.02	110.22	111.12	89.18	80.44	79.13	79.77	87.67	53.84	63.71	69.96
3237.68	611.7	48.54	91.12	134.51	294.89	237.93	142.83	105.76	91.87	93.03	116.28	128.37	146.88	180.45	172.41	182.03	168.82	138.43	87.63	180.85	221	142.5	61.46	223.45	267.42	127.73	91.39	134.71	159.65	170.05	139.39	196.64	170.72	176.62	210.39	140.6	90.68	180.67	236.59	130.92	134.48	106.06	67.93	32.94	69.81	97.7	149.29	110.94	79.46
4079.68	997.31	85.49	50.53	73.67	141.1	170.14	134.17	143.32	159.11	67.98	67.06	102.28	119.88	125.82	192.67	142.81	185.49	171.42	335.22	325.16	198.61	265.45	306.84	374.9	320.71	217.13	186.35	131.38	304.6	184.28	95.28	59.21	119.8	137.55	273.69	300.44	170.87	126.44	106.3	187.02	251.13	112.31	93.24	99.33	43.2	99.97	101.14	133.01	52.52
2955.85	630.62	47.2	41.71	87.96	198.81	210.11	67.56	84.66	121.35	101.2	124.03	141.64	167.6	161.95	125.87	113.78	142.67	185.02	268.78	145.88	127.61	82.04	127.72	191.55	180.41	107.49	162.63	249.47	220.04	140.93	173.53	142.72	130.49	221.73	189.57	190.88	192.31	88.76	108.8	119.82	74.29	75.66	163.04	110.52	103.45	78.47	90.59	74.67	84.39
1280.6	327.32	89.86	45.01	59.07	170.34	147.31	111.03	57.02	78.55	57.56	73.57	98.42	62.93	164.82	129.11	120.56	107.96	137.75	183.8	150.18	206.19	204.28	130.16	198.7	329.57	247.12	148.45	248.31	201.43	132.3	111.81	175.33	200.07	170.37	162.74	117.03	113.84	128.92	117.77	61.73	117.49	97.74	91.35	63.8	56.82	101.87	96.81	94.03	96.4
2455.83	520.62	58.38	102.68	166.08	224.54	262.27	119.92	130.99	181.3	217.75	91.42	114.13	88.67	127.12	120.55	203.95	152.04	108.61	175.03	208.02	165.49	174.2	196.56	265.44	310.63	207.88	143.19	201.41	249.81	192.28	232	147.42	131.94	191.82	240.23	211.51	276.88	299.83	240.22	182.86	160.78	121.47	113.19	147.27	121.32	113.01	81.91	52.48	70.62
3252.74	1014.65	132.52	149.85	243.67	173.58	188.88	223.18	109.53	122.71	143.27	134.82	207.57	178.57	197.81	193.03	207.08	319.6	175.15	118.04	176.26	210.13	123.99	182.8	264.3	291.61	177.92	201.56	193.05	179.21	149.27	182.67	177.9	249.66	155.34	70.26	135.38	125.51	99.44	52.05	104.25	149	172.02	70.53	89.25	80.98	57.6	68.62	72.86	71.12
2377.29	723.11	241.38	266.79	192.92	180	285.66	245.51	330.53	261.6	316.47	288.11	237.63	237.18	216.99	297.59	303.14	242.4	180.74	155.42	188.21	262.17	295.67	137.88	146.9	359.47	250.95	237.5	117.06	107.89	150.39	134.63	319.17	260.45	208.97	375.26	302.11	173.1	92.52	146.65	291.04	221.9	120.45	125.55	207.28	229.57	213.37	116.2	128.21	105.34
5663.02	1481.3	205.89	139.84	182.86	183.53	336.13	358.75	270.7	207.87	174.56	267.15	125.77	294.96	184.78	219.84	234.14	325.36	208.54	210.59	245.08	199.78	248.79	204.71	241.05	166.37	218.11	244.55	306.07	313.46	225.4	266.85	260.43	227.81	99.28	75.77	164.37	165.91	187.16	151.46	79.71	107.13	117.54	121.33	52.96	81.8	85.52	104.62	108.28	102.8
3796.76	826.13	156.24	104.89	81.05	134.68	188.8	146.44	125.54	92.9	84.39	79.88	55.88	140.17	208.79	283.44	204.12	145.6	166.88	211.34	160.15	192.53	123.02	158.85	267.45	264.92	275.69	373.8	393.23	277.18	106	370.64	289.01	263.76	162.25	330.47	355.85	157.09	172.27	198.32	248.37	123.79	119.22	98.51	115.89	150.48	116.96	87.15	87.51	161.91
1766.44	352.08	60.47	58.11	159.87	298.15	169.05	108.44	90.78	73.82	98.13	87.15	64.45	87.16	111.69	126.84	165.19	228.15	103.67	109.86	140.49	186.23	277.89	294.48	124.36	209.31	239.16	190.27	137.9	167.34	154.55	129.99	183.31	234.9	256.25	237.9	174.41	150.55	103.52	90.6	223.68	151.28	146.94	118.84	146	115.76	107.09	86.09	120.49	49.2
3117.13	968.68	580.92	519.57	208.45	424.47	726.25	232.25	420.87	580.04	350.09	378.21	198.14	282.09	155.5	217.83	242.77	324.47	413.21	417.84	581.36	448.19	410.89	483.49	512.41	496.86	311.32	227.4	284.97	355.68	98.2	117.23	186.44	303.83	317.57	211.72	135.39	189.79	107.5	129.34	170.73	223.32	198.76	148.01	141.79	132.39	103.58	172.53	160.97	54.9
3213.77	697.62	107.22	60.39	113.75	164.7	313.65	280.07	164.39	70.94	85	125.56	151.74	72.68	85.03	98.43	215.94	258.66	148.77	260.55	210.38	363.75	178.56	229.51	340.3	342.82	322.56	224.12	301.58	210.46	256.25	280.96	260.04	235.71	246.74	254.58	239.14	264.96	397.94	194.96	261.16	255.38	219.18	71.01	124.96	150.61	120.49	167.38	153.98	188.48
3343.98	751.3	52.32	128.54	166.26	127.2	78.99	89.21	90.08	47.11	63.16	37.39	85.44	167.44	226.36	180.68	283.99	235.04	330	314.12	221.28	358.27	352.3	210.03	230.17	122.71	348.74	333.85	223.55	164.39	166.56	193.28	209.05	154.33	248.42	113.18	59.58	170.18	190.14	158.78	126.98	122.43	78.49	133.53	135.46	128.77	119.57	146.7	143.71	132.8
2435.89	562.71	206.95	238.67	317.19	199.65	229.31	374.77	348.74	298.66	156.58	216.85	222.43	246.71	325.66	352.78	334.13	421.24	264.21	185.55	188.78	373.5	300.62	217.98	323.7	415.39	262.28	208.92	283.6	193.04	174.26	268.83	256.21	207.7	254.14	198.54	239.2	199.23	169.04	141.28	228.58	196.65	136.11	70.77	152.6	142.85	145.39	141.94	110.07	118.23
2675.05	501.94	69.27	70.83	128.53	155.57	142.99	131.07	60.51	45.79	58.41	156.81	157.69	180.53	178.36	175.1	294.37	177	154.26	428.24	375.31	221.27	196.15	136.86	159.66	279.11	324.26	180.17	237.69	329.15	374.68	191.4	118.07	128.22	145.07	150.72	142.72	197.24	283.65	359.95	218.45	194.21	168.68	81.92	102.53	90.58	58.68	86.81	93.39	84.85
3315.1	927.89	285.01	330.25	253.18	251.31	217.98	311.29	287.4	247.4	147.19	201.91	156.57	126.86	268.02	223.21	83.88	168.85	328.26	276.21	148.24	344.85	368.02	292.05	298.38	405.97	538.31	358.18	289.71	178.96	240.85	204.32	186.82	207.5	161.41	243.91	297.9	192.47	197.76	244.72	187.12	209.34	206.66	274.37	173.66	73.6	184.63	212.81	184.33	159.87
1760.42	310.14	181.15	126.14	167.71	191.31	244.03	152.33	129.36	115.66	131.65	209.86	225.99	144.36	198.33	212.07	278.49	164.95	144.68	268.45	224.19	229	214.47	196.16	212.48	322.89	404.54	242.74	248.33	260.82	206.9	150.01	240.19	214.22	145.46	161.64	172.01	176.09	133.29	81.79	62.5	141.47	380.53	274.75	149.29	179.37	149.84	85.42	84	118.04
2115.93	404.2	106.14	153.61	176.84	335.51	250.67	179.21	185	194.31	123.29	129.34	213	145.87	181.33	207.72	260.66	213.24	263.94	231.36	259.71	324.74	191.01	195.2	316.31	335.05	323.07	243.31	318.46	283.58	270.97	128.87	230.94	241.92	152.18	218.84	203.35	109.61	103.47	158.98	166.4	170.24	203.24	247.7	262.88	135.84	207.01	80.27	97.02	65.5
2747.62	1116.05	373.05	254.55	348.46	338.59	326.95	291.87	142.07	160.61	131.25	138.11	214.22	274.12	156.19	141.76	306.42	367.79	136.13	352.07	374.32	252.76	327.63	383.5	172.01	122.84	234.85	238	135.18	239.33	265.1	213.98	161.04	134.47	183.57	290.64	284.07	317.68	159.85	154.71	174.5	178.25	272.62	244.74	186.45	162.65	82.64	102.76	69.41	70.17
4797.13	1194.18	115.51	82.09	123.71	157.01	280.67	364.49	328.9	199.41	237.35	304.82	297.89	203.86	138.49	342.14	272.73	280.33	464.68	431	331.71	325.55	346.97	293.91	263.44	263.15	456.81	388.88	272.62	601.47	528.53	383.87	132.64	231.31	344.21	282.21	240.36	297.21	266.52	259.71	226.74	264.03	250.1	131.51	172.59	83.39	175.65	272.15	259.21	166.72
2513.17	715.47	390.93	192.48	163.56	137.08	208.96	298.63	197.39	218.83	236.15	157.45	143.76	342.17	572.55	375.1	287.95	333.25	366.88	235.58	183.17	189.41	291.38	294.76	234.3	168.99	226.94	243.29	215.93	235.57	407.05	344.88	222.26	242.1	158.91	217.81	98.47	145.08	189.51	130.42	68.46	164.15	157.67	109.44	160.27	148.46	159.64	136.51	148.24	180.84
3740.51	817.31	116.28	125.17	180.1	149.63	150.48	129.93	77	93.66	111.21	144.01	97.64	129.4	200.44	198.23	116.85	203.03	155.63	238.76	249	163.6	304.09	181.43	242.69	270.66	273.58	323.72	336.18	250.07	178.69	230.01	184.7	187.19	119.18	175.7	477.24	491.79	275.95	164.61	120.86	136.5	157.58	98.53	166.92	159.16	162.6	135.63	155.33	101.11
3420.68	774.7	207.17	163.89	257.27	337.67	173.57	337.63	331.29	136.25	186.02	279.61	179.22	102.82	301.14	295.81	307.46	552.8	523.78	391.21	406.75	266.99	334.7	199.06	129.96	203.95	225.76	140.01	145.7	243.2	204.3	437.24	451.5	233	154.36	211.21	233.7	435.14	292.24	235.87	223.95	127.13	108.17	166.27	133.27	93.63	120.39	50.69	77.89	94.17
3938.52	759.03	156.19	225.01	158.5	306.57	360.1	321.87	341.84	217.42	127.22	165.4	147.47	230.66	229.09	310.23	278.57	313.78	249.47	301.99	324.13	271.85	349.32	313.48	261.3	343.1	147.97	192.51	139.55	99.11	239.74	256.17	135.7	224.06	245.02	324.27	184.82	225.87	130.11	148.47	268.68	196.28	132.89	138.86	272.39	224.24	147.34	79.51	76.26	100.16
4081.88	869.34	50.53	58.41	172.47	319.02	263.88	143.17	166.63	200.54	151.87	136.99	151.75	202.92	215.24	208.07	181.26	143.22	132.18	183.5	381.76	220.16	141.97	130.75	221.9	430.34	410.99	165.84	280.17	443.05	407.42	330.2	249.96	138.21	201.87	213.24	208.36	194.52	216.5	240.27	160.24	167.85	214	185.95	200.11	178.47	130.65	96.09	127.14	111.35
3903.8	957.26	177.82	221.51	242.53	309.5	290.14	368.02	263.89	257.5	157.01	102.57	162.01	249.1	403.32	320.73	258.23	230.56	213.2	416.98	642.45	297.73	297.77	395.24	447.95	283.68	379.9	327.7	313.53	280.67	316.48	415.33	272.83	105.01	185.58	143.62	266.44	248.48	190.2	262.19	400.32	190.86	168.8	174.01	218.77	252.48	255.25	133.81	78.84	112.98
1782.25	493.48	78.32	57.39	161.01	209.79	174.02	146.08	146.82	92.93	107.49	141.34	197.05	205.81	134.73	93.97	124.21	206.11	271.23	272.63	176.9	308.67	286.02	184.63	242.55	337.15	272.2	270.09	416.39	374.43	399.46	281.21	216.06	337.5	363.75	267.14	275.98	272.87	315.62	317.96	355.3	378.87	255.77	236.46	172.15	122.28	193.88	198.43	151.49	117.74
1644.11	471.99	201.69	219.49	127.88	105.52	157.24	151.57	176.6	201.78	146.91	160.9	110.34	162.82	247.58	177.79	125.73	215.15	160.29	183.3	147.67	300.56	347.48	412.44	381.09	139.29	321.23	246.06	166.6	176.62	314.31	277.52	302.75	169.99	184.56	182.39	76.7	136.52	278.35	304.7	298.28	324.05	225.84	117.01	91.42	220.34	204.71	177.92	233.37	252.18
3094.52	776.41	138.11	225.53	201.89	391.96	240.37	130.35	143.18	134.49	120.66	229.65	226.36	141.84	219.66	165.96	349.06	271.66	141.58	353.9	136.55	194.57	94.26	270.67	325.49	240.61	304.02	422.84	287.58	348.85	328.19	220.39	159.87	122.93	171.86	287.54	340.1	201.28	171.77	108.09	227.86	279.82	245.09	240.97	194.89	283.94	180.24	138.56	108.17	87.94
2703.2	761.54	90.49	72.99	137.18	189.09	175.68	107.67	71.83	97.72	113.21	75.26	49.75	92.05	237.79	360.17	148.92	139.85	246.45	196.19	344.83	405.81	241.65	354.13	290.05	258.5	189.5	205.14	163.24	323.71	269.47	185.97	268.64	187.96	352.77	177.83	181.37	180.77	207.3	234.5	285.77	286.83	126.36	134.38	249.71	309.26	244.5	192.65	138.9	122.34
2363.15	390.32	96.27	93.86	220.36	300.12	284.05	331.68	114.17	81.18	201.99	288.46	187.79	190.26	214.17	151.19	60.23	155.45	257.29	265.15	367.55	364.2	430.1	184.91	224.37	171.02	212.67	426.39	467.67	446	263.97	356.22	476.06	338.63	466.52	286.83	188.72	249.52	281.95	222.21	194.54	255.25	196.45	248.95	310.31	241.92	190.09	264.91	137.95	102.76
1059.11	391.83	227.71	246.44	130.62	223.31	603.17	397.47	435.99	339.19	131.07	151.3	253.7	179.75	130.56	319.45	364.85	244.55	186.3	238.48	286.31	258.88	562.96	385.34	405.92	404.62	321.38	245.21	323.5	255.51	393.91	349.82	487.37	325.6	215.58	435.86	352.46	153.2	121.63	354.97	294.24	169.01	187.89	402.58	238.38	177.22	148.19	164.93	97.2	67.4
2900.5	688.07	88.92	100.43	223.91	252.92	378.06	229.23	105.75	176.22	228.74	126.89	183.2	243.07	230.17	189.6	161.93	146.3	175.62	123.88	152.95	293.74	274.76	494.4	181.88	118.91	172.08	310	321.01	353.35	264.37	105.26	357.33	464.55	244.45	65.77	183.31	118.96	198.29	225.64	133.61	148.26	177.33	199	218.9	267.05	270.24	318.94	225.46	117.79
4394.25	953.18	186.67	143.57	153.51	327.49	252.81	162.59	224.54	170.67	192.32	299.26	294.03	269.68	295.72	271.35	218.96	128.37	146.16	262.56	166.65	152.67	257.03	395.46	232.32	304.3	265.72	212.56	295.85	170.06	274.44	422.82	382.93	385.99	187.52	314.35	301.44	230	175.3	245.87	161.56	83.83	147.66	71.49	127.79	270.53	283.73	266.04	164.1	83.84
2541.57	571.83	109.89	111.98	272.48	420.52	389.96	232.28	132.57	155.82	121.02	142.75	199.44	227.01	347.34	220.56	186.07	349.97	507.75	381.84	265.06	359.95	485.01	270.17	335.81	315.82	342.65	428.18	320.49	310.71	337.44	414.97	291.89	364.4	374.1	159.41	239.61	368.69	325.13	402.04	185.66	173.57	376.45	220.33	193.81	178.3	133.78	143.75	155.28	82.86
3736.45	731.22	155.75	171.06	279.95	321.45	254.51	219.77	155.61	148.01	152.15	241.47	143.76	204.53	140.43	118.54	277.63	331.56	363.04	252.82	263.21	336.17	128.86	93.76	326.33	354.75	382.6	316.24	354.69	378.98	359.7	406.57	210.99	393.07	320.79	337.13	251.79	251.58	191.85	229.18	291.62	272.34	217.75	112.89	259.16	262.53	292.6	280.12	255.4	140.34
2127.11	471.02	346.55	255.07	326.22	405.65	232.46	367	391.36	285.1	248.27	263.28	225.9	259.26	264.47	313.67	544.16	448.83	583.56	595.86	356.16	348.08	530.09	295.36	399.05	497.06	281.53	418.79	748.4	337	394.62	112.06	215.6	328.93	320.8	241.54	218.46	151.19	161.34	297.83	153.31	266.35	241.8	266.31	192.66	367.85	296.91	149.87	229.58	296.56
2491.57	1094.11	835.86	652.44	528.88	699.61	423.53	389.27	271.15	365.26	442.72	469.58	301.96	300.71	331.59	199.78	292.56	489.49	266.41	131.65	166.48	257.45	330.45	395.77	331.99	229.75	235.52	234.94	221.18	158.7	233.63	222.55	318.39	372.63	493.99	210.26	304.41	265.83	453.64	347.26	282.68	146.29	228.93	165.02	197.32	239.98	151.15	101.11	97.27	116.83
1787.53	417.41	56.31	70.3	159.82	206.28	181.7	291.2	138.33	171.62	133.31	172.58	220.38	266.44	378.94	406.46	215.93	196.9	348.96	387.47	427.85	337.23	278.93	343.87	498.69	502.67	439.62	183.36	238.53	437.08	509.81	211.82	303.53	458.99	357.83	245.27	171.55	254.47	258.94	255.77	146.67	316.12	540.26	258.64	325.3	292.12	214.38	221.74	93.7	160.81
4872.18	1149.17	436.84	249.19	128.99	239.45	241.02	228.22	250.8	224.27	176.26	448.79	466.43	262.84	260.38	330.2	222.88	187.22	254.83	367.11	245.36	268.17	273.72	474.97	433.36	653.59	597.29	435.52	414.63	217.75	185.48	249.21	311.01	479.76	394.6	625.25	465.91	224.14	257.48	200.84	225.63	306.32	169.76	218.31	142.99	152.8	253.57	222.92	164.43	182.82
2287.37	549.35	102.32	238.47	308.49	342.84	327.56	616.72	628.7	341.47	302.93	184.22	180.95	252.43	337.38	363.61	229.16	247.4	455.56	545.65	262.58	299.45	445.94	143.43	441.04	694.63	852.52	568.4	505.61	666.88	476.55	293.09	341.01	223.35	180.57	274.43	393.38	337.08	304.79	293.56	256.97	276.03	302.34	462.08	351.46	331.35	457.12	153.62	264.63	235.62
4234.85	838.14	53.2	57.84	117.21	184.68	147.97	153.61	182.63	183.39	213.62	167.09	186.46	268.5	228.55	370.71	253.13	295.82	344.49	306.36	280.16	437.24	230.55	358.91	486.94	603.29	614.74	474.88	259.08	359.16	387.75	432.96	481.61	450.4	437.44	382.74	251.63	270.97	294.63	337.14	388.29	199.15	136.3	373.95	388.21	215.41	235.29	387.72	294.18	178.44
4377.15	954.05	466.88	496.06	538.9	321.35	232.38	230.47	210.96	370.72	560.23	310.75	178.1	175.12	351.42	659.73	470.62	409.17	500.33	293.89	364.47	385.15	421.22	504.44	229.66	481.31	450.43	486.67	401.1	384.81	276.05	287.05	222.51	325.12	344.93	426.6	575.6	478.58	614.88	581.39	296.3	244.93	359.44	220.41	106.18	126.79	194.91	161.04	130.63	218.54
1389.12	426.28	505.87	523.31	284.21	161.09	366.86	213.26	160.8	230.35	247.86	339.95	321.44	368.42	289.3	398.24	375.17	543.09	755.95	306.39	389.97	255.9	660.73	995.73	677.37	380.22	389.07	440.98	927.09	506.46	235.3	245.96	393.18	453.55	311.56	301.26	323.88	362.32	643.76	350.24	309.42	374.86	386.93	145.29	218.81	346.67	192.64	255.41	153.07	84.73
2395.5	745.3	168.28	132.27	215.21	263.47	286.88	365.12	250.8	305.93	434.95	364.68	347.59	222.5	265.2	281.96	273.03	450.48	619.21	436.1	450.08	375.12	765.01	689.04	633.84	832.6	603.15	219.72	210.13	358.84	409.06	268.51	622.66	812.2	403.93	458.64	298.5	418.3	389.12	328.39	244.59	222.62	253.97	203.79	252.85	219.52	255.85	231.68	303.13	254.62
2105.72	925.45	619.75	417.89	277.88	192.16	245.9	178.07	210.01	206.94	304.26	378.97	365.31	431.62	283.72	243.04	349.47	476.28	304.59	327.44	283.34	254.02	294.44	223.86	279.17	102.58	321.3	398.2	242.85	183.81	317.41	413.53	395.34	372.34	305.07	243.14	178.26	157.37	231.75	231.21	411.19	412.37	243.1	340.33	215.35	156.62	147.49	244.95	199.25	136.55
3494.11	1100.46	458.82	290.6	75.05	103.02	292.46	157.4	191.1	259.07	239.29	199.62	243.68	166.85	250.89	318.84	209.11	289.77	216.22	215.4	369.93	289.93	136.4	397.43	513.8	472.58	379.68	248.81	255.53	479.69	456.9	357.73	440.82	461.43	359.06	269.1	304.73	193.45	393.17	664.1	610.25	391.27	192.3	296.47	376.99	310	197.01	246.75	251.49	216.95
3315.78	1444.68	360.16	226.49	258.97	365.14	587.96	423.2	258.02	274.24	219.45	318.64	360.39	223.66	326.89	312.12	366.03	183.61	203.74	390.2	499.16	540.74	348.28	363.8	279.85	286.69	177.8	158.39	226.66	91.05	162.29	393.6	375.3	364.08	443.51	380.02	203.86	283.52	414.94	164.92	306.15	118.72	131.23	250.08	306.71	254.58	175.21	182.36	263.02	175.04
2502.51	620.09	184.27	260.72	263.99	178.18	243.45	146.47	179.47	358.02	256.16	211.43	321.05	284.66	287.22	227.05	118.82	291.98	426.15	413.4	766.68	692.97	281.66	258.06	413.49	371.47	337.38	313	346.21	305.94	296.08	269.43	291.55	302.51	458.1	285.93	440.33	202.88	290.72	339.05	283.35	417.77	338.52	240.8	96.37	279.78	518.41	266.07	149.24	178.59
3027.65	894.42	298.05	366.33	370.61	377.27	638.64	407.71	167.43	273.82	288.18	361.09	160.59	220.42	328.06	201.46	186.1	212.55	223.06	364.45	473.14	286.34	403.17	489.17	768.15	461.55	400.97	524.16	278.16	162.93	620.51	513.23	377.05	327.03	235.22	299.29	423.72	304.22	429.12	367.96	280.43	378.83	406.52	273.5	181.55	152.45	106.72	273.34	271.16	303.72
3067.71	737.84	110.77	163.87	284.54	227.09	401.77	381.79	285.76	220.31	85.39	219.79	389.5	522.59	300.07	270.03	583.6	378.48	296.22	315.67	421.75	321.33	347.54	297.44	166.76	454.71	342.94	350.2	422.18	287.12	197.73	270.66	281.55	316.02	552.15	504.97	385.52	209.69	390.56	419.11	191.59	385.88	466.32	225.04	332.05	232.78	119.16	186.51	236.55	243.78
2823.84	898.79	326.37	266.83	290.11	287.49	333.04	280.63	231.75	255.57	248.64	380.87	580.96	280.2	273.41	137.62	399.17	400.57	457.13	194.38	250.09	172.47	417.69	397.35	661.55	1062.87	755.57	415.85	419.88	376.73	445.15	554.95	554.38	596.51	377.56	279.51	413.57	285.04	305.61	540.39	366.45	183.74	143.57	239.37	221.76	171.72	77.3	157.28	282.32	145.24
3515.98	1050.86	368.87	254.45	276.62	206.91	201.86	234.75	502.08	615.45	351.75	406.57	427.49	391.8	410.98	549.73	673.44	419.25	584.61	743.32	592.72	599.59	727.75	696.27	628.69	500.2	709.81	364.41	286.52	495.01	452.45	203.34	248.06	331.62	324.53	653.04	537.71	374.71	225.76	266.82	436.75	295.22	216.66	229.34	314	339.08	378.74	254.86	234.56	239.81
2290.92	714.97	357.66	202.25	211.68	374.6	662.51	638.86	212.19	236.27	365.35	275.72	426.75	249.15	330.75	590.84	633.06	272.6	431.9	537.27	397.99	357.5	375.04	183.95	685.47	638.32	488.6	294.29	426.21	555.17	414.22	345.24	145.42	453.07	622.61	421.99	194.36	346.66	369.28	348.44	307.85	579.42	640.36	725.55	453	386.86	199.67	209.25	164.38	156.53
4298.62	1079.5	302.76	379.55	226.7	262.1	269.07	272.51	251.79	311.61	227.96	194.21	418.99	282.88	226.21	488.22	537.29	218.81	151.42	364.62	398.27	513.72	531.14	511.38	334.11	617.18	535.46	253.39	459.24	349.17	363.19	322.52	368.88	623.56	339.89	333.43	304.48	411.3	179.7	202.58	199.61	179.73	250.4	175.67	240.53	204.15	179.67	297.39	303.07	208.78
2446.69	661.49	209.4	217.79	202.98	187.41	215.87	347.68	353.34	215.95	186.04	260.04	231.99	264.17	437.9	272.6	232.73	335.07	347.64	620.21	549.93	395.6	319.03	654.8	768.68	555.66	535.5	600.07	540.01	380.2	223.14	404.61	567.67	531.18	401.83	414.92	594.05	293.57	622.99	673.18	532.75	692.7	430.39	260.84	411.9	373.07	350.57	284.13	274.1	508.19
2652.49	830.88	205.49	152.71	131.85	134.04	363.54	612.13	391.14	269.13	330.52	338.54	375.35	273.81	355.36	335.72	394.11	536.94	418.25	781.2	730.15	575.39	521.89	435.37	559.22	744.27	692.78	440.69	658.33	549.32	659.35	420.71	473.11	381.14	375.05	480.01	441.88	295.06	287.5	288.38	341.07	565.51	524.96	424.65	374.07	328.45	239.49	352.86	225.6	223.94
3918.32	1080.47	235.19	247.92	331.69	329.75	291.72	125.02	314.59	508.18	525.09	442.85	327.72	340.13	700.47	474.85	232.58	361.66	458.43	781.67	1005.59	665.81	405.96	363.26	504.37	1045.78	551.72	312.32	420.85	464.42	372.24	449.71	269.24	270.49	403.65	383.73	592.23	588.15	529.78	269.28	394.11	612.82	522.48	291.86	397.66	310.92	297.4	259.75	323.31	237.17
3757.09	1074.01	278.29	385.42	185.28	350.6	250.44	250.6	273.66	272.17	155.87	253.15	312.77	162.44	355.57	642.69	567.45	276.31	307.42	438.76	459.46	465.98	847.87	629.27	541.57	698.18	505.68	584.56	584.3	324.92	605	890.75	470.05	493.15	434.71	531.45	722.2	643.01	607.37	310.92	202.32	241.64	303.03	389.79	512.06	208.32	186.25	252.12	316.17	388.39
966.4	357.6	148.86	125.82	200.24	302.39	359.58	319.97	369.38	407.69	657.1	420.54	260.84	266.17	276.34	272.31	456.27	335.06	302.19	524.66	516.39	625.87	693.9	488.43	606.52	756.65	752.13	538.49	618.67	868.37	628.02	472.41	429.18	693	869.36	419.33	415.51	424.08	242.27	234.64	387.59	549.23	385.26	157.42	114.57	317.75	426.02	448.44	296.01	380.99
3306.48	885.24	428.38	220.98	324.72	460.51	325.9	306.02	300.94	417.84	528.73	314.16	219.04	631.02	543.29	292.9	544.68	388.14	292.95	396.91	529.72	469.88	467.31	375.86	221.44	418.08	680.64	533.86	574.73	667.59	495.12	494.04	630.92	656.34	327.15	376.94	671.68	808.92	692.85	333.56	475.09	197.02	329.24	425.74	382.4	454.37	343.33	638.21	494.7	513.91
1343.62	370.34	279.44	272.99	258.23	286.48	240.55	349.61	167.68	111.83	223.58	271.75	230.52	261.76	345.53	599.62	541.86	288.1	341.41	393.43	777.53	467.75	214.32	315.06	565.42	509.74	731.21	274.86	301.19	469.72	331.97	332.34	705.72	472.16	518.85	437.45	395.39	357.68	243.47	638.65	369.9	218.63	157.97	426.5	578.64	277.84	218.53	394.41	272.79	259.05
3096.8	839.7	404.78	493.42	530.54	374.07	320.03	252.24	507.28	300.62	199.01	434.38	670.48	648.06	650.74	598.74	416.52	528.89	494.97	564.69	395.94	262.18	295.89	287.24	259.92	557.43	918.44	734.69	574.99	598.37	664.96	368.19	426.17	608.34	328.22	584.95	742.52	624.95	648.12	810.04	652.04	373.96	506.84	521.01	708.5	456.81	266.44	150.27	148.54	164.72
3157.15	683.84	190.64	189.71	246.66	320.47	188.35	209.75	371.73	363.85	234.44	158.15	144.91	331.88	282.34	282.95	207.31	355.8	341.26	288.76	466.56	349.55	406.28	364.01	457.22	479.4	435.92	477.8	681.14	552.47	611.01	563.9	521.51	550.02	457.15	341.29	222.25	389.85	311.83	316.81	540.78	410.03	363.74	204.81	394.63	427.95	284.08	246.85	255.84	207.31
2441.16	557.99	153.57	347.49	501.64	499.62	425.89	434.33	304.67	359.5	539.81	482.28	545.41	486.33	265.62	456.8	550.97	554.2	390.29	351.21	353.12	526.17	541.35	549.45	666.98	909.52	614.22	331.07	513.63	343.14	514.58	705.32	455.38	285.18	417.81	378.29	198.89	316.87	621.93	295.06	506.7	248.21	327.19	399.23	255.8	309.98	399.07	400.4	325.57	396.84
4030.88	888.01	82.55	144.42	282.18	289.44	193.13	100.26	196.21	319.43	156.13	243.99	404.55	376.41	354.5	632.19	743.29	507.04	264.59	373.15	298.57	411.58	544.99	259.68	275.93	412.29	624.93	526.05	553.6	435.41	237.38	382.82	657.25	757.23	805.74	739.88	643.78	464.13	288.69	420.39	590.41	700.34	586.11	572.86	419.95	299.72	281.36	403.42	378.42	368.81
2893.89	634.75	135.72	188.32	273.25	302.68	384.27	434.46	466.8	280.54	398.73	338.87	215.51	214.55	383.29	322.56	597.36	578.53	361.77	306.84	542.62	888.15	796.11	527.94	711.86	621.82	530.2	680.08	798.88	646.72	716.25	1024.05	614.94	519.08	432.33	555.59	429.79	412.67	218.26	229.75	364.4	418.9	521.51	386.99	468.39	445.65	437.51	283.15	500.05	475.5
4200.37	1822.33	738.49	408.9	205.25	199.84	415.38	695.47	762.64	475.15	537.4	315.89	313.15	518.1	736.14	487.33	462.87	409.61	465.54	696.29	659.73	365.22	699.98	917.35	1225.8	723.72	769.27	658.44	817.13	1022.82	929.52	653.99	528.76	723.02	417.07	318.43	260.22	488.41	458.9	316.18	385.18	735.01	436.35	268.55	266.46	463.11	266.1	174.05	285.33	701.63
2511.73	582.31	138.43	106.76	81.54	266.16	231.43	319	442.47	299.96	235.17	255.02	345.87	370.08	391.83	291.42	334.09	669.18	560.78	489.45	595.75	617.47	350.74	713.14	568.53	471.23	673.58	302	441.98	827.78	872.15	851.94	384.12	794.6	712.35	512.21	405.95	695.85	516.05	881.11	665.38	364.99	320.66	398.44	318.15	415.08	465.52	464.99	550.49	568.55
3146.56	710.21	100.37	148.87	323.75	587.97	297.99	214.22	240.91	262.94	401.93	412.69	314.85	231.51	225.02	583.12	486.54	642.46	594.67	435.44	580.8	282.98	542.97	496.44	1045.07	1052.41	526.83	560.97	834.78	666.11	553.75	799.41	437.45	306.46	400.57	517.48	519.82	531.99	849.24	485.79	519.98	372.06	421.83	421.81	389.35	448.38	453.21	758.17	776.22	705.6
3765.99	841.68	81.54	192.28	224.62	316.47	233.78	471.29	576.71	402.88	306.61	235.78	468.11	846.31	483.23	570.44	244.13	362.07	528.34	378.15	353.01	500.84	829.71	729.9	925.67	524.5	402.88	580.44	763.03	319.15	733.48	741.69	538.56	598.27	538.84	426.7	555.5	934.24	616.18	682.78	846.23	326.57	351.88	343.76	377.62	403.86	541.92	328.51	584.03	492.1
1882.3	494.86	85.52	196.19	239.92	226.94	162.53	152.01	252.87	410.92	324.96	205.41	365.51	702.32	435.95	347.09	194.52	430.7	485.59	488.14	794.82	756.36	412.89	723.74	780.54	465.96	404.5	946.96	851.4	976.4	540.05	359.09	574.09	658.12	690.47	462.14	392.67	359.73	527.42	458.53	298.66	173.81	287.18	585.38	371.07	217.14	510.3	783.29	575.07	431.3
3916.97	1071.57	389.36	370.42	523.21	256.01	185.24	171.86	185.39	336.77	451.16	429.72	255.67	424.23	311.69	532.39	984.69	786.34	349.56	330.57	280.36	197.72	436.43	729.38	516.84	482.28	438.79	549.34	496.58	917.76	779	690.78	714.01	530.83	358.14	267.19	416.06	593.15	744.17	452.52	468.79	430.56	473.56	528.66	385.63	301.78	283.79	427.89	559.61	281.2
2151.37	535.46	132.71	241.84	183.52	304.7	559.85	674.25	582.28	266.98	371.82	425.56	197.61	240.77	239.73	258.08	370.36	353.92	728.34	708.85	687.88	667.32	712.28	788.74	900.98	363.76	445.91	714.42	972.76	658.93	525.04	560.73	454.9	572.46	456.89	281.9	460.49	562.28	397.43	523.07	302.3	299.36	320.12	300.4	505.46	471.47	304.3	458.6	311.33	578.28
5054.6	1034.45	64.91	117.74	133.73	107.19	236.78	380.39	459.47	246.81	272.08	313.21	368.54	362.28	224.92	355.81	656.92	684.73	958.51	1126.78	959.01	621.69	304.65	471.81	762.15	392.3	383.72	562.27	530.89	887.44	470.1	788.39	692.58	370.06	389.45	463.64	217.04	449.62	441.76	720.24	739.77	341.06	176.68	271.67	241.81	510.02	491.58	520.34	470.34	433.09
2574.87	669.86	99.55	164.63	354.58	452.56	245.3	143.28	155.17	203.36	214.01	197.92	299.66	451.38	378.7	403.22	486.64	651.35	813.1	867.73	732.58	736.25	894.25	451.63	676.69	622.76	419.56	711.95	636.81	466.06	585.99	446.64	644.5	728.86	562.06	783.51	819.66	516.84	375.75	275.91	418.04	892.44	555.04	255.81	543.58	464.97	363.82	346.96	512.7	234.68
4269.45	848.51	120.31	107.89	190.68	400.11	480.86	250.79	133.49	104.93	136.47	180.35	454.36	525.98	333.45	234.23	158.48	80.71	370.78	730.16	997.24	723.23	535.91	688.91	549.61	498.82	401.88	694.51	670.81	416.26	459.64	416.95	299.29	649.72	823.84	483.53	652.92	592.9	642.05	685.95	454.72	544.26	342.97	420.64	592.12	398.93	326.98	474.53	390.81	402.72
2208.96	566.14	60.33	129.71	100.06	327.34	363.33	277.3	356.93	191.79	129.79	422.91	648.52	502.41	425.44	502.8	339.97	901.67	820.02	431.08	362.75	363.73	589.93	579.05	606.37	834.94	859.67	501.26	415.41	902.6	535.48	548.48	951.32	682.15	552.03	546.95	553.88	482.91	449.25	527.46	256.95	571.33	659.14	253.75	127.84	363.73	563.82	360.24	337.12	439.34
4125.13	851.69	77	121.26	156.61	137.23	189.32	284.97	237.18	380.6	402.86	193.12	216.09	336.17	381.29	326.73	431.07	867.41	548.81	948.73	585.84	899.83	477.94	880.99	953.86	748.31	601.38	1062.04	1091.58	589.73	593.88	915.5	748.77	567.24	411.55	469.75	701.03	826.24	678.75	895.83	684.73	621.43	385.25	373.69	154.92	407.62	374.51	253.23	262.29	288.9
2442.21	447.98	54.12	28.45	133.9	197.65	189.34	149.02	153.37	123.67	72.9	146.89	160.95	94.05	169.39	433.21	597.06	279.4	358.87	242.84	258.44	389.72	604.12	690.72	553.61	624.33	401.84	561.76	489.48	269.52	487.6	223.37	278.62	607.28	963.36	546.2	211.62	504.23	446.53	474.43	463.55	436.47	487.58	718.4	552.91	289.31	322.25	318.3	406.75	519.35
4068.4	998.69	51.4	140.13	181.94	372.68	311.64	93.98	119.36	158.48	282.52	290.18	250.25	455.37	715.31	466.48	251.01	403.44	385.65	803.19	1145.62	943.99	888.75	769.03	401.49	488.57	1168.2	662.56	850.81	1056.89	1375.51	586.81	482.08	362.65	586.57	524.02	561.23	818.77	1099.06	599	466.61	871.99	687.48	379.32	367.79	526.39	351.98	505.66	419.18	201.89
4792.62	1067.04	97.05	183.66	281.01	270.55	236.12	200.89	231.04	206.27	183.42	379.76	523.46	286.45	368.14	349.2	471.42	438.48	381.01	709.5	391.6	441.1	579.29	1163.12	1040.12	357.9	415.72	686	1281.68	775.07	423.4	615.35	732.41	426.63	393.83	620.78	517.74	744.47	854.61	879.55	658.11	177.73	565.03	414.32	517.09	270.8	177.47	198.37	362.23	330.86
4670.61	1947.17	504.25	522.5	830.71	382.93	266.49	400.23	414.5	501.6	793.24	558.93	691.43	509.39	492.03	901.59	710.05	1172.54	446.28	606.42	594.62	745.29	302.93	620.91	731.21	752.88	874.99	1024.76	862.91	823.92	588.14	739.61	583.93	488.53	550.93	586.14	402.92	300.9	444.25	1110.64	1051.04	715.58	944.07	366.24	673.05	752.71	715.71	565.73	672.01	652.48
3806.28	1133.63	275.09	348.75	331.12	409.36	409.38	264.51	310.08	335.5	428.39	483.13	338.01	402.09	290.02	472.45	435.87	221.77	415.85	313.55	520.84	462.55	616.14	1011.28	601.89	582.62	739.81	451.96	574.34	861.31	833.57	481.55	691.27	378.56	483.91	422.72	413.32	768.34	562.6	488.37	401.46	320.63	495.44	461.1	368.14	245.55	421.69	696.57	584.42	308.93
1754.36	384.73	136.98	232.28	371.95	224.05	362.41	410.91	402.76	391.2	685.22	766.86	334.16	415.35	707.83	563.28	554.56	743.16	603.12	679.45	419.15	384.03	504.98	678.54	1029.14	494.78	344.2	888.88	1426.35	874.12	547.09	525.34	649.5	745.01	1192.76	754	290.44	333	419.78	714.9	697.66	846.13	783.5	539.16	528.69	590.8	409.75	472.54	552.2	581.03
951.49	489.19	212.36	187.29	261.49	135.79	203.86	368.36	309.37	225.34	93.61	256.14	286.91	260.42	219.48	432.49	371.37	577.98	529.79	731	1035.27	696.58	669.08	933.66	917.72	1076.04	401.13	411.04	481.96	877.5	698.56	257.68	319.21	468.96	732.5	786.95	613.51	649.25	620.08	662.45	452.53	538.35	478.72	674.46	381.7	825.26	501.29	215.39	305.89	245.45
3286.07	909.69	378.23	429.94	299.13	296.67	460.08	627.86	634.62	432.66	173.95	312.41	440.65	472.11	483.18	426.27	343.76	184.7	412.25	699.71	1116.77	959.16	1146.06	1205.32	1248.54	227.26	795.21	650.81	526.68	440.94	677.77	913.7	667.29	843.84	1198	661.02	596.08	850.01	636.67	482.76	570.64	530.9	326.79	438.78	1009.11	978.36	303.69	295.79	235.35	359.54
1941.8	1352.08	996.01	736.27	442.52	639.43	693.77	508.39	356.12	290.7	427.23	348.14	519.09	461.47	409.59	585.19	768.47	848.43	617.66	467.83	550.83	1190.73	875.04	541.36	435.39	508.13	543.18	840.22	1190.59	1176.18	755.4	760.65	1055.69	511.42	589.56	870.47	482.5	670.26	622.88	582.57	637.45	301.81	391.54	437.41	331.62	580.2	552.22	737.27	485.61	377.75
3093.12	932.35	322.84	351.76	346.54	498.37	700.42	207.17	85.11	189.07	434.53	353.28	260.8	345.16	408.16	534.52	600.63	435.66	517.46	539.93	849.27	800.22	658.9	642.77	521.06	399.11	602.16	850.29	1306.54	1382.84	1396.82	811.47	511.9	734.96	702.03	604.51	802.2	1151.37	1160.61	627.66	561.78	464.39	745.11	994.67	683.01	723.5	716.85	667.72	385.9	419.16
2651.52	778.11	493.48	376.54	715.04	365.42	350.68	273.75	181.36	262.72	219.62	427.4	952.1	667.72	679.09	623.57	135.69	402.2	436.56	361.05	408.38	450.31	275.49	539.19	466.27	515.88	566.82	917.72	829.87	633.57	533.11	449.65	530.3	428.83	355.99	781.33	592.67	700.76	537.1	533.45	509.18	403.32	574.72	512.49	533.6	300.6	315.73	345.35	255.99	251.26
4728.45	1137.74	377.84	223.43	422.7	288.14	222.01	271.41	369.43	261.14	275.15	309.83	348.18	416.77	491.64	572.39	569.61	531.79	406.01	806.11	681.88	707.1	683.37	453.3	570.52	790.74	772.43	425.03	410.19	446.14	410.42	504.36	829.01	982.3	992.38	584.15	447.37	654.36	692.73	904.17	585.47	302.39	392.48	448.72	660.96	482.06	293.76	523.26	481.8	471.71
2061.77	509.35	136.82	247.47	232.18	235.04	258.65	157.38	287.91	294.54	236.53	435.35	472.99	610.86	403.11	250.65	469.94	475.49	741.23	968.01	710.75	661.14	748.37	658.51	706.75	568.61	456.34	545.01	627.12	954.6	534.04	728.19	735.25	800.34	816.67	590.35	706.56	748.15	326	856.64	735.51	277.14	335.83	265.46	536.51	821.99	617.57	657.38	241.35	293.53
3011.09	666.02	259.27	224.16	174.4	282.06	293.46	294.07	229.5	238.3	134.56	243.86	289.75	271.09	364.72	444.62	548.62	251.12	377.05	486.68	516.06	815.79	881.03	723.46	624.01	698.06	575.83	420.5	331.75	528.47	359.92	606.67	348.01	498.03	876.31	263.71	605.8	528.96	345.08	326.56	309.65	299.49	429.06	568.12	462.67	573.02	842.36	777.36	389.88	429.46
4682.61	1381.48	222.7	261.91	294.65	500.75	417.14	368.98	402.87	301.85	583.46	275.17	347.55	406.85	478.36	280.89	166.37	642.2	879.05	516.52	816.65	859.05	639.17	524.11	889.51	325.51	473.66	342.28	464.68	509.97	613.24	703.35	562.95	472.7	333.78	733.29	480.42	313.67	485.84	492.71	601.84	547.53	352.58	464.07	559.93	487.35	423.35	344.06	325.64	423.56
1478.29	347.17	201.67	231.84	188.47	217.66	352.32	139.86	134.91	340.37	328.24	242.95	253.5	204.96	442.44	311.45	359	409.67	439.89	576.47	605.9	792.63	710.54	372.84	374.43	787.48	768.78	796.75	504.17	532.91	425.57	412.75	899.2	1035	710.24	402.22	422.98	441.98	701.77	751.78	716.53	624.08	782.09	588.09	715.16	406.14	346.33	357.79	411.37	658.13
4378.24	1075.05	352.63	551.04	402.84	457.11	580.64	297.6	271.87	530.35	431.84	376.7	426.72	395.68	340.23	577.94	440.81	592.94	284.32	418.01	733.73	648.31	857.23	742.2	766.95	978.42	565.03	437.12	575.46	852.64	325.93	984.93	752.64	755.71	762.98	331.13	974.3	680.65	629.91	288.65	546.73	198.61	672.86	593.13	588.45	459.31	355.06	512.35	468.64	240.67
2714.89	1252.66	1172.38	1074.28	747.26	551.07	731.35	671.8	573.38	472.85	858.4	757.56	589.76	593.83	412.8	421.81	745.11	664.33	1207.26	1000.26	740.91	599.49	523.82	315.22	888.3	1371.95	1464.05	784.41	1018.5	915.52	657.25	944.24	719.53	476.48	454.05	295.08	363.57	832.34	1026.4	490.76	358.91	439.92	467.49	1085.54	572.2	362.58	457.07	428.2	352.73	468.07
2504.13	957.85	641.04	323.94	633.03	512	355.34	356.76	644.41	998.65	620.11	651.85	600.12	516.23	565.45	606.18	601.49	356.24	497.15	314.55	287.17	911.82	584.74	784.41	294.96	490.4	859.61	933.35	654.16	672.75	718.78	389.96	565.65	678.42	466.87	593.07	483.09	550.83	668.15	666.04	652.27	1075.2	648.44	326.42	508.11	509.42	487.92	607.84	398.23	494.34
4042.42	1506.21	405.82	514.89	337.76	501.94	344	460.22	1026.21	522.66	580.6	973.4	726.2	937.28	746.8	356.6	174.05	446.22	693.64	995.14	388.16	346.43	483.16	572.31	389.64	602.54	613.53	1209.06	1028.55	1038.53	885.89	830.37	937.44	1522.18	951.63	613.35	1323.65	723.63	287.58	216.61	350.11	539.22	594.3	464.47	209.82	552.14	674.21	570.03	518.59	292.16
1873.11	334.2	438.53	363.09	287.88	475.07	668.25	419.78	396.48	269.28	192.58	355.65	420.47	270.94	563.26	951.5	593.93	685.86	659.97	779.2	814.89	502.99	578.63	868.05	576.56	472.61	702.77	783.27	376.13	492.71	611.75	716.92	924.6	1010.66	1031.49	871.13	872.92	593.03	233.64	485.2	702.5	639.56	538.19	591.75	794.56	732.7	748.32	581.6	374.52	489.62
3849.66	1000.13	374.1	186.72	167.9	279.19	407.35	302.59	229.44	351.98	439.21	379.43	266.12	347.17	290.34	678.4	949.43	1015.28	361.04	188.23	410.27	421.51	437.3	508.34	305.66	923.45	604.34	937.79	1379.95	844.35	464.39	873.19	613.36	281	248.34	713.82	491.7	602.38	548.17	1008.43	523.94	340.11	385.75	439.15	307.52	446.41	415.82	369.44	497.69	374.13
1624.7	615.17	492.09	500.85	285.15	297.89	290.44	167.68	156.1	228.91	91.47	329.75	380.73	440.12	459.63	376.09	313.38	695.38	682.01	249.82	414.34	500.05	686.75	882.6	719.94	616.66	720.43	755.57	598.36	973.96	1021.04	332.38	307.26	199.18	360.7	595.01	755.28	1083.71	860.58	840.08	584.6	312.19	306.88	466.68	298.92	483.64	528.37	558.36	350.06	452.46
5131.15	1603.69	574.74	517.32	255.22	127.76	112.78	180.08	219.9	145.76	187.86	121.45	167.84	296.64	562.57	663.25	508.23	671.63	487.66	418.68	685.11	593.26	499.36	481.85	813.65	648.69	829.79	664.73	833.51	403.16	228.95	523.93	551.65	778.3	1013.29	932.29	498.5	435.51	746.99	599.73	250.7	483.59	610.3	388.87	570.02	518.65	203.54	156.97	313.13	378.01
2578.14	1591.8	378.39	601.29	244.94	492.2	682.25	355.34	141.92	512.7	437.31	191.49	387.7	611.6	696.86	560.76	339.24	413.19	451.15	539.53	603.84	715.65	908.22	1268.04	1191.22	552.05	458.77	993.96	874.18	603.74	611.47	328.41	486.62	495.95	672.86	605.86	698.44	643.3	596.75	458.89	847.04	685.03	674.32	632.58	597.83	532.49	767.48	745.51	430.24	577.8
5751.14	3065.56	889.18	732.64	682.23	693.42	507.31	513.04	442.24	343.81	341.1	571.17	562.53	438.89	521.01	736.6	526.69	278.66	457.29	477.18	358.25	711.81	1180.19	553.02	420.27	456.67	453.46	212.54	480.26	1016.5	831.55	863.79	584.65	688.01	853.65	701.3	327.18	279.41	480.87	856.59	477.84	461.11	460.66	499.66	276.64	520.73	476.63	250.12	572.1	593.49
2102.88	1066.42	649.41	1008.59	691.96	632.85	514.01	568.63	341.86	217.88	294.93	224.27	370.18	431.59	313.12	404.92	320.82	570.48	681.59	919.07	880.7	477.93	597.34	1092.72	767.14	467.06	431.53	1041.95	1006.62	1091.13	861.62	921.05	858.46	510.5	462.11	511.54	529.62	739.73	639.53	801.85	1109.55	697.94	411.36	347.33	505.32	588.08	595.26	544.81	460.25	652.96
2740.36	1169.46	1014.57	1474.48	1691.6	543.5	572.71	548.76	341.97	286.03	373.52	460.8	519.7	497.29	611.65	585.35	490.2	443.3	468.27	612.6	991.07	537.33	786.06	926.6	731.67	827.91	1168.57	415.08	616.86	840.42	1053.62	659.39	471.95	582.73	688.42	847.69	498.44	395.93	588.03	393.51	412.01	346.26	643.65	477.46	277.6	256.74	327.96	299.74	208.59	393.38
2850.75	2700.55	1597.56	1608.3	938.46	423.01	569.68	309.97	176.32	188.89	344.78	425.04	493.22	237.58	343.94	656.65	1093.71	803.82	701.48	460.65	840.3	935.95	695.51	458.9	261.9	348.35	790.91	922.97	548.08	1087.35	1172.32	757.59	473.09	416.99	645.41	654.52	629.87	586.69	739.17	741.52	803.05	526.08	715.57	862.71	1025.47	336.95	352.28	405.18	415.22	271.62
2731.3	3273.25	2993.87	1167.77	953.27	1055.64	660.81	254.12	442.57	512.17	829.89	381.24	326.58	448.43	418.79	446.67	644.04	998.24	1053.89	475.61	586.42	429.65	852.41	903	684.29	1035.8	753.41	614.41	643.94	674.79	1170.92	1051.21	613.82	667.7	861.16	633.67	531.98	431.19	528.06	390.24	506.36	980.33	436.36	192.64	593.93	562.1	446.69	215.77	220.28	161.08
3080.21	2830.07	1397.55	1180.7	1128.23	1133.61	918.11	770.17	546.56	298.91	595.72	393.75	224.99	269.71	600.21	483.43	292.04	489.33	779.66	507.16	748.59	901.16	919.69	1007.68	754.53	446.19	566.24	1024.5	971.81	448.44	351.15	589.85	633.02	663.19	654.99	743.22	740.69	603.79	811.15	505.35	270.03	248.91	299.73	372.05	518.24	374.46	115.75	347.44	617.04	502.73
2094.39	816.07	1045.96	1628.87	710.46	301.14	555.36	564.26	198.85	205.35	379.76	597.86	538.02	616.1	1046.71	912.93	694.79	298.24	464.16	711.64	931.25	797.9	447.96	528.06	560.51	634.98	744.91	548.18	639.03	953.91	690.95	988.46	828.99	402.02	588.54	791.69	595.73	530.28	697.83	393.14	235.1	773.1	1057.6	483.62	584.01	817.57	582.67	747.13	477.27	340.71
6447.96	3680.39	1873.36	1378.24	1615.25	1529.68	1177.7	933.39	737.99	734.79	824.63	728.89	376.73	264.57	460.25	425.04	440.01	685.53	694.98	648.93	992.22	1147.08	875.88	543.98	559.79	942.29	1070.63	703.73	712.67	634.61	845.81	653.08	463.31	567.1	760.79	744.05	598.08	470.41	739.99	248.41	453.2	623.73	959.61	607.53	398.62	526.15	448.89	488.02	652.3	566.33
7612.5	5587.25	3216.42	2194.78	2249.68	2173.69	1522.02	803.27	763.83	899.67	457.33	504.06	546.7	752.83	893.26	941.09	807.53	797.02	806.88	1187.27	939.69	701.76	703.3	430.22	324.93	471.94	1308.74	1149.12	677.37	495.05	591.14	282.71	542.8	613.95	525.42	615.07	509.55	508.35	327.62	328.84	286.41	345.59	467.98	427.55	597.64	637.31	428.33	637.91	490.16	476.73
2867.56	2019.7	1001.04	1639.45	1088.77	835.9	879.91	1282.57	1707.35	2057.54	1383.19	817	377.26	435.61	495.94	574.89	713.19	496.78	915.5	864.98	600.69	794.17	1245.4	1229.68	803.86	470.42	320.17	566.31	811.09	715.8	431.66	350.86	508.87	849.94	727.86	730.1	604.55	574.38	335.76	459.34	837.12	732.46	309.46	385.53	392.86	521.81	517.8	746.64	741.36	484.99
2772.98	3703.74	3928.11	3062.73	887.38	735.06	705.64	909.97	1022.81	460.61	968.73	1215.41	715.24	528.63	479.48	1026.51	630.39	727.17	580.34	773.95	971.59	983.83	710.83	482.96	530.92	1132.29	651.42	849.18	366.97	659.25	617.3	650.16	976.57	1000.44	1048.92	446.52	718.1	380.39	627.51	634.65	531.6	566.42	414.88	512.18	689.06	764.77	738.99	506.1	395.1	363.66
2173.75	1846.19	2474.74	2112.47	593.55	776.47	213.15	288.29	507.05	414.71	570.7	515.05	473.49	544.96	761.15	321.58	279.91	529.77	496.94	603.24	452.3	951.9	968.43	828.89	786.23	833.41	819.77	1169.27	656.27	865.31	666.19	296.31	711.17	932.33	843.7	573.06	711.36	451.4	477.25	886.84	809.4	202.87	299.17	706.1	535.68	293.1	356.13	704.24	556.1	278.57
2499.07	5110.71	3447.44	3339.52	2343.79	1232.84	1211.8	525.19	2093.9	1367.25	682.95	885.57	988.38	870.17	971.41	1169.42	666.44	1070.79	1618.24	994.82	1007.73	1131.92	1787.22	1050.93	955.85	996.74	833.98	1202.98	846.53	833.73	1002.51	756.85	1135.73	797.74	776.62	586.92	525.88	554.6	1114.63	778.58	409.84	564.14	594.23	341.99	350.32	406.16	547.04	857.9	570.96	588.18
5226.67	8253.59	6089.04	3875.83	2588.89	2410.84	1268.12	1976.41	1921.96	953.72	973.5	506.81	1185.16	878.83	928.13	866.13	980.16	541.37	732.25	900.61	594.39	686.37	1055.25	597.47	1074.47	909.97	670.31	736.13	1034.48	707.24	776.65	1003.47	939.77	758.21	419.69	692.18	731.92	737.43	609.19	1353.1	1110.49	346.14	411.79	531.32	537.23	831.86	809.32	376.87	348.1	229.99
4364.1	7870.72	2077.86	1766.86	2126.72	3429.41	2489.08	2373.07	1642.72	1042.69	755.18	685.93	677.31	878.65	1538.89	864.15	467.61	835.26	1136.87	1246.72	749.78	749.17	482.51	289.07	650.44	786.52	572.61	471.6	705.69	1382.64	988.44	891.97	722.89	972.6	677.99	387.1	532.88	360.66	496.76	977.69	723.72	837.42	964.58	417.55	856.7	660.92	881.12	521.27	370.18	599.91
4250.42	8109.66	4192.88	2422.65	2439.49	1271.93	768.74	923.74	962.36	818.03	822.44	934.84	974.74	727.75	995.55	996.7	683.42	405.08	422.32	380.21	458.43	270.74	900.52	672.84	509.19	792.42	711.69	454.19	540.14	933.1	928.83	1102.14	919.24	676.64	463.09	307.9	384.03	670.08	1007.92	1434.22	1191.46	517.76	414.03	601.35	613.31	395.39	524.54	543.1	448.64	480.26
10844.5	11761.3	7700.28	5614.11	3310.14	929.94	2202.5	2725.8	1652.72	1074.12	1147.75	1366.21	1517.17	1230.02	803.29	1681.75	1223.26	475.15	207.18	1121.11	1471.42	1084.03	863.34	484.39	1024.87	981.58	470.5	416.91	463.33	441.49	1382.71	1170.45	721.51	342.89	683.71	673.79	838.01	702.02	673.21	761.01	535.49	631.88	422.02	731.94	902.18	571.26	599.18	663.07	645.76	468.84
8445.05	13683.7	11066.5	9183.21	6569.82	3181.99	2874.13	2769.61	2525.09	1522.83	1156.22	616.21	1118.12	969.15	732.53	1078.43	1761.4	1643.03	1307.79	1082.94	1146.69	961.19	1532.45	1205.2	1170.11	672.02	1289.65	1895.85	1312.55	940.17	1197.21	739.9	732.3	1158.67	1467.23	1367.61	580.58	1002.43	644.39	635.33	990.94	1155.31	765.51	710.41	330.11	432.49	641.53	1400.93	920.72	663.94
11885.3	11649.8	10330.2	5576.32	6122.19	4829.19	3658.16	3039.35	4506.65	3081.7	2466.27	1721.36	861.48	1263.87	1665.47	994.64	1032.8	1629.91	1309.77	1090.47	1156.56	974.73	1157.26	742.35	577.68	908.14	1204.18	1119.46	769.97	337.58	673.31	372.49	1235.32	1274.42	732.08	1050.49	684.31	791.16	893.32	1066.35	603.86	308.62	801.1	1503.8	1173.25	1028.32	631.84	766.05	631.48	453.98
1395.68	5975.03	11058.9	6191.44	4708.94	4995.67	3579.49	2504.12	2189.13	722.33	1049.65	1319.52	1726.45	981.3	1541.98	1299.89	1614.33	2248.68	1379.8	986.45	1408.94	741.12	1172.4	1001.91	1196.61	1013.46	940.85	1205.64	2040.2	2106.72	1202.67	691.23	1053.4	1124.84	1007.8	700.78	925.54	629.15	809.25	1470.02	578.37	471.3	609.56	493.11	714.14	1171.98	1228.15	1048.49	752.01	987
7753.36	12471.7	7952.74	11101.7	5104.99	3075.09	742.49	2551.92	1916.3	1081.28	719.2	1361.21	1757.76	1745.86	890.16	1105.11	988.73	1543.06	1410.58	706.04	427.86	961.94	1105.07	1139.87	875.11	909.23	718.79	439.72	448	818.98	939.22	310.68	788.67	1224.68	598.62	569.34	955.05	1459	778.74	473.24	750.46	670.6	449.94	543.19	668.79	832.53	671.61	974.06	1107.18	1028.79
3633.93	8358.62	5531.44	4749.93	6434.82	5020.77	3148.32	3407.28	2772.53	2424.63	2288.43	1295.87	1983.78	1553.27	1904.08	1613.24	780.98	1121.24	1148.52	495.21	881.45	900.55	1323.82	1762.89	2269.42	1180.78	997.06	989.88	1324.52	1053.23	1180.78	1157.52	1063.44	529.26	729.98	956.41	724.63	1135.34	752.9	871.87	1356.33	1309.14	990.59	851	923.64	772.59	720.74	922.35	849.23	877.24
8593.65	14904.1	12072.9	4693.65	4371.37	8157.1	5608.55	2373	2532.6	1476.15	978.95	1493.14	629.56	641.11	1275.35	1493.9	1154.76	400.76	1069.08	702.62	774.01	884.09	949.59	1154.55	1386.33	1523.31	1165.2	1267.82	676.49	1163.78	883.9	1061.62	982.25	650.11	505.9	935.68	1100.23	1207.71	859.21	607.99	986.89	981.89	697.12	670.22	682.17	719.99	904.63	539.55	476.06	245.13
8242.81	8898.42	6186.37	5774.38	4055.32	3454.36	4550.47	2074.5	1294.79	2124.59	1187.94	851.26	902.33	1170.95	1222.54	1729.16	1550.72	1148.27	765.99	736.38	1344.62	922.28	788.73	1215.38	661.73	848.61	1309.99	566.99	780.24	601.82	749.08	832.57	1293.18	598.44	685.88	701.8	680.07	753.61	608.36	748.49	469.07	540.44	680.66	806.8	416.64	524.23	596.42	746.24	573.95	392.72
7249.53	13797.6	12041.5	6977.86	9408.07	6820.73	3367.84	3568.89	2504.17	2045.15	2094.15	2158.35	1584.34	1864.41	1485.18	718.55	1072.24	824.17	910.85	934	1456.2	842.51	838.01	1187.22	949.55	730.01	1036.99	815.97	964.24	948.38	611.21	682.45	559.54	592.2	543.36	717.14	997.41	655.07	811.42	805.22	1049.76	840.08	522.68	685.49	1011.09	830.32	675.11	691.43	962.83	400.22
13559.9	21839.1	12600.7	5815.59	3790.9	7299.81	5275.24	4609.31	2991.52	2460.44	3477.42	3581.92	2836.47	1503.81	1207.13	1317.78	1305.01	1088.14	906.06	1486.59	915.8	1185.26	824.93	1157.51	1521.68	1999.32	1426.45	607.48	739	673.51	1293.18	1312.84	967.12	1103.43	1207.64	737.28	966.57	1597.09	843.05	605.55	660.64	761.18	1027.49	716.67	851.6	850.71	765.48	684.53	1034.65	537.08
11456.2	12982	20092.5	8243.47	5930.57	5343.29	3034.24	4547.88	5728.11	3869.07	4556.55	3980.17	3342.87	1957.63	2449.47	2357.93	1435.76	1872.82	1819.83	1142.29	2549.59	1276.77	890.16	1095.42	1671.85	1070.1	953.88	626.35	610.31	1038.78	1775.93	817.76	524.19	826.52	1256.84	1240.77	744.06	720.86	548.03	820.77	1659.53	1381.65	1108.18	690.46	770.34	670.3	947.82	1004.54	632.11	724.64
12278.3	31019	20611.5	7920.27	6807.35	5271.77	4657.25	4357.78	2041.08	3628.08	2254.51	3332.03	2342.15	2725.36	2191.62	1960.18	2239.89	1819.44	2075.13	1306.99	842.86	1080.93	1379.97	1456.23	1648.21	1194.6	1625.51	1119.72	499.12	683.33	691.46	1128.4	2100.99	2140.78	1249.6	1233.36	1212.58	666.65	911.33	744.05	399.87	705.25	837	1577.87	1557.46	861.91	460.62	581.2	676.48	755.45
10472.5	17556.5	27381.3	16883	7186.02	4715.25	4654.01	3248.55	4681.11	3806.67	3881.18	4640.84	2614.73	2756.51	2669.64	1693.03	1922.43	1764.01	999.6	1891.25	1372.09	1813.16	1690.95	671.77	1128.79	1194.29	1507.74	1244.27	1765.05	1366.14	1261.16	952.36	812.44	437.16	426.76	766.83	1038.2	418.48	267.42	370.35	1016.23	1729.19	1071.34	514.29	737.62	1202.62	1050.5	647.1	1000.05	659.34
13644	18923.8	6986.78	12547.6	13302	5573.63	3031.85	2966.79	4726.47	5560.42	2303.56	1115.09	2136.91	1917.17	1892.96	2032.52	1412.15	2237.68	3016.74	3335.76	1142.9	1759.92	1331.08	1801.37	986.21	1581.09	1271.73	889.63	841.51	795.26	621.01	798.45	430.34	809.7	622.3	387.86	799.08	649.36	552.92	641.83	930.39	503.4	254.13	406.99	720.39	434.51	348.48	281.91	557.95	866.32
5497.47	20541.4	16140	9353.33	11140.2	5899.22	7383.59	7320.75	3529.44	4543.45	1837.2	1815.08	3371	3451.72	1415.47	1024.36	653.91	2626.94	2547.97	1338.03	2273.19	2539.4	1705.35	814.05	1281.27	1199.79	1315.88	788.41	1117.67	664.47	639.73	888.92	1078.26	1625.93	1194.35	1638.47	1448.26	891.33	966.51	1020.7	729.48	861.04	770.43	568.84	671.18	582.03	683.46	1697.29	1450.58	1056.62
11894.3	24603.5	17884	9267.91	11336.7	4812.69	4129.02	5050.51	3964.62	2933.35	2294.75	2532.14	2020.9	1704.63	2018.48	1376.08	1389.24	3261.5	2610.83	2106.23	1742.28	1140.89	1945.3	893.86	916.52	1660.28	2222.17	1881.58	1454.39	888.84	1448.72	1177.95	1205.06	1287.57	1408.32	1154.63	1268.08	505.78	732.96	901.57	1137.65	1065.95	1083.34	861.28	727.89	1048.15	997.89	847.87	900.98	1008.01
12338.6	29448	23493.2	11691.3	4488.27	3777.59	2529.28	6105.98	5483.25	5178.96	5724.81	2352.93	1337.65	1675.91	2535.31	2534.98	1130.6	1668.8	2432.66	2021.13	2495.04	1612.3	1224.7	1464.12	1568.67	1417.06	1224.85	1030.75	1656.42	1245.86	1217.05	974.14	706.5	937.53	1582.52	1319.63	858.31	1103.49	1442.83	912.17	663.31	969.18	839.76	889.34	790.03	498.39	738.19	812.99	899.31	523.3
14278	24165.6	23789	16536.3	8211.42	10197.8	4910.01	2898.76	3489.38	5379.63	4817	3085.51	5231.91	3776.59	2948.07	2774.39	1190.37	2088.07	1797.49	1480.89	1157.66	2084.02	1291.56	738.18	1213.27	1107.58	1696.07	958.73	1885.88	947.76	1033.06	1111.09	1303.15	868.57	1002.18	602.51	527.9	531.46	642.22	783.05	837.7	1050.62	1055.08	1158.19	938.49	499.18	558.79	597.85	1131.64	1158.27
12463.3	42011.3	29437.5	11009.6	8440.54	11160.9	5321.78	5571.51	5553.36	5863.51	4890.78	4354.71	2765.48	1984.02	1407.13	2546.43	3486.84	2621.93	2205.87	1447.69	1204.12	1030.53	2305.5	2519.65	2014.35	1592.84	1707.63	1890.85	1905.54	1565.4	1567.62	1987.27	1502.78	624.26	752.72	780.92	546.96	1006.91	994.06	660.66	642.51	692.99	1426.88	725.3	780.03	726.18	925.56	920.47	713.81	1085.75
13228.3	22098.9	13339.5	7247.82	12009.5	12278.8	7485.07	6135.12	5515.85	7710.65	5117.8	2490.91	5391.78	4397.02	2412.65	2211.41	1387.02	1463.67	2302.81	2065.89	1314.96	1172.33	1123.53	861.52	610.62	708.83	476.63	1013.46	1384.76	1787.16	1491.7	1092.35	607.83	471.27	1029.62	899.45	584.02	670.13	827.05	1323.37	1285.17	472.53	1485.7	773.11	816.41	878.22	1001.33	436.46	560.13	930.45
6132.71	23683	15300.2	8507.6	8042.96	5747.81	11055.1	9008.33	2778.96	3259.02	6610.16	4981.13	2904.61	1580.13	1553.5	2017.86	1984.64	1907.31	1858.76	1557.5	1365.93	1046.1	1669.98	2235.24	2035.04	751.94	1522.21	2473.48	973.55	1084.88	792.25	1368.4	1134.82	796.06	553.98	707.2	888.36	813.37	653.1	782.49	885.89	722.88	689.92	1418.63	1698.27	798.3	412.9	367.45	497.9	965.64
6359.53	8399.3	5942.63	5838.97	9789.29	12615.9	6533.54	4161.5	6239.08	5400.43	5344.78	4036.18	2645.92	6156.32	3522.94	2462.09	2668.1	1177.75	1325.73	1347.89	1382.63	1540.97	1186.73	762.88	1337.71	895.5	543.02	1199.2	553.74	690.76	826.32	1209.69	1540.23	927.97	1151.12	1696.37	1614.39	945.85	588.08	935.99	1132.12	1313.33	993.64	685.71	975.33	714.9	576.98	659.28	755.85	595.87
8975.46	13022.4	21046.6	15268.9	13290.8	9726.7	10584.2	8045.54	5785.26	4783.84	5747.41	6560.85	4102.37	4103.89	4194.53	3261.83	3015.38	1804.33	2857.08	3287.08	3423.49	2821.84	2499.13	1896.32	1712.09	1645.65	2907.81	2272.77	2723.95	2607.38	2071.01	1107.33	1990.28	1512.64	647.28	1019.51	878.95	1226.81	981.96	440.62	694.49	970.96	617.05	594.46	514.77	691.28	746.63	349.03	558.21	815.84
13269.1	45040.6	39301.2	12731	9128.6	7317.25	6546.18	7228.29	4167.67	3258.56	5276.01	4074.65	3172.79	5207.17	2566.37	2818.22	1897.96	1347.49	2808.42	3287.18	2098.83	1955.09	2557.35	1718.2	1609.16	2560.49	1193.91	1825.02	729.07	1651.53	2135.29	960.19	926.35	987.93	1098.49	1133.49	1013.8	999.95	951.04	1032.5	1360.1	978.52	1073.85	763.35	541.62	566.72	363.88	608.84	753.59	749.2
14996.1	30257.9	30419.9	25166.8	14346.1	5486.95	6983.29	6647.91	3851.78	3747.45	2007.63	5816.13	6364.57	4959.29	4662.16	2669.82	2970.36	5699.5	5528.37	2395.05	1113.92	1448.85	1968.23	1828.86	2444.85	1651.6	961.22	1352.43	1283.58	1593.59	1523.24	919.91	1236	1678.05	1790.21	1361.13	1132.89	970.25	831.91	811.22	1492.38	1463.81	795.18	674.6	1062.68	852.16	441.43	641.55	763.82	651.62
5854.46	13817.9	21988.5	27232.4	21882.5	9269.14	11429.5	12067.4	5905.55	3446.51	2833.78	3601.63	2527.17	2018.8	5230.73	1746.51	3247.64	2274.84	2772.89	2326.12	1819.36	1413.88	2910.68	3714.76	2248.47	2175.89	2175.1	1282.27	2222.71	2619.33	1691.04	1407.48	1301.49	1082.93	888.04	817.24	1463.06	1495.55	1233.94	799.93	648.7	1028.31	1157.78	1633.8	1839.33	1027.31	595.26	605.15	654.65	571.85
13632.7	39320.5	29646.9	14310.5	14367.5	14353.6	10896	5733.84	6131.05	4272.11	3251.37	3667.16	3703.85	2638.76	1965.37	2636.92	2471.6	2916.38	2293.86	1206.34	1589.03	1622.33	1566.2	1986.23	2344.64	1067.5	732.97	707.27	1415.17	1856.12	1278.76	989.78	571.5	383.07	1182.06	1126.95	1067.71	930.37	737.96	876.06	879.38	1119.54	909.69	539.16	720.71	992.2	612.37	708.12	1117.29	1259.72
16059.8	36765.7	22277.8	13455.8	5290.68	5187.9	6391.17	3103.44	6450.72	9204.29	7592.61	6816.76	8502.31	4830.83	3117.1	2903.72	3610.51	2523.56	2872.65	2810.05	1329.62	1276.04	2592.04	4154.98	2855.14	1668.67	1175.72	1357.39	1795.63	1466.37	753.79	1104.94	1190.67	905.13	815.07	865.09	838.82	489.49	609.38	1237.75	1544.85	717.41	713.73	863.26	766.64	1046.93	570.25	944.63	1016.72	1327.77
14751.3	37370.3	40716.4	13086.4	7525.37	10341.8	9876.52	7206.58	8508.09	3826.34	3983.59	4765.81	3700.05	5477.03	4259.2	2600.68	3132.84	3234.81	3040.88	2732.24	2245.83	2013.83	961.15	1386.2	3295.38	2831.6	1387.62	1369.56	1243.85	1595.36	1111.55	824.11	991.45	1307.34	1910.69	818.17	1280.33	1016.25	878.09	1205.51	1560.84	1032.98	1243.14	524.21	584.12	781.92	673.22	932.59	858.83	1115.68
10168	21651.5	15269.7	20499.3	14508	12255.2	9000.36	5271.25	3679.72	3493.31	3268.1	2640.57	3041.45	2097.33	1869.39	1132.8	2090.83	3847.31	3214.29	2045.46	2852.12	2420.1	1819.9	1452.5	1808.52	1919.92	2158.81	1206.61	1058.15	1402.93	1277.41	1989.86	1449.29	1283.37	761.27	1280.86	1390.74	932.02	1462.25	1077.37	709.82	713.83	812.28	839.81	356.48	480.42	663.62	732.79	847.21	715.44
16066.4	29507.2	26616.5	11165.5	3575.05	8346.98	7789.1	6947.36	4779.66	2827.41	2869.71	1946.19	4159.36	3848.64	3706.36	1843.16	2091.57	2211.2	2120.13	1704.57	2083.47	3121.6	2919.96	1253.98	2198.5	1816.46	1417.58	1001.34	518.06	899.35	1651.8	1751.37	1253.09	1312.23	1190.82	939.81	1115.93	1056.78	809.02	996.85	614.82	705.44	762.99	764.92	614.1	575.75	837.92	996.5	776.94	444.94
10061.5	41905.8	43344	24474.8	23291.7	10782.5	10177.6	4570.16	3435.42	5440.99	4418.01	5543.16	4026.88	2807.06	3152.58	3604.06	5360.7	4673.45	3534.51	3982.67	3396.7	1519.94	1039.94	1283.81	2704.42	2191.44	1674.34	683.16	833.05	1043.41	1584.17	936.14	925.1	495.99	792.17	543.23	796.27	1054.04	764.78	527.81	905.64	917.87	727.79	844.05	570.71	749.13	828.92	409.35	593.75	513.18
25382.8	52697.7	45726.9	24660.2	13750.8	8491.59	5473.9	3715.06	2714.63	4164.5	3907.75	5143.91	2576.46	2967.6	1781.24	2314.32	3959.83	4020.63	2748.34	2480.9	3135	1260.68	1790.86	2823.58
1.39465e+09	1.09714e+10	1.18304e+10	4.52759e+09	2.76738e+09	1.88564e+09	1.52054e+09	8.41033e+08	5.09773e+08	4.4419e+08	4.35175e+08	4.13263e+08	4.43431e+08	2.5288e+08	2.59319e+08	3.33451e+08	2.00892e+08	8.76388e+07	8.92464e+07	9.03638e+07	8.39034e+07	7.67919e+07	4.78598e+07	4.61712e+07	5.03458e+07	3.50153e+07	3.78947e+07	3.56141e+07	2.78481e+07	2.40232e+07	1.86307e+07	1.39394e+07	1.70957e+07	1.15334e+07	8.36166e+06	6.20969e+06	5.33208e+06	7.23574e+06	7.16439e+06	4.67726e+06	3.71361e+06	3.52978e+06	2.7377e+06	1.98746e+06	1.64841e+06	1.34583e+06	1.2578e+06	1.09834e+06	945417	805106
193.249	323.642	329.799	259.398	229.36	208.384	197.469	170.296	150.26	145.175	144.433	142.579	145.113	126.104	126.899	135.132	119.053	96.7551	97.1958	97.4986	95.7073	93.6114	83.175	82.4314	84.2347	76.9245	78.4594	77.2513	72.6439	70.0096	65.6988	61.1027	64.3016	58.2759	53.7741	49.9192	48.0534	51.8646	51.7362	46.5048	43.8984	43.3448	40.6768	37.547	35.8316	34.0602	33.489	32.3731	31.1821	29.9546
[truncated: 1 more rows]
[truncated: 81 more columns]
