# Supplementary material for: A Low-Cost, Low-Power Water Velocity Sensor Utilizing Acoustic Doppler Measurement
Source: Sensors (Basel). 2022 Sep 30;22(19):7451. doi: 10.3390/s22197451 (PMC9572237; doi:10.3390/s22197451)
Supplement: Supplementary file 1 [file sensors-22-07451-s001.zip › supplementary_material/data/PSD/sensor_raw/5K6_wtr_wait.csv]

=~=~=~=~=~=~=~=~=~=~=~= PuTTY log 2020.11.01 13:03:07 =~=~=~=~=~=~=~=~=~=~=~=
R	2626971.25	9835226.00	7027345.50	4267887.50	2445063.00	2272401.00	3827881.00	3726894.25	2104790.75	1092859.50	873552.06	1062008.87	896003.43	1153581.00	769293.87	506893.18	862531.00	715615.06	844356.87	746866.06	903800.31	688005.93	590494.75	378062.43	135553.82	340967.06	392876.87	313513.87	143871.21	367205.53	217284.54	344901.93	423528.40	344008.59	226403.15	276564.96	361539.34	200942.95	286345.34	322823.81	185392.95	195271.35	147696.46	50531.81	67866.17	84708.53	120015.15	90382.25	135991.90
	3227943.75	7244175.50	5143503.00	4944760.00	3230595.75	1386243.25	3204678.75	2159544.50	918595.56	760010.12	666922.93	836871.12	870423.18	1319468.62	1414741.25	1329140.12	1326427.87	691394.18	441760.96	802255.75	893153.87	741449.00	388133.25	194451.62	427501.28	631993.31	501303.96	557253.25	387871.21	557920.37	325327.06	567206.31	515685.15	404363.62	306700.96	205732.17	261825.71	186931.35	133336.12	268397.62	266159.09	252645.65	184782.59	147434.84	189729.04	228558.64	178111.14	147647.90	203726.32
	370773.59	5964546.50	6239427.00	1825638.62	1970883.12	1131963.62	855383.56	608471.62	1037001.81	1001075.18	1096882.75	1714167.50	1711018.87	1102894.75	610382.50	709375.06	650319.75	562476.25	508763.40	591743.56	642601.06	684485.56	689350.62	493692.43	314703.25	381449.00	409957.96	398443.15	405962.65	243688.43	372772.34	275516.50	209372.81	281797.37	439188.34	365190.18	270854.96	317646.96	212616.68	193994.95	248832.50	133921.57	76713.72	38923.71	209258.70	212432.31	235771.00	102089.70	93174.87
	835564.75	7408897.00	6604749.00	4918812.00	3553473.00	5322410.50	4362989.00	3428303.50	2342012.25	1172757.00	1202851.87	1378515.50	464076.59	599969.12	879677.12	1012657.43	898704.12	1001093.43	1542770.12	1341737.25	615226.25	803724.12	1029871.56	883597.68	670543.93	651646.25	664304.18	590822.37	458839.68	310708.12	351090.25	436174.00	505449.25	347724.56	295889.71	282033.87	242447.18	189843.20	306856.96	351311.46	372533.43	130997.72	110086.78	194868.23	396992.68	256223.40	204255.10	186471.09	92793.35
	2870731.25	12340959.00	4782663.00	3985356.75	3089391.25	1532561.50	2739194.75	3210791.00	3866599.00	3095409.00	1954548.62	1829684.50	2305579.50	1108978.50	1054262.87	1020667.31	968953.62	905568.50	1070564.00	1013284.43	1139144.50	693133.12	623121.50	624846.75	720531.93	425065.75	390917.84	610101.06	324348.31	234174.20	462789.62	755363.06	707938.06	292195.37	402041.12	444790.68	227401.03	262384.03	194414.70	211487.53	158385.26	235484.60	127831.45	129540.89	229862.46	189858.57	166210.65	102693.03	135444.14
	890770.43	5137353.50	8602277.00	5244175.50	2809457.25	3071807.75	4136695.25	2264621.75	3397932.50	1547368.75	1510004.37	1108617.37	1901174.25	1651063.87	1477777.37	1916155.87	1217730.25	818547.68	928495.43	1037051.00	964501.31	814083.00	553280.56	695983.75	959657.06	654401.93	557381.68	981897.18	655852.25	198342.12	326926.09	332834.37	309113.53	283903.53	465630.93	443560.81	360656.50	281281.31	278716.18	290125.12	279091.50	358301.28	430289.21	322539.25	323886.50	198787.51	200096.70	208554.60	199309.59
	2903407.50	6980320.50	6809049.00	6091315.00	3241174.75	1957661.87	3525575.25	3589856.25	2288240.50	2467692.75	1695959.12	699098.81	816753.00	632510.00	1102456.50	973526.25	1270074.37	1285543.50	1264212.37	934596.43	757563.37	540231.06	768031.25	792435.93	529685.93	1034779.75	669989.87	325559.46	400228.84	378328.21	716483.00	816097.62	492845.00	411190.40	440182.40	356403.25	259524.65	342532.37	319693.15	307056.90	288894.25	277316.84	318020.00	196080.79	166263.10	55939.44	124787.11	197343.17	315844.87
	5615540.50	15632195.00	15487673.00	8475290.00	8510813.00	3649732.00	3258850.50	3184583.50	4076250.25	2703032.00	1585856.62	1690734.75	1865249.25	845048.87	1019044.00	1309915.00	1601747.00	699000.68	754316.12	1100595.62	832052.18	418623.37	470731.46	611807.93	444799.84	630169.81	626631.43	762087.93	1079163.62	676103.62	231953.15	511182.31	528488.12	427760.37	728746.50	571936.50	373610.18	559669.00	400497.90	230696.95	429773.46	465840.31	165252.34	157093.98	191736.43	138052.93	121708.61	105391.53	168292.95
	4762586.50	11864065.00	14661184.00	10584970.00	4441994.50	5545179.00	4959727.00	3937270.50	3843379.25	1894097.25	1489606.87	2021721.75	1011635.12	1055730.62	1558046.25	1123228.00	1369345.00	1283642.25	782007.31	1051098.50	792243.68	899254.00	815585.37	784959.56	909457.37	821595.93	823676.50	302473.71	633227.00	652645.62	921155.87	852186.87	487452.25	785028.62	463496.84	238407.42	444838.75	368784.06	283412.21	281637.31	328365.09	443494.46	382585.87	138165.78	230995.32	183196.28	234939.79	268808.15	256537.09
	1999996.00	5688600.50	6136502.50	4224981.00	6863794.00	5131681.50	5169086.00	4243708.50	2107323.25	1391706.37	2598786.75	3350593.00	2597235.25	1724907.12	1731364.12	1180318.50	1066710.87	1019874.75	1050455.75	1060383.75	807850.06	718535.25	625660.62	1239073.62	1900293.75	966193.06	674086.00	628272.75	339150.56	741662.93	499515.43	533580.56	602594.62	575638.37	554588.00	229626.25	533772.12	416868.75	117979.21	178104.37	226699.23	443430.18	390759.12	241485.68	183231.70	293721.78	187011.82	133888.34	159537.60
	4845836.00	12515719.00	7148919.50	5400602.00	4911949.50	4832057.00	4316771.00	3813694.50	2607577.50	1941489.87	1240895.00	1258876.25	2097791.00	1501526.50	943108.00	799192.75	1149844.25	1302251.75	1270916.75	1209105.62	1544401.00	913221.12	486108.81	660468.87	1697564.75	1293882.75	852923.68	1107943.87	408147.59	349377.25	488170.84	350499.93	160857.57	345192.62	339091.43	375732.62	299827.96	152073.64	259952.89	380662.09	219769.57	158526.39	538955.25	383485.12	209767.20	212968.40	156934.10	125727.67	142643.21
	3591491.75	13170085.00	6049499.50	2985625.50	5275886.50	4351761.00	3640949.00	2643212.50	1743338.37	1929950.50	2483293.00	2090532.25	1012925.81	1257946.87	1656972.00	980046.56	763861.87	1094004.00	724655.06	865286.06	1144743.87	1044203.43	943080.25	1094404.25	1178801.37	580671.18	651676.43	534950.37	763741.31	700640.12	405901.37	252061.92	538476.18	416776.25	228329.15	341463.75	374962.18	373581.37	425826.96	283245.59	292775.46	394475.15	361431.34	205585.93	288860.21	298110.00	221425.43	254176.81	201089.56
	2784789.75	6823748.00	4526627.50	2675792.50	1900614.00	2256510.50	3307463.00	2959975.50	1345439.12	1313537.50	2763336.75	1200771.12	1243226.37	793920.37	2399697.25	2149427.00	1980897.37	1143894.50	862474.62	431019.75	330288.21	863279.37	1337975.37	805900.37	606018.12	563582.43	697042.12	530456.06	601009.12	686487.43	618511.50	400592.93	655536.56	321488.40	424362.87	300146.56	526853.81	585945.00	398781.21	312753.96	333019.18	267623.37	299845.81	351074.18	149571.78	198344.28	157066.85	165023.21	166011.21
	3014165.25	14003690.00	8163758.50	7139409.50	6743739.00	3705211.00	1985934.62	1305167.25	3103527.00	3280826.00	3049230.25	1759835.62	1619829.37	1487065.62	1847668.00	2037774.87	1966927.87	1241896.87	815401.00	1100752.00	1007929.37	539755.75	736192.12	995457.50	1112252.00	759836.56	338454.84	759126.81	675133.06	528843.81	576101.31	275001.78	681697.81	466128.53	484015.71	587526.56	503495.90	587655.18	513022.81	380471.03	401984.90	394730.75	193196.67	207969.25	269053.18	168140.10	199361.65	228066.35	180874.04
	1871460.25	6394815.50	15183488.00	11853858.00	5183331.50	2889458.25	3581192.50	3184919.75	2030606.00	2563177.25	1342586.12	1466996.12	1327126.50	1509958.25	1088821.25	1733799.25	2307434.75	974422.00	751008.00	1154381.25	596926.62	1182599.12	866697.18	992597.75	934844.81	1071106.25	790922.56	438021.87	634556.25	506559.56	439815.34	411864.25	701908.25	556000.50	284733.81	194051.23	263769.93	171564.90	293798.15	376851.37	461683.50	254366.34	234404.62	206018.12	329886.65	301160.46	347288.71	362816.62	138797.37
	3004974.50	8251132.00	7565659.00	6806722.50	7146214.50	5187507.50	3961819.25	3405154.25	4141666.75	2687851.50	985096.31	1047107.50	951596.56	1849105.00	1343077.87	717629.12	564842.75	661349.12	746379.87	1026812.00	1161979.50	805879.06	877570.25	1317156.62	1144963.62	677220.93	903507.93	542278.31	1252632.87	987564.25	681567.06	842706.06	658851.81	558645.93	406216.93	303023.06	163118.00	258420.62	263638.90	361183.68	287230.25	381909.46	223119.57	350488.50	229350.03	356549.18	176616.32	130932.10	229214.09
	1289445.00	8215123.50	10320362.00	7607525.50	3757235.00	4887409.00	4157296.00	4335131.50	3632883.50	3721435.00	3036881.75	2957714.50	3058650.00	2536959.25	1944810.87	1395050.37	2242547.75	1362012.50	604658.12	508725.40	440879.00	648743.00	725405.43	708624.75	462755.00	663236.00	660227.43	645219.75	598073.56	448496.43	732285.18	524289.25	332029.15	756710.50	800263.18	532273.25	798957.87	670473.68	299513.68	213708.28	218899.78	287934.00	324001.43	311942.75	355015.50	322127.65	325397.28	177931.18	157610.75
	3042027.50	8951573.00	6993230.50	6412986.00	6307626.00	5746327.50	3875415.50	2654743.50	1904554.50	2710810.75	4076608.75	1344212.62	867486.81	1720520.37	715387.93	1392279.50	2170007.50	1558267.50	1556179.50	999589.31	386900.25	1242696.87	803169.12	403574.90	465231.53	498255.50	690054.81	648921.56	737933.75	489621.68	366418.81	601329.93	584262.25	346404.37	271023.87	229788.14	285107.75	337923.18	440918.96	391275.96	283780.03	410692.37	498064.03	398561.31	324111.21	213214.25	221981.09	195822.31	293835.06
	4517011.50	15718474.00	12424675.00	9631657.00	7509933.50	7312436.50	5587972.00	4143787.25	4031767.75	1527198.00	2359086.75	2401354.75	1574936.50	2438474.25	1360660.00	521685.65	1015003.81	1097591.50	583498.87	1264321.62	998471.00	799525.81	608084.37	1007412.31	1365425.62	1826068.37	1097691.50	965912.75	1357185.87	1074416.00	833461.56	773872.12	644034.43	980148.12	725024.00	700645.37	366932.50	418299.87	333153.21	385948.00	281973.87	335828.71	467415.43	320639.59	195300.37	209743.95	402254.37	224698.39	91497.86
	238552.87	11296183.00	10422660.00	4853198.00	3167493.50	3267605.25	3218427.75	1993964.62	2206022.75	2403990.00	2438539.00	2469941.75	2356421.50	1890709.75	2099764.50	1354233.50	1672870.25	1987771.37	1651000.12	1500460.62	1058057.00	994979.50	976384.31	680979.81	808363.68	1203448.25	559412.00	645911.50	718509.87	649771.75	508120.81	504306.53	638157.43	767375.25	683606.56	453707.18	412681.96	501069.84	504297.68	514315.34	480104.31	499114.21	280297.96	239753.39	410155.62	278587.18	341060.06	162601.18	140970.32
	8443912.00	21232980.00	10717187.00	4318580.00	4708055.00	4514458.50	4721374.00	5342980.00	2682308.75	1237231.12	1702057.37	1418793.50	1869168.62	2339765.00	1515665.87	2206533.25	1784947.37	1438935.62	1155552.62	732278.68	738648.81	1471509.75	919437.62	855610.75	722463.06	637384.18	1441151.25	560072.06	365458.31	584060.50	825319.56	495994.56	432921.62	434681.68	535692.06	578702.62	354913.25	133071.62	558745.68	697396.93	338468.21	306131.53	305720.84	284949.15	496669.90	449426.15	356092.00	311935.31	299962.53
	4263717.50	6825678.00	6358380.00	5752073.50	3828035.00	3812361.75	3049442.75	5095665.00	3231822.50	1628695.75	2079298.62	1597675.00	2532658.50	1774020.75	1501157.12	799594.06	1506226.62	2794865.00	2003821.12	1400872.37	1266342.00	1630270.37	1108257.87	497862.34	840915.93	851643.31	506328.15	368576.87	742343.81	857476.75	413536.18	358278.81	316981.87	278376.62	500395.93	315004.81	305530.40	245614.57	255928.48	263662.53	218769.14	157307.68	227144.03	323894.84	533164.62	355649.25	210556.54	238087.32	140252.31
	3750129.00	12847199.00	9730800.00	8601284.00	5136667.50	3161232.00	2270488.50	2018386.50	3590853.00	1817364.37	3326043.25	1945711.00	1788989.25	2608493.00	1691045.00	1833900.25	1484348.75	1208892.50	1518914.37	1539922.00	980235.43	1086348.25	781858.25	646877.12	1411132.25	1315347.50	684654.18	816455.62	917692.31	1112141.62	850757.56	454110.40	360040.75	301803.09	274636.43	354890.40	338963.68	378835.62	355528.12	290201.71	379962.50	485584.78	319801.75	293720.65	204321.93	196191.62	217003.71	279553.84	335012.59
	3103492.75	8909906.00	9146264.00	13304611.00	6179216.00	5541388.00	6091362.00	3086795.75	3397055.00	4711107.50	4453420.00	1062251.50	1191990.37	1484854.00	760218.93	1584390.50	1925979.75	720699.31	932495.18	851338.50	864482.00	1331134.00	743219.81	481168.75	1005028.75	1807211.87	1263209.37	872413.06	558019.25	531780.18	518378.46	482946.50	520651.34	685383.68	635231.75	577455.87	407369.96	238177.64	548289.00	742076.75	513546.06	260360.93	229909.92	456076.59	292871.43	312303.15	259914.71	235256.59	208044.09
	2175018.00	5162546.50	6689710.00	5143317.00	4677649.50	2726327.25	5109052.00	3723607.75	5461117.00	3398293.25	1883214.75	1675690.62	1743634.00	2240706.00	967611.50	1794263.62	1426364.37	801377.00	1036598.12	868631.81	913289.37	1410744.50	840088.31	1009337.93	716379.12	755135.81	598940.75	997282.12	492304.21	455639.06	831914.25	449287.15	423545.93	383542.00	783389.56	321683.12	285871.65	636733.81	364801.31	334625.28	448125.46	235490.75	192510.70	425766.81	306438.00	188054.45	222228.53	236341.71	362163.31
	6645799.00	14315577.00	6076208.50	4972521.50	7444123.50	5414689.50	5815354.00	2638320.50	1356847.50	1352828.50	1588638.87	1334435.62	1508493.75	2218652.25	2109773.25	1914855.75	1270811.50	1283849.12	1265970.50	752932.37	858806.06	973371.50	876704.81	1153812.62	858230.43	802599.93	1073527.37	375586.65	383416.59	1010453.43	602178.62	331349.56	326281.25	442774.15	709818.00	420674.62	202537.67	310873.31	520599.03	530142.00	341691.75	447712.84	581806.43	350645.25	320952.71	175908.89	420963.75	294107.28	172303.12
	4078273.75	16171807.00	8873078.00	6038757.00	5858848.00	5652409.50	3152165.50	2866519.00	2921885.25	2376586.50	2781160.50	3005867.75	1141105.87	1213875.75	2203726.75	1941651.00	2389061.75	1793260.62	1028953.25	901274.50	1350356.87	1123971.62	574942.56	491870.15	732590.68	962106.43	845856.31	663194.43	892543.12	992305.68	685145.25	539700.18	912423.68	500088.34	555658.06	804726.43	487278.03	282669.68	246246.28	385195.46	336058.65	221260.59	239350.93	292051.84	335152.18	554039.00	342740.81	211359.09	187964.56
	2040093.37	7798260.00	7910187.00	9632613.00	6042944.00	3821464.75	6234075.50	5430358.50	889722.18	1868799.87	3132534.25	2004793.37	2138691.00	826986.75	519653.50	505981.18	1249864.62	903055.31	1307927.00	1139689.25	368767.68	430963.37	907535.62	991567.81	1538884.75	1247196.75	1736878.62	1465907.75	425823.21	445018.59	550959.81	725305.37	936390.31	611693.00	417916.06	298358.65	369062.06	607018.50	1018489.37	542363.06	266221.28	341527.40	348412.81	360690.12	351101.68	200345.04	194667.65	200744.82	138131.84
	2608587.25	9177399.00	2856929.50	2781605.00	4791799.50	2319506.25	3179178.25	4372654.00	3193143.00	4837942.50	2482680.25	2974502.50	3773835.00	1561762.87	1158164.12	2721582.75	1860581.12	681777.43	1964392.37	1082068.87	1188522.00	627422.62	868844.93	1971854.25	1592065.62	684852.37	440639.34	720444.06	488003.81	399581.34	558367.50	952475.37	809983.18	996714.62	147643.20	227424.65	221465.04	410975.25	349137.43	364178.15	451703.12	533085.31	522855.53	354860.65	290863.56	302452.25	422680.93	352002.50	387005.75
	8094580.50	18044224.00	14150668.00	4298702.00	2318623.25	2560411.25	3653703.00	4006000.00	2490269.75	2148339.50	2810757.00	1287193.00	1153657.50	2004223.87	1644705.37	1936995.12	1536566.87	1247415.12	1457544.87	888562.00	904722.56	612803.06	1178560.50	1588545.50	1179758.75	755850.56	624974.12	823923.37	1338209.25	1004486.75	445796.37	429604.65	678026.50	494512.21	330279.56	252517.34	205301.39	206799.31	139169.32	409039.65	386845.68	513596.96	391023.43	233915.98	552701.31	502663.40	218114.45	236005.93	300382.87
	3965567.25	17468642.00	9419248.00	3926926.25	2963328.00	2985888.50	3283030.75	2754500.25	3174370.50	2228007.00	1451302.25	1925440.62	2696127.00	2666997.75	2304275.50	2658210.50	865399.00	962137.06	1305320.00	1127361.62	1409184.12	1062017.62	962000.62	1384623.62	1541640.62	950187.37	524305.62	517983.93	768383.68	1085634.00	846603.75	595838.06	579920.25	833742.12	713842.25	545503.18	433729.43	393684.37	251004.25	407705.84	387095.37	353056.46	458032.28	322038.75	193208.67	340914.87	370760.71	303575.75	103779.40
	4388370.00	18389270.00	17120044.00	10857736.00	6927216.50	6381845.00	3851408.50	3997827.75	4030005.00	2519658.75	3589668.00	3375678.75	1382303.25	2029953.25	2477939.50	811698.50	755535.62	2056152.37	2441346.00	1745261.25	783712.93	1375429.12	1616312.12	1326890.75	801147.81	629967.56	449715.37	136610.79	436877.46	1003648.87	733470.87	433399.06	530431.06	546441.93	460615.03	378378.43	339406.93	312686.87	438085.00	457132.65	224359.15	323895.90	329691.90	278647.56	268614.37	224504.95	264088.34	145539.35	123730.39
	1402955.25	11345179.00	12145088.00	4805704.00	6254907.50	4729834.00	3014475.50	3954288.00	2344855.00	2328204.25	1219487.00	1706858.00	2148399.00	2310893.75	1336255.87	1634853.00	2312269.00	1440900.62	1524233.12	1509072.87	1709421.25	1346426.12	824217.87	1687604.37	1324981.50	823044.50	1282822.50	1146719.25	752606.31	862569.87	495493.53	232572.25	436349.84	375562.46	276751.15	711969.50	811864.75	337746.96	384177.56	365112.90	331042.25	200080.18	174381.12	320192.84	343310.46	229697.26	117044.64	190633.10	251130.15
	3051825.00	11771611.00	7673822.00	10032993.00	7483459.00	4414771.00	5708133.50	2329398.75	1209661.00	2040018.50	1586561.50	1031086.25	2090937.50	2114992.00	1436133.62	920593.37	877867.43	1261264.12	1393800.75	877517.56	1119194.62	1251377.12	1100286.12	915596.25	1237270.00	1143108.37	486484.31	577892.68	1053999.12	1047378.43	445178.40	280341.09	814981.68	610332.56	292618.25	616499.87	739579.25	292136.46	322412.15	300325.87	212099.56	319344.62	329194.37	222455.42	154685.29	208566.42	92504.60	81631.00	141000.40
	5078313.00	20289556.00	13598185.00	4713591.50	3348322.75	4118504.25	5326469.00	3901140.00	2958975.75	1698361.25	1250941.37	1588635.62	2368041.75	2342088.00	2027246.50	925088.12	1227523.62	1055891.00	1261248.12	851058.50	1497812.25	1245753.50	485541.15	674522.75	760443.93	823925.18	456082.50	943333.87	764156.31	861417.50	754448.12	473809.28	419753.00	448205.12	504611.56	411108.03	322529.18	510623.71	349832.06	367472.00	410906.84	286230.75	338362.87	243142.18	185829.90	279328.21	208382.21	134504.23	201644.35
	3175239.75	5209526.00	10513744.00	8858186.00	3760860.50	4674118.50	4109459.50	4379827.00	3404478.00	3259132.50	2635435.25	1220143.50	2229601.50	2022089.12	1575305.87	1207631.87	722156.31	1333601.87	859396.18	619681.43	793016.87	1082596.62	1034462.12	848161.31	873209.00	684822.12	786250.56	690213.93	582430.31	570165.50	515879.56	585763.25	912585.68	926016.87	746900.25	524331.62	516379.78	376519.15	365404.46	315999.53	417863.43	289089.21	306171.15	270737.87	508191.37	446712.25	333072.75	512600.87	438509.50
	1850888.75	12061009.00	6349868.50	4955557.50	3899836.50	5653298.50	3671665.75	3057422.25	1673255.00	1346362.50	1978245.12	1195988.25	2034925.50	1212297.50	966121.06	873912.00	593717.62	966574.18	1124802.87	929732.62	476772.87	821557.62	1333095.37	877382.93	589824.75	790929.06	1458485.37	864177.18	910607.62	711437.81	508798.09	862451.43	484595.68	229130.31	222391.34	230786.20	279332.81	405566.46	255363.04	325007.18	332424.18	218949.09	530034.00	375015.37	176789.78	140377.48	451054.56	459252.68	356668.28
	1773428.25	12335026.00	12770069.00	9636732.00	2312049.50	4032905.25	4448376.00	2114020.75	1899431.00	1352776.50	1923471.50	2054325.25	2295244.75	2140915.00	1193764.75	1018452.37	805786.00	1412826.62	1324979.00	1088282.87	823689.93	1192187.87	1882142.62	982107.62	516462.96	655854.25	1500956.75	992653.68	540392.56	606094.75	293983.90	477592.90	427193.84	486045.71	541378.00	216567.28	422568.56	609610.43	493404.68	300246.71	139867.21	306604.43	340271.15	493356.03	526135.93	317822.78	258232.43	300465.93	133307.51
	5039231.50	10065772.00	11945915.00	8350918.50	3149937.75	4985290.00	3870763.75	2617220.50	3459045.25	4497203.00	2407016.00	1302928.25	1371173.62	1295674.75	1032921.50	2090478.75	1380821.50	1392703.87	1490177.37	897903.62	1289464.87	548496.25	578093.50	878197.43	764784.62	359224.68	603083.81	1292904.12	780260.93	735020.12	979551.50	769441.37	715624.18	548673.00	628235.00	707951.00	399380.65	491284.81	617265.25	263230.62	472814.00	512150.46	537423.18	410364.09	300537.43	283594.96	239425.10	145011.25	251726.00
	1310972.87	5883573.50	5928588.00	6066209.00	4416050.00	2904702.25	1950474.50	1589210.50	3782895.00	1785964.75	1623161.37	2549006.50	2174179.75	1479061.62	869018.93	1777816.37	1391914.00	854258.68	306427.96	1374905.00	1090947.50	445233.46	1095367.12	601305.37	1048342.75	875139.31	534345.43	685233.56	596073.00	429679.50	620027.43	518544.87	271473.37	544268.81	410803.75	584972.25	242361.17	372412.90	398628.03	399744.21	300524.21	164838.60	201986.60	142455.68	106864.67	180491.71	216038.57	246746.54	161093.04
	2838520.25	10127753.00	5631004.00	5361748.00	5124464.00	4640883.00	1543800.00	2270199.50	1495740.87	2369412.75	1529360.62	1705149.25	2092327.25	1653146.12	1191003.75	929545.56	1183223.62	1638667.87	1936941.25	1088886.87	901803.93	808745.56	460633.40	408827.68	667097.56	907430.62	680629.18	687871.37	920112.12	809855.12	627196.37	408756.84	545121.81	463412.90	251813.82	528868.68	432211.09	323901.87	417725.31	767620.56	423457.96	410656.68	379797.06	180456.78	294293.34	327945.93	243309.98	326936.87	267027.78
	579702.75	7989926.50	8911024.00	5383158.50	3243721.50	4113788.50	5676523.00	4815144.00	2751980.50	3046330.25	2614138.75	2051687.50	1482225.25	1275502.12	929345.12	808539.62	1685101.12	1183436.00	700960.18	795750.06	1031735.50	1116726.75	458142.21	826954.25	1847545.75	1319410.62	525276.56	609014.12	840439.12	651096.18	578565.31	487252.43	505730.71	844899.62	602271.18	709346.06	459143.34	500881.75	503483.75	376664.50	310465.37	385088.53	361393.71	458545.59	406512.78	334033.25	361518.62	334802.37	290993.59
	4515153.00	8167663.50	9604229.00	8065575.50	4386484.00	3430402.25	3511560.00	2344487.25	1411864.25	1861054.50	1690844.25	1978004.12	2118422.00	2231309.25	1008015.75	674500.37	1211420.12	1756338.50	1384079.37	1928659.62	1510748.50	669719.68	504277.50	487488.87	714971.62	549872.56	731478.75	453629.03	577284.56	584970.62	365568.28	315064.56	503910.43	308415.78	241322.00	421462.15	353835.68	372413.59	267861.81	257658.10	470189.96	845331.37	532917.75	214742.20	181743.28	344002.03	258676.40	405864.93	223046.75
	7268013.50	21643422.00	12903013.00	6900396.00	7372335.50	3602176.00	3768078.00	4605275.50	1626476.12	1625562.37	3702749.50	2009855.37	1752461.87	1991174.12	1852410.12	1196469.75	1535527.12	862178.81	980838.06	887182.75	764928.62	1380422.00	1648839.37	1041491.00	481866.59	445626.50	392278.62	741115.50	431165.06	590187.93	399659.18	860709.81	1003705.37	440920.43	333317.21	482575.50	465527.53	642322.43	314194.71	161816.92	314186.65	491499.15	200895.84	345747.93	187273.04	145379.10	175804.25	148375.40	169728.84
	3542525.75	9792145.00	14562288.00	11552635.00	6658923.00	5347026.50	4657375.00	4460679.00	2059191.00	1230900.25	1760406.00	1945220.37	1430389.62	2063385.25	1930614.50	1703933.12	1310723.25	1107777.87	1263359.25	1199714.50	1176460.00	877133.56	754765.18	656506.81	566798.81	239429.35	761018.75	843545.18	988073.25	1039219.50	528175.25	542932.18	613926.87	302647.68	515047.75	429604.43	431292.56	342102.31	196105.70	257488.28	454455.37	472237.87	281662.90	152626.31	198870.48	184417.95	82824.88	180234.95	365922.46
	5662562.50	14930183.00	7658520.50	2056735.37	3875641.75	4425329.50	3577990.00	2485376.25	4751598.50	3339843.00	2047714.00	1451140.12	1694604.87	1849254.75	1769894.50	1703411.12	1220086.87	1282052.75	701491.12	1139438.00	843680.81	1120362.50	831692.50	768852.87	933657.37	1289009.37	1508064.75	794247.12	556445.62	577342.81	901449.93	449441.71	368437.03	389529.25	358272.81	530026.31	609094.18	447444.21	380815.93	496448.65	516773.84	404827.15	563801.81	487602.00	426282.78	313306.68	261359.28	205122.01	211670.48
	4747404.00	14762310.00	9785789.00	6160060.50	6810035.50	6403932.00	2986911.50	3330089.75	3761684.75	3611579.75	2922573.75	2410548.25	2406490.75	2260222.00	2071101.62	1346172.37	2396471.25	830065.87	1052133.25	1198844.50	653082.50	580964.06	598057.93	1076323.37	955486.62	780649.25	872376.18	195057.71	371061.21	824667.50	721067.31	469341.81	306202.59	411197.90	599217.81	622304.00	612155.56	747607.68	490939.46	262183.31	383578.65	340431.90	392436.68	332741.96	282535.15	409711.50	235320.01	172133.28	324471.81
	3280581.00	9085019.00	15394453.00	11464080.00	4931862.00	3645358.50	1532405.25	2063427.37	1405596.12	2219086.25	2824041.25	1916716.37	1396801.00	1932250.75	1478828.12	1288956.62	846552.00	1059236.75	964748.93	991004.93	853696.81	1522845.12	741159.50	1092912.25	1576799.25	1436737.87	1101931.12	1000244.68	673305.31	397459.62	698857.00	463863.50	373992.96	313914.37	420290.65	291147.37	273195.93	450819.37	453066.12	392295.09	301472.59	204246.87	390877.84	401651.56	348373.78	266224.34	425803.68	283410.90	155343.85
	6960371.50	11597989.00	5558374.00	4881185.50	6903950.00	5028152.00	2532852.75	2061805.62	1662749.62	2177658.75	1390883.25	2034589.25	3101044.50	2626134.25	1889886.12	1486883.75	921460.18	1263341.50	2036758.00	1919375.75	604565.18	650872.12	1051970.50	720605.50	720754.62	639781.81	600741.31	676367.93	685866.81	1347352.50	739366.75	287375.50	360190.00	724238.75	689771.00	484394.53	612749.18	351316.03	279642.18	574241.50	558719.50	534050.00	574554.75	373960.46	310703.34	229202.67	180531.53	133882.79	131028.06
	4222635.50	9092579.00	8953474.00	8637909.00	6154621.50	2891306.75	2742228.00	3421906.25	3051072.00	4350806.00	3459102.25	4081046.75	2280147.75	999278.06	1657723.12	1560535.25	1284634.50	736397.06	679139.75	807830.68	554231.31	431277.28	832003.06	858316.68	661677.68	503884.06	355661.53	392619.25	615486.75	419970.65	429569.21	349379.43	491660.87	469121.87	538820.68	604096.56	374499.34	244487.79	338270.31	672417.50	306903.62	333844.65	243100.53	178971.17	156513.67	215011.70	253474.12	258969.32	278466.93
	3277512.50	10370858.00	11744010.00	8072947.00	5040815.50	3780699.75	4514443.00	2251988.75	2355505.50	2720415.50	3556714.75	4011426.25	2214660.75	2841507.75	2101611.75	1409722.37	3025895.25	1454159.37	1840870.50	2792523.00	2059112.25	1219130.50	487841.50	412100.15	427838.62	931711.12	821934.50	550359.75	647647.25	238043.26	651038.75	586706.68	781689.00	766628.81	587268.43	500391.59	549816.06	342280.37	287507.84	292394.06	237466.12	193991.48	179366.78	322163.68	430257.90	355658.31	246294.09	190944.26	202327.48
	551912.06	5145354.50	3444032.00	3671985.25	3437946.25	2203994.50	3403234.00	3276297.75	2353859.00	2933011.25	3279456.25	1501381.25	1780405.75	2273040.25	1292562.37	1585904.37	965726.50	472757.84	1051186.12	1312619.25	1390706.12	1039246.31	1100219.87	746722.93	622999.00	349847.28	431292.18	760575.00	879640.75	554249.00	733593.87	677007.31	351047.81	530987.50	603212.06	522547.37	750988.37	441495.71	226949.60	394816.53	355275.28	368222.46	195339.46	331897.53	275345.03	315823.96	294153.12	264755.93	277482.71
	2816852.75	8627443.00	7856147.50	3715309.75	2207593.50	1663037.75	2576549.25	2346769.25	2097428.75	2044102.25	2136203.25	1997092.62	2011228.00	1545053.00	905571.75	1711175.12	1852749.00	913039.50	446997.15	557751.37	750132.87	885919.12	913207.87	445359.18	907682.50	1044960.62	862933.68	1077879.12	883360.81	1096242.50	876752.87	516231.09	383119.34	533543.81	687872.75	645154.62	607522.06	511673.59	264569.56	279036.03	321987.18	451388.53	309577.96	374037.50	593661.06	464762.03	265981.78	180548.92	164139.51
	5344172.00	12486491.00	11891858.00	7530844.00	4802724.00	4696097.00	2968411.50	1927788.00	2107760.00	2613488.75	3569633.50	2275750.50	1478482.75	1385175.50	1491747.00	837797.62	905107.81	1245464.25	1204406.75	1041942.81	863685.68	533522.87	762789.25	802246.31	555525.18	689856.25	838395.50	882686.62	1005238.18	870743.31	912548.00	1174078.50	676210.62	380275.40	639596.18	592344.06	379568.15	370951.96	325033.84	184917.35	226184.31	438587.56	477187.43	359362.71	477198.03	273341.96	228865.50	283101.93	157342.67
	2617118.00	6194956.00	13314137.00	11084646.00	6313173.00	4476838.50	4601238.00	2945110.75	2543215.50	1924153.00	1442859.00	1335057.25	1641209.37	2598020.25	1461886.50	1265144.25	936177.31	763643.50	887781.50	911460.18	1982685.37	1093012.00	1281956.75	1059188.25	1132194.00	843178.68	1223409.00	1014992.62	904645.50	692810.75	906527.31	746377.93	499417.93	434626.28	620244.18	341654.21	464685.34	382349.90	444862.78	851796.81	773813.93	472858.43	398219.09	349473.53	234403.98	246985.15	225008.09	188697.65	248085.18
	3615090.50	12189452.00	12226411.00	13560621.00	6317285.50	5764142.50	5860852.50	6766249.00	4312618.50	2738343.50	2105279.75	2051064.12	2110512.50	2302981.00	1737200.25	2108318.50	1568581.00	2433245.50	1471353.50	1296580.87	1317156.50	1401006.37	762671.37	942026.68	1021772.56	932492.62	1301677.37	713381.00	579015.37	805398.43	951020.68	495044.96	478950.59	366770.62	548330.25	714891.06	402581.37	446305.09	448745.87	430384.37	325996.40	223356.76	211822.75	356952.78	258375.45	68713.07	261115.03	369480.53	263511.31
	2781018.00	10062119.00	8475069.00	8783801.00	5180437.50	1243257.00	1728589.00	1242155.62	1316774.12	2098453.75	1419148.12	1982531.25	1022700.93	2267018.50	1116887.12	973055.31	958878.50	1431075.75	1092632.50	1879980.00	978973.06	640733.68	649452.68	697658.93	525689.37	570277.43	630937.62	322016.50	972642.25	803964.25	579646.25	624811.75	399040.71	754939.37	522156.56	270081.65	534140.50	557426.25	603693.62	434618.87	303125.25	304480.31	267169.34	253284.64	206354.43	157082.20	116128.45	138765.09	235860.46
	2575119.25	11134348.00	15372202.00	12170034.00	6148781.50	3673930.50	3172706.75	1745346.12	1164220.87	1890281.25	1722916.37	2293139.00	1293505.37	849509.25	2246030.75	1696940.12	778994.31	733957.68	1116935.62	733103.43	1280590.75	1058167.25	1230314.75	974515.12	1154907.00	1122130.37	722599.43	909620.62	781009.68	372729.21	757715.00	860399.68	665617.50	606258.50	316455.53	358706.93	426280.93	555570.93	407510.87	253836.92	194782.17	381758.37	304195.34	385165.78	212212.56	180247.65	323139.31	370135.43	169636.17
	4472768.00	18606316.00	13762378.00	8072326.50	7886562.50	4318693.00	3493848.50	3871652.75	4855167.50	3225625.75	2312204.50	3018530.75	3407467.00	1587546.12	1328332.00	1525439.75	1827007.37	1651043.87	1841100.75	1643093.37	795051.00	1272132.12	1581201.12	1308627.50	752693.56	460585.46	1085876.00	1009454.43	503531.12	587129.75	591768.81	432680.87	793596.93	499026.68	176303.57	294940.09	312621.78	376656.96	669736.00	396975.81	364302.87	510350.40	199640.07	224495.78	306910.00	216954.21	329634.65	122161.03	162927.76
	1739164.25	9227963.00	7883514.50	6980380.50	5719102.00	2854014.00	4471528.00	2827949.75	1710460.12	1709869.25	2995976.25	2152921.25	1855314.62	2328540.00	1982602.75	1241715.75	666289.12	929004.37	800658.37	842888.87	1618150.00	1142873.75	1211184.62	567152.93	557152.25	465868.09	296412.37	842006.18	1182647.00	697259.81	610579.75	1042264.12	470312.31	367312.37	598565.68	452894.21	647253.87	460062.75	165814.15	409373.18	548753.25	411929.00	375490.34	428309.90	459517.03	363352.37	451592.09	535764.25	364717.18
	3595360.75	11628868.00	5914122.50	6371322.00	4622132.50	4912514.00	3410408.75	2045758.25	3327947.75	3439919.00	1655961.62	2212718.75	1503855.50	1342774.87	2260928.25	1233341.75	988032.18	798112.93	1253102.75	1462526.62	1688491.87	1224850.00	1203741.25	1204293.75	987109.87	1191241.75	1300649.75	445612.56	740360.87	905880.43	680019.62	277969.28	366350.87	215163.65	376721.84	547062.00	545141.56	473293.87	420548.65	259356.29	312436.18	341336.59	332896.37	130629.59	170809.46	138320.23	142399.48	263926.12	203756.17
	4948097.50	14425087.00	9232178.00	6054894.00	4495334.00	4098647.00	5257633.00	3316582.25	2426867.25	2601675.50	1677725.00	693970.56	1140006.37	1585953.37	1890752.00	1461270.87	1140219.62	1188170.00	2207631.00	1929905.62	1147289.75	1038293.81	581142.75	962521.87	570925.62	395811.84	496179.40	740571.56	529489.93	470223.09	566693.50	825487.62	762709.56	452382.46	363130.15	368241.87	407280.09	430621.59	426535.40	686967.43	655383.18	201449.85	312663.21	324764.15	200314.76	351804.46	482235.21	321626.03	217116.23
	838408.31	6610654.00	7698614.00	9239926.00	6754427.00	3821954.25	2304254.50	3408628.25	4057009.75	2862945.50	2411218.75	2201517.00	3263911.00	2465398.75	1787037.37	1388016.25	1134128.12	1086237.25	1341176.37	720588.56	1473770.50	1323923.00	1374704.12	949288.25	1302535.00	1294591.25	1017872.62	367621.40	510290.12	941626.37	541109.68	334500.06	513117.71	389249.62	463905.71	453032.43	425713.00	365246.90	499799.21	436080.43	352825.46	206125.89	226424.75	340633.28	235861.90	292297.56	329312.43	291425.93	57264.83
	2245073.00	21101264.00	19388888.00	13469747.00	5090980.00	2752587.00	3071960.25	3979703.75	2973601.00	1266704.50	2065436.75	2309110.00	1301176.62	858459.31	1228353.87	1242586.25	826729.43	1034905.43	1163119.87	484099.90	570542.31	981548.06	738717.50	319411.12	490505.96	1090506.37	583980.56	446272.18	562903.37	323596.50	569396.37	819832.43	913810.00	335036.43	178334.64	298356.46	453234.12	347244.96	464795.84	637685.18	586342.50	453495.43	288569.46	167886.32	253327.12	295761.18	147935.23	268511.43	306457.46
	3931543.00	10071383.00	7743988.00	6688745.00	5027143.00	3214369.75	2609128.75	2364828.00	1743115.00	2697233.50	1954596.12	1765347.37	1579625.25	1258246.12	1715801.87	2528011.00	1766537.50	1326382.12	1438459.75	1672655.75	1137037.37	1682698.50	1804522.12	1399548.37	1876702.25	1741021.62	1232591.25	791025.25	662667.75	579525.50	390542.09	587338.25	462555.03	360670.12	509534.34	535039.12	292646.09	276268.46	420463.03	348359.25	450148.96	241457.82	262358.25	222317.87	215939.29	229987.40	321838.40	267996.50	345227.00
	3502982.75	9783560.00	12728411.00	7548017.00	2520397.50	3507360.00	4476101.50	5324363.50	3201267.75	1698936.12	3534454.00	3135591.50	3144284.75	2584420.50	1174405.75	1522531.87	1464456.12	1617432.62	1372723.25	1307500.87	1474455.25	1243986.25	947142.56	770194.00	616460.25	848635.12	904773.43	706436.31	705198.00	640785.00	865799.87	688710.43	472449.12	572838.56	631721.43	693658.68	396913.25	296644.56	326204.46	494664.59	368236.15	182582.42	433363.81	547037.18	371160.65	164493.54	217693.31	370651.87	475851.50
	3852883.00	12817625.00	12559395.00	4454722.50	4472814.00	3926186.50	2427264.25	3537798.75	3638160.50	2362373.50	3131454.50	3731904.25	2591132.50	1808015.25	1441644.50	1143194.62	1098835.25	1072718.25	1403553.00	612152.43	845624.12	943547.75	659286.18	572144.12	876930.43	555402.87	457263.09	774359.12	810026.93	543838.93	417379.31	513771.62	372895.21	491776.78	608766.87	340877.62	323552.75	527908.75	348050.53	312488.87	323835.28	443711.53	559117.62	242197.71	126391.24	223983.96	364588.62	353821.90	166616.93
	3985531.50	13825500.00	8707718.00	6849731.50	6275063.50	5391038.00	4625110.00	3974692.00	2739523.50	2050629.75	2149201.25	1747742.00	2014986.50	1000563.31	1501454.37	1588277.00	1517618.87	878451.25	1516031.62	1612559.00	1294139.87	1239278.00	1601616.00	690045.87	660087.06	1106902.50	965054.75	502772.81	447092.56	701419.31	527107.25	463478.65	554543.25	654098.56	1014504.00	600088.00	302051.75	100116.50	338248.81	587908.62	615477.62	438371.28	434015.15	290566.21	351848.12	223254.57	78818.06	200485.31	114744.97
	4108706.00	15369805.00	11760530.00	6695505.00	6789097.00	4534493.00	3887840.00	1328759.50	1259953.62	3874379.50	2263195.25	1517900.87	1573161.75	1106109.37	1445688.75	896406.06	1516430.00	1468052.25	1032834.43	514635.25	926949.62	662401.06	773818.06	475449.68	707535.12	1408651.00	1529957.62	994458.00	400849.18	633449.00	388579.18	855198.25	934786.43	893251.68	223587.43	363752.81	824367.62	619440.56	478306.09	383126.71	191576.59	163496.04	225399.20	293269.78	302386.90	372297.96	448921.28	231882.34	314161.96
	3261510.50	18415580.00	12911906.00	6499116.00	5405868.50	4992493.00	4522560.50	3557313.50	2096176.25	1990867.00	1592871.00	1528655.87	2879096.25	949702.81	909016.06	1188435.25	1161763.12	1244860.62	986633.93	422981.15	1212090.87	1180578.12	517114.46	724661.43	947121.25	794736.56	885076.43	516030.09	514106.53	608316.25	551752.62	252951.92	486460.18	456434.96	355957.78	438268.84	436539.40	231955.18	316351.87	319584.12	468337.59	428627.50	293552.68	286017.50	165190.81	233856.39	194591.75	307432.12	250069.37
	6187650.50	14539280.00	9793562.00	4140869.25	4284981.00	3207537.50	3948206.25	3596465.00	2181663.00	2934817.25	2144316.00	1472063.62	3022376.75	2220900.25	2203474.50	1819241.75	1492789.37	1761610.87	1085618.00	725748.37	1164671.00	1355753.75	555177.43	573828.62	663109.06	1383842.25	1336572.12	643904.12	573810.93	626891.50	333392.21	415439.03	607948.50	421801.09	430970.28	376575.31	611253.18	531445.93	595960.56	714483.12	452063.37	368112.46	246355.09	318212.34	169722.42	299735.81	299511.09	175290.25	290406.59
	2608527.25	9649812.00	8187471.50	7252842.50	9823205.00	6710912.50	3642732.50	1723606.50	2917853.50	2828723.25	904290.93	2988112.00	2277783.25	1378974.00	1275192.87	1672385.87	1180485.75	1459944.50	1634804.87	1337553.00	1138942.87	1039479.00	605956.93	724747.18	1183323.62	1349077.62	801024.75	1049006.75	619035.00	780960.31	793915.81	770216.50	307600.00	397026.93	427151.56	202024.84	166530.43	398800.43	325321.93	501278.43	412937.43	345331.06	264161.34	347278.12	298343.53	253847.04	182331.15	233620.07	129451.45
	2555496.75	16346343.00	11337603.00	4811529.00	3527149.00	4352119.50	2479882.25	3012135.00	2694142.00	2626998.75	2421179.25	480799.59	870856.93	1005412.50	1178123.87	976579.43	1462242.00	1223374.00	883481.00	2000220.00	1675018.50	2220146.75	2047753.12	1166228.50	1106750.50	1451437.50	852536.43	386913.50	496500.90	864773.93	697822.12	553191.06	517874.50	410978.21	627865.43	849272.00	487582.31	447039.46	555049.56	378614.12	356475.15	566665.37	320178.15	362184.59	273026.53	237449.53	292672.68	261138.23	260471.21
	2201115.25	7845156.50	7836842.50	5799752.00	6881418.50	5049114.50	7200711.50	3225401.00	3064619.25	1265035.87	2683239.25	3539726.00	2621106.50	1971390.50	1282227.37	2067363.00	1276415.50	1190800.37	2162862.25	1800073.87	781102.93	735767.37	647963.68	657555.68	931090.56	891739.93	600084.00	414905.93	843274.25	461963.21	876960.81	976669.43	396810.93	383004.25	394917.06	414584.78	382621.43	269171.90	412389.25	363452.31	337180.62	305037.50	456846.15	331677.78	227656.37	315262.75	205606.34	299770.56	335561.62
	2457702.50	6081972.00	5685542.50	5092284.00	5020967.00	4015761.25	4394705.50	2682866.75	2528449.75	2750166.50	2523090.00	2771710.75	1424918.37	1697611.37	1227795.37	1527776.00	1661594.37	1393173.62	1435635.37	1389173.62	1740222.87	1631601.50	919975.50	899272.81	787039.68	907838.62	1095368.37	828827.56	959561.68	525673.43	609026.06	711420.43	715159.68	735381.93	577652.81	400681.40	454313.34	593081.18	566684.62	458735.50	368584.03	159233.18	66810.55	144889.71	265734.03	403009.18	366898.46	259193.43	179169.40
	4173039.75	14188516.00	13281426.00	6880522.50	6257674.00	4271884.50	4211662.00	5984490.00	3469687.50	983255.87	1901624.50	1495263.00	1250119.87	1418490.12	1728826.25	1485356.50	836297.00	822185.18	851550.12	1330328.62	1273241.62	1226723.12	1020637.87	1165735.50	1315500.00	596656.68	359354.06	351935.37	674569.43	1145399.75	751825.93	536348.62	381857.43	705528.68	772675.18	328036.18	305432.15	280455.21	407700.28	455861.53	610437.50	359251.93	311455.71	406333.18	370012.62	288778.00	101709.62	111617.81	190474.21
	2231752.00	12929057.00	9466830.00	8061631.00	6818085.00	4180068.00	1805332.62	1462603.37	2152783.25	2027606.00	2519395.00	2758415.25	1868482.12	1887104.50	1062756.75	1361364.37	574458.50	448497.06	644058.75	1190852.75	1467672.75	903481.50	792758.12	900786.56	691114.93	821234.50	1218721.50	649596.68	757797.68	577128.43	522765.06	460082.62	862361.43	781575.25	496612.12	317052.71	262982.71	360430.78	148859.48	295255.93	799651.43	529148.68	381526.12	608587.93	395307.53	180515.06	151053.43	170660.54	154709.93
	6580646.50	15750466.00	10043555.00	8113176.00	5561961.00	6112556.00	5612079.50	2960429.25	2103102.25	1824728.50	2158200.25	2593962.00	2440964.50	2190396.75	1701961.87	2307135.25	1122694.25	718296.50	868191.50	1308653.87	1280823.25	1409807.37	1171791.87	1299530.37	1030911.93	1415808.62	1150851.00	1348711.25	864697.68	729336.00	1122920.00	901292.37	522338.71	340820.68	532078.31	720521.93	437369.34	500152.87	325969.75	229738.12	107750.33	491060.28	449968.37	394037.93	279081.71	226742.90	304868.65	296154.18	219750.42
	1769632.12	6904381.00	9360617.00	7532615.00	3961818.75	2751516.00	2979464.00	4997084.00	4637569.50	3381482.75	1574802.37	1566310.00	820441.12	757813.87	1002814.43	858887.75	1270907.75	1524867.25	652288.43	431734.46	799416.00	859905.25	984455.56	842450.18	381926.53	586930.87	690019.87	1140633.00	868748.75	990088.00	636294.75	703777.25	358681.06	365447.65	339068.31	279709.96	286657.15	555476.93	288089.25	327289.15	377201.37	176922.59	244119.10	251354.03	282198.21	255669.98	249300.39	221527.90	294612.81
	7218302.50	14854610.00	7134378.50	3686537.25	2574999.00	5406690.00	5186718.00	4566675.00	2754764.00	3342669.00	2102592.25	1419912.50	1368101.25	1291351.37	1912333.12	1970813.00	1568604.87	1542736.37	1521915.87	1124289.25	767392.68	1167358.00	801191.56	468349.03	1133092.37	883403.62	811047.75	514567.46	913670.25	1000920.56	876807.00	833917.93	534190.62	544357.12	435724.81	319674.00	413087.15	358611.90	292119.18	260878.90	399225.46	287353.25	240645.73	301319.96	272585.40	271887.37	228694.89	243186.50	350718.62
	3052385.25	7193376.50	4507331.00	4948112.00	2981863.00	2356136.50	2468838.75	1485281.50	2208529.75	3050569.00	2478018.25	1829854.50	1782309.37	1808197.75	1074585.00	1094178.50	2041069.50	1494149.62	1259456.12	601427.56	681800.18	730566.62	1025927.18	1059639.37	929084.31	748084.43	346855.25	608136.56	758015.12	1212919.12	1245237.37	468579.31	384930.31	711844.87	410489.40	347247.96	448838.43	516743.53	632539.25	380357.62	262096.40	395809.96	592147.43	184428.01	266737.50	302507.56	232324.31	332346.03	254736.28
	2419060.00	6790941.50	9782172.00	8767601.00	6437036.50	3175767.75	3030939.25	2371720.25	770219.12	1922531.87	1637857.37	1226459.50	2021764.25	2900222.00	2766133.25	2057268.87	1601629.00	1877545.37	1391281.87	1094503.62	744692.68	917321.00	685614.25	516520.75	519051.15	1162835.62	1099458.12	518800.03	429504.43	531168.18	595610.68	504914.71	713236.56	533341.00	667887.00	592550.37	470605.75	418980.87	329898.56	374000.81	414601.65	394842.68	563198.00	395225.90	279018.68	219320.81	230431.40	318302.50	223354.51
	1724126.87	5530897.50	6876130.50	6828788.50	8155487.50	3893408.75	3079596.50	2726533.50	4283929.50	3006587.25	960509.18	1249352.25	1849994.00	2212569.50	1305883.00	659704.06	1730416.50	2294352.25	1731758.37	1112174.50	866169.18	2205011.50	1695892.37	1487618.75	926312.68	1071710.62	1243448.62	1327951.62	604451.31	765414.43	600485.68	537157.31	564333.31	406550.75	709998.12	622275.93	391116.84	580262.37	583639.93	370684.43	357084.87	334904.25	317601.59	281165.90	201578.25	187025.35	274184.15	214239.67	195876.89
	1497682.50	7326786.50	13612463.00	7303385.00	3846378.75	2822988.75	2776690.00	2863767.00	4395453.00	2770355.25	3446283.25	2284917.25	2290752.75	2356806.75	2472942.25	2215532.00	1588322.50	1454962.62	1750147.87	968982.68	909864.31	1058600.37	684842.87	879024.87	793396.25	540899.75	705062.81	625428.93	848983.50	811920.75	734870.75	747571.62	650692.87	821809.62	669569.18	324973.15	287284.03	394061.90	358982.25	642382.12	413553.90	481225.25	587275.50	546841.50	296702.12	228239.43	296011.56	360056.50	206216.81
	3799999.25	16340997.00	12826298.00	8881958.00	8020349.50	2821646.25	4319694.00	3902984.50	3901511.75	2601719.25	1103043.50	1655163.62	2804867.50	3156296.25	2762507.25	2019620.12	2156053.50	1182633.25	386121.18	638057.93	963363.68	1093229.62	1165952.87	1166120.37	1008589.56	1440631.12	1010680.25	708511.62	967525.37	1205859.00	795572.68	452309.65	435302.56	443979.31	355793.46	750852.50	882400.75	308800.34	848804.06	717236.31	346155.34	225020.79	186584.32	319870.96	411907.87	363461.06	223047.29	185088.28	134889.87
	674563.12	5242988.50	4534383.50	4434916.50	6571903.00	4829776.00	1783921.00	2474395.25	2289559.25	1661772.50	3077515.75	2385920.50	1426829.75	2295450.00	1328143.37	1131379.25	1295435.62	837023.62	722140.68	1021883.56	1037812.18	640615.81	1094767.87	957251.12	664436.68	375372.28	382792.00	356079.68	374029.03	327120.03	578003.25	414284.12	521495.53	748824.18	486661.00	359364.12	324819.06	186264.73	244519.42	362994.06	197159.39	304764.06	298503.34	400318.12	306419.31	191162.73	200494.31	162757.20	251459.26
	4068379.50	13253709.00	12216919.00	4386931.50	4762891.50	3659584.75	2258101.50	2329255.75	1970686.12	1703426.25	2170347.75	1525459.25	1753038.12	1922150.62	1900558.37	1953749.62	1298596.87	1738386.75	1177854.12	407849.53	1158320.87	1153503.25	971041.00	615367.06	648546.62	784797.37	525748.43	551586.43	531427.31	556399.18	379879.15	502037.59	618978.12	720110.81	601835.18	377294.43	507731.06	758282.43	328620.87	252764.23	174045.03	285181.15	232608.51	184743.40	308147.81	126983.13	97285.76	190593.28	274534.46
	2226917.00	8720117.00	8187168.00	6912871.00	8494510.00	4088004.00	3235292.00	2910922.00	2638393.50	3225312.00	2341399.00	1261500.37	1662355.25	3750236.00	3424264.50	1186401.50	1712322.75	1815846.37	1193830.12	1370414.00	1252501.37	1004560.75	652584.12	601141.43	1201827.25	996373.62	1527465.12	1054425.62	1324759.75	740814.06	317967.12	582894.12	589499.43	464426.75	540412.18	772763.31	696387.25	519366.40	644768.06	666020.75	527205.43	208299.46	133296.73	240660.70	289880.87	334562.06	339882.06	171540.34	172629.90
	2359838.50	7747944.00	6829360.50	2747818.50	2652245.50	4678805.50	5942856.00	4055117.25	1944324.25	1908821.75	1793665.25	2854448.25	2167833.50	1795823.37	560289.81	1446963.50	2573143.75	1939529.37	2177947.25	1383546.25	1078616.50	937867.25	504386.15	555843.87	874262.31	1111301.12	728482.00	348063.93	388430.81	382092.46	709331.43	1112624.75	727775.18	747885.93	561629.06	442781.15	338315.75	258261.54	307478.00	302143.90	273512.62	402268.56	444588.75	214885.23	223633.15	394686.46	356901.00	270093.43	352947.18
	833482.87	15665665.00	11107085.00	4072489.00	2983069.25	1582814.12	3834765.50	2181605.25	2815108.50	2838892.25	907661.81	1167246.62	1808511.00	2122383.00	1517008.50	1317370.50	885689.25	1602836.87	2053765.00	1248182.12	1090709.37	1869248.50	1583299.25	806163.68	1398679.25	1011454.00	655958.25	700067.81	766452.37	808078.25	698904.50	803136.75	753695.56	628194.50	459280.68	465081.06	433583.59	423396.31	360525.90	322542.34	368946.28	334632.81	397775.00	381990.31	305744.40	420886.25	282512.56	192754.31	279139.84
	1998047.37	10140957.00	11930701.00	5261603.50	5692949.50	3485878.25	2778232.25	1693606.25	2553084.00	3761154.00	3024928.25	1538503.87	1966954.62	2482917.00	1714411.37	1599053.75	1179944.75	1572158.37	3057608.00	985876.75	719839.25	1003399.68	1265002.75	1166932.87	776731.43	456733.31	517280.93	285365.18	336552.93	309803.12	561167.56	543097.68	407742.81	575647.12	493305.15	410603.15	484784.75	408866.15	686253.68	680162.75	582753.93	449217.28	327511.75	355604.56	372002.03	320519.00	166196.21	166623.70	232404.62
	2142052.50	7835997.50	4536165.50	5539928.00	3675039.00	4189241.00	5884642.50	2615409.50	2273681.25	3607901.25	3296272.50	3883075.25	3228779.25	1873172.50	1930776.50	1491326.75	1540650.37	1093101.62	1966580.62	1800114.12	852965.12	900163.31	1041257.93	797069.25	1256378.62	533141.87	888461.00	1090497.25	876316.43	396113.53	403479.93	547047.62	589666.37	440280.03	588130.62	749178.31	835055.75	781579.25	326514.37	392712.59	276673.65	214946.03	438414.65	344589.46	228728.82	193486.59	205414.67	230178.56	149170.65
	3801698.75	8647417.00	6250983.50	9187640.00	9804227.00	3973414.50	4170258.00	4489785.00	2680517.75	2091842.25	4109508.25	2854330.25	1471253.00	1572658.25	733296.00	1974554.37	1234022.12	735124.37	615166.50	1625344.62	1486079.75	618491.93	671443.50	482357.46	474117.81	497234.62	762245.68	656780.25	521145.84	987576.50	759215.56	580893.25	756849.12	291580.06	571184.25	951924.50	442957.81	306607.56	477544.28	251108.87	341342.18	665278.87	502897.84	327857.62	332993.37	230001.76	250664.35	211788.03	192490.54
	2983557.00	9164221.00	14680200.00	6886919.50	4697808.00	5184486.50	3131338.75	4001327.75	1665179.50	1489609.00	1913055.87	1956176.50	1777049.62	1186147.50	1205247.00	993328.00	909959.12	606181.93	853480.81	801634.31	1123148.62	1227757.75	1287017.50	1155135.87	1390922.50	1093188.25	758864.50	711441.93	984432.62	1374100.75	601184.06	764311.87	813203.25	504827.25	533554.68	350660.25	508340.65	330668.84	384458.81	662291.56	705476.81	338859.78	266055.06	283052.78	355594.21	227300.31	258842.93	430585.25	258983.75
	6953478.00	24818966.00	16817618.00	8752438.00	4523435.50	3116075.25	6402936.00	7763134.00	3658522.25	1581421.00	1394643.25	1289420.00	3101865.75	2100352.50	1386792.37	1571487.37	889337.50	705951.18	1413725.75	1146016.87	2081411.12	1467553.62	1356375.37	1583026.37	937553.75	752963.18	995960.68	806787.18	600985.68	487497.12	422372.06	351997.31	438445.90	305712.00	310117.00	799501.62	572387.87	350423.31	452960.46	354036.46	332828.37	214025.60	200174.28	235321.06	303315.93	315940.06	354358.15	340119.21	165220.98
	4602847.00	17482854.00	10669386.00	5561826.00	5810101.00	5024532.00	5386993.00	3328102.75	2902283.75	2796772.75	1840274.00	3194282.75	2803683.25	1784106.00	2111556.50	1534425.00	799793.50	788299.50	1133327.00	865720.18	1229291.50	1381831.62	2338220.00	1165618.12	565370.56	891730.31	1134934.62	1022287.56	1024030.18	461101.78	447371.15	746124.81	624079.25	478376.18	779074.87	667185.18	428727.50	472415.34	272912.96	452684.09	233519.28	257406.14	480525.06	465453.18	292335.75	210139.71	170083.57	211760.35	334137.50
	4007957.50	9230834.00	5518912.50	3954055.50	3129464.75	2649820.25	2736686.25	1760876.12	1869780.50	962658.37	1322255.12	2173056.25	1612571.37	968233.87	1389036.87	780280.00	1416421.50	882122.18	395501.87	529816.75	854400.56	949301.25	877759.00	769938.37	709405.93	708380.56	622421.87	603960.62	764352.87	277488.21	436000.34	381148.78	303472.18	385886.93	373589.96	376211.71	550110.81	381706.25	337111.50	292406.28	342016.34	364091.06	295112.62	396720.50	332440.71	263527.56	285665.21	291001.75	240728.51
	6618812.00	13126399.00	8156662.50	4215680.50	1323755.62	2145329.50	1746460.62	2016460.75	2031020.12	1705725.00	1689284.00	1299147.25	878691.37	1203713.75	1230085.75	1176722.50	1247948.50	1413786.00	1631153.75	2124169.00	1668516.62	1105545.50	1286259.25	811935.81	775772.12	762282.75	951766.93	727678.75	409862.93	330478.46	273039.59	483522.90	504607.21	411106.18	489218.34	687493.62	499799.34	494137.40	507934.28	336145.59	269451.96	491161.09	471060.34	359543.93	330737.43	283785.87	299154.62	215971.17	260653.23
	2351374.75	6615464.50	7277778.00	6560843.00	4319621.00	2553712.75	2681186.00	2185663.50	2787847.25	3623808.25	4291286.50	2001753.12	1833377.00	1049390.75	1093962.37	567696.68	1332281.37	538746.81	1104344.37	1031939.81	882392.56	1109194.25	769230.00	766754.68	668815.93	905390.93	1175346.75	859623.25	235990.43	338297.53	352315.56	639665.50	857697.56	582987.75	313533.84	585384.31	579529.50	465462.75	560716.56	402799.81	425951.71	647337.50	596448.31	271085.03	154019.32	83350.02	273593.37	266719.68	231816.14
	4065431.25	9624467.00	8128993.00	5581161.00	4379226.50	3411525.75	4130910.25	2988420.25	1786267.12	2613649.25	1017341.25	1801007.87	1461363.50	1034753.25	1881355.62	1736830.75	1190364.62	1583830.25	2902333.50	3318442.50	2052561.25	1257498.87	1406127.12	1587857.62	920240.93	437812.03	845151.68	839512.93	260959.06	260155.07	546557.37	371195.28	239194.23	331969.37	521707.65	315001.21	597190.06	389785.78	271628.68	288039.15	214793.34	156741.50	171828.82	180256.31	335087.00	355663.87	245791.45	220234.42	284061.53
	1290381.00	6512749.50	9494897.00	9909348.00	6352311.50	3347405.50	4599310.00	4755902.50	4286660.00	2464516.25	1338477.75	1752468.50	1101828.62	1553084.62	1029010.12	1304128.75	1960833.62	1514447.12	987503.87	1107460.12	700471.00	802789.43	650464.00	917490.25	1531877.87	1702430.50	1114993.37	912402.06	827184.37	644022.50	760499.37	716335.50	539189.18	388871.28	312831.06	295445.78	453116.50	451129.12	698686.93	329761.53	199124.53	382264.18	293907.84	226759.15	140608.50	212137.71	98855.91	166042.40	239872.40
	3671306.75	14924313.00	8902078.00	5620190.00	3998069.50	4120786.00	3511130.25	2910266.50	1870195.87	1030037.06	1272138.37	2238122.50	1787523.62	1316994.37	1248361.87	1927923.50	1256196.75	1803633.75	2359094.00	1553291.37	984197.62	990711.87	642492.56	809630.12	1405326.75	689320.56	392091.40	676377.50	938822.18	1289208.87	907775.12	314514.03	337098.50	436080.12	902201.75	563644.56	487984.90	320712.28	258441.06	212453.45	311810.09	250882.81	124794.91	207572.98	302979.50	263553.40	394441.40	263867.87	227302.17
	2863399.25	9288148.00	7002184.00	3244275.25	4258396.50	3576891.75	3524410.25	2918464.25	1875108.25	1750114.37	936592.31	1217447.00	1353769.12	1212763.25	2142258.50	2183463.75	977952.50	701998.25	536050.75	812177.93	795081.68	1449555.25	1601743.25	911866.81	705342.31	1063303.25	616630.56	470244.59	767561.12	799109.18	312678.28	739769.56	720416.43	416564.50	347315.93	142552.59	300916.50	564121.43	440668.87	571763.75	427024.18	223890.20	280005.84	107944.67	75937.07	151924.93	221284.09	428927.37	280948.31
	837432.56	4968902.00	5292764.50	5449042.00	4104717.00	2957603.75	2412127.50	2095409.87	1829092.75	2710631.00	2300705.50	1601626.87	1473162.00	1322876.62	1904202.75	1181102.12	1358312.87	809218.43	847769.81	1226215.75	470646.87	590638.87	929106.62	882354.56	768117.50	961629.37	747575.12	798214.31	597892.68	868429.62	564961.87	636620.93	518082.06	370077.46	787013.25	667408.18	303437.65	386531.84	280043.37	413724.81	462403.43	515331.68	353395.34	234624.75	293013.15	243327.00	327285.56	412159.12	493412.12
	11768430.00	27762100.00	17951264.00	11775949.00	9057851.00	5216164.50	5166885.00	5294625.50	3212568.75	3564912.25	1920657.37	820830.68	1044914.93	1435327.50	1463570.25	1071263.50	1551560.00	1104271.75	1099449.00	660717.56	713554.31	1034345.50	980344.06	477303.25	602690.81	683391.62	1038570.18	1350730.62	422655.56	409842.25	344954.56	419744.53	804147.31	824797.81	495785.46	263210.75	275401.46	395550.53	456039.03	358975.90	626042.81	681505.00	396870.50	294153.59	229199.07	205479.37	141200.53	479318.68	367990.96
	2940090.25	13682019.00	10659264.00	6880406.50	5217480.50	3802491.50	3484162.75	3735987.00	2685362.25	1203716.37	1546260.87	1245363.00	2926728.00	2130194.50	1196187.50	1438184.00	1498424.12	1593382.75	1492750.25	1186603.25	1412891.87	1483640.62	770405.06	1120331.25	1044319.56	1053343.12	813751.75	630098.12	598981.93	511929.68	710099.50	350497.34	331653.59	365528.84	281109.62	410755.06	714389.25	708094.62	630275.50	298717.75	360290.65	204397.59	309395.75	312183.68	207771.53	197677.84	103316.09	166160.06	228221.12
	3939514.75	4581278.00	3218217.75	8799232.00	10205313.00	4447690.00	2420835.50	3043987.50	2538109.50	2433043.50	3425177.50	3176789.25	1161788.37	810690.06	410543.65	469828.81	819815.81	988430.62	1547468.25	2094795.62	1282082.87	1433910.50	1430513.25	905514.12	922891.31	568399.06	507503.43	766987.87	524548.00	611077.56	765629.00	661012.43	615875.00	514981.31	736536.31	778083.75	599897.37	595290.93	588034.93	508295.56	257796.68	401706.81	331889.93	203507.62	235633.71	173302.87	194514.73	96802.03	143629.93
	2810096.75	11219449.00	15633669.00	14515422.00	7030245.00	1453811.37	2939391.25	4507461.50	1707103.00	3529914.75	2382683.75	1842391.37	1419975.87	1922370.75	1417403.62	1763837.87	1111263.87	907311.18	651639.12	900669.50	673859.12	762270.50	425789.03	666896.50	596763.56	548525.62	780891.43	946116.06	912082.43	526544.68	547035.00	580027.00	361431.25	693476.75	556185.50	527319.75	702460.12	381354.31	153146.60	221948.10	433293.31	619222.93	307278.18	212708.01	247135.50	227270.29	250705.48	387787.15	302535.28
	7295176.00	19556682.00	7893208.00	3027767.50	3127004.50	2185506.25	1434439.37	1914428.87	1431700.50	1788359.00	1719318.37	1484792.50	1370508.75	2165028.00	1304293.37	1250345.25	1335591.75	1893222.00	1229379.00	1232689.12	1193820.62	1037695.62	618564.12	621907.00	536370.68	1193952.87	1363362.37	804109.37	954077.75	550125.56	360058.18	558894.75	373426.46	612390.37	741937.93	506046.78	597525.62	207272.10	316458.50	202495.25	295456.28	324291.84	213902.31	292905.56	310381.25	377632.09	304512.50	337722.18	302795.21
	7495433.00	18847136.00	6980118.50	4494376.50	4927937.00	3100936.50	1964866.50	2701053.75	1586995.75	1989549.50	2330279.50	1974189.37	2706908.25	2039338.25	1547992.00	1632319.87	721089.68	1006647.75	1512869.87	1617104.87	779488.68	377259.18	910892.75	815832.12	859150.12	745146.75	958550.12	843983.06	659444.00	402370.15	441549.53	620411.93	616225.50	621960.81	809544.50	381506.68	531177.18	465207.06	501385.40	714382.25	470561.65	281876.34	283033.78	317095.25	369012.96	362915.71	332361.59	186328.53	168773.03
	2797106.25	19035524.00	16176644.00	11119678.00	3985382.75	5678753.00	5878988.50	5048803.00	2569321.50	2678837.25	1827667.50	1694418.00	1814617.50	1538339.25	699547.25	1089445.37	1077490.87	1008147.62	785154.37	1957575.00	3303635.25	2245019.25	888481.18	1946974.62	1147089.75	317228.15	534020.37	670258.50	1349206.87	1262100.25	823689.56	474136.00	697844.50	754195.93	471471.50	416693.12	468810.71	476318.50	455913.40	167987.79	424037.68	515283.21	351178.18	375828.18	346574.37	256997.42	239289.00	251644.12	447288.84
	1691271.12	15396741.00	12082950.00	7276147.50	6984814.50	2399323.75	2283165.25	2886336.00	1924656.50	1456395.50	2119184.00	1261174.25	641477.25	1392414.12	1517717.87	1323542.87	1135238.00	1752932.75	1549324.00	1092952.62	531568.12	668981.68	943036.12	379631.34	709180.12	414332.59	373582.71	835213.00	925345.81	301852.18	656845.93	549314.68	549801.06	286112.46	308334.40	415722.25	398791.09	250825.00	428516.06	431760.50	262186.37	414836.46	431180.43	311938.37	333470.56	341587.46	263812.53	242147.79	328928.46
	744875.18	4008383.25	13066367.00	7637139.00	5559665.50	4661175.50	6598423.50	4049149.00	2716406.50	3083194.25	2550408.75	1857697.25	1109061.50	1790685.87	1838670.00	1111425.75	1056468.75	1622707.50	1745900.62	2315137.00	1628729.37	840396.68	724699.31	900576.75	1709573.25	1092398.62	770284.87	727633.87	950865.62	1255216.87	959849.87	693561.50	336851.12	537285.93	351186.56	387345.59	325370.09	333969.46	300136.37	164531.78	376373.87	656919.18	637928.12	519737.56	286283.59	292947.12	240743.90	223603.29	214349.81
	3309086.25	8038508.50	11358972.00	7480290.50	2417258.75	2089229.25	1910705.50	3586983.50	3506757.50	3434622.25	1849349.50	1666386.37	1986339.00	2163545.00	1508616.25	1524872.00	925187.37	1881187.12	1524839.12	875280.75	1207751.37	1106161.75	756263.50	837776.81	962392.31	1080371.00	1159926.37	1547066.00	1471778.12	592861.93	504889.59	510826.96	283979.06	758178.87	392241.34	523762.28	704498.87	768147.37	734980.81	694177.50	456569.62	601716.37	440494.84	405047.12	336464.87	279863.50	284498.81	321847.87	192914.42
	2288487.25	9222063.00	5584429.50	6302189.50	6830869.00	7940921.00	5591012.00	3327668.75	2665793.00	2772894.00	2513620.00	1674061.00	1530051.00	1533484.37	1764962.87	1440804.50	2033147.37	1578354.87	1435871.25	1369782.12	1595611.25	1776914.75	1513603.62	1135187.75	716647.37	704472.43	752330.81	814177.68	1204784.75	937040.25	1019666.31	976623.31	325600.56	322487.12	577825.43	342842.75	454853.87	254499.76	121728.04	267682.90	332597.00	366401.90	272866.75	228752.03	311085.62	197841.18	193213.81	184263.48	271328.65
	4006808.75	14105182.00	10327359.00	7875244.00	4569888.00	3974962.50	2022129.75	1837324.50	1299397.50	1953136.75	3010395.50	2316888.25	1451904.75	1386867.00	1414373.25	1074302.75	634718.12	1257287.75	1494219.50	929996.43	1312630.00	929398.18	943443.43	978448.00	777656.43	1087712.62	1317971.00	1205706.62	883264.81	499922.43	251833.51	486953.71	736099.93	901859.25	625480.75	568756.93	874013.31	669532.75	390438.62	338700.28	202042.84	289250.75	345805.15	390235.78	462151.62	293007.53	372831.62	263582.28	241165.89
	3055832.50	16077222.00	13657739.00	6297916.00	5550734.50	4771934.50	2868290.50	2582285.50	2198818.25	2378696.00	1689930.37	2279203.75	821844.06	1195828.00	1266896.87	1386226.62	2369353.00	1157245.87	1466488.37	1305999.00	890567.00	675106.37	760988.00	562522.18	363323.90	542445.37	260507.51	576666.50	875831.68	849468.12	693671.12	656266.12	513607.25	710191.81	543663.68	474572.03	429442.25	350825.06	455460.28	607570.62	862636.25	347362.03	278782.21	235098.82	260662.78	195067.79	290492.93	167417.57	229165.12
	2470234.25	8890734.00	6445274.00	7276913.00	11379479.00	5202011.50	3206863.25	1291143.75	1023059.56	1907536.00	967787.43	1509847.62	1392244.25	1076757.50	1251002.37	1545053.25	1568139.00	945445.50	1041542.31	1211555.75	863234.62	779267.87	667427.31	586398.81	1093735.12	874082.68	1014597.81	721983.37	298594.71	452111.96	723750.43	915962.31	590686.00	344081.09	447636.25	425323.62	640697.31	508833.00	475676.06	268779.93	373262.31	320388.68	282587.31	342584.59	318671.84	220461.10	275275.43	174438.43	127503.03
	3826992.00	12296614.00	15060823.00	8672590.00	2780156.75	2426971.50	5153154.50	2597496.75	2166376.75	2100893.75	2022507.50	1441050.62	2574663.25	4132563.25	3208511.25	1091440.00	1351728.87	1328060.12	1553854.25	1947268.50	1094162.50	1191248.75	1146874.62	1541880.50	1407418.50	664643.43	719005.12	1222492.50	886310.87	680186.31	713843.18	439806.43	266038.75	359922.25	413273.15	291983.68	289736.68	391201.43	504458.15	333270.78	279133.65	320702.75	424135.81	508324.81	267395.28	219911.32	321807.28	308349.78	130944.64
	2247027.25	20010512.00	13720470.00	5339911.50	5085999.00	3335484.25	5669386.50	4699282.00	2434373.25	1188019.87	2452071.75	1634348.87	966518.37	671657.06	810615.56	1060173.75	2254065.75	2205226.75	1439054.37	1047707.87	1036318.12	988634.25	945998.75	900412.37	976906.18	1199963.12	1434790.00	1019995.93	598157.50	590482.81	822801.50	761519.12	1101992.75	756575.87	322992.18	480220.81	391513.59	687364.68	499653.21	362088.28	330326.84	324899.46	419135.81	401257.25	307084.31	335794.62	297997.59	237907.34	258488.85
	7324702.00	20718532.00	9765429.00	4985591.00	5846194.00	3634655.75	3559763.50	3164049.75	2418577.50	2028072.25	2122744.00	1738897.50	1726958.12	2121350.50	1972955.75	1454926.00	478283.06	1073018.87	1004518.06	453702.65	1077410.50	1421895.12	1213418.37	646923.87	1033978.37	746631.43	592938.37	506771.09	572247.87	258703.51	800490.06	785960.87	606233.12	614053.00	413597.62	484210.78	352677.03	477450.96	630264.37	464081.81	559909.43	548536.25	259331.82	135727.67	342573.75	252762.26	167770.45	115008.74	95247.10
	3465256.75	11092200.00	9207938.00	6118529.00	4246797.00	2782162.00	1348159.62	1905347.25	2529948.75	3424993.50	3150449.50	1201029.75	1231389.87	2176679.75	1266179.62	1530031.25	2274149.00	1882028.87	1117416.00	1027777.93	1029305.50	804028.37	1204938.00	1184304.12	1524780.87	857298.31	747430.56	832337.06	1162200.25	1141503.50	760226.93	359249.96	343058.00	584364.87	427022.40	363575.56	305187.34	292099.59	439928.81	340113.18	476643.68	299641.40	223441.50	201090.18	227032.43	250452.59	278002.34	199034.62	383111.65
	2893511.00	6789422.00	8009487.00	4581066.50	4713044.00	2876361.00	1364347.87	3328704.00	3688411.75	3530745.50	2839628.25	2570759.25	1202842.12	1279171.50	1366771.50	2268796.25	1492120.12	1712263.00	990182.87	1162459.87	761434.50	589894.12	447041.96	716423.68	552622.68	917439.37	721942.50	628577.06	612541.68	436296.93	1085707.12	1109684.00	944817.68	410783.75	724947.50	629618.18	338548.59	440282.37	566473.93	353928.03	317339.93	200197.67	199421.12	165361.81	340363.53	470575.37	182957.28	216005.25	229091.62
	4844866.00	11964332.00	13743815.00	6852629.00	4834978.00	3313607.00	3840432.50	4157332.50	3013650.00	2530772.75	1436612.87	1713878.50	2611000.25	3305710.75	1954422.37	1694176.75	2063746.87	1603025.87	1726011.50	2022584.37	1240648.37	761762.00	780126.56	1175707.87	1232922.87	587409.06	506712.15	832233.31	910435.25	593563.18	723841.12	551934.62	624869.37	341924.81	331154.68	258726.93	225891.31	303680.18	336272.34	331607.09	295869.50	194165.04	260302.89	319858.84	184064.96	246055.98	182012.98	227383.32	207953.29
	2402700.75	14158958.00	8048847.50	5608444.50	1709014.00	3929814.50	3093202.25	2430839.00	1763697.25	1582900.00	2720666.50	1994997.12	2510551.00	1988360.25	1995072.87	1270264.25	2234933.25	1739260.87	1682433.50	1071181.37	858721.56	779465.31	855344.06	867331.68	1450729.87	1167257.75	1417470.37	1102856.00	788399.68	515795.46	353230.50	382422.96	799321.75	317599.06	301051.12	455780.75	634226.75	585720.56	438611.56	355757.12	445289.65	517144.50	398751.56	280498.56	263300.96	194750.31	334543.75	261834.92	101660.36
	3545592.00	14318020.00	6720033.00	7205024.00	12117660.00	5898876.00	3170486.00	3280696.00	2487983.25	3553924.00	2144035.75	1402985.62	1562935.62	1560997.25	1291300.37	1579268.12	843787.75	1400388.00	1743540.00	822481.31	806052.06	1124377.62	980893.93	1391503.50	1028836.62	487320.37	760497.37	1015912.56	472521.65	728194.93	1109972.75	569857.25	328548.65	269666.37	498828.09	472084.46	227314.32	317060.71	393447.12	270775.37	255739.54	416509.37	237689.32	260604.53	487419.96	380156.81	260244.23	122773.66	110776.98
	4769173.00	14195364.00	7363445.50	8006753.50	4443272.50	3730468.00	3809008.75	3646651.75	3999863.25	4366755.00	4201000.00	3583806.25	2478301.00	1479712.75	1123225.00	931046.06	1047222.12	1126991.87	821150.75	905340.25	658262.68	1070973.87	696191.18	895347.87	518915.71	340811.46	806374.87	654628.18	495123.62	765754.12	696556.68	950735.31	654979.00	700739.18	658200.43	510461.93	481205.00	313818.15	268192.03	298498.62	234869.45	327603.15	332244.06	200168.68	395838.34	228485.09	238495.92	161444.35	229716.98
	5274711.00	16736394.00	7538578.50	6978832.50	5141515.00	8992631.00	6897775.50	4466806.00	4738690.00	2561316.50	2270039.50	1991757.75	2087204.50	1584193.75	1573645.87	1859862.37	1451721.75	914656.93	1753754.62	1471648.12	1185488.87	634301.31	1224219.25	595884.00	960556.50	1647680.75	1260681.87	407358.59	696199.75	573528.50	335137.65	380044.06	319541.34	536856.93	626066.50	413427.90	357407.28	381683.25	426014.84	416000.15	260071.84	286107.18	366025.28	238289.48	112749.55	134823.67	170292.53	104811.96	305045.87
	777961.00	11024880.00	7148186.00	6408074.00	5281539.00	4056634.25	2903791.75	2974266.75	1785176.87	1469297.87	1718204.62	1881213.62	1906407.12	2136809.50	2222735.50	1877482.37	1118825.62	1539321.62	557350.06	626165.62	969021.68	1106629.00	1559722.87	980511.25	850174.31	673539.37	592017.12	660039.68	553640.06	641943.06	340744.03	306926.28	559253.56	559821.37	627842.93	853416.12	551615.81	815024.87	491003.28	212416.14	269367.09	430652.65	420631.18	314479.59	373237.03	154043.37	177605.45	279470.56	170964.32
	4474747.50	14311416.00	10316313.00	10569678.00	5827440.50	5115339.00	3288426.00	2157855.25	4398403.00	4686259.00	2924307.25	1857114.25	1996547.25	1137370.62	1392929.75	1424641.12	1531603.00	1057007.37	1191681.00	990602.43	895189.43	1244403.25	1031943.37	1305062.37	1657590.62	823024.43	1544825.12	1084138.00	925742.50	417864.68	321435.68	633728.31	673226.37	567746.00	702873.12	448675.15	380844.09	581881.56	423297.65	273797.06	366062.53	197914.10	190922.18	155698.28	185001.35	275179.68	324985.25	199094.67	284187.84
	1189937.12	8485575.00	13663590.00	11042314.00	6268561.50	5195031.00	2835446.50	2855951.00	3118943.00	2117844.00	1513933.50	2032627.62	2521066.75	2066938.62	1694333.50	851159.87	704964.18	1024403.56	1383756.25	810509.81	882011.00	1434056.12	545021.12	428915.56	674004.68	547854.31	287742.59	592058.93	592179.00	893687.81	665345.87	343653.15	634654.37	957205.87	577570.12	804668.75	568382.81	270010.18	489490.31	762529.18	358046.28	608817.68	545014.31	472572.84	411555.15	355082.37	197794.76	245564.07	179980.25
	3937065.25	10906878.00	11029611.00	6775613.50	6686540.50	4747612.00	4136024.50	4648930.50	2235809.50	1680120.75	2328209.00	3261353.00	2253634.50	1667826.62	1671312.25	849085.75	1135929.00	1354393.75	745964.25	1208208.37	887898.18	618205.62	982481.68	1144593.00	1152392.25	1139433.25	972462.12	834960.43	733233.68	241216.60	334842.46	445771.15	485616.62	760448.62	701801.06	474271.53	445792.96	307342.00	300642.53	434893.59	419181.12	424545.46	324417.43	208193.51	352961.84	272319.65	89404.39	152771.29	181905.12
	3672976.50	14457761.00	12448878.00	7237609.50	7487686.50	5638439.00	3792311.25	6690562.50	6159878.50	4861697.50	3477775.00	2238572.75	2174510.00	2210150.50	3066048.00	3392211.75	1811436.50	1032289.93	1055978.00	856623.68	595113.25	469604.75	575171.62	482398.62	771951.93	939677.50	751325.50	837976.62	1031586.68	540450.12	586045.12	776378.75	495895.59	521318.84	916276.93	609877.37	420571.18	645808.62	354703.81	357511.96	466500.93	368909.93	373801.87	253427.57	180183.34	243517.92	365963.31	420539.03	151886.98
	1972772.62	6589858.50	5361274.00	8051954.50	7524702.50	4750192.50	1109058.37	2061865.50	2315546.75	2524295.75	2164704.75	1802443.25	689326.37	1958617.25	1978045.25	598912.93	1083728.75	1094633.75	466799.37	611259.18	1287239.87	1555566.75	1556334.50	1422890.62	1039239.43	733618.93	576314.31	702730.31	763000.00	631623.25	377883.46	491184.00	536862.18	510051.87	366269.09	323978.56	300577.06	328217.06	264550.43	687576.81	461994.21	359575.34	320087.84	512743.34	592006.00	492789.37	217359.67	173177.20	163092.93
	2837441.50	11434661.00	11790177.00	6823223.00	3159407.50	2206443.75	3930450.50	3009447.25	1355481.37	962583.50	1416374.50	1596978.62	2462818.25	2030579.75	1621764.50	2119074.75	1355646.37	1694502.25	1839707.37	960143.56	935108.37	1019480.18	593066.37	1301364.62	694547.12	546152.25	599003.00	759833.37	1124806.37	1006956.43	653722.31	609082.31	366361.15	542032.37	628949.56	431155.34	389189.71	265376.68	275984.50	245533.84	237714.06	398658.37	270342.50	320783.53	235838.28	396361.37	236380.75	290273.59	232687.26
	2661366.75	13099206.00	9439004.00	5917032.00	3930203.25	3727051.50	3109829.25	2665413.00	2476020.50	1662735.12	1442649.62	1997548.87	1749353.75	1758243.37	1635980.12	817415.12	1078976.87	1237588.25	2138399.25	1108628.37	878595.87	1132940.50	1144881.37	1005451.18	1121087.87	623183.00	759874.75	527784.81	270562.59	684941.62	918934.00	691136.81	246115.18	466758.75	326257.09	554337.87	958929.87	516987.75	252904.03	240681.70	376909.78	332250.68	218886.82	178243.14	249141.60	257160.32	163844.25	202318.73	276748.93
	2085464.62	12920402.00	17139432.00	11516960.00	4014924.25	1548241.50	2401498.75	3243946.50	1324087.00	1475075.75	1558612.25	1719241.12	2514383.25	1630059.25	1188630.00	634502.50	1013049.50	940480.87	1138581.37	1642175.75	1700042.62	1127908.25	1041746.93	641413.25	696903.37	1162884.87	602952.87	637735.25	728849.81	610798.18	830492.93	564896.75	530099.25	585491.93	360508.12	677492.56	564429.56	677531.37	381592.84	259792.71	353517.59	451532.62	651570.87	576310.25	489944.75	380759.68	198644.51	440106.87	386932.71
	4343479.50	14591276.00	13637900.00	7018719.50	6180169.00	5700888.50	4701492.50	5722059.00	3272936.75	1394949.00	1006322.50	965411.75	1493078.25	1433513.62	2116800.50	1138610.37	1947482.62	2792635.00	2262417.50	1006633.06	756396.37	1217725.87	1411917.87	1013727.25	1124164.00	1004695.31	625269.50	850961.93	762850.75	1142242.25	781599.12	949991.00	772144.68	228025.26	421213.93	360771.93	746406.56	584029.31	390134.31	287074.62	318057.84	194781.04	163106.34	201613.45	283052.34	370037.15	240480.18	305282.59	229523.96
	2692158.50	10257415.00	10066499.00	7156026.00	6094986.50	5917224.50	5024554.00	3431799.00	1844785.37	1118036.37	1960074.87	3707481.25	3127482.50	1881136.25	1518132.12	1930173.75	1261880.37	957912.18	1315726.37	1302204.12	1374010.37	514704.87	851853.93	1050700.25	767621.62	542745.43	920922.25	600957.31	897204.00	793409.43	838883.68	361006.62	364652.03	171829.87	334891.62	344168.65	585174.81	576515.31	276361.53	390056.62	431626.90	227232.07	188137.09	276466.56	382698.34	432960.46	297462.93	99341.51	241727.28
	5926076.00	10076014.00	9063180.00	5171067.50	2970233.25	1622269.75	4084106.50	3746111.25	3264470.00	2078155.00	2559504.00	2248607.75	1118316.00	1204613.75	521288.78	1070283.50	1708574.75	1606127.25	1816884.12	1382426.87	784348.75	1082361.62	880055.75	666583.93	967409.25	625043.81	973699.31	1574541.50	892735.37	619258.50	500982.87	598019.81	428176.34	344939.93	553107.37	348870.03	511055.65	383314.50	444587.50	420166.15	303299.50	322353.90	444379.96	351335.03	657294.75	505310.12	131452.12	218277.32	355011.40
	3078668.00	11209536.00	8862890.00	8068928.00	5110893.00	4724943.00	4623663.50	4295440.50	3376138.50	2843343.00	2460556.00	1218437.50	1287302.75	2451123.50	2496742.25	1535176.75	987899.93	1048080.00	384237.06	1041133.93	1580838.00	1175767.00	749801.18	1244669.37	1409893.75	1437273.75	496830.21	811659.81	932395.25	708149.31	678308.56	382164.93	729745.93	597298.12	366613.56	353596.59	679499.62	621122.68	393225.78	151764.34	409556.46	376835.65	412244.84	370215.53	223342.79	169935.60	118967.18	229862.25	231702.07
	1778124.37	15150834.00	17672648.00	7466978.50	4132393.25	4645507.00	9194531.00	4268401.50	3097535.50	2336322.25	1481878.50	1850535.50	2114532.00	1322552.00	803473.37	1068441.37	913703.68	657666.75	969937.68	1029088.06	1015458.43	907738.37	927032.62	747898.68	955349.62	876885.12	794901.56	801675.62	762205.18	488702.84	682233.87	733172.50	908220.62	481900.03	278741.68	419225.87	334564.78	236145.48	245715.85	426751.34	186314.43	351476.15	422754.06	255399.18	387802.43	250123.17	255842.98	158437.43	257903.01
	3854746.00	11910570.00	5151589.50	5468254.00	5079449.50	6005735.50	4041068.50	2526306.25	2170796.50	1379248.62	2137797.00	1344950.87	1382993.50	1916091.75	1979446.87	3365065.50	2553447.00	2133537.75	1702734.12	1276286.25	1749410.75	2125091.50	1023396.12	310598.31	494811.78	911510.87	978129.00	672662.18	608483.12	644734.37	888350.25	711513.12	385388.93	273823.34	349770.21	413575.40	630200.00	369123.00	406042.78	269247.43	363116.71	329505.25	178854.64	84114.42	189947.65	384778.59	252408.42	221880.04	461219.43
	9168563.00	19974252.00	13925136.00	6431741.00	7909521.50	5641368.00	4825881.50	2843913.50	2700394.75	1886226.75	2025598.75	2253292.25	1541928.12	1177726.62	1626666.50	1694737.12	1873939.37	1179103.12	536362.31	1248036.12	518627.65	540411.25	681668.56	1157928.75	1080439.62	864486.56	863066.56	385748.90	330831.37	486991.87	628394.62	687265.12	898178.06	775258.25	611238.56	504295.56	631056.81	439591.09	281350.25	330246.28	301081.03	249790.60	434416.59	231368.01	141408.95	211919.98	188183.23	172722.67	536705.81
	1938087.50	9031546.00	7985549.50	8549749.00	4880711.00	4258270.50	3905849.00	4505662.00	3367481.50	1376576.00	2874114.50	3127952.25	1261515.25	974299.93	2196256.25	1201440.62	1005968.93	1041163.68	669807.25	764862.93	1545937.62	1499036.62	1440905.25	755559.12	1334722.37	1557691.37	788269.18	817833.12	1071800.00	545651.18	706268.06	589598.81	491749.21	410972.56	548273.93	610402.93	342589.25	455894.81	799414.06	341837.71	276963.37	160801.64	218337.00	300782.53	254948.78	247321.57	421605.62	286638.18	216781.56
	3008642.50	12714046.00	10092022.00	5693513.00	2975133.50	1487728.75	1826730.12	2094491.75	1582187.12	1953087.87	2361906.25	1325267.50	971088.75	1529506.87	1111598.00	1068185.87	687651.37	832695.56	887017.87	656022.43	740640.25	824850.06	1059615.12	1170700.62	1932434.12	1307684.62	563247.12	640579.75	708175.18	494127.37	692438.62	613915.43	587967.06	539871.62	586696.12	206119.26	446034.34	597965.06	370561.28	378151.21	350495.56	274099.12	243226.42	148220.21	187837.18	508460.78	532137.25	281572.50	152869.76
	5187904.00	12545778.00	5417321.50	6063381.50	6265601.50	3609542.25	3537422.25	2470109.75	3058973.75	2639867.00	1831536.00	1639882.00	1335358.12	1597385.62	1562741.37	1531610.37	888684.06	1208117.75	2401772.75	1629268.12	1118074.37	1166557.12	945352.75	615855.50	1301083.12	1263544.62	673293.18	436473.71	269439.68	341998.93	764214.62	693650.18	972200.31	941504.43	584485.50	453880.81	537709.87	436589.46	345781.31	348645.71	190327.39	224369.04	288587.28	466387.46	358790.50	208581.45	250137.04	332535.43	127032.55
	5396355.50	18635564.00	12182382.00	10162202.00	7974255.50	3158765.00	2122013.75	1172562.12	3137237.25	1297468.25	2619401.00	1685948.12	1841717.37	907664.50	1550803.50	1706498.87	2535934.00	1574171.87	1485758.00	1461164.87	1156968.50	955656.00	1224923.37	1200244.62	931416.12	412840.12	718579.68	839699.43	792503.62	671743.25	846376.43	740116.75	592821.81	266243.59	224277.76	444823.62	188828.48	372311.90	604357.12	354846.06	302662.78	259865.42	528214.18	676144.56	623889.37	283981.90	171678.57	214670.20	278613.93
	1347263.37	10490120.00	11115461.00	7952854.00	2261811.75	1722023.37	1406799.87	3977807.50	3888769.75	2152264.75	3028271.00	2755450.00	2202237.25	1071842.50	1082216.50	1771808.37	1695568.62	811269.18	1112823.62	900323.43	395795.09	1044871.93	1533174.87	825471.81	718102.56	346210.81	772920.43	1375230.62	1161724.75	1116797.25	913293.81	593795.06	420971.93	623766.25	1171604.25	567858.75	386100.56	353179.53	263023.40	455998.78	413600.90	295138.06	375554.18	469275.81	266165.12	275564.90	260759.75	303237.68	251375.46
	6576298.50	13332990.00	10856300.00	4868153.00	2771695.25	3111327.50	2075876.50	2339808.25	2067360.12	2124404.50	2282342.50	2612389.75	1478311.00	1263960.25	1771054.12	2424487.25	1789393.00	650796.87	713393.87	1129449.75	833788.31	1458007.00	922363.31	883004.00	1193922.12	970868.93	738000.18	1008480.62	1492931.25	765997.50	991375.50	550740.56	447533.93	411008.96	469976.00	652196.50	715110.18	317838.81	440840.71	293034.34	247251.90	252132.10	330017.03	435118.28	383697.06	257222.23	299949.68	181591.09	198150.34
	4373777.00	10063135.00	5095611.50	5431242.50	4359944.00	3218265.50	2882300.75	3739562.25	3309457.50	2784667.50	3141055.50	1729238.25	1322627.00	977472.43	1313826.75	588810.06	1345205.75	1190998.12	1069213.75	1088745.62	1121403.75	699571.50	667505.31	640282.68	901325.12	2357493.50	1021133.00	490681.50	1180071.37	673444.62	709086.56	767345.25	765822.75	438141.93	510962.71	616659.75	598172.18	577130.75	391099.96	412822.62	425465.62	301487.15	305889.15	408732.40	361078.03	286639.93	339724.06	159484.29	249418.32
	1624256.00	6368569.50	7078804.50	4322723.00	3325903.25	3961183.25	3025675.00	4819310.50	4301646.00	2953541.75	1814787.37	1726504.62	1888988.25	2396462.25	2017290.12	1516390.25	2453541.50	3349911.00	1557941.12	1282010.37	744617.18	656571.56	888498.25	1091714.87	846249.12	574953.75	1093050.00	836192.62	629474.81	799523.62	1169263.37	977522.56	352634.59	391321.56	465816.28	312635.71	212739.81	367231.15	816636.00	492802.75	419761.46	355219.18	296477.68	447251.18	340674.68	304012.53	204376.95	332271.81	297880.50
	2945948.25	11021041.00	10106924.00	8802923.00	4446952.00	3811079.25	2322919.50	1195201.62	2047434.00	2790709.00	2235383.00	2328354.00	2597157.25	2073793.87	1061569.12	1404378.12	1711166.50	1484408.75	1614385.87	1688996.00	1170448.37	993439.87	683859.37	1331835.12	1024704.87	743904.43	570403.56	608812.62	1309474.00	621710.00	868706.31	450048.75	374242.81	536280.18	437081.68	654475.81	1208254.25	555984.37	236016.89	160008.59	386143.56	279383.53	360904.75	183510.09	202851.85	232085.51	255050.71	202785.56	191835.06
	5569033.50	17074896.00	10492826.00	9502550.00	2556877.75	3032223.75	3151359.25	2555614.25	2422370.25	1897987.00	936774.68	2254756.50	2246989.00	1094544.12	924334.93	760223.62	722355.43	1039433.25	1839520.75	1317799.62	1115800.75	1027802.81	1439607.62	1319861.62	946149.62	595640.37	927160.62	1098720.87	946702.56	370132.81	174940.34	394700.87	302479.34	612666.06	538914.25	684843.43	528952.31	500098.25	428075.96	290350.65	319855.62	275812.71	230177.56	166110.48	181109.21	192006.89	198212.46	215791.25	269905.43
	1242828.25	6030705.00	7202099.50	4987672.50	4836383.00	2470994.00	4111339.75	2286637.00	1071680.75	1836740.25	1556463.37	2730511.75	2932180.00	2109377.50	959137.93	1014518.93	2422414.50	1834983.25	896079.25	1235084.37	2416735.50	1989921.87	1283100.25	949854.56	967191.68	734566.87	897192.56	1174775.62	674691.50	743437.18	734661.87	576106.18	705263.87	965619.62	596487.81	323800.78	472700.40	256559.90	367667.87	492703.71	619624.31	362974.84	240482.79	156587.62	142322.98	318992.68	174615.25	214524.57	211445.50
	3075998.75	8370082.50	5913072.50	4474042.50	6451496.00	4064016.00	2492047.75	3778054.00	3936489.25	3494869.25	4804973.00	1681624.37	886802.62	2579226.75	2117782.75	1410293.87	806697.56	1285353.00	1318029.25	990887.87	804614.62	705891.25	846262.50	1410379.75	1217999.25	1090528.00	797777.81	816067.68	581351.81	584838.75	458638.40	627010.43	493190.87	426529.87	529212.37	797567.06	552561.68	302258.90	393850.06	356614.75	412315.59	368993.71	339686.46	348032.43	214532.73	147125.31	311864.15	353106.90	187725.07
	2629126.50	8298015.00	2934194.25	2662096.50	4797949.50	4687381.50	3057828.00	5891647.00	3046269.00	1571788.12	1928360.87	3066432.50	2818428.50	1998932.37	1588244.12	1279621.25	1058548.50	1142248.25	1535893.25	1012744.06	793061.81	779659.81	614740.31	475600.18	702491.37	739220.81	871646.43	1325541.37	632995.68	467824.06	433057.68	884936.18	590320.68	596088.50	567545.06	750207.50	548967.31	456422.25	336135.28	551606.81	728333.06	174933.87	225371.76	63308.57	268363.03	405450.43	374082.15	378868.18	521926.84
	4388780.00	9560013.00	9468230.00	9740128.00	5372014.50	2830666.25	2336231.50	1549941.00	2688168.75	2560848.25	2136918.00	2327075.00	1938206.87	1705506.87	1367017.37	1177461.37	943695.37	1955324.50	1680426.00	1695241.62	948353.81	1094596.50	1567946.50	1014944.31	1176119.00	1341079.75	796219.06	580475.68	683066.75	396994.68	366045.15	575910.18	565288.68	466809.00	499530.28	520649.78	697933.62	802138.43	287207.12	436067.15	576041.87	467494.59	219543.90	110668.91	171597.68	278184.40	551861.12	359064.53	134705.70
	1274407.50	11831026.00	12146783.00	9509985.00	7212611.50	6204420.00	2357168.25	2265577.00	2226317.00	2398204.75	1979651.50	1919109.50	1771023.62	1659350.75	1549336.25	1389243.75	2125941.50	1359993.50	1038808.37	210067.76	676237.68	874239.37	827235.50	1096433.12	854159.12	955713.25	1541527.25	1468999.25	1329795.50	962853.62	791587.06	564648.31	765939.68	377131.75	555694.43	558629.68	383588.84	505648.84	459747.00	435479.18	412775.40	260906.15	333836.06	251454.95	452294.75	466024.65	176079.50	72592.27	162714.68
	3405868.25	13921631.00	5902437.50	2985801.75	2364054.00	1967226.87	1839124.37	2404423.50	2405792.00	2827484.50	1552582.12	1359594.75	1070738.50	1398607.25	1764027.37	1576486.87	1482858.75	1289553.87	1859628.37	1673574.37	806863.06	744788.75	1040350.75	998551.31	1133815.00	610705.50	461635.65	600889.06	1014492.93	609254.25	706136.68	842194.18	529226.37	613225.06	517042.81	318871.81	328258.78	311812.68	425909.59	536948.06	592047.56	322589.96	226772.60	213433.51	349381.46	243383.93	338237.06	394260.28	329211.40
	3510838.50	10631034.00	4635365.00	4029208.75	2464982.75	2207258.25	3028930.00	3941170.50	3028660.25	2851673.00	2511446.25	1402937.37	1750291.37	1525276.25	897060.56	617235.12	888848.62	976177.12	1046228.75	1613616.25	1010632.68	1622476.25	1295054.12	757404.12	609479.50	606273.56	371559.65	497085.78	1029404.81	857628.62	787644.37	740571.37	390493.09	319719.00	319478.78	350725.96	434997.78	466741.62	477329.93	254218.70	300169.50	262916.06	329501.18	362930.78	229359.46	246675.78	276020.18	179142.59	187512.42
	2542078.00	12218720.00	14380118.00	12489846.00	7449288.00	3798672.75	2430848.75	1803067.62	1101012.87	3208316.50	2382636.75	2088693.00	3424269.00	1542616.12	1551731.25	1179909.00	1418962.00	2316662.25	1368335.12	1518648.37	1450201.00	847509.00	766949.93	1104960.50	888542.25	655124.00	807184.87	580261.06	917084.87	831359.43	470036.81	324336.71	528334.37	640093.31	348802.62	533023.18	676206.81	342171.62	296462.06	285559.87	326190.34	578676.75	528744.00	353394.96	279043.53	284732.81	152941.26	234740.57	258469.76
	4054441.50	13229517.00	16717675.00	12696778.00	5077638.50	3610013.75	4148484.75	2575564.00	2399018.50	2054098.87	2305400.75	2320632.75	2111708.75	1474358.00	909068.00	1729489.00	1025148.93	1126920.87	1388940.50	827876.56	760103.18	956485.12	1288752.75	796362.25	874960.50	470529.75	295612.68	327080.93	360040.53	319610.90	386829.71	845834.12	729085.62	407040.90	382939.56	316088.59	497912.03	424417.87	649721.56	492473.93	343105.06	480553.25	248332.31	243170.43	177565.28	154430.17	271289.68	263654.87	334524.25
	3423133.75	17340050.00	13008861.00	10168611.00	6647892.50	5089960.00	2701199.25	3624742.50	4089256.75	4955308.50	3392639.00	1894338.00	2165184.25	1389936.50	2495927.00	2567757.50	794481.43	855816.12	1149736.62	1523059.37	1039425.87	612849.50	1189316.00	1440776.50	1169721.00	1057914.00	706488.87	799709.25	798093.75	597310.31	814443.06	463507.81	608834.75	812974.43	495904.59	371286.75	329189.53	541971.93	525365.68	640171.06	429467.12	425659.40	450556.96	191444.53	303310.84	233503.62	177436.23	203718.89	390914.65
	3054676.25	13559058.00	12891256.00	6915894.50	6437865.50	3831215.00	4301675.50	5537860.50	2410969.25	1430496.00	1248954.75	1979547.87	1101014.00	1422991.37	1169171.25	1034978.62	1114147.00	1775122.87	1330171.12	591461.93	1319912.12	1821054.25	1704715.62	875644.50	800287.25	824405.43	772190.62	493732.03	528529.62	918991.31	1258590.12	431879.28	390864.81	662422.75	771278.81	660980.31	439107.15	722456.43	736244.75	201368.90	152007.73	232360.70	335989.93	372712.06	223821.82	183527.75	189569.01	340679.46	191969.79
	2035516.87	7731304.00	13084484.00	13115895.00	3600747.50	2961159.50	3370321.75	2203366.75	2767394.00	2057699.00	1179621.50	1513392.75	1671868.25	2684940.25	2285395.50	1905893.25	2162222.50	862064.43	1205491.37	930704.50	996416.81	1519101.62	1461528.75	465576.15	456882.40	768034.81	442118.84	328425.03	475060.43	731267.12	895190.00	749728.56	479875.71	431551.12	462470.81	497123.84	482705.15	260378.10	115471.19	241905.28	271101.03	211094.17	277933.62	304825.65	241259.03	213056.39	228424.76	235245.12	326864.06
	3519860.00	9036533.00	9235264.00	8429107.00	5640626.50	3129516.75	2925245.25	3077938.25	2502798.25	1831614.50	2012433.62	2335660.75	1324697.50	2150686.75	2607505.75	1463900.25	1101275.37	1113332.12	657685.18	971800.37	827340.12	587865.31	718511.62	1074832.25	1161983.75	1352308.62	612287.06	490361.68	842802.12	621764.43	437578.65	508765.90	552340.93	395063.40	451241.09	414656.43	410120.40	293891.15	286234.68	226871.96	295874.43	296201.93	184074.87	210578.32	250786.73	228130.10	242167.62	277495.25	311090.81
	3511346.00	9657043.00	12843654.00	6562827.00	3210917.00	2267772.00	3312694.25	1825843.12	3774879.25	2386420.50	935370.81	1950081.87	3084017.50	3086904.00	2053781.12	2166765.50	1362318.87	929017.93	1080468.25	1009072.50	640696.81	497925.50	1216301.00	1069459.50	1084979.87	930075.62	662460.25	1093575.25	873283.12	548647.81	450661.00	512862.06	535103.81	368785.84	393518.03	540777.37	613410.06	576650.62	422013.03	240275.23	197122.34	249459.84	232868.06	391801.93	249041.48	300601.09	303281.62	293099.90	360545.81
	4875856.00	13538207.00	12459760.00	5474710.00	5728185.50	9363295.00	7415452.00	3022392.25	2113295.00	2307817.50	1142326.62	1631724.00	1076431.25	1720778.25	2294392.50	1015764.50	958781.18	957317.81	1360709.87	1030913.00	1346582.00	1403838.62	532080.87	799207.12	945224.43	651804.12	685558.50	715892.06	840734.68	410353.90	324618.15	453430.78	1020100.68	770506.18	339745.12	265246.93	362103.43	571246.18	685114.06	407853.25	460282.12	476393.25	353373.03	326854.78	282064.71	272635.75	255420.25	286154.65	310870.00
	1677357.62	11834513.00	11449551.00	6860513.00	6438231.50	2416907.00	2628510.25	4078948.00	4019957.25	4016911.25	3293227.75	1976010.00	1077585.25	421836.31	747368.62	896739.06	1005640.81	1808803.75	2277851.75	1234620.25	844467.81	751183.18	705893.06	710718.43	973621.81	958170.93	870836.25	1657701.00	1516251.25	506223.43	612559.81	687971.12	318417.65	435388.06	493584.00	351362.50	429591.50	427670.78	317124.37	553350.50	682790.18	401856.78	152731.43	155637.48	189414.53	337464.68	255471.59	195937.01	247095.34
	4036138.50	20020634.00	16054516.00	10231556.00	5706455.50	6047625.50	4570161.00	2269802.75	2138284.25	2166389.25	1963238.50	2299684.50	1510766.50	2383383.75	1818725.75	1058186.87	819297.50	914152.43	799698.37	1286514.12	870052.87	982778.81	657702.50	429626.18	927299.43	1100045.62	932644.00	916596.50	344518.06	354106.09	405926.59	666166.06	612596.06	559243.87	644628.93	754445.31	436049.53	604129.12	503384.87	417851.09	515622.43	322290.18	492746.06	481412.09	277375.06	127791.73	111184.96	234330.04	299045.03
	2698039.50	7563159.00	4113728.50	3774238.75	3407980.75	3001432.00	6411784.00	5820047.00	2387492.00	1778901.00	3117281.00	2484797.25	2216342.25	1996829.62	1660848.62	1475274.25	2177926.75	1695819.62	937020.37	1024969.68	578139.93	678182.75	1162634.62	661991.00	689337.06	866010.00	694955.25	491088.21	1158117.37	848961.50	546667.75	523015.15	473901.03	307420.81	556927.62	323646.87	208652.18	418824.96	367795.81	274550.00	306793.06	410452.62	364881.25	255979.31	330831.12	319592.53	445064.12	423288.31	466181.87
	5661569.00	12687318.00	8562340.00	8535892.00	9964706.00	8464832.00	6147880.00	2651596.50	3697337.25	2921878.75	2678865.50	2333107.00	1571428.50	1178511.87	1137642.25	2364693.50	2166245.00	1188992.75	2033440.62	1384392.37	694312.12	1610734.87	1694475.87	1495963.25	1184639.62	459976.71	444040.46	420518.40	708895.81	305466.40	400522.65	522780.12	471141.09	372551.87	299483.78	266295.68	409337.34	530349.81	459328.75	640114.93	563506.68	599840.06	607889.31	388351.87	182695.85	182678.28	247438.35	152368.90	182844.39
	1248722.75	8542402.00	7604066.00	7007070.00	5713244.00	4453514.50	1506189.37	1978515.12	1837184.25	1550092.75	1964839.37	1641976.37	1332540.87	2447213.25	1218256.00	1365658.87	1155852.37	1746969.75	1158501.25	650623.68	1122823.50	1097685.37	1344197.75	919083.56	858902.56	398341.46	576386.56	456293.93	508731.37	682838.50	456270.96	467781.84	352190.62	784625.06	471080.78	225240.17	396755.31	281956.68	243033.01	397537.50	502584.65	567977.56	473544.90	235741.07	193476.20	422338.12	231608.78	251608.89	318291.31
	1974981.00	7738596.50	15313051.00	9842726.00	5978303.50	4033141.00	2469943.00	2949779.25	3012562.75	2993531.50	2500365.50	2379442.25	2862007.75	2114972.25	1349460.62	1731748.00	1744227.87	1506075.75	662817.50	1144871.25	1082311.62	1101940.12	1038083.62	759973.37	995272.25	842264.00	767659.37	700366.87	763977.50	1374189.12	1141016.50	232607.12	403537.53	604326.56	365342.40	133719.51	436799.31	447621.62	421549.34	484110.40	411611.62	264327.65	217938.12	227584.90	259255.59	214148.20	246834.03	233910.43	201186.14
	2864534.25	7585923.00	8110932.00	7550468.00	5370007.50	1909109.62	1446041.00	3502608.50	4361432.50	2735647.50	1310766.12	1605313.12	2312247.00	1831155.00	1736925.75	1577978.75	1493815.50	2947937.00	3011221.50	2042594.37	1730514.62	492819.81	376932.31	659888.50	559476.00	449630.75	445028.15	540031.56	580721.18	577070.12	585921.37	599005.50	476765.96	494375.06	641976.62	489930.59	425553.15	369073.06	357657.78	328116.53	225775.87	282790.15	290562.93	200230.59	342353.56	309465.65	138698.92	212874.26	163649.17
	4896759.50	11234658.00	6709195.00	6009321.50	5328635.00	4303556.50	3378296.25	2886361.25	2404484.75	1216563.25	982315.68	1340180.25	1502265.00	2411700.75	1202617.75	1398973.62	1987170.37	2271306.25	545676.68	807217.37	794034.62	1182497.12	1348833.12	714118.31	330416.50	480492.87	1173955.87	1368819.62	784154.68	352830.43	523607.96	731835.12	562426.87	415477.46	433700.75	214204.93	851119.62	705206.93	370554.34	359884.71	266697.90	282617.18	234642.73	269199.93	279539.84	402522.87	450197.90	316370.84	106873.78
	3734926.75	10001783.00	15219426.00	7200455.50	4206214.50	3996172.50	3483670.25	1449190.25	3135400.75	1876688.87	2425315.75	2139397.00	1384673.12	1975819.87	1395880.50	2377000.25	2002496.25	1173109.75	1523940.12	1204636.12	1446181.75	1523275.37	1094498.37	972586.50	858397.68	674484.31	1174381.87	603369.06	810654.75	776037.50	1137334.62	449660.00	258165.28	296126.93	327858.06	310190.50	450574.53	469588.90	442356.56	374809.46	284272.12	239785.64	374547.00	453339.28	142432.82	176651.85	265445.78	228570.71	171610.40
	2285019.25	7459239.50	7464931.00	4013738.00	4770411.50	4104093.75	4437910.50	4531788.00	2790205.75	2603120.50	2849230.50	1953567.00	2411802.50	2217796.50	2182086.50	1594525.87	1356981.00	670292.06	663663.68	1147126.87	884891.81	1074612.50	771859.62	555170.93	281185.18	249464.03	467897.75	622879.75	794725.18	673159.50	757839.31	828086.75	298057.81	493292.75	446659.43	407219.75	584833.25	448000.50	440296.00	242736.73	303166.84	293367.90	203629.03	140501.26	190658.14	282457.65	325841.56	108990.42	165826.35
	7779600.50	16860722.00	8893630.00	5995332.00	7628859.00	10584861.00	10662816.00	3921123.75	2674371.25	1499125.12	2552541.50	3193582.00	1222607.50	1195488.00	1835530.12	1541490.50	1222699.12	1668336.25	1671301.25	876191.56	1186859.50	1709335.62	1108761.00	635055.31	907762.25	1005359.87	682261.87	661225.62	564819.43	550230.12	649756.18	393753.12	492898.71	378571.15	442535.53	609888.18	811785.81	413596.12	416919.56	359562.09	153158.45	247294.45	267442.81	305622.78	339896.06	232214.59	205472.56	142156.45	244923.92
	4366871.00	12283472.00	10995396.00	12086217.00	2661256.50	6345903.50	2580669.75	2343812.50	2036058.62	1213954.75	1388713.00	2602463.50	2171243.25	2309831.25	1476173.00	1416913.25	2066491.12	2153306.50	1807175.75	1073014.87	729317.62	1439133.12	1506062.50	866150.37	664504.81	804205.37	1283469.62	943902.87	870482.81	771035.43	909715.06	776568.00	767061.06	789882.56	436138.96	603197.87	608171.18	327454.65	271231.65	305026.78	360337.40	554780.62	666204.87	611245.18	444523.93	223136.09	124845.67	196455.01	141468.32
	3833729.50	9111811.00	3266526.00	2413362.00	3210265.00	3704485.50	2609554.75	1593039.00	2052702.75	3348620.50	2960854.50	1422702.75	2269872.75	1332341.25	1624391.87	2508392.25	3268309.50	2290220.00	1055912.00	1118078.87	1552073.50	1615218.00	448404.65	344027.03	503291.06	572603.06	449915.21	569541.00	696578.81	970444.62	612878.81	515490.50	422768.43	674074.75	358094.06	237570.25	225774.84	262905.15	272200.50	461746.62	219029.43	264377.96	343748.00	402692.00	391650.71	271393.93	188480.46	229428.98	331050.31
	1831404.00	5753807.00	5771212.00	2272165.75	5944304.50	6405066.50	3761299.00	2534329.50	2353015.50	1992201.50	2464065.00	2452630.00	1815357.37	1726010.25	1199099.50	1974943.50	1960535.75	1583749.25	1491557.75	1921622.00	1494491.37	810743.93	552112.06	784525.12	1008631.87	864594.87	1118821.75	1374685.00	1425772.25	1078700.25	1283828.12	827346.12	740903.50	491934.62	442190.75	658131.50	911233.68	500087.96	410436.12	242453.20	394531.90	444560.37	366493.37	232903.25	146064.06	162045.78	206710.53	243614.17	323367.12
	1290069.75	10088634.00	14559644.00	5664512.50	6651660.50	4533841.00	4467601.00	3106998.00	3603366.75	2904883.50	2730284.50	1931871.37	1534934.25	2094619.12	1773935.25	1342754.62	900296.31	908854.87	753158.62	708025.06	998637.43	766890.62	1132773.37	1117850.62	520346.71	537789.81	517222.06	861144.37	530094.68	619342.43	845920.50	513675.84	428160.21	415201.34	572276.68	377530.46	407267.21	279493.87	267611.34	454663.84	476972.46	464542.43	374500.15	185106.87	157094.31	123793.14	214595.51	384051.34	185286.12
	2012352.50	10321419.00	12529643.00	6971167.00	3577848.25	3286011.00	1981158.87	1999806.87	1221440.00	1518232.87	1692302.62	1414814.75	1952526.12	1903790.12	868944.87	1385850.75	1416176.37	1918888.25	1266671.50	1227377.62	1716954.75	1431854.75	679093.68	824271.62	1331115.62	1533643.37	1067077.37	773789.87	519382.93	894128.56	489098.25	885575.25	1202867.25	454861.46	485742.06	493559.15	515748.03	688901.56	677633.68	242169.64	411905.25	380035.71	240355.20	162114.50	247226.70	258878.00	235705.06	104249.91	172580.79
	7019594.50	16099619.00	13855793.00	10598793.00	8464063.00	4974282.00	4491899.50	3208421.00	3514346.75	3378492.50	1863801.37	1768980.62	764688.06	1002683.50	1208721.75	2129512.25	2054384.50	1633279.25	1020944.62	621719.06	837482.31	873089.25	710222.37	923359.93	707275.62	684536.18	596997.81	1023430.00	666586.31	531199.87	434816.06	632041.87	931287.62	813417.12	339171.68	391933.09	786443.31	644327.50	457635.06	218819.15	130541.62	229111.42	192553.15	123317.98	371455.68	314818.21	284852.75	247374.53	255915.40
	4067488.25	12464430.00	6318774.50	3625205.00	3424297.50	3760230.50	3384204.50	2986551.25	1118667.37	2069346.62	1482662.62	2007670.12	1508267.87	1215514.37	856617.06	863484.43	685196.43	1996746.87	1734773.62	1692008.87	1237816.50	1097719.75	1641057.75	1005242.93	412570.87	781614.62	908092.25	489841.37	489778.40	643124.18	373196.12	246066.04	279651.81	397547.40	332466.87	551047.75	543427.43	369974.06	403168.12	415911.15	281969.56	149272.64	156108.21	228506.04	254553.51	296819.00	252355.18	177483.62	153472.68
	3890306.25	12413112.00	4331329.00	4110612.00	2283812.25	2649391.00	2893603.75	3464111.00	4373609.50	3963490.25	1585538.12	1125891.25	1496841.00	1572226.62	1323415.50	1398901.00	1074544.75	957787.12	525830.50	774765.93	915211.56	474770.15	423866.12	798654.37	1143896.87	759583.50	746742.00	554941.25	397413.78	284241.62	383901.75	647099.25	341223.50	232268.87	284988.71	471054.15	606524.68	642429.93	304861.21	129973.08	174965.68	111270.16	134981.07	332368.15	394604.71	252700.18	256248.07	285087.12	321929.15
	1434420.25	11133521.00	8944894.00	8134153.00	8009545.00	6216491.00	3421053.25	2900801.50	2654025.00	2286629.75	2047990.12	1165948.00	877723.00	1108964.75	1725164.75	1023634.87	1017363.56	833106.56	654164.68	1280714.62	1065476.50	1174731.62	1098442.50	808718.43	868923.18	1004280.00	699163.37	645025.18	547492.68	728366.43	571165.62	332070.90	513332.81	347000.90	559500.93	526298.68	347556.84	378918.90	477587.12	413748.31	362722.78	521499.96	597512.81	190032.03	274997.75	265480.43	285241.28	100429.59	87605.55
	4171022.25	16572861.00	14209307.00	9821279.00	7516100.50	4982631.50	5629984.00	5022140.50	3278188.25	2091526.62	1908473.87	1351532.37	783329.37	1150615.37	812506.93	1283300.50	880518.50	1973796.37	1775311.12	1127990.12	511531.31	804604.25	740780.12	758248.75	992728.31	1222938.25	636143.87	563851.68	1145440.00	1027681.00	963422.18	872096.50	416329.03	346191.50	856179.31	788138.12	479464.68	371404.68	499946.09	460403.15	365342.81	384327.06	395285.12	440860.65	416623.78	253440.42	232009.51	257772.92	184365.90
	3525577.75	7449045.50	4896567.00	3903801.00	3221082.75	4125597.25	2973248.75	3055371.75	2376201.50	1901129.62	2615312.50	1747223.62	1845466.37	1974038.62	1429153.75	1621133.00	1947302.62	1649649.00	1409183.00	999849.62	877878.25	1086833.87	1529008.62	1134078.62	874989.18	882416.81	466574.78	524848.37	501324.65	1045157.62	687763.93	272445.62	465408.78	660967.50	542862.12	386421.87	156798.67	358906.21	305603.18	567427.75	493842.40	343815.78	344841.81	213607.79	184305.90	189656.65	250053.25	256081.79	440269.53
	1752825.75	5715307.50	11076980.00	9741440.00	4802404.00	3190281.25	1803870.12	2367106.50	3067140.25	1670741.75	1978531.25	3056019.00	2689700.25	1899776.75	2375227.50	1196836.37	1244686.12	1241665.87	1419655.87	1780478.75	1326089.25	1267625.00	1214813.62	855048.37	823200.68	577142.37	979739.12	1079476.75	761496.12	518632.09	488278.28	547949.75	628192.50	511849.56	532904.12	551648.18	767743.93	803005.93	645678.25	289547.15	268064.71	320586.96	393217.50	348813.96	350806.15	147074.64	232151.45	402913.62	271150.09
	1978064.37	10499724.00	8457706.00	9433983.00	5296119.50	8005312.00	4976263.50	3876982.00	3324872.50	2536951.25	1411695.00	1582999.87	1820482.50	1454019.25	1590096.62	2149955.25	1621495.87	1187466.12	1121029.37	1215952.87	1551552.00	1336371.75	908767.81	816340.81	823202.81	852542.75	1121553.62	774215.75	498224.50	585271.75	780154.12	512435.65	320299.06	520782.53	480234.75	482982.62	524244.96	517803.71	415759.90	169407.95	269075.28	654069.25	455515.93	257616.95	236750.82	166150.54	262766.15	302738.96	101454.85
	1262806.37	4905091.50	3083725.00	2275760.50	2900907.25	4313695.00	2011839.25	1748722.50	2001519.25	1379621.62	1349767.37	1183982.87	1001916.81	857905.12	836049.62	566677.62	1256196.37	1952473.12	1166300.50	1155106.00	784674.37	539029.81	970196.12	807685.43	1543927.75	1081566.62	551506.81	502779.78	974912.37	403021.18	337830.81	448172.75	644890.62	416646.50	510416.28	598237.25	457749.87	205948.54	350166.84	284587.37	631554.81	472579.12	320297.68	310322.62	323483.71	219860.75	317642.46	393428.00	276477.37
	1799480.62	8419742.00	9170432.00	4508416.50	4312748.00	3762268.50	2986485.75	2161662.50	1529666.25	1644256.62	1617798.62	1736010.00	1127284.37	970019.00	578246.37	1080055.50	1273646.37	582796.75	1410165.25	1413968.00	926542.62	1251471.87	1635296.00	730002.18	538875.93	443931.90	1070558.62	433795.87	373435.12	627957.62	465825.46	434146.90	692939.00	891160.25	681011.50	737635.06	664495.06	499765.87	420382.46	355520.65	307292.06	305390.00	353114.25	289141.53	212724.73	265942.25	358203.31	294297.53	275465.25
	5753822.50	11600232.00	6998010.00	9192582.00	9351631.00	3783450.00	3861483.75	3128546.50	4085971.50	4988922.50	3621099.50	1869579.37	1967547.00	1591383.62	2160235.50	1607740.62	999943.68	1213488.50	1736760.25	1205604.00	1027686.50	925408.75	1233113.00	1207023.62	1208987.87	1108234.00	662458.06	623280.87	1097695.87	1109422.12	1250753.37	967609.37	756647.68	577184.43	627065.37	786286.25	467729.81	352127.84	522251.84	772817.75	772747.87	541635.87	292041.71	283229.46	261313.59	315598.03	312693.78	316929.15	178719.79
	3168577.00	16454968.00	13336845.00	3184663.75	4089463.25	2285862.50	3416179.75	2567386.25	2227681.75	2946510.25	2357213.75	3469784.25	2183600.25	1661228.37	1361562.62	550391.25	1428182.87	1166598.25	571222.18	1071653.37	1018879.25	814546.25	447528.62	380843.31	808261.68	1086535.25	1781957.25	1814097.37	1147116.50	558133.00	518643.46	418187.71	702501.87	600608.68	404151.12	681274.00	530812.81	330906.12	372623.28	273689.53	217232.92	317680.75	218684.92	390213.40	645507.93	354468.03	178511.87	178843.26	155569.26
	4998661.50	9655595.00	9182054.00	4798526.50	2850015.75	2299679.25	2258408.50	1897677.50	2207044.25	2102198.25	793866.25	1156093.50	2629004.00	1708460.12	1601037.37	1813208.12	1452849.25	1488933.25	958738.37	1429471.12	1560447.75	735903.50	752181.50	829309.31	875707.43	1072958.25	830636.18	588061.37	372664.53	456560.31	1097386.62	723936.56	630455.31	483780.56	458350.21	529942.25	411209.75	551359.62	692212.93	291869.00	161798.01	223494.59	344047.34	251558.95	74209.60	186289.71	205653.28	76033.72	185610.73
	5221009.50	13679128.00	10130505.00	5462912.00	2902698.75	6676239.50	6996105.00	5541553.00	2701163.25	1759775.37	2380118.75	2098481.75	1560239.50	1306195.50	1188756.00	647235.00	1375326.37	1379689.37	1224608.00	1358578.12	1642890.12	1044046.43	393895.68	560644.56	886885.87	1175732.25	682536.62	426978.71	502061.50	606294.25	590857.75	1121728.87	698083.37	645011.75	616144.62	655113.37	738037.31	281639.53	375937.71	250820.57	261339.00	199491.15	400721.78	188103.79	247603.39	440531.40	572888.00	510784.25	375890.87
	2653125.25	9553038.00	9689905.00	5007155.00	8154433.50	5327724.00	1518175.75	2365085.00	3737843.75	2378970.50	2349055.50	1915851.62	1584782.62	2033870.62	1141952.75	1445859.12	1513115.87	1720217.37	1626632.12	1567740.75	1158842.50	1140257.75	1252891.12	864298.81	764404.81	972831.43	952180.00	723004.56	523124.75	820740.00	721997.18	342004.93	560565.06	385276.37	248068.57	425534.15	506864.40	391395.21	251686.64	506691.12	406401.56	518334.65	658656.25	291988.09	256831.21	240297.53	191736.85	213123.62	295140.25
	8061305.00	11790589.00	5799361.50	4648230.00	3575620.00	6222346.00	2839689.00	1426396.25	1881018.00	4287802.00	5190030.50	2714923.25	1458454.12	1460304.75	1143461.37	1633995.00	1742625.12	1909084.50	1228984.62	1307730.00	1194345.87	1032882.25	1040920.75	520015.00	403689.62	536044.25	523097.75	626865.00	482415.68	515018.09	743353.37	779741.87	337027.87	482907.09	745700.25	377581.46	599978.75	279889.53	186349.54	496888.43	528478.68	532527.68	316391.37	129228.94	214280.89	281389.84	337276.59	389501.53	224708.92
	2661647.00	6895107.50	7627509.00	5136956.00	5575106.00	2879072.00	3846265.00	1814205.87	3486800.25	3669399.25	1257928.87	1090079.87	1574697.62	838167.62	1419336.75	2144169.00	1475332.25	1677675.75	1204170.87	1089301.50	870188.50	1647467.50	1292122.25	1419257.87	966004.00	973541.81	506994.75	1187510.00	958298.68	424075.68	210597.82	413506.12	626344.18	421042.28	704907.18	456873.43	546439.81	721787.37	859930.81	550550.68	352798.50	219703.20	178118.84	494965.06	319831.96	162297.15	250519.39	211419.92	238381.26
	3752028.50	11236412.00	13563046.00	9143708.00	5410456.50	3645842.25	3802446.25	4993392.00	2686635.25	1601151.12	1373736.25	1261946.25	2423622.50	1988312.87	790125.87	1124369.12	756370.87	1203639.87	1222754.25	641589.87	683967.75	715894.62	880936.25	832558.62	476121.40	867778.12	749588.75	858958.12	1029169.06	757170.50	567615.75	611358.75	518508.75	340116.06	418413.34	286903.46	617307.93	455829.40	375119.46	344079.46	389030.28	391152.37	328995.28	243468.26	291084.81	336929.65	269890.00	149838.67	218948.75
	2521729.75	15007803.00	11813563.00	5745647.50	3315102.50	4290532.00	4963791.00	3722255.50	2585393.50	2237970.50	1079280.50	998745.12	1499691.50	1350811.75	1201889.37	1668776.37	1673591.25	1632241.87	1384241.75	1306372.50	896744.31	641769.43	1121753.75	683754.62	492984.68	1127226.37	1218201.75	653104.25	881336.06	959938.31	875822.75	794580.31	471923.90	486486.21	717388.62	530065.18	546749.06	437340.50	692047.12	602247.25	434384.03	317421.62	155111.35	171371.32	550515.12	449981.93	183435.03	144313.34	313159.71
	1807566.75	8695775.00	9527355.00	8359613.00	6131574.00	4670860.50	6049408.00	5422310.00	1366078.25	2253759.00	3584919.00	1883759.87	1553360.37	1356098.00	1346646.87	1275072.75	1413701.12	2056601.75	1719806.12	1386563.37	1618200.00	1980980.37	861047.06	970827.06	1122382.87	748738.93	570730.37	505837.81	706856.93	612514.75	433301.03	1022884.68	1079878.75	874898.43	494738.21	541939.31	641620.18	421948.87	320960.84	272055.96	264259.34	370962.96	202744.42	358162.46	349089.87	150464.34	226555.00	301756.68	190330.67
	2874059.75	10244083.00	11192586.00	12072450.00	7039905.50	2933375.00	2730102.25	3281936.50	3628911.00	3100481.75	2762294.50	1862812.00	1941219.62	2075446.25	2310702.25	1741671.12	2015530.37	1989375.75	1223748.37	758692.00	687187.62	1341238.25	1132285.00	491228.43	1103793.25	1426122.75	760987.68	1249448.12	2250226.75	1218491.87	557409.75	502232.28	303251.37	362042.18	587086.12	667830.56	558424.68	576161.62	346553.90	418701.31	540003.00	349717.21	347245.37	466980.96	267407.87	227092.51	189783.12	263453.12	143403.45
	5380612.00	11558685.00	8358648.50	7875940.00	6999186.50	4449595.00	3631848.50	3342881.00	2755278.50	1862949.00	2156684.75	1511487.12	1898488.37	1096794.50	1088140.12	962840.00	672922.87	455110.00	348608.46	880362.18	620881.50	961340.25	904916.18	795175.18	1236578.12	1237011.87	790541.37	607345.25	509720.87	754259.56	389618.75	399569.40	578923.18	368849.53	616912.43	1030857.06	598216.87	335522.34	240671.17	238133.81	192580.95	204796.89	192620.60	207988.26	307963.31	225681.18	193329.62	215233.04	358236.00
	2058336.12	8271975.00	12361793.00	10426889.00	8054230.00	3840410.50	4110799.00	1600267.37	2562041.25	3162773.25	2159207.25	865232.06	1759182.00	1443911.37	828577.06	832400.87	2154055.50	1984039.50	1746440.62	692325.43	403616.53	745689.25	911157.68	1297111.37	1312097.37	861289.75	496803.59	691673.62	703327.93	624115.18	372630.53	502796.28	850217.12	907045.31	372920.84	504728.96	719085.93	389674.56	225592.71	637309.06	407181.96	177168.18	296639.56	271548.15	232384.45	273709.21	393532.62	118237.04	149248.87
	2633263.50	9445513.00	10568330.00	5011056.00	5115285.00	2003179.75	2652273.50	3317383.25	2150066.25	1428864.87	2466950.75	1716204.00	1882133.12	2157687.00	1546757.62	823116.25	2117286.00	1740888.00	1542790.62	1444907.87	1257290.62	626619.43	1225466.75	1198087.00	1144535.62	823705.25	569491.37	804198.75	646443.75	262547.03	469371.43	370093.56	632676.00	582279.12	651901.37	716707.62	484955.96	738367.87	566217.56	380800.12	406436.71	250713.95	275511.21	335463.31	379227.87	254918.25	240452.92	191176.98	208159.32
	2185884.75	7319773.00	5816957.00	6716125.00	4107385.75	2708374.50	2617794.00	2468374.25	1639432.00	2113636.75	2622680.75	2090956.00	1481048.12	1107137.37	1526528.87	1500127.00	1384358.87	2030009.37	1361814.50	1614604.62	1267840.37	869330.81	790015.81	962154.93	1330496.00	705298.06	626333.93	622039.75	843875.00	1054361.75	1242806.00	809005.68	511161.62	336159.37	228931.37	323765.46	497081.59	555566.81	508847.09	220253.84	347557.90	234166.39	207828.46	168815.64	368035.96	309017.31	285295.25	266429.84	189296.64
	3775945.75	21242588.00	12744481.00	6772316.50	5438828.50	3020081.00	1454925.12	1188691.62	2226445.50	1914664.87	2177881.75	1687050.37	1406772.00	1918676.87	973084.68	1742225.37	1084363.37	953643.56	971726.37	435146.00	1164015.50	1042834.68	1065613.25	920264.68	1004008.87	391560.53	293966.18	322696.96	398227.62	408261.90	542427.75	538203.31	640579.37	453503.75	350145.09	695175.00	387357.65	264899.18	637781.31	403718.09	464211.12	464308.78	260044.76	202610.17	132132.57	346108.68	297169.25	394089.31	351607.90
	792665.43	11542880.00	16751020.00	9553819.00	7398172.00	4326662.00	2689270.25	3042096.25	2696962.00	1227657.62	2668482.75	2785952.25	2426536.25	2787638.00	1901143.75	2290664.00	2377753.25	1208396.25	1110835.37	738308.87	2134671.00	1207772.87	849282.06	887741.00	776678.43	790992.43	821036.81	1055256.25	1251927.75	1091355.87	1267598.12	1006734.43	1601245.12	1146463.00	577966.06	409327.09	557632.75	496392.12	485601.28	303098.62	568155.37	303288.40	316170.34	274381.34	342882.87	382535.50	276552.93	244157.62	338657.15
	3808209.00	9534099.00	7638091.00	8752588.00	4810345.00	1954155.37	2977985.00	2722144.50	1638263.75	1202102.25	1638921.50	1673632.62	1331522.87	960303.87	981981.31	2880668.50	1779757.87	2124767.00	1448894.00	1276111.50	1574221.87	928277.43	947205.75	907358.18	1174047.62	862888.43	450515.75	915743.25	1045452.25	703348.56	702097.81	536155.06	240111.23	408334.12	499255.09	500878.34	305855.90	307928.71	378827.68	265525.34	274761.75	332532.15	179183.50	248436.29	224707.17	179840.32	497551.87	765246.31	349174.28
	8487931.00	14496772.00	8792984.00	8456371.00	7957889.50	2707766.75	3881323.50	2400406.25	1416884.25	2213694.50	1529476.75	1255858.12	1580073.75	1148066.87	866327.37	1518183.37	2097731.50	1461076.00	1338817.87	1621517.87	1369409.12	848277.87	710062.50	1083505.50	1430412.87	741805.75	377478.46	606445.81	926086.56	727851.56	402104.56	569356.62	798364.00	908115.50	575796.81	342036.15	408476.87	495737.00	145190.25	91758.55	289226.50	473323.78	495634.43	412335.75	305476.12	190088.09	232472.25	278584.90	323545.40
	4023594.00	12507706.00	15833352.00	11974614.00	10501347.00	6602591.00	3603286.75	3765859.25	2503347.00	1691452.25	1138457.87	1605210.50	2261672.25	1702734.87	1411851.25	1527619.75	2258962.75	1330851.62	972199.25	884865.93	1411351.00	1120697.50	973559.81	1109026.62	900592.62	737991.75	754126.25	691173.18	397071.75	352460.00	336959.43	557663.93	693916.87	541822.31	360949.09	382448.84	485980.90	444635.96	491317.96	496935.31	357932.68	454032.62	373934.53	252591.46	337697.96	466946.31	396070.56	244434.15	159907.51
	3786694.25	21445026.00	13550949.00	6144283.00	7022684.00	6784346.50	5799811.00	2313996.25	3048301.75	3245191.25	1494304.75	1103089.87	2219478.50	1938163.62	2008541.50	1736978.87	2724462.25	2206558.00	1836352.62	1237006.62	1596456.25	1091088.75	1015179.06	1038913.75	744851.93	607545.18	334861.40	567966.25	765972.18	368369.87	620450.50	1028405.12	730699.56	481523.06	747209.56	721861.00	415341.31	388560.65	213757.28	205391.14	242998.93	470538.34	352793.50	274190.59	230634.28	252160.51	266163.84	212686.39	253372.29
	6380355.50	10500407.00	6953783.50	6147323.00	4170371.00	3370943.00	2896085.25	2272051.50	2939567.75	2191277.25	1555699.25	1395943.25	2458380.00	1930195.12	1517609.12	3267133.25	1853221.75	1002963.81	1256587.87	1017564.18	898944.00	1526905.87	1342727.00	732099.68	762419.68	849760.62	907334.06	854416.56	755537.50	513031.56	558968.93	317151.12	544741.31	587653.62	363190.62	471828.43	345051.09	315734.59	505699.46	492462.59	245963.00	227753.59	392819.00	285242.53	272385.12	137166.29	136933.07	219722.96	203584.75
	5063714.00	27345932.00	12916371.00	5745473.00	4239922.50	1700338.12	2864273.75	1761837.75	2197491.25	2993222.75	3035614.25	1620670.37	687842.93	783301.43	2133819.75	1708605.00	791353.06	1339696.37	1037927.93	908941.31	783990.56	452586.87	591395.75	739155.25	579955.87	389922.96	516573.00	878614.75	657993.87	536225.43	441391.96	414908.21	493691.43	337660.12	366576.62	162580.43	535277.68	402104.62	350237.43	431363.37	435284.46	362826.78	340465.65	174949.96	341096.03	309198.03	213026.37	278739.50	440194.15
	1372122.87	6364820.00	5750936.50	7677748.00	4211426.00	2268183.75	2631885.50	2942949.00	2703253.25	1797034.25	3036240.50	1321972.50	2089737.87	2221062.75	1955182.25	1005155.25	1493575.75	1024777.81	666246.81	687515.62	852010.87	626413.12	1214513.37	1189741.12	970222.62	1084688.50	767921.93	1041209.25	297149.21	296458.59	499535.62	280847.06	542369.56	821745.50	824775.56	554447.81	182685.50	460934.18	651083.43	537643.93	578700.25	594118.56	404250.53	319982.34	239035.67	235173.23	310494.37	246687.82	371581.25
	3326194.25	9628986.00	6524122.00	5427679.00	5553145.50	3001520.75	2939402.00	5082770.50	4624151.00	2636475.50	2042211.00	1690761.50	1450878.62	1820229.12	2050842.75	2162478.50	1785464.62	1236004.62	1141807.50	920057.31	1035372.56	1428341.75	612141.25	849298.93	944132.87	1222439.25	1650274.12	1386490.75	939733.68	716329.18	704411.62	350512.15	552121.93	334294.00	399663.15	912679.93	668955.87	216113.48	503903.43	835917.81	488651.25	495051.93	463719.75	409582.12	433859.75	272747.00	224898.75	247717.37	399873.62
	2439583.25	11342630.00	12478678.00	12656212.00	12467110.00	5080628.00	4441623.00	1903859.50	3019317.00	4073791.75	3888120.75	4236205.00	1758840.00	1778706.12	952045.31	1099669.75	1738850.25	2130768.25	1066719.62	706968.68	1340681.37	712658.75	810999.56	890015.56	589553.37	1081183.25	1094105.00	779911.43	636430.25	695898.06	963036.75	916895.12	656548.37	494777.09	746822.31	996531.75	642307.56	270456.46	166824.65	625740.68	729777.75	217781.32	251732.00	278302.65	287553.65	291023.50	428661.68	237254.84	124262.61
	3988905.75	11284171.00	10353946.00	4728919.50	3223383.75	2344210.25	1865086.12	3152486.00	2261501.00	1310660.37	2004863.50	2646837.75	2710628.25	2163462.75	1168947.37	1106311.37	992659.06	1056136.00	1150247.87	1431565.87	1193066.00	1131976.37	1015407.56	818821.75	713398.25	470667.75	1043032.50	620147.12	459218.46	556511.81	916791.81	921839.12	726216.75	1017020.93	774270.87	411720.75	377873.28	520061.53	747059.93	375329.90	253649.71	339789.37	215319.51	217948.40	228453.21	318851.03	297479.65	201774.96	199641.64
	1489906.87	8608292.00	4165602.50	4917074.50	2563699.50	4308572.00	4824157.50	2836109.50	3144481.75	3080925.50	3692234.25	3129982.75	2882712.25	1982144.25	1567146.87	1903349.62	1255662.12	1871209.50	1476360.37	1475007.50	970584.75	944040.00	762942.25	1383701.25	1277779.87	880455.87	624803.50	650175.00	487430.65	420504.65	405274.31	487619.25	931321.06	740128.93	510566.15	281607.43	429329.65	553844.81	584221.50	329582.31	613285.93	516326.43	372121.25	312890.43	220959.64	398655.62	267969.93	120409.03	337888.78
	7846651.50	19240278.00	5821651.50	3311252.75	3955095.75	6104216.00	4738719.00	3708034.25	2961462.50	2982380.00	3093749.75	2860686.50	2210221.25	1918237.37	1756449.25	2319450.75	1364526.12	701557.18	1008645.06	1021143.62	638057.87	761982.37	1202688.00	868693.06	759218.06	875266.75	730774.87	661445.50	911814.50	1087407.50	935233.25	528692.56	483649.62	406672.71	256290.79	717929.93	508640.96	713408.50	665973.68	519181.31	491412.25	220783.15	122299.45	261665.12	195726.68	153720.73	211860.65	287663.87	201743.14
	3495007.75	13251629.00	13012825.00	8722569.00	4550549.50	2362688.50	2240182.00	3970743.75	3906758.50	1767580.75	1358599.12	2015839.75	1849034.37	1296868.25	2166956.25	3194292.25	1599930.50	456263.18	823033.12	850544.18	1160325.62	1322075.87	1181013.87	633563.81	695750.25	1082247.62	733781.56	795101.25	684771.56	246149.67	319695.87	392101.15	426720.53	488892.78	502477.00	508264.90	583294.56	550098.75	230363.18	207003.56	545190.31	551054.37	463450.93	232646.67	114975.89	345770.15	343123.09	248334.21	160822.35
	2461387.25	13697832.00	5912393.50	4326023.50	3551456.00	2636354.25	1692782.12	1440102.37	1565633.37	2361591.75	1941619.75	1100173.50	1459999.62	1804925.87	2109491.25	1176716.50	1195557.00	1309792.50	1468554.25	1040578.31	720325.75	453798.90	1179254.25	1437172.62	1305104.62	856581.75	1006496.62	1204869.62	759963.50	570075.37	740893.62	775296.87	153601.51	274483.65	321954.68	440724.56	442555.50	365593.40	333933.96	338673.59	293011.56	316182.28	384236.50	239200.79	144751.46	235618.00	244815.84	220089.98	194457.09
	2083022.50	13998739.00	8617229.00	6568444.00	4297070.50	5297199.00	5484989.50	3636050.75	1497693.25	2685920.75	4202894.50	2518546.50	1622574.00	1198181.25	1373074.50	1043643.25	1877417.87	1880349.25	742672.00	1366406.00	804768.31	715635.68	961090.62	1198814.75	1334218.25	522842.53	837719.37	784756.43	1002259.43	812039.93	489870.56	403150.06	551409.93	994969.12	656219.93	739835.87	474017.03	615405.81	498399.34	281872.87	273495.28	501576.46	382383.71	441601.81	366777.34	225031.84	241290.59	348259.56	317569.25
	2492543.00	9594918.00	7654963.50	6340949.50	5024319.00	3595483.50	2319996.50	1466486.50	2229930.50	2355953.50	1629207.37	1294266.00	1486896.37	1649084.00	1829991.87	1181255.87	1034570.50	1055882.62	1446565.75	1214322.25	510661.78	1768544.50	1525544.62	778723.68	802363.31	454174.31	305416.46	908407.25	989350.75	436763.75	412127.25	762396.12	1289258.50	1089587.25	333155.62	625788.56	713273.43	323344.31	421019.25	560549.12	294517.81	230053.90	349414.50	349977.53	510326.62	503363.71	275545.59	246908.70	271188.50
	2023525.12	15580468.00	11114645.00	6194120.50	4918154.50	3872530.25	2957309.50	2498890.00	2822227.00	3322092.50	2309097.75	1810764.00	1552822.75	1425887.87	2270724.00	3211024.00	2245916.00	1213196.75	1542714.37	1659507.62	1074056.87	757343.81	1356425.37	1440550.37	1051166.75	566645.31	549038.25	953597.75	1187411.75	952500.56	864819.75	679149.56	597540.50	375279.50	319649.50	479558.12	465995.09	517834.21	423434.34	358796.84	312254.68	529064.75	427753.78	221960.03	292377.81	215222.50	147917.09	144824.45	273520.21
	5062526.50	14389147.00	12277241.00	5451403.50	5604420.50	3657538.00	2174988.25	3963350.00	2812059.75	3266999.00	3233477.00	1411804.25	1406681.87	1763189.87	1841620.87	1789451.75	2043969.75	976516.18	879611.06	1057781.75	1023582.50	648927.00	1049702.87	1213261.75	661092.31	509647.53	621865.81	490651.34	642895.31	860993.62	576974.06	621270.12	311436.56	534221.93	700600.50	631378.81	604531.75	379152.53	367115.93	311405.78	501219.96	361033.56	342273.40	360871.96	250921.85	334193.00	209535.37	205557.00	256602.40
	2150805.75	8760316.00	4929307.50	4318020.50	4695413.50	2586846.75	2630268.00	4918733.50	1856379.37	1715600.50	1310943.50	1103334.12	2210246.50	1345755.50	1117719.87	1175713.25	1507503.87	1161884.62	898421.68	990807.87	871428.56	716146.31	1366015.62	765290.37	672679.06	1237236.00	1042286.37	658909.31	716280.00	417849.21	476912.03	518653.09	459323.93	555342.00	779474.93	671231.56	415693.12	551741.00	323921.06	323762.28	402083.93	260690.84	155115.43	359470.21	524694.75	307939.81	374918.84	279603.25	254807.64
	6355782.50	17234952.00	15435698.00	5607068.50	5446313.50	5763090.00	3005399.50	3067612.25	2207317.50	2412420.25	2225135.75	1528140.25	1709277.62	3021006.25	2754037.25	1727154.37	1244253.00	1218568.62	544778.81	1110005.25	1209451.87	604400.12	1144976.50	1580770.75	1350531.62	669653.75	777581.75	837005.18	1416474.37	976761.25	606512.81	944601.75	529978.31	569409.18	193563.71	369318.15	604125.62	379568.06	370693.21	625811.62	337308.93	245464.82	484944.46	302853.62	96640.64	315932.12	196844.57	238890.32	279576.53
	1420133.25	4286476.00	3416426.00	5844143.50	4544682.50	4655395.00	5747976.00	4502315.50	3751033.75	2551841.50	2556871.00	2222092.25	1791861.12	1187345.50	1447039.25	1863593.37	1173445.00	599172.25	1487599.25	1104106.00	729980.25	1309379.62	1324477.00	1337019.75	1199155.62	628440.87	601245.18	331251.09	821613.06	799563.31	604189.62	581373.68	557986.93	499453.37	400437.81	495226.12	276245.09	180230.68	266692.43	479294.34	275318.50	214582.04	181480.03	428637.71	278536.31	161208.34	355927.34	404599.40	152589.29
	6076870.00	13586885.00	15841093.00	13991390.00	7714543.50	7874552.00	2682923.25	3025894.00	2671623.75	3088710.50	3237525.25	2782187.50	3173015.00	2112060.50	1828204.25	1071507.12	631726.43	926451.37	1270653.50	1250924.12	1160464.00	1117011.37	936570.50	678381.18	705278.50	1411064.62	565660.62	565064.00	1002619.50	702174.12	526045.56	589971.75	680242.06	570763.50	343035.84	327604.71	356263.59	242470.53	320010.40	292802.93	373398.06	321165.21	225476.57	231866.28	192260.90	196533.90	174263.03	364212.37	245900.64
	1070201.37	9060230.00	5594730.50	3244547.00	1864090.37	3258235.25	2642516.50	2554139.25	2618806.25	3002712.00	1512019.37	3056843.00	2340070.75	2068452.50	1252887.00	1029652.37	1463904.37	1459741.25	1163467.12	838532.93	1184296.12	1291029.50	774443.25	650274.68	337348.25	579363.43	810503.68	961397.37	872278.00	602842.81	564523.00	354646.46	447112.78	375775.84	607533.25	467897.09	537706.00	368421.62	370650.21	558246.43	203424.76	457892.78	344987.71	270218.62	187730.78	277775.03	282438.31	198122.54	205592.10
	1999429.25	8955439.00	11363453.00	7102759.50	6869202.00	6063010.00	5936138.50	5203593.00	2941181.75	1029292.31	1715945.37	1733704.00	1741598.25	1240800.00	890375.25	1159977.50	1038541.31	772980.43	1426118.00	2395647.50	1588305.75	1115915.62	683901.37	712193.12	458955.34	438829.87	257458.37	293633.65	598329.25	466953.87	427058.25	438717.68	618436.12	698637.93	453584.71	604345.12	469573.46	379459.46	300179.40	328347.43	507028.84	359362.18	408404.68	261062.06	362772.78	265508.75	276939.31	308140.34	391307.75
	2052485.25	12241063.00	8627819.00	7614295.00	5824375.50	5795744.50	3716976.25	3689319.00	2713506.50	1602922.87	2336929.00	1883309.12	929337.93	962469.25	2060254.87	3092601.00	2091729.12	1427535.00	1696529.00	2176488.50	1698914.50	1034198.75	852073.00	770578.18	878505.00	593887.50	640839.87	510989.78	954238.93	837053.68	666653.56	742935.68	436604.50	489062.34	714926.06	447600.87	280265.84	215477.50	358530.59	336994.68	179390.89	334879.59	424401.75	501672.96	321246.03	422855.68	384713.50	130531.66	134965.46
	5201250.00	14005893.00	16424084.00	11035345.00	5303297.50	4340197.50	4035803.50	3276710.25	3735255.25	2156110.25	1374927.62	1753068.00	2478520.00	3191583.50	2196398.50	2009387.00	2763713.75	1823006.50	1014759.12	479657.87	745142.93	776626.75	1051332.00	1335352.37	885455.50	751839.18	625071.12	1047329.25	1043819.37	922060.75	607812.37	597218.18	697821.18	477979.12	178503.79	215794.26	624180.56	583527.43	234174.70	202346.37	327337.65	228839.60	177797.48	244024.10	343329.18	267808.87	192324.65	234816.92	259318.07
	3738385.75	9796972.00	9219337.00	7406970.50	5280196.50	2443251.00	2509765.00	2706095.75	2411237.00	2782029.00	3478584.25	2640887.50	1280079.75	869865.43	813143.75	1932548.12	1832352.62	2205211.75	1356417.00	1462055.62	1207155.50	1383533.12	870872.00	928984.12	1037523.25	772432.75	812768.06	783889.12	675447.00	894513.56	1149461.75	650010.37	431736.46	708518.31	510217.00	382204.31	528923.37	505248.59	593720.56	521615.37	347959.71	508052.12	270471.31	130311.43	237888.95	221086.73	174679.28	124049.67	140678.48
	2576272.50	9187459.00	10784182.00	6618754.00	4734495.00	3883219.25	2237501.00	2613543.00	2508887.50	3314542.00	2031588.12	2323941.25	2194177.75	843932.75	1035580.68	1877854.12	1164386.87	1136791.25	1410946.25	532888.37	945862.00	765340.37	927657.25	1020875.56	798056.81	565394.18	624492.50	695266.18	1305352.00	1521753.12	813155.25	854083.56	719265.50	722729.18	536279.81	775558.68	884694.18	737022.81	406676.78	273634.18	197966.23	291930.71	398310.93	529610.18	323545.50	381382.06	237724.68	233345.68	203911.42
	3275204.50	20981038.00	19376802.00	15041848.00	5732967.50	4114391.25	3108441.50	1860744.25	1943109.62	2415127.50	1274936.37	1156507.37	1234329.50	1925754.62	2568300.00	1863187.25	1431351.87	1044106.68	1551731.50	2388905.75	1109488.37	1063471.50	1559414.25	888006.87	1026234.37	993320.75	1115856.12	799572.00	506733.18	649388.81	564380.56	439236.75	576626.56	546041.00	160783.48	443892.25	336227.93	288794.40	434822.53	543765.56	725134.12	458686.09	326243.53	406673.09	208766.87	330193.59	265718.71	220775.17	330127.00
	2185674.50	4608141.00	3387623.00	5272760.00	4111034.00	3337419.25	2530844.00	2057475.25	1115455.00	1385509.50	1564336.00	2215569.75	2233998.25	1394172.37	1412033.25	1045056.25	905958.87	1264239.00	779567.12	1396872.62	858011.31	939644.50	691567.06	825642.56	600468.68	480770.12	841483.43	836374.12	914391.37	499405.21	440093.59	369406.21	733743.81	985708.43	803979.75	437116.53	459636.43	641840.87	449485.21	285533.65	234236.54	312036.46	493087.46	280430.75	229377.53	184428.75	234061.84	229793.78	155413.73
	7211444.00	15302961.00	8517004.00	4200153.00	2297875.50	2591049.25	4366787.50	3709098.50	1966077.62	2295267.00	2110635.75	2296575.25	1158256.75	550641.93	932327.00	1671798.00	966626.43	1435292.25	1725779.75	1147979.87	730543.12	657316.25	664322.75	1415420.87	804674.68	1270764.50	1372226.37	845778.93	262892.31	638879.37	712219.56	472708.40	401527.37	520785.15	593398.43	447418.40	1000816.62	928998.56	578533.00	392554.78	335242.37	350655.28	437476.65	278647.21	372003.31	275144.46	129025.29	258277.42	415243.46
	3007374.25	7356565.50	9196271.00	5683069.50	2462873.00	1444941.50	1748718.87	1719508.50	2773138.25	3381107.75	1391362.00	1282501.87	1205541.87	1480037.62	805389.18	758772.87	1624525.50	1737626.12	1512227.25	1376144.75	824466.37	819504.31	897672.06	933681.81	1007125.56	748903.31	503523.46	436254.12	793623.00	902652.06	871065.68	524289.68	355911.28	239466.96	332117.71	536713.62	470137.93	396860.21	384350.81	296779.87	230053.42	193225.39	297007.53	353780.28	433934.68	235516.71	258222.98	216621.04	271099.21
	2946298.25	7960709.00	9474948.00	4254034.50	4419987.00	5096632.00	3181125.75	2762354.25	1891365.12	967650.62	890685.50	1507315.37	2023631.37	1623621.25	781955.56	1171895.00	1654634.62	2087648.37	1197530.37	1079670.00	1030118.50	727861.87	1325421.62	1200094.50	856563.56	863858.25	379087.09	322699.96	452652.40	803643.68	607049.00	344604.15	618651.18	674082.87	655678.12	545998.43	365833.15	241176.12	348176.31	759036.62	284542.03	322743.90	233233.79	346976.87	376128.87	350221.09	242237.67	137414.53	131324.96
	2770969.25	17897950.00	12703680.00	6354615.50	4880051.00	3526712.25	4390884.00	2834248.25	2793308.00	2720498.25	2172497.75	2613126.00	3705450.50	3022600.50	2582821.50	1321642.50	1956845.12	1362344.87	935109.56	1152135.00	1403279.87	762620.68	1686322.37	762745.87	2061194.12	1900164.50	1226077.00	790763.81	882311.56	844103.00	707949.93	800250.43	439957.12	327349.53	621968.37	542926.93	621732.62	431933.65	353004.31	232472.34	142953.96	210233.34	342299.93	334463.00	293061.46	310089.34	331086.28	413213.90	389866.37
	1460667.50	7999784.50	9743270.00	11005404.00	6528468.00	6213326.00	2973185.25	1340414.62	2670861.00	3081430.00	2274607.25	2556066.75	1031562.18	1739515.00	1935840.87	1566233.62	852670.31	726895.56	830886.12	421729.71	1158476.37	1212021.50	1078088.87	1129847.87	1087602.75	1022938.50	529661.75	553322.12	747056.93	1026636.62	868377.37	551851.56	703714.37	539640.12	467737.15	360503.50	590570.81	609481.31	427345.15	254817.60	313053.18	332979.71	420481.68	337723.62	383738.28	139198.14	153332.45	233670.04	314108.81
	3293488.00	13118564.00	14130890.00	7009357.00	3410421.75	4182890.25	3603052.50	2543479.00	2176170.75	1601370.12	2014699.50	1639122.37	1122866.37	1125017.75	1264303.37	2403401.50	2192506.50	1625589.25	962565.68	1161551.87	527871.00	691523.68	991894.62	747167.43	799692.31	615934.06	748727.81	1259890.25	1068348.37	755327.37	335592.56	408320.84	303882.81	507532.34	404470.40	229455.28	393361.12	499787.65	371158.81	209436.29	375776.00	404804.34	202425.82	327300.37	421389.56	431807.65	201794.07	290222.03	103511.17
	6989695.00	15428966.00	9790891.00	8447126.00	4007166.25	4268369.00	4048766.50	4534204.00	4122184.50	2028729.12	2052718.25	1309656.50	1430941.00	1192161.12	1692584.25	1032938.81	1477034.50	1920279.50	1169301.25	1827438.50	1532882.12	1123802.12	1356428.25	967539.43	995343.06	534554.00	686178.75	950296.93	1306740.87	1005408.62	822693.93	1151401.75	656260.43	538946.31	476359.87	644931.06	406147.68	292901.40	342131.40	347928.46	544567.43	512325.90	242156.23	200564.15	315209.12	435563.53	335513.53	181778.75	157153.67
	1319243.75	10600946.00	10197070.00	11233913.00	7942626.50	5015438.50	4316057.00	2604908.25	1820452.75	2061388.00	2601304.00	2429915.50	2012578.75	1629109.87	2016941.62	2076689.12	1790575.62	830618.62	559092.12	976862.25	1062126.87	908486.87	362202.56	810578.06	632093.25	769312.56	741170.18	819453.62	1009031.81	917596.81	733679.18	408562.53	476843.37	780632.68	383786.25	510848.31	834093.12	945670.18	623778.43	173650.15	217203.26	194226.50	304858.65	245041.04	319861.81	332530.00	294805.09	232097.42	285749.65
	4459140.50	16940060.00	15669606.00	7161627.00	3870343.00	3326883.00	3960675.50	1824836.62	3948219.25	3215145.75	1096562.00	1503971.25	2474475.75	1146494.12	668197.56	1598408.75	1737610.75	2219243.75	1821074.62	536543.62	681605.56	969299.68	956201.87	765623.62	771049.37	431600.84	583067.87	848302.68	847652.56	887258.68	879300.12	1285360.75	1204640.25	330163.68	433130.37	305396.03	432986.93	367999.12	247969.93	207007.46	347728.62	365110.25	446436.71	332107.62	150080.56	173211.73	165913.76	351284.50	247565.12
	5248919.00	12150122.00	8588407.00	5609876.00	3711414.25	5477190.00	4322392.00	2110011.00	1129212.50	1308693.87	809373.43	1182956.50	1295062.25	763812.06	983294.81	775922.93	1398773.75	1732880.12	1529304.75	660578.75	1203435.00	640735.93	699877.81	755306.56	1212636.50	794877.87	745156.68	917570.68	682070.75	347814.71	698231.93	862421.75	671678.75	1088460.50	885615.37	556536.06	669294.00	405460.84	381060.93	245511.32	261110.42	332940.68	429848.53	433802.68	246893.37	229539.79	136956.00	115409.71	304086.25
	4660826.00	10198200.00	11032315.00	6195507.50	4143690.00	2503469.50	2013136.62	1620062.87	2337281.25	1444614.12	1997342.75	1776052.62	2417912.00	1003745.37	1477014.62	1766109.75	1265513.62	1886819.12	1915297.62	1596222.62	1126675.12	1103624.50	565151.31	605974.18	557415.18	818205.37	509786.46	438898.06	971476.62	832263.00	644920.56	231720.15	416798.90	388970.75	568730.87	372356.62	193274.70	298707.71	214524.54	389518.00	556822.37	592733.00	320872.87	419457.71	386326.43	411026.34	200973.54	199087.84	355058.25
	1307463.87	10528124.00	7724512.00	5620471.00	3889266.00	3682883.25	1858720.37	1526088.50	2959837.75	2058697.75	1449590.12	1662196.75	1670337.37	1275154.12	915991.31	1062830.12	1335465.00	1310607.50	1005280.37	801358.81	639473.00	902349.68	784729.18	1012534.62	738310.56	527467.81	578201.93	935010.06	1085863.62	668335.06	374210.37	540534.06	321692.71	485821.56	297146.62	425124.46	238956.40	432740.28	279655.53	362289.37	243720.50	361818.75	521684.65	369067.90	343209.03	307179.75	224874.21	376824.90	319148.71
	6640996.50	14376014.00	8237836.00	9983429.00	4850821.50	2549313.25	2690273.75	2751325.25	2242259.00	2558465.25	2499157.00	2209325.00	2551833.50	1742757.00	2064073.37	1039343.56	643705.62	746125.68	628383.37	899403.31	1003545.75	1050690.25	668117.62	843650.37	501823.53	967916.12	711586.81	535978.87	789838.37	512931.00	697240.18	626624.18	561564.37	903745.37	614909.75	393557.18	560120.93	537063.50	173637.70	587090.43	661721.56	518817.62	456287.75	424070.96	323750.21	225738.71	238156.73	191008.07	121605.92
	2646324.50	6829333.00	7128243.00	8735029.00	7102741.00	6846820.00	5175206.50	1595274.37	1903633.75	3317225.25	2281038.00	2376215.25	3821507.50	2014390.62	1082934.12	1792911.75	1043242.81	393950.21	1697821.00	1951893.37	979275.75	785973.75	739229.06	1484782.50	1178005.00	1075708.12	944076.25	857016.43	610131.87	402062.53	592877.93	908531.06	878822.25	860972.12	510735.43	486406.46	379834.75	366501.75	636547.18	496534.28	442863.93	277257.53	310532.53	505413.56	299173.93	274212.31	309065.56	305437.15	219339.28
	2610639.75	10172017.00	9934867.00	5868940.50	10464973.00	5712141.00	4087493.50	4092689.00	4164000.25	3222438.50	2027878.00	2890676.50	2668199.50	1661744.62	3419562.25	2650636.50	1113381.00	318571.81	555647.06	732564.25	522743.43	304926.84	765357.75	1060496.00	1421251.00	1646796.75	1254172.25	682782.68	808051.12	644620.93	623047.56	804450.06	890236.56	816785.81	611055.50	174477.32	242558.12	638944.75	427446.03	474177.15	409568.56	338039.93	313226.71	390076.46	494388.12	276938.09	153164.48	98258.29	236421.32
	2433768.25	16811844.00	18274148.00	8207997.00	5651142.00	4301177.50	3245961.75	2736330.75	3231691.75	3811987.50	2726422.50	2438071.25	1503890.12	1110619.37	1153262.62	1647602.12	1054043.00	927903.50	979278.12	831272.56	1072111.62	1021020.25	1527166.37	1089017.25	525713.37	614846.62	1083578.25	1529752.87	1227519.00	573678.68	635813.37	916234.50	778543.62	585254.37	932837.43	763329.56	631558.81	449511.50	320865.50	255101.59	497152.78	350288.96	346312.40	442232.46	279802.50	133655.73	161514.75	94081.50	74458.60
	6419235.00	16683532.00	16200455.00	5401301.00	4605339.00	5257322.00	3401616.50	3352925.00	1563424.87	2035115.50	1400324.12	4523464.00	3553408.50	1899136.12	2044485.00	2399532.25	856461.93	985457.31	1568545.62	1441717.37	2663783.25	2318316.25	1212161.50	849676.31	1060011.37	882622.87	604392.12	449604.65	806058.68	722996.68	575416.12	406151.56	791769.25	595377.81	518330.81	319207.96	398492.06	588280.50	348529.78	211485.53	196660.59	335442.84	445515.00	555057.93	337919.15	109803.60	136922.04	229879.06	122549.54
	3577068.50	9689397.00	10704120.00	10328218.00	7857741.00	4688333.50	3788974.00	3171014.75	2059236.50	2856519.75	3388865.75	1574415.87	685083.12	1875830.75	2742291.50	2375615.25	2796945.50	1280819.37	698235.81	1036812.06	828962.06	1370577.25	818371.50	470433.18	586295.18	1013864.93	1198819.50	836470.75	1430665.00	483335.78	537302.12	940805.25	926627.31	530642.81	205987.45	531301.31	528592.50	501766.21	284123.25	294438.75	514055.90	530547.43	269293.75	377607.06	325600.78	255082.78	347359.84	300574.09	230171.04
	3384731.75	10022613.00	9209012.00	11736484.00	7415219.00	3817972.25	3010501.00	3901604.00	3075736.75	1115527.87	1801814.75	1366176.00	1353885.25	1206697.62	856294.25	1218964.12	970849.37	988045.62	1529781.25	1653806.25	1305897.75	1795809.25	1214464.75	553856.68	823139.87	1445968.25	1249706.25	847204.37	974718.43	470492.31	557002.43	718783.12	723379.25	567348.43	472798.87	558542.25	389541.53	282362.46	202555.90	377018.59	269030.65	225202.32	381763.62	153145.04	403242.62	365417.65	321510.15	254105.46	199430.25
	5900912.50	14926295.00	15379354.00	8133137.00	4484332.50	5020776.50	5474047.00	3457447.00	3887404.75	2731205.25	2672407.25	2026081.50	1637560.25	2420962.00	2028101.12	1066455.50	1272728.12	633685.87	601976.06	823178.31	562447.87	861373.25	534804.12	1128472.62	1179789.00	707523.87	1289002.75	1446561.50	945047.93	580546.93	729136.56	927981.12	804340.06	578217.75	836394.62	453505.15	366888.18	369333.00	210801.51	294425.12	241329.54	360729.15	598965.75	290713.31	414644.09	299254.37	221555.57	165593.20	77180.87
	5495130.50	17856564.00	12136137.00	5671221.50	2850658.25	5215908.00	5682809.50	3519777.00	3034567.00	3044852.25	2435345.00	2239094.00	2797765.50	2327466.25	1569073.12	1380419.87	1654168.37	1436712.75	1895988.00	1542409.00	1118909.37	792407.31	576341.56	726127.75	948704.18	1170139.75	778150.12	366227.59	634380.93	665103.37	666915.62	170007.28	412911.28	680976.37	457054.09	733907.68	624431.06	658906.81	306009.53	494471.96	596490.56	476394.96	387246.40	231246.78	317530.12	192307.85	159379.09	201974.29	286003.50
	4995959.50	12264433.00	11834076.00	6106513.00	5316665.50	4292846.50	4294586.00	4003122.00	3194551.00	3019917.00	2072084.12	2362384.00	1639630.50	1035516.31	1562926.00	961751.93	2111811.00	2366425.25	1163259.37	799444.68	683697.00	1351577.37	1304574.62	1299503.50	1120885.62	814531.25	534636.18	389820.00	703042.25	459802.25	543225.56	803366.50	443707.00	874208.00	641694.62	379001.93	425931.00	509353.43	559179.87	289480.34	299372.81	275560.21	291834.87	528556.31	331780.59	180622.09	149511.53	116545.94	397375.62
	2564017.00	7174938.00	5994896.00	7758991.00	7878850.00	3962402.25	2962840.25	3126638.75	2299516.25	2591022.25	2472053.00	3562341.25	1999921.25	1475753.37	529715.25	818689.12	1625321.75	682938.12	875246.87	1049030.50	1391971.62	582133.43	558477.62	280876.28	565374.25	432985.03	1249838.25	1253022.37	529838.12	546089.37	384238.93	525780.50	620465.68	496709.81	404292.81	424518.03	395482.40	424055.62	273641.84	188981.65	354579.75	412953.15	233080.68	106412.82	203414.85	116628.17	295607.09	206736.46	165092.78
	2938013.75	8296247.50	11219143.00	7664652.50	3907901.50	5658381.00	4192130.75	4274402.50	2155152.50	2655828.50	2673613.00	2208270.00	2247266.50	1605644.25	2003859.87	1709859.37	1300882.75	1164062.50	1339204.87	1098808.75	765944.18	382696.84	556231.06	724384.81	750178.12	1427626.75	1351423.75	803653.37	449648.21	813624.81	756059.68	637652.43	445202.71	690638.62	542962.43	299917.84	483032.90	366328.50	420227.09	267238.09	602172.25	505760.93	439562.50	273234.71	143855.67	69121.75	228007.00	239833.89	210926.25
	4846455.50	10569854.00	13219859.00	5617691.50	5202964.00	2845467.75	1278869.12	2569391.75	3699253.25	2019198.87	1956770.50	2877640.00	2989725.50	992908.00	1648687.00	1387909.00	1372950.62	761114.50	1345768.25	1709573.75	1275234.75	1032878.50	634844.93	1142897.62	691937.31	826193.18	1200642.50	1005764.50	660056.56	591621.75	324160.00	409977.06	635121.25	962301.75	485901.18	362596.40	503554.62	543999.81	316201.46	513558.53	341895.65	248362.60	125642.48	279909.50	385490.56	270458.18	276801.18	265606.34	224222.67
	1116249.00	14559515.00	11223431.00	5905946.50	4536487.50	3885613.25	4678081.50	3937509.25	2475368.00	1912194.37	2191588.00	2549007.00	1745232.12	1622288.00	2931601.50	1974302.87	1067685.75	911362.25	1532729.87	1244490.62	793508.56	403577.15	944055.31	2103211.75	1322332.50	620060.87	738604.06	904848.87	674093.87	533801.50	460613.62	703161.68	661676.75	686683.68	702019.93	563107.50	254819.15	477996.81	433402.59	233392.68	340861.59	221446.51	252997.14	212628.84	187521.59	184893.54	334187.71	345808.00	182475.62
	2464129.50	8382629.50	3514053.00	4353938.00	5177957.00	3132149.75	3685342.50	3337920.75	2062933.87	2279858.00	1691237.00	2618530.50	3400330.50	1711566.25	1217337.37	1889927.62	1589128.25	1438346.12	1140848.75	613728.68	1129279.00	742194.56	606241.93	1461468.75	1728067.00	828724.81	1215243.00	846568.31	765316.06	771247.12	512187.46	454695.00	712626.31	973950.68	680844.00	437703.00	187765.42	389080.28	472820.40	492284.93	277829.21	188153.20	272235.06	268209.68	284143.25	345529.31	228990.85	296027.50	271408.31
	1507974.62	6510929.50	9802202.00	12001294.00	5841814.00	2658190.00	5194490.50	4073941.25	2575908.00	1716690.00	3067902.00	2459374.25	3021677.50	2883931.50	1748359.37	1917338.12	1829066.62	2730796.25	1318952.62	932361.56	1494820.87	1958428.50	1418437.62	936990.62	917970.75	668617.50	1146651.75	1095599.50	730571.18	1028740.06	911592.37	544970.37	622200.56	607465.50	581808.50	438759.40	532126.50	361127.75	343384.31	378331.93	283842.46	378474.12	401381.56	285674.71	241186.10	258550.26	318649.18	292128.65	307999.78
	2906618.50	9450770.00	6472204.00	5857940.00	9083327.00	9605393.00	3782800.75	2274967.75	3290129.50	2758432.75	2623654.75	1994301.00	2668230.25	1733702.62	1120295.62	1125082.75	1520290.75	1353266.87	1428678.87	1636994.87	1847602.25	1017549.37	315110.65	687757.06	771913.18	892424.68	1061093.62	975989.18	955327.25	611726.75	278164.59	350378.68	388991.31	267528.96	297673.75	631839.56	563198.87	202642.89	582896.43	501474.81	375433.56	191975.68	423206.06	527852.68	444063.34	234560.03	84493.39	213093.87	236287.92
	7361876.00	13103719.00	11875637.00	10060850.00	5291618.00	5744470.00	3365478.00	2682572.00	2592383.75	3691716.50	1518654.12	1522112.37	1180221.25	1030064.31	1598650.25	2880808.25	2256089.00	1810301.87	1082877.62	889707.87	1213307.12	1246925.00	964781.81	762864.81	879917.18	514550.00	774692.75	1143283.62	360220.87	616695.12	557826.62	567294.00	433215.21	396170.12	789366.81	688760.25	306076.31	340234.90	350955.50	340456.90	310257.21	490568.68	278138.06	412689.65	352251.46	212236.31	227325.50	381820.03	320059.59
	2171991.75	13778660.00	8195548.00	7998912.50	9295320.00	5275839.00	5237044.50	5918930.00	3893520.50	3740584.00	4707842.50	3255381.00	3660183.25	1896645.00	2919153.75	1713664.12	1169970.37	835686.00	2091100.25	1008013.18	590824.75	446584.12	525293.50	642537.43	1485862.75	1326180.37	906426.06	437657.56	722116.68	714074.68	886057.68	680387.75	787721.56	569424.56	353001.37	439659.93	616090.87	560685.43	445000.18	498810.75	283335.34	351657.75	404580.18	218203.84	186967.78	213059.07	301772.81	200300.43	176256.92
	4215786.00	16046612.00	11040516.00	6529822.50	4754536.50	3484826.25	3252177.50	3436125.00	2018812.12	2623623.25	3245313.50	1732198.12	1561072.00	1389404.37	1918433.00	2640929.50	2241411.50	1296408.12	1506562.12	1594547.50	1567419.62	580783.81	811285.93	1029106.12	1200073.50	872909.56	546138.56	515574.09	522305.21	342260.34	333697.53	434316.25	752294.93	281231.93	550401.25	505212.34	491038.87	237408.92	304606.96	560252.12	532523.50	316855.96	517217.43	510965.43	261929.07	425886.03	348292.71	285059.46	305176.93
	3762213.75	10654754.00	10387420.00	7773111.50	7530924.00	4049063.75	2978135.75	2601273.25	3352214.00	2092020.00	1464204.25	1857642.50	2536165.00	979786.87	924242.00	1941817.62	1744556.62	2053761.75	2089395.62	1585290.87	1610932.00	1848350.12	1244022.25	803686.56	781626.25	1074273.00	1131931.00	250233.98	644706.93	936724.62	709941.56	600542.06	590865.06	889735.75	868492.31	533702.18	400865.21	463712.31	646283.93	435794.96	273408.62	179651.46	182672.04	105695.31	214843.37	432117.31	349856.93	181381.89	123734.70
	4660684.00	9969648.00	7837067.00	3421906.50	4681003.00	4133182.00	4102254.50	4980746.00	2924385.00	2555039.50	1168142.25	890373.06	1676801.50	2058635.25	2347568.25	1908845.62	904236.31	1250137.62	1578554.12	1631230.87	1079933.12	1323090.62	2018834.00	2104264.50	1364207.37	939141.56	641887.56	632025.00	699860.25	337943.25	505144.12	789305.81	552278.06	435787.40	683873.93	395271.93	285326.68	576442.43	253141.90	217443.40	187782.40	278246.46	316801.81	266364.15	231949.73	358835.43	150150.98	168855.84	269965.96
	4459892.50	11750713.00	13561770.00	7437386.50	8719393.00	7286832.50	3003164.00	2721641.25	3601068.75	2075933.75	1350689.50	2166977.00	2743993.50	2403809.00	1530995.62	1854771.00	1850985.25	890162.62	937588.00	847899.56	1634410.00	1327411.50	998428.06	639970.87	1105009.75	1022254.31	1134052.50	1511095.25	977418.31	946074.18	459662.46	435751.09	504415.46	296404.90	503917.65	519312.53	331683.65	457897.28	806350.00	526698.37	313055.68	301637.06	551479.18	393763.37	283260.68	269354.18	285427.87	155106.70	303910.50
	4978127.50	10846098.00	7865767.00	4067299.50	4265227.00	5127331.00	2684507.00	1445016.75	2575744.75	3330135.75	1341109.37	2029185.50	1151646.12	671165.06	1091372.00	627801.25	995670.56	1535477.37	2319827.00	1923991.62	923289.12	572104.25	505130.68	486068.15	825542.75	728754.56	1277760.87	619768.12	687727.43	666776.31	822038.56	690147.18	287038.46	531888.43	718836.31	378495.28	349992.46	573124.43	559002.50	348093.12	280293.59	318915.81	282597.06	198168.87	274577.25	392219.75	601258.81	347601.15	207000.76
	2972906.00	13572951.00	7320883.50	3847599.00	5777339.50	3447815.00	1565111.25	1750722.25	2512929.50	2018609.37	1638919.50	2132027.25	1871954.87	1242204.37	1549412.00	1816624.37	1328363.50	2224812.25	2168263.00	1121769.25	1019971.06	1055851.75	1753337.75	1099513.50	894379.43	1452498.25	1665256.62	1327674.87	787015.87	321175.37	243642.50	262286.68	760145.00	602451.87	445190.71	393112.18	372167.28	151233.40	305497.03	520112.31	507939.12	340114.50	225004.59	282949.34	349875.18	353117.62	370332.50	349712.56	95605.46
	4208956.50	10779116.00	8995186.00	4467782.00	5355783.00	4564275.50	4215591.00	2707996.25	3091073.25	3619875.25	4094196.75	2396766.00	1400262.62	1173687.25	1568606.25	2546298.00	2562453.25	2060612.75	407266.37	311484.78	941712.31	1334539.00	953423.12	749147.31	887883.12	1355491.75	1180765.12	647873.87	639363.75	415778.68	428031.93	384324.12	762209.93	748133.43	519200.84	520851.56	314517.56	297388.03	314462.00	647609.18	472793.84	347689.93	258615.71	451036.03	368088.75	377393.62	281094.56	310416.50	430937.18
	12175067.00	29837774.00	14771807.00	11933962.00	6885154.50	4743490.50	3035776.50	4792744.50	2850085.25	3202524.50	3526110.00	3573104.00	4690067.00	1464677.62	1734599.50	2708116.75	2418452.00	1231517.62	913204.18	725734.56	1267446.50	1850507.62	1158048.00	636515.56	491059.68	698057.12	459683.68	611905.37	657115.18	574908.18	882979.12	670840.93	710865.75	696428.62	445940.84	553812.62	623985.37	465595.81	263680.68	320659.56	325818.28	451271.84	368470.50	182497.67	223960.40	346448.37	257127.17	350765.68	249033.67
	4347938.00	10335682.00	7552255.00	4544815.00	3404482.75	1580856.37	2364416.25	2928835.50	3301547.00	2400704.75	1160538.75	1285977.25	1654927.25	2215408.50	2079335.25	3820830.25	2320468.25	1474309.25	1023463.56	745490.62	1025054.31	839104.31	949885.37	1120216.00	917400.25	526530.00	544425.93	510089.78	733839.37	937400.12	668174.75	450255.84	297534.53	281970.12	473962.46	455940.81	503860.40	379965.93	364104.56	362332.00	393950.96	356329.81	312745.00	455529.43	385691.56	145557.26	315682.15	430477.15	235794.15
	1459934.62	5144161.00	9455402.00	6388568.00	4193947.25	3582201.25	3191520.50	2042664.12	3231943.75	3284547.00	1791917.62	1990082.25	1201242.25	1009208.81	1115042.12	1142306.37	1512602.62	1323943.62	1077935.62	973994.18	1066795.12	1114844.00	1425336.87	810082.56	234404.34	747465.06	998191.50	995156.18	1043217.75	745321.81	168942.89	541470.18	450721.65	469065.12	322341.43	311351.46	481850.21	407189.12	227995.62	216231.18	183465.62	433764.40	418407.68	486973.21	432045.31	346729.25	95512.44	84508.83	222989.00
	3787425.25	17724520.00	9131365.00	6030448.00	2841416.75	2385939.50	1857628.62	2383635.50	2342053.50	1998067.25	2009692.75	1053832.12	2046236.75	1377619.50	1181138.12	1916472.37	2527690.00	1696120.62	1954985.87	1218063.00	811250.18	982302.12	654409.43	604138.56	363482.09	714012.00	595988.31	723176.18	677051.68	520636.18	428141.59	408965.87	487064.84	520448.28	386137.56	366118.75	263833.96	433782.18	481719.31	332954.46	331427.06	130268.39	211065.10	268678.25	193728.09	256956.20	388606.37	221857.62	309354.31
	3644136.00	9952569.00	7504833.50	2805458.25	2928806.75	2784651.50	3502470.75	2805658.00	1846372.25	2160893.75	2037387.12	2975255.25	1179463.25	2103025.75	1551185.25	1641325.12	2248554.50	1349573.12	1045350.56	929928.06	1328935.00	1522399.87	803357.37	779076.62	1168094.62	1556998.37	1160835.87	1380793.12	1245441.62	712286.50	729581.81	600617.62	808747.18	655176.75	623500.31	441866.34	708820.62	573157.68	316117.56	425122.96	320631.18	273727.96	340892.56	517379.68	355777.18	263878.87	285862.25	233780.59	209601.67
	1993394.75	10925513.00	13975307.00	6792326.50	4139074.75	4734749.50	3864308.25	3354117.25	3774996.00	3234330.25	1179452.87	1933197.87	2138839.50	2438244.75	1828308.12	1194806.25	620739.06	667517.37	957393.81	727441.43	1515067.25	1014800.37	462666.87	1149248.00	1206736.50	712754.06	819702.31	769897.43	972440.68	629662.06	806330.50	634812.12	248821.21	254849.98	583795.37	351483.56	200491.10	438053.68	440418.34	514425.43	449441.81	409655.78	343990.03	292630.56	226060.12	263444.78	298410.62	441063.53	461393.53
	3537641.50	13288715.00	13374825.00	10109020.00	5362387.50	5098152.50	3884513.00	3037760.50	2305717.25	1682933.62	2236101.50	1947649.12	1576261.75	1317975.62	1042280.12	1421329.37	1228402.75	1444853.50	1446377.62	1986539.62	1128987.62	897669.75	891871.06	1266697.37	1055440.00	834451.31	891322.81	762936.25	996138.06	857252.00	256000.84	407508.93	566083.31	769338.50	593617.93	455367.00	199928.65	415302.93	438834.12	833569.00	603786.81	501230.50	232706.70	85932.68	367617.56	319659.68	142267.23	288168.34	308993.15
	1978950.12	11384297.00	8062766.50	5257733.00	4458570.00	3079846.00	4922300.00	3498152.75	3456302.25	3073742.75	2183483.25	2124576.25	2013612.25	1642828.37	1455343.00	1969101.75	1437641.00	981779.31	1424699.37	1289343.75	1494617.25	790819.18	654744.50	649618.37	889293.18	1323745.50	591629.18	435436.62	575891.87	957208.87	1386428.37	537162.93	409881.37	351349.28	380081.15	430184.90	372966.53	598515.18	624618.37	649895.93	857079.12	545957.25	213575.59	257650.92	231974.06	228417.06	230529.40	268457.31	344767.21
	3367906.75	10442363.00	9201957.00	10855313.00	10995584.00	5894639.50	4711712.00	1957939.50	1727625.12	1111654.00	2110543.00	1230891.00	1429512.12	1267804.62	1246743.75	1217475.62	680185.75	1066131.75	1418179.25	1498027.25	1523252.00	1472310.87	1065996.25	1011006.18	426450.25	625564.93	686220.31	617860.68	867385.31	944070.50	526308.68	453123.21	321994.90	696854.75	926545.75	833337.18	626315.93	389928.68	400795.09	332240.84	365600.81	224379.90	349683.78	254068.93	247287.31	198809.40	371874.40	329253.15	131923.32
	4749994.00	13843780.00	18486428.00	7289556.50	5663288.50	5050566.00	2486682.50	2079057.37	1541345.25	1787933.75	1815040.87	1203623.37	1371532.12	1360209.00	1210474.50	1699245.12	1701007.25	831241.68	895666.00	750585.00	825596.87	1083700.62	1232535.37	780673.62	1300031.25	588269.93	519523.75	870095.31	1008677.12	707554.68	487998.18	408941.62	699910.25	815912.81	806653.68	291100.96	401122.37	485846.68	500569.59	548250.68	577037.68	312186.43	341028.93	478304.81	556467.31	445013.25	317861.50	201020.56	263125.31
	5108222.00	15439927.00	8888795.00	8310304.50	5845343.00	3306413.50	2747424.50	2198864.25	2027550.12	1078032.00	1505120.50	2093909.75	1932567.75	1246901.75	1029059.25	1008744.87	2317130.00	1688984.12	1642286.00	1800606.62	1747164.62	1305201.62	829301.68	685860.00	373189.09	880447.68	467188.31	334234.18	967090.12	818923.75	386339.18	367272.00	553697.00	539483.75	436760.06	558813.18	484346.90	359577.21	298922.75	218312.57	719314.68	547957.00	480398.09	571749.81	427131.12	180042.56	188446.46	248929.43	195244.65
	3425644.25	14732421.00	10958126.00	9533129.00	7045568.00	6051764.50	5159376.00	4195355.00	1610255.75	2079616.37	2141486.75	3716324.50	2566655.25	1057277.75	1128833.75	1149338.25	1427807.62	1354117.87	1194099.37	979557.12	935361.56	1072322.00	880640.37	588791.87	1074427.37	1416355.37	825359.50	842369.18	827541.18	396417.25	540119.06	410092.37	342354.21	607516.68	629188.43	425605.25	355826.03	512518.75	450662.21	473389.12	371249.46	349307.75	286271.71	206091.95	101140.51	164952.06	401446.21	376617.43	223754.60
	998864.56	2464181.25	4148088.00	5675945.50	5709108.00	3308590.25	1089678.37	3982511.25	5614123.00	5987583.50	3601579.75	2802366.75	1757448.00	2787142.50	1667938.00	1097036.25	1268629.50	950872.75	828229.87	1157933.50	782446.62	1014389.56	705327.00	840545.81	996734.93	691671.12	996107.31	1265970.87	859205.06	587031.62	682276.18	622357.37	477555.00	258831.95	376550.78	441269.25	529540.43	346875.59	432665.65	467244.43	386156.34	306383.84	248361.50	165653.64	192240.01	217459.90	295170.06	402176.78	294445.53
	3489067.50	13649046.00	14583424.00	12418751.00	7350356.00	3916369.25	2920427.00	3951859.25	2810013.50	2279203.25	3566409.50	2732001.75	1866699.87	671620.31	966892.43	1145251.50	1976803.25	1568631.12	656630.62	857353.81	590408.25	806952.93	1076786.62	969427.31	902444.50	805078.50	845749.62	726797.25	673755.87	435337.78	436552.78	516804.00	536013.31	310936.09	286409.81	304786.56	527714.00	586860.00	698628.25	627371.06	427267.09	393490.34	320319.00	313327.50	227946.20	120394.06	145176.54	197065.70	249685.40
	2339726.00	7493582.50	6373562.00	7641948.00	7543105.00	4552466.00	4052042.00	5336075.50	3054215.75	872208.31	2374578.00	4608427.00	3437773.75	1741526.87	1300855.50	498847.75	1081536.50	2123858.75	2629237.75	2181932.50	1454586.75	1259356.37	866691.12	505106.59	733034.50	1048504.31	1221426.87	1218330.75	639665.68	830755.00	834289.62	578363.75	838662.56	561536.75	343159.03	484703.71	502986.71	476299.12	258270.56	241067.37	360914.75	221213.18	209979.92	283276.31	157946.96	122404.50	132380.71	228349.92	285661.34
	5552902.00	15175704.00	10815027.00	13344719.00	9779433.00	7011022.50	6496545.50	5735656.00	5448089.50	2609403.00	1292203.37	1437209.87	2939521.00	1453685.25	2143839.75	3166327.50	2093796.12	963819.75	1053151.87	1095615.12	779009.75	828248.50	936712.75	1067612.37	720809.37	964447.87	856585.12	341491.71	523753.03	527969.31	334552.81	555144.93	1050905.12	825979.43	356710.87	502542.28	573011.93	344673.71	203306.90	340729.40	227415.23	256319.89	407449.00	392962.84	314407.56	286135.84	371026.81	316528.15	472797.90
	3480925.50	10287122.00	7726366.50	4644749.50	3727224.75	5512639.00	4347015.50	2341517.75	1692170.25	2166152.50	1995802.25	1784876.50	2140687.25	1196965.12	1767104.12	2123486.25	1477205.12	977779.62	935301.31	928682.12	1983914.75	1037671.81	897337.12	664247.06	731221.00	980259.50	990774.12	640975.62	486173.12	827925.37	717913.87	641379.87	574465.87	572690.12	584740.81	545875.50	508379.46	616035.62	370162.53	206204.01	222887.92	265973.37	374737.21	325501.53	386474.09	324669.03	376109.90	316070.78	363082.12
	4075198.25	8165087.00	4612465.00	4855563.00	7354134.00	5546097.00	3499213.50	1683791.12	2047508.37	1717320.75	2294343.25	1570105.75	1319097.25	987646.50	1670142.62	1731343.62	762688.50	1007148.31	1389467.62	1303142.37	1041838.93	988951.68	903648.25	684839.93	1299882.50	1037806.25	774839.56	619287.43	986381.12	660111.00	480143.81	405945.21	569528.68	566888.12	446140.75	386571.28	559941.00	610388.25	422110.81	243641.00	393129.43	327193.78	274403.96	211202.65	150280.98	285925.90	194792.53	190800.35	136283.35
	2936245.25	20920176.00	15895710.00	7381123.50	3961849.75	2334576.50	3239887.00	2453165.50	3439551.00	2295132.00	2231469.75	2224677.25	981377.06	1303609.37	1543131.50	1321027.50	996616.81	1155371.87	1579018.87	1641533.00	1333143.25	1209175.25	1009338.43	711151.06	462704.93	913663.56	855748.25	929527.81	500987.59	606698.93	698595.06	579909.81	305696.65	336899.46	385267.43	350586.03	319192.56	544620.75	623005.12	758436.43	618862.81	335770.25	238679.32	161805.14	75912.71	191868.09	259599.29	260361.53	253575.90
	2869832.75	12404026.00	14555840.00	8069929.50	6553477.00	2321138.00	2686023.25	3139539.25	1416608.62	1755969.87	1976271.50	898891.62	1305402.25	1719837.12	2187900.25	956735.37	1108053.75	1469757.25	1538861.25	1491832.62	1719387.37	1203706.75	831260.12	760402.31	885570.50	665285.00	560460.18	686417.37	662525.68	735892.62	561210.00	436580.18	383993.71	408613.65	334199.78	384115.50	329244.90	230025.43	214419.90	316064.31	364445.09	232361.51	59423.55	179739.37	330108.96	348855.40	235002.14	120733.83	229132.09
	4005340.50	9406007.00	10827614.00	12736239.00	4008650.50	2159010.75	3873213.25	3884454.25	4567197.50	3728934.00	3188957.50	1605147.62	1541705.50	1962621.62	1990601.37	1396825.50	925995.37	889829.18	694977.87	902083.37	828016.06	1131942.50	1405114.37	1060485.75	818317.87	746297.87	657962.18	663422.37	853197.68	1118268.62	1233044.12	992163.62	1021778.68	954848.75	351961.06	353672.62	294747.28	517202.75	937590.25	519478.68	414478.03	435535.25	216985.32	215206.81	99967.10	332223.53	208466.01	118885.50	291689.25
	3423833.25	19900572.00	17245464.00	4558016.50	3766239.75	3896354.50	1831958.75	2509489.50	1538785.75	1037929.12	1483693.25	3558636.50	2812578.00	1049525.75	1359146.00	1733233.50	1499640.12	1012944.62	443866.75	701161.43	723822.00	866931.12	1285457.62	1035444.31	1328939.00	1056044.62	820970.00	826386.68	904270.18	613709.31	717579.00	777337.93	775645.50	582297.68	295836.31	547949.25	484498.81	204733.87	390883.34	407934.25	543987.18	431284.34	466105.25	322723.78	262621.21	209877.92	414471.71	300941.25	387316.62
	3497094.50	18260824.00	4258387.50	3748216.75	3736276.00	2464414.25	2482919.75	2342335.50	2088236.62	1180510.50	1742353.37	1704192.62	1365669.87	1238112.87	702724.12	1355298.25	1438345.37	1125105.37	1057961.00	1461024.37	932864.75	932801.93	1042320.50	1529526.50	1326695.00	1090415.25	748781.12	836310.81	550504.81	454289.37	576970.25	442071.96	464085.06	492985.50	479220.65	191814.20	244818.37	356010.59	675313.68	775883.75	494714.59	182757.09	173648.21	265127.03	288173.21	333688.15	198799.20	237182.68	257271.70
	5421856.50	11683068.00	6587066.50	7921515.50	5744376.00	5481859.00	4131260.50	3064062.50	5321374.50	3306562.50	2083676.00	2981087.25	1824726.62	2248147.75	1153990.75	1291031.12	1845807.12	1812906.50	808903.62	1123761.37	1015919.56	754283.31	727236.81	780089.56	1173982.37	930192.81	966599.06	568472.50	479942.28	585437.37	463485.68	233964.20	182366.57	436137.12	466908.18	402017.75	422083.84	707359.93	378276.53	472917.81	260645.37	137349.93	282821.68	345455.90	495936.84	581101.87	330803.96	230766.43	246703.68
	3744126.50	11289278.00	9375668.00	9809337.00	3398446.00	2441784.75	5304368.00	4350663.50	2287554.50	2204883.25	4206738.00	4699148.00	2049382.62	1388699.87	1376887.87	2084522.37	2163458.25	1640981.75	1262872.87	693714.62	1041812.81	1491491.75	1336343.50	870440.37	515055.12	809004.06	904267.50	323044.43	724959.81	956819.25	766603.50	613444.81	538391.68	574410.43	407819.84	488059.81	379271.46	288118.65	314032.68	482174.65	567405.62	439626.50	321615.03	398768.84	372597.15	172587.01	272627.87	469766.15	414850.31
	4274159.00	11981491.00	12099640.00	7108244.50	4029254.25	6766608.50	4712139.00	2333802.00	4874371.00	3068299.25	2843435.75	3201716.75	2114879.50	1759065.87	1692229.62	1419355.87	1831321.25	2105054.50	1539936.25	1529381.62	1137699.50	826160.06	1636308.25	1950631.75	1006869.68	1062741.62	900349.18	1115051.25	475507.37	739892.43	226249.35	405631.31	687509.25	685277.56	612032.06	718911.93	390676.71	599765.68	506905.96	533797.12	477936.40	277462.90	176650.96	386582.96	481722.09	264071.15	212544.23	164904.25	137559.26
	3396343.25	13272345.00	9109883.00	3315399.25	4329486.50	3162354.25	3715649.75	2185321.75	2732856.75	3870929.00	4688399.50	3165240.50	2479012.00	1835465.87	1639761.50	1506209.25	943682.81	533949.87	626158.06	710447.31	658883.93	1608752.25	1774709.25	503262.12	584409.25	678973.00	833143.62	749355.25	828155.87	844982.93	459008.71	608272.81	829369.43	549230.87	363498.06	377802.84	806057.81	324213.78	210516.87	376512.71	236538.64	254086.92	349234.46	256493.57	246400.79	346780.34	230113.90	313539.65	210628.96
	2386631.00	9031527.00	5665957.50	3270560.00	3285351.50	3397877.75	3219493.25	2813977.75	2127058.75	1198643.87	1616673.12	1848688.00	1869435.50	1273744.37	1845409.00	1572603.50	1838730.50	1865307.12	1534767.62	847638.06	1141052.25	548458.18	577810.81	660646.50	576083.31	524320.50	826797.62	685421.50	958175.25	859504.18	535651.31	409377.65	325979.09	313938.46	750817.62	601004.25	658209.93	541874.68	172902.51	158239.40	574035.62	318809.87	329664.43	169196.76	319390.28	411577.46	324760.84	230134.45	160960.10
	4299659.00	11488833.00	12905585.00	7117234.50	8158588.00	4204961.00	3188180.00	4503766.50	4689977.00	4132928.25	2721993.00	1083394.37	824935.68	1886412.37	2313605.25	2615422.00	1364823.50	1015734.68	1269226.00	611310.43	1183424.50	958502.81	1102905.87	999354.43	509088.43	941439.75	678965.43	803054.62	564632.25	787111.68	719829.50	496637.56	421367.81	621633.75	634696.43	583216.43	763139.12	480286.59	553873.25	789076.31	434979.09	169675.82	418906.31	405048.34	272230.50	241333.07	305591.78	234139.48	218889.45
	6263363.00	19072500.00	17848198.00	14504567.00	9990430.00	4283687.50	4244500.00	2576326.50	2649549.50	5650251.50	3365502.25	1593205.00	907931.00	1479920.00	2400700.75	1693136.62	1485747.87	1807276.87	1136177.00	1263981.00	566008.00	914653.25	1043220.93	667038.00	1345311.12	822926.50	731292.12	710898.50	292251.50	472844.43	688961.50	710307.62	873868.43	574044.62	762590.93	538745.18	444744.18	596409.81	457130.87	388461.90	699813.87	353432.84	291363.40	323118.15	523310.12	304128.34	102411.39	165715.20	174329.35
	2113537.75	8682791.00	14323394.00	8455507.00	8053753.00	8577501.00	5988415.50	3635293.00	3775202.50	2993494.00	1972893.25	1139544.87	1711186.25	1024526.68	1310150.12	578386.12	991753.87	1208891.25	1150228.12	839465.87	1584210.75	852336.25	703513.12	512002.25	554216.00	528142.62	753156.68	976169.87	507580.68	724654.37	705304.50	520891.81	673848.75	508154.59	523783.03	265460.59	194787.09	334158.68	271969.90	327419.81	467462.40	596446.81	282644.03	247982.54	271125.06	95986.23	124894.41	257221.42	201185.95
	1528758.50	10650661.00	9780153.00	4687799.50	4952858.00	5206661.50	1874457.62	1355620.62	2131411.00	2284092.75	1580592.00	2602242.00	2296174.75	1508899.75	1240881.75	2288563.25	1879483.50	1030648.18	1230606.37	875434.25	730374.81	691224.75	794913.75	1149461.62	1376261.62	992104.50	1661723.37	903906.68	1171673.75	560386.50	679544.18	879300.93	995771.50	818212.56	717840.12	869214.18	504443.37	279144.46	464133.06	341928.21	319498.06	228818.90	276789.43	377563.50	239360.00	236966.07	322281.65	163662.82	228836.28
	2648061.50	7710448.50	6323386.00	9608983.00	10259375.00	7187837.50	6179749.00	3198326.75	2511173.25	2203714.75	2202086.25	2500643.00	3497354.00	2211584.00	2047249.87	2139694.75	1704119.62	1543681.75	1632171.00	986446.43	781353.06	490901.21	774511.31	1135612.62	1172867.50	984575.37	1230870.87	515449.56	391868.21	571339.12	929059.87	1076222.00	499190.28	606267.75	843953.31	578343.43	325766.87	437679.96	487727.87	229100.25	177204.00	516548.53	428908.28	187397.10	153306.84	236156.23	351085.50	195592.04	282016.00
	3423884.00	12928456.00	16245985.00	13769951.00	4307564.00	5055704.50	3167044.50	3011174.25	3266387.75	2141444.00	2607622.50	2448326.50	1246500.00	2142490.50	1728831.62	1857168.37	1352954.62	1217694.62	1193418.12	681659.68	844586.56	1387977.87	1340033.25	803217.68	792382.50	976528.68	811767.25	352296.59	849500.18	951250.31	781612.56	846172.87	525606.75	506210.62	477293.56	594659.62	594353.75	441416.09	619013.00	518397.50	558618.62	403710.90	393220.43	384318.59	218754.75	280115.75	208495.37	360671.59	215229.68
	1995898.25	6577390.50	5068715.50	4624448.50	1428029.00	1853636.25	1827529.62	1876636.25	3343577.75	2897831.50	2209606.25	1737663.00	1418461.50	1238473.87	1448063.00	983075.87	593551.87	732891.18	740749.68	1146504.87	1268432.50	1320419.62	1986806.00	1220202.12	692571.18	767634.93	769574.87	811348.12	935162.93	255833.37	811194.50	982279.25	720475.31	530811.00	512825.59	904134.87	544105.12	270760.59	155062.14	489377.75	531597.81	342297.18	155429.43	214101.01	224866.92	307248.53	174008.15	318241.84	162916.93
	2646300.50	8665561.00	11381840.00	4810369.50	4271055.00	5287521.00	4650316.00	4341855.00	2515814.75	1633388.00	1788103.75	1552549.00	916490.25	1415867.87	1680349.75	1572392.25	753378.43	663037.12	814671.18	567509.62	952141.56	1659861.50	1561629.37	1107393.25	1174744.50	876479.81	670247.06	1027825.18	1216659.25	748229.62	417276.87	355686.71	478986.59	256046.50	318396.56	397109.71	755337.12	940474.68	743913.87	371482.75	149264.06	192953.45	308074.81	384066.06	357156.68	254793.10	250589.81	362111.93	171812.32
	3202047.75	12057677.00	21984676.00	10905869.00	8361569.50	3539090.75	1747076.50	2650715.50	2599687.50	2731613.75	2649015.00	2748858.75	1365944.62	1071089.12	1766127.25	945005.06	1135686.62	1683026.25	1380007.37	835195.93	553607.25	1594920.87	2603349.75	1707287.62	530430.18	428927.75	1041630.62	965599.12	626466.68	450116.09	432690.68	789100.93	438074.43	318920.46	727881.18	517787.18	299197.00	251002.87	367811.81	231225.54	362361.28	332441.75	333493.75	324818.56	357902.03	284827.71	146848.87	192233.54	321905.93
	2658088.75	7048443.00	10303683.00	6624084.00	5190819.00	6322202.00	7091041.50	4188849.25	4720802.00	4220633.50	2452336.25	1630258.37	1353595.25	1325734.12	2125690.75	1994737.25	1241237.00	1065716.50	1010900.56	1266995.62	1409635.50	1087887.50	941520.00	711725.06	1605976.25	1841232.37	1069508.25	814457.62	930880.68	953418.56	824919.62	740841.81	912454.93	1028265.81	535328.25	263940.93	526517.50	556940.93	318431.81	423020.96	353227.15	97025.89	221495.35	276012.68	259142.73	249181.46	214581.48	251836.17	265954.37
	4632201.50	15925359.00	11416182.00	8060319.50	6828352.50	5332310.00	3969237.75	2247749.75	2694467.25	3907861.50	2998698.75	2812864.50	1837712.25	931530.81	1537028.75	1372135.75	784337.31	514771.28	934637.12	593377.56	686203.37	1005401.56	886398.12	824676.43	542526.00	1170677.87	1353478.00	1558625.25	976494.93	893970.00	711956.06	1016687.00	721169.12	627584.75	545989.56	430529.53	342238.50	534340.37	901580.87	660616.06	416331.93	401354.53	274399.03	588255.75	463827.75	225696.87	157451.42	208766.51	137775.18
	12274849.00	21390832.00	11316548.00	5795617.50	5954608.00	3433956.25	1344126.25	1806481.87	2973773.25	3209129.00	3137197.25	1993762.75	1242142.37	527005.06	928297.43	815846.81	1006771.12	1019028.00	1296027.37	1532927.75	975430.00	1703253.62	2458253.50	1505018.00	826041.12	785761.93	1092419.00	960979.87	728995.68	712972.93	916297.06	728263.31	363159.68	513986.71	621236.25	463910.34	635616.93	648668.31	271771.62	257902.48	295331.34	192027.20	209462.60	271466.03	200285.39	247896.29	179111.26	134780.20	196082.03
	6071042.50	18176330.00	6193404.50	3001459.25	5560768.00	8094887.50	6034972.00	2199331.75	1988214.25	1805462.75	2766417.25	3580585.00	1987821.12	1592730.00	2379300.00	1317652.87	845709.37	792985.75	734219.50	1132519.25	1197658.12	1029094.56	971532.87	714577.68	638232.50	379743.75	828964.75	816518.75	427973.43	496773.96	499343.37	399611.12	362368.09	335970.93	242322.48	401467.28	203696.37	197437.73	192089.14	289058.75	345185.68	368276.96	356247.53	331889.46	280767.93	389831.68	188195.00	270076.06	321794.03
	5327701.50	18259568.00	16221547.00	6091717.50	4922871.50	4051298.25	3919017.25	2216235.50	3120581.50	1808460.75	1793594.00	2503480.25	1816769.62	1885334.50	1807255.00	1763129.50	2941416.25	1149569.87	583216.37	1357267.25	1528751.25	1062720.62	856885.62	572618.25	578975.25	1008370.25	648476.25	624647.06	750917.75	778603.68	760705.18	357662.40	636595.68	559017.43	485848.68	206131.78	207102.76	374154.65	408662.46	205007.84	348682.53	417082.50	550431.81	244338.25	242390.95	400200.18	319716.87	267252.15	209093.93
	3969532.50	8399651.00	7693375.00	5537208.50	4744672.00	4694990.50	3135201.75	3788351.50	3934198.00	2987571.50	980507.25	2284688.50	2029856.25	1238032.12	541297.06	1028735.25	1374498.75	1027085.62	1254162.62	1138284.87	759918.18	369410.93	417383.59	608039.31	323661.90	465717.93	431677.71	503153.53	736351.37	762329.93	757397.93	477203.62	526703.87	688978.12	761219.00	962316.31	522924.90	574648.93	691080.18	966857.56	653595.93	252184.32	290414.09	155660.35	227417.15	355703.53	255194.71	190937.81	185959.42
	3432470.75	16131026.00	16935140.00	6878909.00	3383429.25	2935884.25	4247710.50	5366331.50	2891596.50	2342948.50	3016485.25	2025440.37	1241115.87	1291060.75	850516.81	1076345.75	1615047.50	1223796.62	734642.18	1589450.62	2014872.50	1168362.12	1089271.12	722874.06	1010387.62	1705552.00	1501218.62	1170090.00	624951.75	701696.75	575730.06	468465.12	657419.18	391126.81	245391.20	301701.03	643833.06	467006.96	415668.59	288723.93	383590.46	611114.68	400279.06	383018.40	411637.96	263079.40	301318.06	352137.78	149887.90
	3599321.75	10942971.00	10374745.00	4983212.00	7109046.00	9559931.00	5193151.50	3413166.00	3159658.00	3029127.00	4540542.00	1605287.87	1512718.62	1873436.37	1614901.12	1018968.06	620844.25	2140198.25	2040968.12	1341782.12	1201414.50	1345947.62	1224790.62	566382.06	591260.00	1023918.37	863535.81	932177.31	971397.62	1421017.50	854821.50	476797.00	1267756.75	587557.75	374482.03	423476.71	461952.34	502793.81	351232.50	525592.31	346752.90	148692.79	294655.56	249376.31	207381.04	190552.06	310074.65	217504.70	280159.18
	3012349.75	13420818.00	10537580.00	9136932.00	4472659.50	5823372.50	2711001.50	2678468.25	2553533.75	2394747.25	2736371.50	3098902.50	2820354.50	1954731.62	2019316.50	2853204.75	2581869.75	1698002.87	1176475.50	1092171.00	1311728.75	1137202.37	987024.00	647771.75	589861.87	805601.87	1464223.75	1257195.37	575347.68	1017419.75	860984.12	595903.81	381917.53	532657.31	580916.93	483761.65	521127.21	756658.12	408757.46	166605.06	193619.60	215682.26	277682.75	424148.34	305058.18	442830.43	228800.34	59425.22	239986.31
	4592101.00	12678332.00	9168262.00	9100579.00	7899997.00	4985532.00	2988990.50	1332929.75	1238198.12	2541627.25	2619221.25	2602031.00	1953074.25	1646625.50	954496.75	1277596.62	2994318.50	2241510.50	1237373.62	751194.93	904152.62	751229.56	1023357.56	1060015.12	1174231.62	684323.12	604683.43	643594.93	428563.84	1050849.00	825718.25	625241.81	441818.53	277387.43	403231.31	362932.18	296620.40	271362.34	400730.06	314355.75	501206.00	352999.00	140696.14	526464.37	352468.81	206343.92	300850.28	274685.00	161082.70
	7653560.00	11521232.00	7919773.50	5535366.50	6613329.50	3788985.00	2791444.25	3002678.00	2534578.75	1914253.50	2850316.50	1913106.62	1021099.18	1725684.87	898384.43	1352203.00	2548384.25	1753570.62	1153616.50	735642.43	786874.31	994013.18	1112455.25	831191.56	459502.93	701850.25	316373.87	533028.25	594501.06	702614.31	736640.81	822876.56	391587.25	814836.25	799764.18	709538.43	403499.40	470339.12	431119.90	359530.50	152594.31	207792.20	339067.46	238892.92	295418.37	405004.75	342431.43	275599.12	222588.54
	1959531.37	4637066.00	5085468.00	4483099.00	6861453.50	7296832.00	3613445.25	3174241.75	4916708.00	5248078.50	3638478.25	1368710.50	2360169.75	2934465.00	979702.93	922266.12	1137695.37	1225860.37	1207497.12	839687.25	1277065.12	1032652.31	585984.93	871063.50	656816.56	531569.37	905770.25	875898.25	923468.68	891757.06	890489.68	897354.25	802716.37	225435.76	614217.12	429343.75	301438.09	378787.59	268370.12	175493.01	259966.84	222942.31	292651.71	328103.84	526038.81	328060.31	281483.93	347369.46	207993.20
	6403460.00	12999989.00	10327163.00	10904714.00	6043583.00	4030023.75	3839408.00	1191316.62	1806126.50	1854761.25	2482546.75	2378510.25	3295640.25	2329021.00	965483.31	891445.62	1766743.87	1161620.12	918416.18	1230150.62	905564.37	1488248.87	834275.62	883558.31	942013.31	422568.09	647876.93	1050243.00	824513.68	748844.87	861632.12	721281.06	853985.37	596601.43	624341.43	494251.65	326677.71	338945.68	345098.93	206877.31	277858.81	465773.09	199731.59	365277.81	419325.59	452905.34	245480.01	221127.73	156274.90
	5967280.50	13690538.00	7215379.00	6769226.00	8322075.00	5427078.00	2252836.00	3452016.25	2181222.50	2086078.50	1305944.25	2110967.25	2479201.00	1976943.37	1426605.87	1508731.62	903429.12	1264800.87	1435042.00	1301119.75	753734.62	1062618.62	623750.37	695511.00	824320.18	891698.75	982112.25	944546.68	591136.18	1016829.75	1201853.00	717443.50	362334.34	590896.31	622124.62	217125.43	265510.21	371549.75	896320.25	352715.37	601106.37	166027.12	236216.95	325967.18	162187.54	233998.39	238918.89	183623.21	173468.48
	4157529.00	15108069.00	8308969.00	8789852.00	6762571.50	5633250.50	4104336.50	2369027.50	2415846.25	2258817.25	2396242.50	1750747.00	2384092.50	3043411.75	1492504.37	843551.87	1610280.37	1841721.87	824961.31	907574.12	708494.31	941546.00	553989.75	739639.00	1222949.87	1045932.93	1039845.50	1340847.50	1128016.37	824971.31	592693.43	209221.25	336936.40	467748.78	112893.33	434236.75	373007.93	490227.56	349068.96	425850.68	234183.85	492325.65	548371.37	362461.87	143120.35	222798.93	248514.29	235951.67	348452.93
	2871567.25	11874741.00	8415405.00	6928881.00	4399981.00	5559954.00	5246873.50	4752252.50	3842734.75	2253341.00	2262145.00	3120905.75	3637113.75	1996736.75	1512832.62	923398.06	509096.12	825261.25	925495.56	893043.12	1081373.37	1640707.87	1007869.62	870921.06	748285.68	609055.43	604939.18	645904.12	748054.62	217061.07	338272.34	445906.18	843602.25	732890.81	329050.09	513687.65	408589.21	464735.59	326072.53	483906.93	613518.93	434916.46	286058.78	404848.28	290548.93	442021.40	425552.71	137041.51	150637.37
	4014437.25	9821325.00	6650497.50	7394014.00	5144802.50	4126872.00	2436716.00	2168419.50	1049389.50	1675152.37	1699414.12	1461601.25	2493917.00	1610748.00	1851360.37	826191.00	866131.31	2231377.75	1541004.50	1266698.37	691203.31	877432.68	895184.43	744144.12	1032117.62	1403315.62	855157.00	970523.56	721691.43	588842.18	370368.93	467482.34	521095.18	582818.75	643582.56	354590.46	535630.68	319402.59	275716.40	159271.28	176683.04	447360.84	673575.37	577192.75	513401.71	361340.18	147039.37	128481.79	127889.50
	2757127.75	17077240.00	14294423.00	4525029.50	2934796.50	3813650.25	3229818.50	2390867.75	2979693.50	2128374.25	2819386.00	2798643.50	562039.93	755519.75	1609824.87	2362281.25	1768835.12	2334472.50	1576629.50	1477518.25	1880625.00	1722982.87	1776843.00	937703.62	978630.00	766329.62	574011.50	735659.31	813617.93	678948.06	478824.62	508745.53	478363.87	624805.18	538544.12	623272.50	464745.56	430338.40	465836.56	419890.28	349214.43	287698.75	198558.37	289691.21	248813.07	229305.29	338183.18	321143.03	295774.46
	4493032.50	10021490.00	8253063.00	6350112.50	3948835.25	4103620.25	3462651.25	2136418.75	2126120.00	1470994.50	2341140.50	2253257.50	2321559.50	2333022.00	1248243.87	1091445.00	980919.68	682592.43	1418168.12	1038633.37	1006440.31	1054987.75	847807.68	585956.43	672095.87	948022.31	980075.50	461657.78	1165968.75	1321836.25	644044.81	779427.31	675450.62	477907.31	424689.12	615530.87	813613.31	581591.31	372977.71	660322.75	274256.68	329374.84	396441.75	335518.15	484686.65	320495.87	367257.15	236752.67	277611.18
	3375405.50	17414402.00	6009798.50	2579229.50	2799351.25	3771525.00	3622407.50	4958545.50	3969127.75	2119988.25	3150101.75	2083137.25	2394735.00	3198049.25	1412660.37	1312061.25	1060485.50	2092696.75	1778772.00	892768.56	963837.50	814706.25	1202554.12	1513979.62	774160.50	804737.56	698613.00	873627.50	1046431.62	689526.62	816199.31	393595.28	385507.46	659003.81	725688.25	689635.56	738179.62	580060.81	477881.96	392857.84	376437.78	242178.64	352324.56	216015.20	295321.12	205012.42	270741.81	234829.57	303266.68
	6039211.00	18250534.00	14382822.00	9713525.00	7350808.00	3869449.75	6911101.50	3090791.25	3080208.50	2341086.75	2801191.75	1642841.12	1534034.50	2233542.25	1159561.62	1236512.25	1471773.25	1763329.37	1599760.37	989713.31	854172.81	942364.93	1657375.37	1179488.25	1128621.87	639005.93	950085.75	932030.75	553952.06	454836.81	762227.68	727428.93	359084.87	435446.09	535818.87	750192.62	614059.87	334239.46	379903.00	270877.59	529256.75	405577.93	224943.54	455742.21	397423.87	381836.12	240588.51	166177.10	161482.29
	3989215.75	14636777.00	5437543.50	7307923.00	8048375.00	3963324.50	6003579.00	5295516.00	4339034.50	2904822.50	2418778.75	1618670.62	1476821.37	851008.31	1434818.25	1065324.62	935507.00	1030632.12	1222316.87	2042891.75	944677.62	533569.18	777064.62	823583.93	967854.37	1034716.18	806360.43	708516.75	781279.31	787166.37	797576.56	944479.12	475219.46	594810.93	829889.43	627145.93	773253.25	426487.25	238262.04	364547.31	342622.65	335283.40	568005.06	456224.56	198508.18	292402.96	235544.01	162467.65	184119.40
	7472480.00	14112687.00	15352208.00	9003812.00	10060995.00	8278051.00	5100554.50	5492973.00	3661408.25	3020568.00	2619822.25	3283919.25	2991915.25	2418471.50	1568355.37	1630066.87	2178803.25	1789793.37	1001473.00	1185725.12	1568380.87	1175765.75	655927.50	1026910.75	863807.87	377333.18	896214.50	1242155.25	696720.93	577248.37	618940.75	620064.43	882015.43	542032.62	213189.25	756379.06	927686.06	760293.81	631981.18	241199.68	233623.04	186081.43	229644.00	195113.25	233121.37	266317.00	273245.06	162365.98	101075.40
	4013422.00	8454040.00	11347158.00	10830095.00	6321350.50	7017121.50	6506022.00	3750056.75	2129811.50	2280963.00	2943632.50	2539367.75	2285415.25	1783462.50	1272551.75	1727663.87	1228967.37	823566.06	1217595.12	1287495.37	1883702.50	1856934.50	1171499.00	593758.75	664773.81	849508.50	583678.37	897046.06	950851.75	1251511.12	683082.81	517306.06	388207.75	456055.21	668149.31	717052.68	491559.50	629862.81	520475.25	636908.93	319934.25	250835.57	453406.87	333685.25	387627.59	428894.56	193496.31	146373.85	94029.32
	2723618.50	7358081.50	7680338.00	13523655.00	10242980.00	5225996.00	2400410.50	1418841.12	3824649.00	3389949.00	1813284.87	2033801.75	1779016.75	2155547.50	895622.87	1242915.62	1810900.50	1181030.12	910116.62	844143.25	1177963.37	845029.43	1657103.37	1366302.87	893409.25	1010327.25	586144.31	703100.68	840080.37	554912.68	429737.03	823985.87	630558.43	569770.37	509449.43	345030.68	442407.62	472223.03	477636.90	330268.59	228453.57	522648.25	309092.65	421062.50	338736.46	318339.15	184872.93	132145.75	275132.15
	5792986.00	16413473.00	16456216.00	7443349.50	6791196.50	5969889.00	3020014.75	2382732.75	4485348.00	2716113.25	1724704.75	2124881.00	2247958.00	1778706.00	1407169.12	1235351.12	1944778.25	1246195.87	717617.56	580559.56	381111.68	934179.75	1624434.25	994944.37	687282.25	917776.12	717959.31	948905.81	746295.68	658030.37	841388.12	678499.18	655458.87	874350.06	466700.21	277781.53	215946.54	319935.75	284492.87	280527.03	355940.46	392508.93	183957.82	292443.84	381094.18	236830.84	229311.64	277083.53	185497.62
	5925652.00	21737760.00	12746432.00	7846156.50	4097452.00	2012281.25	3535914.50	5608662.50	6109759.50	6243609.50	3233269.25	1569266.00	2594201.00	1740183.37	2002175.00	2101400.75	2020017.00	791372.81	425613.03	969786.12	767607.75	1000296.00	1309181.75	1324724.00	740428.50	664279.06	853923.43	585210.62	662314.37	464446.62	516662.90	720126.37	569400.93	522092.59	473819.75	586653.43	519518.87	388061.84	628687.87	528398.00	225720.23	297613.96	407251.00	319171.18	292225.37	220477.12	171658.21	188998.10	205049.79
	3484858.00	10952825.00	5992481.00	3420388.00	4078217.00	5503348.50	5419474.50	3576749.25	3136745.00	2449575.50	1439908.12	1572705.50	1271527.12	1951617.75	1661623.50	897359.06	1480932.25	1372110.75	1624558.00	1262198.87	1512306.12	537383.00	233845.54	972436.50	924829.68	680492.68	970313.31	1225003.62	515077.93	508093.03	557409.81	411940.06	534027.75	442379.81	507792.28	482386.53	386815.21	395004.84	499161.81	403119.06	515163.81	446038.18	320816.53	279034.43	316694.40	284975.75	264307.46	218753.56	287876.53
	3000837.00	10121009.00	7045123.50	8964003.00	6335675.50	4772961.50	5795629.50	4052779.25	2691324.00	1240009.37	2118814.50	2330213.75	1367405.87	2037729.37	2972446.50	1054484.75	645737.18	1888964.37	867066.12	1391972.37	1985847.50	485132.62	412407.65	544112.18	751014.62	913702.31	755961.62	848841.62	1270839.25	979236.62	596178.93	562345.37	585447.00	393146.18	657154.00	380739.28	405337.84	507527.21	549829.37	384864.31	407859.65	382350.34	353160.18	383292.56	295708.46	174598.51	244694.84	158817.54	213102.17
	2817120.50	9644769.00	9071683.00	10628698.00	6573917.50	6433809.50	1981698.50	1308761.37	2535539.50	3924369.75	3405034.50	1706092.00	1909055.00	1225810.00	947250.62	1320863.00	1302908.50	912735.43	1498234.00	1556954.62	1245665.62	1031246.50	453308.43	681168.50	1058651.12	480732.87	1295273.75	582489.81	952313.93	1577942.87	885230.56	436379.15	548076.12	503661.53	612557.56	469527.56	441440.65	436162.84	305779.31	414326.84	479622.59	641810.31	341084.81	235601.93	283740.40	238350.98	137876.04	220250.25	178039.96
	3958481.50	12775267.00	10518247.00	6137626.00	3796356.25	2246765.00	2400036.50	1295858.37	2235190.00	1860026.12	1947536.62	3191808.00	1397661.25	1216173.75	1030410.25	1579886.75	1652444.25	1507439.00	1471279.37	1792511.37	2826195.25	2523284.50	1241205.12	679736.93	615690.37	471185.34	669690.31	522008.46	743920.18	635643.00	871891.50	861169.68	565680.50	553541.06	511089.37	527378.31	493344.06	297119.31	404906.46	329385.81	244919.93	229607.81	438311.50	514881.40	374830.28	199988.62	160921.93	181294.15	224368.79
	5350538.00	12096760.00	8117786.00	5229277.00	4173596.75	3460561.25	3287277.25	2842897.75	2873492.00	1750841.75	3255693.50	2001192.12	2721713.75	1999462.50	1025255.18	626711.37	1147570.62	574030.12	942934.68	1122176.87	1374863.12	490208.78	1027861.31	1407359.75	511069.87	969696.37	1013607.87	760615.25	619806.62	549252.00	798768.87	480951.40	461703.96	475655.84	511130.50	206265.20	556308.37	456331.28	257242.28	64714.68	274261.37	407214.71	319919.43	199875.46	321813.15	318590.65	291662.96	351874.18	340585.15
	3810964.50	16111350.00	20339486.00	8766132.00	3048008.75	4645573.00	6713106.00	3193476.25	3292986.25	3608735.25	3550566.50	2324528.25	2373243.00	1337654.12	2135032.50	1341469.12	1397591.62	2274694.25	1754256.50	1705958.25	1837238.12	1252368.87	873653.93	784206.00	780222.00	556344.12	685026.81	1026181.31	1210098.75	977518.06	780649.81	487832.93	786273.43	590551.75	570437.25	430132.87	395166.40	634371.12	588100.06	634081.68	652477.68	396631.53	357561.71	374175.21	270565.59	409177.75	331311.53	330183.93	285170.40
	4722737.50	14105175.00	12401586.00	11282644.00	5447325.50	2718849.25	2566334.25	3532921.75	2599387.75	1511999.25	2439667.00	1310778.87	1324494.25	1020809.68	1132472.12	1569516.00	1385218.37	837918.43	1339098.50	1798922.12	1125819.62	669328.18	347124.53	1009207.00	1214415.50	1136000.50	534055.50	730401.81	520902.75	662393.75	695995.81	610366.00	696516.25	569447.87	234606.20	450190.46	508217.09	246459.78	286253.93	170201.90	410411.46	390400.18	378769.75	462114.59	674784.81	383719.46	243372.12	334236.12	218264.60
	1151618.12	7350517.00	8842397.00	7287639.00	4856406.00	4144138.00	3718033.75	2965847.25	2050169.87	1841504.75	1639901.37	1133413.12	1186186.75	2201733.75	2467377.25	987519.00	1030232.18	1334576.25	1042378.31	1469869.37	1626122.50	1489885.87	1185405.75	785444.75	938100.25	1428005.00	996148.93	731553.06	955187.18	650041.37	740751.62	924270.87	651085.68	659762.93	570317.12	373429.84	478700.43	603030.93	550999.00	387095.03	334136.28	501095.40	477195.96	441528.71	355866.81	184004.40	160731.84	177829.26	226597.57
	2583132.75	9397805.00	8960158.00	5867269.00	4380043.50	2712884.25	1711535.62	3328192.00	3600822.00	1761759.37	1846369.00	1595526.62	861884.62	804100.50	1358120.37	712282.56	840806.31	884566.62	1499064.87	1059342.37	1061977.25	1019724.18	1035026.93	810138.93	1120594.50	1181819.87	1104729.37	1040540.31	806990.56	569501.62	634261.87	650721.56	875936.43	777262.31	431616.93	510520.59	132261.92	225581.65	360430.40	237186.45	254672.67	246589.43	185943.92	329289.90	248733.23	311548.28	204447.78	205106.39	232483.59
	5608170.50	15651929.00	12210836.00	4633554.00	8981692.00	4159190.50	2355155.25	2187708.75	3362304.50	2490429.50	2769639.00	3691239.00	3131450.25	1328753.50	868833.12	1158242.50	731788.00	1271295.25	936098.93	812920.31	1218824.12	754926.31	781650.06	1919136.25	2339371.75	810099.75	889829.56	814583.56	503801.65	425877.43	674076.25	657320.00	547120.37	600026.93	501151.43	603150.62	396061.03	272161.84	355766.93	290349.59	329926.84	155850.60	296269.00	209889.50	185546.70	264978.59	315576.53	396064.43	131223.78
	4185120.25	11909941.00	7684609.50	5988041.50	3702528.25	2834302.50	3284650.00	2970260.50	3340967.75	2854971.75	2044475.00	2417298.00	2605592.75	1126467.62	1355570.37	1929381.87	1274413.62	1373240.12	1076348.37	1512905.00	1132785.25	1066818.12	1236883.50	684868.31	363089.40	681586.06	1133505.12	901992.12	589576.06	559324.25	620900.00	695797.75	468348.62	847517.50	686861.50	310523.75	342059.28	391263.90	180395.35	412592.00	441605.59	225746.34	383837.71	414020.78	258125.01	309715.59	485427.37	202132.59	161592.00
	2656601.75	13402260.00	8248427.00	8545981.00	6525802.50	3906660.00	4305872.50	4062437.00	4129917.50	2291838.50	3616334.25	2499296.00	1908939.25	2159960.75	1960249.87	2436184.25	1490579.87	767346.12	1642412.37	1065594.37	688834.50	594911.75	562095.06	1323712.75	620731.37	243553.64	635861.56	901144.31	864147.56	410411.93	573570.87	649314.25	409555.71	551940.62	909543.25	667425.18	532268.56	343270.59	238872.46	407973.78	200305.03	515255.81	508177.12	443396.43	241940.32	239520.57	240352.76	323536.31	274434.62
	4574720.50	14768931.00	12391722.00	9224224.00	9156231.00	4159725.75	5458043.50	4412763.50	3437533.75	1956218.87	2276784.25	2115230.75	2912384.25	1821023.37	1214365.87	1669908.25	1115148.00	730163.75	1116275.37	1850303.12	2067906.62	1183258.25	474731.40	773478.37	1157390.62	712443.18	1146020.25	796726.31	892245.37	802055.37	904406.75	1044179.31	460147.68	713153.00	542322.68	494337.09	578047.37	422126.46	576506.62	609045.56	333809.34	257541.54	307944.62	322227.40	320903.65	437063.46	313236.46	451190.06	238561.45
	2185524.75	14924385.00	15010172.00	7849580.50	11448779.00	6987711.00	4523190.50	4440597.50	1603640.00	1281621.62	5413418.50	6788329.00	2059183.25	1197166.37	1710427.87	1724241.00	1693906.37	1203614.87	1413669.50	1695979.25	1383826.25	713674.06	916833.81	752626.18	511856.12	681178.00	621408.43	686563.68	347577.50	277848.96	527553.87	681093.75	711831.50	470288.28	496879.03	828341.75	659713.25	528904.25	243789.76	366747.50	388293.00	367831.81	475263.75	429524.15	328423.65	210241.14	178928.92	92466.65	232350.35
	4901487.50	25803284.00	15379111.00	11176307.00	8323417.00	6363506.00	2706021.00	2714836.75	3316671.75	3382613.25	806619.25	998544.31	678801.31	1725030.12	1421592.12	422542.53	1725785.50	2341805.25	1315109.37	988111.62	794286.50	1032277.50	600825.62	733766.81	778455.00	322130.81	547785.68	923625.00	521373.59	752414.93	710671.62	671766.00	366198.03	773540.00	1113298.12	612739.00	563625.12	320693.62	319807.93	488363.71	528489.06	568887.25	497701.93	220236.07	272087.12	223733.56	182453.56	308275.84	443989.06
	2243032.00	8001527.50	9955407.00	6828691.00	4599873.50	2400125.75	2829728.50	2697216.25	2570162.25	2708937.50	1889538.37	1612002.25	1272854.12	1741643.62	2675768.75	1875926.87	1370059.00	762965.75	1318836.62	1144582.37	943557.43	1188889.62	1093742.37	957934.81	1196108.12	1241610.12	893269.31	710467.12	752682.50	523872.59	618233.37	547304.25	231227.62	282032.40	239855.20	413251.03	633167.43	574088.00	495626.00	385861.93	366887.43	290182.06	299670.96	330059.18	246192.25	216213.67	362410.00	269974.00	205233.29
	9670907.00	30145546.00	13422166.00	10470189.00	6381159.50	5729029.50	3356272.50	2447764.75	2167384.00	1707802.12	2341351.25	2672204.50	1118885.75	1399331.87	1287540.75	687679.18	841597.50	1144946.12	739377.50	751519.62	619011.50	915549.81	942639.81	778058.50	1091044.75	461898.21	443852.53	521965.03	607261.81	1126554.12	964790.50	1100085.75	527860.06	1056008.75	722344.06	511082.90	491170.09	613700.12	613662.06	509099.00	488496.96	547146.12	490368.56	464266.31	372171.53	274746.06	258113.35	244244.60	215463.51
	3723120.50	22445136.00	15773315.00	7627890.50	4271195.00	3198133.25	3716979.75	1599987.50	2732728.50	2726922.25	2137611.50	3265892.75	1781429.25	1867885.50	2503067.50	2025203.12	1488278.62	1583833.75	1792130.50	1128070.25	1315876.87	1699574.87	739295.00	641340.37	731409.06	672966.31	916650.00	955380.18	839408.25	1107384.87	566613.00	587867.93	553591.00	795962.12	556310.75	261886.32	425810.28	333487.00	162657.46	482598.81	326604.87	582777.12	494172.78	396432.65	338772.68	419876.87	402008.06	269169.06	180044.60
	5616450.00	9066540.00	10320143.00	4571577.50	5047383.00	5083113.00	4390665.50	5104006.50	3218778.50	2644462.50	2747380.25	3892046.50	4445822.50	2931077.50	3559193.50	2553578.00	2817538.25	1334109.87	613662.37	855893.93	1145819.87	836463.75	725625.18	478522.31	1001745.75	1236073.12	1499721.87	1101578.25	846063.87	563184.00	945158.43	911936.18	765465.25	881014.81	1004721.31	953990.25	660858.75	562826.81	693174.00	444904.09	311097.84	432293.59	489707.06	265647.65	431089.15	455428.25	145387.23	133124.96	309872.59
	5451298.50	21318550.00	12630097.00	6257971.00	2303119.75	3944406.75	4411727.00	2804195.50	3049828.00	2646740.25	2162183.75	2390034.75	2707007.25	5508514.50	3815243.25	1188147.12	1533957.75	642623.00	1208450.12	2008254.37	1320666.62	998674.43	1067199.25	1494177.62	1818550.37	1034640.62	527596.62	902786.50	903086.68	521983.59	499268.90	684872.31	620691.93	446890.34	508596.03	562735.68	484292.40	493589.40	390434.56	658654.62	263567.06	309281.87	427347.90	471586.18	311573.06	308566.21	222745.96	345092.06	213869.32
	6580972.50	22852066.00	16122153.00	4690333.00	3770390.75	5350390.00	5037162.00	4334963.50	3109895.75	2567469.50	1360797.50	3624191.25	2952278.75	1112484.25	779796.93	815075.37	1127271.00	1145145.87	765845.68	821324.18	541581.37	1202383.62	1028080.31	671546.93	731694.06	579915.00	706131.43	635183.50	891058.68	1049931.87	930952.37	713229.56	306252.56	493729.46	547094.00	502062.65	546046.56	516971.75	618751.62	213774.10	270093.03	343500.18	403640.93	468065.12	426629.31	431286.15	268408.81	201060.39	121358.30
	6966296.00	16266163.00	17941100.00	14218588.00	7699505.50	4601216.00	2182660.25	2228760.25	3288770.75	1927315.50	1692381.87	2289951.25	2292928.00	2743268.25	912568.75	1146956.25	1461986.00	1298342.00	1535058.87	1227546.00	987472.56	928706.56	1462107.62	895728.81	618924.18	851084.06	1112118.75	822850.06	1037613.56	1055634.37	702632.62	995362.81	800288.50	378053.06	431449.43	508562.31	439480.53	531827.31	790730.87	879497.12	229594.42	162147.57	273251.00	189711.25	243488.79	232973.82	401397.06	357933.34	198475.12
	651484.75	8874547.00	18272970.00	10773758.00	2437580.75	5094417.50	5756213.50	2101848.25	2675344.50	1539139.62	1339939.62	1526479.75	1226696.37	1016305.87	1814025.62	2394648.25	1411088.87	1179999.62	1461259.62	1060871.00	1136869.62	780780.37	861358.06	927682.68	803381.18	557763.75	581947.37	676762.50	919542.12	640832.62	637314.12	643805.75	1064983.12	599274.50	657453.87	523360.65	400277.78	504700.34	431147.03	438660.87	301911.50	283706.21	435357.25	685890.43	586156.81	282304.68	513967.28	427380.46	317521.87
	3270529.75	13673186.00	11011151.00	10635020.00	6082980.50	12648096.00	7874225.00	1327787.00	3443362.50	2503451.75	3790923.50	4996123.00	1938604.12	2132492.75	2006776.50	1427105.37	1416696.50	2480454.25	2208820.75	1329181.75	1480601.62	924936.12	909062.56	495979.93	589762.50	1509508.75	1309792.62	564299.18	782427.12	240885.76	342334.09	464299.15	1087209.25	983690.25	1083598.62	1039105.12	633287.43	392794.12	391744.18	294201.71	283382.46	415598.40	398408.46	232091.87	202476.32	165195.31	179677.71	268387.93	229582.34
	7246825.50	22070726.00	8812456.00	3917361.75	4777146.50	3967827.75	4930255.00	3656287.50	1827762.50	1821865.75	1051128.87	2734301.50	2377391.50	934348.31	1357797.50	850207.87	947959.50	1201353.75	792266.00	1190775.75	1073767.12	506066.90	1108429.00	1168009.50	379087.34	399231.21	925212.12	982236.75	586275.62	348077.09	786756.50	551321.50	436172.46	422112.46	617982.87	584024.43	653275.62	610765.18	769316.68	562510.75	436756.21	302881.56	282402.50	233683.20	384671.18	353487.09	206649.65	200760.29	325095.34
	1161114.00	7558597.00	6200255.00	9799323.00	4567590.50	4192282.50	2160869.25	3621671.00	1774986.75	2174606.25	2534913.50	3081983.25	2816674.25	1904648.50	1891997.62	1062816.50	1084359.37	1036550.37	1216248.00	836707.06	1015815.75	707137.31	845946.12	1184167.25	639991.06	441083.78	798127.25	696860.37	494316.96	308531.53	432038.40	633933.12	687329.06	472296.15	407884.03	521133.15	677676.93	571775.12	236442.93	180611.17	432673.06	610017.56	661002.18	274403.59	273120.81	254390.25	306659.06	243066.50	244517.46
	1214227.00	10586802.00	11024787.00	13569406.00	6596935.00	5335517.50	3166131.75	5616266.00	3720967.50	2725997.50	2662123.00	986909.18	1052459.50	1819869.75	1546183.25	865537.75	808432.06	1136693.00	763648.43	850843.43	954858.93	798724.06	968812.37	1168296.50	1405853.75	881910.43	583204.68	498371.03	840285.18	1032077.18	1680624.62	921273.31	702162.00	456180.40	403523.93	255004.17	256271.39	291880.06	416749.37	431480.84	345780.15	181185.09	398867.71	393435.25	236228.87	358474.71	348603.90	287447.59	352475.93
	2089207.12	6087095.50	5157116.00	5759993.50	7821825.50	7312846.50	3099680.50	3055669.50	3218126.75	2199726.25	2022369.25	1005753.93	1062241.00	1479006.37	987005.50	1164359.00	1487491.50	1019423.50	580086.25	1802542.62	2104397.50	1215508.37	611441.62	759660.43	775965.75	1064776.62	822617.31	699317.25	504005.03	508731.06	561572.37	716333.25	830954.56	530976.31	416629.62	461015.46	455852.90	576282.68	575628.18	448920.31	308535.96	271813.43	477643.21	550920.25	560647.37	275659.21	238405.62	326007.96	348591.62
	4341463.50	14626589.00	9495115.00	7003154.50	8591999.00	3010272.50	5591467.00	4330535.50	3368156.00	3022327.00	3371808.50	3419379.25	2825387.50	2565380.00	928966.87	981114.87	1426322.37	1306452.62	842899.00	865412.06	2062979.62	1652800.50	1122190.50	1322410.00	774033.18	655632.56	907534.75	754500.06	770279.87	635770.87	431858.09	610630.87	693376.50	634264.18	652829.87	411916.90	280727.84	561723.81	513659.90	481923.09	369563.87	286137.28	240059.04	204650.21	277680.37	392474.37	382487.06	363612.18	202883.14
	4161145.50	18746978.00	6492033.50	4067488.00	3819991.50	3883429.50	2242416.75	1515500.87	2642509.25	3016463.25	2658598.00	2097738.50	1663090.12	982193.18	1064389.75	1555306.25	2510176.75	1648480.75	1316670.87	1244809.25	945350.18	1186400.50	1264614.25	730237.62	650576.31	1942253.12	1212886.50	613734.87	971864.93	896494.37	427342.43	680981.12	1006775.12	769185.50	350997.21	440853.21	754115.75	406550.62	199475.01	226579.29	689048.06	609843.81	178526.67	271896.03	289078.87	194228.14	254571.45	393198.75	335598.21
	1606195.50	4691616.00	9062199.00	8794319.00	3631292.25	3572184.50	3771624.75	3813871.75	4736651.00	2330663.25	2495984.25	1164343.75	1380148.87	1405655.75	1942211.12	2286758.50	2256030.00	1322357.75	710506.62	1088324.00	1238784.37	1432135.12	1267282.37	1198162.87	449340.03	287245.90	418148.84	734166.18	747857.81	686932.18	620903.06	802361.68	542545.25	530863.31	651098.81	390913.12	411528.25	578279.25	436342.68	469472.21	583470.06	436037.25	338417.65	392046.50	324975.15	265705.40	248865.39	201994.87	244267.64
	3282787.00	8526203.00	3233116.50	4721579.00	3977677.50	2936813.00	3814237.75	3288581.00	4706319.50	1495157.37	1963897.87	2686423.50	1493635.87	1329158.87	1452199.87	772220.18	605258.31	638685.00	1779976.37	1086512.12	769068.12	981661.68	843732.25	1026450.12	1434199.87	880206.50	329100.59	344835.18	442262.71	278929.37	275945.00	296455.37	526847.06	419887.68	821771.12	567123.87	598308.81	618446.18	463756.75	239706.92	183022.93	152996.71	338746.18	298520.25	196429.37	178549.03	288408.34	253584.50	566484.87
	1678623.25	7372276.00	11981556.00	12131765.00	4907189.50	3606000.75	4510452.50	4125214.50	3568942.75	3056320.50	2535599.75	2061294.37	2488174.50	2013304.87	1723153.12	1970442.00	2175327.00	1257098.25	1291674.87	1712433.62	1917295.50	1530621.50	1127116.37	907174.62	1479118.75	1446025.12	747157.06	856752.18	794526.31	817493.68	357200.03	436634.68	1086017.12	794905.43	618992.93	682159.68	467533.75	503628.56	484006.25	389711.75	330279.68	518332.71	337325.34	264690.62	276855.59	204400.29	158545.12	226102.75	212265.56
	3237396.25	11529884.00	10140688.00	8394575.00	8416818.00	8296543.00	4175303.50	1940541.00	2367041.00	2839255.75	2605020.50	1638568.00	1229968.50	2440673.50	2661045.00	1509311.50	2265032.00	1737363.87	1690260.25	687393.06	1051018.00	1065949.87	425788.90	669189.50	532729.87	774671.06	726012.62	469769.93	919814.75	706313.87	426316.31	426778.37	582446.37	479575.90	525463.00	638161.75	518345.68	458213.59	362952.93	257518.04	328666.62	431997.18	492834.65	413526.25	274359.65	428590.21	421033.37	228132.73	420454.40
	868812.87	4976160.50	14636221.00	16478000.00	10235114.00	5267944.50	3879695.00	4182112.00	4162418.75	3754441.75	2280451.00	1477829.50	2571291.25	1838298.62	912122.87	2109806.00	2636162.50	2023454.12	1113948.75	470470.03	1022337.75	900508.43	951480.43	506025.06	386328.56	446819.25	1011132.81	360623.25	799732.12	801013.31	863345.81	523684.78	271825.96	544323.75	349736.28	375167.43	480675.93	499909.53	445242.06	487548.06	449430.43	429443.62	441181.71	212759.56	284307.65	343581.90	284472.37	201381.98	222476.29
	5734422.50	13886470.00	6888263.00	14014469.00	9613093.00	3971752.00	2922826.50	4279652.50	2363887.00	2793675.50	2601381.75	2760294.75	3796950.25	3001330.50	1168651.87	1099597.75	813421.12	964320.75	1774933.50	1336094.00	622865.00	1161038.00	966502.87	1171391.25	473179.75	740812.37	694552.25	845459.31	1217237.12	776925.75	327181.93	486034.59	573569.75	891422.81	750152.87	487759.65	430750.75	258623.32	404344.53	618073.50	255329.59	311398.71	187124.39	256681.20	300797.28	351559.84	364754.90	295087.90	141382.04
	3507706.75	13482386.00	13529166.00	6334376.50	7678145.50	7079693.50	4085397.75	2873500.00	2575834.50	2352728.25	3932651.00	2569893.00	1676261.25	2051160.00	2188300.25	1776671.25	1478079.50	1254994.37	1523406.00	907305.62	1254789.87	608832.75	1257215.50	1140227.00	1227210.50	1237598.37	524535.68	797474.31	880925.43	980875.87	683905.75	487792.59	353365.46	387975.50	396820.68	588517.75	511903.96	444879.43	598724.43	669439.43	445494.06	253745.75	131295.56	141647.34	268857.21	220734.75	148112.53	276215.50	286017.40
	5447392.50	18407248.00	17905090.00	10673100.00	9323241.00	3765495.00	3892924.25	3553258.25	4081715.75	2836060.75	3230229.00	2843787.50	3097263.50	1979213.37	1128290.25	1255324.25	2190006.50	2885465.50	1281905.37	2188190.75	1541696.25	1008347.75	651319.93	518917.68	892919.00	995682.56	1701559.50	1201070.00	700169.87	926984.25	980061.56	639698.87	359062.09	775758.37	906250.50	757556.62	625893.75	601521.75	513761.15	432831.06	248983.54	573084.62	546405.37	352149.71	227233.78	417296.90	506278.65	291410.81	499212.81
	989166.37	7157050.50	14275503.00	20073936.00	6796559.00	3852346.50	5621222.50	3912792.75	2822176.50	3282381.00	2427513.00	1295576.12	1613072.87	2805527.00	1281647.37	1878480.75	1692531.62	481061.65	604813.81	1127719.37	938324.25	1157797.75	1490887.37	1254448.87	1228241.37	1063964.00	1436463.25	1780933.62	1438777.62	1053000.50	680449.37	536696.43	706014.68	763995.50	723439.56	469452.59	285571.43	507056.34	585333.62	420806.25	313260.96	334746.25	305172.90	403178.40	289714.31	119355.13	220494.87	222330.60	292886.37
	3597971.25	19516458.00	4033071.25	9964120.00	6377445.50	3186193.75	2655294.75	1762051.25	2096675.75	2811141.50	1814151.12	2113057.50	2024773.25	2227661.00	1403327.37	888053.56	1256510.62	623829.50	696493.25	860460.75	1131902.25	1583520.00	1021218.18	710851.50	788729.62	1087305.75	1235538.87	732110.68	729000.68	880239.68	557377.25	435222.90	488713.09	586986.25	428895.84	714286.12	951071.68	595809.75	370683.40	432828.28	208559.31	189347.15	498703.81	491239.87	513404.65	378010.31	219173.28	229234.26	192850.01
	6441957.50	22909192.00	17656744.00	7084622.50	4262440.00	3499561.75	5071594.50	2649209.75	2924321.75	3182946.75	3024455.50	2957201.25	2242004.50	2391592.25	872969.81	1071435.50	1340386.75	1485087.62	2478939.00	1877389.25	1535618.62	1571910.75	1186810.37	954477.81	1065589.00	1535484.37	1388846.62	518175.68	966602.50	669741.18	651432.81	914476.00	950819.93	958458.06	495416.00	563100.62	528188.25	773030.25	457453.96	354568.87	351612.03	289373.68	186932.17	285112.43	497648.40	469376.96	239692.12	167108.95	152873.92
	4856653.50	11500584.00	5660874.50	2489856.50	4967186.00	8567597.00	7081428.50	3012433.25	1647601.12	1528713.12	1192263.12	2113612.25	2822490.50	1915672.50	1533106.25	1482672.37	2194620.25	1202451.62	1439477.50	926388.43	1532218.50	1340107.25	734809.43	497430.18	304269.81	392327.78	439443.15	955722.68	1105858.12	705691.43	475518.25	1072271.50	937935.50	448578.31	395010.15	739765.68	571579.50	768785.00	571478.31	727954.12	480741.21	245356.48	233417.06	210793.79	214975.64	407517.43	565288.81	260812.04	365768.75
	4054408.50	26559546.00	20762790.00	8928564.00	8186996.00	3909097.50	2566826.25	3602587.25	2604258.00	2140316.00	1365833.75	1275155.25	2578942.50	2640949.00	1521350.25	2010842.12	1508466.50	1632689.75	1488696.87	1531115.12	1340807.75	1344177.37	820877.87	1114097.37	1489873.50	1005711.18	1272877.50	1474872.25	946333.12	596129.75	497640.09	436654.37	214465.76	665894.43	537707.00	399964.87	516260.71	513363.40	587184.43	357477.84	225411.31	437596.43	188463.76	305684.90	343039.34	488136.31	485203.50	243071.25	180862.32
	5003691.50	12457095.00	13342576.00	8563964.00	6286200.50	4511205.50	2711356.75	1006431.87	1833443.62	1467766.25	1232123.87	1493494.37	1806799.00	1508104.37	1614407.87	1925623.75	900736.68	1655268.62	1588180.25	1121445.00	797301.31	412638.90	655504.68	642726.87	579064.93	785714.75	881254.68	755511.50	533411.87	752545.18	458443.68	605509.43	451938.00	482381.34	667953.68	956828.12	851324.68	512543.21	331415.87	288411.59	336212.34	382912.50	521403.65	316884.34	527952.56	379019.18	486284.25	393078.65	209725.54
	4875756.00	11887865.00	19642622.00	17749502.00	8413574.00	8425385.00	7125852.50	5576804.00	4278875.00	2304161.50	880441.81	2022831.12	2411021.75	1566851.00	961927.87	1181300.50	1449201.62	1990334.62	1532430.25	1460078.37	1220302.75	594882.43	1149993.12	894263.18	996428.12	493936.37	743759.75	1105441.62	1067911.62	709824.75	548231.43	336426.84	484342.03	474694.03	479291.15	600372.06	457824.59	477805.03	416944.09	363888.06	630644.75	465568.40	409624.43	215587.29	332807.56	295750.71	233229.70	325452.56	396423.09
	5211262.00	11494255.00	2948686.25	5601117.00	11776961.00	5864349.00	3769855.00	3268283.00	5895308.50	4450524.50	4120392.00	2288510.25	2510600.50	3182159.50	1167116.75	1669938.12	1561283.50	913099.12	1359788.25	2578788.00	1768733.25	1542977.87	1220984.62	808060.12	742462.25	1107662.37	834378.81	1107806.00	1509877.37	1067750.00	772243.37	609317.50	603195.87	626975.93	288259.50	408512.21	693117.31	492464.90	290934.03	322078.53	216340.57	340598.68	414671.81	399921.40	322779.15	303556.65	279477.87	190211.64	235858.67
	3855020.50	19288876.00	18623892.00	9457955.00	4687265.00	2872402.00	1836042.25	1675521.37	2210269.75	989801.87	1041014.18	602609.68	867111.18	1158842.37	1895374.50	1362295.00	1012383.56	1114390.12	1183888.87	1303376.75	1562784.25	1312776.00	918546.00	894124.56	865400.06	811085.12	395228.43	819985.75	782454.31	269143.65	442086.53	504556.62	816222.68	592710.37	758959.68	436091.90	328797.68	522874.96	495891.65	356715.68	259159.60	248874.75	216431.29	205515.09	216029.68	205873.92	252328.75	351401.15	265851.62
	3048096.00	12528572.00	8115871.50	8640933.00	10623674.00	7772048.00	6988281.50	5900885.50	2525591.00	2677315.25	2713797.25	1785243.50	2531964.75	3527546.75	1892319.37	1490938.62	1511136.37	594116.68	963718.43	444638.34	1002745.18	1609826.25	796670.56	1394787.37	916780.50	469552.87	396386.06	834994.81	889965.62	436219.18	364574.31	637455.00	394603.96	544264.81	506096.50	520800.12	479645.90	540541.62	638990.06	759249.06	331086.62	371373.90	175518.07	347938.96	350125.18	338038.90	234958.46	189101.26	309140.06
	4490941.00	13731417.00	14423933.00	6857923.00	3570561.25	3009245.75	1488595.12	1469981.37	2746631.25	5316472.00	3407572.50	1203196.25	1573764.62	1779358.37	2744777.75	1213111.25	1453582.12	1582545.25	2749221.00	2703035.75	1783687.25	1158381.25	1267469.00	1336720.62	676397.37	914131.87	459198.68	753953.68	1132585.87	1102659.62	1021144.18	691481.18	671647.81	317844.00	252743.68	376952.71	541437.06	277599.12	200277.17	598747.56	516973.50	300835.00	239612.78	269794.15	281415.46	252498.98	174614.89	207309.62	250330.15
	4847116.00	25055252.00	18452118.00	7694647.50	7713738.00	5474990.00	3165852.00	2245123.50	3055493.00	2762161.50	2702248.75	1594075.62	2046227.12	2305814.50	1825292.75	857142.68	1276889.75	1370521.12	1222565.50	867349.62	924578.25	1145639.50	1008557.68	569733.87	368769.87	994683.62	500004.56	316500.75	643247.25	1443826.75	593332.06	497497.28	357362.75	369148.12	745216.56	657372.50	361576.87	454408.65	543809.06	618179.25	460686.78	280249.03	189341.23	247004.21	287233.75	281018.15	353694.09	159903.96	138512.95
	4061575.25	18641074.00	23431472.00	12046297.00	5080432.50	8100908.50	5829164.50	5025637.00	3835568.50	2999808.00	1938047.87	1445797.12	1951261.12	2167208.50	1792493.00	1084633.62	778260.43	921845.62	1118982.37	411105.25	449593.71	880356.50	1316687.12	911564.12	588705.25	779909.31	658924.81	516236.18	1096681.62	570493.25	398682.53	609003.56	729985.62	412354.03	444230.93	503369.68	340575.31	340133.09	162052.26	261688.09	385435.21	337821.75	410579.18	424540.28	183649.07	189454.20	140905.82	168605.21	253167.37
	2556993.25	15260956.00	8302012.00	9347089.00	4384192.00	4357064.50	5517245.00	5374832.00	3084513.00	5446625.50	4102932.50	2891738.25	3620184.50	2305395.75	1944731.12	2067069.50	2088629.12	1108948.62	935116.00	1192006.75	920097.93	741232.25	757486.25	878268.37	751111.87	654308.00	747415.37	1107381.37	679734.31	672403.00	507927.18	751214.87	545882.12	585584.62	380828.84	385940.96	236403.15	344035.06	379149.25	420442.21	363517.15	408032.96	267997.50	199289.75	198933.39	279179.25	456002.84	301095.56	218119.70
	3748515.00	13443630.00	13083925.00	14209964.00	9705571.00	5127990.00	2551698.00	2272366.50	3059011.50	1918203.37	1252702.37	2818682.50	2539596.50	2242767.50	1666624.62	1918240.37	804929.37	913857.93	1668954.00	574360.75	499793.40	334822.50	1109343.37	1324375.62	1303929.50	658642.81	897523.25	1046731.87	586031.00	428056.59	504526.43	383190.78	722506.81	471605.37	333915.90	494468.75	433227.18	373748.03	545152.56	449032.21	275451.03	220586.17	281786.18	350301.34	145154.82	128313.86	226080.90	192175.51	170293.70
	5275966.50	24377484.00	18696992.00	4317861.50	3166041.75	3422776.50	3450565.00	3435636.00	3231232.00	2983212.50	4981944.50	2685781.50	2172280.25	3550699.25	1337577.37	1115684.37	1510180.12	1259593.37	648544.87	867204.06	1049995.37	918605.18	1165425.00	990699.12	482498.09	396935.62	495060.93	549120.43	187792.34	391350.59	491873.75	605936.18	602537.43	626007.18	356807.53	364061.40	384085.96	654249.62	653505.00	620840.50	403888.34	274638.18	451037.18	206919.07	185839.65	290235.93	303807.59	215704.14	258133.18
	6154176.00	17958798.00	15269011.00	9234236.00	6846724.00	2835869.50	4905686.00	3757313.00	3231426.00	2151369.00	1354008.25	1889207.25	1764148.50	1665041.12	2536623.25	1912484.00	1422702.00	1936591.62	1770934.62	1452397.00	1107164.37	965062.50	1290658.37	1003019.25	999195.87	626540.37	807294.62	1190738.75	616405.81	221199.84	413320.00	461179.06	467970.78	547432.62	486666.68	457663.84	399880.53	330501.59	639023.68	529513.50	429667.37	286087.81	171514.82	173550.98	325192.56	304620.09	241899.10	124739.00	187366.40
	4525873.00	13799099.00	11194637.00	7496583.00	6242255.00	5169632.00	6164315.50	2957268.75	2384298.50	2082147.62	1948225.25	1663614.37	2297975.50	2702235.00	2100666.75	1916629.37	1891245.25	1183408.87	1303935.12	1912561.50	995476.87	968451.50	1513118.12	1163807.00	1141640.75	657007.81	497099.90	451781.37	439959.71	509787.37	441983.90	462544.93	547908.56	486650.62	730056.06	712523.50	461045.81	503452.09	387933.50	323794.50	118831.77	214820.93	315395.78	375917.75	232729.04	278571.50	471093.21	349611.75	393069.56
	3274119.50	19639106.00	7467935.50	2941015.75	3506011.00	3095533.00	2217872.25	3038453.00	4478528.50	2477343.50	1492137.62	1300130.00	1477154.37	2820844.50	1350203.75	1425295.62	925492.56	1137723.37	1317089.62	862460.43	1115351.12	877639.81	1007064.06	743854.62	832081.37	642341.06	1169058.50	495775.18	933238.43	668655.81	391533.53	348369.71	478483.25	474789.75	453391.87	444857.81	550217.68	260375.57	446255.12	705437.62	268204.31	293249.25	214119.35	375857.59	441391.68	417535.65	250638.39	290425.03	183123.31
	6553910.00	12818638.00	6651026.50	2467480.25	6097299.00	8696683.00	5941730.00	2931923.25	2780196.75	1431260.87	2122299.25	2026517.25	1520906.37	1990107.00	1532567.12	1079542.75	1352238.37	2076356.25	1384822.25	1252638.62	1600660.37	926118.87	886676.93	1693230.25	1306942.87	698741.50	516929.21	935682.93	983545.06	737131.12	673801.00	416472.59	656170.43	672155.93	959855.43	753087.06	679349.87	572977.00	350523.43	164091.48	258422.78	308166.56	308617.75	415590.53	401822.09	305413.78	241176.34	183058.18	172101.53
	8571432.00	18777288.00	10709820.00	6804272.50	6629621.50	7081889.50	3543410.00	2965257.25	2408562.00	1952974.00	1731881.50	4655654.00	3418757.50	2398517.50	1567451.00	1470754.62	946333.93	815777.62	1090572.37	549132.75	935188.93	1107594.87	1391958.12	918430.62	1055600.50	879731.12	1241187.87	721194.68	630106.75	477923.71	530809.93	343445.00	557066.37	577152.12	486020.78	609075.43	368483.59	566278.62	337414.06	136620.59	126961.00	517343.28	365195.96	466687.25	318150.68	129895.99	236533.37	330488.56	475907.75
	3975853.25	15868547.00	13712259.00	5788887.50	4854944.00	6111328.50	3571096.75	1940614.37	1751891.25	3033854.50	3848758.25	2136149.00	2275188.25	1521209.87	1773504.50	1307224.00	733217.75	1380855.50	1405798.62	1434405.37	1326538.25	1019972.31	1119579.25	1265594.12	1141041.50	1537580.62	1128228.12	1111812.12	737501.31	763995.56	488481.09	474212.37	267912.15	373447.15	597572.25	709958.06	371023.84	283012.06	504015.31	450779.03	516231.34	829406.68	339620.59	110532.15	252868.75	200671.67	235020.53	233261.67	378275.31
	4065704.75	12212049.00	11834307.00	7178380.00	8227504.50	5531890.00	5778169.50	3212680.50	1695459.00	1935550.00	2405763.50	1591856.87	1742475.00	1281636.00	1725400.62	1579099.00	1226026.75	1170606.50	1286463.50	1117548.87	1046927.81	946347.62	800872.56	397662.81	378944.56	926212.12	960133.12	1117642.50	718286.37	701788.00	400071.37	733958.56	1053326.62	728541.93	496857.59	465166.46	578415.68	634193.18	398297.50	370193.87	364215.46	239929.43	431214.15	425631.15	409586.90	275127.84	270609.53	422574.46	182152.35
	3237394.75	13177072.00	10844714.00	12319868.00	6667134.50	4275153.00	3592502.50	4303651.50	2217477.25	2189520.50	3802749.75	3424987.25	2605724.50	816627.62	365873.53	868456.12	2095041.62	2078238.37	1257366.50	1459094.12	1268113.25	832233.31	1628870.50	1233082.25	1037555.50	1031622.56	1555929.50	1540962.87	1183507.62	721952.50	807777.12	851142.81	850191.06	715320.50	810634.50	604721.06	836952.75	328834.87	279712.34	466598.03	838517.25	526607.93	565621.25	261537.15	262244.12	138642.59	347082.18	315366.18	214040.29
	9391601.00	15576309.00	7997420.00	5262146.50	7117425.00	7685168.50	4114936.75	3230568.00	3182060.25	3127128.75	2315594.00	1215269.00	918820.18	1213373.75	1229526.87	2111383.50	1152609.25	1129993.50	1335741.12	1008996.06	1093798.00	1239840.62	1011658.43	1452568.12	920308.56	582941.87	685633.37	973702.87	486343.75	479122.96	590527.93	868632.18	848848.56	964438.87	421737.37	624098.87	655893.93	351845.40	428998.03	492180.87	239757.60	279322.25	318473.40	269460.40	275256.34	228994.18	248808.34	135521.32	155806.17
	3023277.75	13465636.00	12364188.00	8189235.50	7517092.50	2550691.50	1055708.25	1582433.62	2586039.25	2424871.75	1610663.25	1724801.62	2806015.00	3465163.50	2979158.00	1437915.87	1352031.37	1020933.68	1118333.50	892407.87	895644.50	1588220.62	650144.43	728604.00	559408.56	966893.00	1641767.37	1490694.25	863996.43	747612.43	614185.81	1023556.62	1129563.37	469211.46	281666.81	526096.87	472668.34	356364.21	294982.96	309702.59	427180.03	470929.00	354215.00	365347.12	308732.21	230331.64	345115.90	534191.56	354600.84
	869378.18	13096545.00	14561518.00	9662893.00	8386060.50	4993030.00	3910704.00	3602037.50	3531115.25	2189081.25	1844101.00	1624465.87	1831017.62	783012.18	865151.81	902246.00	1305083.87	1228533.25	1168366.62	1814787.50	1279316.62	859884.50	756828.56	930701.12	1199816.62	962247.56	1440072.87	844984.87	697327.43	359511.15	996656.18	793864.25	668489.00	482083.12	513193.12	749963.37	429723.96	311449.15	238444.29	295331.25	395796.46	384796.50	238169.98	160383.45	201468.00	252487.46	194312.07	200799.82	239834.37
	3693575.50	13399213.00	6906606.50	3873212.50	3880442.75	6575514.00	5852813.00	3172490.25	2192029.00	2657800.00	2516199.25	2352851.75	2597754.25	2146365.50	1420225.75	1438578.12	1597501.37	2100046.75	1654639.00	866457.06	1214062.62	1801281.62	865516.93	918463.43	1048158.81	1013437.37	692578.56	1156459.75	1194989.50	1304256.50	880384.00	497205.56	475012.03	647249.62	413204.75	299524.46	516953.50	416026.12	367316.12	335460.18	345749.43	328260.68	468122.87	244338.45	152390.12	373666.40	248290.73	240354.70	161545.28
	4758764.00	19981016.00	15777952.00	3672379.75	4732595.50	4785882.50	2168075.25	1189397.75	2439193.50	2828647.00	1527512.62	2120356.25	2964233.00	2424204.50	2222790.50	3004080.25	2106583.50	1433797.50	1527524.12	1066707.87	1518865.50	1108104.87	1169831.75	1002227.81	1285866.37	909395.87	784695.56	864483.06	1047300.93	701939.56	577942.81	471391.71	541130.81	499935.34	337846.03	265379.71	348753.03	454705.96	600871.87	710090.50	483312.62	353698.43	274741.40	218038.20	295552.87	232505.65	230465.34	237718.78	158387.56
	3405077.75	16006954.00	16567992.00	8977790.00	5257789.00	2830944.50	1666683.62	2820652.75	2766444.50	2536128.75	3922805.25	2278565.25	2166187.00	1546124.87	1531573.00	1715823.12	1288674.75	1486286.62	1511867.62	1038389.18	600659.87	749309.43	588982.93	462781.25	1336955.00	1140100.87	710059.37	1049413.00	902892.00	698408.81	526289.62	589309.18	573556.06	342343.68	360827.00	284657.37	567454.31	641596.43	398912.78	192635.81	357542.78	358026.28	266988.65	434191.84	377327.21	337359.81	254630.45	205508.42	75374.97
	4275735.50	10616061.00	9826979.00	5345064.50	6366693.00	5287976.00	4173529.00	4788841.50	4536037.00	3120262.50	3305276.75	4637422.00	1738886.50	1083016.62	1314237.62	889495.12	688036.18	964225.43	1289390.75	1661429.50	1516736.37	1962155.75	1169237.12	1290828.75	859081.31	882414.37	1166495.75	347782.12	699851.31	569700.68	383619.71	508447.53	436525.96	613828.93	571152.75	614259.12	580867.18	383638.93	493546.18	490606.18	385231.81	264731.78	399210.46	287180.43	246536.96	219809.03	211979.56	269359.93	173946.40
	3585405.50	13390473.00	14310664.00	11858485.00	5369304.50	1910314.00	3765880.50	4847102.50	2509436.75	2192794.25	2376936.00	2046886.62	1594870.25	1995193.00	1997995.87	1050758.75	844328.81	961785.00	1358932.37	1224983.25	636277.06	725835.62	826695.50	1203502.25	462597.43	1049970.37	1203363.12	788923.12	932656.12	1007905.56	400442.93	684522.75	625944.68	530739.12	486356.37	318073.43	314580.93	576059.25	349755.28	237939.62	392897.87	456047.03	287379.84	255168.29	197309.26	166851.54	238844.95	233461.48	226816.54
	5320127.50	23869304.00	14093869.00	8565910.00	4672752.50	6566960.00	3515945.75	2089738.75	2325723.00	1397390.37	1671464.62	3006202.25	1806366.00	1866223.37	881022.93	1814937.87	1674414.37	898790.37	1290231.87	1325298.87	694422.37	875055.25	1064000.00	1425464.62	1102064.37	927407.81	526289.12	502298.03	937366.56	980507.68	686841.25	526384.25	544856.25	822722.62	627807.00	800678.81	887253.50	351480.21	298949.15	476846.78	403517.00	534682.25	603044.81	403150.56	417672.96	252585.75	233791.51	254126.70	150319.37
	4604190.00	13778510.00	13021863.00	7713375.00	5642516.00	7389954.00	4169091.50	4432202.50	5240210.50	3643519.00	3438947.50	3255621.50	2558013.75	1416223.50	1359919.62	1863620.62	2336755.25	2013530.12	1208504.12	881295.56	753330.81	1492556.75	1997448.62	951555.12	1584216.75	1757449.50	1007102.25	686937.62	821999.06	554139.81	648662.31	850817.00	452143.59	342133.53	370903.46	326514.03	651477.18	501549.34	375734.84	432098.12	233533.71	255133.20	482366.03	370515.59	254107.14	259543.76	339156.93	176517.07	213449.76
	2008063.37	6660003.50	9194360.00	6787362.50	4069748.25	2812809.00	3165090.25	2389345.75	1584533.00	1835513.00	1172295.75	1749661.25	2164290.75	2210587.50	3156906.75	3084552.75	1840236.37	873765.87	962773.31	556772.56	703605.93	981237.37	770987.18	1051384.12	1031047.62	729356.37	958893.37	755552.68	366195.53	810879.37	775179.00	652323.37	205558.78	455174.15	823226.31	641802.25	241363.65	134030.78	215258.28	550983.56	726435.18	586739.93	438835.43	203467.31	235436.34	351569.65	254650.14	157823.09	230987.17
	5392171.50	11888545.00	5771450.00	10229603.00	5970656.00	6130975.50	3534727.50	2839080.50	2677892.00	3596328.25	2760849.25	3054281.75	2134231.75	1549882.12	1519433.62	1900356.62	1187934.12	979117.81	1222822.50	1563314.62	1589906.12	950922.06	757553.81	1487453.37	1204896.00	462548.78	293093.75	866982.12	899236.00	652286.56	666940.37	657168.31	397468.50	259836.31	342293.68	466452.00	523800.43	340741.90	237319.03	396188.65	368857.62	196323.25	330135.46	373363.25	330093.31	263979.84	125751.38	179122.20	270014.56
	2549742.75	11499195.00	9604547.00	11462391.00	9082472.00	5381207.50	3071827.25	1998972.75	2651958.75	2748694.50	1587522.37	921102.43	1832617.62	1048739.37	1032849.18	1339694.75	1702776.37	1559744.25	1195360.12	1857523.12	1487805.00	1109191.25	1456348.00	816277.68	771526.06	1051708.37	671569.00	249886.84	474115.37	882412.12	621418.56	686437.75	952841.75	735710.25	670350.87	487495.28	362683.81	390942.12	307760.59	227892.39	223659.42	208893.64	324536.46	238674.45	282974.12	261083.98	251541.81	439469.37	277479.90
	5846595.00	12355757.00	11789600.00	6387985.50	4792251.50	5332268.50	4277591.50	3469942.25	4342087.50	2181351.75	740354.81	2257834.00	2444320.50	2522765.25	2292719.50	972607.12	1676290.37	1929712.87	1503545.62	1347274.50	1386732.50	491076.21	1027807.81	1103688.62	1242574.50	705123.81	599494.81	390455.50	561780.56	565493.68	644551.50	413638.25	540045.87	620517.12	699256.06	525597.25	468328.25	445775.53	411184.09	423036.25	231529.81	313042.37	445370.21	275910.25	253298.09	300211.00	316386.96	202501.84	211889.56
	4260377.50	12771973.00	16018214.00	5422263.50	3902321.50	2966320.75	2070748.50	1490989.75	3069506.00	3511213.75	2357379.50	1189435.37	1430891.50	3139015.50	1934568.37	960505.31	1520178.87	2127687.00	2467543.00	1202670.12	837599.81	711941.12	517210.21	638961.62	1057392.87	813159.06	736401.00	472453.84	552211.50	1178231.75	837434.31	504370.56	617282.75	343414.18	481667.18	345683.96	480884.31	409056.78	293724.50	335519.75	398232.46	283966.50	342337.62	640688.25	637511.00	392399.56	307359.15	369454.34	404803.90
	7974069.50	15547533.00	12434113.00	6543649.00	5646139.50	4811602.50	4464975.50	4258093.50	4038823.50	4886986.00	2713363.75	2198541.75	3231368.50	1952667.37	1909757.62	1317383.25	1320125.75	721941.37	1189110.87	2246955.50	1154490.25	431714.96	1237152.87	273119.87	1042250.12	750169.87	737285.43	1458074.25	1112084.87	476307.21	616278.43	905976.81	759588.00	472486.37	446905.06	778769.06	930008.43	810894.12	671631.62	400300.93	374095.84	455330.09	220370.57	290845.75	250554.75	232362.06	371919.84	285261.28	371294.12
	6173002.50	16115452.00	17187568.00	12611191.00	4288134.00	3884098.75	3898112.25	3530928.25	1327183.00	2259952.50	2110374.25	2533707.50	1322507.25	1785055.62	1928727.25	1316491.50	1238046.87	2365303.50	1680698.37	1672328.87	2343747.25	2048677.12	1083874.25	746442.25	656377.18	999697.68	875180.75	675981.81	767957.06	236915.32	359567.40	553036.62	275004.81	659644.87	443328.40	409140.21	499143.34	355279.09	570487.50	650622.00	450174.03	358814.50	172446.92	261410.00	343914.62	287129.50	225033.12	249043.93	265657.84
	1725691.50	8468962.00	12608572.00	9158140.00	6871843.50	6790375.50	4452793.50	2809284.25	2699026.75	3676481.75	2329635.25	3337229.50	1472807.87	1041849.87	1411096.25	582033.56	909182.12	1781260.25	1505701.25	1026766.81	730736.81	1625918.12	1135353.50	588925.62	378345.34	441043.81	693986.12	745866.56	1288009.75	675893.68	366517.46	329164.59	634702.18	491787.53	567985.75	462100.71	283939.03	542829.81	535324.68	525287.75	363362.50	167157.87	395112.71	391743.56	260311.89	259947.03	308895.31	243210.62	296318.75
	2197906.25	20169974.00	15512126.00	12079318.00	9248833.00	5111664.50	5723459.50	6330368.50	2538810.75	1945403.12	1471919.75	1780119.62	2196427.50	1646934.87	2809502.00	2802444.50	1078791.00	1468228.50	1281796.87	1289317.50	1625611.75	915967.81	1191998.12	1520360.12	763995.56	639964.81	871551.93	994839.31	694554.25	844667.56	951697.18	815815.18	566589.00	589861.31	464401.96	447789.09	582392.12	582899.25	570000.62	314736.18	317987.93	467295.90	437135.93	389445.87	423774.37	319873.09	165211.76	217946.54	362158.65
	8128037.00	21899156.00	10501589.00	5414096.00	6079802.50	2341153.25	2212736.50	1448650.37	2517626.00	2263123.75	2262650.25	2752633.25	2029967.00	2136172.50	1575985.62	1602038.62	1747897.75	965035.25	1402362.12	564524.75	927176.75	852356.12	1252243.00	657586.93	730080.75	810628.50	494819.71	964760.50	615491.43	835132.62	713554.25	538362.31	727649.25	450100.34	413184.62	755271.12	471188.50	377028.96	582431.18	569892.62	431855.40	484425.25	211695.82	273489.75	248428.45	274750.15	293180.68	546083.37	247783.95
	7480649.00	18725848.00	15008140.00	7227095.00	2350511.25	1416089.75	3199255.00	4225753.50	1875555.25	2395195.50	2676517.75	3051732.50	1719109.37	1797988.12	1291709.25	1559812.50	1947263.87	1524276.50	1092363.62	995006.56	878312.37	638836.31	530450.37	665237.81	650941.31	782118.31	816121.81	981475.56	947570.06	547154.93	571812.75	623530.87	565709.43	592983.62	527582.87	536829.93	933107.50	520908.09	510331.93	614466.62	378193.15	342538.37	425047.56	205001.54	368039.50	449126.46	331028.68	309388.40	193795.90
	1968262.75	6134071.50	13310653.00	9799037.00	4762756.00	5106078.00	3767876.25	2737750.00	2143573.50	2236018.75	1825619.25	1466964.37	1265013.00	1261608.00	948206.18	1450780.50	1154525.75	803476.93	1071420.12	1202271.75	1214584.75	762663.37	787351.18	563341.81	585797.31	736121.93	364095.65	794756.12	1118099.37	563729.56	913184.00	884823.18	497770.46	376444.18	357951.43	394540.50	413812.68	359823.18	488015.34	866431.12	639725.06	312011.37	238080.03	256518.15	208229.82	213600.75	188756.60	235576.28	320932.87
	2129654.75	13614425.00	6683026.50	9764567.00	5496136.50	3485847.75	1559678.25	2422562.50	3027696.25	2064620.37	1478589.62	1494714.37	1523785.50	2306240.25	579978.06	942271.37	1334086.25	522841.75	1382332.12	1510260.37	1491375.75	1217962.62	806623.37	626353.31	861534.18	576149.81	1014329.50	693372.68	728423.12	218149.43	379590.62	257204.25	511089.62	402569.37	368250.12	373018.25	322516.09	361093.31	390840.71	544876.37	561826.06	597512.43	443313.00	238733.06	284977.65	317139.62	305778.53	304556.31	303183.96
	1758867.12	7778134.00	6606896.00	9197891.00	5485338.50	5758299.50	5334380.00	2390054.75	2196570.25	2286434.25	2474702.50	2750189.75	1513171.25	1839227.00	1785674.87	1214572.75	2688996.50	2286927.75	2151871.75	1978379.25	1409349.12	1242837.37	889144.37	1034234.62	706402.18	1333238.62	739236.68	905772.25	640898.93	475234.87	955480.12	740126.93	532184.93	367234.43	516841.68	782341.31	533078.31	149046.67	314635.81	349807.68	484922.00	260692.07	315329.40	263230.65	300025.93	273914.12	214923.57	265501.15	456996.81
	623651.18	3105929.00	5126620.00	4734928.50	5618204.50	2902365.50	2751394.50	2199386.00	1553967.62	2293927.75	1933774.50	2106848.00	1339248.12	1890270.25	1685108.12	1932168.75	2309153.00	1805736.75	1673192.00	1375913.12	799652.68	893291.62	1422085.00	1413474.62	1165341.50	957474.87	680944.68	575971.12	501311.00	673207.37	758019.75	829708.12	545906.00	423535.43	426592.68	475489.93	621567.37	456840.09	320136.84	254542.90	515261.37	527720.75	284627.87	167333.84	350791.81	230079.57	134887.10	365836.25	470844.50
	1764581.00	8744274.00	4429959.00	5058463.00	4769149.00	4003142.50	6357229.00	2616332.75	2413320.00	2333327.75	1579166.87	1206790.50	1078041.12	1191883.75	2259563.50	3663555.50	2220367.25	1486076.87	2075808.50	1630919.75	1386746.75	906900.68	1093226.87	1096717.75	722811.50	1060341.37	476461.28	538954.00	554583.37	584194.50	497750.50	674144.56	890537.00	1357821.50	807808.43	323076.50	425842.37	274633.15	469576.93	479433.53	484456.90	421681.78	615835.50	477307.87	228955.23	209942.10	553908.81	366728.75	224274.03
	3630129.75	15485942.00	10637056.00	5817518.50	5586309.00	4172531.75	1603172.62	2872490.50	3715760.25	2041072.62	970772.50	1903233.50	2236735.75	978560.81	1322179.12	615758.00	1000533.00	1241414.25	867263.43	742068.00	968398.68	546879.93	1192465.87	2481303.25	1960522.37	866950.62	385310.34	604305.12	785354.81	427356.81	576705.50	496014.78	452582.37	745278.50	510691.31	187883.82	423994.46	391832.50	680885.56	376184.59	447293.56	306261.46	321060.25	220585.89	223372.65	199608.06	167799.20	146828.20	296288.81
	3583462.00	10677663.00	8993792.00	7421947.50	5007439.00	5301670.50	4167331.50	5033217.00	4663028.50	2324260.25	2387016.25	3731403.75	3527223.75	2264249.75	1514557.12	1743240.37	1625906.37	1738620.75	1259951.50	872004.87	923567.93	612466.50	831266.50	456237.46	731681.62	1261412.75	1339732.62	773940.06	901528.62	823472.00	545064.43	406119.03	555894.31	492944.71	375090.59	418813.53	351961.21	317557.46	1316888.62	795825.93	747067.37	462801.93	329805.21	255609.34	372177.43	307027.53	412648.84	355677.43	180360.18
	2105586.25	9219269.00	14687939.00	7888484.00	4575182.50	2477410.00	1956777.00	3990169.50	5760617.50	4896103.00	2781545.50	1735152.75	2216678.25	1824718.75	2537697.50	3325778.25	1737763.37	2081010.37	820619.68	929867.18	762571.37	542352.18	707605.75	865872.56	1601375.50	1047872.18	892112.37	476346.62	517577.46	633082.25	607457.75	478731.59	789481.56	672395.25	476758.34	365255.03	289623.96	358469.25	329898.75	577631.56	417231.75	140935.31	180490.70	312816.71	323402.34	470495.25	340286.75	226259.17	151064.65
	3942194.50	14736854.00	11897032.00	6814027.00	2608977.50	3457322.00	2172500.50	2732934.50	2548669.00	1387727.87	1767984.50	3270482.25	3205795.25	1618726.75	2366444.50	1591631.00	1475797.37	944051.87	1130855.75	1333143.37	1712292.87	992103.18	1125535.87	843108.43	682035.75	600658.62	720096.87	655249.68	508711.53	651569.81	629218.87	447158.87	446991.90	366480.75	262801.12	318053.37	427225.53	561536.06	478952.90	339221.37	471573.78	317264.03	352194.75	303502.25	207662.96	360023.84	344295.37	260239.85	231265.78
	2013017.62	7336825.50	6564379.50	10082399.00	7793384.50	7036091.50	2703659.00	2539361.00	1975579.25	1770510.00	1975113.37	1747785.62	3575561.75	3086381.00	1590652.25	2802812.50	1615162.12	1325496.62	1807891.87	1352699.50	1231143.87	1179771.62	767552.87	1294111.12	1762711.12	882597.00	1483513.37	730450.81	565880.31	519069.90	893735.12	987627.56	996702.12	645949.06	521953.50	548216.43	388774.21	401477.37	361199.21	218609.85	225463.85	391987.75	397044.62	310397.03	343790.00	304582.18	322833.43	122505.44	118722.60
	2306786.25	8191388.00	12039661.00	8887799.00	4550746.00	3640888.25	5318751.50	4504110.50	3816239.25	2006294.37	3057662.00	3060162.00	2200144.75	2599818.75	1858737.75	1998786.62	1373845.25	1363815.87	823966.50	720701.00	1249388.37	964420.12	759358.43	1076403.50	1369394.75	1935667.00	1301524.50	810455.31	1473857.62	501193.59	735211.00	531383.31	750034.68	561890.25	531952.25	348136.09	711809.00	439926.25	443440.31	744382.87	610262.37	408193.37	407906.31	237558.09	372904.65	615360.31	483457.53	164149.98	313516.12
	7842953.00	26153220.00	23693834.00	5714153.50	9882851.00	5767484.50	1960512.37	4935126.00	2703166.25	2420755.00	2287299.00	2385583.50	2853621.25	1740433.37	1601080.00	2313704.50	1873927.62	1416352.87	1789265.25	1590367.62	1999440.87	1241268.75	825318.62	651051.06	481950.62	403276.25	908726.81	750055.62	607627.18	1196239.00	536011.50	624851.37	687134.62	343734.00	736248.00	771319.37	436861.81	441199.12	497989.75	297139.84	189036.50	203189.85	236602.32	402087.34	293520.40	310147.96	416386.00	319604.31	514811.00
	2516356.00	13266887.00	18187860.00	14121266.00	6777691.00	3474911.00	6534051.50	4735781.50	4799231.00	5292899.50	4182013.25	2437207.50	1891283.62	1781539.00	1724984.25	1092285.00	1315323.25	1184151.12	780457.50	1131632.75	1800971.50	1132260.87	1602732.50	1710691.12	1384804.37	803687.43	774232.25	947599.18	1350181.25	951322.50	536643.06	435067.50	620577.81	573340.93	344765.25	215241.31	376344.12	707109.18	696464.93	506519.40	516141.53	372969.34	362290.90	347191.65	318597.06	493153.50	373231.96	348878.15	250318.46
	4908839.50	15968307.00	11075776.00	8022591.00	6917328.50	7197476.50	4765013.00	1030884.62	3756427.75	3400014.50	2210483.50	2201002.50	3045826.50	1784669.25	1670763.62	1321561.25	1233902.25	1505518.75	846051.31	479805.40	1109610.87	1371013.25	1226419.00	1207259.25	873460.75	694869.62	701876.56	875687.12	840836.18	961814.18	466937.90	561452.06	541543.93	643901.18	570715.37	907199.25	1036475.25	785125.12	240894.92	199680.45	219252.60	257933.46	313794.40	277469.96	349833.09	405749.31	496521.15	305612.46	304654.90
	3777818.75	18282114.00	18993806.00	10550716.00	6233185.00	3389529.25	1947833.37	3496025.25	4914806.00	4222990.50	2132366.25	1602538.75	1459299.87	2171658.75	2284312.75	1673560.12	1389153.62	1096769.50	1948332.12	1714583.12	635967.06	1202402.50	1067155.62	1332419.75	1925414.87	1064039.50	880110.56	1346390.87	832509.68	702819.12	730152.50	401475.59	524226.28	715287.50	486999.50	471215.90	816671.50	541608.93	339763.12	209631.70	247141.15	279544.18	220810.15	336597.62	110835.42	119567.41	294501.34	295054.34	127092.37
	9074409.00	27090044.00	10394667.00	4774244.00	5483090.50	7328870.50	4836993.50	2848204.25	4249732.00	3211539.50	2909685.25	2098319.25	2211518.25	1226938.87	1229134.12	1048991.62	1580982.62	1334221.12	1116198.50	1549955.75	948521.50	1012357.81	1075294.62	798295.31	1204053.37	922134.50	918376.12	448805.21	980848.50	1018624.31	422130.00	420364.96	662928.56	641552.56	643408.43	405262.53	416078.75	340475.75	396394.12	484386.21	268128.68	376806.28	218696.78	170208.40	195365.89	249357.43	79677.06	249984.10	333641.06
	4489501.00	11742507.00	15236140.00	14050655.00	5716781.00	4368229.00	2627433.25	1563760.75	1347224.00	1924540.62	1129211.75	1656283.37	1887621.37	1579847.75	828426.12	857113.06	1896622.37	1655437.50	1190717.62	1342301.62	755776.87	1195018.87	1313364.62	1320744.37	782765.93	761438.62	982911.81	972257.12	415503.84	1183102.62	677553.25	696807.81	1001115.18	964464.68	1095029.50	653701.18	562772.68	349921.28	227131.39	291371.96	514751.28	320541.90	169414.51	130739.88	298996.21	317350.78	120393.31	160832.84	226158.06
	3426147.25	17570312.00	18531416.00	8415153.00	4215646.50	4384083.00	6132546.00	5091014.00	2397692.75	1452212.87	1853386.62	1457042.75	1129075.50	667871.75	1256341.12	1112303.50	1507319.75	753951.00	1028847.06	880947.68	664601.93	468901.09	500340.59	1095885.75	889447.87	1379478.12	1084989.75	1153698.62	751326.06	604461.68	471523.84	562143.62	524035.84	381217.75	705286.68	874586.62	573228.93	503051.34	282891.59	335773.21	306451.06	342775.46	365997.28	395293.62	231473.03	285575.25	330120.87	211603.00	256209.40
	4814354.00	15016887.00	7279854.00	10421519.00	5725526.50	3939491.50	2207571.25	2186574.00	3730806.75	2252404.25	3822727.00	3098876.00	1501485.50	1568791.62	1365072.62	1943132.50	1108004.50	1714654.37	739885.68	637351.00	757548.62	1083826.12	1286078.12	492935.84	594505.56	572455.25	802317.68	750448.06	407437.62	1002102.31	1016139.68	698322.68	500896.56	452481.40	838744.43	840750.68	504853.31	371597.93	362088.90	193809.84	170494.37	222653.32	337796.03	175210.12	195288.29	399385.34	369610.65	253371.98	135235.01
	1028031.37	6682649.50	6809227.50	5788718.50	7958730.00	4626135.50	3903454.50	1168456.87	1873256.12	1819340.62	1597987.12	2684468.25	2729210.00	3629645.25	1410535.87	2060457.25	1606908.87	1226932.12	909950.62	576602.62	954289.75	742788.68	687570.06	509116.53	295172.90	737938.06	1027899.25	1229976.75	355703.78	837277.62	921926.12	601904.93	1016551.62	761820.00	414463.84	492279.90	459054.96	408776.84	405852.50	438834.75	542940.43	508150.28	309691.06	357939.87	474151.87	162882.31	212458.18	258429.68	124210.11
	3580448.50	10351846.00	10683655.00	7320834.50	5514034.50	7200339.50	7081546.50	2866280.00	1236991.75	991080.25	1803089.25	2531763.75	1557454.75	1542610.50	1478988.37	1764670.00	1365654.37	1708854.50	991130.56	1236349.00	1550663.87	1490438.50	1171483.87	1073200.87	1189625.25	1061896.62	808382.50	797212.00	901553.56	692134.87	773292.75	589841.62	458608.59	475118.84	648738.68	715907.18	438787.37	365684.34	477313.46	513408.87	393635.00	489478.93	452793.65	316086.87	262292.81	412395.59	214669.56	239621.04	161774.87
	2858484.25	11461964.00	10472149.00	9444731.00	7455425.00	5587351.00	5526291.00	3342126.00	2686320.75	2864389.00	1204792.12	1403889.25	1789074.87	2153713.25	2967627.25	1887407.50	690252.37	1277076.25	898811.43	663794.00	1195477.25	1290024.25	672197.43	687444.87	1303357.37	733565.62	923824.12	905810.50	845143.12	977475.31	821108.31	353976.50	583973.31	922269.62	664518.06	445066.50	303761.59	460720.50	519403.21	359584.34	443690.71	334695.25	319395.31	315866.50	273115.09	326932.53	264240.65	261823.03	248912.26
	5211479.00	12171967.00	6295400.50	6547039.50	4673874.00	4354977.50	3305178.50	3603129.00	2836454.00	3011123.50	2076822.37	2026846.12	1425812.50	1065881.25	1099588.50	2360550.25	1707243.50	806222.56	617398.31	1194466.00	1169741.75	975546.31	780154.12	666821.06	504599.06	908247.93	998540.93	787036.56	774825.25	662004.25	699817.18	594506.81	548930.62	608261.18	475074.81	463699.62	332521.78	253697.90	486820.40	444188.87	264516.59	324453.93	152334.56	464842.90	347583.59	320248.59	315195.96	230249.54	241336.31
	2232121.25	9191050.00	12586784.00	7935544.50	5750212.50	3867943.75	2237493.00	4309122.00	2432666.25	2570401.75	2870362.50	2470398.25	1698601.12	2008749.25	1866466.00	2316702.25	1261614.00	952281.56	1287621.87	1369465.75	1433114.50	1228754.25	892100.87	1086276.25	506302.12	604565.50	458818.06	305164.96	688778.68	1009139.31	975724.00	848463.25	564720.50	921507.62	843132.50	668276.31	631717.37	510370.09	388959.50	281703.18	448818.50	503253.00	428167.21	396102.81	375763.46	340686.00	344830.09	217109.07	201086.81
	7054041.50	12348164.00	11755197.00	10379267.00	7894040.50	3374897.00	4178468.75	3555808.25	3834834.50	2860357.00	1772746.25	932699.37	1417866.75	2689561.00	2578607.50	1666991.37	854325.06	1449458.75	1871230.37	1418896.87	1239497.00	2084776.62	1865021.00	892072.75	888190.25	736871.62	313286.28	767552.50	962595.68	668218.81	560757.31	514665.62	445018.87	362756.18	283919.15	352957.06	566226.93	185368.57	255657.95	584507.31	637357.12	565663.31	410468.21	255749.62	184936.48	422163.90	363652.40	212324.65	175664.34
	5023428.50	9675115.00	6819662.50	11046861.00	6285190.50	5409677.50	5898133.00	4773741.50	2890309.25	1256476.87	2820245.75	3121057.00	2170613.75	1312674.25	2439537.75	3842073.00	2665368.00	1810190.50	1495909.75	1862363.50	1174035.25	1417421.00	1145028.75	572496.25	639496.25	769632.75	928763.37	761430.25	538895.68	799519.68	493036.25	433224.56	629035.12	241430.89	382142.50	604488.87	747991.00	845350.50	531075.18	719270.87	656648.06	319338.31	449850.50	274907.53	355829.53	240816.07	308827.18	250262.87	161564.82
	2230473.00	9305434.00	11610056.00	11199069.00	10339145.00	9207489.00	5380071.00	2780462.00	2601422.50	1709058.37	2462012.50	1314079.37	1028046.25	1087429.00	822147.06	1203246.37	1198473.62	1016521.81	1397615.12	1601475.00	1142669.00	591894.68	1486150.00	1308072.87	698467.43	683914.75	740049.50	989662.06	674447.37	686820.62	537467.37	400690.18	522886.09	742375.18	644867.12	398552.53	450529.96	302619.18	367932.31	386785.25	947953.06	969902.25	359050.93	213919.73	180749.93	55311.76	220989.62	89847.66	195870.15
	4945995.50	14285241.00	11449706.00	8657900.00	5977632.00	3473271.25	2415859.25	2591967.00	3164261.75	2473003.00	2200186.00	2037260.37	1761207.62	1465483.62	1393127.25	1380497.50	962354.00	1048694.62	839086.06	623994.31	655956.18	495875.90	785870.43	647917.31	526901.25	652070.50	685426.62	585347.31	845661.75	851114.50	727568.75	964233.62	727975.68	473556.84	308156.37	350916.34	399643.37	679109.00	743022.25	581405.25	303357.75	166484.89	173622.18	255795.82	225192.31	265740.53	171511.60	203231.71	221616.28
	1070583.50	18046166.00	15627016.00	5209701.00	2163980.75	4152608.25	7625683.00	4873168.00	4011410.00	2953096.00	2021854.00	1820781.50	2357060.25	2149454.50	1486364.50	1182915.75	808952.00	1919332.00	1967775.25	1391123.75	828844.81	1158343.25	1418643.75	1085323.75	1149767.87	854496.06	814409.31	699702.93	724838.62	1051712.00	507587.06	474438.34	552172.81	537254.75	469557.87	562243.06	305766.62	286053.93	523306.84	374403.56	247815.10	291795.90	536624.18	484323.93	206725.85	298202.62	348585.68	323252.78	186879.29
	1954642.37	15375406.00	21972424.00	6021537.00	2657077.00	1660014.12	2083103.50	4639749.50	4404105.50	2173113.50	3043996.50	1636897.50	1411822.25	2000871.87	1005074.43	856908.56	1112562.50	1075161.87	1068232.25	1745028.75	1161257.12	804626.62	584654.00	1449101.75	1373561.50	832864.62	489623.75	846439.75	912018.43	691372.75	423084.53	565544.87	605193.31	633746.31	331508.40	499315.53	687326.43	497362.12	426749.46	293930.15	362990.65	186431.46	316560.28	523334.46	321262.00	154971.21	262353.18	302190.03	233328.82
	9023991.00	17789200.00	13022309.00	8730120.00	7139945.00	4772586.00	5569921.00	3314333.00	3056620.75	1792322.37	1790272.12	1382472.62	1495681.25	2516132.75	1620559.75	1398011.25	1749601.75	884543.62	851728.00	792626.50	599457.06	815912.25	1210319.25	679409.87	551113.43	763977.37	947540.18	1695716.62	1128736.75	895721.12	1367221.62	1140325.37	964969.00	587386.81	645134.37	717331.12	325245.93	579122.87	619760.56	581811.62	415552.62	494879.15	204571.60	369577.25	490816.75	198518.23	235583.50	271040.59	234576.75
	6198996.50	20751754.00	15899656.00	5881026.50	2769551.50	5459970.00	4825804.50	4960661.50	3432605.00	2214724.75	2036057.62	1687999.00	1488303.12	1392030.87	2041964.75	1140783.25	1368291.50	1865113.37	1012497.06	1047561.50	1573313.12	1094864.50	900513.56	794885.68	842116.06	1090245.62	496226.75	712690.87	821106.75	708747.87	539349.31	715334.68	1089427.75	760803.81	522323.31	408317.12	528742.93	352086.65	241869.65	405924.53	264196.37	239365.31	342884.71	289389.68	320211.03	154414.14	220479.73	331471.09	340668.93
	7299079.00	18163006.00	13711252.00	15294958.00	6267736.50	4374924.00	3251007.00	1721999.87	3042211.75	2611568.75	3077986.75	3672709.00	2353208.00	2141492.25	2085063.50	1945858.12	1824527.87	999776.00	1473351.25	1364374.75	952134.81	1724657.75	898126.43	1048469.75	1080604.87	269166.18	570577.25	882905.12	597337.93	848707.37	999267.87	673622.37	504536.81	601792.81	489820.43	694032.31	376362.93	423060.12	402070.90	247166.93	277681.25	262036.78	169648.31	353596.96	241818.04	326562.62	361060.81	476657.03	285135.15
	4552096.00	10925277.00	6248148.00	3738491.00	2469741.00	3707302.25	2754030.25	2846678.00	4009713.00	3604872.00	3961530.75	2624239.75	1430339.50	852358.68	1149757.50	2087302.00	1628190.37	1310618.25	1255438.12	1182363.00	869742.37	1197121.00	1579897.00	1607290.50	793834.06	760041.68	1091079.75	1004271.81	1116712.12	685107.87	703785.50	921207.50	737230.31	619772.12	1147737.37	980785.06	1089845.87	924815.37	531771.12	275615.06	439876.46	498927.75	407048.31	289323.75	325180.34	151172.29	239224.82	123174.64	152994.32
	3882298.75	9554673.00	15279358.00	12385777.00	2476712.25	4200572.50	5934540.50	2801681.50	3276601.75	2280202.50	1296593.75	2467260.50	2914068.00	1214392.50	1774396.37	1555746.75	1107030.87	1456728.75	977593.56	1038425.68	965531.56	989403.81	1126860.25	1316686.87	1405528.00	990604.93	812418.50	620804.06	579520.06	750436.00	726393.87	663695.50	962997.62	762357.31	647732.75	400576.40	370336.90	362647.81	496536.62	485782.56	576371.00	757578.31	478186.18	197864.56	341400.21	337556.18	449326.87	415312.56	207039.40
	5038154.00	17794038.00	14717628.00	6417865.00	4179733.50	6377923.50	7327443.50	5134599.50	3714373.25	1894792.00	1283546.62	2255315.25	2501968.50	1785012.50	2232508.75	2632095.75	1371188.50	1340488.87	1211690.62	882379.87	545711.68	1127846.37	1404865.50	747704.43	956529.50	482402.06	644423.31	378330.28	950458.68	491391.87	594717.62	596043.18	498990.84	432922.90	553926.93	470859.00	301927.90	681930.56	629991.37	420331.03	405025.06	461894.62	316437.53	270132.78	281738.78	233782.10	168463.35	143766.56	261638.93
	2050842.62	10156642.00	9312212.00	10517837.00	9748192.00	7027137.50	3068165.00	2188660.50	2757849.25	3037392.50	2172322.00	1145125.25	1573839.25	1759901.25	1548026.00	1183066.50	1706624.37	521704.75	1109763.25	1692099.87	1666633.00	1188280.12	1348141.37	958321.62	703814.50	1292065.50	1266626.25	528338.12	395252.18	704821.81	901478.62	1406985.37	832740.56	601247.43	703123.18	488047.31	301924.21	244263.12	270120.18	207451.81	249201.28	286012.43	193250.84	176893.98	171318.21	180741.26	319144.53	442501.25	258875.54
	5111178.00	11350732.00	7047412.00	5076345.50	2829405.25	3595302.50	4558917.50	4288973.00	1520128.00	1672172.75	2610207.25	1655742.25	1105443.87	1745259.12	1800059.25	1313339.00	1665156.87	840081.43	820001.68	1576725.25	1557474.62	1098918.37	871678.43	1179328.62	924319.43	961262.56	780105.31	596411.12	578237.31	511094.28	366853.43	424645.00	554128.81	372199.43	426427.65	451364.03	231184.95	422412.78	428051.68	351678.21	635091.31	640388.56	285033.03	346500.12	489132.37	374697.65	359755.21	415876.18	268595.00
	4656641.50	10808717.00	8768319.00	8158389.50	5120095.00	5840663.00	5879368.50	2950870.75	2996779.75	2120312.25	3930672.00	1581825.62	1991300.50	2262830.25	1570806.50	893216.68	1557424.25	1732221.37	2057254.75	1321724.00	1060996.75	1194402.50	1141527.37	1148863.37	991288.68	1276443.37	1150519.00	1238496.37	745025.37	324286.06	923195.56	953977.43	1365382.75	1371708.87	865115.25	737055.56	612919.62	484073.34	429205.96	258714.79	239468.78	211946.50	550193.62	626092.06	415929.96	427251.31	242418.82	387125.68	247776.29
	613440.75	9123385.00	7711492.50	6320960.50	4665431.50	6268432.00	4943303.50	4890446.00	2700690.00	1677776.12	1515070.00	1298238.00	1675588.12	1261783.50	2818780.25	2557755.50	1384633.75	1578918.25	1478868.12	1773500.37	926822.00	1424074.12	893519.31	709866.25	1703864.62	1484214.00	441848.65	833934.18	1297247.50	922152.06	673411.37	528371.75	578393.18	508546.28	351880.37	535983.31	358136.78	337057.68	576538.87	429471.28	502534.37	152590.87	278450.93	307197.37	359956.59	220204.25	373031.12	459388.96	384850.40
	4355152.00	14257457.00	10349362.00	4983501.00	4495861.50	4947057.50	3551037.00	5379470.00	5255513.50	4791302.50	3165293.50	1736544.87	1450815.00	1409566.50	1604482.87	1682201.25	943552.00	824956.50	1226396.37	1112098.37	970656.81	1557655.00	1028446.18	626977.68	824197.37	682274.12	628225.12	957538.31	940645.31	1127906.12	966696.43	834209.00	825194.50	797129.12	358924.46	729961.75	829866.87	405607.25	525280.87	416658.40	360240.15	361350.90	457680.09	344292.37	273473.12	275037.21	288691.93	243270.39	220376.37
	4333418.50	11016940.00	3861481.25	4610774.00	2897530.25	1784838.50	3892964.00	2624228.00	2258114.25	2623748.25	1421489.25	1596985.62	1304462.75	1415312.37	1496640.87	1051601.25	1400059.12	1612650.12	1729777.37	566644.12	561349.93	476084.87	406542.40	463688.03	760101.93	1039011.68	1316906.62	433980.96	475276.40	802485.81	463951.71	597463.06	948851.00	251592.54	307252.75	230733.81	518822.87	433669.43	358462.62	388061.62	400701.12	732033.93	559342.56	371175.06	199892.34	210834.53	234232.00	345892.03	202361.39
	1862154.37	8325059.50	14491546.00	6222053.00	4869864.50	3115022.75	2898024.75	3343533.75	2969339.00	2980165.50	4222265.00	3349073.50	4860444.50	3689500.75	2132735.75	2201020.75	1222681.87	1117405.25	730367.06	1025901.68	547226.25	765295.87	980575.43	1115772.75	608612.43	563338.56	616279.12	795181.00	1118999.00	746244.12	769203.25	790740.87	579329.62	403898.21	599499.43	341342.15	365327.15	352552.62	250452.14	558047.12	375097.31	327177.46	214067.01	404030.65	582059.75	355589.96	304318.15	397879.75	337925.34
	6230282.50	17559594.00	14020656.00	6178514.00	3892964.00	4244920.00	3150870.50	5139795.50	3068660.75	1506747.25	2398251.50	1483805.00	455301.81	1050378.12	1337214.87	1283805.50	1062884.37	1414295.37	1551429.75	1199837.62	861171.37	418624.65	847552.62	686339.37	886726.31	582027.31	650405.62	694710.25	1089512.00	1068724.50	747832.00	575632.93	834741.06	782750.62	814302.62	681094.68	573663.62	463980.37	497704.59	504924.90	459980.50	279349.03	427193.65	578930.06	428890.62	274431.75	301314.40	248269.39	259842.01
	3656319.25	15371735.00	15213144.00	10007300.00	5958863.50	3875646.50	4472740.50	3894792.50	4052211.00	2115542.50	2296770.25	2647898.50	2006821.62	1438468.62	1215097.12	1253846.50	923582.62	2133738.25	979749.25	1370068.37	1444432.50	1283661.62	1879860.00	1326664.87	682981.25	783575.62	704746.25	832755.25	503678.00	729396.18	649264.75	697465.00	462224.75	402926.50	479984.09	787133.93	546119.62	408675.03	538608.75	580263.12	331412.28	333133.37	361603.59	440711.12	379126.62	376898.84	331287.43	358801.25	185484.98
	4975500.50	12366633.00	6715490.00	7817260.50	6606418.50	4935845.00	3304318.50	6266388.00	5766264.50	2049021.25	1004593.00	2531424.75	3754072.50	2112728.25	1531145.37	1230444.12	2365838.75	1270683.75	1264025.75	1706079.87	1148001.75	448114.00	372507.25	486100.28	603774.75	483232.46	683256.56	986252.37	1006318.31	766715.93	556836.81	407582.93	496255.75	444949.06	725976.31	560408.37	298767.62	255706.89	332205.68	258589.82	413170.78	288860.59	740466.12	575648.31	322830.68	304774.84	332872.37	276281.12	119182.26
	3123259.25	16634472.00	16564155.00	12533929.00	7557389.50	2847402.50	2425368.75	2521151.50	2058313.37	2647107.25	3465894.00	2569126.00	1909017.75	2256059.00	1875717.62	2593523.50	1378275.50	653997.31	666549.50	1008067.87	1192803.25	1055328.75	1677106.00	1642174.62	664757.75	752359.00	757070.37	496714.03	565132.50	455418.84	776723.93	824481.00	689680.37	640920.06	394904.65	714674.68	666763.06	396864.03	393772.93	179201.95	315435.75	345423.53	299596.59	200885.20	357243.46	231932.45	116998.05	80225.84	270508.71
	2036664.12	8813628.00	7141809.50	6317779.00	6409929.00	4615840.00	4900164.50	6869407.00	3922365.25	3740242.75	3579271.00	1604548.75	1276269.75	1432051.62	2841863.50	2897484.00	1786578.00	1234090.62	989009.50	930525.31	1043178.50	818546.12	1244740.37	1201189.87	836641.43	618771.00	594529.25	753954.68	646913.25	890554.87	795264.31	584371.93	727267.00	359895.18	362153.87	408532.56	484268.68	302914.50	401998.65	504966.68	390566.31	260213.50	291926.87	267563.06	206590.68	379735.50	328015.87	153994.12	97739.93
	4707842.50	14190127.00	13295105.00	8384969.00	5206842.50	6237558.00	3122428.50	2397657.00	4148736.25	2288808.00	1816784.37	4138424.25	2071187.87	1003600.81	1219407.12	2026799.50	2333635.00	1074751.00	758019.06	1537961.37	997113.43	475668.87	1015801.25	748379.06	1065599.87	1066498.00	652092.50	690650.50	888814.75	743213.25	419354.31	814340.12	646305.75	423296.18	404169.25	786130.31	902641.31	372772.28	671278.56	653296.75	394899.40	280125.12	209064.46	221939.76	225633.14	210716.81	142846.81	179921.76	144164.46
	7390842.50	16863470.00	7766300.00	4737429.00	4042316.50	5200724.50	5600074.00	7363699.50	5660311.50	3491584.50	3334499.25	3395681.75	2539454.75	2350782.50	2621360.75	1587514.12	1646973.87	1524726.12	950425.06	1279442.25	1638167.87	1698973.25	1072712.25	1469682.50	1621979.62	1623728.87	978012.62	950781.31	1353219.62	1353916.62	760628.37	645460.81	463822.62	506255.87	333138.59	538028.06	385336.09	374643.34	507081.28	551616.93	379699.96	476827.68	230566.84	277078.75	291907.65	275728.12	264092.71	295305.12	235106.92
	5885097.00	29948146.00	21658982.00	8797359.00	4500787.50	3852199.00	4191566.25	2704103.00	2558863.00	1952935.50	2174406.25	2097132.62	2404809.75	3883561.75	1672929.25	667506.06	2497257.50	3163124.50	1698984.75	826695.43	569574.87	750759.31	1263706.87	1309303.00	1251070.62	1210012.25	1011018.93	501628.90	332934.65	483445.09	464940.71	931939.12	847941.75	461525.25	260310.45	282348.31	802508.31	798116.62	390850.00	429940.31	468780.71	511329.93	372385.28	394831.06	300665.21	352978.50	295245.59	215558.01	241880.96
	8354050.00	16931970.00	9494621.00	7387689.50	7940091.50	3882877.50	4186026.50	1764965.25	3590421.50	3231965.50	1784516.12	1077616.25	2036860.87	2411888.75	2527537.00	1399367.50	744312.06	1724642.00	1704051.37	956501.31	737008.37	1151684.87	934627.87	805395.31	1387842.12	925259.31	570299.18	575613.87	602917.37	614767.43	386162.46	306107.00	291117.65	471459.50	440925.21	805362.93	701802.37	485283.78	337350.93	674231.43	645212.81	270428.71	459488.43	345598.75	218610.18	409575.75	337938.87	317916.50	359222.93
	5871723.50	13946900.00	9658143.00	5843484.00	9763714.00	5855891.50	3099466.50	2898693.50	2672688.75	3568133.75	2656583.25	2817512.25	1564151.87	2692204.25	1844978.50	3420609.00	2495664.00	1732345.75	1854503.75	1019958.12	459181.71	374736.96	392874.06	455790.59	647810.37	1211931.62	455366.40	621760.81	872369.75	561033.50	656682.75	900474.06	796723.18	577919.81	647080.81	430469.31	215105.39	391390.43	467004.50	436841.18	349346.71	380066.90	702106.43	731374.93	213936.43	294232.15	230939.46	406597.28	288299.31
	3168577.75	5546106.00	7881175.00	7471107.50	3978104.25	2506315.25	3821979.75	3765822.50	4004777.00	2284162.75	2757655.00	2757686.25	3265938.25	1695770.87	2024654.00	3647462.50	1562497.37	826894.87	1114536.37	1589359.75	943595.87	1273747.25	1296264.25	590199.93	543641.37	833122.37	944420.81	579862.68	249487.43	619090.87	695322.81	336412.50	331447.71	887177.50	744082.31	335218.46	295010.53	205454.31	236240.39	295786.46	361127.93	416429.00	310863.62	277675.56	289169.00	157248.10	321394.15	375853.81	402547.28
	8418431.00	21495636.00	22688906.00	10457373.00	7687850.00	5117574.50	1794083.62	1123938.87	1690152.62	2433674.25	2606905.50	1359929.62	1016917.68	1852263.37	1185983.87	1440864.37	2039937.37	2168528.25	1343228.25	1350526.75	969822.68	806161.37	808442.50	525475.18	916738.56	857635.93	772746.00	549924.00	760507.81	799649.18	1389859.00	837361.18	227358.81	372182.56	534720.06	664730.31	625816.43	753730.56	578627.06	157443.53	412787.37	770100.25	558240.68	400254.09	437760.18	346404.81	219962.70	263918.78	190046.06
	3195775.25	14106275.00	13432777.00	6122955.50	6644718.50	6398909.00	5113857.00	4594079.00	3410619.75	3358744.50	1299864.75	1375655.87	1103277.37	1368967.50	1876622.75	2108073.25	1491978.37	978275.18	1103271.87	910398.87	660749.56	811713.31	1364233.87	1286382.37	783400.68	906286.18	619097.93	580780.75	737821.93	874770.43	1327859.50	973816.87	411223.56	353209.37	608775.93	430356.96	366876.06	506468.87	395653.65	302970.75	412013.21	332387.00	238165.76	491553.28	359628.34	166040.95	198580.34	211310.92	200373.18
	5101547.50	12984167.00	5144122.50	7212824.00	6934079.00	6121644.00	7758285.00	4293442.00	2901859.50	3047219.25	2589010.25	3315175.25	3837786.00	1669977.00	1192343.37	1442988.75	1845530.12	1286104.87	759668.31	1978367.75	1829910.00	1465988.00	1633825.75	1530618.12	1709474.75	545479.75	818952.43	777757.68	438569.09	374354.68	388086.09	564229.43	317576.25	198937.56	302035.87	365779.40	602761.62	455923.37	497286.12	753470.25	539525.87	370778.59	405619.96	329268.21	154713.32	141275.34	174929.95	230694.75	295133.12
	1388222.12	13475705.00	11165786.00	5440786.00	3830423.50	1382799.37	3354396.25	1887546.37	2856563.75	2920603.50	984734.43	1477072.37	2897685.50	1788195.62	1697626.62	333949.96	1035903.37	741223.00	1030571.06	1191654.50	1896233.00	1498846.37	999346.06	1145786.12	955874.18	487964.21	1071905.75	857921.12	506954.53	678524.93	966796.12	956032.31	620089.93	449594.15	411162.34	167015.93	305720.21	503784.34	355430.78	531407.56	500559.78	257008.65	215271.81	336913.93	498269.37	316202.03	419102.09	527652.00	285657.84
	4333989.00	19384518.00	13012637.00	8170459.50	6428502.50	6099696.50	3563671.00	2763970.50	3812758.50	2318282.00	2495792.25	2564683.25	1768195.25	2922381.75	3015308.50	1628257.50	774066.43	1333970.37	1871902.50	1115864.00	1460137.00	1150586.87	1219903.75	759625.93	1609944.50	1532095.87	970299.43	355451.53	1129218.87	691942.93	747947.68	967869.75	568714.06	406990.25	804926.93	536296.68	630657.93	583183.50	351557.25	354776.43	214377.75	405302.68	526127.62	314565.40	289038.34	241997.57	484996.18	316750.68	154939.70
	5402298.50	9251587.00	7899724.50	10833249.00	5923307.00	2830529.25	2302652.00	4075400.75	1791110.25	2959397.75	3936443.25	3523162.25	3566769.50	1185849.25	767313.56	884379.25	700692.68	1354351.50	1526221.50	891331.37	862843.62	1083694.12	796464.93	637453.68	729486.43	486944.56	716066.75	1006829.31	1150854.00	607717.68	764028.68	571059.68	355249.87	342460.46	571023.25	698339.31	434323.84	299946.87	330033.03	355845.84	430679.59	368776.21	244877.04	410323.00	305476.81	185535.84	196396.39	266719.12	164751.17
	2151666.50	5812128.00	6920571.00	2801909.25	4335261.50	2211385.00	2971102.25	3538337.00	4917099.00	2594932.00	2650619.75	1911208.25	1613659.50	1121075.25	792204.62	1163142.50	2222984.00	1371499.62	854272.25	924537.75	1395416.12	760221.37	654270.00	1410680.25	1222899.12	940710.50	969651.43	430006.84	468596.25	338471.68	566674.31	394486.71	652413.37	698714.62	600660.06	526102.50	476344.43	312674.75	261990.43	424302.93	621106.62	309595.65	247258.76	427644.50	334416.56	403507.09	312091.15	244160.39	248473.31
	2405986.00	13935966.00	8490270.00	5741627.00	3788513.75	2569611.50	3043558.25	3600262.25	2357633.50	3369325.25	2533321.00	3644459.00	3119531.75	1626418.12	1493179.62	1212737.25	1000025.87	1498004.75	1314426.62	1505146.75	1097047.12	618676.81	1359785.12	1633831.00	995050.62	1196580.25	314202.12	549470.50	424122.37	1004404.31	707309.06	366510.71	302664.62	527102.18	580248.00	955379.87	902413.62	476343.18	547071.56	391688.90	387532.18	219736.53	392326.43	424165.65	166741.23	260876.93	520417.84	307862.96	279719.31
	6510110.00	10769989.00	8499334.00	5724048.00	4534691.50	3393423.50	3263413.25	1576897.25	4772301.50	4133229.25	2654351.00	1931076.62	1544470.25	2146606.25	1913001.00	1399813.50	1573165.50	1869407.87	1255583.12	1437052.00	827560.62	996394.50	1100078.37	1070434.25	1211791.12	855541.31	1009887.81	805303.56	779254.06	682772.50	692315.18	731080.50	537749.37	705646.75	432518.34	238147.76	535059.25	779428.12	401892.56	551910.43	552533.75	208457.35	281136.87	223703.59	221235.12	227055.15	292689.37	265354.75	245255.39
	7551133.50	24905778.00	9921311.00	10736946.00	4273547.50	3311768.00	4374069.00	3100957.50	3713912.75	1867678.00	1672748.12	957654.62	954622.81	682116.43	804294.93	993095.68	1217331.37	956379.62	737051.50	1071391.87	1301126.37	1237640.62	890271.00	863697.81	999751.12	920906.00	881165.12	735935.87	1006654.06	578322.43	839472.43	459575.75	293775.43	426656.43	445990.46	189018.34	421774.09	333514.00	394444.00	387835.31	449335.93	548095.50	846823.87	486035.00	229974.81	330798.21	306010.43	365875.87	234552.68
	3989064.50	17314748.00	20522466.00	13405753.00	8731517.00	3403787.75	7207379.50	5587216.00	3018752.50	4471289.50	5678829.00	2659406.25	1740773.87	2911654.25	3123399.50	2656560.75	698519.00	1594043.75	2144464.75	1483446.25	1449608.75	985105.93	1110416.25	753611.43	535660.87	442977.96	929448.87	1009450.87	789156.25	725778.93	863580.31	1104617.12	776128.37	626582.62	624196.93	251479.26	328999.65	443176.46	583964.62	308780.21	209476.68	323150.75	271899.34	249370.40	141114.75	164695.28	257386.09	296552.46	235148.14
	6414047.50	18774480.00	8472248.00	4836011.00	2431941.75	3272325.00	2721151.25	2113656.50	3082183.00	2579944.75	1825024.87	1430806.87	2959327.00	1330838.12	673231.12	1462701.37	970389.18	504084.21	830347.68	847284.56	982390.68	985032.81	1080408.37	960083.43	552203.68	460565.96	659709.87	584224.00	888530.75	416716.93	613885.81	424392.43	731345.37	559137.12	515978.25	367074.18	576143.50	649358.62	403136.75	166200.00	186359.12	419587.31	392101.34	249908.82	274171.93	246260.09	203259.90	241439.37	315793.03
	5787963.50	21915332.00	14529546.00	10088621.00	9271162.00	5353205.00	4792925.50	3162838.50	2547115.50	4865890.00	3178115.00	2654494.50	2313094.25	2279277.75	1846812.12	2201138.75	2411647.50	1303266.62	1638300.00	1352278.50	1183824.87	706946.18	898966.00	1303516.00	1570811.87	598666.62	726658.18	837171.43	1214128.12	923076.18	723321.43	671082.93	625636.56	558451.68	697619.87	523384.43	228897.87	415720.65	330471.65	335971.90	494923.46	705338.68	563845.06	373493.59	196933.67	215326.25	279820.93	317997.12	254035.23
	3223064.75	14510173.00	9711660.00	6224849.00	7683157.00	6322221.50	3226653.25	2637540.50	2484889.25	1964771.62	1733423.12	2230913.00	1371434.37	1111192.25	1239157.37	587600.68	638670.31	1229407.25	882537.37	681885.37	2021562.62	1257682.00	501119.53	959590.50	1012782.75	589332.43	721218.00	449842.81	575885.37	827204.43	507684.87	511691.06	423379.46	547272.43	556043.43	746200.18	432771.84	334855.34	371078.00	350639.53	297175.12	392502.25	208913.79	264239.90	191338.06	193366.79	220909.10	233736.65	264304.15
	8226386.00	21990872.00	20232746.00	12085453.00	7572847.00	6671375.50	5567902.00	3279745.75	3495340.50	2783082.50	2348927.75	2964864.25	2353667.00	2462998.00	906504.75	887095.62	1222054.37	1333382.37	943677.93	1035029.43	1268541.75	673767.75	901631.75	1257772.25	1276974.00	1051797.50	654147.56	1058091.25	1103489.12	872067.00	496538.21	636643.75	213510.59	181287.98	329097.68	318227.56	392627.25	408394.37	443395.21	406319.90	627694.37	341950.12	244866.68	343933.78	560323.81	321931.25	177362.92	208513.82	223411.67
	6635371.50	11222641.00	9027547.00	10219036.00	7650112.50	8168531.00	6332769.50	2859267.75	3316686.25	1616625.00	1433798.75	2176919.75	1884848.62	2235982.00	2000328.00	2753002.25	1985075.00	1085036.62	928767.50	1150204.87	1608715.87	1011341.87	1042166.43	1525524.75	951317.12	554437.87	618152.12	691763.93	1096429.12	789448.18	644393.12	566119.87	812397.12	678080.93	1096192.37	1260945.00	485735.75	275623.12	425606.40	320197.96	392409.56	171613.32	343871.50	462691.37	394769.90	404756.15	452697.59	252159.56	163795.96
	1828665.25	7818089.00	15822727.00	10149143.00	8272400.50	7414106.50	5811118.50	3828534.00	2373990.50	2572066.50	4056040.25	3358457.50	2143739.75	2273773.25	1208997.12	1608784.87	1511353.25	740793.37	1221853.75	999428.25	1893224.25	2306442.00	1976417.25	775430.43	1211034.00	944312.37	411148.81	640025.18	1410283.00	855055.00	852452.93	711599.06	472309.18	264139.21	346386.62	592641.87	765982.68	649437.62	442666.71	182873.09	561994.93	737632.87	319133.15	316037.25	255436.48	366537.40	330890.46	332864.46	357126.46
	7602817.00	25123638.00	23139526.00	13041924.00	8246576.00	5156996.00	1895091.62	1145428.50	3430302.00	5061776.00	2049503.12	1900679.37	1814074.37	1353411.37	1445282.00	905659.68	641049.18	450920.56	1530574.75	1194012.75	785379.25	531756.56	1165770.50	945991.81	858165.31	613976.12	927007.62	954490.43	667998.12	584243.37	621806.37	651561.18	403789.00	580170.93	548658.25	441967.87	316113.62	417879.75	525341.56	508475.56	307864.59	293255.65	251783.50	294500.43	235894.37	374044.21	344751.37	236619.15	378863.37
	6080479.50	15579724.00	13104776.00	7982348.00	9417185.00	5054305.50	7772887.50	4408798.00	2140696.00	2142146.50	2436632.75	3905408.00	3582505.50	2536301.00	2859452.00	1971916.87	1451066.25	1145532.00	1894438.12	1571124.37	1318276.50	1292040.75	910179.81	1348924.37	1569977.75	764688.56	1200335.25	1254085.12	977417.43	484419.93	618261.68	1101671.50	488020.62	402575.84	470252.28	321648.90	383198.37	308209.21	356324.21	573758.43	388760.78	298850.81	337387.50	261598.07	263608.09	347475.00	344331.71	153299.87	170318.39
	2338236.50	14257231.00	14932517.00	9658663.00	9049982.00	7943549.50	7788458.50	5993066.50	3535973.00	3535404.00	2125758.00	1938183.87	1725294.75	1240816.37	2468499.00	2971965.25	1366991.25	1554073.75	1110304.75	938893.31	1063771.00	1345517.50	924190.87	507828.59	1076312.37	865876.62	1150401.25	742071.12	632700.25	503087.40	632346.06	706567.12	851095.50	965424.93	729126.56	421044.31	218115.20	308090.31	313783.06	417432.46	541276.18	422243.25	406491.96	221883.43	427245.00	334726.62	87276.21	266598.68	433645.15
	5008044.00	30305944.00	14384381.00	7284695.00	10043126.00	6762457.00	4877169.00	2794703.75	4514487.00	4007865.50	1796305.50	870236.68	1382630.87	1013884.93	1326716.37	1641805.62	1296672.37	1135244.12	975096.31	1657747.12	1532624.12	2138040.25	1530347.12	1017093.43	878844.81	1358757.75	792378.87	1150870.75	1503068.50	1227695.75	1030609.25	740533.00	365651.37	441961.46	477165.84	249359.23	604406.43	844468.62	705892.93	537206.25	222920.00	50964.60	266463.06	483545.46	551506.50	375855.15	170643.25	112105.28	211352.03
	7172238.50	19990466.00	15978718.00	12191566.00	7670520.00	4387332.00	3058150.75	5540246.50	3080271.25	1406596.12	2150540.25	1014134.75	2088310.62	2150698.25	993929.68	1374481.62	1293242.50	2010071.87	1552700.00	900416.25	1022183.75	1130010.37	1951273.00	987689.68	1387415.62	827559.06	575010.68	607506.50	928461.31	826241.50	1013019.87	594003.56	415684.93	432813.06	511807.12	677823.31	459027.28	246127.68	592192.37	637509.18	653162.81	635196.43	285417.93	400122.87	602342.87	586322.56	373487.43	225073.18	267788.46
	4643315.00	21077862.00	14120380.00	8164419.00	7849220.50	4207980.00	2333221.50	2433436.50	3409135.00	3334651.25	2688463.00	2157598.00	3115556.25	3935206.25	1428348.87	1755577.25	1611319.00	2290159.50	1843689.12	1106437.37	1673317.50	962461.62	391188.81	1320084.12	1218475.75	997254.12	644138.18	410703.93	588571.18	973846.50	1088447.50	728328.12	693036.62	767609.43	530496.87	533544.87	400095.96	202491.00	544237.31	480891.78	341066.46	485395.34	656845.81	655656.00	290621.03	422232.46	395377.21	170594.87	311238.53
	7415047.50	17785214.00	10925019.00	8160411.00	8902783.00	5695954.00	1753206.87	1968264.12	3506366.75	2649757.75	830737.06	2076803.75	1459215.37	1573083.62	1483416.25	1742474.75	1259599.12	1724569.62	1916946.12	1203581.75	1129354.62	1480517.75	1239377.25	730667.18	956171.31	792036.87	1164869.62	786016.31	710043.25	448826.84	590871.81	356106.03	385889.46	533688.75	630481.12	406423.75	165076.89	437014.62	572116.87	669269.87	295058.21	198834.67	442653.93	308840.09	359162.31	298166.15	255587.78	255999.28	315486.78
	5285755.50	25425230.00	19854090.00	6822096.50	6831262.00	3384750.25	3367862.50	4544400.50	3228237.25	3658259.25	1975249.37	1599143.12	1506598.75	1630040.25	1125163.12	1215605.00	1036457.12	1520243.37	1742360.75	1395096.25	1530594.87	1321584.37	1270504.00	889296.75	637951.00	883310.87	723961.31	750065.31	756076.43	855749.37	600466.56	455938.28	980729.50	552052.37	362812.78	323621.68	312746.21	227154.18	767796.12	647335.50	456410.78	499505.06	317860.53	496726.84	316051.43	373216.87	366810.46	203242.76	153119.60
	5637555.50	12837006.00	13861272.00	3946322.25	4168326.50	3193381.25	5547733.00	6096831.50	3372714.75	2522981.75	3891704.00	2529218.75	1623064.00	2208525.50	844877.43	1708514.00	1830665.25	1771628.37	2005476.87	1635455.75	480941.46	399809.21	1003795.00	972356.31	1023046.68	457551.06	463694.68	707037.50	688529.00	515577.59	453859.28	415469.06	423648.53	780053.00	1061814.87	714599.93	663247.12	358973.90	261344.03	476656.71	371867.84	464437.87	469279.40	385265.40	536488.93	331996.59	226242.95	195722.06	403378.81
	3937862.00	7965192.00	8154709.50	10399011.00	10344740.00	6735875.00	3694363.25	3156042.75	4938095.00	4301230.00	3403138.75	2613213.75	2384945.50	1639725.87	1520717.12	1350628.62	2459462.50	2890928.75	1081360.25	805170.06	1932199.62	1134565.62	619210.81	515729.12	667291.31	729415.62	958078.25	479459.50	473080.68	756959.00	743047.50	550522.87	865639.25	444593.87	437638.37	641747.87	696121.37	694887.68	633438.62	316734.71	295441.31	256126.65	360230.81	221495.25	128509.85	336368.71	285886.40	224339.64	231944.10
	1503200.25	5965047.00	6109266.00	5662715.00	5382633.00	4209067.50	3732611.25	4629193.50	1785421.00	2666303.75	2003854.87	2898643.25	2848217.00	1460552.25	1311627.12	1370741.87	986644.93	2089996.12	1041466.50	999387.93	1490522.12	2036000.87	1817179.75	1050729.75	1234130.25	930933.12	879467.25	721935.31	724430.75	761094.06	622182.56	541750.75	493375.75	522330.68	584055.12	306583.87	413394.28	455109.09	331221.12	162475.04	304213.31	259696.78	429119.62	317247.40	295316.03	445321.43	429382.31	325871.93	223975.73
	2775410.25	12323002.00	10528713.00	8342058.00	9755815.00	6604025.00	5414405.00	4456027.50	3717757.75	2963858.75	2199891.75	2383767.00	2118059.75	1066748.87	573179.68	2123305.00	2559832.00	763862.50	808806.81	1024690.81	1212994.75	1269502.25	717756.50	766578.62	878333.25	581734.06	407735.15	447193.78	576327.62	491298.34	870893.81	555668.18	428911.31	524412.75	794175.50	735105.93	436222.18	252862.70	371886.37	278982.62	284998.75	450115.65	277546.87	320618.87	294702.46	231531.28	264797.71	170532.00	204811.85
	2460604.50	19447376.00	14055798.00	8204977.50	6466278.50	2028578.00	1309813.25	2219275.25	1935647.50	1685409.62	3255366.75	2852971.75	2080290.12	1265995.50	1137599.37	1906396.37	896418.06	1784596.50	1995090.50	1204036.37	1015760.31	2370178.00	1882868.25	1483439.00	974155.43	843600.75	1234185.50	1769055.25	1265440.87	626655.31	613448.06	494465.00	408064.43	508142.71	263408.53	774012.18	536446.25	608293.81	630851.87	239618.17	269751.21	441486.96	237971.14	150809.71	175228.65	411610.15	203766.31	332176.46	480962.65
	2316894.25	6659452.50	5352143.50	3448032.25	7299718.00	5077792.00	2706852.75	2238048.00	2905007.50	2719227.25	2110582.50	2814633.50	3841636.00	2213575.75	2667667.00	2184073.75	1136254.00	593871.87	1615079.37	2121376.00	1095488.87	863264.81	1283313.25	1632788.37	1773400.50	875171.62	675750.62	597896.81	932082.68	867018.12	487877.00	286308.90	479031.34	607602.50	903522.62	1054233.50	504075.34	336275.00	442874.56	247590.64	239406.46	391298.34	238414.78	572784.87	463586.18	214732.28	285297.65	474409.28	276264.87
	7804188.00	20591632.00	12822858.00	5713342.00	6916825.50	6411407.00	3628143.75	2534605.75	3105585.75	3848213.50	2510254.75	1940911.50	2508285.75	2351877.25	750699.62	876600.68	1181541.12	565934.31	1359515.00	1564911.25	748712.31	545713.06	1101474.12	972193.31	665538.81	1378354.00	1321826.75	467362.62	560526.50	746626.25	1061452.87	687364.31	484024.84	334448.71	522587.18	439084.12	552391.43	496182.87	321546.34	418895.50	205047.59	171448.82	289182.12	434450.25	309258.84	329729.90	264014.56	250718.51	355285.12
	4902296.00	13197050.00	15681683.00	13590419.00	8962536.00	8192884.00	3890693.50	2202328.50	2264519.25	1631137.50	1719597.12	2693755.25	1674128.75	977615.93	1448062.37	1264362.00	1076666.37	1094573.37	874273.00	947286.06	1368616.12	706642.18	1038500.81	1070895.62	1182593.62	578087.93	859051.87	815206.56	1138744.12	589075.50	800333.68	612241.75	190353.28	653120.31	706426.62	416112.68	178266.59	240995.15	265549.12	331241.71	303404.90	165473.00	206847.01	381267.43	352003.40	240189.71	385409.46	190212.79	315830.43
	4692929.50	10907534.00	6998487.00	3335840.50	3539894.00	6435420.50	5835577.50	4212181.50	2363723.50	1500774.87	1719043.12	1383342.37	1368266.50	1216640.00	1576232.25	2090743.12	1853631.87	1457503.25	1652447.00	836326.75	667201.81	570895.68	846653.12	975061.62	1335104.62	680158.56	655588.00	724953.31	782911.31	300467.96	450434.21	611496.87	509423.00	873814.75	744961.75	320385.81	586948.06	822091.93	514091.28	578699.43	404296.53	381948.43	426846.78	357997.25	288955.18	322790.59	271774.84	226430.48	222192.37
	1246196.62	12427927.00	6078744.00	3770552.25	3674818.25	1372203.62	2726836.50	3285744.75	3419422.75	1918302.62	1295824.25	2003494.50	2023711.62	1065746.37	1023976.06	1620218.00	1949669.87	1395834.75	1051360.50	741753.18	966974.00	635294.62	857912.31	1103661.12	552622.87	938953.18	656735.37	436961.25	512228.31	692849.56	591650.06	404484.06	617517.37	491193.06	312318.28	442195.46	260057.43	523089.87	555408.37	458220.15	510860.09	387527.87	324267.25	285019.12	303892.50	203073.34	117304.07	230313.96	192240.57
	2763381.50	15033249.00	8169590.00	7959085.00	9851087.00	7388727.50	4555636.00	2504775.25	2193191.25	2696504.50	1835717.87	1754424.50	1862610.37	1725944.75	818373.31	893109.18	979491.06	1765509.37	1885431.75	1469856.00	757653.87	984049.50	876132.75	559149.00	580626.37	727879.43	851075.75	830493.75	940722.00	416873.68	846230.18	661406.62	344976.96	729642.93	274753.65	495714.31	619993.75	673201.06	640089.25	312316.56	381999.31	375753.71	387371.03	277481.34	126482.61	218123.62	176908.48	203171.59	144880.09
	7569667.50	14000531.00	14426106.00	15697348.00	6410918.00	2587092.00	4718130.00	3604282.75	4881793.00	4383907.00	6736995.00	3397233.50	2617749.00	3031776.00	1680097.87	2164608.50	2401576.25	1354851.00	1001753.06	476804.90	846962.00	965000.81	660926.31	727323.81	409272.34	643312.81	910079.87	672913.12	977631.12	720138.12	674663.31	589427.56	722007.37	468551.00	393005.65	294272.12	399615.40	419748.78	431988.40	300218.50	299045.96	275384.96	314571.12	379116.96	442792.53	386650.50	350983.81	359555.68	160088.23
	3055055.75	6979688.00	15980242.00	11973708.00	6194456.00	6948120.00	4922467.00	3088908.50	2128955.50	3220318.00	3232062.00	1253034.25	2016647.75	2836221.50	2706411.75	1718211.87	1497125.62	1112619.12	1077856.87	733547.68	1456902.12	809641.93	1087120.62	1228662.12	1458867.37	880732.50	551866.31	396061.75	434948.81	959644.75	756826.18	416086.28	538684.37	491178.34	419956.31	207222.00	426387.65	409792.53	555987.31	651970.06	647037.00	381714.34	339989.00	277370.06	216263.28	380179.84	561814.75	442736.75	266599.50
	8765284.00	17031992.00	6486083.00	9761499.00	5921036.00	3459174.50	3841349.00	1616841.37	2381826.00	2415628.25	1533800.00	1374675.25	1254415.87	1532976.62	1328207.75	930963.31	1345629.25	1280721.50	1949280.62	1003914.37	866159.37	1119866.75	1189988.37	1399069.25	874961.50	1519527.75	1039815.68	916980.75	1527966.62	1214261.12	346155.21	618841.68	915331.18	522963.37	248635.62	256145.68	806696.18	696568.68	266235.71	429353.03	445366.96	150809.76	387648.50	385411.25	365336.50	177231.32	194969.48	264268.21	285565.34
	1992759.00	5887700.50	6165585.50	4801208.00	4817706.50	5113714.50	3588274.50	2479024.50	2370610.00	1916310.37	1557811.87	2431498.50	2163236.50	1694377.87	2063294.75	2220875.25	1046455.37	1029814.12	719059.56	1093258.00	892447.37	913992.50	1077657.25	765557.93	1000533.12	1411033.12	736247.93	744231.87	465617.43	740363.43	747020.31	613727.43	427072.68	338576.53	200504.90	359491.71	581406.56	783533.50	538943.25	344207.15	342464.59	255473.93	182869.54	204420.23	231193.75	269653.09	277997.68	196898.59	241823.32
	10549913.00	27284364.00	13117293.00	10888249.00	6022010.50	5301105.50	4632105.50	2927467.75	2389574.25	1091294.87	1485156.12	1780210.00	1761320.12	397680.06	1698726.37	1667820.00	1304084.25	1983464.12	2070227.62	602162.43	822244.81	554482.12	793922.25	1481185.25	515432.06	453712.78	1140260.50	1683512.62	1546640.87	726168.25	449015.65	713635.43	484728.75	362612.25	312851.50	476249.00	465982.37	198923.62	217967.48	462761.15	318355.68	150230.50	89477.95	357065.34	561593.50	479877.50	300495.87	283865.50	256546.20
	3270283.50	12958732.00	14672820.00	7523381.00	5428667.50	3795677.00	5958973.00	5705779.50	3281844.25	3327223.50	3804646.00	3126489.25	1212410.87	1109093.50	609095.00	1410060.62	2745471.00	2102882.50	1851969.62	2001202.00	1256775.62	778885.75	1062520.00	1101606.12	776858.87	899312.50	2048380.50	1568984.12	1045135.25	1298520.25	831089.43	383145.18	808849.12	1071456.62	718594.31	599577.62	564034.31	427251.93	548461.06	429146.96	365731.18	289850.65	275373.81	500533.56	529697.18	289952.65	169465.84	257515.18	282350.90
	7780121.50	21382152.00	23454498.00	11253369.00	4960229.00	4477437.50	4868231.50	5685540.00	2516139.75	1687330.25	1509251.00	1737799.25	2280111.50	2119704.50	2710046.25	1520843.00	2726857.00	1700186.50	1200574.87	750527.06	852123.00	801081.12	1062393.62	614648.75	363552.53	1232112.00	963940.68	567230.37	838899.68	552966.68	741770.18	1016702.68	963473.12	574269.56	806798.43	832468.68	525261.87	613498.00	390109.78	929073.87	786185.25	467667.31	559920.43	560240.31	460514.46	505218.34	393814.37	248956.95	251102.37
	3272760.25	8700909.00	9857192.00	8186599.50	4092896.25	7358646.00	5411326.00	3393923.25	3370075.00	2052617.87	2600701.00	3735965.75	3784239.00	1953411.62	1700208.37	1179455.75	1383602.75	423910.06	923512.00	1498275.62	1187483.75	1067074.12	760747.68	994654.93	1113910.62	1008603.31	768534.62	421258.59	534078.31	784256.43	891711.12	753232.81	670547.75	534753.50	510805.96	640193.75	968523.81	764253.50	483878.31	509581.03	287268.21	328115.62	479125.50	306506.25	342462.15	497446.40	335263.65	245809.06	221688.59
	4284446.50	12458200.00	7361989.50	9337308.00	9125687.00	4793283.50	2942522.00	3167920.25	1680496.75	2104734.75	4607951.50	2595329.50	2251657.75	1953967.75	1281036.75	773970.06	1188898.87	1296546.25	1027635.37	980078.87	1220490.25	1182273.25	1236119.37	1151019.50	904870.75	1206422.00	1296478.37	1326156.25	891548.56	809411.93	512655.93	749196.62	499133.40	566183.06	737550.12	415542.09	420000.15	453900.03	304431.87	464973.15	500821.00	373066.28	304476.96	358310.18	258515.98	358835.15	367845.31	375927.90	266016.59
	3034177.50	14155883.00	12070256.00	4730964.00	6728954.50	7693682.00	4124075.75	2344817.25	4304514.50	4739323.00	3655227.50	2609417.50	1456858.50	1566167.37	1688726.25	1268158.00	1704584.00	1487439.37	1065362.37	1221632.50	2024584.12	1364012.25	1329100.75	1253979.75	1062787.12	682576.81	764763.68	1122867.75	592625.43	655783.06	573553.37	597208.75	781106.81	853792.87	678625.56	491258.06	608813.06	705721.18	646025.62	657864.93	456785.25	272821.93	413868.90	385300.06	314478.37	207987.53	288959.34	188115.43	233681.82
	2108552.50	17943954.00	16632354.00	9942511.00	4781443.00	6297526.50	5231217.00	4729776.50	3902518.00	2078345.62	2015876.12	1873033.50	1540592.00	2136694.50	1841500.50	2549055.50	2580606.50	2770107.75	1712926.00	2142653.25	2465144.50	1030357.56	1188005.62	2134977.25	2406811.50	673584.37	928865.56	881959.00	598081.93	210063.07	209437.43	594158.50	812648.43	516115.31	654958.43	666561.06	588100.68	541988.93	533567.56	178726.01	259059.79	259731.92	301561.43	467136.96	386020.25	363554.93	304474.40	280059.84	347849.18
	6261816.50	19442072.00	15394890.00	8002443.50	8689894.00	4102204.00	2794745.75	3433611.00	3794393.50	6084126.50	5294049.50	2267002.75	1777418.25	1696445.62	1548835.25	2171754.00	1924228.37	903965.50	763560.56	1580898.87	1042474.18	1226051.75	1304389.75	890531.25	1842743.50	1049458.25	1011326.50	924006.18	338485.65	381423.81	549243.68	687383.37	930327.62	836524.43	400406.84	415346.34	490532.53	514018.90	442845.65	613770.12	349924.65	342733.96	194288.06	244641.34	233118.34	242382.26	396372.46	402293.56	223595.67
	1883089.75	9148330.00	8679798.00	9113600.00	8426750.00	3376331.00	2139676.00	1984038.00	2170733.50	2240496.50	2268202.75	1438250.25	821103.31	1543498.25	895687.12	845124.43	651258.50	1611422.62	1486734.87	1338182.50	1356625.37	1384050.00	847259.43	670063.68	1083042.00	880549.87	716779.06	881637.43	843566.50	783346.31	983696.68	627816.37	717931.81	565140.87	368896.28	467936.75	347636.12	426068.87	285726.31	362967.25	322114.09	251280.39	144022.04	345406.09	511445.03	284243.12	225063.25	288056.46	326737.06
	2806267.50	10701510.00	5566490.50	8591372.00	7884452.00	5867989.00	3455062.25	2362003.00	2384689.50	3614979.00	3066377.00	2165902.50	2301017.25	2086497.62	2070499.87	1704415.00	1125209.00	1094788.12	1358840.00	1455822.87	947743.31	906998.18	619030.68	1012667.43	1241313.25	1377190.75	833200.06	750588.06	1029010.00	1268949.25	1022190.68	706761.37	699592.06	655542.37	569795.43	921548.00	722311.62	744671.56	667980.25	789701.37	334646.00	243271.07	338918.59	657556.31	296444.81	294668.34	391929.09	248220.81	170615.92
	4399281.00	18350344.00	12990695.00	8258936.50	4894436.50	4454410.00	2353059.00	2068523.50	1533980.12	2464398.50	2962175.50	2203911.00	517500.09	1173349.75	1230824.75	1168141.50	1843950.87	1989367.25	1460296.75	1115482.00	1952554.87	1305554.12	846751.75	793968.31	1222483.00	1358533.25	1066008.87	644340.37	701763.18	542338.87	679539.62	705515.31	330887.31	272560.31	387431.18	524645.75	561007.93	1035461.56	476264.06	265876.06	292430.59	397193.53	247822.04	490884.37	408507.00	319646.37	284417.46	292176.34	300156.09
	3293403.00	13565393.00	16009923.00	8133386.00	5509198.50	3514092.50	5392037.00	2570263.00	2834305.75	2710808.75	2110158.00	1397055.00	2306031.50	2111205.75	1733230.50	1736645.00	2110436.50	1499031.50	875804.50	885020.62	1085037.25	714905.06	1053864.50	1132258.87	800220.75	1150035.00	1084110.50	1070043.37	1288232.12	981861.25	518244.31	557416.87	800203.18	764368.18	313601.28	318388.81	577766.12	351704.46	303352.21	373724.50	369051.75	273955.96	187499.14	401813.65	271632.50	355397.96	318573.37	124089.80	178859.92
	3694600.50	13284413.00	17000444.00	8920947.00	7109228.00	4748343.50	4033258.25	3845137.25	2316407.50	1756657.00	2905789.25	2189059.50	2719362.00	1813310.62	1662773.87	862947.93	778453.62	1774764.37	2213275.50	1688304.37	1176091.12	1315396.37	730064.37	468375.31	1076760.50	549473.93	784720.62	902158.56	863995.25	605924.18	459729.46	865763.18	701202.56	741020.93	296418.00	583698.62	639804.81	415865.50	446905.43	310470.46	327355.21	295126.81	203342.59	157949.42	543568.75	413724.46	264190.59	283604.40	428642.71
	7896409.50	28250694.00	17174510.00	8954543.00	6029042.00	4611682.50	5916099.00	5540392.00	3869663.00	4629146.50	4394923.00	2031635.75	2867394.75	2719086.50	2399650.25	1155528.50	1624994.25	1152492.87	1018065.75	1164984.87	859024.06	843142.56	1267731.87	1181054.25	1000681.18	865269.56	598880.37	731280.43	1002561.56	756534.18	333811.78	653573.00	910466.18	788885.56	615098.50	470298.56	602205.87	659400.43	956340.25	583074.56	492148.15	541701.06	471121.40	545416.43	419417.28	249614.46	225557.15	164869.71	68579.38
	4183847.50	10264600.00	8361651.50	8434512.00	9837357.00	6961489.50	6464938.00	3834637.50	2413770.00	2691159.50	3037184.50	3067153.75	3154737.75	1011984.25	769136.75	402218.90	1984984.12	2004325.75	1322205.75	1848872.50	2483402.25	838249.62	678333.18	996261.31	657063.43	746231.25	672021.87	973289.50	573035.31	741246.56	802575.25	533389.75	729668.18	613152.62	515215.90	659827.37	328192.71	369566.90	402310.21	343573.81	181983.54	345955.25	559509.37	508733.06	382862.56	426974.84	222580.26	116330.80	245274.25
	2639711.25	23907498.00	13988249.00	9115732.00	4969377.50	3183947.75	3764149.00	2661268.00	4305370.50	2207173.00	2360851.50	2049437.25	1820017.50	1483311.75	1690720.37	3341333.75	1379991.00	1065725.00	876152.93	838704.25	1120961.75	673568.37	1607871.25	875525.43	677835.31	374314.34	559133.00	358928.03	257677.65	545217.50	502453.56	761602.81	861523.68	509112.09	225118.12	285140.34	635199.87	747975.00	290969.59	270931.50	272102.03	278356.56	363833.46	390498.75	273707.75	236503.09	271118.68	477696.65	305033.37
	5639226.00	16200044.00	7018796.00	10155052.00	7830080.50	5509957.50	5599056.00	5982287.00	6263702.50	3752745.25	2523115.75	1640268.75	1342514.50	2281196.25	3040419.75	1649776.87	1579591.12	2285428.25	680192.43	1096577.12	1085743.75	1314487.62	1249915.25	651588.43	1340353.62	1305131.00	730183.50	621133.25	518537.25	208840.64	526637.18	525670.43	887446.75	844089.75	719825.62	577096.00	277663.06	256078.68	516656.15	406446.56	366947.25	282480.43	383110.68	275212.18	268638.81	315293.78	296791.75	175361.85	293094.00
	967129.50	7955157.50	10761000.00	8828995.00	7125970.00	4931797.50	4754750.50	4315609.50	5545561.50	4785065.00	1781338.12	985077.56	1238809.87	1536748.50	1284879.25	1530687.50	1198850.37	1305301.00	930957.06	1236828.75	1121038.37	1040193.75	649787.12	1207262.12	990513.12	590838.43	1143472.87	857787.68	702563.18	592005.81	626938.62	698677.25	626642.31	519863.25	380934.06	337079.28	202516.79	453305.59	402642.06	597507.43	699144.68	345537.18	386845.62	371517.90	234377.62	201967.03	161288.43	146260.20	193023.79
	7926228.00	16408695.00	8694942.00	8386300.50	5847039.50	4297366.00	4638261.50	1331342.37	1285072.37	2296232.50	2123251.75	3089369.50	3339181.00	2839007.50	1406617.12	2061705.00	1441204.50	775025.75	1233571.75	1426253.87	1714520.25	1425255.87	460057.40	573952.06	1639475.25	1399032.25	1391806.37	1037276.56	1254413.00	666357.00	659628.31	700184.93	501247.25	221645.92	235693.95	507060.84	616140.31	475476.31	410857.40	336941.50	339575.68	247889.14	195061.09	404723.87	563574.00	175868.56	272664.93	319197.53	590301.37
	5323236.50	11176875.00	9932553.00	8924375.00	10291579.00	8075380.00	3396340.25	3329075.50	5645669.00	5367461.00	4619461.00	3109837.50	1985559.87	2564893.50	2670566.25	2180147.25	1702065.62	1396514.00	1141839.25	1182862.00	899987.50	536410.12	918330.06	925392.25	669599.68	682481.12	430765.93	358513.62	667099.00	822738.06	565656.93	959458.00	1355429.50	803952.81	576366.06	518673.93	343140.87	289296.12	249316.26	216720.20	252412.14	311886.68	462424.96	410717.06	190157.35	133212.20	157459.45	218282.67	147694.62
	4523624.00	11258303.00	11072384.00	9305143.00	6285437.00	7024895.00	6279948.00	2415012.50	3249110.50	3877493.75	2709735.00	1830263.00	1321657.87	1088539.37	748026.56	1077439.50	1711297.50	1802500.00	1921148.12	997260.00	833401.56	861460.50	880487.68	894094.00	977212.43	1150435.00	1175452.00	541844.18	815716.87	859645.81	735735.68	492529.00	348625.15	252616.71	442166.71	392806.53	581525.31	542851.50	365638.18	495417.75	415843.03	347984.87	267726.90	512514.75	314993.25	165906.87	330384.50	283291.56	312140.18
	1930314.25	7417757.00	8429109.00	9109535.00	9252478.00	12984208.00	10429448.00	4308964.50	2160839.75	3470480.75	2477784.00	928363.00	1962426.62	1261729.87	2013095.87	3071386.50	1174814.62	656874.50	921422.81	1735931.12	2264799.00	1865699.62	1027138.43	652519.06	1285604.87	868752.81	447941.90	1135481.12	1254828.00	717511.56	253984.51	430101.03	457706.84	412232.81	757075.12	861815.31	542287.12	433786.50	406550.46	563298.43	451074.12	466359.06	276487.68	189918.73	185088.07	337534.71	389595.65	306101.31	361752.09
	3868848.50	19470772.00	15443925.00	4475130.00	10600812.00	5388344.50	3216172.25	2522589.75	3676605.25	3110453.50	2003120.12	1745417.37	2531637.50	2010134.00	1114442.75	1083581.37	1215774.12	987925.68	1934961.75	1728186.62	757341.25	585726.56	731598.62	1062985.62	785743.37	750957.56	882661.50	538304.25	737583.93	585243.50	566355.06	437267.46	439641.75	753447.56	1100248.25	519999.56	453706.71	790470.18	596638.37	272938.75	332172.53	514722.12	448782.46	564340.00	404315.40	265831.78	338810.00	346599.96	497204.65
	2904250.75	10590522.00	13398870.00	11996489.00	9667039.00	7656474.00	3479200.00	3451216.25	2657108.50	2313634.25	2586475.00	1690465.25	1191615.00	1075295.12	933235.25	1411789.00	2426178.75	2205884.25	2290622.50	1585785.75	1289622.75	904700.12	766767.56	940368.68	1673687.62	1388060.87	778241.00	391854.18	675346.31	569459.43	810040.18	824983.93	397575.87	464758.62	457424.25	448685.71	687839.06	342004.90	386509.09	352631.93	404818.56	499702.81	632797.50	390328.28	368928.15	203682.40	175161.78	422497.25	392973.03
	4571428.00	10454119.00	8842331.00	5688428.50	5364021.00	3918928.75	5355890.50	3834186.50	4238232.50	3571320.75	2318527.75	1315681.37	1813098.75	2949166.25	1991154.87	1434555.25	2507762.25	1816540.37	793791.25	1091491.50	1753257.87	1653865.25	909867.50	989389.68	1389378.50	1044082.31	897854.06	688489.50	1059621.50	988249.62	879761.68	972795.31	753638.81	444232.87	431666.00	456757.68	347677.53	269751.84	383859.68	465034.06	406180.62	258506.71	437805.15	430898.78	248984.04	262627.65	251365.00	303343.81	272457.37
	1300892.87	9501574.00	12910802.00	6824617.00	5499985.00	6920756.00	4226657.50	4818494.50	4896076.50	2393837.50	1820161.75	1867056.75	1261407.50	849262.12	710527.06	895168.93	1528236.12	1068265.62	988486.43	1209321.00	975723.31	979021.56	1058168.37	1188730.87	767818.00	1086594.12	1152464.75	824485.43	798662.37	949681.87	759703.25	594100.25	632758.56	597684.25	504868.21	491621.56	427915.75	357147.62	335205.03	224051.93	399077.09	307684.87	254778.48	409426.31	244139.64	252932.53	271062.43	270063.62	204914.42
	2892317.75	11984038.00	10725805.00	8267680.50	7649799.50	3954954.75	4359472.50	4081905.75	1095396.37	1599143.12	2626856.50	3385177.75	4211184.50	1830995.00	1396025.75	1470802.25	2074139.75	1707292.62	1780728.37	1616401.37	1131748.25	658738.81	606572.25	819623.18	874366.18	1219404.62	872842.87	395834.53	330396.31	378522.34	444655.65	517038.43	471878.46	477010.53	507382.87	264989.25	185351.95	266515.59	327131.75	479327.71	294683.78	222160.60	318565.87	260826.59	181650.81	143187.96	330977.21	209214.95	369347.71
	8470445.00	13800745.00	4739537.50	4237959.00	2097752.50	4780575.50	3798865.00	2696838.25	2450344.75	1196835.87	1657186.75	4082008.50	4519209.50	3017170.75	1193759.25	1276715.00	1904272.00	1692664.87	1254952.62	1144877.75	919036.43	299364.25	944165.31	785182.25	1052897.87	1523824.00	1251156.00	1286341.37	1057794.00	1332558.37	1041751.56	857763.25	630200.62	640105.31	599301.68	258466.25	311579.09	465515.90	435493.96	306568.06	356721.28	417894.25	225071.43	185639.03	374969.78	593099.18	447922.50	214685.23	225556.98
	3478852.00	14426169.00	12901794.00	10626445.00	2872647.25	4761816.00	3706090.00	4642482.00	2764353.75	2512461.00	1202464.50	2693011.50	2767894.50	1750378.87	1226010.12	1708412.50	1321479.50	1130312.25	1093334.87	1278756.37	1162534.25	1141287.00	692521.12	495128.65	1270310.50	1600741.37	1091518.87	637920.87	908500.00	829331.12	845508.62	494581.43	263047.40	538640.93	315035.78	309764.00	235201.64	290470.68	546013.43	554742.18	354563.84	182226.34	490191.90	628317.06	541567.75	338100.78	282933.43	391667.75	354319.75
	8437323.00	18084402.00	14988586.00	7015363.50	6843190.50	5938253.00	2107058.50	3066956.25	1870278.75	1366934.75	2819390.00	2270483.00	2188037.50	3459134.25	3069385.25	1847381.37	1373105.75	1494593.62	656726.93	551330.50	649238.31	1701784.75	1063733.62	517978.31	1134901.50	1309369.87	956012.00	637897.93	736135.81	655985.06	848978.56	372152.84	293743.00	748948.93	398881.00	472386.43	510707.65	381917.78	431863.31	177532.07	163761.89	213724.79	369129.75	516693.18	440666.37	399748.65	406296.96	188543.26	254456.45
	4116905.25	11799029.00	10809592.00	12431055.00	10243291.00	7212033.50	2441208.50	4763539.50	6541397.00	3891375.00	4275307.00	3604140.25	2575701.50	1747249.12	1501666.50	1412561.62	1463197.62	2297427.00	2747360.00	2318779.75	1598720.87	785254.93	932257.37	960210.37	855779.81	887809.25	420572.37	570672.25	635942.50	794847.62	450381.84	454255.56	805514.18	735756.56	564285.06	450187.43	422106.34	378602.68	450661.75	398816.78	360054.21	282135.87	312993.00	447497.53	337508.65	152058.06	203549.76	123221.60	60732.55
	2204713.50	6588373.00	16145364.00	12081073.00	8430464.00	8188955.00	6572445.50	5831772.50	3938513.75	2386187.50	2756028.00	4758714.50	3458245.75	1437769.75	717002.87	955050.12	1678514.75	1182804.62	836105.00	707237.06	1639041.50	1189846.12	1428018.50	1170769.87	682813.56	946343.75	1227102.62	617619.75	1190926.12	1175752.00	872505.00	469487.71	824620.43	732913.43	477686.18	338196.21	184051.78	358865.34	577496.81	419766.06	386901.75	237257.90	185148.71	238602.89	344906.25	530018.00	309466.84	275103.25	415062.25
	6255388.50	19362774.00	10270141.00	9350081.00	5002545.50	4331361.50	1864378.50	2272701.50	3583641.50	2317914.25	1088276.87	996137.18	1018084.56	1006880.68	767955.00	1811053.12	2529912.00	2110601.50	1082360.50	1009524.00	520154.96	1048416.25	1828072.25	1462186.50	818420.68	1157374.00	1041401.12	690903.50	228860.57	361083.03	743546.25	823759.75	855534.93	560191.18	675424.31	485683.18	540916.12	263039.09	296661.75	299762.31	215934.71	217860.53	155229.79	284596.46	217902.54	220399.34	286106.06	374980.43	319455.71
	4364974.00	15736929.00	7790884.50	5049207.00	3961209.00	1722920.87	4395278.50	3991571.75	4689833.50	4244849.50	2330009.50	2476268.25	2258610.25	2044897.75	719251.31	1172783.37	988161.68	1100323.12	1259084.37	937044.25	1019943.68	757200.25	720708.00	774360.93	1350376.87	887736.93	608866.68	384144.43	322750.28	444805.12	954362.75	710067.56	544548.18	796235.56	983111.75	264775.34	187059.09	419307.15	390844.00	319466.90	202706.45	309345.43	350286.78	101768.82	344940.90	335370.00	226652.60	117612.91	138403.25
	4183243.25	21226118.00	21409280.00	17040892.00	5031120.00	3083491.75	4754067.50	2882733.25	1938404.25	1634786.62	2017485.62	1195788.62	1636894.12	1998004.25	1368582.62	1452564.12	1952036.12	2232281.25	1644023.37	926573.93	1113418.37	1286502.37	1090109.75	776994.56	464010.96	586494.12	647818.56	539354.31	633831.68	492935.59	574976.56	503961.68	324638.87	593194.43	509760.21	424542.43	407000.84	462081.46	567434.00	457809.00	412991.25	448163.50	230744.46	248029.01	275277.31	264317.40	424708.87	451956.78	294865.78
	7220096.00	18579546.00	14344312.00	12373016.00	8728748.00	5105302.50	5048535.50	4102217.25	2371308.75	4135056.50	3484277.25	2373983.00	2884323.75	1978268.75	1016200.18	1216358.87	897688.81	1017443.06	2131782.25	2237086.25	1485760.75	1275061.87	489926.12	779388.25	1399282.12	1137463.62	1304898.62	962064.31	274281.09	425387.34	828635.62	721841.31	551530.18	628983.56	448507.96	350446.09	389675.71	532530.81	401265.06	165705.54	255500.04	209958.71	196587.39	155476.35	255331.03	282715.40	218906.12	318022.75	137238.87
	2099803.50	12697159.00	13985818.00	8037569.00	6011342.50	4513402.50	3910402.50	3150680.25	2135447.75	1900722.37	2358162.25	2767431.50	2394959.00	1937633.12	2020004.37	1079360.75	928740.06	1201540.00	1442967.37	1772574.50	1600033.87	1260426.00	1352867.62	527085.75	1364353.87	1329838.00	452414.78	1063230.75	1562442.62	1370833.12	917424.68	607500.12	502415.15	685782.68	700144.18	307965.12	634252.56	581061.43	487873.37	342074.87	250716.93	393604.46	307870.68	347215.65	370875.28	246778.06	196648.07	273837.96	354699.00
	1542219.87	5096373.50	4915147.00	6145629.50	6217192.00	5599985.00	3930409.50	1730940.62	3047440.00	3567979.25	3239111.50	1810076.75	1802194.37	1745533.12	1290720.37	1388552.37	1723892.75	2246278.75	1598924.00	1725930.25	795852.06	947638.93	1239496.00	992790.87	813333.81	728589.56	548107.25	710221.62	1429093.87	1082698.37	981034.68	552669.75	549369.31	465325.96	735206.81	476160.15	326377.84	209028.78	456476.06	689474.00	586949.62	415861.81	281019.06	403680.37	316928.71	128218.77	165982.35	296823.21	227880.40
	1636569.25	8213549.50	6798245.50	5293028.00	9699338.00	8430689.00	1705522.87	2466808.25	1818658.50	2945725.00	2289243.25	2051445.75	2665265.00	2119056.75	1442794.87	1171147.87	1209146.50	1263942.75	596157.00	990677.06	1230624.12	1205541.75	1429326.62	906048.81	793904.87	841108.12	592841.43	778564.75	942363.81	537629.87	643524.06	490842.28	288400.18	474635.18	435371.18	257180.09	428230.84	340217.40	619240.43	430144.65	419352.25	572123.62	322041.09	463750.81	463207.25	469103.65	346502.15	277773.25	260387.12
	7336728.50	18400942.00	15777269.00	5841074.50	5689787.00	6781192.00	5870128.50	5942658.50	3584568.75	4540875.50	1925123.87	777128.62	1166424.37	1274850.12	1749295.37	1969484.12	1553335.12	1783458.00	1104325.00	883641.25	964864.18	851687.37	1196126.00	706141.06	1278670.25	1378344.25	1119829.25	862627.68	941470.00	394817.00	311863.34	520831.15	365866.93	512427.53	587961.50	238108.54	209762.76	470354.15	459822.71	295127.31	471293.53	476601.59	273254.50	367494.09	268133.84	239994.75	218516.35	161806.95	152257.67
	1043601.06	4120709.50	3782346.75	4509948.00	6624861.50	5743014.00	2346115.50	3148394.25	3069754.00	2138461.00	1847192.50	1976387.12	2331534.50	1882888.75	1997835.00	1702395.37	2286451.50	1874266.12	1614555.37	533226.50	689927.18	586509.75	892076.75	1086852.62	440778.62	579260.62	489844.75	567095.68	1022567.18	639823.93	431847.31	739021.06	241834.48	363233.43	529416.31	197212.90	336465.84	332162.84	325780.25	597840.31	338247.21	248323.64	494992.15	550969.87	392624.90	213484.01	215905.51	294302.15	447093.96
	1824778.62	5293799.50	6926249.00	7627545.00	4216401.00	3020794.00	4564186.00	2493496.50	1071926.37	1891202.12	4595751.50	3273039.25	1044493.50	2443866.00	1713127.00	1041472.18	1540257.12	1697580.00	1396042.37	1116411.87	1344431.25	1025009.56	1300955.62	365337.56	1019568.18	1263800.75	1348648.12	1210405.75	895773.06	1029736.75	639400.06	697546.56	1399495.50	637146.06	596941.37	544458.12	333378.75	471841.40	490827.12	193828.01	341335.65	371490.59	273044.81	230905.51	150802.09	152122.53	203841.53	277241.40	219068.93
	2852588.00	10353792.00	8679968.00	7053228.50	4901272.50	4426927.50	4576044.50	4354298.50	2045289.75	1422417.00	1594867.12	2297786.25	1776092.12	1371516.62	1158696.87	688672.56	1936962.50	2337756.00	993240.06	1555465.50	910951.06	659696.93	1701080.37	872509.81	316164.78	505299.75	588465.62	759899.68	571223.56	474665.18	617877.62	526162.12	588427.62	415494.71	506923.12	390232.96	248845.95	738015.25	384931.65	415161.34	342724.25	262921.18	387668.34	180731.29	218639.96	250857.68	300040.81	312715.21	310933.09
	6914882.00	15991627.00	9471008.00	7594341.50	3506765.50	2024586.37	2426796.00	2170068.00	1669102.87	1534584.25	2479130.50	1400060.75	1605957.00	3229469.75	2369888.25	1939130.62	1063803.00	877191.87	1044754.62	1376939.50	2087930.25	1720879.25	1002789.75	1593713.75	1496506.12	940793.00	850866.56	691359.43	928732.81	536713.68	639801.56	569461.87	771960.06	328609.78	513938.46	263949.18	430716.03	776512.68	785816.87	574863.43	286578.65	423339.25	254370.34	361955.53	268444.78	563810.62	442957.75	279337.50	321625.31
	4512390.50	8182275.00	6032918.00	4758546.00	10469314.00	8031477.50	3562825.00	5292322.00	2738681.00	2634791.00	4234794.50	2940842.25	2373210.25	1825240.62	2677784.00	2033156.50	2148863.75	916711.50	1372876.00	1165393.12	987354.87	845675.75	1345744.50	1559611.25	1406270.50	1208663.25	1081075.75	784340.18	836680.00	620251.25	572005.06	484609.90	147901.17	449127.40	505086.90	382694.43	705752.18	358719.21	356528.62	636260.50	379335.78	451621.65	415717.84	362160.87	219814.43	196259.21	304066.59	276221.03	303933.15
	7623492.50	19150910.00	12662567.00	6015612.50	3152373.00	2478725.00	2465824.75	2191970.00	2756025.25	2438809.75	1866647.75	3032687.00	1905000.62	2106787.50	2487803.00	1831401.37	1868405.87	508690.53	939943.31	1671353.50	1919182.12	1394524.37	637125.75	968943.50	717673.93	633435.25	1055734.37	755391.00	932092.37	822711.81	395609.21	755676.87	854075.31	499207.03	567402.37	431261.96	532318.43	661691.37	599601.00	698446.75	522386.06	256158.67	165085.78	302274.40	387469.84	289648.43	353033.06	317814.18	137968.42
	8208628.50	12788528.00	14916076.00	18496044.00	13588462.00	7414154.50	5747895.50	5224778.50	2369067.00	3313512.75	3459343.25	2339463.50	1750905.75	1309815.75	1183269.37	1410914.62	1235545.12	1227272.25	1085285.62	2028442.50	1897002.00	1075165.37	803094.25	1277340.75	1880364.00	1378357.25	1089148.00	927625.81	871006.25	562252.18	615413.56	596056.25	568162.43	687233.25	494896.00	450969.59	641066.43	428729.65	527290.93	474791.78	304977.81	219348.56	236380.92	402767.78	458912.87	374964.75	234714.45	165352.82	269673.00
	2916148.00	9992197.00	9229427.00	7585615.50	7127231.50	4220077.00	3283121.25	2733287.25	1396584.25	2593808.75	2043689.87	1947454.87	3816667.25	2696150.25	916900.68	1376493.75	1932154.62	1660603.25	1379680.75	898286.81	524252.84	1316689.25	1617728.37	1778985.37	1807070.12	729826.81	536196.00	416811.71	381582.81	414518.31	571636.37	560629.75	1241510.12	483795.81	402556.65	410081.43	399869.25	374055.90	321856.90	305233.65	462200.50	370619.43	360619.50	263564.18	173543.76	110120.35	148395.37	185544.25	204398.84
	5317209.00	10447763.00	20455234.00	11854041.00	5837184.00	5109011.00	5025597.00	6131614.00	3424643.00	3731356.25	1947638.50	1118766.50	1295748.25	1963439.00	1849386.25	1877740.12	1567156.62	1882811.75	1334407.62	1325277.12	2133156.00	1733882.75	1078712.62	664926.56	1032504.93	1144645.37	592924.25	1259285.12	955288.87	299618.65	589012.00	789986.93	601365.37	623311.75	393378.37	578845.81	534802.50	414749.09	388591.56	229033.92	310553.06	428240.96	343275.96	479579.50	633024.06	467837.37	297207.68	234019.35	265843.96
	6332468.00	21887662.00	17238328.00	7341498.50	6142395.00	6581025.00	4977984.50	4873559.50	5027917.00	2331830.00	1893596.87	2232270.00	2916869.50	3216373.00	1793627.37	1276326.25	1570169.62	2268695.00	1658726.50	1969901.50	1844948.87	1067616.75	649716.62	917458.12	1069063.62	1026118.87	638320.75	635159.62	661113.31	762714.00	791022.31	914943.12	559552.18	477329.18	700085.62	200301.09	305915.12	494755.12	624637.50	671253.43	343313.40	396889.31	583333.37	536375.18	435118.71	351228.81	161070.59	236094.62	220000.95
	1691927.00	12081313.00	12034959.00	7138445.50	6189282.50	7144968.50	5066191.50	3480652.50	6874326.50	5451953.00	3122359.00	2267408.00	2398274.75	2456185.00	1478355.12	1817982.87	752399.68	916566.50	697028.25	703487.75	877826.81	1350179.87	841913.12	1252259.75	1249920.75	922362.68	909324.00	393060.46	659554.68	862072.68	743233.62	629180.87	404892.15	569459.68	363729.03	513639.81	662519.62	558121.62	508676.03	396104.00	520758.56	482889.59	342614.68	273732.21	271001.40	247671.62	389943.40	402254.37	373893.96
	6401658.50	15116558.00	9012422.00	9050175.00	8050375.00	5969714.00	5597294.00	3986063.00	5091046.00	3458406.50	2890457.75	3136299.00	2832425.25	722068.68	1567628.50	2911878.00	2131856.50	2125051.00	1848204.00	1297381.62	1314379.37	1089625.37	1059539.12	1132623.37	999589.87	793782.06	962516.06	671732.25	646280.25	612447.18	466192.96	383402.93	475574.62	584118.87	368769.46	245831.07	290318.78	415093.78	302480.53	449729.93	396271.62	360309.15	439023.40	715767.62	498504.18	431221.43	315967.68	168030.53	197224.25
	6582275.00	17919368.00	16964896.00	13702324.00	8921514.00	5869808.00	2577162.00	2962497.25	3320341.50	1351919.12	1383797.00	1067626.50	2456552.25	1507825.25	1329318.12	1967152.50	1755074.12	2068032.12	1892928.37	1377253.75	913105.31	979447.68	1099778.50	923045.81	930926.87	727316.56	796151.68	1008574.62	388817.75	553055.18	399987.34	356288.03	618622.81	832854.00	496107.75	206263.37	336416.81	441528.90	613307.87	956823.81	681124.43	395157.71	382096.46	398478.59	249681.23	111646.59	105200.78	293322.87	417226.62
	3478591.00	13490852.00	16400896.00	7662525.00	6502215.50	3946650.00	3987966.75	3953259.00	3403613.50	4888657.50	3083041.75	2340858.00	744817.18	1410830.75	1363802.75	1573775.75	1703949.62	1971419.00	2047146.62	686110.25	752663.25	767082.06	1040319.06	753774.50	1297320.75	1410991.12	1103121.50	874968.81	437266.40	452062.40	360072.31	381701.03	886884.37	1086817.62	612337.06	579761.31	646256.18	329668.21	369458.71	268425.75	640694.81	461613.68	347551.00	316311.37	270866.46	78169.77	166428.50	229719.53	235163.07
	3251825.50	13969109.00	18577058.00	14163126.00	4592818.00	5449342.00	3532540.00	4693667.00	4753661.00	4291712.00	4203722.50	2485499.50	2833410.00	2570364.25	1906863.87	1725146.50	1316157.62	1169286.87	1229620.62	916697.75	953020.37	1289950.75	1432116.12	1050581.25	952100.18	1025766.43	1106345.50	646576.06	371198.93	649787.87	685723.43	316939.96	313692.90	413106.59	438237.21	584815.43	646446.00	443935.46	489304.43	458030.68	493480.00	487022.31	663883.56	389987.03	156388.62	131129.34	217576.51	387306.18	424745.62
	2109700.25	10182860.00	8543024.00	8126457.00	9827018.00	6301417.00	4080143.25	1310731.75	2119990.50	2324404.50	1768694.00	2362697.75	1644682.12	1224992.25	1411895.75	1300860.12	915427.93	816434.31	1255394.25	1153589.87	1941041.00	839946.87	654911.75	1164415.75	577153.00	443525.40	520296.78	863731.43	679565.56	890365.75	721285.81	841719.93	757316.12	921694.93	798950.87	601974.81	180408.46	397178.90	542604.12	477722.62	391040.90	263586.71	298747.31	354122.90	298817.18	164267.48	246141.79	257706.95	294390.65
	4305590.50	15155732.00	10674101.00	12790226.00	8848022.00	5922308.50	3203193.00	4660947.50	3983544.00	3287364.75	1954650.12	2609446.50	1628047.00	619655.50	1750509.12	1814976.62	2361811.50	2683208.50	1751858.50	1107574.12	549136.00	1250179.12	1485184.75	840442.00	605715.12	881762.93	1003497.68	819863.25	1036038.25	1104307.62	885232.25	637790.75	444912.28	563577.25	677194.43	431711.87	296381.18	514431.18	456677.62	306238.21	245322.48	328046.96	407610.43	319659.65	180365.43	267006.87	473869.62	266555.37	175972.23
	3737284.25	8396737.00	5688381.50	7219667.50	11048718.00	4489428.50	2813181.50	4034109.00	3107664.75	2025619.25	2260949.00	1303178.75	2465213.50	1489511.75	2031079.87	1406661.25	813969.75	1018370.50	1683093.12	1145229.50	893377.68	508755.59	1022657.81	951408.31	448742.31	924313.06	711717.00	516913.87	872713.93	671693.81	649564.68	719497.00	926216.06	390923.06	286431.06	418368.00	710003.75	368842.43	704155.18	314775.28	537530.00	663140.37	641741.87	338740.09	331708.62	430603.93	179248.25	181496.00	177596.73
	2260038.00	12166065.00	9154751.00	9382642.00	8118776.50	3343614.50	3451539.25	2827739.75	1643527.25	2302832.75	4131961.75	3383814.00	870000.93	796610.12	2003374.87	2204178.50	1576942.37	643866.50	982390.81	1643244.12	1109292.62	1123125.87	646998.12	825081.56	1347786.12	1529283.12	510378.78	690336.31	978906.50	601268.31	681068.81	936241.50	802480.93	431699.59	397603.25	501466.40	473736.81	694087.87	393707.31	282194.18	446927.53	332585.84	343900.09	245599.54	528022.37	353597.25	279254.62	208276.43	264172.09
	3093816.50	10363492.00	11608247.00	12135623.00	6081542.50	3401876.75	4410479.00	6601997.50	3698399.00	1501144.87	2229796.75	1981593.50	1792350.62	2150646.75	2232950.75	2772331.75	1789285.50	1018843.87	707576.93	1203948.50	855957.87	798819.12	1000427.81	812163.68	1002426.18	1422242.25	1375906.37	713053.00	474043.40	900031.12	1198113.50	924954.00	465458.18	461612.09	472165.25	490036.90	375706.75	556009.37	547734.12	226977.35	360758.31	582946.56	424496.93	406363.46	347606.81	204237.23	289614.59	197440.32	234639.71
	3900444.25	9159030.00	9502707.00	6593497.00	5140426.50	9060960.00	6062143.50	3208868.50	2034763.37	2231748.50	1754319.87	2775509.50	2978021.25	2866973.50	3455907.50	1490321.37	993228.06	1234832.50	1422284.62	1176271.25	993497.18	757544.87	671074.43	1086231.87	819379.87	884852.93	397816.15	738114.56	559077.56	1000701.50	986462.50	665055.68	594807.81	916595.43	782709.56	566715.06	679390.62	486580.68	292607.90	364491.78	599861.18	461112.53	339788.50	345277.25	197115.20	198754.40	209446.21	243100.23	272881.53
	4015744.25	11076518.00	18589408.00	6516097.50	4488628.50	6930746.00	6335440.50	3555615.25	2312330.00	1264932.12	3400849.50	2502539.00	2248858.00	1478865.62	1859154.25	915435.81	935410.18	1176247.87	781865.06	1522086.87	929934.18	878226.93	922942.81	597445.81	1003839.00	323009.43	758834.56	423787.71	409970.03	577678.00	952022.68	1029789.12	401522.25	748037.87	377462.15	478005.34	621123.68	761295.93	335345.65	288993.06	352596.46	364268.34	273959.78	302705.71	369423.93	229068.32	221389.51	167397.71	249155.87
	4550256.50	19586438.00	14154960.00	6286893.50	3197967.25	4996437.50	5096046.50	3732863.75	1996624.50	1129070.75	3508882.25	4324136.00	2600540.50	3072461.50	2986056.25	1600409.62	1655179.25	2005196.25	1685257.75	1109259.37	881387.56	1471043.50	1461419.87	857496.81	1252087.62	927446.87	1339284.62	1543026.75	731265.00	418666.75	653546.56	524502.12	211463.68	471456.50	614780.62	627496.43	634072.81	435924.09	399795.03	333243.25	255034.53	202232.20	185768.98	318952.65	371635.37	350898.09	216700.04	231701.15	217107.59
	5062468.50	13279474.00	12896225.00	7926719.50	9470959.00	6414364.00	3813848.75	4602557.00	6346100.00	3125044.25	995850.43	1871807.50	1953958.12	2038323.25	929120.31	1242777.00	863209.56	1356022.50	1326802.75	1220207.00	869241.37	674793.93	893640.87	1193039.25	1076821.87	1017512.06	664618.25	426653.21	808789.25	840368.68	625812.06	699851.43	783529.00	859824.68	652848.43	383001.84	230058.03	139519.20	140894.31	319260.78	375653.59	308358.75	351703.21	362303.37	270080.09	326469.37	215095.50	208253.87	204307.87
	4747166.50	10765439.00	13686337.00	5595845.50	6312494.00	4498198.50	5714815.00	2671453.25	1909400.62	2101157.00	1588763.25	1977428.25	2207462.75	2204150.50	1788472.50	1712486.12	2488351.75	1164310.25	796970.06	481328.56	939544.18	1063604.62	693324.56	639543.50	681596.68	782267.12	935974.00	513398.65	748259.68	862436.68	314595.78	915081.18	1018370.43	668978.68	413080.09	375670.43	386139.18	460963.43	467752.84	638524.00	469940.96	240462.60	347124.03	294541.84	225479.31	110146.94	298526.25	337545.15	267664.90
	3015753.00	15343248.00	10563499.00	6624317.50	3392560.00	7072151.50	5352334.00	3357485.75	2571302.25	2659955.25	1214703.75	2373011.75	2368630.75	1217152.62	1215732.75	1040406.81	1464057.62	911880.62	809791.93	1367373.87	1679024.75	1047772.62	703360.87	602562.18	715530.18	951490.12	343380.18	303971.56	607630.43	1284235.75	1090122.62	382917.50	372583.46	797969.12	647418.62	520010.34	894224.43	1004805.50	475975.56	348532.53	507243.43	394798.25	273035.15	144110.12	146766.98	195050.70	280834.34	238030.54	256505.34
	2719232.75	10915119.00	11782935.00	11173206.00	5438677.50	5208022.00	5064413.50	3219487.75	5233655.50	2788571.00	3222453.00	2762509.50	1054381.25	1140448.62	1110895.25	2044555.12	1908535.62	1639509.62	1775137.87	1180610.50	873362.68	1216139.37	1634432.00	1712961.25	1539749.75	1451978.00	690315.37	579387.56	750598.50	512755.43	700962.75	683960.31	619822.93	347200.12	635958.68	579252.12	437845.34	424121.87	368551.53	291339.81	295543.37	532005.93	463525.18	291586.87	417856.06	377462.93	296687.00	221112.59	188430.12
	5383865.50	18700732.00	17285474.00	11387350.00	9792801.00	4838369.00	2229008.25	2338800.75	3654215.00	3127591.50	3842500.75	4045013.75	3308980.00	2332582.00	852048.62	1718991.87	2207103.00	1368352.37	1270120.50	1358214.37	619279.87	730936.87	395480.50	540029.75	961605.37	545316.93	932285.87	481026.53	693468.06	689775.62	570786.93	736633.25	364295.43	762132.87	806098.18	568005.25	376207.37	426560.81	133732.29	264474.68	279625.78	288495.84	307143.96	171137.15	363564.78	446040.65	373640.53	310145.43	179800.95
	6139517.00	16367524.00	15404076.00	7523955.50	8028370.00	3597783.25	2415849.25	1933693.62	1826391.50	3688871.50	4143111.25	2096190.12	1675677.00	1324768.50	1210246.62	1313139.87	1315915.12	1220569.25	1409436.25	591591.68	754163.56	1048876.62	790788.31	1071149.87	891239.43	1250899.50	616106.87	773621.12	790490.87	461425.81	731749.87	683192.00	344878.90	463158.78	498441.03	414323.00	556847.37	465736.87	302642.68	635520.75	432097.96	456665.21	506460.87	410294.71	206535.37	122262.86	315884.84	396334.62	266930.31
	5231196.50	11252067.00	7788006.50	7348396.00	5630226.00	4244910.50	4541890.00	5162986.00	3194234.25	2519009.75	2900361.50	1945023.62	1487253.75	2092804.62	2531119.25	2697178.00	2589105.75	2085171.50	1379071.87	824081.81	1142614.50	965605.18	586927.31	821196.50	479783.65	1044420.00	1185231.87	656658.81	1067040.50	655582.62	761643.50	721327.00	527665.37	494447.37	747906.56	659188.37	771783.56	673959.06	538783.75	527696.93	316257.34	538179.68	797773.93	674526.12	343186.53	461479.37	231389.06	234132.89	167402.03
	3453644.75	15913607.00	8266325.50	11386031.00	6432586.00	5757359.00	5776898.00	5040753.50	1731136.25	2495302.00	4132891.25	3118249.00	1861701.12	2422389.50	1381494.87	1574054.25	1072992.50	2107032.25	2937262.75	1390316.75	1531756.12	1394298.00	912469.68	971989.25	510099.93	530871.75	1353557.75	1189623.62	532334.18	198031.64	322646.09	552488.56	539890.06	767857.00	596943.87	394531.25	388651.96	304356.12	926435.68	750518.31	472403.09	431881.09	279733.84	175119.62	307002.18	348136.37	209319.98	220933.62	196511.28
	6579633.00	24020846.00	15911323.00	8883888.00	4900653.50	2458560.25	4311195.00	3046499.00	4091845.50	4622775.50	4456948.50	2609264.50	1999516.62	2119113.50	2323218.25	1539812.62	580494.93	657871.62	836582.81	1119854.50	731590.87	1154293.25	924570.25	1383328.00	1165315.87	834533.18	677232.56	774628.56	906683.81	689793.93	378168.71	485550.96	713078.31	795477.25	705200.62	724560.81	660484.12	350730.15	833637.62	838121.56	437270.93	263128.50	416741.06	402624.50	190818.68	401292.12	306460.81	216211.62	345809.53
	6595563.00	23649178.00	13827634.00	4581678.00	6036610.00	4396477.50	3310522.75	7078268.50	2216549.25	2964489.25	2276117.25	1753863.25	2459859.00	1260848.62	1423008.62	1741171.87	1586678.25	1601629.87	1545980.37	1609757.37	962716.93	1037875.18	1375867.12	1139516.87	743988.56	517542.84	340434.68	409135.56	354787.09	726223.18	568761.31	588679.50	486950.56	421313.50	321797.90	452353.34	660414.12	362468.53	542814.25	519634.03	262249.62	414472.68	473922.90	220883.67	249692.12	249888.93	203365.00	143518.15	122894.25
	3702824.75	13526911.00	9567695.00	8769476.00	6406646.50	3931382.75	2532981.75	3261267.00	4580899.50	2775981.00	1796804.75	1738023.50	1326564.00	998586.06	1345644.12	2276483.25	2357132.75	2239816.50	1959823.62	1867864.50	1166960.37	924509.12	1869618.12	1983785.00	710020.25	629374.18	1188103.12	1386641.87	1120554.00	714865.25	776331.81	675690.56	601671.87	321042.06	382258.37	695062.93	924100.18	358604.28	424295.75	688787.56	579960.18	533437.00	275558.53	103201.88	260039.06	278381.96	254353.06	243275.60	196740.00
	4389555.50	11778866.00	9962805.00	6658830.50	3685287.25	3412484.25	2303427.75	1144756.12	1525032.75	1370381.25	1649842.25	1998579.12	1576975.00	2081171.62	1614917.00	1777311.75	1851261.12	769118.81	677422.50	437567.56	473715.93	489370.21	468796.40	607015.62	876193.31	933257.81	565863.37	695311.68	611375.43	563257.18	507631.34	528570.12	435930.46	379863.65	293470.96	495339.00	459711.65	447858.84	507561.06	296914.00	264233.59	135460.70	206680.34	281287.65	213768.85	267541.34	177346.00	240209.68	187763.40
	6161474.50	20310066.00	20515442.00	7931658.50	6780520.00	5004241.50	3502918.00	3346522.50	1684537.50	834130.68	1317298.75	928280.68	1164182.62	1067947.75	1412010.87	2377489.00	2660635.50	1416507.62	1599586.00	693342.87	947368.56	869038.50	907161.31	1642328.50	856702.37	1407200.75	941837.31	769848.25	1481274.87	1063905.87	672520.68	494947.87	760337.93	799745.31	570602.00	616470.43	430323.40	389395.25	377840.78	368262.62	227335.51	365663.62	281925.56	229310.15	394021.90	335032.12	161484.68	285952.90	170537.26
	3276655.00	10826212.00	9365836.00	16425170.00	5320351.00	6425350.50	5398917.00	2485248.75	2916633.25	3662469.00	5005270.00	3414131.25	2270712.00	2529909.25	2145347.25	1661719.87	1651108.37	1969950.37	899346.50	931176.62	1184363.50	1184325.25	1738399.12	945947.68	934017.37	665063.81	357102.21	617189.75	976575.18	889105.37	681021.18	685047.06	596691.00	562674.06	586884.18	658726.75	551165.18	579486.50	493454.43	433238.50	175331.71	180892.71	310148.50	230083.21	287580.96	260488.31	346565.15	216204.18	143813.65
	4634254.00	12129336.00	7836220.50	10219242.00	5142872.50	1953596.75	3367904.50	5250216.00	4536148.50	4036350.75	2946182.50	2904306.75	2563283.50	1769224.87	879563.00	1936688.00	1767793.25	1628889.62	2322504.00	1583028.37	1577623.25	1623691.25	1457061.87	1337274.50	1496814.50	520981.84	925041.50	567267.62	644328.50	748578.25	770037.56	468220.00	565902.18	860385.93	815700.81	469266.40	588485.93	614056.12	362199.96	240113.60	348630.34	550945.00	601652.75	362950.03	235215.07	159419.40	123780.00	167583.21	107414.66
	779000.56	11019528.00	12967921.00	8989117.00	4987780.00	4854588.00	3421110.00	3205369.25	3626533.25	2746051.00	3131297.75	3973979.50	2719742.75	1449223.62	1925719.62	1764151.87	1272123.62	1110925.62	518425.40	1279046.37	1398833.50	948227.25	1181264.12	951536.75	860167.31	642836.68	1382350.75	1286064.62	1063888.50	1153439.37	896418.43	790024.18	781172.68	280603.50	457771.81	303503.34	223538.85	310547.34	285979.65	213687.35	216231.39	230078.90	191498.14	288141.90	399640.06	318770.59	247000.92	300194.43	150535.76
	5695806.50	12639954.00	8121700.50	6857616.00	9009408.00	11733007.00	7926600.00	6089768.00	2610480.50	2866892.25	3153733.00	2353396.00	1334480.75	1872526.50	2640209.50	2099224.00	1384090.25	1720799.12	925468.75	1190112.37	1178660.37	907269.00	550246.68	751814.93	769609.00	662490.68	422098.34	957878.50	885828.12	861745.31	677616.25	623836.25	371138.21	404264.21	302317.71	867663.68	982909.93	644394.25	372603.59	500129.43	267051.34	212676.01	208002.40	296040.40	176981.20	354265.53	394103.12	301088.84	287077.90
	2608097.00	9839152.00	4903891.50	6686013.00	3157747.25	5231387.00	5881115.00	3350087.75	2928558.50	2162268.50	1889510.12	1249309.75	1946200.37	2663048.00	1364258.37	1607908.75	1701078.00	1185431.25	869149.31	264052.62	497566.06	1035898.00	817642.18	826811.62	930618.75	986488.87	1057402.25	272843.40	639500.93	684047.93	680545.93	420179.62	495746.06	523554.68	348360.12	375748.00	550300.06	476160.03	269759.53	252813.06	348502.65	261746.85	211535.37	409066.75	274688.65	224110.12	220071.12	225385.90	173602.45
	8207534.00	14868680.00	13071812.00	11021460.00	6411354.50	3234133.25	3086866.50	2309172.50	3818658.00	2577293.50	1301838.50	1729437.12	1227548.25	1757730.37	1550111.87	2115060.50	2377358.50	2225326.50	1144655.62	1072875.37	1070501.25	964998.68	511370.59	541418.25	1088518.50	900620.50	957887.00	919350.68	974671.56	724055.93	955998.06	759441.68	686726.18	739607.00	856799.37	675586.31	404119.12	744095.50	650243.25	410432.37	512216.15	348656.06	344071.71	272452.56	172681.23	149726.76	131957.95	285942.40	233650.81
	6032454.00	12321717.00	13622542.00	15340276.00	7658623.50	5074358.00	3542997.25	3717685.75	4848439.50	2317184.00	1290279.00	2522589.75	2873756.00	2133830.75	938361.06	1039378.93	1511885.50	1681846.00	1238885.25	1282311.62	1915728.75	1154697.12	1062671.12	1331586.50	1132155.00	1147424.37	912472.50	532210.37	1072883.75	722245.12	710208.06	667076.12	470531.12	682018.37	503224.53	595152.31	527714.93	580404.93	336626.15	698612.43	787282.62	365706.68	189230.37	228228.26	209516.35	222365.85	189507.04	300210.34	174756.46
	5955541.50	15987342.00	15541566.00	7760860.00	7257398.50	7538221.00	3218935.75	2240738.25	2910813.50	3058796.75	1727982.25	939735.12	2403815.50	1439728.87	1333299.37	1903617.12	1743591.25	1232432.12	846841.31	936594.18	996316.81	456553.34	314152.34	852972.37	932113.50	545442.93	896713.81	815473.25	986704.37	1233675.00	830680.25	1139538.50	908786.00	659968.81	319370.37	606778.18	410993.53	361903.62	352288.65	366009.56	360563.87	329299.65	338136.93	336026.90	333799.84	305087.21	198099.53	144461.54	170660.12
	3587053.00	7757740.00	5992378.00	12285369.00	9118960.00	6110188.00	3586646.75	3979282.50	3234816.50	2624290.50	3216683.00	2307332.75	3463807.75	3119458.00	1054060.50	1946486.37	1464927.00	775071.25	981319.50	1581761.87	1169923.25	1040437.43	1331851.12	1196218.75	1367034.00	749415.18	382973.28	762157.87	773862.31	506463.84	514835.68	390038.34	389572.46	513232.96	462742.50	232745.71	546658.37	523714.59	469441.96	515522.31	429835.56	341455.37	324527.09	341174.71	284143.78	435608.34	319826.65	178549.54	84653.78
	5063204.50	12069870.00	7880871.00	7243388.50	5992824.00	7276272.50	7547289.50	3498527.75	1056927.87	2313741.75	3064872.00	3710354.75	3464320.25	2277580.00	2512196.75	2002382.37	1945307.12	1761025.75	1399415.25	2690635.00	2318275.50	1511936.75	978586.00	710752.25	1707123.62	1228019.62	1147784.00	1514693.87	1240910.00	1083953.37	670511.50	496329.53	435273.53	461904.78	547254.87	361705.96	295610.50	447321.75	338945.34	400315.87	343702.53	372523.28	235897.76	119705.80	127986.06	147563.07	258930.82	190189.03	289414.62
	3858690.50	9143864.00	3413054.75	6518659.00	7005825.00	4121820.75	3615201.25	4609913.50	3430697.25	2161145.25	1295487.62	1896716.62	3711769.50	2295096.50	953677.75	950124.12	1078955.12	1416386.50	918111.56	1017870.31	835838.81	1570353.87	1589219.75	1218200.37	1281023.37	1533549.62	1222323.87	641847.06	750696.50	929851.00	568561.75	569000.12	451772.62	902738.68	824073.06	480963.81	702993.75	697705.62	406039.56	459347.40	535317.75	329196.31	336937.84	271486.53	405453.34	294784.06	290548.06	430159.18	274118.53
	1612767.00	5845016.00	5539988.50	3138529.25	5664506.50	6062574.50	5780333.50	2379944.00	3930751.75	2438164.75	1603201.12	2209498.25	2206167.00	1651454.87	2322631.00	2245250.75	1696181.50	595402.56	589456.93	888095.00	1150033.62	1189620.00	1002367.75	613968.25	443078.75	600035.75	592275.43	314106.12	270059.68	574458.62	804490.25	785024.12	939045.81	552814.18	623013.81	321373.78	385149.06	692297.68	506473.84	326875.78	560696.87	436277.81	437880.71	286409.87	251577.89	157722.85	175865.40	340148.53	214005.73
	3298372.75	19708784.00	18395832.00	7610412.00	4543898.00	6968306.50	4040012.00	5033684.50	3547664.25	6239160.00	4376685.00	2028644.62	2796392.50	1080228.87	1573121.12	978581.50	1778042.37	1269152.75	1251576.12	439237.31	898839.43	2075489.75	1493713.00	817759.68	838491.81	901390.25	974765.93	772957.06	472819.56	959290.87	749681.87	364774.84	312820.96	345522.03	338812.71	627807.62	788705.75	548830.37	482986.37	303205.84	194891.28	273204.81	466241.37	340138.62	343710.62	204378.35	155660.54	182999.67	223112.53
	2532072.50	9430477.00	9436504.00	11098655.00	5952981.50	6418346.50	7631482.50	4457077.00	3798544.25	2965899.00	2391574.00	2249401.25	2219888.75	1937076.37	1262806.62	1154716.12	1755334.87	1321407.37	1064946.12	886808.12	923656.87	762447.06	570792.43	594460.25	954669.37	757089.75	758552.50	639968.68	961978.12	672485.68	719628.43	753287.31	422363.65	461334.03	524140.87	423142.09	643662.62	509750.81	393823.37	226317.21	343855.59	637382.68	318266.96	310333.71	257493.56	339410.84	388506.71	343407.68	138892.73
	6436573.00	20813174.00	21149656.00	9545953.00	4029106.75	1964576.87	3428647.75	3695747.50	4217063.50	3249847.75	2133751.00	2591422.00	2612066.00	3054023.00	1636763.62	1818525.00	2920527.25	2260736.25	2736695.75	2042885.50	1358028.50	1851549.62	1482882.25	1086643.87	1218877.00	617079.43	1094911.12	1618924.62	603984.37	771218.18	928017.93	956801.06	589820.06	816877.31	468180.75	581196.18	338261.53	280083.03	304368.87	324416.40	354470.06	592075.75	447565.31	730802.50	305418.78	405461.87	360389.18	295628.06	299027.15
	2929188.00	14558339.00	19857426.00	9533250.00	4421224.50	5849815.00	4727173.00	5442055.00	2220643.75	2884923.00	4176765.75	3205717.50	2365442.00	1845847.12	3170652.75	3058604.50	1345017.87	685750.25	1369086.75	704874.25	619646.31	574634.06	1173041.12	780278.93	448562.81	1377399.37	788018.50	659674.00	1202075.75	831461.81	555319.06	402442.93	343570.40	150518.98	504187.31	468272.81	492962.84	794011.12	502730.46	257495.40	380220.43	292287.43	294406.18	165619.82	207331.90	134593.20	155408.75	207199.95	245009.62
	8002367.50	23909038.00	14197078.00	9828242.00	6571624.00	3105304.25	2754260.25	1963707.12	4072352.00	3398101.50	1874925.37	2460690.75	1924333.25	1671843.87	1367536.00	1821241.75	1259746.50	1103416.75	1143173.75	508231.09	442523.09	1037516.00	1240224.50	1566660.62	613895.06	489128.90	586096.18	758891.31	681850.62	896120.93	898422.18	577072.37	696367.87	577957.00	567159.50	737510.56	681834.93	564628.93	473513.18	381126.96	252937.01	73638.79	173687.53	300998.09	593227.81	561733.50	301887.09	239071.15	101465.96
	4955928.00	15666044.00	17944220.00	6116490.50	3567829.25	4420929.50	4088018.50	3928430.00	2693201.50	3567838.25	2734842.75	1345443.87	1521462.37	1660628.12	1520723.00	1880203.12	1326100.62	939161.18	2082274.62	1962778.87	888551.00	751241.56	866055.68	857908.75	1414847.37	1124565.00	1414991.12	1143188.50	1053091.50	458271.68	413770.37	460346.87	601761.93	649695.87	292500.21	238505.10	424248.28	606100.12	731526.18	591169.43	481017.00	371784.37	426748.59	318553.59	487696.65	453625.43	214465.87	247163.98	195720.07
	4696702.50	10766621.00	6766697.00	7211505.00	8681282.00	9160590.00	3453835.50	3340742.25	3069811.00	2734787.25	1609637.50	2236355.00	2532950.50	1223562.62	1421392.12	2389582.25	2007243.50	2208016.00	2013339.00	1956705.25	2022901.50	1274996.25	1155382.75	1051611.37	537535.12	784766.43	730188.81	889817.37	422474.34	378570.68	520799.12	539273.50	544552.18	357533.96	390375.68	249193.50	320251.37	347442.09	347962.40	532069.81	525585.75	323198.68	418278.93	507931.31	290810.46	371050.96	392583.03	223568.09	264405.75
	3718952.25	18795014.00	12073229.00	6859161.00	5864487.50	3234465.75	3709174.00	3710585.75	2440030.00	1479426.62	1371914.87	1455953.12	1545697.50	1570315.50	1761061.75	1385767.50	1074092.12	643267.87	1197758.62	1487884.12	1613090.75	763077.43	1154930.00	1295721.25	526017.87	879364.62	1127338.00	345449.12	363308.59	862585.56	625181.25	542300.18	580733.25	666775.81	415694.25	500484.25	626149.37	597878.62	460251.71	326032.21	336876.15	279094.59	509336.87	541289.50	291589.50	232221.35	223616.53	171251.34	279875.53
	10733483.00	20552466.00	15904661.00	11017682.00	6430652.00	7049987.00	4892138.00	2054459.25	4159665.75	4661719.00	3065860.75	2859163.00	2791553.50	1827965.37	1681749.87	1971350.25	1748758.50	1473356.87	1309156.12	1652891.62	2198518.25	1968023.25	817895.93	793866.43	823119.00	496218.96	533584.68	542068.31	786923.68	747926.68	925649.12	356246.50	776375.50	1183976.62	964814.81	499692.84	478698.87	417023.46	451503.28	402809.37	227456.82	213303.21	301472.62	272150.43	512530.96	271589.00	177098.60	421143.37	478563.81
	2302016.25	8151312.50	6171177.00	9797184.00	8991493.00	8818703.00	7710483.00	4015871.75	2273422.00	2355029.50	1951661.37	2253914.50	1161059.25	1750861.62	1727716.75	1579191.00	2144129.50	2993559.00	1392979.50	1697529.25	1515300.87	2084747.12	1563385.87	1085336.25	1454359.62	1521702.62	1345889.12	635852.56	877511.18	652150.50	667429.31	457422.71	668027.06	900995.37	661416.12	306294.87	721557.25	809799.93	397793.90	408220.53	266582.46	330085.18	241178.00	312174.87	240776.96	247960.25	281947.81	319225.18	207191.26
	4520726.50	11441804.00	9154904.00	12212597.00	7380493.50	8221521.50	4217410.00	3487453.75	4386112.50	2942525.75	3280533.25	2166121.00	1668695.62	1800404.25	1347819.75	2043700.00	1621312.12	1030365.50	1728441.00	1798481.37	1895529.75	2731977.25	1799724.37	1352672.50	1620315.00	1666669.25	1268984.00	1287621.37	1155576.00	367883.96	480050.15	811277.00	659526.25	445959.25	612825.75	788807.25	351659.00	555197.68	427663.37	524920.00	560786.31	275666.84	297485.90	316432.46	301594.53	176971.84	257351.00	466226.90	285499.15
	10281949.00	27030588.00	14856951.00	8984607.00	3114849.00	2371343.50	4695339.00	3699030.25	2669758.50	2308986.75	1628147.12	1820285.37	1690287.00	1449822.62	3348187.50	2694508.00	1574387.12	752211.31	1055987.75	1479647.87	871730.81	348169.59	603421.43	976356.43	1389681.37	739637.12	697413.87	894840.31	875156.87	802856.93	975036.25	447403.00	735726.25	498800.75	297799.84	372474.03	357147.40	425286.90	342996.78	760969.75	558390.37	471915.75	480199.21	510038.00	595863.00	366175.87	246446.15	289896.53	471021.93
	6980964.50	26885392.00	18408078.00	6205098.00	3670304.00	3731869.50	2478402.75	2440746.75	2078071.50	1894579.62	1960715.62	1299050.50	1978853.00	2074498.75	1632579.50	1118126.62	1450656.50	2213172.50	1711514.62	1969392.50	1547201.00	1702516.25	1173401.62	558109.93	573345.31	913450.25	1013996.25	636693.68	839286.25	1089633.87	564192.18	804137.12	652094.31	632794.06	414719.75	391087.34	655262.75	682587.62	631879.06	299345.12	312242.28	239507.95	267645.03	452208.87	249742.57	282814.78	229976.10	255859.35	211196.75
	5024786.50	10278316.00	9874531.00	12832461.00	11332740.00	5376720.00	3990718.50	3792847.00	2652951.25	2417712.75	1315416.50	1266956.87	1347479.50	1666422.25	898570.37	921571.12	2139352.50	1857621.50	1344055.87	1508626.25	1244346.50	1483570.75	1879883.87	735779.12	315928.56	713746.31	867948.37	604127.50	770913.37	689975.81	1009528.00	816301.12	477912.06	250138.54	420694.03	474011.68	340470.21	690642.00	449556.21	128928.59	442381.65	616620.25	301980.00	268640.40	122571.22	282938.75	525623.25	376786.78	332466.12
	6367195.00	18494638.00	7479614.50	6679784.00	5606096.00	6174843.00	4392222.00	4174903.00	3468943.75	3246606.75	1998282.37	2829705.00	2582418.00	2422600.50	2492441.75	1644320.50	3341852.25	2146432.25	1132747.87	928411.25	736408.56	853284.43	1150051.37	761743.87	758643.75	1302446.62	1958179.12	852742.06	756875.25	614717.31	753744.75	893997.12	780050.81	375475.09	324898.43	500844.25	545520.31	576079.06	496558.50	290273.46	185139.84	406174.90	532163.50	294455.34	316070.56	368941.53	232776.40	283598.62	457348.90
	2271241.00	8368109.00	10719400.00	6538479.00	6398718.50	5115763.00	6912004.00	3783570.50	2521243.75	4520856.50	3174249.75	2181105.25	2985505.00	2138290.00	1543295.62	1558205.62	932461.12	1338270.75	1312930.50	1128606.12	1020677.00	1670579.37	1528438.62	415095.37	654767.68	864396.31	1105848.62	644890.56	910375.75	943869.43	770937.50	425663.59	362905.25	571977.37	777813.81	749722.87	718062.06	697312.43	547801.62	523780.09	332791.81	374113.37	327657.65	368776.15	513687.03	378763.00	239332.78	327348.00	450976.43
	5346719.00	18395058.00	12617050.00	6302398.50	9763365.00	9259668.00	4041704.75	6112573.50	2673145.75	3181619.50	2815649.00	1745099.25	2531406.50	1840285.00	809370.87	1285318.75	1610403.00	1315962.12	1755530.75	1125515.37	1034376.37	757196.87	703532.43	560192.81	832176.37	709902.68	891436.93	787103.87	446788.15	455908.71	721455.43	555124.81	194844.23	332816.43	490474.65	412888.62	306088.12	326609.75	442483.40	368913.34	357276.46	431498.53	135668.29	349435.03	560036.00	364853.53	186208.29	254605.29	278844.75
	2582904.00	18427382.00	8398306.00	8357601.50	5433199.50	5581642.00	3465662.00	2626097.50	2668447.00	2712221.50	2917702.00	2741218.50	2194673.50	3149709.75	3184233.50	2114526.75	1599910.37	1246083.37	1080070.75	1022692.37	980151.00	1335127.50	1279958.87	1038199.62	596721.25	647572.87	417103.28	658854.31	1111656.75	951575.87	470706.78	697406.00	529622.31	541531.50	664493.00	472093.84	334539.25	396258.43	428139.53	505185.56	322626.00	209806.76	245400.78	224919.37	290359.62	381806.31	427212.84	300381.09	126649.93
	10472796.00	22945790.00	9228540.00	6134469.50	3147146.75	3731198.50	4029309.25	5771343.00	4635334.50	3596381.50	2800561.50	2096788.00	2916182.25	1427927.75	1293303.00	3071250.00	3964491.50	3026566.75	1966505.62	1817399.62	2201169.50	1920210.62	1306738.62	1232195.00	1114581.00	1469889.12	923335.06	974429.81	1356050.75	639385.18	478052.18	594258.68	1076618.12	1187386.87	378318.71	197156.87	536570.06	741601.87	700514.81	613706.50	375469.90	239049.23	215660.70	282453.56	328565.90	209007.45	115555.37	174222.35	165766.10
	8661522.00	19167562.00	6965601.00	5891175.00	4739468.50	5446669.50	4191974.50	3551997.75	2209557.00	1657745.87	1247202.37	1269895.75	2235230.50	1735882.50	1755636.75	1376393.75	1520628.62	1437126.62	1081458.75	1396341.50	1278761.75	1151845.37	909291.43	1023537.43	521819.56	437222.62	665095.93	579411.06	594058.37	764851.56	333128.03	594586.37	836500.62	868526.75	439655.78	332084.03	801592.37	356925.62	176446.75	589542.75	455937.81	572707.93	481672.18	331324.28	277228.34	204113.65	145205.84	169777.31	183014.73
	2436113.25	21577816.00	9849521.00	4799538.50	6404893.50	4629285.50	1972600.50	2496461.50	2048208.50	1281278.37	2808847.25	3690031.50	3854870.25	2025749.87	1837069.75	1740324.50	1116136.62	1111977.62	1678327.87	1211320.87	1001925.68	1203920.50	678968.12	1072270.25	1024885.00	1768027.62	1468610.12	898312.12	858075.75	687375.50	469594.15	394993.81	693688.62	614026.18	396268.00	515745.28	325991.56	733246.18	927679.93	671452.87	364041.00	440780.31	265886.43	205584.09	277116.43	218995.35	186104.67	238008.34	217758.79
	6745611.00	13007566.00	9041395.00	3829603.00	5398453.00	7210521.50	3126900.50	3173704.00	4033768.25	2416058.50	2873688.75	2420851.50	2490391.25	3111558.25	3009864.25	1908631.25	2009117.12	2344362.50	1171500.75	1109711.62	730618.00	424276.56	489902.06	755930.31	919800.87	643146.87	754628.81	424984.37	557700.93	318563.28	541891.93	316173.93	524692.50	509968.06	315219.00	360971.75	420670.96	366913.34	194064.20	214405.17	340449.31	296878.84	466903.31	570637.00	357769.68	237019.89	309758.62	312174.96	240376.23
	3170093.00	6359059.00	7807761.50	7638283.50	7990783.50	5129259.50	4781883.50	4617450.50	5279201.00	3382084.75	2334050.25	2515066.00	2751350.50	2094241.00	1884242.87	1938620.62	1795430.12	1546107.50	889248.31	1108401.25	968162.31	764247.25	873665.56	495807.21	171247.12	636998.93	728745.87	594374.18	913800.93	627023.37	387176.84	613059.37	965994.50	796145.31	644649.50	316335.50	531685.62	394836.06	179679.45	191546.78	358128.31	416364.87	359489.15	262848.34	216530.75	198884.68	184116.71	182293.01	85774.32
	3644272.75	15396482.00	12254762.00	5049612.50	5688299.50	8089262.00	5712058.50	3294384.00	1908397.00	1070974.37	829708.87	1320826.75	2512444.75	1541081.62	2389835.25	3116066.75	1241667.75	829527.31	1449141.50	627525.68	980514.75	1349386.87	1411358.37	747798.00	474345.53	491321.21	400758.03	644416.87	854178.18	1080779.25	1025447.93	744799.68	601224.68	375102.93	279886.62	219441.67	244217.17	232446.67	271491.18	286179.75	199594.67	310178.59	380083.62	194155.34	230372.23	205309.57	406913.84	323436.06	131912.95
	3666453.75	7578332.50	7893243.50	6928712.50	6269696.50	4130444.00	3209727.50	3098734.25	4608265.00	3248477.25	1309593.87	857683.62	1296359.37	621074.25	1110500.00	1618397.12	1877750.25	1154195.75	1539210.62	1007279.75	1014748.50	1076904.75	1151771.25	884616.43	1141257.87	627960.31	771815.43	1116355.62	909929.12	569565.37	496214.68	888900.93	1137378.87	676852.93	690207.62	625475.12	444718.56	311868.62	535692.81	505000.87	387069.65	251046.62	324972.53	426636.71	454150.21	319750.71	176713.07	338674.62	329359.21
	5730875.50	12578535.00	7382971.50	4435650.00	8791432.00	10177222.00	4643851.00	5808775.00	5086851.00	2667980.00	2094604.75	1134568.25	1644941.12	1066691.12	907812.06	938762.37	697198.25	1375679.12	1750115.62	1567226.62	740153.68	861957.56	447306.03	949087.50	952046.75	626835.75	395627.31	793976.12	1045376.25	1404177.37	1267335.00	522779.37	647629.50	590589.50	455028.21	448484.59	399457.65	403854.62	775529.43	588022.25	412582.25	580425.18	291657.21	137865.65	376908.81	374005.50	292298.65	205727.82	239275.71
	4489602.00	14467675.00	8513711.00	5355400.50	9009181.00	3726030.00	1739034.00	1290489.75	1618996.75	1610452.62	896572.62	1231687.62	678975.81	670039.50	1137718.50	1189046.12	1701755.87	1933426.75	1507014.50	801344.87	546391.37	669836.62	618628.50	360179.40	655117.06	802265.93	808554.50	354612.40	293825.00	410639.96	775233.25	878788.06	967419.00	405736.00	544193.62	304867.31	245856.46	392470.40	483446.78	336687.12	237993.25	261482.90	198524.70	182295.82	147231.31	270161.71	381481.09	372471.59	201154.28
	4063350.25	15049836.00	12258915.00	6357330.00	4151923.25	3627343.75	2586067.75	3480974.25	2282389.50	1328655.37	1651393.50	1556122.37	1551911.75	2536599.75	1733328.62	1379482.25	732887.68	1421198.87	1701878.12	1353083.50	1048829.12	607528.75	817905.00	833984.56	626726.75	527431.62	430440.37	845625.56	497207.93	760768.87	732263.93	580292.18	671030.31	465717.81	339122.81	359874.34	360797.46	308033.09	201994.17	293600.18	221203.87	345263.84	292740.59	276733.00	420743.93	380999.09	228878.25	205154.31	231793.17
	3737796.50	9860004.00	5106242.00	5644903.50	3639811.25	4177803.75	5159079.00	3581263.75	3206397.50	2843831.50	3507871.00	3498443.00	2996863.75	2483300.25	1412768.75	748709.37	1350691.50	1095429.25	575449.68	926134.06	1483169.37	619093.81	439571.50	496261.06	488631.53	573579.81	545610.75	566906.50	505777.78	753054.06	648532.68	371056.62	498963.62	397465.37	345143.15	398922.09	546994.56	458659.25	361620.53	230830.18	296985.40	369556.18	292581.56	89178.50	313164.12	163716.25	269465.15	274300.56	282532.53
	5056745.50	13647806.00	5505577.50	5396347.50	6395619.00	8777376.00	5299968.50	2388403.00	1730215.37	798890.62	2138161.00	1577611.62	1047334.87	1522933.12	1387080.75	972213.00	804291.56	1029480.43	824823.00	526455.68	730079.31	1383620.50	1055881.87	942150.25	811397.50	821056.37	654167.18	627316.43	454798.75	440579.12	477389.62	348405.93	524787.00	546017.62	420615.56	283694.09	321647.75	309414.93	308769.09	464356.18	358825.93	218158.95	288429.34	294157.12	267082.12	242537.34	215163.46	169506.42	71822.40
	1632318.50	22694664.00	13866324.00	4884869.00	7912222.00	5575303.00	3853056.00	2807590.50	2313565.00	2736863.50	1429989.25	2552305.50	1728717.25	1076844.75	1306120.62	865845.75	1658223.87	1151639.25	988970.75	651904.37	826461.50	589481.50	1265234.75	707518.93	462413.09	415342.56	457536.00	578628.31	815536.06	653011.25	638983.62	742445.37	742151.50	392909.37	739359.50	927020.81	687776.00	589987.25	409863.90	301492.28	304498.96	270949.62	219159.03	216615.31	296753.53	351244.75	258179.25	190650.67	212485.65
	2778885.75	9650797.00	9133300.00	7811404.00	4640252.00	2860515.00	4699342.50	2112809.00	1371580.62	2550509.00	1948907.12	1520704.87	2030854.37	1507935.37	2226296.00	1747213.50	1894523.37	1732079.25	1257743.50	1576956.87	1659625.00	1551866.87	736743.56	522998.06	367605.00	349290.50	553551.75	659263.25	404652.87	628592.31	581095.25	467629.43	477850.84	406859.37	412444.87	277006.40	293829.37	334813.43	569027.06	449098.40	302642.00	157529.50	116015.00	200895.46	170508.71	91378.86	132690.35	260162.43	278998.78
	4026057.75	13880554.00	10133238.00	11940334.00	8481142.00	5727561.50	4973901.00	5522166.50	3870989.75	4853272.00	1876290.12	1893079.00	964520.93	827739.93	1276312.87	1483891.62	1838849.25	1492230.75	851940.68	966919.25	1102576.12	1025028.43	373774.06	321455.53	685574.93	547843.56	511573.90	1072901.75	1139202.25	690683.81	500360.09	677639.25	665345.43	229157.17	436144.96	327540.40	277400.71	517053.81	387148.90	345650.93	348865.53	233293.12	384259.43	313082.28	279871.62	217419.03	229658.89	300726.06	263904.03
	4458911.50	11815295.00	6781880.50	8522006.00	12106744.00	7700049.00	3720356.25	4055415.75	3163837.75	3743177.50	2060306.37	1768876.00	1161291.00	546114.75	1421571.75	1460067.62	1443618.62	550821.18	908489.93	958190.50	1032572.43	621388.87	573961.81	784585.68	855985.87	862667.18	592515.56	487326.21	573264.37	574753.43	336585.28	346539.87	313272.56	427369.81	460170.40	534371.43	309297.12	244819.18	270047.81	424223.75	248212.84	257558.32	185278.64	336494.18	278200.12	274450.56	254096.35	360505.71	367451.96
	2648332.75	10009475.00	10045895.00	7638909.50	8705016.00	4095430.25	2900340.25	1674007.75	2303047.75	1751634.50	1308111.25	1175944.75	2854707.25	1372246.00	1452458.00	1279645.00	1302189.62	1236706.50	923856.87	1357300.87	1065823.62	1402556.37	976327.81	780000.81	456680.53	632726.31	789297.93	566412.31	918477.93	978551.68	449343.53	345013.40	495898.12	280075.37	194352.54	323620.81	243513.71	235724.78	241896.39	200304.84	432891.00	326711.40	362727.78	430629.46	429140.96	245150.42	203851.82	330933.65	223943.43
	4092830.00	9606160.00	18731546.00	11912393.00	4726696.50	5861329.50	5667141.50	2229454.75	2699866.00	2119700.50	1374947.87	1738064.75	1403417.75	2533247.00	3156956.00	2175983.25	1407606.12	1998998.37	1045981.43	1123125.87	1228847.75	1107054.50	1224182.12	941057.00	673793.06	366209.03	892427.75	988825.37	962407.12	447781.34	454444.25	631900.37	832284.06	782028.50	671047.12	617044.25	460046.68	363586.46	347987.93	256819.15	395011.03	323787.96	218721.75	138576.54	134070.84	238128.87	330317.84	355561.68	224252.42
	2854971.50	14556040.00	13004049.00	9136301.00	5509752.50	4975260.50	4719209.50	2662434.25	1701273.25	2686216.25	3460116.25	1806847.12	1509142.50	2897073.00	3364752.75	3456894.50	2103893.00	870394.37	915227.00	609262.31	1176843.50	960315.37	542140.68	826333.50	1012941.31	1788749.37	1069764.50	942118.50	900852.50	927878.81	576065.75	342651.34	454119.93	459055.87	269229.18	355546.00	489257.09	576996.93	502529.75	279355.50	280739.93	195148.85	171045.84	432059.68	255768.48	308039.62	221358.59	360814.62	163007.62
	3808399.75	10156050.00	7197095.50	5507214.50	3502392.75	1781486.12	2912493.50	3513241.25	1670437.37	1340536.62	1223183.75	3518974.50	2050144.12	1392842.25	1508939.75	847828.43	1718597.37	1716787.00	1615449.50	1081003.37	464714.09	623248.81	957991.12	858169.31	689268.43	721072.31	839998.50	817983.56	582434.50	597606.68	358474.28	260682.32	473370.46	376468.25	604197.62	799819.31	527198.93	313153.56	590227.00	498353.68	266480.53	371661.00	353777.18	209870.85	245322.73	283425.87	365232.09	238658.79	139079.46
	1037844.25	5056254.00	3457405.00	8679634.00	8381423.50	4109530.00	1950348.50	2046631.62	2394038.00	2958671.50	3057856.25	3169471.25	2229205.00	1723510.12	807321.62	657524.37	1517179.87	1090798.75	886849.18	1350584.75	1327932.00	1182508.62	1034124.75	1257229.50	812302.43	740191.25	931891.18	600575.62	685921.75	973400.62	960154.50	779914.00	573388.56	449401.68	588569.06	616246.31	478970.90	422401.56	304563.78	344653.87	356216.46	235577.17	204347.28	128872.65	255561.03	224080.93	187782.93	202770.39	290857.25
	4745375.50	13610007.00	15027046.00	9248885.00	6074522.00	5591572.00	4247058.50	2351371.50	2996706.00	2168252.25	2772571.50	3863694.00	3798474.00	2517272.50	1381106.25	1948039.87	1848299.62	792398.12	1371000.12	1387715.62	824661.25	541413.25	886278.06	710744.93	628834.93	594863.62	777005.00	1007106.00	747223.50	359372.28	477890.15	478573.09	368634.93	526311.81	455582.84	486166.53	534616.62	802489.18	530966.50	204177.56	238653.20	346355.40	397054.25	313252.65	125587.89	165230.15	196441.45	441014.18	378021.50
	2098664.50	5834569.00	8892073.00	7013624.00	3648652.75	2107073.25	2349778.50	2994003.75	3418592.75	1830762.37	1380721.37	1727406.87	2054935.25	2489129.75	871999.31	908553.43	1436371.25	952459.31	1187382.37	701631.43	763734.87	1164021.75	890079.37	591273.93	742385.12	1128725.87	1098710.00	1210622.75	702854.43	464899.62	1191595.62	538253.62	379897.18	668512.12	757880.50	389507.46	412706.28	294429.12	428129.28	169006.57	295748.81	344862.78	481668.06	297900.18	210535.00	348033.71	485599.93	248735.60	203984.17
	1654045.12	11115067.00	13771810.00	6158704.00	4939237.50	2776730.75	3223713.50	2986399.75	1394912.75	2067369.87	1475737.25	1171238.50	1012117.31	1212566.87	910525.31	1917493.00	1757803.50	1989017.25	2273072.25	1829443.50	1286921.25	1273017.37	1635960.37	1452092.12	1072103.50	1290736.62	1138748.87	459062.43	518512.18	752025.06	660502.37	433379.34	548031.00	440704.37	303321.28	421211.43	279281.34	222097.00	315243.28	537708.43	526336.37	482008.96	159168.28	187142.42	305839.59	277227.12	252536.43	196726.82	203613.34
	5903055.00	19779182.00	15749198.00	8370857.50	5824508.00	2958697.75	1718011.62	4058641.50	3121670.25	2097154.75	1372536.87	1780674.62	1163478.62	792365.75	1276393.50	1420027.12	1108329.12	872493.50	935571.31	631891.75	698114.06	865761.43	1437042.00	1241315.25	718873.37	725500.56	1048487.31	665935.75	540412.18	560494.06	448395.03	742896.37	742888.75	409693.50	562012.37	658927.50	687250.37	659900.25	310705.56	496836.18	243106.34	121406.40	286115.18	330694.68	151713.01	128952.98	172028.95	175479.90	179783.85
	1254927.50	6178174.50	6232589.50	3437768.25	2362844.25	4485588.50	6737424.00	6660811.00	3977498.25	2622274.25	3533311.75	2144916.50	1794613.12	1347556.50	1930038.87	1820214.50	1546185.00	1230319.87	985262.06	1245064.00	1588697.50	1447968.50	868284.31	1266743.75	1571011.12	1430134.37	945250.18	1050521.00	1259596.75	807268.81	258097.17	446038.75	434151.93	370853.00	428337.18	248316.21	523084.81	766275.00	535146.68	298675.71	318227.03	197566.03	291747.81	256880.46	177592.78	146378.26	226181.35	262634.34	154909.40
	4103351.50	12905580.00	7372015.50	6686347.50	6571522.00	5924465.50	4443301.50	3949540.50	3467713.25	2298207.00	2743538.75	3466322.75	2469453.75	1389950.50	1559073.87	2146327.00	1737101.00	2396325.75	1731863.25	2042999.62	1960184.50	2221707.50	2051283.75	1060822.50	718250.06	792643.12	860587.68	1072664.75	976621.25	638783.87	572789.12	764062.81	858520.25	1010439.18	397592.93	399677.84	422177.71	722944.75	409747.37	302601.50	486815.18	344446.15	390528.50	272113.90	294957.81	247857.48	339211.84	156163.84	167597.67
	2536038.00	14949105.00	18557136.00	7653520.00	4127915.75	4240794.50	2556084.50	2153034.75	2276321.50	2391780.50	1729991.00	1942165.12	4508573.50	2973188.50	1851895.00	1429084.25	955902.50	1778850.00	1300791.37	572211.50	508973.84	843470.75	1457282.37	660838.50	664268.00	961042.68	1189325.37	1383929.25	1007031.12	385858.18	618237.18	449471.56	386544.21	322048.62	480199.03	623874.43	627780.06	423282.84	352628.03	410883.81	383414.21	433905.21	225565.03	208975.90	273010.93	135206.84	146288.76	190707.60	264071.40
	5597358.00	19307746.00	16675754.00	12890818.00	12097197.00	3458147.75	4551722.00	3318184.00	2614333.25	2083084.25	2515674.75	1941627.62	1668266.37	2681774.00	1542821.50	1208995.37	733082.25	701802.37	1384683.50	1415858.00	675892.18	847591.06	675414.68	1295142.62	1374658.12	1034340.06	405009.75	466165.65	534733.37	428305.93	653670.50	978376.43	825285.43	566029.12	455687.21	472072.62	297295.21	102297.80	152183.17	295116.50	234254.15	286010.09	395183.31	481284.81	290752.56	229939.42	158456.64	101715.28	175732.35
	11819844.00	17576694.00	5785519.00	8847235.00	3207730.50	4477113.50	2753601.00	1958248.37	2257548.00	2954024.25	2516997.50	1817981.87	2802848.75	2032205.12	1090132.87	1011940.00	939886.87	1546597.00	1970025.25	1629527.50	1504636.25	1233839.37	1175496.12	1525783.87	1165049.12	790156.56	1148119.00	1027645.06	580839.18	533879.50	818528.06	1111710.37	727517.12	395387.75	512302.03	657535.93	440089.90	397578.46	447556.75	754464.31	897340.62	538270.87	450169.56	368126.65	352938.87	154873.84	280332.78	252578.34	283147.81
	5512985.50	22747774.00	9968170.00	6187695.00	6142943.50	8477176.00	4604452.50	2357833.75	1276544.37	2332265.75	2414709.00	2244843.25	2353912.75	1224115.75	1658787.62	1456506.25	1787802.25	1287720.25	1199237.00	1303485.50	957786.00	1169150.87	1021839.31	627696.87	486058.84	577173.25	742787.25	835767.00	836897.00	397450.34	615669.68	724994.06	588375.06	458924.78	542520.25	527335.00	386641.59	501651.81	507206.71	287821.09	230528.50	241346.95	371125.03	452521.15	326968.25	445978.31	318779.81	177801.89	169645.95
	4491804.50	13085402.00	11476207.00	10372084.00	6312355.00	4726796.50	5907203.00	6612713.00	3071481.75	1649019.25	1021770.62	3026827.00	1473461.12	1440973.62	1628173.37	1259446.37	1135823.75	939150.93	799910.43	1306963.25	1341884.00	880002.12	1090005.62	1065103.87	747236.87	1151421.50	1172242.87	616333.00	859049.00	801857.50	635321.87	520569.12	622324.06	688149.62	782070.93	502252.68	280479.25	381870.18	668916.81	343808.00	327379.93	285237.25	162666.89	172695.87	207026.48	223500.82	318879.18	334403.59	241948.37
	3700268.25	6783714.00	4082083.00	4702670.50	3721295.25	4814314.50	4335481.00	3546238.00	2959615.00	2630834.50	1348042.50	1939939.25	2097918.75	876988.06	445385.21	603993.93	1348721.87	1069095.25	764139.37	879820.25	771384.81	1125625.50	824752.37	988634.62	703868.62	882426.43	1251044.12	1094169.12	986360.43	634283.50	576937.81	787816.93	708451.31	576733.62	273120.78	575082.81	446954.09	303792.00	193257.32	261691.42	373671.65	260788.01	194922.10	341973.06	449498.96	316034.12	277673.93	256833.76	226335.51
	4146330.00	11387951.00	9564181.00	4429455.50	2782651.50	1895883.00	2489803.25	3355831.00	2558650.75	2001911.75	1633412.00	1467820.75	909732.93	1136855.00	841840.37	1030327.68	1601244.62	1559302.37	784600.00	1135324.00	1038681.56	911206.87	682289.87	978747.75	989164.00	1056530.87	713612.00	885088.25	692445.12	629906.18	435613.50	353985.68	474619.12	380458.18	375165.71	331905.31	428240.34	279142.59	284757.62	181422.23	280924.78	314164.18	342679.59	321865.53	314865.03	357075.93	328658.21	240427.39	205759.00
	3334010.75	8877754.00	7485114.00	9449005.00	9901501.00	7233270.50	4510751.00	3778220.25	6334108.00	4622310.00	2708109.00	3041418.25	2552513.50	1694675.62	2603578.25	2432289.25	1936139.62	1402642.62	1426416.25	1326660.12	915549.31	491437.62	1004668.75	946507.56	671083.18	573203.75	480015.15	944877.43	983432.18	852664.06	872228.06	873149.75	652317.00	491577.15	698508.00	300385.75	638153.50	598598.43	503858.53	462237.56	342144.09	270600.37	193436.71	218945.56	240329.26	144977.75	161421.10	270627.12	112480.37
	3692051.25	12330221.00	7502941.00	5252457.50	5077325.00	3397735.25	5105008.00	5985398.00	4004739.50	1011055.50	2111252.75	5313188.00	3990407.00	1873830.62	954995.56	1210896.75	982431.37	787660.37	2699924.50	2614095.75	1442784.62	1518390.00	1448942.50	792016.12	1041197.56	777973.43	416685.56	542275.68	797743.56	705749.68	930281.81	980698.43	703627.68	493667.06	496721.43	704441.87	446372.43	343093.03	588585.12	659414.25	264398.31	209596.07	368664.96	325595.00	184995.04	207342.43	161126.09	222686.54	165259.43
	5873110.00	18217180.00	13905881.00	7584285.00	3892958.25	4399091.00	8325604.50	4554517.00	2940478.50	1856167.00	1759033.37	1707700.00	3539641.25	3901765.25	2946632.50	1657106.12	1113985.87	1804922.00	893349.18	1213376.25	1251966.50	893440.87	1038622.75	1714766.87	1071139.50	561318.18	769372.12	819960.62	587688.50	823801.31	736860.87	327348.37	447343.65	376964.06	400931.71	431569.96	518465.15	497284.78	374373.43	174253.37	210062.20	321484.71	268606.28	263058.09	339377.34	338432.34	177001.20	143468.98	150783.04
	3669596.00	11077280.00	8152207.00	5384062.00	5455344.50	5382717.00	4145801.50	1740806.62	1710923.12	1948763.37	2304144.75	1776102.87	2095722.87	1330755.87	1690906.00	2700405.75	1606963.87	713263.56	1080505.75	1540808.25	1194597.50	1022341.37	889705.18	562389.12	684405.37	505931.59	322319.34	518627.78	826123.50	815808.00	653835.75	664991.37	446175.96	328951.18	479076.50	245928.31	466054.06	480452.34	355445.78	400794.68	506232.06	387835.50	286967.25	220947.67	230852.50	212962.89	232178.43	306863.06	303880.50
	8328945.00	14326036.00	8197443.00	5385121.50	5471198.50	5527211.00	2874332.75	4975866.00	6454783.50	3158644.00	3339484.00	3093345.25	2728077.50	3387599.00	3409096.50	1937587.87	1913383.75	1902204.75	1733814.50	1099240.00	1926536.62	1049061.12	1298757.00	1912394.37	1335113.12	555865.81	949761.81	698926.87	641321.56	653420.00	683402.25	610246.18	919489.62	325617.75	348334.34	446349.65	400434.09	390997.50	394189.71	361453.46	320278.28	228451.50	126540.10	175469.28	201279.04	246362.95	323286.34	243478.25	273099.65
	3011054.75	20025268.00	7903679.50	6910713.50	4683347.50	4677447.00	4715050.50	2457407.00	2260423.00	2040009.50	2207257.25	1680450.37	1347033.12	2264335.00	2061489.00	1342754.00	1299572.75	1817530.75	1498813.00	1424702.62	1182825.62	1187449.62	720438.81	448742.90	847574.18	1012818.93	1227749.50	974662.06	713237.93	392724.25	192354.70	485667.40	823017.50	365433.81	569490.18	488101.78	454158.34	377713.93	615370.37	667365.25	668385.81	751345.87	602423.37	243383.96	309722.40	298031.25	247063.46	198752.32	200489.73
	6224515.50	16315463.00	13315614.00	11685534.00	6713489.00	6392660.50	3082876.00	2093093.12	2989666.00	3781525.75	2475360.75	1596724.25	1679947.37	2688711.25	1697392.12	1380616.75	1782758.87	751271.43	1697621.00	956714.00	733767.37	541407.18	1285988.00	599958.62	640949.93	432965.25	513563.78	568233.18	697788.00	1158622.25	822400.37	762196.81	1066606.00	1107307.00	707717.37	640521.37	479317.15	361894.34	411055.93	572196.18	481531.15	204049.78	420663.15	332277.06	241874.64	403452.81	228673.70	220945.23	251794.57
	3063172.00	12320788.00	7338664.00	3903294.00	5552658.50	4251526.00	4874025.50	4414273.50	3146653.75	2182361.25	2265697.50	3217674.25	3892922.75	2401088.25	1900107.12	1116889.00	1451915.25	1763717.62	2091829.37	1073782.25	950095.62	921098.43	411884.65	644713.31	1073819.75	930724.50	1273227.00	986310.43	465817.31	837038.37	935620.31	792348.87	843212.12	657824.93	683993.37	490573.62	508830.37	527912.37	315147.15	446749.96	354652.09	284688.31	422591.37	283698.75	246697.10	247871.59	293336.21	318342.84	343085.43
	7678518.00	18360520.00	12505945.00	10924653.00	6986904.50	3298131.25	2848655.00	3163750.50	2583521.50	2353361.50	2949000.25	2790865.75	1606377.87	808254.62	1424639.12	2065161.37	1470797.12	1237446.12	1003602.93	1239577.75	634285.50	1115303.00	1463049.75	1252735.25	1357423.12	1328141.25	1105990.62	932955.31	627699.87	1016230.93	1121935.00	867027.62	848490.12	695737.12	709528.31	320944.25	214961.46	533054.81	315128.06	350947.75	343423.06	380939.81	467197.50	118969.32	181847.73	168777.29	170951.00	170905.42	158423.26
	3173602.50	9623844.00	10990264.00	12250499.00	7350186.50	4881537.50	4917344.00	8049254.00	3215258.25	1712522.37	1349281.25	2429827.75	2729162.75	2191987.00	2906335.25	1942450.75	2175894.00	1947787.50	1472576.37	1379039.12	803242.50	774047.31	907544.56	833169.50	356775.21	617729.62	1020993.75	1168936.87	830954.43	887210.06	607544.68	718011.50	706795.81	414841.03	508053.59	564940.50	448195.75	517909.18	391801.34	419946.09	379352.46	288921.03	200549.37	507026.21	407734.84	238228.26	103584.10	168207.25	248086.73
	2983411.75	15872855.00	11429108.00	12103881.00	9624446.00	3470087.50	2687951.25	4399958.00	6205904.00	3200934.25	2416339.75	3575493.25	2562794.25	1832860.00	1251437.62	897214.18	784130.50	1158847.75	1419118.37	1108802.50	1323699.50	1710245.00	730101.00	1461921.37	1610651.62	613754.75	715227.18	847928.81	406662.81	533734.06	645120.50	559557.06	599048.93	885111.25	932313.93	852629.87	687053.12	544950.25	442068.03	401555.93	263050.68	250137.17	207337.04	236907.59	303534.09	194966.20	296461.62	212056.18	203874.87
	2348250.50	15388472.00	15948318.00	8766912.00	5590674.50	4421033.00	2000248.12	4030960.00	2411767.50	1578730.37	1422369.12	707478.06	1851923.00	2042418.12	1779259.12	1817327.75	1815610.12	1379018.75	899686.50	1807902.00	2498436.50	1288903.62	1781314.87	1574381.37	1134959.87	843837.31	853354.12	1166300.12	1522549.00	734839.37	476171.90	655960.31	314419.03	328412.90	543821.75	596760.81	447389.28	413217.40	379658.84	483538.68	644785.25	583317.06	368937.59	297824.00	274571.18	143493.70	250022.34	267806.84	136923.21
	5543315.50	21005614.00	10968900.00	4417204.50	5381519.50	4929907.50	2931317.75	3616426.25	2324135.00	1830913.50	1979246.37	3839945.25	3382717.25	1745062.75	1062489.87	1710365.75	1386500.75	1524646.00	1905083.12	918405.50	717241.43	853764.50	1154934.50	1001700.68	761791.12	629076.00	627566.25	789983.31	841598.43	698557.12	522381.18	611155.93	534970.93	772696.56	1040130.12	483052.09	406976.03	437800.34	349609.62	417221.56	547643.87	525365.87	441195.65	524900.68	352683.40	307236.68	294053.75	299907.15	285637.09
	4878640.50	6427629.00	4667771.50	5678420.50	4047609.00	3974738.25	3208912.75	2880828.75	2027143.00	3680465.50	1916700.25	1236489.25	1852246.37	1318436.87	771806.31	1212494.12	1109289.00	808692.06	1258968.37	1224190.62	949892.25	904926.50	1160182.12	926760.56	651497.50	618102.50	405324.90	934442.31	1662511.00	955752.06	360744.31	755862.12	1005827.12	911665.87	524547.06	670173.25	566267.31	230770.96	200107.28	315715.96	328632.93	288053.31	310443.15	323766.59	249679.09	205567.65	323539.37	150799.26	107247.12
	3958523.00	9450991.00	10326934.00	4084071.50	5187964.00	9616275.00	7115500.00	4154445.50	4421284.50	3220386.75	2413793.75	3633541.75	4236746.00	3755774.25	1554616.62	1662213.25	635441.25	1375087.87	942807.56	288164.50	458401.71	1167612.37	1879994.12	1448005.37	857050.37	1073725.12	918134.87	462696.37	702195.18	659301.31	318760.03	538874.68	471094.84	404058.96	401551.34	260872.48	395609.03	335969.06	432873.06	437683.40	390265.31	362269.31	228917.73	256728.17	370028.43	385485.46	340950.06	335188.81	347218.06
	9341513.00	14744942.00	7289951.50	2776824.50	2226823.75	1760412.62	3107753.75	4172824.25	3560543.00	2561368.00	2415097.25	3159517.50	2600136.50	2591642.75	1811527.00	775565.93	1475746.50	1562657.00	850981.00	522951.75	1371548.12	1642926.50	1307989.00	1120766.87	1155408.62	604315.62	518585.06	589547.31	1033689.81	1082155.00	800972.18	308187.40	568179.75	392553.59	427309.93	329034.93	318816.12	652372.50	566806.68	292719.06	232234.39	432510.37	480689.68	326591.00	186787.42	429673.56	485583.78	372104.31	314958.00
	3834694.25	17538504.00	14490762.00	7908445.50	5325832.50	4748896.00	4486930.00	2366332.75	1813243.87	1673334.62	2642349.25	2915472.50	3047436.25	2947648.50	2494181.00	1240832.62	1298344.00	991314.81	1478540.50	1448543.12	1003194.68	1091005.25	1145534.75	1094300.87	783315.06	1376354.37	1189447.50	468294.75	638622.18	1039598.62	642926.25	1073279.25	1014972.75	657132.43	677092.50	401899.53	341341.78	552198.18	472053.31	386298.21	349403.59	324933.28	469271.84	523408.21	475970.93	257185.59	206931.17	280491.31	285504.81
	1692195.37	11009688.00	11280527.00	8939970.00	7944406.50	3377846.00	5661350.00	2867574.00	2775493.00	1969986.75	1825521.62	2779714.50	3205859.00	2331806.00	1567513.50	1122852.75	1241818.50	809650.62	1169587.37	1135730.50	1310851.62	1617872.25	1620550.37	1279860.75	991429.56	856030.93	279770.50	670155.50	742230.68	727661.50	576296.87	278989.68	481353.78	348392.00	275801.34	442812.56	390028.43	654536.81	506645.87	323141.96	420123.40	418794.87	332193.40	199384.10	236995.31	240340.73	124150.53	205675.90	251200.29
	6610858.50	21493122.00	17128178.00	7188169.50	6764131.00	9915896.00	3816256.25	3334178.00	3046756.75	2267490.75	3045137.25	2146078.50	1936785.50	1536847.25	2087677.62	2270803.50	2769108.00	2598728.00	1406776.00	1431280.12	517625.25	713779.06	758560.06	730052.43	691242.62	1142401.50	894445.00	1147246.50	778148.75	440756.68	339245.56	453032.93	348247.56	387213.50	433548.68	336969.34	433972.09	683246.12	670192.75	510782.56	588357.06	328448.71	220992.92	285233.15	370916.71	239615.45	245396.32	375507.68	247132.54
	3911732.25	14791902.00	16602891.00	7288031.50	3346561.75	2580443.25	5178724.00	2798685.25	4246982.50	3349132.50	2157761.25	1910972.75	2198665.00	1522209.75	1448033.75	977364.87	1005282.87	1008403.68	1103789.75	1049565.62	1610197.87	1295682.37	376769.50	744929.50	1227596.87	840860.37	677840.62	788356.25	1129343.12	897669.56	369743.59	394640.40	318119.28	413837.84	635718.31	456064.81	493386.15	258313.57	420150.00	376480.25	368993.90	342631.06	212891.45	177462.25	304605.18	284829.68	360366.90	226757.29	211588.20
	6148308.00	18470060.00	9436692.00	5219184.00	3971053.25	6997424.00	5097579.50	2314038.00	1989748.00	2098434.50	2428523.50	2797008.50	1901012.87	1074972.87	837788.50	2526852.00	1738788.12	1190458.62	969197.75	1201100.87	1679256.25	2021292.87	959491.87	1023301.87	912925.43	432898.59	793887.06	502170.12	463219.46	867746.43	728671.25	673013.87	747795.31	657209.18	794954.25	413565.90	548164.75	391291.78	329514.62	405237.71	286528.21	305970.56	175562.76	301766.84	274693.65	377184.71	382364.93	259733.95	273844.78
	4097483.75	15844752.00	12608084.00	6575265.50	4203061.00	8434571.00	8730800.00	5872837.50	3581249.75	3739785.75	3145071.75	3372832.25	2391296.00	1218521.62	1849537.75	965294.87	1867919.37	2160276.75	1279985.12	1683436.75	1065860.00	549030.87	888216.00	967293.50	1333759.00	698601.93	528553.68	927217.81	827013.62	930139.93	651827.62	400466.93	610402.18	475263.21	750734.43	737067.56	775108.75	894197.81	315708.15	494105.06	487932.59	449023.50	183616.40	224252.50	323930.75	205722.90	320442.18	246377.92	258153.51
	4504438.50	7110994.50	11836588.00	8318630.00	5599663.50	1288495.62	4803177.00	4221730.00	3515857.75	2970794.00	1264752.00	1473407.75	1607742.62	1800735.00	2127310.50	2172817.75	1797875.50	1774691.75	1147820.50	874734.12	594291.12	978730.43	1640660.87	1452630.87	865183.12	953658.75	1100994.25	638035.37	620431.93	745534.68	822543.87	644166.50	491453.06	360875.65	496714.43	807624.56	660823.93	410627.78	364639.25	295261.06	516546.28	395540.62	346708.25	415866.53	250108.90	184958.85	175008.70	184260.40	222537.70
	3399746.50	16182055.00	20678392.00	12815390.00	6742354.50	6036618.00	3595010.25	4044184.25	3919683.75	2984347.50	2737792.50	1092696.62	1312024.25	1117353.25	947020.25	2528859.25	1287212.25	1081422.12	954834.93	704285.25	1127133.37	918136.87	1409927.50	2379181.25	1707211.50	1154521.62	1052808.00	1131410.75	379521.68	612064.00	805465.00	544657.18	380187.43	456205.93	444007.18	469239.93	440497.46	634645.18	430028.21	438518.71	518204.53	353773.46	157672.89	275700.34	292117.06	475954.62	292739.31	271793.03	311330.65
	2818636.75	10226684.00	9469919.00	8398097.00	5197874.50	3402850.50	2426777.25	1733726.25	1476989.00	1242647.50	905817.37	1546092.00	1728079.12	1112839.75	2236615.00	2789991.00	2005059.12	1958967.50	1627185.62	990575.06	815608.68	496644.62	1098973.00	1486398.25	962663.93	486555.50	709192.00	602643.31	656114.50	1118209.62	858905.81	699025.43	418296.65	366622.62	473705.65	397605.78	105307.56	221565.23	315469.50	381118.56	251755.01	364215.68	360539.00	418400.81	258445.04	392007.65	401002.12	276683.68	183064.32
	2697523.75	10060625.00	15164920.00	8361029.00	6893299.00	5241833.50	4431656.50	2100641.25	2551060.00	2683780.00	3105326.75	3126988.50	1495579.12	1546653.37	1542238.25	1964836.87	1963481.12	1704894.75	1369576.00	2144063.75	1857270.75	1371290.50	666578.56	1086293.00	850995.37	677252.50	598708.68	525805.43	770505.31	483017.34	441291.78	292811.93	502778.65	440465.53	330292.96	396310.56	341334.81	338268.53	430179.93	362819.18	361600.18	302172.46	319256.78	341161.90	312918.78	171594.48	201285.48	233935.15	303521.21
	4668086.00	7605726.50	11355685.00	9203807.00	3310960.75	1961891.12	1514392.87	1587458.87	1680864.75	2673702.50	4214302.00	1139502.00	933518.81	964880.75	1083171.25	1272151.75	1756480.62	1249287.50	1713009.25	1186996.75	772490.68	1001246.25	996523.31	1108538.87	577179.06	563854.37	740817.93	666585.93	1373820.75	1141659.87	1082093.12	939909.12	429744.03	427825.06	628134.18	382381.87	207724.57	440736.93	436451.59	470462.34	521236.46	390050.03	431429.06	195052.70	208912.15	196135.45	207108.14	253830.00	290521.28
	1959298.25	11099060.00	7420935.00	10949094.00	6525920.00	5613160.50	2929492.00	2855368.25	1714195.50	2116166.75	3906204.75	4019201.25	4937971.00	2359524.75	1370166.12	2013792.12	2032406.75	1286199.50	1505615.12	978458.50	422633.06	712591.81	623071.06	724117.37	1096085.75	1233417.37	589560.37	356007.40	741000.06	613092.93	900159.56	554319.31	396274.87	224710.34	428098.78	349711.78	290539.31	363835.18	499787.21	521275.15	263698.46	447231.65	469813.87	285589.65	264043.90	163190.92	226796.90	260680.37	233145.71
	1473211.62	9180643.00	6714214.00	4368319.50	5998743.50	2971691.75	2787286.50	2898184.25	3931295.25	4436466.00	2775838.25	1640759.62	2322814.50	1430670.62	1350402.50	1598621.50	2676373.50	2044772.62	1254631.12	757225.93	836038.81	820828.68	749963.12	857185.81	1152579.87	855646.50	460998.18	612249.87	507172.09	781604.81	478213.15	377713.81	388144.53	605647.93	622929.18	332029.75	401689.90	792947.75	482689.40	275767.06	156045.87	321392.06	532560.25	540401.37	256592.20	193705.17	323958.87	312942.06	339509.81
	2589955.25	15744084.00	9183578.00	7567455.50	9363976.00	6159623.50	5306124.00	4172472.75	3587786.50	2103146.25	1846405.62	2202888.50	1875651.87	2619892.50	2377655.75	2603480.50	1945558.62	1124092.87	1145410.75	756594.18	1558695.87	1177575.37	1035253.37	591704.06	1098547.87	1183686.25	1307790.75	777955.25	905025.06	462804.71	213975.42	413264.12	734634.75	859834.00	417295.28	391972.37	454451.18	342243.93	415108.53	366249.43	475902.93	369502.50	168151.28	260764.54	300477.46	202068.20	86133.51	176524.90	190157.28
	5489663.50	10900874.00	11506797.00	13028777.00	10729339.00	5649304.50	2243989.00	4002995.50	2115034.75	1705438.62	1908980.87	3632947.00	3117777.00	2245285.25	3436160.75	1933817.75	1193681.62	843831.87	628810.87	578932.68	520715.50	1415617.62	1965876.50	780451.31	1124648.87	806190.12	686141.06	514936.68	446931.06	429904.56	376664.62	549616.12	524420.62	441798.03	412353.96	555852.00	550699.68	549340.81	462342.21	158328.09	241895.35	210176.89	398561.06	219271.53	272380.59	508336.40	216298.26	401914.46	250295.26
	5698066.50	17171676.00	13279423.00	10537255.00	7747308.50	5277033.50	3015758.25	2818054.50	1761043.00	3695791.75	2535259.25	1928064.87	1221647.00	1384989.37	1845797.37	1951497.37	1554492.37	1084581.50	1293306.87	2798863.25	1600860.62	945780.06	1561196.00	1124404.25	851234.12	572211.75	438900.00	796557.87	687355.68	586220.50	752852.12	499857.56	587028.37	546586.93	594411.06	404694.15	509079.43	482734.25	625648.50	467320.28	348002.21	268436.03	294110.43	355980.03	401702.43	386047.03	196492.01	332820.87	351764.68
	4794252.00	15349688.00	11916394.00	5673026.00	4837524.00	5047977.50	3948956.00	2665646.75	2977587.75	3022706.75	3772553.00	2801574.50	3159589.00	2785292.50	1315817.00	1017150.25	761692.31	869515.50	550195.06	1655404.12	1525137.75	1536135.25	1441580.37	1317162.25	959838.56	949757.75	1048245.87	604448.68	559624.93	313895.65	833536.81	708480.43	159722.87	249602.79	401960.43	473311.31	384467.18	214356.12	278442.06	190761.48	274231.62	333613.09	243631.67	305189.59	287986.59	269135.12	277991.12	245027.37	254694.85
	3171006.25	6561111.50	9981969.00	9608633.00	5478074.50	6582083.00	2934994.75	3113285.50	4754212.50	5264430.50	4071226.00	4158649.25	3165040.75	1600085.25	877133.50	823075.75	1042875.81	2085968.75	1734816.12	780072.00	634481.18	455498.65	1128081.37	1264590.12	762753.00	948920.37	1250535.00	1065993.00	901029.75	998672.50	737454.06	642632.87	929295.93	612680.62	607029.18	546465.56	486710.87	427546.18	338111.15	349114.12	295319.71	346406.50	445775.87	456210.65	297789.00	179859.81	147126.35	171520.54	241098.71
	2218533.75	9446067.00	6049294.00	2693870.25	1139166.62	2507504.75	1854743.12	1597625.50	3128672.00	3331266.75	3804357.00	1417872.37	1205130.50	2233102.25	2019750.87	823285.50	1217043.25	840577.18	1086604.12	1253400.00	1421738.75	1605972.87	1551579.75	966257.43	1236990.25	1138808.00	493182.25	441119.18	482356.59	728554.56	487852.46	384182.28	474422.96	477302.87	226084.70	370350.78	361483.18	930122.62	585421.00	196023.43	238083.70	254461.79	278352.03	276124.06	218792.12	250418.71	309356.56	246033.79	168433.76
	2861236.75	5961420.00	7922359.00	14584613.00	7677329.50	3319884.25	2660410.75	1713593.62	3139690.50	2505352.50	2803374.50	1947878.37	2134916.75	3674848.50	1989611.62	719266.18	739031.18	685535.00	481937.03	1520187.12	1713020.62	1325765.50	1209431.75	756806.18	679588.56	711645.12	614837.87	629732.37	661590.75	600139.93	444116.15	565437.43	497810.18	906907.56	655051.37	489264.03	376799.06	291899.84	419642.46	446593.31	393057.15	180871.64	153228.23	243218.56	384710.62	320706.84	141748.67	190752.34	166253.23
	3588816.00	21559372.00	12643858.00	7483501.00	3609963.25	6789656.00	6044896.00	3174848.75	2659821.00	1921495.00	2162002.50	1731758.37	1313580.87	566572.06	1343914.00	1019938.81	1009045.62	1066053.62	1398071.50	1030550.87	968372.06	1311567.37	1021946.75	715470.06	864121.68	675765.00	770726.12	336919.65	564471.18	791051.50	760834.75	568100.00	212503.89	260367.96	494820.68	536743.81	380445.06	401344.00	178839.42	252422.00	258892.51	406522.65	336136.09	290187.06	205115.95	180624.71	95786.66	238014.54	301454.12
	4606324.00	11665957.00	8584207.00	5002478.00	5321942.00	8776504.00	3561639.75	3271786.50	2389397.25	1825576.62	1168920.87	1010867.87	1533494.00	1875841.37	1931008.12	2395319.00	2917025.75	1178632.87	1215362.37	524482.06	807235.56	768682.25	605749.18	367605.28	499612.12	478425.62	599834.00	521995.62	609591.50	1157273.25	562888.56	547794.62	507906.40	304334.15	172064.71	454900.68	422602.62	581983.18	308372.53	371772.59	460590.40	202298.07	264004.93	182806.37	214510.65	181162.09	262769.62	146137.59	281771.50
	5812957.00	12999647.00	15154466.00	11006787.00	6788494.00	4171211.75	2162981.25	3325981.00	3402594.25	3248338.50	1674344.75	1904538.50	2030009.25	1565541.50	1552376.25	1903969.37	2299194.00	1814590.50	2045693.37	1446809.37	1811901.87	1165528.12	746688.62	873360.12	792100.12	824052.18	785098.25	926851.43	781269.06	565846.81	508846.25	746196.81	425368.06	305034.06	505605.71	847412.56	501969.96	363558.18	450237.31	436947.06	255464.42	242813.67	348318.84	428759.40	175954.14	276160.15	372683.28	298060.12	182898.59
	2764618.00	6565555.50	9950031.00	7735330.00	4589445.00	3476051.00	3771087.00	5467493.50	4012269.00	2777292.75	3303062.00	1794460.00	1081885.62	1964691.12	2318624.50	1649597.62	1887301.75	1225526.62	1302118.12	894624.12	1401228.25	1116739.50	464924.34	1267589.12	1349353.75	846683.25	618241.06	446684.06	969178.12	682607.93	574589.62	441860.87	355836.09	284783.59	252984.98	331032.93	443402.96	458959.09	580512.37	529229.50	467822.62	255780.14	159790.40	431186.65	376019.68	245271.35	199542.48	236674.78	232864.25
	1496036.12	5941304.00	11287878.00	13982571.00	7552649.00	8018296.50	4643026.00	2397288.25	2519972.25	2080623.12	1977628.00	1148755.12	1115414.75	1650812.75	1038399.81	931615.12	1691695.75	1355375.37	1742499.37	1168370.37	1879764.25	1826794.62	831338.00	752397.56	978145.06	1152459.37	1315184.25	1072893.25	807182.81	526868.50	732266.25	511319.28	367707.37	514317.40	553723.00	510333.87	301162.15	312589.40	472170.21	284914.09	298447.15	225774.84	272911.06	208226.56	366693.03	256352.56	184910.07	152282.82	168816.09
	3343163.75	8528420.00	9966723.00	9439039.00	5046193.00	5612277.00	4185897.50	2267192.00	1316184.75	3015100.75	2814776.50	2788744.00	1944651.00	2813455.25	2392531.00	1427660.12	686761.06	731137.43	1525946.62	1904362.00	2537910.50	1221280.87	1089234.12	784794.00	821884.12	480632.62	739407.56	684132.37	729432.31	655863.68	461333.46	476699.53	376035.28	377655.68	497420.71	417575.90	362870.50	362936.31	523915.40	693776.56	432556.12	265429.75	191188.78	300595.96	488937.12	323687.37	330396.37	226566.89	116467.10
	2794142.00	13697253.00	10907036.00	8198752.50	8876334.00	8495564.00	5745042.50	4315450.00	4659069.00	6301346.50	5108656.00	4634440.00	3276992.75	2127836.00	2208313.75	2273159.75	2392658.00	1506905.62	651147.93	559894.31	857753.50	1220714.00	1240488.62	1276128.00	1094216.12	991231.06	1067432.50	1142018.50	760791.25	741132.37	366540.59	412414.93	555771.75	498389.28	443145.78	122068.43	421964.62	433008.53	523618.90	615589.06	423439.15	182833.20	359335.90	306673.03	301302.00	370217.21	250969.90	182295.96	218901.29
	3952349.50	20587022.00	15746430.00	8451884.00	8163155.00	5794834.00	2763435.00	1160921.50	2519155.25	2914201.75	2298000.75	1399664.87	1127643.50	1748634.25	1402425.62	2640796.50	1245256.62	1136360.25	1254750.50	1483895.75	1217420.62	543673.93	984324.06	992335.43	805113.68	474049.12	577752.12	776226.18	973948.75	592778.75	703411.25	776004.62	518572.90	559877.93	431330.34	253617.57	480618.59	547820.18	325266.78	406424.31	521161.43	342762.00	180178.78	322920.18	231342.32	170744.28	212899.17	160420.56	175450.73
	1805686.00	6127416.50	5533523.50	7244454.50	6065180.00	4021930.00	3801048.50	3281885.50	3765657.25	3431024.00	2777704.75	1618625.12	668524.18	1295474.62	1698412.50	963673.68	1103817.12	1690253.62	1631751.12	2079991.12	1515855.25	983981.18	820386.00	1048507.12	1345717.62	1151691.75	1322113.50	1231951.37	1046983.56	617349.25	663858.50	313321.21	630113.62	777962.62	653114.81	574264.06	404442.81	318508.75	297961.53	595397.81	466095.78	267531.71	179773.00	119157.84	246926.48	457473.06	308686.34	108490.78	60542.84
	1850721.50	5113124.50	7107022.50	8091200.00	6268350.00	6085202.50	3993907.75	2805407.25	1733016.00	1275459.12	1784319.25	1995740.75	2075801.50	2375868.00	2246746.25	1710187.87	1226143.62	584300.68	1401457.25	1916871.37	1509571.62	1688372.12	1310129.87	800007.68	624161.43	1025004.43	945824.31	689369.75	580663.56	484842.03	489000.43	533409.43	342050.15	671533.12	345816.84	547176.06	509238.15	593482.43	383924.43	261227.79	394599.53	401738.43	325273.75	443442.00	364958.34	165930.84	292967.00	296946.43	335708.28
	4601866.00	12444418.00	17109314.00	7483558.00	5395172.50	4587795.00	4477083.50	3724100.25	1112369.75	3809791.50	4055819.00	3085733.75	3823620.50	1565069.25	670680.25	711411.43	1595628.12	2184295.50	1332558.50	1939730.25	1515188.37	788690.18	644757.68	664377.93	535495.06	685686.50	782325.56	1244117.12	1039987.37	975478.81	576919.18	818235.56	724232.18	447565.28	717604.12	619706.81	518944.00	473607.34	542582.93	452922.59	339659.68	455866.75	566885.25	406122.46	257907.20	180974.18	307135.59	261467.03	324162.65
	661607.00	8699277.00	11640541.00	8007936.00	5670936.50	4106925.00	3099952.50	2890623.75	1840778.50	2306207.00	3566276.00	1430916.12	3153771.50	1950618.62	1701619.37	1066914.87	901551.00	967329.62	812859.75	1311137.25	1199314.62	631059.62	889540.31	1629259.62	712529.50	712308.93	922863.25	874463.56	1045135.93	969975.31	924075.06	964889.12	674728.56	692536.00	807873.37	773156.37	517697.40	401128.46	307663.37	363800.43	202527.53	448615.96	487192.28	341509.81	249663.25	154135.78	356539.46	439470.90	349913.96
	3094729.75	9308454.00	7191921.50	9369719.00	5700294.50	5078371.00	5678647.00	2030152.12	2212569.50	1407859.50	2347444.50	1542977.62	974776.31	991007.62	1279667.37	1091612.25	590322.93	1453208.50	1452181.25	996870.81	1012218.25	902597.06	1161109.87	1062886.50	712135.81	897169.18	939502.87	1061024.75	808632.00	773321.00	522588.21	1321735.12	813747.81	337435.96	456171.37	573136.75	531994.43	240587.00	308529.09	419656.87	419990.37	346740.21	241475.37	131026.54	241744.09	245150.98	166168.71	208003.18	249415.04
	3045037.00	10814382.00	8323958.50	4345555.50	3310209.25	2127626.25	1689096.25	3269296.50	3898952.50	1773209.00	1888615.75	2677454.00	1917867.62	2869302.50	3645464.50	3008204.50	1615762.87	2097349.75	1199977.50	1393587.37	1156580.87	830673.62	629875.87	872916.75	471510.53	623532.62	1103619.75	1062969.75	738213.06	666212.25	346436.21	465876.09	472851.96	828432.31	1005186.18	733192.37	556179.50	278280.18	304083.37	676442.43	456066.59	360857.34	223919.87	394106.93	457062.81	177861.01	104112.10	128566.19	156015.79
	2731818.25	10291732.00	5989420.50	9866719.00	13430962.00	12092541.00	7076482.00	3866187.25	5233867.00	1662089.75	1053351.00	3046959.75	2515748.25	1712187.12	2629218.75	1798919.12	1163349.37	1859875.37	1788272.00	1253775.87	1249157.62	961622.87	1449042.37	1906735.87	1606185.12	927930.31	917465.00	968778.87	954655.87	671288.87	386952.31	249123.90	485138.59	473349.87	338062.37	455966.09	862807.75	757272.18	460581.06	292684.09	491956.78	813919.87	505138.62	257590.42	360383.78	372691.62	167476.10	250887.84	275855.46
	3757779.25	14255892.00	10800945.00	8118600.00	3330273.75	7648096.00	4268247.50	4132113.50	2433656.75	1768002.12	2858716.00	1685319.62	1317645.87	1796987.62	1268833.00	1298825.50	1582692.25	1023289.56	1497045.50	1747123.75	1430033.87	741780.31	652209.56	1507425.75	1586076.50	1021550.93	857464.25	538739.93	804090.93	1074252.37	829181.87	615685.75	812595.18	446034.46	258504.06	273413.43	327764.37	446586.00	371619.78	266277.71	283661.96	410035.12	505896.87	544572.18	281294.25	185953.64	258932.87	269991.34	410270.21
	1378230.25	8318875.00	9979721.00	7955364.00	3929692.50	3052767.00	3097539.50	3201989.75	3485045.25	1286456.75	2315476.00	2519006.50	1253796.25	2154836.00	2422535.75	1538516.25	1274932.87	1682007.12	961453.31	1279444.00	1111352.37	692021.00	833242.50	1001901.31	876936.43	871513.00	675032.50	551613.25	447187.78	557346.25	618621.81	403294.96	581381.25	373695.62	377924.46	421149.03	622970.81	766982.68	489654.78	247039.70	344312.25	302176.00	390784.62	275117.90	251684.06	280109.18	217236.64	227179.67	188668.09
	8396725.00	22002926.00	10945320.00	7187317.50	8677363.00	3537136.50	2814961.75	2579280.50	1389237.37	1888358.87	2399560.25	1986350.50	3804811.75	3618301.00	1299601.25	1051393.25	1109080.75	1034099.25	986941.68	630123.00	1035660.37	1589285.37	752917.43	1193089.75	1110455.62	655403.25	897586.18	1232166.25	1118623.75	641829.00	377693.75	1086604.62	720670.12	453459.53	479240.28	396495.00	364917.87	498443.25	591620.75	927723.62	798194.31	542614.56	380363.03	224655.06	244798.54	292049.18	228653.57	351883.18	244426.17
	3594359.50	7551550.50	8171600.50	10719111.00	6362758.00	3472981.50	4319019.50	3729653.50	2494961.25	3078178.00	2396306.50	2048104.37	1551381.25	1676569.62	1152503.50	2239998.00	2066626.00	1998804.00	578742.37	1024567.18	1329211.50	1246460.87	1399233.12	1325977.00	763580.25	1337539.50	922317.50	390376.03	537126.37	759560.18	705460.81	726171.18	1071048.50	636397.68	370882.43	427864.46	454145.03	441864.21	415504.15	406874.03	339523.31	464335.56	300475.31	301826.40	252333.28	283512.96	326204.34	194346.51	134173.51
	2368945.50	7776755.00	11264378.00	9831535.00	7496136.50	5556191.00	3735903.25	2403414.50	2146391.25	1831324.50	2784465.00	4872667.50	2671345.50	1907486.00	1224227.25	1649209.12	1156886.37	537473.00	893929.75	829944.93	1128438.87	833474.00	419191.93	1106809.37	591673.37	471005.12	550317.56	277348.68	556234.06	370350.06	729068.93	737004.62	485807.03	637684.56	709898.06	350684.31	562935.12	404774.90	322890.50	468092.96	399720.50	206353.51	182083.09	122103.99	186944.90	211425.84	349495.50	208780.93	227033.43
	5159916.50	13045920.00	10182782.00	6298187.00	7371240.50	4912781.50	5597363.50	3123260.75	2131792.25	2607993.00	3817800.00	4407298.50	5155618.00	2661250.25	1214880.00	1688314.87	1805211.75	1425511.62	1244205.62	1007530.87	1170723.62	1186149.50	660553.37	2224767.25	981419.31	821831.06	717857.37	479953.34	892315.62	1022877.18	557578.81	486187.78	386183.31	488209.21	525769.43	766725.18	611296.18	1019493.68	847249.25	331789.53	325929.46	257444.48	296347.75	226177.28	348214.34	187127.12	268508.56	208004.51	206423.46
	2423918.25	16528515.00	14029168.00	10068994.00	4621265.50	4938978.00	3577011.00	1868676.12	2339521.75	4194588.50	5563095.50	4430958.00	2167165.25	1936077.00	2453658.25	1679462.87	1254588.75	1400251.75	1326004.87	1647118.00	1052142.87	1140778.62	941837.25	613969.06	844909.25	313621.62	562972.31	532901.37	478422.81	926859.68	630931.93	596141.43	572471.50	454533.50	445129.87	488385.40	382208.34	128637.96	105232.14	196520.17	241327.14	271710.06	522560.93	246260.81	269590.46	377628.43	358325.68	206898.06	107831.98
	5535284.00	11362096.00	11926735.00	8162303.00	7720980.50	8536084.00	6715011.50	3263253.00	2962218.50	4943885.50	1961771.12	1463051.25	2026494.87	2249786.75	2066527.00	2745405.50	2123668.00	1166684.25	1560794.12	746797.43	1128659.75	1238537.62	1119862.37	1633574.75	1928001.62	1157343.62	485636.31	1196127.62	637964.31	689524.37	874455.31	916252.43	981126.87	246195.40	383416.96	211362.75	188009.68	400086.81	483110.31	526811.25	281695.53	262816.65	508390.96	246137.34	124849.60	334358.65	288021.37	199333.50	277331.40
	3113215.25	9674932.00	8829459.00	6829372.00	3549718.50	3740752.25	5887288.50	2392057.50	3715734.00	2415664.75	882310.43	1435494.62	2230936.25	1819518.75	1313670.12	1480903.25	2072968.75	2046644.00	937537.56	1221351.62	1205721.50	599531.18	574442.68	532858.31	979431.37	562152.12	563370.25	768764.62	1444939.25	1225374.37	793398.81	713116.43	415830.06	409217.21	386647.65	242128.53	363220.21	371686.34	225218.51	488459.93	698866.56	285670.34	145225.67	304758.40	368686.90	190174.79	264430.78	363556.03	245548.21
	4399841.50	17764912.00	10528651.00	9123579.00	7281681.00	4707123.50	5587974.50	4058486.00	2919389.25	3896454.00	3607895.75	5913867.00	4109562.75	2795273.25	2813777.00	1949232.12	1534032.50	1388083.62	1333866.62	968645.87	990982.31	708996.62	1127056.00	1129991.00	1157465.62	1591512.75	1461630.50	455862.18	889885.68	640906.50	785004.87	959192.25	744188.93	1039364.25	1049570.25	550708.31	509796.56	617987.18	321763.84	291087.46	324119.15	436075.62	351072.00	179455.23	417717.46	478018.50	324534.06	286760.96	377353.56
	3714003.75	16024323.00	13031397.00	7584704.50	3957838.50	3937188.00	5073071.50	3382924.00	1282456.00	2992169.75	2989664.25	2285326.25	2347914.25	2391112.75	2903868.25	3092303.25	3898768.50	3090980.75	2275079.25	1197867.62	715190.93	1346524.37	1681825.87	1290477.75	497781.53	551568.31	890925.18	990132.87	558555.18	754455.68	510681.46	425047.96	622071.00	408196.81	342590.18	374886.50	458065.93	287848.90	359451.31	292101.84	354483.65	332508.87	311649.37	293754.75	461482.65	517798.18	389770.28	324299.12	259106.98
	8283345.00	23440706.00	21269254.00	6152661.00	8932889.00	6122109.50	6523823.00	3784438.75	2827348.25	2504264.75	1855158.75	1312724.00	903863.68	1271094.87	1902985.50	1382733.00	1149845.62	1125762.50	1044458.75	677587.68	772490.31	794763.68	558517.00	738551.56	794267.56	1132522.75	983962.18	1185321.87	682070.56	943943.87	823832.37	720135.68	930149.62	526089.18	611441.62	538802.62	346701.46	462128.84	324090.71	214354.12	394945.68	142147.34	191695.89	204627.98	222511.35	245966.54	253792.60	276372.06	193645.35
	2780254.25	19278126.00	14237071.00	8577129.00	6142084.50	3488570.25	2873909.75	1169340.37	567036.18	2711191.25	2162819.00	1961287.62	2507620.50	2660391.50	2059646.75	1808556.37	2073153.62	2264294.25	1077965.25	1106819.87	510719.37	469367.68	802825.25	645013.75	887410.00	1370240.37	1186631.37	977724.75	1032572.50	754081.75	1214470.37	820505.81	506922.21	424080.81	665743.75	729792.75	634137.12	635903.62	440186.06	410786.81	451932.06	504893.68	428172.21	225947.39	346068.34	219729.06	298385.43	305905.75	342380.62
	4331618.00	8513758.00	9369078.00	5294189.50	3635983.25	5900870.00	5297687.00	3426148.75	2741316.50	1397980.87	2280787.75	1830201.62	2163518.00	1989112.12	1290455.00	1011725.81	1389169.00	1347402.25	1554244.37	1115718.62	1388895.00	1200715.87	918732.68	1043771.31	2080577.50	1439925.25	974084.75	711074.00	658328.12	955786.93	610871.93	445814.56	822046.31	824289.31	315925.43	311285.40	470215.34	309038.46	313774.25	564781.56	515400.56	318182.93	322988.34	398584.06	318258.68	311888.71	369970.93	151068.51	190016.12
	6647556.50	16532705.00	12953265.00	11651782.00	6442129.00	1912120.87	3395185.00	6567072.50	3666349.25	3566436.75	3537912.50	2660984.00	3693183.75	2925669.00	1453740.75	911008.68	859861.62	878878.18	2021282.12	2218367.75	1342016.50	1165266.12	680574.75	680783.62	555876.56	601597.62	577183.87	1049374.25	1247380.12	1048513.68	530287.62	574029.68	987091.00	616604.12	478251.84	553064.06	723800.87	379266.15	611528.62	391531.75	372835.21	223578.43	266209.56	297784.75	449910.40	245869.59	267617.90	262226.50	157519.73
	3857142.75	9032862.00	7292407.50	7697870.00	6708264.00	4517571.50	4954525.50	2259844.50	2907150.00	3045550.25	2041557.75	1582735.75	1919013.62	2753796.25	1645830.50	1830447.00	1938992.50	1722792.75	1844120.62	2896463.50	1978095.50	1039367.43	942169.75	862916.81	1175058.25	610799.00	934981.50	820003.93	241617.20	419005.75	462917.31	364480.40	384414.81	526982.87	613904.12	522817.75	459902.93	306605.71	241741.75	260870.23	268999.34	207326.01	196455.12	364250.28	483381.75	309734.68	344697.18	422023.25	180449.59
	3458203.50	18085654.00	11863014.00	5914451.00	5655192.00	5571111.00	5660382.50	2505907.75	4172213.75	3153137.25	2651820.50	2018178.50	1949932.87	2422417.50	1929728.75	1804617.62	2384322.50	2868926.50	2544946.25	1724089.00	1053578.25	2038513.50	1768932.12	1162292.00	1065853.37	871191.68	616807.31	699434.81	675364.93	734105.37	750011.87	647860.43	792671.87	763528.68	459474.25	204131.20	267840.71	185670.53	163002.29	329110.75	380310.15	276997.71	248394.31	136280.87	176966.87	276528.34	219225.53	169442.12	328063.81
	7694220.00	15210340.00	9120639.00	4752255.50	4977667.00	3978560.25	4023418.75	3653016.00	1771949.87	1386602.00	1987504.50	2814405.00	1663121.00	2402663.75	1774777.50	931659.62	1845779.75	1595276.25	1170522.00	611829.06	805945.93	548159.06	903671.06	1104034.62	766208.62	559775.68	432702.37	810988.50	1025671.81	1319110.87	663117.81	302992.96	669772.37	894710.18	397813.37	361476.31	221388.20	454306.37	649295.75	422321.43	272523.87	159389.59	332675.46	565034.81	423097.71	505541.00	197691.67	170011.98	114988.51
	4539455.00	17774526.00	14851307.00	7277845.50	4239347.00	2452577.50	4455141.00	3418224.00	3653873.00	2636222.50	1772702.87	3057751.25	1948645.50	1825226.00	1944452.25	2237339.00	1219160.62	838631.43	1499603.50	1321961.25	1058198.37	1130859.25	1489253.37	1184550.87	970908.06	1048697.00	826681.43	627757.31	1227053.50	992217.50	973212.12	885553.68	563984.56	688231.31	1065959.50	403853.71	371692.53	545598.68	595623.87	533651.62	566326.18	374713.87	258953.53	149653.87	191558.50	213645.68	360706.96	309314.25	150454.34
	4016502.50	13812690.00	15513862.00	10548701.00	5588196.50	2005914.25	2794683.75	2841337.50	5423534.00	2608785.25	1909141.12	1555315.37	2747325.25	1718031.00	1442163.00	2674925.75	2408087.25	2123024.75	2129908.50	1806620.62	1181530.25	1629544.62	1222680.75	1346089.37	788560.06	856136.81	442285.90	715201.25	624851.00	366960.53	616966.25	1086828.25	843757.25	702548.37	217336.53	393702.96	556738.56	319973.46	301353.62	179744.43	351057.43	663650.25	419177.12	209729.48	321316.68	219052.81	260906.37	310920.34	321483.40
	5391607.00	15092953.00	7574525.00	6699317.00	2737835.50	3879146.75	2468518.00	4406484.50	2609353.25	1118013.62	1854722.00	1917381.37	1363986.75	1377321.37	1664286.50	1153357.00	1427792.25	1466411.75	1458036.50	780436.31	1182430.87	1021107.25	930697.31	1165181.25	912249.93	1029010.62	1141640.25	869692.31	395056.53	720599.31	825914.81	680022.06	530052.06	438601.78	504135.43	464454.62	697431.50	519946.21	330524.31	384189.56	190565.45	478249.56	427208.12	183184.95	116388.02	253620.20	283711.34	204050.35	152067.62
	2924397.00	17876950.00	14249241.00	4219663.50	4860661.50	9083033.00	7249536.50	5656148.00	3550606.25	3201259.00	2509613.75	3885042.75	2390738.00	1748596.62	2010530.50	1822462.75	2594510.25	1267333.00	890575.18	837170.18	1023731.37	704190.75	980464.81	948206.12	671670.50	888529.18	879933.00	777482.31	804421.87	407538.59	760297.56	747033.00	469526.37	348842.40	594669.00	699213.62	354409.56	344365.25	247811.90	318611.40	474988.87	640677.68	332311.40	389960.84	245067.81	189962.71	235243.07	117646.97	139136.78
	3947223.00	14575297.00	8176216.50	2743616.00	3462232.75	3444470.25	2772376.75	1397361.62	1128708.12	1818952.50	2707085.25	2358382.75	2805895.00	3003920.50	2879628.50	2689120.50	1748316.62	1241739.50	1557956.37	1501121.00	1393620.25	1060453.62	1238661.00	1093398.75	2029603.62	1719605.12	942580.50	1035278.18	1343175.00	1183624.12	1056153.75	1205877.62	1230986.62	852706.81	702874.93	579000.31	392537.59	403029.25	484224.31	421291.53	365847.03	304684.93	222164.89	208495.17	380562.12	342238.71	244020.57	314082.03	127350.08
	2403153.00	8444629.00	7846585.00	3106081.00	2743036.75	1880058.37	2549276.25	3370446.50	1679953.25	1316336.50	821024.12	1144070.25	1909929.00	1554489.87	677475.18	917317.56	817595.18	679589.37	1265593.25	1622575.62	930960.37	1190428.62	1324208.37	1217393.12	864906.93	1359261.25	897429.75	566486.12	749673.31	938505.12	636081.81	337118.75	503240.53	523842.46	366638.50	685185.62	342715.40	223591.04	350060.46	271597.68	351578.12	256013.31	295100.03	581996.18	528987.12	347487.21	188992.62	133656.12	153020.79
	5248712.50	23493696.00	15154145.00	9494810.00	5141845.50	4475733.00	2805354.50	2841570.75	3868771.00	2601368.25	1245008.37	1889789.50	1882281.12	794265.56	1715134.62	2453777.50	1662976.37	1501843.87	1131914.75	1126027.00	1571739.75	660061.56	356313.90	682062.06	624451.75	629549.37	1269692.87	572756.93	558891.12	749883.56	827807.93	721442.56	521357.46	232916.67	451494.06	411283.50	323563.18	268630.03	474660.15	348632.37	343123.87	336795.46	147244.37	187186.10	155928.54	199406.92	220089.95	255994.04	258277.54
	3138380.50	8554083.00	10096567.00	10903091.00	11454896.00	5818332.00	3696334.75	2294223.75	2788307.25	2060183.00	1917613.75	3555215.75	4345670.50	2609369.50	1292972.00	1859516.12	1577303.25	824152.50	2011543.12	3128355.75	1910239.87	1076014.12	1060628.75	743025.68	672215.37	654621.62	876343.00	534020.25	627202.56	806474.87	839510.62	436852.28	399624.40	316634.12	455642.68	522362.06	557955.18	352347.68	268562.90	384323.87	399688.06	382606.21	291580.78	246747.60	371211.31	219124.73	192814.93	130858.53	216227.17
	4891730.00	15344225.00	13230281.00	6822047.00	4932847.50	4958603.00	2184631.00	2553529.00	4039651.25	1378466.87	1427527.62	1780007.12	1085196.50	618917.43	1729130.00	2933188.25	2254216.50	1515576.75	1625923.50	1400379.12	759743.93	531605.56	942823.75	867544.00	901328.31	703330.06	920917.50	762280.56	573565.18	590619.06	685818.68	362262.34	437887.03	354916.25	411995.90	583792.93	713553.50	438568.71	499689.12	511043.21	687430.50	546246.00	480519.84	318878.43	281812.96	325469.31	221675.31	277109.65	169807.48
	2323434.25	10818556.00	9676074.00	4098693.00	6599589.50	5654935.00	4132929.25	3744277.50	3631755.25	2225453.00	1699491.87	1622581.00	2868899.00	1877775.25	1571791.50	2024231.12	2624245.00	2075915.12	1674431.37	1861262.00	1442441.37	1298849.62	917417.62	1031507.37	835077.68	638148.62	582051.00	660693.87	691196.25	490579.96	1037604.06	1053924.75	930078.87	626058.93	590591.43	280947.06	396061.34	621439.00	516728.03	698333.81	691261.68	469934.46	446908.31	222785.23	292304.09	389391.37	379594.18	412287.50	169702.81
	2762077.25	5960299.00	7071883.50	11184676.00	3176701.75	3700953.25	4286847.00	5456717.50	4159119.00	2639511.75	2299184.25	2234211.50	1946729.00	971697.00	1389920.75	1548942.75	1233855.25	535512.18	657759.93	1161546.50	1010944.62	2221498.50	1667050.00	665627.56	791496.93	960238.87	727964.25	1107998.00	697502.43	282589.96	325579.90	425109.75	312118.68	545513.68	657124.93	781846.12	612310.93	521405.78	533241.50	397350.96	276222.25	440911.37	312630.53	347500.84	335987.50	176129.85	280520.00	140556.43	191507.56
	4297979.50	8832905.00	6354195.00	4188958.50	5600333.50	4476851.00	2175177.00	3745694.00	3479857.50	968949.62	3141530.75	2104395.50	1863075.62	2617035.75	1985199.25	2737104.00	2738848.50	1745828.75	1389497.37	1391940.87	1206942.50	1305057.62	850347.18	1502781.62	709804.12	918617.12	1183253.12	747078.93	582866.75	931558.75	945675.18	888571.87	925119.81	535213.81	270929.62	286635.53	752426.12	687103.87	401759.96	244446.40	246384.87	392792.40	232638.20	174482.53	311659.15	213506.87	408895.75	245760.20	98540.96
	5013107.00	17430084.00	21477226.00	11726828.00	6507186.50	4505907.50	2973575.25	2477909.75	2529144.25	3219302.50	2648999.25	1791026.62	2182243.25	1349019.87	1521591.62	1114781.25	1288601.12	909295.56	871674.50	943682.25	1745249.87	1383412.62	854719.93	897671.93	785802.06	865601.25	824050.75	553797.18	817939.18	694812.43	554207.06	969691.43	431516.96	419593.28	610901.12	448049.50	204260.48	118792.32	182467.50	399678.71	384275.03	266224.50	283005.28	209413.81	182931.01	302137.71	395076.53	199382.81	254346.70
	3745103.25	15452393.00	10597144.00	7491826.50	4483451.50	3936541.25	3555355.75	2148534.25	1850045.12	1886541.37	2292268.50	1877858.87	1506691.75	2417335.50	1705709.50	1952242.75	1896218.62	968193.50	1081617.37	1142738.37	1630725.37	1279938.25	924742.00	577335.50	778223.00	753063.81	670106.62	835597.68	367318.68	620054.81	905711.56	513319.40	613971.56	361885.03	623857.12	545706.25	308970.15	338966.75	291326.46	394997.50	261042.71	270229.34	318283.81	281144.09	263535.50	311343.50	250426.92	206780.53	157506.28
	3069952.75	12875622.00	12446706.00	9292561.00	4624380.00	2732348.50	2147653.25	4498272.50	2171096.00	1913771.50	1179988.00	2728429.50	1858760.75	1072485.00	939253.50	890637.87	1239125.25	1080853.62	1768225.37	995634.87	682058.56	554233.68	832246.50	952435.87	955908.31	505517.78	1096776.62	572409.31	563508.93	605952.25	639462.87	507732.81	377761.59	442075.71	461523.90	270285.62	371201.96	330379.56	555208.81	586303.75	276104.62	271754.34	206863.46	308692.59	305507.18	276111.84	163387.17	116855.88	158646.78
	4510874.00	15519232.00	9188159.00	4653452.00	2179711.50	7319991.00	5167463.00	2684646.25	1681200.00	1051757.50	1755742.25	3490624.25	2124009.25	1061292.12	1112343.12	715987.00	940342.93	1634466.00	419348.75	1100038.75	1167598.75	796738.00	653223.31	687649.75	825396.18	840747.37	339677.50	361388.15	346034.53	361982.93	530117.31	716437.43	597945.37	1091602.25	944566.00	381998.03	530409.37	703946.50	368151.43	277394.21	325393.34	391270.96	467854.46	452145.62	219857.67	174129.75	121828.10	315086.18	422503.00
	4003527.00	12002656.00	13410847.00	7580320.00	4232429.00	4149729.75	3855459.50	3468610.50	2981126.50	2665884.50	1852811.00	920225.31	1557605.00	2102890.50	2119834.00	1555592.25	904633.06	1479243.00	934819.93	836940.75	1070347.62	1661368.12	1403643.37	1424834.25	927927.18	657466.37	659041.81	767136.12	614131.81	532762.43	536103.93	890840.25	849950.18	522434.37	393816.25	448037.71	351596.03	124489.87	265073.50	286493.21	323842.34	432544.84	577101.25	593731.06	393030.21	318973.65	290424.93	184287.20	139685.50
	2232619.25	9830539.00	6299520.50	5377823.50	4864854.00	6193717.50	5640028.50	4926171.50	2973423.25	1105509.12	1510116.12	1494433.75	2370329.00	2508761.50	1765793.25	1144302.25	1314614.87	1128863.87	940221.37	1221473.12	844968.87	667507.12	718521.87	1080448.00	717079.56	721119.43	326251.62	428541.81	644568.06	803668.81	689502.37	649314.12	382680.59	494078.25	637280.43	380327.40	399665.81	338953.00	336967.90	428775.31	466956.56	382680.15	280404.56	303170.12	328883.78	202394.12	155063.93	195965.85	138697.39
	1350863.12	8681566.00	11964088.00	7685846.00	7713367.00	5213071.00	6945809.50	5119039.00	1358148.12	2739039.25	3232446.25	1882607.25	1738100.87	1966915.87	1885475.12	1389519.62	2991545.25	2449708.25	1104658.50	1473719.12	695217.00	961947.56	2094055.87	1753400.87	934742.18	955324.43	642966.87	800207.25	892518.68	718434.56	589925.06	765407.62	482650.00	204716.78	464162.71	330120.90	215785.03	493482.06	169541.60	262387.96	421266.46	297776.56	370038.75	296199.40	349680.06	451655.18	355395.93	266786.43	307452.00
	4187551.25	12347115.00	11615219.00	7782452.00	3039316.00	3565367.50	1410218.50	1088157.50	2284499.00	3093261.25	4385023.50	2877155.00	1506978.62	2224107.00	1361607.50	1158733.62	1075223.50	1017194.00	1202572.12	1871974.87	1393099.00	1459673.75	684752.06	611041.93	559064.06	346491.71	766971.37	354493.15	527898.62	599553.43	544852.93	837631.18	669481.62	308809.56	282209.18	399031.18	415154.25	391170.50	169837.65	351381.65	392902.37	269672.43	243417.89	400866.40	394283.59	177925.37	237998.48	200274.76	146134.87
	5703506.00	13946471.00	7772456.00	5053700.50	6173394.00	3644183.75	4056396.00	3115148.50	2407887.00	3166000.00	2595639.75	3442587.75	4696987.50	2310188.50	984959.93	1729337.25	2556519.00	1904616.37	1001977.62	896175.75	756263.12	992137.25	873909.12	515344.71	913525.06	503969.50	778547.75	777370.37	534767.43	646305.12	657633.31	334861.18	873731.81	899954.12	668427.87	517863.78	304033.71	608452.12	321100.75	287389.34	445439.81	279031.56	400043.84	556340.06	201409.98	231689.18	196886.64	307354.59	119067.96
	6040556.50	12117162.00	9671082.00	9216079.00	4481337.00	3146484.00	4036082.25	4221546.00	3023511.75	3394270.25	2637520.25	1226794.00	1583244.87	1350638.37	1581294.50	2328966.50	1018708.81	1374585.37	907296.00	1666242.37	1926578.25	1252137.62	870747.06	466328.68	632537.31	751863.12	901253.62	704050.56	370189.93	433973.40	477098.15	324111.59	488559.43	486810.25	432355.93	337813.71	391937.53	351738.65	316564.71	285615.96	471714.50	555652.06	271158.31	218836.37	240658.51	161527.20	230981.60	171044.50	206473.01
	3833382.00	11593687.00	9845188.00	6940225.50	4137010.50	2732506.50	2208579.75	1563022.00	2348501.25	2103863.25	2125912.00	2651533.25	1857203.00	1307767.75	1816688.25	1743832.50	1160193.87	1235791.75	808040.93	562319.50	363559.43	852934.93	676204.93	1111980.25	839221.62	1058126.37	786786.87	718552.62	797772.25	911546.31	615043.12	509690.75	989769.18	885856.43	317827.43	264629.06	215143.48	315561.75	222975.79	289811.09	171067.68	269401.40	189293.79	319208.18	333180.59	303146.96	272256.84	164272.84	186011.67
	2293384.00	7517306.50	6025552.00	7262210.50	2522170.25	5416136.00	6757190.50	2874474.25	2813290.00	2979801.50	3957020.00	1923457.75	2438533.75	2773353.50	1710704.75	1328304.12	1192736.12	1321111.87	1233334.12	1062546.00	1348022.25	1100592.87	830321.75	780829.81	1289460.00	1281622.62	563916.31	1094525.25	577384.56	793981.43	685588.25	516124.37	610267.00	597993.18	1199622.00	684282.68	313298.81	404907.93	476566.81	271550.81	267561.84	256100.73	116396.80	266567.93	252979.75	241633.50	174054.87	181059.96	215101.35
	1061738.62	13291568.00	9342732.00	6725481.50	5419395.00	2879368.75	2969941.25	4986344.50	4128841.00	1850993.50	1330207.25	1043268.43	2000985.25	999355.43	1138306.87	1044760.75	590651.31	1893082.12	1736582.75	1109387.87	1239372.25	927590.37	811839.87	805317.56	839982.68	977306.25	975216.87	702206.06	1128982.00	929712.81	288624.25	392642.53	314578.71	719302.43	310692.18	473553.18	497649.03	412752.34	362049.81	547589.00	366543.12	572779.62	261183.56	337483.59	442027.28	484790.71	321625.34	206080.06	121809.96
	2830635.00	14905485.00	13612930.00	6531482.00	5936128.00	2605867.75	3689941.50	4659705.50	3791155.25	3913028.25	1994857.25	2325037.00	4497987.50	2009830.87	1344929.12	1290139.37	2204226.25	1914334.37	1483919.12	1383934.12	1016310.93	684907.31	726527.00	358684.75	805387.18	1244701.50	765338.18	577051.50	631086.37	489683.50	459714.00	532137.87	988189.81	554822.00	538067.68	575430.81	374767.03	665328.25	684931.31	654970.93	520330.81	371183.09	527279.43	351591.71	353090.46	253055.17	295003.84	138893.56	119611.07
	5295735.00	19077324.00	12503114.00	6176232.00	3652248.75	5754302.00	4713469.00	2863423.00	2924491.25	4366811.00	2023364.25	970630.62	1307300.25	1257418.37	1486406.37	1182308.75	1968608.87	1344076.50	732971.50	795004.81	1268201.75	672955.18	1143542.62	1250462.75	510247.75	693407.18	729870.56	920029.68	802969.75	440786.96	652275.25	711595.00	655234.50	412148.15	484723.28	560529.18	490858.84	472411.12	323997.25	408365.75	509944.59	300427.68	297614.34	255979.68	259461.59	248645.37	289372.96	313784.09	286013.50
	5856406.50	19136600.00	11964199.00	3567247.25	4599329.50	5778769.00	4170202.75	2888038.50	3629643.25	3333988.00	1756687.87	1804601.75	1766901.50	1743082.25	1031184.37	1803097.50	2385419.50	1757172.25	1192164.12	1473756.25	1314165.75	514454.68	752928.12	1094712.25	731396.31	898767.56	278286.96	390977.87	679217.31	910197.87	669264.06	397053.03	464300.12	489391.81	354499.37	372230.40	198852.82	309584.75	618510.18	703719.50	630715.12	230876.75	197904.07	174634.75	313922.96	212083.56	250411.62	389559.00	191178.07
	3608519.75	15262092.00	14195369.00	8724905.00	7811841.00	5409222.50	5394141.00	5637612.00	7180386.00	3389352.50	1919894.62	1811880.75	1715220.87	2039383.00	1889339.50	1180431.75	865728.68	1570062.62	1804663.37	1143621.87	1007954.31	940709.31	1025121.50	757048.18	617840.93	938252.12	699167.56	676511.37	1040947.12	882922.75	451114.87	677120.87	538515.00	831127.50	756750.62	778100.75	623008.00	726164.75	637367.25	715439.93	782439.37	292919.28	184703.09	303790.93	287690.96	252440.03	122079.46	129473.44	361779.78
	1964334.75	10748390.00	15534986.00	4180384.00	3508376.25	5157566.00	2119655.25	1463243.75	1318259.62	1301135.25	2518596.50	1797505.87	2655243.75	2296680.50	1381824.87	1538171.50	1373025.25	1352827.50	1136972.50	1335211.37	1851095.75	1600032.37	2003724.50	1301128.87	1363147.25	1064631.75	509639.50	795445.81	862135.00	756574.06	703513.06	540457.68	300570.50	258426.71	408323.40	466402.09	504125.71	732903.75	461089.25	368736.34	311835.84	345819.21	318214.84	474849.34	445789.46	213553.32	216298.23	163089.60	136447.09
	4306443.50	13233737.00	16483070.00	8268909.50	4882506.00	4173988.50	3709995.50	2519595.50	1914733.87	2810108.50	2486396.75	2319756.00	2910313.50	1238091.50	931907.75	423496.31	829637.50	645950.25	1265272.00	1557686.00	1010091.81	986199.56	988720.50	557178.87	1377806.62	1113727.50	757948.81	755375.62	441164.28	850989.93	853528.62	755896.50	642449.75	517798.31	317563.90	306998.21	401661.43	577276.56	399252.87	254310.78	317688.21	478147.53	228034.76	165381.98	240736.75	267197.93	325647.28	274251.84	256997.18
	3020837.00	17056010.00	19380970.00	6456048.00	6927050.00	5016037.00	2232401.25	1176216.37	2948953.25	3528198.75	2043388.25	2842215.75	1588749.25	1388308.12	1585156.12	955233.25	606183.93	978968.81	1300516.50	1286007.87	1462722.87	1828952.62	1002911.87	1103515.12	1171719.25	835845.12	1461888.12	1395171.37	683373.00	800311.31	510040.87	572329.06	355984.62	620334.43	442377.90	453503.93	537367.31	665266.18	454905.18	478407.78	178668.42	409405.93	382076.62	597519.68	311815.00	239666.21	300820.37	289584.93	234782.78
	3967865.75	12879934.00	8949714.00	4280367.00	4192878.75	6624862.50	3737689.75	2336842.75	3538060.50	2615663.50	3237197.50	3454899.00	2501007.75	2071027.12	1558827.87	1845451.50	2100459.25	1495007.12	1796777.12	1193612.25	849814.25	1599214.12	1742050.87	571298.93	251529.37	523421.25	852489.31	1011666.81	555036.25	719585.75	632552.81	506290.75	435703.15	524378.87	1159545.87	1030743.68	595115.93	230621.85	366447.03	268714.62	486190.53	391841.93	91424.69	287930.18	353849.71	257526.01	307619.43	290472.53	274397.03
	4456242.50	14407003.00	15716090.00	5192478.00	4420158.50	3957547.75	2471747.50	3111303.50	2133833.75	2028379.25	1715532.87	1826779.25	2389551.00	801229.37	933745.81	1238294.25	682431.18	721667.62	759338.43	1641573.12	1562436.75	1313548.37	696975.68	1179383.25	1000960.62	526757.50	401734.93	844710.56	700124.50	215448.26	627049.00	217232.90	385246.56	398766.00	755439.31	550874.50	460573.56	616758.81	524174.46	463490.37	370134.78	448557.81	180862.03	269406.93	213372.10	220119.59	177738.37	188635.26	199813.37
	4093976.25	9173121.00	18257252.00	7867579.50	5997192.00	3671652.50	2713393.25	4386920.50	5226406.50	2771769.00	2333443.75	2741463.00	2329502.75	1736538.00	1473762.75	1076235.12	1482812.50	1422276.87	2151172.25	1751816.25	1887112.00	1313747.25	780466.00	680048.87	1031986.93	1096875.50	963792.56	844096.00	479760.09	435351.31	816361.87	709576.93	1017517.37	619576.68	535234.75	743239.87	360870.68	476697.43	523426.40	221370.35	216318.04	356154.46	253507.23	161489.62	103186.02	269822.18	224930.39	88007.40	91054.83
	1699731.50	14635949.00	14424038.00	7208115.50	4791097.00	2794055.00	2305446.25	1174296.00	2342681.25	3621315.25	2857367.50	1900720.00	3245933.75	2472275.25	2709729.50	2283084.25	1770271.00	1379705.00	506381.00	1089266.87	948572.31	652892.06	709291.68	892037.56	871637.62	710681.62	1213710.87	448858.87	684400.00	795501.68	464767.90	423991.18	362773.28	606790.56	410576.03	649178.31	466016.46	497541.18	502099.75	308443.96	356795.00	249656.04	371177.18	430291.93	340230.59	308997.50	364138.06	324007.75	263887.93
	878909.00	10720360.00	9293700.00	3414168.00	4337910.50	4359138.00	3636825.50	4063861.25	1594828.87	2931740.50	1432504.25	2187182.50	3199836.75	2456546.00	1222150.62	1578165.75	2391591.50	2098887.00	2231969.00	1066472.25	921490.25	1096997.75	1372179.50	732873.81	958996.37	1153215.12	496423.62	394504.68	693810.50	739144.75	262811.53	333506.03	813315.68	546838.18	350832.65	393761.03	381811.56	382825.78	612980.62	743419.81	732489.25	438792.59	286522.40	266655.28	178335.82	320077.09	199736.62	131078.96	149146.81
	1932777.50	8882642.00	14222506.00	5606985.50	4553573.50	3826413.00	4419089.00	4001186.50	3272145.25	2772331.00	2707494.50	1684958.12	3255513.75	1858424.25	1470255.50	1421051.00	784446.06	1368684.87	1833176.75	1327223.12	2015184.87	1799303.12	1709113.37	419500.12	947130.43	1027834.18	986233.06	1105216.62	1522747.12	905733.06	858766.37	1199637.50	686340.00	671276.37	529801.62	529102.12	412726.59	614698.62	438162.18	353365.15	312697.93	269183.18	199030.93	144764.39	228291.26	319536.31	262881.31	263806.75	133315.65
	2647104.50	8222221.00	6847278.50	12338997.00	10141383.00	3847635.75	5553262.50	4432264.50	3122142.00	2971093.25	3168991.00	2707110.50	3717437.00	1986804.12	3573091.00	2734611.25	1356344.62	1309809.62	1701283.87	857751.43	1110466.75	1001779.68	901203.62	1085463.37	786183.31	1014685.06	605334.43	725907.75	1102634.00	1187176.62	553830.06	661233.68	647840.12	579408.87	431395.87	260218.14	424789.56	398913.59	347007.06	393732.09	254450.81	298869.53	234290.43	280277.37	285722.31	186771.85	329315.00	313038.68	187402.76
[truncated: 636 more rows]
[truncated: 82 more columns]
