# Supplementary material for: A Low-Cost, Low-Power Water Velocity Sensor Utilizing Acoustic Doppler Measurement
Source: Sensors (Basel). 2022 Sep 30;22(19):7451. doi: 10.3390/s22197451 (PMC9572237; doi:10.3390/s22197451)
Supplement: Supplementary file 1 [file sensors-22-07451-s001.zip › supplementary_material/data/PSD/sensor_raw/5K6_wtr_wait.xlsx]

## Sheet: 5K6_wtr_wait
2.62697e+06	9835226	7.02735e+06	4.26789e+06	2445063	2272401	3827881	3.72689e+06	2.10479e+06	1.09286e+06	873552	1.06201e+06	896003	1153581	769294	506893	862531	715615	844357	746866	903800	688006	590495	378062	135554	340967	392877	313514	143871	367206	217285	344902	423528	344009	226403	276565	361539	200943	286345	322824	185393	195271	147696	50531.8	67866.2	84708.5	120015	90382.2	135992	88486.3
3.22794e+06	7.24418e+06	5143503	4944760	3.2306e+06	1.38624e+06	3.20468e+06	2.15954e+06	918596	760010	666923	836871	870423	1.31947e+06	1.41474e+06	1.32914e+06	1.32643e+06	691394	441761	802256	893154	741449	388133	194452	427501	631993	501304	557253	387871	557920	325327	567206	515685	404364	306701	205732	261826	186931	133336	268398	266159	252646	184783	147435	189729	228559	178111	147648	203726	145984
370774	5.96455e+06	6239427	1.82564e+06	1.97088e+06	1.13196e+06	855384	608472	1.037e+06	1.00108e+06	1.09688e+06	1.71417e+06	1.71102e+06	1.10289e+06	610382	709375	650320	562476	508763	591744	642601	684486	689351	493692	314703	381449	409958	398443	405963	243688	372772	275516	209373	281797	439188	365190	270855	317647	212617	193995	248832	133922	76713.7	38923.7	209259	212432	235771	102090	93174.9	65985.4
835565	7408897	6604749	4918812	3553473	5.32241e+06	4362989	3.4283e+06	2.34201e+06	1172757	1.20285e+06	1.37852e+06	464077	599969	879677	1.01266e+06	898704	1.00109e+06	1.54277e+06	1.34174e+06	615226	803724	1.02987e+06	883598	670544	651646	664304	590822	458840	310708	351090	436174	505449	347725	295890	282034	242447	189843	306857	351311	372533	130998	110087	194868	396993	256223	204255	186471	92793.4	110112
2.87073e+06	12340959	4782663	3.98536e+06	3.08939e+06	1.53256e+06	2.73919e+06	3210791	3866599	3095409	1.95455e+06	1.82968e+06	2.30558e+06	1.10898e+06	1.05426e+06	1.02067e+06	968954	905568	1070564	1.01328e+06	1.13914e+06	693133	623122	624847	720532	425066	390918	610101	324348	234174	462790	755363	707938	292195	402041	444791	227401	262384	194415	211488	158385	235485	127831	129541	229862	189859	166211	102693	135444	122540
890770	5.13735e+06	8602277	5.24418e+06	2.80946e+06	3.07181e+06	4.1367e+06	2.26462e+06	3.39793e+06	1.54737e+06	1.51e+06	1.10862e+06	1.90117e+06	1.65106e+06	1.47778e+06	1.91616e+06	1.21773e+06	818548	928495	1037051	964501	814083	553281	695984	959657	654402	557382	981897	655852	198342	326926	332834	309114	283904	465631	443561	360656	281281	278716	290125	279092	358301	430289	322539	323886	198788	200097	208555	199310	225141
2.90341e+06	6.98032e+06	6809049	6091315	3.24117e+06	1.95766e+06	3.52558e+06	3.58986e+06	2.28824e+06	2.46769e+06	1.69596e+06	699099	816753	632510	1.10246e+06	973526	1.27007e+06	1.28554e+06	1.26421e+06	934596	757563	540231	768031	792436	529686	1.03478e+06	669990	325559	400229	378328	716483	816098	492845	411190	440182	356403	259525	342532	319693	307057	288894	277317	318020	196081	166263	55939.4	124787	197343	315845	327118
5.61554e+06	15632195	15487673	8475290	8510813	3649732	3.25885e+06	3.18458e+06	4.07625e+06	2703032	1.58586e+06	1.69073e+06	1.86525e+06	845049	1019044	1309915	1601747	699001	754316	1.1006e+06	832052	418623	470731	611808	444800	630170	626631	762088	1.07916e+06	676104	231953	511182	528488	427760	728746	571936	373610	559669	400498	230697	429773	465840	165252	157094	191736	138053	121709	105392	168293	157052
4.76259e+06	11864065	14661184	10584970	4.44199e+06	5545179	4959727	3.93727e+06	3.84338e+06	1.8941e+06	1.48961e+06	2.02172e+06	1.01164e+06	1.05573e+06	1.55805e+06	1123228	1369345	1.28364e+06	782007	1.0511e+06	792244	899254	815585	784960	909457	821596	823676	302474	633227	652646	921156	852187	487452	785029	463497	238407	444839	368784	283412	281637	328365	443494	382586	138166	230995	183196	234940	268808	256537	245149
1999996	5.6886e+06	6.1365e+06	4224981	6863794	5.13168e+06	5169086	4.24371e+06	2.10732e+06	1.39171e+06	2.59879e+06	3350593	2.59724e+06	1.72491e+06	1.73136e+06	1.18032e+06	1.06671e+06	1.01987e+06	1.05046e+06	1.06038e+06	807850	718535	625661	1.23907e+06	1.90029e+06	966193	674086	628273	339151	741663	499515	533581	602595	575638	554588	229626	533772	416869	117979	178104	226699	443430	390759	241486	183232	293722	187012	133888	159538	216010
4845836	12515719	7.14892e+06	5400602	4.91195e+06	4832057	4316771	3.81369e+06	2.60758e+06	1.94149e+06	1240895	1.25888e+06	2097791	1.50153e+06	943108	799193	1.14984e+06	1.30225e+06	1.27092e+06	1.20911e+06	1544401	913221	486109	660469	1.69756e+06	1.29388e+06	852924	1.10794e+06	408148	349377	488171	350500	160858	345193	339091	375733	299828	152074	259953	380662	219770	158526	538955	383485	209767	212968	156934	125728	142643	163962
3.59149e+06	13170085	6.0495e+06	2.98563e+06	5.27589e+06	4351761	3640949	2.64321e+06	1.74334e+06	1.92995e+06	2483293	2.09053e+06	1.01293e+06	1.25795e+06	1656972	980047	763862	1094004	724655	865286	1.14474e+06	1.0442e+06	943080	1.0944e+06	1.1788e+06	580671	651676	534950	763741	700640	405901	252062	538476	416776	228329	341464	374962	373581	425827	283246	292775	394475	361431	205586	288860	298110	221425	254177	201090	137028
2.78479e+06	6823748	4.52663e+06	2.67579e+06	1900614	2.25651e+06	3307463	2.95998e+06	1.34544e+06	1.31354e+06	2.76334e+06	1.20077e+06	1.24323e+06	793920	2.3997e+06	2149427	1.9809e+06	1.14389e+06	862475	431020	330288	863279	1.33798e+06	805900	606018	563582	697042	530456	601009	686487	618512	400593	655537	321488	424363	300147	526854	585945	398781	312754	333019	267623	299846	351074	149572	198344	157067	165023	166011	192327
3.01417e+06	14003690	8.16376e+06	7.13941e+06	6743739	3705211	1.98593e+06	1.30517e+06	3103527	3280826	3.04923e+06	1.75984e+06	1.61983e+06	1.48707e+06	1847668	2.03777e+06	1.96693e+06	1.2419e+06	815401	1100752	1.00793e+06	539756	736192	995458	1112252	759837	338455	759127	675133	528844	576101	275002	681698	466129	484016	587527	503496	587655	513023	380471	401985	394731	193197	207969	269053	168140	199362	228066	180874	237073
1.87146e+06	6.39482e+06	15183488	11853858	5.18333e+06	2.88946e+06	3.58119e+06	3.18492e+06	2030606	2.56318e+06	1.34259e+06	1.467e+06	1.32713e+06	1.50996e+06	1.08882e+06	1.7338e+06	2.30743e+06	974422	751008	1.15438e+06	596927	1.1826e+06	866697	992598	934845	1.07111e+06	790923	438022	634556	506560	439815	411864	701908	556000	284734	194051	263770	171565	293798	376851	461684	254366	234405	206018	329887	301160	347289	362817	138797	204016
3.00497e+06	8251132	7565659	6.80672e+06	7.14621e+06	5.18751e+06	3.96182e+06	3.40515e+06	4.14167e+06	2.68785e+06	985096	1.04711e+06	951597	1849105	1.34308e+06	717629	564843	661349	746380	1026812	1.16198e+06	805879	877570	1.31716e+06	1.14496e+06	677221	903508	542278	1.25263e+06	987564	681567	842706	658852	558646	406217	303023	163118	258421	263639	361184	287230	381909	223120	350488	229350	356549	176616	130932	229214	344719
1289445	8.21512e+06	10320362	7.60753e+06	3757235	4887409	4157296	4.33513e+06	3.63288e+06	3721435	3.03688e+06	2.95771e+06	3058650	2.53696e+06	1.94481e+06	1.39505e+06	2.24255e+06	1.36201e+06	604658	508725	440879	648743	725405	708625	462755	663236	660227	645220	598074	448496	732285	524289	332029	756710	800263	532273	798958	670474	299514	213708	218900	287934	324001	311943	355016	322128	325397	177931	157611	196092
3.04203e+06	8951573	6.99323e+06	6412986	6307626	5.74633e+06	3.87542e+06	2.65474e+06	1.90455e+06	2.71081e+06	4.07661e+06	1.34421e+06	867487	1.72052e+06	715388	1.39228e+06	2.17001e+06	1.55827e+06	1.55618e+06	999589	386900	1.2427e+06	803169	403575	465232	498256	690055	648922	737934	489622	366419	601330	584262	346404	271024	229788	285108	337923	440919	391276	283780	410692	498064	398561	324111	213214	221981	195822	293835	138322
4.51701e+06	15718474	12424675	9631657	7.50993e+06	7.31244e+06	5587972	4.14379e+06	4.03177e+06	1527198	2.35909e+06	2.40135e+06	1.57494e+06	2.43847e+06	1360660	521686	1.015e+06	1.09759e+06	583499	1.26432e+06	998471	799526	608084	1.00741e+06	1.36543e+06	1.82607e+06	1.09769e+06	965913	1.35719e+06	1074416	833462	773872	644034	980148	725024	700645	366932	418300	333153	385948	281974	335829	467415	320640	195300	209744	402254	224698	91497.9	165719
238553	11296183	10422660	4853198	3.16749e+06	3.26761e+06	3.21843e+06	1.99396e+06	2.20602e+06	2403990	2438539	2.46994e+06	2.35642e+06	1.89071e+06	2.09976e+06	1.35423e+06	1.67287e+06	1.98777e+06	1.651e+06	1.50046e+06	1058057	994980	976384	680980	808364	1.20345e+06	559412	645912	718510	649772	508121	504307	638157	767375	683607	453707	412682	501070	504298	514315	480104	499114	280298	239753	410156	278587	341060	162601	140970	180835
8443912	21232980	10717187	4318580	4708055	4.51446e+06	4721374	5342980	2.68231e+06	1.23723e+06	1.70206e+06	1.41879e+06	1.86917e+06	2339765	1.51567e+06	2.20653e+06	1.78495e+06	1.43894e+06	1.15555e+06	732279	738649	1.47151e+06	919438	855611	722463	637384	1.44115e+06	560072	365458	584060	825320	495995	432922	434682	535692	578703	354913	133072	558746	697397	338468	306132	305721	284949	496670	449426	356092	311935	299963	282086
4.26372e+06	6825678	6358380	5.75207e+06	3828035	3.81236e+06	3.04944e+06	5095665	3.23182e+06	1.6287e+06	2.0793e+06	1597675	2.53266e+06	1.77402e+06	1.50116e+06	799594	1.50623e+06	2794865	2.00382e+06	1.40087e+06	1266342	1.63027e+06	1.10826e+06	497862	840916	851643	506328	368577	742344	857477	413536	358279	316982	278377	500396	315005	305530	245615	255928	263663	218769	157308	227144	323895	533165	355649	210557	238087	140252	144832
3750129	12847199	9730800	8601284	5.13667e+06	3161232	2.27049e+06	2.01839e+06	3590853	1.81736e+06	3.32604e+06	1945711	1.78899e+06	2608493	1691045	1.8339e+06	1.48435e+06	1.20889e+06	1.51891e+06	1539922	980235	1.08635e+06	781858	646877	1.41113e+06	1.31535e+06	684654	816456	917692	1.11214e+06	850758	454110	360041	301803	274636	354890	338964	378836	355528	290202	379962	485585	319802	293721	204322	196192	217004	279554	335013	171855
3.10349e+06	8909906	9146264	13304611	6179216	5541388	6091362	3.0868e+06	3397055	4.71111e+06	4453420	1.06225e+06	1.19199e+06	1484854	760219	1.58439e+06	1.92598e+06	720699	932495	851338	864482	1331134	743220	481169	1.00503e+06	1.80721e+06	1.26321e+06	872413	558019	531780	518378	482946	520651	685384	635232	577456	407370	238178	548289	742077	513546	260361	229910	456077	292871	312303	259915	235257	208044	237294
2175018	5.16255e+06	6689710	5143317	4.67765e+06	2.72633e+06	5109052	3.72361e+06	5461117	3.39829e+06	1.88321e+06	1.67569e+06	1743634	2240706	967612	1.79426e+06	1.42636e+06	801377	1.0366e+06	868632	913289	1.41074e+06	840088	1.00934e+06	716379	755136	598941	997282	492304	455639	831914	449287	423546	383542	783390	321683	285872	636734	364801	334625	448125	235491	192511	425767	306438	188054	222229	236342	362163	209059
6645799	14315577	6.07621e+06	4.97252e+06	7.44412e+06	5.41469e+06	5815354	2.63832e+06	1.35685e+06	1.35283e+06	1.58864e+06	1.33444e+06	1.50849e+06	2.21865e+06	2.10977e+06	1.91486e+06	1.27081e+06	1.28385e+06	1.26597e+06	752932	858806	973372	876705	1.15381e+06	858230	802600	1.07353e+06	375587	383417	1.01045e+06	602179	331350	326281	442774	709818	420675	202538	310873	520599	530142	341692	447713	581806	350645	320953	175909	420964	294107	172303	130892
4.07827e+06	16171807	8873078	6038757	5858848	5.65241e+06	3.15217e+06	2866519	2.92189e+06	2.37659e+06	2.78116e+06	3.00587e+06	1.14111e+06	1.21388e+06	2.20373e+06	1941651	2.38906e+06	1.79326e+06	1.02895e+06	901274	1.35036e+06	1.12397e+06	574943	491870	732591	962106	845856	663194	892543	992306	685145	539700	912424	500088	555658	804726	487278	282670	246246	385195	336059	221261	239351	292052	335152	554039	342741	211359	187965	256491
2.04009e+06	7798260	7910187	9632613	6042944	3.82146e+06	6.23408e+06	5.43036e+06	889722	1.8688e+06	3.13253e+06	2.00479e+06	2138691	826987	519654	505981	1.24986e+06	903055	1307927	1.13969e+06	368768	430963	907536	991568	1.53888e+06	1.2472e+06	1.73688e+06	1.46591e+06	425823	445019	550960	725305	936390	611693	417916	298359	369062	607018	1.01849e+06	542363	266221	341527	348413	360690	351102	200345	194668	200745	138132	131728
2.60859e+06	9177399	2.85693e+06	2781605	4.7918e+06	2.31951e+06	3.17918e+06	4372654	3193143	4.83794e+06	2.48268e+06	2.9745e+06	3773835	1.56176e+06	1.15816e+06	2.72158e+06	1.86058e+06	681777	1.96439e+06	1.08207e+06	1188522	627423	868845	1.97185e+06	1.59207e+06	684852	440639	720444	488004	399581	558368	952475	809983	996715	147643	227425	221465	410975	349137	364178	451703	533085	522856	354861	290864	302452	422681	352002	387006	189991
8.09458e+06	18044224	14150668	4298702	2.31862e+06	2.56041e+06	3653703	4006000	2.49027e+06	2.14834e+06	2810757	1287193	1.15366e+06	2.00422e+06	1.64471e+06	1.937e+06	1.53657e+06	1.24742e+06	1.45754e+06	888562	904723	612803	1.17856e+06	1.58855e+06	1.17976e+06	755851	624974	823923	1.33821e+06	1.00449e+06	445796	429605	678026	494512	330280	252517	205301	206799	139169	409040	386846	513597	391023	233916	552701	502663	218114	236006	300383	337239
3.96557e+06	17468642	9419248	3.92693e+06	2963328	2.98589e+06	3.28303e+06	2.7545e+06	3.17437e+06	2228007	1.4513e+06	1.92544e+06	2696127	2.667e+06	2.30428e+06	2.65821e+06	865399	962137	1305320	1.12736e+06	1.40918e+06	1.06202e+06	962001	1.38462e+06	1.54164e+06	950187	524306	517984	768384	1085634	846604	595838	579920	833742	713842	545503	433729	393684	251004	407706	387095	353056	458032	322039	193209	340915	370761	303576	103779	177016
4388370	18389270	17120044	10857736	6.92722e+06	6381845	3.85141e+06	3.99783e+06	4030005	2.51966e+06	3589668	3.37568e+06	1.3823e+06	2.02995e+06	2.47794e+06	811698	755536	2.05615e+06	2441346	1.74526e+06	783713	1.37543e+06	1.61631e+06	1.32689e+06	801148	629968	449715	136611	436877	1.00365e+06	733471	433399	530431	546442	460615	378378	339407	312687	438085	457133	224359	323896	329692	278648	268614	224505	264088	145539	123730	209887
1.40296e+06	11345179	12145088	4805704	6.25491e+06	4729834	3.01448e+06	3954288	2344855	2.3282e+06	1219487	1706858	2148399	2.31089e+06	1.33626e+06	1634853	2312269	1.4409e+06	1.52423e+06	1.50907e+06	1.70942e+06	1.34643e+06	824218	1.6876e+06	1.32498e+06	823044	1.28282e+06	1.14672e+06	752606	862570	495494	232572	436350	375562	276751	711970	811865	337747	384178	365113	331042	200080	174381	320193	343310	229697	117045	190633	251130	194155
3051825	11771611	7673822	10032993	7483459	4414771	5.70813e+06	2.3294e+06	1209661	2.04002e+06	1.58656e+06	1.03109e+06	2.09094e+06	2114992	1.43613e+06	920593	877867	1.26126e+06	1.3938e+06	877518	1.11919e+06	1.25138e+06	1.10029e+06	915596	1237270	1.14311e+06	486484	577893	1.054e+06	1.04738e+06	445178	280341	814982	610333	292618	616500	739579	292136	322412	300326	212100	319345	329194	222455	154685	208566	92504.6	81631	141000	168016
5078313	20289556	13598185	4.71359e+06	3.34832e+06	4.1185e+06	5326469	3901140	2.95898e+06	1.69836e+06	1.25094e+06	1.58864e+06	2.36804e+06	2342088	2.02725e+06	925088	1.22752e+06	1055891	1.26125e+06	851058	1.49781e+06	1.24575e+06	485541	674523	760444	823925	456082	943334	764156	861418	754448	473809	419753	448205	504612	411108	322529	510624	349832	367472	410907	286231	338363	243142	185830	279328	208382	134504	201644	266030
3.17524e+06	5209526	10513744	8858186	3.76086e+06	4.67412e+06	4.10946e+06	4379827	3404478	3.25913e+06	2.63544e+06	1.22014e+06	2.2296e+06	2.02209e+06	1.57531e+06	1.20763e+06	722156	1.3336e+06	859396	619681	793017	1.0826e+06	1.03446e+06	848161	873209	684822	786251	690214	582430	570166	515880	585763	912586	926017	746900	524332	516380	376519	365404	316000	417863	289089	306171	270738	508191	446712	333073	512601	438510	181670
1.85089e+06	12061009	6.34987e+06	4.95556e+06	3.89984e+06	5.6533e+06	3.67167e+06	3.05742e+06	1673255	1.34636e+06	1.97825e+06	1.19599e+06	2.03493e+06	1.2123e+06	966121	873912	593718	966574	1.1248e+06	929733	476773	821558	1.3331e+06	877383	589825	790929	1.45849e+06	864177	910608	711438	508798	862451	484596	229130	222391	230786	279333	405566	255363	325007	332424	218949	530034	375015	176790	140377	451055	459253	356668	258474
1.77343e+06	12335026	12770069	9636732	2.31205e+06	4.03291e+06	4448376	2.11402e+06	1899431	1.35278e+06	1.92347e+06	2.05433e+06	2.29524e+06	2140915	1.19376e+06	1.01845e+06	805786	1.41283e+06	1324979	1.08828e+06	823690	1.19219e+06	1.88214e+06	982108	516463	655854	1.50096e+06	992654	540393	606095	293984	477593	427194	486046	541378	216567	422569	609610	493405	300247	139867	306604	340271	493356	526136	317823	258232	300466	133308	105069
5.03923e+06	10065772	11945915	8.35092e+06	3.14994e+06	4985290	3.87076e+06	2.61722e+06	3.45905e+06	4497203	2407016	1.30293e+06	1.37117e+06	1.29567e+06	1.03292e+06	2.09048e+06	1.38082e+06	1.3927e+06	1.49018e+06	897904	1.28946e+06	548496	578094	878197	764785	359225	603084	1.2929e+06	780261	735020	979552	769441	715624	548673	628235	707951	399381	491285	617265	263231	472814	512150	537423	410364	300537	283595	239425	145011	251726	331397
1.31097e+06	5.88357e+06	5928588	6066209	4416050	2.9047e+06	1.95047e+06	1.58921e+06	3782895	1.78596e+06	1.62316e+06	2.54901e+06	2.17418e+06	1.47906e+06	869019	1.77782e+06	1391914	854259	306428	1374905	1.09095e+06	445233	1.09537e+06	601305	1.04834e+06	875139	534345	685234	596073	429680	620027	518545	271473	544269	410804	584972	242361	372413	398628	399744	300524	164839	201987	142456	106865	180492	216039	246747	161093	237091
2.83852e+06	10127753	5631004	5361748	5124464	4640883	1543800	2.2702e+06	1.49574e+06	2.36941e+06	1.52936e+06	1.70515e+06	2.09233e+06	1.65315e+06	1.191e+06	929546	1.18322e+06	1.63867e+06	1.93694e+06	1.08889e+06	901804	808746	460633	408828	667098	907431	680629	687871	920112	809855	627196	408757	545122	463413	251814	528869	432211	323902	417725	767621	423458	410657	379797	180457	294293	327946	243310	326937	267028	99207.8
579703	7.98993e+06	8911024	5.38316e+06	3.24372e+06	4.11379e+06	5676523	4815144	2.75198e+06	3.04633e+06	2.61414e+06	2.05169e+06	1.48223e+06	1.2755e+06	929345	808540	1.6851e+06	1183436	700960	795750	1.03174e+06	1.11673e+06	458142	826954	1.84755e+06	1.31941e+06	525277	609014	840439	651096	578565	487252	505731	844900	602271	709346	459143	500882	503484	376664	310465	385089	361394	458546	406513	334033	361519	334802	290994	225001
4515153	8.16766e+06	9604229	8.06558e+06	4386484	3.4304e+06	3511560	2.34449e+06	1.41186e+06	1.86105e+06	1.69084e+06	1.978e+06	2118422	2.23131e+06	1.00802e+06	674500	1.21142e+06	1.75634e+06	1.38408e+06	1.92866e+06	1.51075e+06	669720	504278	487489	714972	549873	731479	453629	577285	584971	365568	315065	503910	308416	241322	421462	353836	372414	267862	257658	470190	845331	532918	214742	181743	344002	258676	405865	223047	264963
7.26801e+06	21643422	12903013	6900396	7.37234e+06	3602176	3768078	4.60528e+06	1.62648e+06	1.62556e+06	3.70275e+06	2.00986e+06	1.75246e+06	1.99117e+06	1.85241e+06	1.19647e+06	1.53553e+06	862179	980838	887183	764929	1380422	1.64884e+06	1041491	481867	445626	392279	741116	431165	590188	399659	860710	1.00371e+06	440920	333317	482576	465528	642322	314195	161817	314187	491499	200896	345748	187273	145379	175804	148375	169729	289314
3.54253e+06	9792145	14562288	11552635	6658923	5.34703e+06	4657375	4460679	2059191	1.2309e+06	1760406	1.94522e+06	1.43039e+06	2.06339e+06	1.93061e+06	1.70393e+06	1.31072e+06	1.10778e+06	1.26336e+06	1.19971e+06	1176460	877134	754765	656507	566799	239429	761019	843545	988073	1.03922e+06	528175	542932	613927	302648	515048	429604	431293	342102	196106	257488	454455	472238	281663	152626	198870	184418	82824.9	180235	365922	255895
5.66256e+06	14930183	7.65852e+06	2.05674e+06	3.87564e+06	4.42533e+06	3577990	2.48538e+06	4.7516e+06	3339843	2047714	1.45114e+06	1.6946e+06	1.84925e+06	1.76989e+06	1.70341e+06	1.22009e+06	1.28205e+06	701491	1139438	843681	1.12036e+06	831692	768853	933657	1.28901e+06	1.50806e+06	794247	556446	577343	901450	449442	368437	389529	358273	530026	609094	447444	380816	496449	516774	404827	563802	487602	426283	313307	261359	205122	211670	171285
4747404	14762310	9785789	6.16006e+06	6.81004e+06	6403932	2.98691e+06	3.33009e+06	3.76168e+06	3.61158e+06	2.92257e+06	2.41055e+06	2.40649e+06	2260222	2.0711e+06	1.34617e+06	2.39647e+06	830066	1.05213e+06	1.19884e+06	653082	580964	598058	1.07632e+06	955487	780649	872376	195058	371061	824668	721067	469342	306203	411198	599218	622304	612156	747608	490939	262183	383579	340432	392437	332742	282535	409712	235320	172133	324472	222938
3280581	9085019	15394453	11464080	4931862	3.64536e+06	1.53241e+06	2.06343e+06	1.4056e+06	2.21909e+06	2.82404e+06	1.91672e+06	1396801	1.93225e+06	1.47883e+06	1.28896e+06	846552	1.05924e+06	964749	991005	853697	1.52285e+06	741160	1.09291e+06	1.5768e+06	1.43674e+06	1.10193e+06	1.00024e+06	673305	397460	698857	463864	373993	313914	420291	291147	273196	450819	453066	392295	301473	204247	390878	401652	348374	266224	425804	283411	155344	189513
6.96037e+06	11597989	5558374	4.88119e+06	6903950	5028152	2.53285e+06	2.06181e+06	1.66275e+06	2.17766e+06	1.39088e+06	2.03459e+06	3.10104e+06	2.62613e+06	1.88989e+06	1.48688e+06	921460	1.26334e+06	2036758	1.91938e+06	604565	650872	1.05197e+06	720606	720755	639782	600741	676368	685867	1.34735e+06	739367	287376	360190	724239	689771	484395	612749	351316	279642	574242	558720	534050	574555	373960	310703	229203	180532	133883	131028	187176
4.22264e+06	9092579	8953474	8637909	6.15462e+06	2.89131e+06	2742228	3.42191e+06	3051072	4350806	3.4591e+06	4.08105e+06	2.28015e+06	999278	1.65772e+06	1.56054e+06	1.28463e+06	736397	679140	807831	554231	431277	832003	858317	661678	503884	355662	392619	615487	419971	429569	349379	491661	469122	538821	604097	374499	244488	338270	672418	306904	333845	243101	178971	156514	215012	253474	258969	278467	215654
3.27751e+06	10370858	11744010	8072947	5.04082e+06	3.7807e+06	4514443	2.25199e+06	2.35551e+06	2.72042e+06	3.55671e+06	4.01143e+06	2.21466e+06	2.84151e+06	2.10161e+06	1.40972e+06	3.0259e+06	1.45416e+06	1.84087e+06	2792523	2.05911e+06	1.21913e+06	487842	412100	427839	931711	821934	550360	647647	238043	651039	586707	781689	766629	587268	500392	549816	342280	287508	292394	237466	193991	179367	322164	430258	355658	246294	190944	202327	138772
551912	5.14535e+06	3444032	3.67199e+06	3.43795e+06	2.20399e+06	3403234	3.2763e+06	2353859	2.93301e+06	3.27946e+06	1.50138e+06	1.78041e+06	2.27304e+06	1.29256e+06	1.5859e+06	965726	472758	1.05119e+06	1.31262e+06	1.39071e+06	1.03925e+06	1.10022e+06	746723	622999	349847	431292	760575	879641	554249	733594	677007	351048	530988	603212	522547	750988	441496	226950	394817	355275	368222	195339	331898	275345	315824	294153	264756	277483	410169
2.81685e+06	8627443	7.85615e+06	3.71531e+06	2.20759e+06	1.66304e+06	2.57655e+06	2.34677e+06	2.09743e+06	2.0441e+06	2.1362e+06	1.99709e+06	2011228	1545053	905572	1.71118e+06	1852749	913040	446997	557751	750133	885919	913208	445359	907682	1.04496e+06	862934	1.07788e+06	883361	1.09624e+06	876753	516231	383119	533544	687873	645155	607522	511674	264570	279036	321987	451389	309578	374038	593661	464762	265982	180549	164140	266684
5344172	12486491	11891858	7530844	4802724	4696097	2.96841e+06	1927788	2107760	2.61349e+06	3.56963e+06	2.27575e+06	1.47848e+06	1.38518e+06	1491747	837798	905108	1.24546e+06	1.20441e+06	1.04194e+06	863686	533523	762789	802246	555525	689856	838396	882687	1.00524e+06	870743	912548	1.17408e+06	676211	380275	639596	592344	379568	370952	325034	184917	226184	438588	477187	359363	477198	273342	228866	283102	157343	114978
2617118	6194956	13314137	11084646	6313173	4.47684e+06	4601238	2.94511e+06	2.54322e+06	1924153	1442859	1.33506e+06	1.64121e+06	2.59802e+06	1.46189e+06	1.26514e+06	936177	763644	887782	911460	1.98269e+06	1093012	1.28196e+06	1.05919e+06	1132194	843179	1223409	1.01499e+06	904646	692811	906527	746378	499418	434626	620244	341654	464685	382350	444863	851797	773814	472858	398219	349474	234404	246985	225008	188698	248085	223731
3.61509e+06	12189452	12226411	13560621	6.31729e+06	5.76414e+06	5.86085e+06	6766249	4.31262e+06	2.73834e+06	2.10528e+06	2.05106e+06	2.11051e+06	2302981	1.7372e+06	2.10832e+06	1568581	2.43325e+06	1.47135e+06	1.29658e+06	1.31716e+06	1.40101e+06	762671	942027	1.02177e+06	932493	1.30168e+06	713381	579015	805398	951021	495045	478951	366771	548330	714891	402581	446305	448746	430384	325996	223357	211823	356953	258375	68713.1	261115	369481	263511	320626
2781018	10062119	8475069	8783801	5.18044e+06	1243257	1728589	1.24216e+06	1.31677e+06	2.09845e+06	1.41915e+06	1.98253e+06	1.0227e+06	2.26702e+06	1.11689e+06	973055	958878	1.43108e+06	1.09263e+06	1879980	978973	640734	649453	697659	525689	570277	630938	322016	972642	803964	579646	624812	399041	754939	522157	270082	534140	557426	603694	434619	303125	304480	267169	253285	206354	157082	116128	138765	235860	238995
2.57512e+06	11134348	15372202	12170034	6.14878e+06	3.67393e+06	3.17271e+06	1.74535e+06	1.16422e+06	1.89028e+06	1.72292e+06	2293139	1.29351e+06	849509	2.24603e+06	1.69694e+06	778994	733958	1.11694e+06	733103	1.28059e+06	1.05817e+06	1.23031e+06	974515	1154907	1.12213e+06	722599	909621	781010	372729	757715	860400	665618	606258	316456	358707	426281	555571	407511	253837	194782	381758	304195	385166	212213	180248	323139	370135	169636	200781
4472768	18606316	13762378	8.07233e+06	7.88656e+06	4318693	3.49385e+06	3.87165e+06	4.85517e+06	3.22563e+06	2.3122e+06	3.01853e+06	3407467	1.58755e+06	1328332	1.52544e+06	1.82701e+06	1.65104e+06	1.8411e+06	1.64309e+06	795051	1.27213e+06	1.5812e+06	1.30863e+06	752694	460585	1085876	1.00945e+06	503531	587130	591769	432681	793597	499027	176304	294940	312622	376657	669736	396976	364303	510350	199640	224496	306910	216954	329635	122161	162928	406363
1.73916e+06	9227963	7.88351e+06	6.98038e+06	5719102	2854014	4471528	2.82795e+06	1.71046e+06	1.70987e+06	2.99598e+06	2.15292e+06	1.85531e+06	2328540	1.9826e+06	1.24172e+06	666289	929004	800658	842889	1618150	1.14287e+06	1.21118e+06	567153	557152	465868	296412	842006	1182647	697260	610580	1.04226e+06	470312	367312	598566	452894	647254	460063	165814	409373	548753	411929	375490	428310	459517	363352	451592	535764	364717	226630
3.59536e+06	11628868	5.91412e+06	6371322	4.62213e+06	4912514	3.41041e+06	2.04576e+06	3.32795e+06	3439919	1.65596e+06	2.21272e+06	1.50386e+06	1.34277e+06	2.26093e+06	1.23334e+06	988032	798113	1.2531e+06	1.46253e+06	1.68849e+06	1224850	1.20374e+06	1.20429e+06	987110	1.19124e+06	1.30065e+06	445613	740361	905880	680020	277969	366351	215164	376722	547062	545142	473294	420549	259356	312436	341337	332896	130630	170809	138320	142399	263926	203756	193961
4.9481e+06	14425087	9232178	6054894	4495334	4098647	5257633	3.31658e+06	2.42687e+06	2.60168e+06	1677725	693971	1.14001e+06	1.58595e+06	1890752	1.46127e+06	1.14022e+06	1188170	2207631	1.92991e+06	1.14729e+06	1.03829e+06	581143	962522	570926	395812	496179	740572	529490	470223	566694	825488	762710	452382	363130	368242	407280	430622	426535	686967	655383	201450	312663	324764	200315	351804	482235	321626	217116	92946.1
838408	6610654	7698614	9239926	6754427	3.82195e+06	2.30425e+06	3.40863e+06	4.05701e+06	2.86295e+06	2.41122e+06	2201517	3263911	2.4654e+06	1.78704e+06	1.38802e+06	1.13413e+06	1.08624e+06	1.34118e+06	720589	1.47377e+06	1323923	1.3747e+06	949288	1302535	1.29459e+06	1.01787e+06	367621	510290	941626	541110	334500	513118	389250	463906	453032	425713	365247	499799	436080	352825	206126	226425	340633	235862	292298	329312	291426	57264.8	229170
2245073	21101264	19388888	13469747	5090980	2752587	3.07196e+06	3.9797e+06	2973601	1.2667e+06	2.06544e+06	2309110	1.30118e+06	858459	1.22835e+06	1.24259e+06	826729	1.03491e+06	1.16312e+06	484100	570542	981548	738718	319411	490506	1.09051e+06	583981	446272	562903	323596	569396	819832	913810	335036	178335	298356	453234	347245	464796	637685	586342	453495	288569	167886	253327	295761	147935	268511	306457	80121.5
3931543	10071383	7743988	6688745	5027143	3.21437e+06	2.60913e+06	2364828	1743115	2.69723e+06	1.9546e+06	1.76535e+06	1.57963e+06	1.25825e+06	1.7158e+06	2528011	1.76654e+06	1.32638e+06	1.43846e+06	1.67266e+06	1.13704e+06	1.6827e+06	1.80452e+06	1.39955e+06	1.8767e+06	1.74102e+06	1.23259e+06	791025	662668	579526	390542	587338	462555	360670	509534	535039	292646	276268	420463	348359	450149	241458	262358	222318	215939	229987	321838	267996	345227	334826
3.50298e+06	9783560	12728411	7548017	2.5204e+06	3507360	4.4761e+06	5.32436e+06	3.20127e+06	1.69894e+06	3534454	3.13559e+06	3.14428e+06	2.58442e+06	1.17441e+06	1.52253e+06	1.46446e+06	1.61743e+06	1.37272e+06	1.3075e+06	1.47446e+06	1.24399e+06	947143	770194	616460	848635	904773	706436	705198	640785	865800	688710	472449	572839	631721	693659	396913	296645	326204	494665	368236	182582	433364	547037	371161	164494	217693	370652	475852	391767
3852883	12817625	12559395	4.45472e+06	4472814	3.92619e+06	2.42726e+06	3.5378e+06	3.63816e+06	2.36237e+06	3.13145e+06	3.7319e+06	2.59113e+06	1.80802e+06	1.44164e+06	1.14319e+06	1.09884e+06	1.07272e+06	1403553	612152	845624	943548	659286	572144	876930	555403	457263	774359	810027	543839	417379	513772	372895	491777	608767	340878	323553	527909	348051	312489	323835	443712	559118	242198	126391	223984	364589	353822	166617	269343
3.98553e+06	13825500	8707718	6.84973e+06	6.27506e+06	5391038	4625110	3974692	2.73952e+06	2.05063e+06	2.1492e+06	1747742	2.01499e+06	1.00056e+06	1.50145e+06	1588277	1.51762e+06	878451	1.51603e+06	1612559	1.29414e+06	1239278	1601616	690046	660087	1.1069e+06	965055	502773	447093	701419	527107	463479	554543	654099	1014504	600088	302052	100116	338249	587909	615478	438371	434015	290566	351848	223255	78818.1	200485	114745	126211
4108706	15369805	11760530	6695505	6789097	4534493	3887840	1.32876e+06	1.25995e+06	3.87438e+06	2.2632e+06	1.5179e+06	1.57316e+06	1.10611e+06	1.44569e+06	896406	1516430	1.46805e+06	1.03283e+06	514635	926950	662401	773818	475450	707535	1408651	1.52996e+06	994458	400849	633449	388579	855198	934786	893252	223587	363753	824368	619441	478306	383127	191577	163496	225399	293270	302387	372298	448921	231882	314162	286807
3.26151e+06	18415580	12911906	6499116	5.40587e+06	4992493	4.52256e+06	3.55731e+06	2.09618e+06	1990867	1592871	1.52866e+06	2.8791e+06	949703	909016	1.18844e+06	1.16176e+06	1.24486e+06	986634	422981	1.21209e+06	1.18058e+06	517114	724661	947121	794737	885076	516030	514107	608316	551753	252952	486460	456435	355958	438269	436539	231955	316352	319584	468338	428628	293553	286018	165191	233856	194592	307432	250069	208853
6.18765e+06	14539280	9793562	4.14087e+06	4284981	3.20754e+06	3.94821e+06	3596465	2181663	2.93482e+06	2144316	1.47206e+06	3.02238e+06	2.2209e+06	2.20347e+06	1.81924e+06	1.49279e+06	1.76161e+06	1085618	725748	1164671	1.35575e+06	555177	573829	663109	1.38384e+06	1.33657e+06	643904	573811	626892	333392	415439	607948	421801	430970	376575	611253	531446	595961	714483	452063	368112	246355	318212	169722	299736	299511	175290	290407	357025
2.60853e+06	9649812	8.18747e+06	7.25284e+06	9823205	6.71091e+06	3.64273e+06	1.72361e+06	2.91785e+06	2.82872e+06	904291	2988112	2.27778e+06	1378974	1.27519e+06	1.67239e+06	1.18049e+06	1.45994e+06	1.6348e+06	1337553	1.13894e+06	1039479	605957	724747	1.18332e+06	1.34908e+06	801025	1.04901e+06	619035	780960	793916	770216	307600	397027	427152	202025	166530	398800	325322	501278	412937	345331	264161	347278	298344	253847	182331	233620	129451	187965
2.5555e+06	16346343	11337603	4811529	3527149	4.35212e+06	2.47988e+06	3012135	2694142	2.627e+06	2.42118e+06	480800	870857	1.00541e+06	1.17812e+06	976579	1462242	1223374	883481	2000220	1.67502e+06	2.22015e+06	2.04775e+06	1.16623e+06	1.10675e+06	1.45144e+06	852536	386914	496501	864774	697822	553191	517874	410978	627865	849272	487582	447039	555050	378614	356475	566665	320178	362185	273027	237450	292673	261138	260471	162865
2.20112e+06	7.84516e+06	7.83684e+06	5799752	6.88142e+06	5.04911e+06	7.20071e+06	3225401	3.06462e+06	1.26504e+06	2.68324e+06	3539726	2.62111e+06	1.97139e+06	1.28223e+06	2067363	1.27642e+06	1.1908e+06	2.16286e+06	1.80007e+06	781103	735767	647964	657556	931091	891740	600084	414906	843274	461963	876961	976669	396811	383004	394917	414585	382621	269172	412389	363452	337181	305038	456846	331678	227656	315263	205606	299771	335562	264097
2.4577e+06	6081972	5.68554e+06	5092284	5020967	4.01576e+06	4.39471e+06	2.68287e+06	2.52845e+06	2.75017e+06	2523090	2.77171e+06	1.42492e+06	1.69761e+06	1.2278e+06	1527776	1.66159e+06	1.39317e+06	1.43564e+06	1.38917e+06	1.74022e+06	1.6316e+06	919976	899273	787040	907839	1.09537e+06	828828	959562	525673	609026	711420	715160	735382	577653	400681	454313	593081	566685	458736	368584	159233	66810.6	144890	265734	403009	366898	259193	179169	136697
4.17304e+06	14188516	13281426	6.88052e+06	6257674	4.27188e+06	4211662	5984490	3.46969e+06	983256	1.90162e+06	1495263	1.25012e+06	1.41849e+06	1.72883e+06	1.48536e+06	836297	822185	851550	1.33033e+06	1.27324e+06	1.22672e+06	1.02064e+06	1.16574e+06	1315500	596657	359354	351935	674569	1.1454e+06	751826	536349	381857	705529	772675	328036	305432	280455	407700	455862	610438	359252	311456	406333	370013	288778	101710	111618	190474	367557
2231752	12929057	9466830	8061631	6818085	4180068	1.80533e+06	1.4626e+06	2.15278e+06	2027606	2519395	2.75842e+06	1.86848e+06	1.8871e+06	1.06276e+06	1.36136e+06	574458	448497	644059	1.19085e+06	1.46767e+06	903482	792758	900787	691115	821234	1.21872e+06	649597	757798	577128	522765	460083	862361	781575	496612	317053	262983	360431	148859	295256	799651	529149	381526	608588	395308	180515	151053	170661	154710	96270.8
6.58065e+06	15750466	10043555	8113176	5561961	6112556	5.61208e+06	2.96043e+06	2.1031e+06	1.82473e+06	2.1582e+06	2593962	2.44096e+06	2.1904e+06	1.70196e+06	2.30714e+06	1.12269e+06	718296	868192	1.30865e+06	1.28082e+06	1.40981e+06	1.17179e+06	1.29953e+06	1.03091e+06	1.41581e+06	1150851	1.34871e+06	864698	729336	1122920	901292	522339	340821	532078	720522	437369	500153	325970	229738	107750	491060	449968	394038	279082	226743	304869	296154	219750	327491
1.76963e+06	6904381	9360617	7532615	3.96182e+06	2751516	2979464	4997084	4.63757e+06	3.38148e+06	1.5748e+06	1566310	820441	757814	1.00281e+06	858888	1.27091e+06	1.52487e+06	652288	431734	799416	859905	984456	842450	381927	586931	690020	1140633	868749	990088	636295	703777	358681	365448	339068	279710	286657	555477	288089	327289	377201	176923	244119	251354	282198	255670	249300	221528	294613	327277
7.2183e+06	14854610	7.13438e+06	3.68654e+06	2574999	5406690	5186718	4566675	2754764	3342669	2.10259e+06	1.41991e+06	1.3681e+06	1.29135e+06	1.91233e+06	1970813	1.5686e+06	1.54274e+06	1.52192e+06	1.12429e+06	767393	1167358	801192	468349	1.13309e+06	883404	811048	514567	913670	1.00092e+06	876807	833918	534191	544357	435725	319674	413087	358612	292119	260879	399225	287353	240646	301320	272585	271887	228695	243186	350719	185985
3.05239e+06	7.19338e+06	4507331	4948112	2981863	2.35614e+06	2.46884e+06	1.48528e+06	2.20853e+06	3050569	2.47802e+06	1.82985e+06	1.78231e+06	1.8082e+06	1074585	1.09418e+06	2.04107e+06	1.49415e+06	1.25946e+06	601428	681800	730567	1.02593e+06	1.05964e+06	929084	748084	346855	608137	758015	1.21292e+06	1.24524e+06	468579	384930	711845	410489	347248	448838	516744	632539	380358	262096	395810	592147	184428	266738	302508	232324	332346	254736	185655
2419060	6.79094e+06	9782172	8767601	6.43704e+06	3.17577e+06	3.03094e+06	2.37172e+06	770219	1.92253e+06	1.63786e+06	1.22646e+06	2.02176e+06	2900222	2.76613e+06	2.05727e+06	1601629	1.87755e+06	1.39128e+06	1.0945e+06	744693	917321	685614	516521	519051	1.16284e+06	1.09946e+06	518800	429504	531168	595611	504915	713237	533341	667887	592550	470606	418981	329899	374001	414602	394843	563198	395226	279019	219321	230431	318302	223355	154520
1.72413e+06	5.5309e+06	6.87613e+06	6.82879e+06	8.15549e+06	3.89341e+06	3.0796e+06	2.72653e+06	4.28393e+06	3.00659e+06	960509	1.24935e+06	1849994	2.21257e+06	1305883	659704	1.73042e+06	2.29435e+06	1.73176e+06	1.11217e+06	866169	2.20501e+06	1.69589e+06	1.48762e+06	926313	1.07171e+06	1.24345e+06	1.32795e+06	604451	765414	600486	537157	564333	406551	709998	622276	391117	580262	583640	370684	357085	334904	317602	281166	201578	187025	274184	214240	195877	161969
1.49768e+06	7.32679e+06	13612463	7303385	3.84638e+06	2.82299e+06	2776690	2863767	4395453	2.77036e+06	3.44628e+06	2.28492e+06	2.29075e+06	2.35681e+06	2.47294e+06	2215532	1.58832e+06	1.45496e+06	1.75015e+06	968983	909864	1.0586e+06	684843	879025	793396	540900	705063	625429	848984	811921	734871	747572	650693	821810	669569	324973	287284	394062	358982	642382	413554	481225	587276	546842	296702	228239	296012	360056	206217	162930
3.8e+06	16340997	12826298	8881958	8.02035e+06	2.82165e+06	4319694	3.90298e+06	3.90151e+06	2.60172e+06	1.10304e+06	1.65516e+06	2.80487e+06	3.1563e+06	2.76251e+06	2.01962e+06	2.15605e+06	1.18263e+06	386121	638058	963364	1.09323e+06	1.16595e+06	1.16612e+06	1.00859e+06	1.44063e+06	1.01068e+06	708512	967525	1205859	795573	452310	435303	443979	355793	750852	882401	308800	848804	717236	346155	225021	186584	319871	411908	363461	223047	185088	134890	354989
674563	5.24299e+06	4.53438e+06	4.43492e+06	6571903	4829776	1783921	2.4744e+06	2.28956e+06	1.66177e+06	3.07752e+06	2.38592e+06	1.42683e+06	2295450	1.32814e+06	1.13138e+06	1.29544e+06	837024	722141	1.02188e+06	1.03781e+06	640616	1.09477e+06	957251	664437	375372	382792	356080	374029	327120	578003	414284	521496	748824	486661	359364	324819	186265	244519	362994	197159	304764	298503	400318	306419	191163	200494	162757	251459	166516
4.06838e+06	13253709	12216919	4.38693e+06	4.76289e+06	3.65958e+06	2.2581e+06	2.32926e+06	1.97069e+06	1.70343e+06	2.17035e+06	1.52546e+06	1.75304e+06	1.92215e+06	1.90056e+06	1.95375e+06	1.2986e+06	1.73839e+06	1.17785e+06	407850	1.15832e+06	1.1535e+06	971041	615367	648547	784797	525748	551586	531427	556399	379879	502038	618978	720111	601835	377294	507731	758282	328621	252764	174045	285181	232609	184743	308148	126983	97285.8	190593	274534	242662
2226917	8720117	8187168	6912871	8494510	4088004	3235292	2910922	2.63839e+06	3225312	2341399	1.2615e+06	1.66236e+06	3750236	3.42426e+06	1.1864e+06	1.71232e+06	1.81585e+06	1.19383e+06	1370414	1.2525e+06	1.00456e+06	652584	601141	1.20183e+06	996374	1.52747e+06	1.05443e+06	1.32476e+06	740814	317967	582894	589499	464427	540412	772763	696387	519366	644768	666021	527205	208299	133297	240661	289881	334562	339882	171540	172630	114479
2.35984e+06	7747944	6.82936e+06	2.74782e+06	2.65225e+06	4.67881e+06	5942856	4.05512e+06	1.94432e+06	1.90882e+06	1.79367e+06	2.85445e+06	2.16783e+06	1.79582e+06	560290	1.44696e+06	2.57314e+06	1.93953e+06	2.17795e+06	1.38355e+06	1.07862e+06	937867	504386	555844	874262	1.1113e+06	728482	348064	388431	382092	709331	1.11262e+06	727775	747886	561629	442781	338316	258262	307478	302144	273513	402269	444589	214885	223633	394686	356901	270093	352947	346049
833483	15665665	11107085	4072489	2.98307e+06	1.58281e+06	3.83477e+06	2.18161e+06	2.81511e+06	2.83889e+06	907662	1.16725e+06	1808511	2122383	1.51701e+06	1.31737e+06	885689	1.60284e+06	2053765	1.24818e+06	1.09071e+06	1.86925e+06	1.5833e+06	806164	1.39868e+06	1011454	655958	700068	766452	808078	698904	803137	753696	628194	459281	465081	433584	423396	360526	322542	368946	334633	397775	381990	305744	420886	282513	192754	279140	159596
1.99805e+06	10140957	11930701	5.2616e+06	5.69295e+06	3.48588e+06	2.77823e+06	1.69361e+06	2553084	3761154	3.02493e+06	1.5385e+06	1.96695e+06	2482917	1.71441e+06	1.59905e+06	1.17994e+06	1.57216e+06	3057608	985877	719839	1.0034e+06	1.265e+06	1.16693e+06	776731	456733	517281	285365	336553	309803	561168	543098	407743	575647	493305	410603	484785	408866	686254	680163	582754	449217	327512	355605	372002	320519	166196	166624	232405	208576
2.14205e+06	7.836e+06	4.53617e+06	5539928	3675039	4189241	5.88464e+06	2.61541e+06	2.27368e+06	3.6079e+06	3.29627e+06	3.88308e+06	3.22878e+06	1.87317e+06	1.93078e+06	1.49133e+06	1.54065e+06	1.0931e+06	1.96658e+06	1.80011e+06	852965	900163	1.04126e+06	797069	1.25638e+06	533142	888461	1.0905e+06	876316	396114	403480	547048	589666	440280	588131	749178	835056	781579	326514	392713	276674	214946	438415	344589	228729	193487	205415	230179	149171	84990.9
3.8017e+06	8647417	6.25098e+06	9187640	9804227	3.97341e+06	4170258	4489785	2.68052e+06	2.09184e+06	4.10951e+06	2.85433e+06	1471253	1.57266e+06	733296	1.97455e+06	1.23402e+06	735124	615166	1.62534e+06	1.48608e+06	618492	671444	482357	474118	497235	762246	656780	521146	987576	759216	580893	756849	291580	571184	951924	442958	306608	477544	251109	341342	665279	502898	327858	332993	230002	250664	211788	192491	86982.2
2983557	9164221	14680200	6.88692e+06	4697808	5.18449e+06	3.13134e+06	4.00133e+06	1.66518e+06	1489609	1.91306e+06	1.95618e+06	1.77705e+06	1.18615e+06	1205247	993328	909959	606182	853481	801634	1.12315e+06	1.22776e+06	1.28702e+06	1.15514e+06	1.39092e+06	1.09319e+06	758864	711442	984433	1.3741e+06	601184	764312	813203	504827	533555	350660	508341	330669	384459	662292	705477	338860	266055	283053	355594	227300	258843	430585	258984	232450
6953478	24818966	16817618	8752438	4.52344e+06	3.11608e+06	6402936	7763134	3.65852e+06	1581421	1.39464e+06	1289420	3.10187e+06	2.10035e+06	1.38679e+06	1.57149e+06	889338	705951	1.41373e+06	1.14602e+06	2.08141e+06	1.46755e+06	1.35638e+06	1.58303e+06	937554	752963	995961	806787	600986	487497	422372	351997	438446	305712	310117	799502	572388	350423	452960	354036	332828	214026	200174	235321	303316	315940	354358	340119	165221	123391
4602847	17482854	10669386	5561826	5810101	5024532	5386993	3.3281e+06	2.90228e+06	2.79677e+06	1840274	3.19428e+06	2.80368e+06	1784106	2.11156e+06	1534425	799794	788300	1133327	865720	1.22929e+06	1.38183e+06	2338220	1.16562e+06	565371	891730	1.13493e+06	1.02229e+06	1.02403e+06	461102	447371	746125	624079	478376	779075	667185	428728	472415	272913	452684	233519	257406	480525	465453	292336	210140	170084	211760	334138	247653
4.00796e+06	9230834	5.51891e+06	3.95406e+06	3.12946e+06	2.64982e+06	2.73669e+06	1.76088e+06	1.86978e+06	962658	1.32226e+06	2.17306e+06	1.61257e+06	968234	1.38904e+06	780280	1.41642e+06	882122	395502	529817	854401	949301	877759	769938	709406	708381	622422	603961	764353	277488	436000	381149	303472	385887	373590	376212	550111	381706	337112	292406	342016	364091	295113	396720	332441	263528	285665	291002	240729	322196
6618812	13126399	8.15666e+06	4.21568e+06	1.32376e+06	2.14533e+06	1.74646e+06	2.01646e+06	2.03102e+06	1705725	1689284	1.29915e+06	878691	1.20371e+06	1.23009e+06	1.17672e+06	1.24795e+06	1413786	1.63115e+06	2124169	1.66852e+06	1.10555e+06	1.28626e+06	811936	775772	762283	951767	727679	409863	330478	273040	483523	504607	411106	489218	687494	499799	494137	507934	336146	269452	491161	471060	359544	330737	283786	299155	215971	260653	207699
2.35137e+06	6.61546e+06	7277778	6560843	4319621	2.55371e+06	2681186	2.18566e+06	2.78785e+06	3.62381e+06	4.29129e+06	2.00175e+06	1833377	1.04939e+06	1.09396e+06	567697	1.33228e+06	538747	1.10434e+06	1.03194e+06	882393	1.10919e+06	769230	766755	668816	905391	1.17535e+06	859623	235990	338298	352316	639666	857698	582988	313534	585384	579530	465463	560717	402800	425952	647338	596448	271085	154019	83350	273593	266720	231816	207128
4.06543e+06	9624467	8128993	5581161	4.37923e+06	3.41153e+06	4.13091e+06	2.98842e+06	1.78627e+06	2.61365e+06	1.01734e+06	1.80101e+06	1.46136e+06	1.03475e+06	1.88136e+06	1.73683e+06	1.19036e+06	1.58383e+06	2.90233e+06	3.31844e+06	2.05256e+06	1.2575e+06	1.40613e+06	1.58786e+06	920241	437812	845152	839513	260959	260155	546557	371195	239194	331969	521708	315001	597190	389786	271629	288039	214793	156742	171829	180256	335087	355664	245791	220234	284062	232008
1290381	6.51275e+06	9494897	9909348	6.35231e+06	3.34741e+06	4599310	4.7559e+06	4286660	2.46452e+06	1.33848e+06	1.75247e+06	1.10183e+06	1.55308e+06	1.02901e+06	1.30413e+06	1.96083e+06	1.51445e+06	987504	1.10746e+06	700471	802789	650464	917490	1.53188e+06	1.70243e+06	1.11499e+06	912402	827184	644022	760499	716336	539189	388871	312831	295446	453116	451129	698687	329762	199125	382264	293908	226759	140608	212138	98855.9	166042	239872	263919
3.67131e+06	14924313	8902078	5620190	3.99807e+06	4120786	3.51113e+06	2.91027e+06	1.8702e+06	1.03004e+06	1.27214e+06	2.23812e+06	1.78752e+06	1.31699e+06	1.24836e+06	1.92792e+06	1.2562e+06	1.80363e+06	2359094	1.55329e+06	984198	990712	642493	809630	1.40533e+06	689321	392091	676378	938822	1.28921e+06	907775	314514	337098	436080	902202	563645	487985	320712	258441	212453	311810	250883	124795	207573	302980	263553	394441	263868	227302	252178
2.8634e+06	9288148	7002184	3.24428e+06	4.2584e+06	3.57689e+06	3.52441e+06	2.91846e+06	1.87511e+06	1.75011e+06	936592	1217447	1.35377e+06	1.21276e+06	2.14226e+06	2.18346e+06	977952	701998	536051	812178	795082	1.44956e+06	1.60174e+06	911867	705342	1.0633e+06	616631	470245	767561	799109	312678	739770	720416	416564	347316	142553	300916	564121	440669	571764	427024	223890	280006	107945	75937.1	151925	221284	428927	280948	131036
837433	4968902	5.29276e+06	5449042	4104717	2.9576e+06	2.41213e+06	2.09541e+06	1.82909e+06	2710631	2.30071e+06	1.60163e+06	1473162	1.32288e+06	1.9042e+06	1.1811e+06	1.35831e+06	809218	847770	1.22622e+06	470647	590639	929107	882355	768118	961629	747575	798214	597893	868430	564962	636621	518082	370077	787013	667408	303438	386532	280043	413725	462403	515332	353395	234625	293013	243327	327286	412159	493412	261665
11768430	27762100	17951264	11775949	9057851	5.21616e+06	5166885	5.29463e+06	3.21257e+06	3.56491e+06	1.92066e+06	820831	1.04491e+06	1.43533e+06	1.46357e+06	1.07126e+06	1551560	1.10427e+06	1099449	660718	713554	1.03435e+06	980344	477303	602691	683392	1.03857e+06	1.35073e+06	422656	409842	344955	419745	804147	824798	495785	263211	275401	395551	456039	358976	626043	681505	396870	294154	229199	205479	141201	479319	367991	264475
2.94009e+06	13682019	10659264	6.88041e+06	5.21748e+06	3.80249e+06	3.48416e+06	3735987	2.68536e+06	1.20372e+06	1.54626e+06	1245363	2926728	2.13019e+06	1.19619e+06	1438184	1.49842e+06	1.59338e+06	1.49275e+06	1.1866e+06	1.41289e+06	1.48364e+06	770405	1.12033e+06	1.04432e+06	1.05334e+06	813752	630098	598982	511930	710100	350497	331654	365529	281110	410755	714389	708095	630276	298718	360291	204398	309396	312184	207772	197678	103316	166160	228221	153874
3.93951e+06	4581278	3.21822e+06	8799232	10205313	4447690	2.42084e+06	3.04399e+06	2.53811e+06	2.43304e+06	3.42518e+06	3.17679e+06	1.16179e+06	810690	410544	469829	819816	988431	1.54747e+06	2.0948e+06	1.28208e+06	1.43391e+06	1.43051e+06	905514	922891	568399	507503	766988	524548	611078	765629	661012	615875	514981	736536	778084	599897	595291	588035	508296	257797	401707	331890	203508	235634	173303	194515	96802	143630	89783
2.8101e+06	11219449	15633669	14515422	7030245	1.45381e+06	2.93939e+06	4.50746e+06	1707103	3.52991e+06	2.38268e+06	1.84239e+06	1.41998e+06	1.92237e+06	1.4174e+06	1.76384e+06	1.11126e+06	907311	651639	900670	673859	762270	425789	666896	596764	548526	780891	946116	912082	526545	547035	580027	361431	693477	556186	527320	702460	381354	153147	221948	433293	619223	307278	212708	247136	227270	250705	387787	302535	289795
7295176	19556682	7893208	3.02777e+06	3.127e+06	2.18551e+06	1.43444e+06	1.91443e+06	1.4317e+06	1788359	1.71932e+06	1.48479e+06	1.37051e+06	2165028	1.30429e+06	1.25035e+06	1.33559e+06	1893222	1229379	1.23269e+06	1.19382e+06	1.0377e+06	618564	621907	536371	1.19395e+06	1.36336e+06	804109	954078	550126	360058	558895	373426	612390	741938	506047	597526	207272	316458	202495	295456	324292	213902	292906	310381	377632	304512	337722	302795	206701
7495433	18847136	6.98012e+06	4.49438e+06	4927937	3.10094e+06	1.96487e+06	2.70105e+06	1.587e+06	1.98955e+06	2.33028e+06	1.97419e+06	2.70691e+06	2.03934e+06	1547992	1.63232e+06	721090	1.00665e+06	1.51287e+06	1.6171e+06	779489	377259	910893	815832	859150	745147	958550	843983	659444	402370	441550	620412	616226	621961	809544	381507	531177	465207	501385	714382	470562	281876	283034	317095	369013	362916	332362	186329	168773	238482
2.79711e+06	19035524	16176644	11119678	3.98538e+06	5678753	5.87899e+06	5048803	2.56932e+06	2.67884e+06	1.82767e+06	1694418	1.81462e+06	1.53834e+06	699547	1.08945e+06	1.07749e+06	1.00815e+06	785154	1957575	3.30364e+06	2.24502e+06	888481	1.94697e+06	1.14709e+06	317228	534020	670258	1.34921e+06	1.2621e+06	823690	474136	697844	754196	471472	416693	468811	476318	455913	167988	424038	515283	351178	375828	346574	256997	239289	251644	447289	354337
1.69127e+06	15396741	12082950	7.27615e+06	6.98481e+06	2.39932e+06	2.28317e+06	2886336	1.92466e+06	1.4564e+06	2119184	1.26117e+06	641477	1.39241e+06	1.51772e+06	1.32354e+06	1135238	1.75293e+06	1549324	1.09295e+06	531568	668982	943036	379631	709180	414333	373583	835213	925346	301852	656846	549315	549801	286112	308334	415722	398791	250825	428516	431760	262186	414836	431180	311938	333471	341587	263813	242148	328928	226973
744875	4.00838e+06	13066367	7637139	5.55967e+06	4.66118e+06	6.59842e+06	4049149	2.71641e+06	3.08319e+06	2.55041e+06	1.8577e+06	1.10906e+06	1.79069e+06	1838670	1.11143e+06	1.05647e+06	1.62271e+06	1.7459e+06	2315137	1.62873e+06	840397	724699	900577	1.70957e+06	1.0924e+06	770285	727634	950866	1.25522e+06	959850	693562	336851	537286	351187	387346	325370	333969	300136	164532	376374	656919	637928	519738	286284	292947	240744	223603	214350	119598
3.30909e+06	8.03851e+06	11358972	7.48029e+06	2.41726e+06	2.08923e+06	1.91071e+06	3.58698e+06	3.50676e+06	3.43462e+06	1.84935e+06	1.66639e+06	1986339	2163545	1.50862e+06	1524872	925187	1.88119e+06	1.52484e+06	875281	1.20775e+06	1.10616e+06	756264	837777	962392	1080371	1.15993e+06	1547066	1.47178e+06	592862	504890	510827	283979	758179	392241	523762	704499	768147	734981	694178	456570	601716	440495	405047	336465	279864	284499	321848	192914	149679
2.28849e+06	9222063	5.58443e+06	6.30219e+06	6830869	7940921	5591012	3.32767e+06	2665793	2772894	2513620	1674061	1530051	1.53348e+06	1.76496e+06	1.4408e+06	2.03315e+06	1.57835e+06	1.43587e+06	1.36978e+06	1.59561e+06	1.77691e+06	1.5136e+06	1.13519e+06	716647	704472	752331	814178	1.20478e+06	937040	1.01967e+06	976623	325601	322487	577825	342843	454854	254500	121728	267683	332597	366402	272867	228752	311086	197841	193214	184263	271329	366159
4.00681e+06	14105182	10327359	7875244	4569888	3.97496e+06	2.02213e+06	1.83732e+06	1.2994e+06	1.95314e+06	3.0104e+06	2.31689e+06	1.4519e+06	1386867	1.41437e+06	1.0743e+06	634718	1.25729e+06	1.49422e+06	929996	1312630	929398	943443	978448	777656	1.08771e+06	1317971	1.20571e+06	883265	499922	251834	486954	736100	901859	625481	568757	874013	669533	390439	338700	202043	289251	345805	390236	462152	293008	372832	263582	241166	239615
3.05583e+06	16077222	13657739	6297916	5.55073e+06	4.77193e+06	2.86829e+06	2.58229e+06	2.19882e+06	2378696	1.68993e+06	2.2792e+06	821844	1195828	1.2669e+06	1.38623e+06	2369353	1.15725e+06	1.46649e+06	1305999	890567	675106	760988	562522	363324	542445	260508	576666	875832	849468	693671	656266	513607	710192	543664	474572	429442	350825	455460	607571	862636	347362	278782	235099	260663	195068	290493	167418	229165	103913
2.47023e+06	8890734	6445274	7276913	11379479	5.20201e+06	3.20686e+06	1.29114e+06	1.02306e+06	1907536	967787	1.50985e+06	1.39224e+06	1.07676e+06	1.251e+06	1.54505e+06	1568139	945446	1.04154e+06	1.21156e+06	863235	779268	667427	586399	1.09374e+06	874083	1.0146e+06	721983	298595	452112	723750	915962	590686	344081	447636	425324	640697	508833	475676	268780	373262	320389	282587	342585	318672	220461	275275	174438	127503	207144
3826992	12296614	15060823	8672590	2.78016e+06	2.42697e+06	5.15315e+06	2.5975e+06	2.16638e+06	2.10089e+06	2.02251e+06	1.44105e+06	2.57466e+06	4.13256e+06	3.20851e+06	1091440	1.35173e+06	1.32806e+06	1.55385e+06	1.94727e+06	1.09416e+06	1.19125e+06	1.14687e+06	1.54188e+06	1.40742e+06	664643	719005	1.22249e+06	886311	680186	713843	439806	266039	359922	413273	291984	289737	391201	504458	333271	279134	320703	424136	508325	267395	219911	321807	308350	130945	99021
2.24703e+06	20010512	13720470	5.33991e+06	5085999	3.33548e+06	5.66939e+06	4699282	2.43437e+06	1.18802e+06	2.45207e+06	1.63435e+06	966518	671657	810616	1.06017e+06	2.25407e+06	2.20523e+06	1.43905e+06	1.04771e+06	1.03632e+06	988634	945999	900412	976906	1.19996e+06	1434790	1.02e+06	598158	590483	822802	761519	1.10199e+06	756576	322992	480221	391514	687365	499653	362088	330327	324899	419136	401257	307084	335795	297998	237907	258489	267232
7324702	20718532	9765429	4985591	5846194	3.63466e+06	3.55976e+06	3.16405e+06	2.41858e+06	2.02807e+06	2122744	1.7389e+06	1.72696e+06	2.12135e+06	1.97296e+06	1454926	478283	1.07302e+06	1.00452e+06	453703	1.07741e+06	1.4219e+06	1.21342e+06	646924	1.03398e+06	746631	592938	506771	572248	258704	800490	785961	606233	614053	413598	484211	352677	477451	630264	464082	559909	548536	259332	135728	342574	252762	167770	115009	95247.1	142943
3.46526e+06	11092200	9207938	6118529	4246797	2782162	1.34816e+06	1.90535e+06	2.52995e+06	3.42499e+06	3.15045e+06	1.20103e+06	1.23139e+06	2.17668e+06	1.26618e+06	1.53003e+06	2274149	1.88203e+06	1117416	1.02778e+06	1.02931e+06	804028	1204938	1.1843e+06	1.52478e+06	857298	747431	832337	1.1622e+06	1.1415e+06	760227	359250	343058	584365	427022	363576	305187	292100	439929	340113	476644	299641	223442	201090	227032	250453	278002	199035	383112	385337
2893511	6789422	8009487	4.58107e+06	4713044	2876361	1.36435e+06	3328704	3.68841e+06	3.53075e+06	2.83963e+06	2.57076e+06	1.20284e+06	1.27917e+06	1.36677e+06	2.2688e+06	1.49212e+06	1712263	990183	1.16246e+06	761434	589894	447042	716424	552623	917439	721942	628577	612542	436297	1.08571e+06	1109684	944818	410784	724948	629618	338549	440282	566474	353928	317340	200198	199421	165362	340364	470575	182957	216005	229092	159130
4844866	11964332	13743815	6852629	4834978	3313607	3.84043e+06	4.15733e+06	3013650	2.53077e+06	1.43661e+06	1.71388e+06	2.611e+06	3.30571e+06	1.95442e+06	1.69418e+06	2.06375e+06	1.60303e+06	1.72601e+06	2.02258e+06	1.24065e+06	761762	780127	1.17571e+06	1.23292e+06	587409	506712	832233	910435	593563	723841	551935	624869	341925	331155	258727	225891	303680	336272	331607	295870	194165	260303	319859	184065	246056	182013	227383	207953	309355
2.4027e+06	14158958	8.04885e+06	5.60844e+06	1709014	3.92981e+06	3.0932e+06	2430839	1.7637e+06	1582900	2.72067e+06	1.995e+06	2510551	1.98836e+06	1.99507e+06	1.27026e+06	2.23493e+06	1.73926e+06	1.68243e+06	1.07118e+06	858722	779465	855344	867332	1.45073e+06	1.16726e+06	1.41747e+06	1102856	788400	515795	353230	382423	799322	317599	301051	455781	634227	585721	438612	355757	445290	517144	398752	280499	263301	194750	334544	261835	101660	135088
3545592	14318020	6720033	7205024	12117660	5898876	3170486	3280696	2.48798e+06	3553924	2.14404e+06	1.40299e+06	1.56294e+06	1.561e+06	1.2913e+06	1.57927e+06	843788	1400388	1743540	822481	806052	1.12438e+06	980894	1.3915e+06	1.02884e+06	487320	760497	1.01591e+06	472522	728195	1.10997e+06	569857	328549	269666	498828	472084	227314	317061	393447	270775	255740	416509	237689	260605	487420	380157	260244	122774	110777	161950
4769173	14195364	7.36345e+06	8.00675e+06	4.44327e+06	3730468	3.80901e+06	3.64665e+06	3.99986e+06	4366755	4201000	3.58381e+06	2478301	1.47971e+06	1123225	931046	1.04722e+06	1.12699e+06	821151	905340	658263	1.07097e+06	696191	895348	518916	340811	806375	654628	495124	765754	696557	950735	654979	700739	658200	510462	481205	313818	268192	298499	234869	327603	332244	200169	395838	228485	238496	161444	229717	157908
5274711	16736394	7.53858e+06	6.97883e+06	5141515	8992631	6.89778e+06	4466806	4738690	2.56132e+06	2.27004e+06	1.99176e+06	2.0872e+06	1.58419e+06	1.57365e+06	1.85986e+06	1.45172e+06	914657	1.75375e+06	1.47165e+06	1.18549e+06	634301	1.22422e+06	595884	960556	1.64768e+06	1.26068e+06	407359	696200	573528	335138	380044	319541	536857	626066	413428	357407	381683	426015	416000	260072	286107	366025	238289	112750	134824	170293	104812	305046	175262
777961	11024880	7148186	6408074	5281539	4.05663e+06	2.90379e+06	2.97427e+06	1.78518e+06	1.4693e+06	1.7182e+06	1.88121e+06	1.90641e+06	2.13681e+06	2.22274e+06	1.87748e+06	1.11883e+06	1.53932e+06	557350	626166	969022	1106629	1.55972e+06	980511	850174	673539	592017	660040	553640	641943	340744	306926	559254	559821	627843	853416	551616	815025	491003	212416	269367	430653	420631	314480	373237	154043	177605	279471	170964	252244
4.47475e+06	14311416	10316313	10569678	5.82744e+06	5115339	3288426	2.15786e+06	4398403	4686259	2.92431e+06	1.85711e+06	1.99655e+06	1.13737e+06	1.39293e+06	1.42464e+06	1531603	1.05701e+06	1191681	990602	895189	1.2444e+06	1.03194e+06	1.30506e+06	1.65759e+06	823024	1.54483e+06	1084138	925742	417865	321436	633728	673226	567746	702873	448675	380844	581882	423298	273797	366063	197914	190922	155698	185001	275180	324985	199095	284188	401395
1.18994e+06	8485575	13663590	11042314	6.26856e+06	5195031	2.83545e+06	2855951	3118943	2117844	1.51393e+06	2.03263e+06	2.52107e+06	2.06694e+06	1.69433e+06	851160	704964	1.0244e+06	1.38376e+06	810510	882011	1.43406e+06	545021	428916	674005	547854	287743	592059	592179	893688	665346	343653	634654	957206	577570	804669	568383	270010	489490	762529	358046	608818	545014	472573	411555	355082	197795	245564	179980	214844
3.93707e+06	10906878	11029611	6.77561e+06	6.68654e+06	4747612	4.13602e+06	4.64893e+06	2.23581e+06	1.68012e+06	2328209	3261353	2.25363e+06	1.66783e+06	1.67131e+06	849086	1135929	1.35439e+06	745964	1.20821e+06	887898	618206	982482	1144593	1.15239e+06	1.13943e+06	972462	834960	733234	241217	334842	445771	485617	760449	701801	474272	445793	307342	300643	434894	419181	424545	324417	208194	352962	272320	89404.4	152771	181905	304292
3.67298e+06	14457761	12448878	7.23761e+06	7.48769e+06	5638439	3.79231e+06	6.69056e+06	6.15988e+06	4.8617e+06	3477775	2.23857e+06	2174510	2.21015e+06	3066048	3.39221e+06	1.81144e+06	1.03229e+06	1055978	856624	595113	469605	575172	482399	771952	939678	751326	837977	1.03159e+06	540450	586045	776379	495896	521319	916277	609877	420571	645809	354704	357512	466501	368910	373802	253428	180183	243518	365963	420539	151887	270931
1.97277e+06	6.58986e+06	5361274	8.05195e+06	7.5247e+06	4.75019e+06	1.10906e+06	2.06187e+06	2.31555e+06	2.5243e+06	2.1647e+06	1.80244e+06	689326	1.95862e+06	1.97805e+06	598913	1.08373e+06	1.09463e+06	466799	611259	1.28724e+06	1.55557e+06	1.55633e+06	1.42289e+06	1.03924e+06	733619	576314	702730	763000	631623	377883	491184	536862	510052	366269	323979	300577	328217	264550	687577	461994	359575	320088	512743	592006	492789	217360	173177	163093	184013
2.83744e+06	11434661	11790177	6823223	3.15941e+06	2.20644e+06	3.93045e+06	3.00945e+06	1.35548e+06	962584	1.41637e+06	1.59698e+06	2.46282e+06	2.03058e+06	1.62176e+06	2.11907e+06	1.35565e+06	1.6945e+06	1.83971e+06	960144	935108	1.01948e+06	593066	1.30136e+06	694547	546152	599003	759833	1.12481e+06	1.00696e+06	653722	609082	366361	542032	628950	431155	389190	265377	275984	245534	237714	398658	270342	320784	235838	396361	236381	290274	232687	105330
2.66137e+06	13099206	9439004	5917032	3.9302e+06	3.72705e+06	3.10983e+06	2665413	2.47602e+06	1.66274e+06	1.44265e+06	1.99755e+06	1.74935e+06	1.75824e+06	1.63598e+06	817415	1.07898e+06	1.23759e+06	2.1384e+06	1.10863e+06	878596	1.13294e+06	1.14488e+06	1.00545e+06	1.12109e+06	623183	759875	527785	270563	684942	918934	691137	246115	466759	326257	554338	958930	516988	252904	240682	376910	332251	218887	178243	249142	257160	163844	202319	276749	212018
2.08546e+06	12920402	17139432	11516960	4.01492e+06	1.54824e+06	2.4015e+06	3.24395e+06	1324087	1.47508e+06	1.55861e+06	1.71924e+06	2.51438e+06	1.63006e+06	1188630	634502	1.01305e+06	940481	1.13858e+06	1.64218e+06	1.70004e+06	1.12791e+06	1.04175e+06	641413	696903	1.16288e+06	602953	637735	728850	610798	830493	564897	530099	585492	360508	677493	564430	677531	381593	259793	353518	451533	651571	576310	489945	380760	198645	440107	386933	191793
4.34348e+06	14591276	13637900	7.01872e+06	6180169	5.70089e+06	4.70149e+06	5722059	3.27294e+06	1394949	1.00632e+06	965412	1.49308e+06	1.43351e+06	2.1168e+06	1.13861e+06	1.94748e+06	2792635	2.26242e+06	1.00663e+06	756396	1.21773e+06	1.41192e+06	1.01373e+06	1124164	1.0047e+06	625270	850962	762851	1.14224e+06	781599	949991	772145	228025	421214	360772	746407	584029	390134	287075	318058	194781	163106	201613	283052	370037	240480	305283	229524	141098
2.69216e+06	10257415	10066499	7156026	6.09499e+06	5.91722e+06	5024554	3431799	1.84479e+06	1.11804e+06	1.96007e+06	3.70748e+06	3.12748e+06	1.88114e+06	1.51813e+06	1.93017e+06	1.26188e+06	957912	1.31573e+06	1.3022e+06	1.37401e+06	514705	851854	1.0507e+06	767622	542745	920922	600957	897204	793409	838884	361007	364652	171830	334892	344169	585175	576515	276362	390057	431627	227232	188137	276467	382698	432960	297463	99341.5	241727	192960
5926076	10076014	9063180	5.17107e+06	2.97023e+06	1.62227e+06	4.08411e+06	3.74611e+06	3264470	2078155	2559504	2.24861e+06	1118316	1.20461e+06	521289	1.07028e+06	1.70857e+06	1.60613e+06	1.81688e+06	1.38243e+06	784349	1.08236e+06	880056	666584	967409	625044	973699	1.57454e+06	892735	619258	500983	598020	428176	344940	553107	348870	511056	383314	444588	420166	303300	322354	444380	351335	657295	505310	131452	218277	355011	248752
3078668	11209536	8862890	8068928	5110893	4724943	4.62366e+06	4.29544e+06	3.37614e+06	2843343	2460556	1.21844e+06	1.2873e+06	2.45112e+06	2.49674e+06	1.53518e+06	987900	1048080	384237	1.04113e+06	1580838	1175767	749801	1.24467e+06	1.40989e+06	1.43727e+06	496830	811660	932395	708149	678309	382165	729746	597298	366614	353597	679500	621123	393226	151764	409556	376836	412245	370216	223343	169936	118967	229862	231702	167388
1.77812e+06	15150834	17672648	7.46698e+06	4.13239e+06	4645507	9194531	4.2684e+06	3.09754e+06	2.33632e+06	1.48188e+06	1.85054e+06	2114532	1322552	803473	1.06844e+06	913704	657667	969938	1.02909e+06	1.01546e+06	907738	927033	747899	955350	876885	794902	801676	762205	488703	682234	733172	908221	481900	278742	419226	334565	236145	245716	426751	186314	351476	422754	255399	387802	250123	255843	158437	257903	242119
3854746	11910570	5.15159e+06	5468254	5.07945e+06	6.00574e+06	4.04107e+06	2.52631e+06	2.1708e+06	1.37925e+06	2137797	1.34495e+06	1.38299e+06	1.91609e+06	1.97945e+06	3.36507e+06	2553447	2.13354e+06	1.70273e+06	1.27629e+06	1.74941e+06	2.12509e+06	1.0234e+06	310598	494812	911511	978129	672662	608483	644734	888350	711513	385389	273823	349770	413575	630200	369123	406043	269247	363117	329505	178855	84114.4	189948	384779	252408	221880	461219	426240
9168563	19974252	13925136	6431741	7.90952e+06	5641368	4.82588e+06	2.84391e+06	2.70039e+06	1.88623e+06	2.0256e+06	2.25329e+06	1.54193e+06	1.17773e+06	1.62667e+06	1.69474e+06	1.87394e+06	1.1791e+06	536362	1.24804e+06	518628	540411	681669	1.15793e+06	1.08044e+06	864487	863067	385749	330831	486992	628395	687265	898178	775258	611239	504296	631057	439591	281350	330246	301081	249791	434417	231368	141409	211920	188183	172723	536706	419806
1.93809e+06	9031546	7.98555e+06	8549749	4880711	4.25827e+06	3905849	4505662	3.36748e+06	1376576	2.87411e+06	3.12795e+06	1.26152e+06	974300	2.19626e+06	1.20144e+06	1.00597e+06	1.04116e+06	669807	764863	1.54594e+06	1.49904e+06	1.44091e+06	755559	1.33472e+06	1.55769e+06	788269	817833	1071800	545651	706268	589599	491749	410973	548274	610403	342589	455895	799414	341838	276963	160802	218337	300783	254949	247322	421606	286638	216782	313426
3.00864e+06	12714046	10092022	5693513	2.97513e+06	1.48773e+06	1.82673e+06	2.09449e+06	1.58219e+06	1.95309e+06	2.36191e+06	1.32527e+06	971089	1.52951e+06	1111598	1.06819e+06	687651	832696	887018	656022	740640	824850	1.05962e+06	1.1707e+06	1.93243e+06	1.30768e+06	563247	640580	708175	494127	692439	613915	587967	539872	586696	206119	446034	597965	370561	378151	350496	274099	243226	148220	187837	508461	532137	281572	152870	162216
5187904	12545778	5.41732e+06	6.06338e+06	6.2656e+06	3.60954e+06	3.53742e+06	2.47011e+06	3.05897e+06	2639867	1831536	1639882	1.33536e+06	1.59739e+06	1.56274e+06	1.53161e+06	888684	1.20812e+06	2.40177e+06	1.62927e+06	1.11807e+06	1.16656e+06	945353	615856	1.30108e+06	1.26354e+06	673293	436474	269440	341999	764215	693650	972200	941504	584486	453881	537710	436589	345781	348646	190327	224369	288587	466387	358790	208581	250137	332535	127033	129641
5.39636e+06	18635564	12182382	10162202	7.97426e+06	3158765	2.12201e+06	1.17256e+06	3.13724e+06	1.29747e+06	2619401	1.68595e+06	1.84172e+06	907664	1.5508e+06	1.7065e+06	2535934	1.57417e+06	1485758	1.46116e+06	1.15697e+06	955656	1.22492e+06	1.20024e+06	931416	412840	718580	839699	792504	671743	846376	740117	592822	266244	224278	444824	188828	372312	604357	354846	302663	259865	528214	676145	623889	283982	171679	214670	278614	145141
1.34726e+06	10490120	11115461	7952854	2.26181e+06	1.72202e+06	1.4068e+06	3.97781e+06	3.88877e+06	2.15226e+06	3028271	2755450	2.20224e+06	1.07184e+06	1.08222e+06	1.77181e+06	1.69557e+06	811269	1.11282e+06	900323	395795	1.04487e+06	1.53317e+06	825472	718103	346211	772920	1.37523e+06	1.16172e+06	1.1168e+06	913294	593795	420972	623766	1.1716e+06	567859	386101	353180	263023	455999	413601	295138	375554	469276	266165	275565	260760	303238	251375	195502
6.5763e+06	13332990	10856300	4868153	2.7717e+06	3.11133e+06	2.07588e+06	2.33981e+06	2.06736e+06	2.1244e+06	2.28234e+06	2.61239e+06	1478311	1.26396e+06	1.77105e+06	2.42449e+06	1789393	650797	713394	1.12945e+06	833788	1458007	922363	883004	1.19392e+06	970869	738000	1.00848e+06	1.49293e+06	765998	991376	550741	447534	411009	469976	652196	715110	317839	440841	293034	247252	252132	330017	435118	383697	257222	299950	181591	198150	215886
4373777	10063135	5.09561e+06	5.43124e+06	4359944	3.21827e+06	2.8823e+06	3.73956e+06	3.30946e+06	2.78467e+06	3.14106e+06	1.72924e+06	1322627	977472	1.31383e+06	588810	1.34521e+06	1.191e+06	1.06921e+06	1.08875e+06	1.1214e+06	699572	667505	640283	901325	2.35749e+06	1021133	490682	1.18007e+06	673445	709087	767345	765823	438142	510963	616660	598172	577131	391100	412823	425466	301487	305889	408732	361078	286640	339724	159484	249418	279370
1624256	6.36857e+06	7.0788e+06	4322723	3.3259e+06	3.96118e+06	3025675	4.81931e+06	4301646	2.95354e+06	1.81479e+06	1.7265e+06	1.88899e+06	2.39646e+06	2.01729e+06	1.51639e+06	2.45354e+06	3349911	1.55794e+06	1.28201e+06	744617	656572	888498	1.09171e+06	846249	574954	1093050	836193	629475	799524	1.16926e+06	977523	352635	391322	465816	312636	212740	367231	816636	492803	419761	355219	296478	447251	340675	304013	204377	332272	297880	278861
2.94595e+06	11021041	10106924	8802923	4446952	3.81108e+06	2.32292e+06	1.1952e+06	2047434	2790709	2235383	2328354	2.59716e+06	2.07379e+06	1.06157e+06	1.40438e+06	1.71117e+06	1.48441e+06	1.61439e+06	1688996	1.17045e+06	993440	683859	1.33184e+06	1.0247e+06	743904	570404	608813	1309474	621710	868706	450049	374243	536280	437082	654476	1.20825e+06	555984	236017	160009	386144	279384	360905	183510	202852	232086	255051	202786	191835	245042
5.56903e+06	17074896	10492826	9502550	2.55688e+06	3.03222e+06	3.15136e+06	2.55561e+06	2.42237e+06	1897987	936775	2.25476e+06	2246989	1.09454e+06	924335	760224	722355	1.03943e+06	1.83952e+06	1.3178e+06	1.1158e+06	1.0278e+06	1.43961e+06	1.31986e+06	946150	595640	927161	1.09872e+06	946703	370133	174940	394701	302479	612666	538914	684843	528952	500098	428076	290351	319856	275813	230178	166110	181109	192007	198212	215791	269905	279413
1.24283e+06	6030705	7.2021e+06	4.98767e+06	4836383	2470994	4.11134e+06	2286637	1.07168e+06	1.83674e+06	1.55646e+06	2.73051e+06	2932180	2.10938e+06	959138	1.01452e+06	2.42241e+06	1.83498e+06	896079	1.23508e+06	2.41674e+06	1.98992e+06	1.2831e+06	949855	967192	734567	897193	1.17478e+06	674692	743437	734662	576106	705264	965620	596488	323801	472700	256560	367668	492704	619624	362975	240483	156588	142323	318993	174615	214525	211446	190244
3.076e+06	8.37008e+06	5.91307e+06	4.47404e+06	6451496	4064016	2.49205e+06	3778054	3.93649e+06	3.49487e+06	4804973	1.68162e+06	886803	2.57923e+06	2.11778e+06	1.41029e+06	806698	1285353	1.31803e+06	990888	804615	705891	846262	1.41038e+06	1.218e+06	1090528	797778	816068	581352	584839	458638	627010	493191	426530	529212	797567	552562	302259	393850	356615	412316	368994	339686	348032	214533	147125	311864	353107	187725	183081
2.62913e+06	8298015	2.93419e+06	2.6621e+06	4.79795e+06	4.68738e+06	3057828	5891647	3046269	1.57179e+06	1.92836e+06	3.06643e+06	2.81843e+06	1.99893e+06	1.58824e+06	1.27962e+06	1.05855e+06	1.14225e+06	1.53589e+06	1.01274e+06	793062	779660	614740	475600	702491	739221	871646	1.32554e+06	632996	467824	433058	884936	590321	596088	567545	750208	548967	456422	336135	551607	728333	174934	225372	63308.6	268363	405450	374082	378868	521927	311250
4388780	9560013	9468230	9740128	5.37201e+06	2.83067e+06	2.33623e+06	1549941	2.68817e+06	2.56085e+06	2136918	2327075	1.93821e+06	1.70551e+06	1.36702e+06	1.17746e+06	943695	1.95532e+06	1680426	1.69524e+06	948354	1.0946e+06	1.56795e+06	1.01494e+06	1176119	1.34108e+06	796219	580476	683067	396995	366045	575910	565289	466809	499530	520650	697934	802138	287207	436067	576042	467495	219544	110669	171598	278184	551861	359065	134706	218655
1.27441e+06	11831026	12146783	9509985	7.21261e+06	6204420	2.35717e+06	2265577	2226317	2.3982e+06	1.97965e+06	1.91911e+06	1.77102e+06	1.65935e+06	1.54934e+06	1.38924e+06	2.12594e+06	1.35999e+06	1.03881e+06	210068	676238	874239	827236	1.09643e+06	854159	955713	1.54153e+06	1.469e+06	1.3298e+06	962854	791587	564648	765940	377132	555694	558630	383589	505649	459747	435479	412775	260906	333836	251455	452295	466025	176080	72592.3	162715	409742
3.40587e+06	13921631	5.90244e+06	2.9858e+06	2364054	1.96723e+06	1.83912e+06	2.40442e+06	2405792	2.82748e+06	1.55258e+06	1.35959e+06	1.07074e+06	1.39861e+06	1.76403e+06	1.57649e+06	1.48286e+06	1.28955e+06	1.85963e+06	1.67357e+06	806863	744789	1.04035e+06	998551	1133815	610706	461636	600889	1.01449e+06	609254	706137	842194	529226	613225	517043	318872	328259	311813	425910	536948	592048	322590	226773	213434	349381	243384	338237	394260	329211	374088
3.51084e+06	10631034	4635365	4.02921e+06	2.46498e+06	2.20726e+06	3028930	3.94117e+06	3.02866e+06	2851673	2.51145e+06	1.40294e+06	1.75029e+06	1.52528e+06	897061	617235	888849	976177	1.04623e+06	1.61362e+06	1.01063e+06	1.62248e+06	1.29505e+06	757404	609480	606274	371560	497086	1.0294e+06	857629	787644	740571	390493	319719	319479	350726	434998	466742	477330	254219	300170	262916	329501	362931	229359	246676	276020	179143	187512	192285
2542078	12218720	14380118	12489846	7449288	3.79867e+06	2.43085e+06	1.80307e+06	1.10101e+06	3.20832e+06	2.38264e+06	2088693	3424269	1.54262e+06	1.55173e+06	1179909	1418962	2.31666e+06	1.36834e+06	1.51865e+06	1450201	847509	766950	1.10496e+06	888542	655124	807185	580261	917085	831359	470037	324337	528334	640093	348803	533023	676207	342172	296462	285560	326190	578677	528744	353395	279044	284733	152941	234741	258470	244936
4.05444e+06	13229517	16717675	12696778	5.07764e+06	3.61001e+06	4.14848e+06	2575564	2.39902e+06	2.0541e+06	2.3054e+06	2.32063e+06	2.11171e+06	1474358	909068	1729489	1.02515e+06	1.12692e+06	1.38894e+06	827877	760103	956485	1.28875e+06	796362	874960	470530	295613	327081	360041	319611	386830	845834	729086	407041	382940	316089	497912	424418	649722	492474	343105	480553	248332	243170	177565	154430	271290	263655	334524	200787
3.42313e+06	17340050	13008861	10168611	6.64789e+06	5089960	2.7012e+06	3.62474e+06	4.08926e+06	4.95531e+06	3392639	1894338	2.16518e+06	1.38994e+06	2495927	2.56776e+06	794481	855816	1.14974e+06	1.52306e+06	1.03943e+06	612850	1189316	1.44078e+06	1169721	1057914	706489	799709	798094	597310	814443	463508	608835	812974	495905	371287	329190	541972	525366	640171	429467	425659	450557	191445	303311	233504	177436	203719	390915	224838
3.05468e+06	13559058	12891256	6.91589e+06	6.43787e+06	3831215	4.30168e+06	5.53786e+06	2.41097e+06	1430496	1.24895e+06	1.97955e+06	1101014	1.42299e+06	1.16917e+06	1.03498e+06	1114147	1.77512e+06	1.33017e+06	591462	1.31991e+06	1.82105e+06	1.70472e+06	875644	800287	824405	772191	493732	528530	918991	1.25859e+06	431879	390865	662423	771279	660980	439107	722456	736245	201369	152008	232361	335990	372712	223822	183528	189569	340679	191970	138817
2.03552e+06	7731304	13084484	13115895	3.60075e+06	2.96116e+06	3.37032e+06	2.20337e+06	2767394	2057699	1.17962e+06	1.51339e+06	1.67187e+06	2.68494e+06	2.2854e+06	1.90589e+06	2.16222e+06	862064	1.20549e+06	930704	996417	1.5191e+06	1.46153e+06	465576	456882	768035	442119	328425	475060	731267	895190	749729	479876	431551	462471	497124	482705	260378	115471	241905	271101	211094	277934	304826	241259	213056	228425	235245	326864	146448
3519860	9036533	9235264	8429107	5.64063e+06	3.12952e+06	2.92525e+06	3.07794e+06	2.5028e+06	1.83161e+06	2.01243e+06	2.33566e+06	1.3247e+06	2.15069e+06	2.60751e+06	1.4639e+06	1.10128e+06	1.11333e+06	657685	971800	827340	587865	718512	1.07483e+06	1.16198e+06	1.35231e+06	612287	490362	842802	621764	437579	508766	552341	395063	451241	414656	410120	293891	286235	226872	295874	296202	184075	210578	250787	228130	242168	277495	311091	281758
3511346	9657043	12843654	6562827	3210917	2267772	3.31269e+06	1.82584e+06	3.77488e+06	2.38642e+06	935371	1.95008e+06	3.08402e+06	3086904	2.05378e+06	2.16677e+06	1.36232e+06	929018	1.08047e+06	1.00907e+06	640697	497926	1216301	1.06946e+06	1.08498e+06	930076	662460	1.09358e+06	873283	548648	450661	512862	535104	368786	393518	540777	613410	576651	422013	240275	197122	249460	232868	391802	249041	300601	303282	293100	360546	262281
4875856	13538207	12459760	5474710	5.72819e+06	9363295	7415452	3.02239e+06	2113295	2.30782e+06	1.14233e+06	1631724	1.07643e+06	1.72078e+06	2.29439e+06	1.01576e+06	958781	957318	1.36071e+06	1030913	1346582	1.40384e+06	532081	799207	945224	651804	685558	715892	840735	410354	324618	453431	1.0201e+06	770506	339745	265247	362103	571246	685114	407853	460282	476393	353373	326855	282065	272636	255420	286155	310870	156096
1.67736e+06	11834513	11449551	6860513	6.43823e+06	2416907	2.62851e+06	4078948	4.01996e+06	4.01691e+06	3.29323e+06	1976010	1.07759e+06	421836	747369	896739	1.00564e+06	1.8088e+06	2.27785e+06	1.23462e+06	844468	751183	705893	710718	973622	958171	870836	1657701	1.51625e+06	506223	612560	687971	318418	435388	493584	351362	429592	427671	317124	553350	682790	401857	152731	155637	189415	337465	255472	195937	247095	172534
4.03614e+06	20020634	16054516	10231556	5.70646e+06	6.04763e+06	4570161	2.2698e+06	2.13828e+06	2.16639e+06	1.96324e+06	2.29968e+06	1.51077e+06	2.38338e+06	1.81873e+06	1.05819e+06	819298	914152	799698	1.28651e+06	870053	982779	657702	429626	927299	1.10005e+06	932644	916596	344518	354106	405927	666166	612596	559244	644629	754445	436050	604129	503385	417851	515622	322290	492746	481412	277375	127792	111185	234330	299045	167031
2.69804e+06	7563159	4.11373e+06	3.77424e+06	3.40798e+06	3001432	6411784	5820047	2387492	1778901	3117281	2.4848e+06	2.21634e+06	1.99683e+06	1.66085e+06	1.47527e+06	2.17793e+06	1.69582e+06	937020	1.02497e+06	578140	678183	1.16263e+06	661991	689337	866010	694955	491088	1.15812e+06	848962	546668	523015	473901	307421	556928	323647	208652	418825	367796	274550	306793	410453	364881	255979	330831	319593	445064	423288	466182	302281
5661569	12687318	8562340	8535892	9964706	8464832	6147880	2.6516e+06	3.69734e+06	2.92188e+06	2.67887e+06	2333107	1.57143e+06	1.17851e+06	1.13764e+06	2.36469e+06	2166245	1.18899e+06	2.03344e+06	1.38439e+06	694312	1.61073e+06	1.69448e+06	1.49596e+06	1.18464e+06	459977	444040	420518	708896	305466	400523	522780	471141	372552	299484	266296	409337	530350	459329	640115	563507	599840	607889	388352	182696	182678	247438	152369	182844	296321
1.24872e+06	8542402	7604066	7007070	5713244	4.45351e+06	1.50619e+06	1.97852e+06	1.83718e+06	1.55009e+06	1.96484e+06	1.64198e+06	1.33254e+06	2.44721e+06	1218256	1.36566e+06	1.15585e+06	1.74697e+06	1.1585e+06	650624	1.12282e+06	1.09769e+06	1.3442e+06	919084	858903	398341	576387	456294	508731	682838	456271	467782	352191	784625	471081	225240	396755	281957	243033	397538	502585	567978	473545	235741	193476	422338	231609	251609	318291	202769
1974981	7.7386e+06	15313051	9842726	5.9783e+06	4033141	2469943	2.94978e+06	3.01256e+06	2.99353e+06	2.50037e+06	2.37944e+06	2.86201e+06	2.11497e+06	1.34946e+06	1731748	1.74423e+06	1.50608e+06	662818	1.14487e+06	1.08231e+06	1.10194e+06	1.03808e+06	759973	995272	842264	767659	700367	763978	1.37419e+06	1.14102e+06	232607	403538	604327	365342	133720	436799	447622	421549	484110	411612	264328	217938	227585	259256	214148	246834	233910	201186	117397
2.86453e+06	7585923	8110932	7550468	5.37001e+06	1.90911e+06	1446041	3.50261e+06	4.36143e+06	2.73565e+06	1.31077e+06	1.60531e+06	2312247	1831155	1.73693e+06	1.57798e+06	1.49382e+06	2947937	3.01122e+06	2.04259e+06	1.73051e+06	492820	376932	659888	559476	449631	445028	540032	580721	577070	585921	599006	476766	494375	641977	489931	425553	369073	357658	328117	225776	282790	290563	200231	342354	309466	138699	212874	163649	150952
4.89676e+06	11234658	6709195	6.00932e+06	5328635	4.30356e+06	3.3783e+06	2.88636e+06	2.40448e+06	1.21656e+06	982316	1.34018e+06	1502265	2.4117e+06	1.20262e+06	1.39897e+06	1.98717e+06	2.27131e+06	545677	807217	794035	1.1825e+06	1.34883e+06	714118	330416	480493	1.17396e+06	1.36882e+06	784155	352830	523608	731835	562427	415477	433701	214205	851120	705207	370554	359885	266698	282617	234643	269200	279540	402523	450198	316371	106874	46874.1
3.73493e+06	10001783	15219426	7.20046e+06	4.20621e+06	3.99617e+06	3.48367e+06	1.44919e+06	3.1354e+06	1.87669e+06	2.42532e+06	2139397	1.38467e+06	1.97582e+06	1.39588e+06	2.377e+06	2.0025e+06	1.17311e+06	1.52394e+06	1.20464e+06	1.44618e+06	1.52328e+06	1.0945e+06	972586	858398	674484	1.17438e+06	603369	810655	776038	1.13733e+06	449660	258165	296127	327858	310190	450575	469589	442357	374809	284272	239786	374547	453339	142433	176652	265446	228571	171610	248358
2.28502e+06	7.45924e+06	7464931	4013738	4.77041e+06	4.10409e+06	4.43791e+06	4531788	2.79021e+06	2.60312e+06	2.84923e+06	1953567	2.4118e+06	2.2178e+06	2.18209e+06	1.59453e+06	1356981	670292	663664	1.14713e+06	884892	1.07461e+06	771860	555171	281185	249464	467898	622880	794725	673160	757839	828087	298058	493293	446659	407220	584833	448000	440296	242737	303167	293368	203629	140501	190658	282458	325842	108990	165826	260688
7.7796e+06	16860722	8893630	5995332	7628859	10584861	10662816	3.92112e+06	2.67437e+06	1.49913e+06	2.55254e+06	3193582	1.22261e+06	1195488	1.83553e+06	1.54149e+06	1.2227e+06	1.66834e+06	1.6713e+06	876192	1.18686e+06	1.70934e+06	1108761	635055	907762	1.00536e+06	682262	661226	564819	550230	649756	393753	492899	378571	442536	609888	811786	413596	416920	359562	153158	247294	267443	305623	339896	232215	205473	142156	244924	159124
4366871	12283472	10995396	12086217	2.66126e+06	6.3459e+06	2.58067e+06	2.34381e+06	2.03606e+06	1.21395e+06	1388713	2.60246e+06	2.17124e+06	2.30983e+06	1476173	1.41691e+06	2.06649e+06	2.15331e+06	1.80718e+06	1.07301e+06	729318	1.43913e+06	1.50606e+06	866150	664505	804205	1.28347e+06	943903	870483	771035	909715	776568	767061	789883	436139	603198	608171	327455	271232	305027	360337	554781	666205	611245	444524	223136	124846	196455	141468	191372
3.83373e+06	9111811	3266526	2413362	3210265	3.70449e+06	2.60955e+06	1593039	2.0527e+06	3.34862e+06	2.96085e+06	1.4227e+06	2.26987e+06	1.33234e+06	1.62439e+06	2.50839e+06	3.26831e+06	2290220	1055912	1.11808e+06	1.55207e+06	1615218	448405	344027	503291	572603	449915	569541	696579	970445	612879	515490	422768	674075	358094	237570	225775	262905	272200	461747	219029	264378	343748	402692	391651	271394	188480	229429	331050	216570
1831404	5753807	5771212	2.27217e+06	5.9443e+06	6.40507e+06	3761299	2.53433e+06	2.35302e+06	1.9922e+06	2464065	2452630	1.81536e+06	1.72601e+06	1.1991e+06	1.97494e+06	1.96054e+06	1.58375e+06	1.49156e+06	1921622	1.49449e+06	810744	552112	784525	1.00863e+06	864595	1.11882e+06	1374685	1.42577e+06	1.0787e+06	1.28383e+06	827346	740904	491935	442191	658132	911234	500088	410436	242453	394532	444560	366493	232903	146064	162046	206711	243614	323367	267339
1.29007e+06	10088634	14559644	5.66451e+06	6.65166e+06	4533841	4467601	3106998	3.60337e+06	2.90488e+06	2.73028e+06	1.93187e+06	1.53493e+06	2.09462e+06	1.77394e+06	1.34275e+06	900296	908855	753159	708025	998637	766891	1.13277e+06	1.11785e+06	520347	537790	517222	861144	530095	619342	845920	513676	428160	415201	572277	377530	407267	279494	267611	454664	476972	464542	374500	185107	157094	123793	214596	384051	185286	310282
2.01235e+06	10321419	12529643	6971167	3.57785e+06	3286011	1.98116e+06	1.99981e+06	1221440	1.51823e+06	1.6923e+06	1.41481e+06	1.95253e+06	1.90379e+06	868945	1.38585e+06	1.41618e+06	1.91889e+06	1.26667e+06	1.22738e+06	1.71695e+06	1.43185e+06	679094	824272	1.33112e+06	1.53364e+06	1.06708e+06	773790	519383	894129	489098	885575	1.20287e+06	454861	485742	493559	515748	688902	677634	242170	411905	380036	240355	162114	247227	258878	235705	104250	172581	115440
7.01959e+06	16099619	13855793	10598793	8464063	4974282	4.4919e+06	3208421	3.51435e+06	3.37849e+06	1.8638e+06	1.76898e+06	764688	1.00268e+06	1.20872e+06	2.12951e+06	2.05438e+06	1.63328e+06	1.02094e+06	621719	837482	873089	710222	923360	707276	684536	596998	1023430	666586	531200	434816	632042	931288	813417	339172	391933	786443	644328	457635	218819	130542	229111	192553	123318	371456	314818	284853	247375	255915	333690
4.06749e+06	12464430	6.31877e+06	3625205	3.4243e+06	3.76023e+06	3.3842e+06	2.98655e+06	1.11867e+06	2.06935e+06	1.48266e+06	2.00767e+06	1.50827e+06	1.21551e+06	856617	863484	685196	1.99675e+06	1.73477e+06	1.69201e+06	1.23782e+06	1.09772e+06	1.64106e+06	1.00524e+06	412571	781615	908092	489841	489778	643124	373196	246066	279652	397547	332467	551048	543427	369974	403168	415911	281970	149273	156108	228506	254554	296819	252355	177484	153473	180982
3.89031e+06	12413112	4331329	4110612	2.28381e+06	2649391	2.8936e+06	3464111	4.37361e+06	3.96349e+06	1.58554e+06	1.12589e+06	1496841	1.57223e+06	1.32342e+06	1398901	1.07454e+06	957787	525830	774766	915212	474770	423866	798654	1.1439e+06	759584	746742	554941	397414	284242	383902	647099	341224	232269	284989	471054	606525	642430	304861	129973	174966	111270	134981	332368	394605	252700	256248	285087	321929	241100
1.43442e+06	11133521	8944894	8134153	8009545	6216491	3.42105e+06	2.9008e+06	2654025	2.28663e+06	2.04799e+06	1165948	877723	1.10896e+06	1.72516e+06	1.02363e+06	1.01736e+06	833107	654165	1.28071e+06	1.06548e+06	1.17473e+06	1.09844e+06	808718	868923	1004280	699163	645025	547493	728366	571166	332071	513333	347001	559501	526299	347557	378919	477587	413748	362723	521500	597513	190032	274998	265480	285241	100430	87605.6	95625.9
4.17102e+06	16572861	14209307	9821279	7.5161e+06	4.98263e+06	5629984	5.02214e+06	3.27819e+06	2.09153e+06	1.90847e+06	1.35153e+06	783329	1.15062e+06	812507	1.2833e+06	880518	1.9738e+06	1.77531e+06	1.12799e+06	511531	804604	740780	758249	992728	1.22294e+06	636144	563852	1145440	1027681	963422	872096	416329	346192	856179	788138	479465	371405	499946	460403	365343	384327	395285	440861	416624	253440	232010	257773	184366	190624
3.52558e+06	7.44905e+06	4896567	3903801	3.22108e+06	4.1256e+06	2.97325e+06	3.05537e+06	2.3762e+06	1.90113e+06	2.61531e+06	1.74722e+06	1.84547e+06	1.97404e+06	1.42915e+06	1621133	1.9473e+06	1649649	1409183	999850	877878	1.08683e+06	1.52901e+06	1.13408e+06	874989	882417	466575	524848	501325	1.04516e+06	687764	272446	465409	660968	542862	386422	156799	358906	305603	567428	493842	343816	344842	213608	184306	189657	250053	256082	440270	268897
1.75283e+06	5.71531e+06	11076980	9741440	4802404	3.19028e+06	1.80387e+06	2.36711e+06	3.06714e+06	1.67074e+06	1.97853e+06	3056019	2.6897e+06	1.89978e+06	2.37523e+06	1.19684e+06	1.24469e+06	1.24167e+06	1.41966e+06	1.78048e+06	1.32609e+06	1267625	1.21481e+06	855048	823201	577142	979739	1.07948e+06	761496	518632	488278	547950	628192	511850	532904	551648	767744	803006	645678	289547	268065	320587	393218	348814	350806	147075	232151	402914	271150	98425.1
1.97806e+06	10499724	8457706	9433983	5.29612e+06	8005312	4.97626e+06	3876982	3.32487e+06	2.53695e+06	1411695	1.583e+06	1.82048e+06	1.45402e+06	1.5901e+06	2.14996e+06	1.6215e+06	1.18747e+06	1.12103e+06	1.21595e+06	1551552	1.33637e+06	908768	816341	823203	852543	1.12155e+06	774216	498224	585272	780154	512436	320299	520783	480235	482983	524245	517804	415760	169408	269075	654069	455516	257617	236751	166151	262766	302739	101455	139504
1.26281e+06	4.90509e+06	3083725	2.27576e+06	2.90091e+06	4313695	2.01184e+06	1.74872e+06	2.00152e+06	1.37962e+06	1.34977e+06	1.18398e+06	1.00192e+06	857905	836050	566678	1.2562e+06	1.95247e+06	1.1663e+06	1155106	784674	539030	970196	807685	1.54393e+06	1.08157e+06	551507	502780	974912	403021	337831	448173	644891	416646	510416	598237	457750	205949	350167	284587	631555	472579	320298	310323	323484	219861	317642	393428	276477	149008
1.79948e+06	8419742	9170432	4.50842e+06	4312748	3.76227e+06	2.98649e+06	2.16166e+06	1.52967e+06	1.64426e+06	1.6178e+06	1736010	1.12728e+06	970019	578246	1.08006e+06	1.27365e+06	582797	1.41017e+06	1413968	926543	1.25147e+06	1635296	730002	538876	443932	1.07056e+06	433796	373435	627958	465825	434147	692939	891160	681012	737635	664495	499766	420382	355521	307292	305390	353114	289142	212725	265942	358203	294298	275465	273987
5.75382e+06	11600232	6998010	9192582	9351631	3783450	3.86148e+06	3.12855e+06	4.08597e+06	4.98892e+06	3.6211e+06	1.86958e+06	1967547	1.59138e+06	2.16024e+06	1.60774e+06	999944	1.21349e+06	1.73676e+06	1205604	1.02769e+06	925409	1233113	1.20702e+06	1.20899e+06	1108234	662458	623281	1.0977e+06	1.10942e+06	1.25075e+06	967609	756648	577184	627065	786286	467730	352128	522252	772818	772748	541636	292042	283229	261314	315598	312694	316929	178720	206236
3168577	16454968	13336845	3.18466e+06	4.08946e+06	2.28586e+06	3.41618e+06	2.56739e+06	2.22768e+06	2.94651e+06	2.35721e+06	3.46978e+06	2.1836e+06	1.66123e+06	1.36156e+06	550391	1.42818e+06	1.1666e+06	571222	1.07165e+06	1.01888e+06	814546	447529	380843	808262	1.08654e+06	1.78196e+06	1.8141e+06	1.14712e+06	558133	518643	418188	702502	600609	404151	681274	530813	330906	372623	273690	217233	317681	218685	390213	645508	354468	178512	178843	155569	125744
4.99866e+06	9655595	9182054	4.79853e+06	2.85002e+06	2.29968e+06	2.25841e+06	1.89768e+06	2.20704e+06	2.1022e+06	793866	1.15609e+06	2629004	1.70846e+06	1.60104e+06	1.81321e+06	1.45285e+06	1.48893e+06	958738	1.42947e+06	1.56045e+06	735904	752182	829309	875707	1.07296e+06	830636	588061	372665	456560	1.09739e+06	723937	630455	483781	458350	529942	411210	551360	692213	291869	161798	223495	344047	251559	74209.6	186290	205653	76033.7	185611	248643
5.22101e+06	13679128	10130505	5462912	2.9027e+06	6.67624e+06	6996105	5541553	2.70116e+06	1.75978e+06	2.38012e+06	2.09848e+06	1.56024e+06	1.3062e+06	1188756	647235	1.37533e+06	1.37969e+06	1224608	1.35858e+06	1.64289e+06	1.04405e+06	393896	560645	886886	1.17573e+06	682537	426979	502062	606294	590858	1.12173e+06	698083	645012	616145	655113	738037	281640	375938	250821	261339	199491	400722	188104	247603	440531	572888	510784	375891	249360
2.65313e+06	9553038	9689905	5007155	8.15443e+06	5327724	1.51818e+06	2365085	3.73784e+06	2.37897e+06	2.34906e+06	1.91585e+06	1.58478e+06	2.03387e+06	1.14195e+06	1.44586e+06	1.51312e+06	1.72022e+06	1.62663e+06	1.56774e+06	1.15884e+06	1.14026e+06	1.25289e+06	864299	764405	972831	952180	723005	523125	820740	721997	342005	560565	385276	248069	425534	506864	391395	251687	506691	406402	518335	658656	291988	256831	240298	191737	213124	295140	282246
8061305	11790589	5.79936e+06	4648230	3575620	6222346	2839689	1.4264e+06	1881018	4287802	5.19003e+06	2.71492e+06	1.45845e+06	1.4603e+06	1.14346e+06	1633995	1.74263e+06	1.90908e+06	1.22898e+06	1307730	1.19435e+06	1.03288e+06	1.04092e+06	520015	403690	536044	523098	626865	482416	515018	743353	779742	337028	482907	745700	377581	599979	279890	186350	496888	528479	532528	316391	129229	214281	281390	337277	389502	224709	185182
2661647	6.89511e+06	7627509	5136956	5575106	2879072	3846265	1.81421e+06	3.4868e+06	3.6694e+06	1.25793e+06	1.09008e+06	1.5747e+06	838168	1.41934e+06	2144169	1.47533e+06	1.67768e+06	1.20417e+06	1.0893e+06	870188	1.64747e+06	1.29212e+06	1.41926e+06	966004	973542	506995	1187510	958299	424076	210598	413506	626344	421042	704907	456873	546440	721787	859931	550551	352798	219703	178119	494965	319832	162297	250519	211420	238381	301655
3.75203e+06	11236412	13563046	9143708	5.41046e+06	3.64584e+06	3.80245e+06	4993392	2.68664e+06	1.60115e+06	1.37374e+06	1.26195e+06	2.42362e+06	1.98831e+06	790126	1.12437e+06	756371	1.20364e+06	1.22275e+06	641590	683968	715895	880936	832559	476121	867778	749589	858958	1.02917e+06	757170	567616	611359	518509	340116	418413	286903	617308	455829	375119	344079	389030	391152	328995	243468	291085	336930	269890	149839	218949	208398
2.52173e+06	15007803	11813563	5.74565e+06	3.3151e+06	4290532	4963791	3.72226e+06	2.58539e+06	2.23797e+06	1.07928e+06	998745	1.49969e+06	1.35081e+06	1.20189e+06	1.66878e+06	1.67359e+06	1.63224e+06	1.38424e+06	1.30637e+06	896744	641769	1.12175e+06	683755	492985	1.12723e+06	1.2182e+06	653104	881336	959938	875823	794580	471924	486486	717389	530065	546749	437340	692047	602247	434384	317422	155111	171371	550515	449982	183435	144313	313160	230397
1.80757e+06	8695775	9527355	8359613	6131574	4.67086e+06	6049408	5422310	1.36608e+06	2253759	3584919	1.88376e+06	1.55336e+06	1356098	1.34665e+06	1.27507e+06	1.4137e+06	2.0566e+06	1.71981e+06	1.38656e+06	1618200	1.98098e+06	861047	970827	1.12238e+06	748739	570730	505838	706857	612515	433301	1.02288e+06	1.07988e+06	874898	494738	541939	641620	421949	320961	272056	264259	370963	202744	358162	349090	150464	226555	301757	190331	143672
2.87406e+06	10244083	11192586	12072450	7.03991e+06	2933375	2.7301e+06	3.28194e+06	3628911	3.10048e+06	2.76229e+06	1862812	1.94122e+06	2.07545e+06	2.3107e+06	1.74167e+06	2.01553e+06	1.98938e+06	1.22375e+06	758692	687188	1.34124e+06	1132285	491228	1.10379e+06	1.42612e+06	760988	1.24945e+06	2.25023e+06	1.21849e+06	557410	502232	303251	362042	587086	667831	558425	576162	346554	418701	540003	349717	347245	466981	267408	227093	189783	263453	143403	246527
5380612	11558685	8.35865e+06	7875940	6.99919e+06	4449595	3.63185e+06	3342881	2.75528e+06	1862949	2.15668e+06	1.51149e+06	1.89849e+06	1.09679e+06	1.08814e+06	962840	672923	455110	348608	880362	620882	961340	904916	795175	1.23658e+06	1.23701e+06	790541	607345	509721	754260	389619	399569	578923	368850	616912	1.03086e+06	598217	335522	240671	238134	192581	204797	192621	207988	307963	225681	193330	215233	358236	222107
2.05834e+06	8271975	12361793	10426889	8054230	3.84041e+06	4110799	1.60027e+06	2.56204e+06	3.16277e+06	2.15921e+06	865232	1759182	1.44391e+06	828577	832401	2.15406e+06	1.98404e+06	1.74644e+06	692325	403617	745689	911158	1.29711e+06	1.3121e+06	861290	496804	691674	703328	624115	372631	502796	850217	907045	372921	504729	719086	389675	225593	637309	407182	177168	296640	271548	232384	273709	393533	118237	149249	89124.1
2.63326e+06	9445513	10568330	5011056	5115285	2.00318e+06	2.65227e+06	3.31738e+06	2.15007e+06	1.42886e+06	2.46695e+06	1716204	1.88213e+06	2157687	1.54676e+06	823116	2117286	1740888	1.54279e+06	1.44491e+06	1.25729e+06	626619	1.22547e+06	1198087	1.14454e+06	823705	569491	804199	646444	262547	469371	370094	632676	582279	651901	716708	484956	738368	566218	380800	406437	250714	275511	335463	379228	254918	240453	191177	208159	94551.6
2.18588e+06	7319773	5816957	6716125	4.10739e+06	2.70837e+06	2617794	2.46837e+06	1639432	2.11364e+06	2.62268e+06	2090956	1.48105e+06	1.10714e+06	1.52653e+06	1500127	1.38436e+06	2.03001e+06	1.36181e+06	1.6146e+06	1.26784e+06	869331	790016	962155	1330496	705298	626334	622040	843875	1.05436e+06	1242806	809006	511162	336159	228931	323765	497082	555567	508847	220254	347558	234166	207828	168816	368036	309017	285295	266430	189297	326342
3.77595e+06	21242588	12744481	6.77232e+06	5.43883e+06	3020081	1.45493e+06	1.18869e+06	2.22645e+06	1.91466e+06	2.17788e+06	1.68705e+06	1406772	1.91868e+06	973085	1.74223e+06	1.08436e+06	953644	971726	435146	1.16402e+06	1.04283e+06	1.06561e+06	920265	1.00401e+06	391561	293966	322697	398228	408262	542428	538203	640579	453504	350145	695175	387358	264899	637781	403718	464211	464309	260045	202610	132133	346109	297169	394089	351608	207020
792665	11542880	16751020	9553819	7398172	4326662	2.68927e+06	3.0421e+06	2696962	1.22766e+06	2.66848e+06	2.78595e+06	2.42654e+06	2787638	1.90114e+06	2290664	2.37775e+06	1.2084e+06	1.11084e+06	738309	2134671	1.20777e+06	849282	887741	776678	790992	821037	1.05526e+06	1.25193e+06	1.09136e+06	1.2676e+06	1.00673e+06	1.60125e+06	1146463	577966	409327	557633	496392	485601	303099	568155	303288	316170	274381	342883	382536	276553	244158	338657	135530
3808209	9534099	7638091	8752588	4810345	1.95416e+06	2977985	2.72214e+06	1.63826e+06	1.2021e+06	1.63892e+06	1.67363e+06	1.33152e+06	960304	981981	2.88067e+06	1.77976e+06	2124767	1448894	1.27611e+06	1.57422e+06	928277	947206	907358	1.17405e+06	862888	450516	915743	1.04545e+06	703349	702098	536155	240111	408334	499255	500878	305856	307929	378828	265525	274762	332532	179184	248436	224707	179840	497552	765246	349174	209505
8487931	14496772	8792984	8456371	7.95789e+06	2.70777e+06	3.88132e+06	2.40041e+06	1.41688e+06	2.21369e+06	1.52948e+06	1.25586e+06	1.58007e+06	1.14807e+06	866327	1.51818e+06	2.09773e+06	1461076	1.33882e+06	1.62152e+06	1.36941e+06	848278	710062	1.08351e+06	1.43041e+06	741806	377478	606446	926087	727852	402105	569357	798364	908116	575797	342036	408477	495737	145190	91758.6	289226	473324	495634	412336	305476	190088	232472	278585	323545	131111
4023594	12507706	15833352	11974614	10501347	6602591	3.60329e+06	3.76586e+06	2503347	1.69145e+06	1.13846e+06	1.60521e+06	2.26167e+06	1.70273e+06	1.41185e+06	1.52762e+06	2.25896e+06	1.33085e+06	972199	884866	1411351	1.1207e+06	973560	1.10903e+06	900593	737992	754126	691173	397072	352460	336959	557664	693917	541822	360949	382449	485981	444636	491318	496935	357933	454033	373935	252591	337698	466946	396071	244434	159908	321409
3.78669e+06	21445026	13550949	6144283	7022684	6.78435e+06	5799811	2.314e+06	3.0483e+06	3.24519e+06	1.4943e+06	1.10309e+06	2.21948e+06	1.93816e+06	2.00854e+06	1.73698e+06	2.72446e+06	2206558	1.83635e+06	1.23701e+06	1.59646e+06	1.09109e+06	1.01518e+06	1.03891e+06	744852	607545	334861	567966	765972	368370	620450	1.02841e+06	730700	481523	747210	721861	415341	388561	213757	205391	242999	470538	352794	274191	230634	252161	266164	212686	253372	168226
6.38036e+06	10500407	6.95378e+06	6147323	4170371	3370943	2.89609e+06	2.27205e+06	2.93957e+06	2.19128e+06	1.5557e+06	1.39594e+06	2458380	1.9302e+06	1.51761e+06	3.26713e+06	1.85322e+06	1.00296e+06	1.25659e+06	1.01756e+06	898944	1.52691e+06	1342727	732100	762420	849761	907334	854417	755538	513032	558969	317151	544741	587654	363191	471828	345051	315735	505699	492463	245963	227754	392819	285243	272385	137166	136933	219723	203585	168756
5063714	27345932	12916371	5745473	4.23992e+06	1.70034e+06	2.86427e+06	1.76184e+06	2.19749e+06	2.99322e+06	3.03561e+06	1.62067e+06	687843	783301	2.13382e+06	1708605	791353	1.3397e+06	1.03793e+06	908941	783991	452587	591396	739155	579956	389923	516573	878615	657994	536225	441392	414908	493691	337660	366577	162580	535278	402105	350237	431363	435284	362827	340466	174950	341096	309198	213026	278740	440194	228162
1.37212e+06	6364820	5.75094e+06	7677748	4211426	2.26818e+06	2.63189e+06	2942949	2.70325e+06	1.79703e+06	3.03624e+06	1.32197e+06	2.08974e+06	2.22106e+06	1.95518e+06	1.00516e+06	1.49358e+06	1.02478e+06	666247	687516	852011	626413	1.21451e+06	1.18974e+06	970223	1.08469e+06	767922	1.04121e+06	297149	296459	499536	280847	542370	821746	824776	554448	182686	460934	651083	537644	578700	594119	404251	319982	239036	235173	310494	246688	371581	266566
3.32619e+06	9628986	6524122	5427679	5.55315e+06	3.00152e+06	2939402	5.08277e+06	4624151	2.63648e+06	2042211	1.69076e+06	1.45088e+06	1.82023e+06	2.05084e+06	2.16248e+06	1.78546e+06	1.236e+06	1.14181e+06	920057	1.03537e+06	1.42834e+06	612141	849299	944133	1.22244e+06	1.65027e+06	1.38649e+06	939734	716329	704412	350512	552122	334294	399663	912680	668956	216113	503903	835918	488651	495052	463720	409582	433860	272747	224899	247717	399874	376920
2.43958e+06	11342630	12478678	12656212	12467110	5080628	4441623	1.90386e+06	3019317	4.07379e+06	3.88812e+06	4236205	1758840	1.77871e+06	952045	1.09967e+06	1.73885e+06	2.13077e+06	1.06672e+06	706969	1.34068e+06	712659	811000	890016	589553	1.08118e+06	1094105	779911	636430	695898	963037	916895	656548	494777	746822	996532	642308	270456	166825	625741	729778	217781	251732	278303	287554	291024	428662	237255	124263	206573
3.98891e+06	11284171	10353946	4.72892e+06	3.22338e+06	2.34421e+06	1.86509e+06	3152486	2261501	1.31066e+06	2.00486e+06	2.64684e+06	2.71063e+06	2.16346e+06	1.16895e+06	1.10631e+06	992659	1056136	1.15025e+06	1.43157e+06	1193066	1.13198e+06	1.01541e+06	818822	713398	470668	1.04303e+06	620147	459218	556512	916792	921839	726217	1.01702e+06	774271	411721	377873	520062	747060	375330	253650	339789	215320	217948	228453	318851	297480	201775	199642	252766
1.48991e+06	8608292	4.1656e+06	4.91707e+06	2.5637e+06	4308572	4.82416e+06	2.83611e+06	3.14448e+06	3.08093e+06	3.69223e+06	3.12998e+06	2.88271e+06	1.98214e+06	1.56715e+06	1.90335e+06	1.25566e+06	1.87121e+06	1.47636e+06	1.47501e+06	970585	944040	762942	1.3837e+06	1.27778e+06	880456	624804	650175	487431	420505	405274	487619	931321	740129	510566	281607	429330	553845	584222	329582	613286	516326	372121	312890	220960	398656	267970	120409	337889	160864
7.84665e+06	19240278	5.82165e+06	3.31125e+06	3.9551e+06	6104216	4738719	3.70803e+06	2.96146e+06	2982380	3.09375e+06	2.86069e+06	2.21022e+06	1.91824e+06	1.75645e+06	2.31945e+06	1.36453e+06	701557	1.00865e+06	1.02114e+06	638058	761982	1202688	868693	759218	875267	730775	661446	911814	1.08741e+06	935233	528693	483650	406673	256291	717930	508641	713408	665974	519181	491412	220783	122299	261665	195727	153721	211861	287664	201743	99014.9
3.49501e+06	13251629	13012825	8722569	4.55055e+06	2.36269e+06	2240182	3.97074e+06	3.90676e+06	1.76758e+06	1.3586e+06	2.01584e+06	1.84903e+06	1.29687e+06	2.16696e+06	3.19429e+06	1.59993e+06	456263	823033	850544	1.16033e+06	1.32208e+06	1.18101e+06	633564	695750	1.08225e+06	733782	795101	684772	246150	319696	392101	426721	488893	502477	508265	583295	550099	230363	207004	545190	551054	463451	232647	114976	345770	343123	248334	160822	264412
2.46139e+06	13697832	5.91239e+06	4.32602e+06	3551456	2.63635e+06	1.69278e+06	1.4401e+06	1.56563e+06	2.36159e+06	1.94162e+06	1.10017e+06	1.46e+06	1.80493e+06	2.10949e+06	1.17672e+06	1195557	1.30979e+06	1.46855e+06	1.04058e+06	720326	453799	1.17925e+06	1.43717e+06	1.3051e+06	856582	1.0065e+06	1.20487e+06	759964	570075	740894	775297	153602	274484	321955	440725	442556	365593	333934	338674	293012	316182	384236	239201	144751	235618	244816	220090	194457	330422
2.08302e+06	13998739	8617229	6568444	4.29707e+06	5297199	5.48499e+06	3.63605e+06	1.49769e+06	2.68592e+06	4.20289e+06	2.51855e+06	1622574	1.19818e+06	1.37307e+06	1.04364e+06	1.87742e+06	1.88035e+06	742672	1366406	804768	715636	961091	1.19881e+06	1.33422e+06	522843	837719	784756	1.00226e+06	812040	489871	403150	551410	994969	656220	739836	474017	615406	498399	281873	273495	501576	382384	441602	366777	225032	241291	348260	317569	253948
2492543	9594918	7.65496e+06	6.34095e+06	5024319	3.59548e+06	2.32e+06	1.46649e+06	2.22993e+06	2.35595e+06	1.62921e+06	1294266	1.4869e+06	1649084	1.82999e+06	1.18126e+06	1.03457e+06	1.05588e+06	1.44657e+06	1.21432e+06	510662	1.76854e+06	1.52554e+06	778724	802363	454174	305416	908407	989351	436764	412127	762396	1.28926e+06	1.08959e+06	333156	625789	713273	323344	421019	560549	294518	230054	349414	349978	510327	503364	275546	246909	271188	206058
2.02353e+06	15580468	11114645	6.19412e+06	4.91815e+06	3.87253e+06	2.95731e+06	2498890	2822227	3.32209e+06	2.3091e+06	1810764	1.55282e+06	1.42589e+06	2270724	3211024	2245916	1.2132e+06	1.54271e+06	1.65951e+06	1.07406e+06	757344	1.35643e+06	1.44055e+06	1.05117e+06	566645	549038	953598	1.18741e+06	952501	864820	679150	597540	375280	319650	479558	465995	517834	423434	358797	312255	529065	427754	221960	292378	215222	147917	144824	273520	283994
5.06253e+06	14389147	12277241	5.4514e+06	5.60442e+06	3657538	2.17499e+06	3963350	2.81206e+06	3266999	3233477	1.4118e+06	1.40668e+06	1.76319e+06	1.84162e+06	1.78945e+06	2.04397e+06	976516	879611	1.05778e+06	1.02358e+06	648927	1.0497e+06	1.21326e+06	661092	509648	621866	490651	642895	860994	576974	621270	311437	534222	700600	631379	604532	379153	367116	311406	501220	361034	342273	360872	250922	334193	209535	205557	256602	152119
2.15081e+06	8760316	4.92931e+06	4.31802e+06	4.69541e+06	2.58685e+06	2630268	4.91873e+06	1.85638e+06	1.7156e+06	1.31094e+06	1.10333e+06	2.21025e+06	1.34576e+06	1.11772e+06	1.17571e+06	1.5075e+06	1.16188e+06	898422	990808	871429	716146	1.36602e+06	765290	672679	1237236	1.04229e+06	658909	716280	417849	476912	518653	459324	555342	779475	671232	415693	551741	323921	323762	402084	260691	155115	359470	524695	307940	374919	279603	254808	260353
6.35578e+06	17234952	15435698	5.60707e+06	5.44631e+06	5763090	3.0054e+06	3.06761e+06	2.20732e+06	2.41242e+06	2.22514e+06	1.52814e+06	1.70928e+06	3.02101e+06	2.75404e+06	1.72715e+06	1244253	1.21857e+06	544779	1.11001e+06	1.20945e+06	604400	1.14498e+06	1.58077e+06	1.35053e+06	669654	777582	837005	1.41647e+06	976761	606513	944602	529978	569409	193564	369318	604126	379568	370693	625812	337309	245465	484944	302854	96640.6	315932	196845	238890	279577	210048
1.42013e+06	4286476	3416426	5.84414e+06	4.54468e+06	4655395	5747976	4.50232e+06	3.75103e+06	2.55184e+06	2556871	2.22209e+06	1.79186e+06	1.18735e+06	1.44704e+06	1.86359e+06	1173445	599172	1.4876e+06	1104106	729980	1.30938e+06	1324477	1.33702e+06	1.19916e+06	628441	601245	331251	821613	799563	604190	581374	557987	499453	400438	495226	276245	180231	266692	479294	275318	214582	181480	428638	278536	161208	355927	404599	152589	253628
6076870	13586885	15841093	13991390	7.71454e+06	7874552	2.68292e+06	3025894	2.67162e+06	3.08871e+06	3.23753e+06	2.78219e+06	3173015	2.11206e+06	1.8282e+06	1.07151e+06	631726	926451	1.27065e+06	1.25092e+06	1160464	1.11701e+06	936570	678381	705278	1.41106e+06	565661	565064	1.00262e+06	702174	526046	589972	680242	570764	343036	327605	356264	242471	320010	292803	373398	321165	225477	231866	192261	196534	174263	364212	245901	279093
1.0702e+06	9060230	5.59473e+06	3244547	1.86409e+06	3.25824e+06	2.64252e+06	2.55414e+06	2.61881e+06	3002712	1.51202e+06	3056843	2.34007e+06	2.06845e+06	1252887	1.02965e+06	1.4639e+06	1.45974e+06	1.16347e+06	838533	1.1843e+06	1.29103e+06	774443	650275	337348	579363	810504	961397	872278	602843	564523	354646	447113	375776	607533	467897	537706	368422	370650	558246	203425	457893	344988	270219	187731	277775	282438	198123	205592	169010
1.99943e+06	8955439	11363453	7.10276e+06	6869202	6063010	5.93614e+06	5203593	2.94118e+06	1.02929e+06	1.71595e+06	1733704	1.7416e+06	1240800	890375	1.15998e+06	1.03854e+06	772980	1426118	2.39565e+06	1.58831e+06	1.11592e+06	683901	712193	458955	438830	257458	293634	598329	466954	427058	438718	618436	698638	453585	604345	469573	379459	300179	328347	507029	359362	408405	261062	362773	265509	276939	308140	391308	229910
2.05249e+06	12241063	8627819	7614295	5.82438e+06	5.79574e+06	3.71698e+06	3689319	2.71351e+06	1.60292e+06	2336929	1.88331e+06	929338	962469	2.06025e+06	3092601	2.09173e+06	1427535	1696529	2.17649e+06	1.69891e+06	1.0342e+06	852073	770578	878505	593888	640840	510990	954239	837054	666654	742936	436604	489062	714926	447601	280266	215478	358531	336995	179391	334880	424402	501673	321246	422856	384714	130532	134965	128793
5201250	14005893	16424084	11035345	5.3033e+06	4.3402e+06	4.0358e+06	3.27671e+06	3.73526e+06	2.15611e+06	1.37493e+06	1753068	2478520	3.19158e+06	2.1964e+06	2009387	2.76371e+06	1.82301e+06	1.01476e+06	479658	745143	776627	1051332	1.33535e+06	885456	751839	625071	1.04733e+06	1.04382e+06	922061	607812	597218	697821	477979	178504	215794	624181	583527	234175	202346	327338	228840	177797	244024	343329	267809	192325	234817	259318	197494
3.73839e+06	9796972	9219337	7.40697e+06	5.2802e+06	2443251	2509765	2.7061e+06	2411237	2782029	3.47858e+06	2.64089e+06	1.28008e+06	869865	813144	1.93255e+06	1.83235e+06	2.20521e+06	1356417	1.46206e+06	1.20716e+06	1.38353e+06	870872	928984	1.03752e+06	772433	812768	783889	675447	894514	1.14946e+06	650010	431736	708518	510217	382204	528923	505249	593721	521615	347960	508052	270471	130311	237889	221087	174679	124050	140678	243709
2.57627e+06	9187459	10784182	6618754	4734495	3.88322e+06	2237501	2613543	2.50889e+06	3314542	2.03159e+06	2.32394e+06	2.19418e+06	843933	1.03558e+06	1.87785e+06	1.16439e+06	1.13679e+06	1.41095e+06	532888	945862	765340	927657	1.02088e+06	798057	565394	624492	695266	1305352	1.52175e+06	813155	854084	719266	722729	536280	775559	884694	737023	406677	273634	197966	291931	398311	529610	323546	381382	237725	233346	203911	221337
3.2752e+06	20981038	19376802	15041848	5.73297e+06	4.11439e+06	3.10844e+06	1.86074e+06	1.94311e+06	2.41513e+06	1.27494e+06	1.15651e+06	1.23433e+06	1.92575e+06	2568300	1.86319e+06	1.43135e+06	1.04411e+06	1.55173e+06	2.38891e+06	1.10949e+06	1.06347e+06	1.55941e+06	888007	1.02623e+06	993321	1.11586e+06	799572	506733	649389	564381	439237	576627	546041	160783	443892	336228	288794	434823	543766	725134	458686	326244	406673	208767	330194	265719	220775	330127	269585
2.18567e+06	4608141	3387623	5272760	4111034	3.33742e+06	2530844	2.05748e+06	1115455	1.38551e+06	1564336	2.21557e+06	2.234e+06	1.39417e+06	1.41203e+06	1.04506e+06	905959	1264239	779567	1.39687e+06	858011	939644	691567	825643	600469	480770	841483	836374	914391	499405	440094	369406	733744	985708	803980	437117	459636	641841	449485	285534	234237	312036	493087	280431	229378	184429	234062	229794	155414	302578
7211444	15302961	8517004	4200153	2.29788e+06	2.59105e+06	4.36679e+06	3.7091e+06	1.96608e+06	2295267	2.11064e+06	2.29658e+06	1.15826e+06	550642	932327	1671798	966626	1.43529e+06	1.72578e+06	1.14798e+06	730543	657316	664323	1.41542e+06	804675	1.27076e+06	1.37223e+06	845779	262892	638879	712220	472708	401527	520785	593398	447418	1.00082e+06	928999	578533	392555	335242	350655	437477	278647	372003	275144	129025	258277	415243	263055
3.00737e+06	7.35657e+06	9196271	5.68307e+06	2462873	1.44494e+06	1.74872e+06	1.71951e+06	2.77314e+06	3.38111e+06	1391362	1.2825e+06	1.20554e+06	1.48004e+06	805389	758773	1.62453e+06	1.73763e+06	1.51223e+06	1.37614e+06	824466	819504	897672	933682	1.00713e+06	748903	503523	436254	793623	902652	871066	524290	355911	239467	332118	536714	470138	396860	384351	296780	230053	193225	297008	353780	433935	235517	258223	216621	271099	147761
2.9463e+06	7960709	9474948	4.25403e+06	4419987	5096632	3.18113e+06	2.76235e+06	1.89137e+06	967651	890686	1.50732e+06	2.02363e+06	1.62362e+06	781956	1171895	1.65463e+06	2.08765e+06	1.19753e+06	1079670	1.03012e+06	727862	1.32542e+06	1.20009e+06	856564	863858	379087	322700	452652	803644	607049	344604	618651	674083	655678	545998	365833	241176	348176	759037	284542	322744	233234	346977	376129	350221	242238	137415	131325	260137
2.77097e+06	17897950	12703680	6.35462e+06	4880051	3.52671e+06	4390884	2.83425e+06	2793308	2.7205e+06	2.1725e+06	2613126	3.70545e+06	3.0226e+06	2.58282e+06	1.32164e+06	1.95685e+06	1.36234e+06	935110	1152135	1.40328e+06	762621	1.68632e+06	762746	2.06119e+06	1.90016e+06	1226077	790764	882312	844103	707950	800250	439957	327350	621968	542927	621733	431934	353004	232472	142954	210233	342300	334463	293061	310089	331086	413214	389866	312037
1.46067e+06	7.99978e+06	9743270	11005404	6528468	6213326	2.97319e+06	1.34041e+06	2670861	3081430	2.27461e+06	2.55607e+06	1.03156e+06	1739515	1.93584e+06	1.56623e+06	852670	726896	830886	421730	1.15848e+06	1.21202e+06	1.07809e+06	1.12985e+06	1.0876e+06	1.02294e+06	529662	553322	747057	1.02664e+06	868377	551852	703714	539640	467737	360504	590571	609481	427345	254818	313053	332980	420482	337724	383738	139198	153332	233670	314109	181723
3293488	13118564	14130890	7009357	3.41042e+06	4.18289e+06	3.60305e+06	2543479	2.17617e+06	1.60137e+06	2.0147e+06	1.63912e+06	1.12287e+06	1.12502e+06	1.2643e+06	2.4034e+06	2.19251e+06	1.62559e+06	962566	1.16155e+06	527871	691524	991895	747167	799692	615934	748728	1.25989e+06	1.06835e+06	755327	335593	408321	303883	507532	404470	229455	393361	499788	371159	209436	375776	404804	202426	327300	421390	431808	201794	290222	103511	240041
6989695	15428966	9790891	8447126	4.00717e+06	4268369	4.04877e+06	4534204	4.12218e+06	2.02873e+06	2.05272e+06	1.30966e+06	1430941	1.19216e+06	1.69258e+06	1.03294e+06	1.47703e+06	1.92028e+06	1.1693e+06	1.82744e+06	1.53288e+06	1.1238e+06	1.35643e+06	967539	995343	534554	686179	950297	1.30674e+06	1.00541e+06	822694	1.1514e+06	656260	538946	476360	644931	406148	292901	342131	347928	544567	512326	242156	200564	315209	435564	335514	181779	157154	198496
1.31924e+06	10600946	10197070	11233913	7.94263e+06	5.01544e+06	4316057	2.60491e+06	1.82045e+06	2061388	2601304	2.42992e+06	2.01258e+06	1.62911e+06	2.01694e+06	2.07669e+06	1.79058e+06	830619	559092	976862	1.06213e+06	908487	362203	810578	632093	769313	741170	819454	1.00903e+06	917597	733679	408563	476843	780633	383786	510848	834093	945670	623778	173650	217203	194226	304859	245041	319862	332530	294805	232097	285750	185471
4.45914e+06	16940060	15669606	7161627	3870343	3326883	3.96068e+06	1.82484e+06	3.94822e+06	3.21515e+06	1096562	1.50397e+06	2.47448e+06	1.14649e+06	668198	1.59841e+06	1.73761e+06	2.21924e+06	1.82107e+06	536544	681606	969300	956202	765624	771049	431601	583068	848303	847653	887259	879300	1.28536e+06	1.20464e+06	330164	433130	305396	432987	367999	247970	207007	347729	365110	446437	332108	150081	173212	165914	351284	247565	198380
5248919	12150122	8588407	5609876	3.71141e+06	5477190	4322392	2110011	1.12921e+06	1.30869e+06	809373	1.18296e+06	1.29506e+06	763812	983295	775923	1.39877e+06	1.73288e+06	1.5293e+06	660579	1203435	640736	699878	755307	1.21264e+06	794878	745157	917571	682071	347815	698232	862422	671679	1.08846e+06	885615	556536	669294	405461	381061	245511	261110	332941	429849	433803	246893	229540	136956	115410	304086	252046
4660826	10198200	11032315	6.19551e+06	4143690	2.50347e+06	2.01314e+06	1.62006e+06	2.33728e+06	1.44461e+06	1.99734e+06	1.77605e+06	2417912	1.00375e+06	1.47701e+06	1.76611e+06	1.26551e+06	1.88682e+06	1.9153e+06	1.59622e+06	1.12668e+06	1.10362e+06	565151	605974	557415	818205	509786	438898	971477	832263	644921	231720	416799	388971	568731	372357	193275	298708	214525	389518	556822	592733	320873	419458	386326	411026	200974	199088	355058	534089
1.30746e+06	10528124	7724512	5620471	3889266	3.68288e+06	1.85872e+06	1.52609e+06	2.95984e+06	2.0587e+06	1.44959e+06	1.6622e+06	1.67034e+06	1.27515e+06	915991	1.06283e+06	1335465	1.31061e+06	1.00528e+06	801359	639473	902350	784729	1.01253e+06	738311	527468	578202	935010	1.08586e+06	668335	374210	540534	321693	485822	297147	425124	238956	432740	279656	362289	243720	361819	521685	369068	343209	307180	224874	376825	319149	251761
6.641e+06	14376014	8237836	9983429	4.85082e+06	2.54931e+06	2.69027e+06	2.75133e+06	2242259	2.55847e+06	2499157	2209325	2.55183e+06	1742757	2.06407e+06	1.03934e+06	643706	746126	628383	899403	1.00355e+06	1.05069e+06	668118	843650	501824	967916	711587	535979	789838	512931	697240	626624	561564	903745	614910	393557	560121	537064	173638	587090	661722	518818	456288	424071	323750	225739	238157	191008	121606	165127
2.64632e+06	6829333	7128243	8735029	7102741	6846820	5.17521e+06	1.59527e+06	1.90363e+06	3.31723e+06	2281038	2.37622e+06	3.82151e+06	2.01439e+06	1.08293e+06	1.79291e+06	1.04324e+06	393950	1697821	1.95189e+06	979276	785974	739229	1.48478e+06	1178005	1.07571e+06	944076	857016	610132	402063	592878	908531	878822	860972	510735	486406	379835	366502	636547	496534	442864	277258	310533	505414	299174	274212	309066	305437	219339	226004
2.61064e+06	10172017	9934867	5.86894e+06	10464973	5712141	4.08749e+06	4092689	4.164e+06	3.22244e+06	2027878	2.89068e+06	2.6682e+06	1.66174e+06	3.41956e+06	2.65064e+06	1113381	318572	555647	732564	522743	304927	765358	1060496	1421251	1.6468e+06	1.25417e+06	682783	808051	644621	623048	804450	890237	816786	611056	174477	242558	638945	427446	474177	409569	338040	313227	390076	494388	276938	153164	98258.3	236421	237155
2.43377e+06	16811844	18274148	8207997	5651142	4.30118e+06	3.24596e+06	2.73633e+06	3.23169e+06	3.81199e+06	2.72642e+06	2.43807e+06	1.50389e+06	1.11062e+06	1.15326e+06	1.6476e+06	1054043	927904	979278	831273	1.07211e+06	1.02102e+06	1.52717e+06	1.08902e+06	525713	614847	1.08358e+06	1.52975e+06	1227519	573679	635813	916234	778544	585254	932837	763330	631559	449512	320866	255102	497153	350289	346312	442232	279802	133656	161515	94081.5	74458.6	176153
6419235	16683532	16200455	5401301	4605339	5257322	3.40162e+06	3352925	1.56342e+06	2.03512e+06	1.40032e+06	4523464	3.55341e+06	1.89914e+06	2044485	2.39953e+06	856462	985457	1.56855e+06	1.44172e+06	2.66378e+06	2.31832e+06	1.21216e+06	849676	1.06001e+06	882623	604392	449605	806059	722997	575416	406152	791769	595378	518331	319208	398492	588280	348530	211486	196661	335443	445515	555058	337919	109804	136922	229879	122550	170709
3.57707e+06	9689397	10704120	10328218	7857741	4.68833e+06	3788974	3.17101e+06	2.05924e+06	2.85652e+06	3.38887e+06	1.57442e+06	685083	1.87583e+06	2.74229e+06	2.37562e+06	2.79695e+06	1.28082e+06	698236	1.03681e+06	828962	1.37058e+06	818372	470433	586295	1.01386e+06	1.19882e+06	836471	1430665	483336	537302	940805	926627	530643	205987	531301	528592	501766	284123	294439	514056	530547	269294	377607	325601	255083	347360	300574	230171	282650
3.38473e+06	10022613	9209012	11736484	7415219	3.81797e+06	3010501	3901604	3.07574e+06	1.11553e+06	1.80181e+06	1366176	1.35389e+06	1.2067e+06	856294	1.21896e+06	970849	988046	1.52978e+06	1.65381e+06	1.3059e+06	1.79581e+06	1.21446e+06	553857	823140	1.44597e+06	1.24971e+06	847204	974718	470492	557002	718783	723379	567348	472799	558542	389542	282362	202556	377019	269031	225202	381764	153145	403243	365418	321510	254105	199430	327854
5.90091e+06	14926295	15379354	8133137	4.48433e+06	5.02078e+06	5474047	3457447	3.8874e+06	2.73121e+06	2.67241e+06	2.02608e+06	1.63756e+06	2420962	2.0281e+06	1.06646e+06	1.27273e+06	633686	601976	823178	562448	861373	534804	1.12847e+06	1179789	707524	1.289e+06	1.44656e+06	945048	580547	729137	927981	804340	578218	836395	453505	366888	369333	210802	294425	241330	360729	598966	290713	414644	299254	221556	165593	77180.9	241191
5.49513e+06	17856564	12136137	5.67122e+06	2.85066e+06	5215908	5.68281e+06	3519777	3034567	3.04485e+06	2435345	2239094	2.79777e+06	2.32747e+06	1.56907e+06	1.38042e+06	1.65417e+06	1.43671e+06	1895988	1542409	1.11891e+06	792407	576342	726128	948704	1.17014e+06	778150	366228	634381	665103	666916	170007	412911	680976	457054	733908	624431	658907	306010	494472	596491	476395	387246	231247	317530	192308	159379	201974	286004	241965
4.99596e+06	12264433	11834076	6106513	5.31667e+06	4.29285e+06	4294586	4003122	3194551	3019917	2.07208e+06	2362384	1.63963e+06	1.03552e+06	1562926	961752	2111811	2.36643e+06	1.16326e+06	799445	683697	1.35158e+06	1.30457e+06	1.2995e+06	1.12089e+06	814531	534636	389820	703042	459802	543226	803366	443707	874208	641695	379002	425931	509353	559180	289480	299373	275560	291835	528556	331781	180622	149512	116546	397376	399269
2564017	7174938	5994896	7758991	7878850	3.9624e+06	2.96284e+06	3.12664e+06	2.29952e+06	2.59102e+06	2472053	3.56234e+06	1.99992e+06	1.47575e+06	529715	818689	1.62532e+06	682938	875247	1.04903e+06	1.39197e+06	582133	558478	280876	565374	432985	1.24984e+06	1.25302e+06	529838	546089	384239	525780	620466	496710	404293	424518	395482	424056	273642	188982	354580	412953	233081	106413	203415	116628	295607	206736	165093	138988
2.93801e+06	8.29625e+06	11219143	7.66465e+06	3.9079e+06	5658381	4.19213e+06	4.2744e+06	2.15515e+06	2.65583e+06	2673613	2208270	2.24727e+06	1.60564e+06	2.00386e+06	1.70986e+06	1.30088e+06	1.16406e+06	1.3392e+06	1.09881e+06	765944	382697	556231	724385	750178	1.42763e+06	1.35142e+06	803653	449648	813625	756060	637652	445203	690639	542962	299918	483033	366328	420227	267238	602172	505761	439562	273235	143856	69121.8	228007	239834	210926	287295
4.84646e+06	10569854	13219859	5.61769e+06	5202964	2.84547e+06	1.27887e+06	2.56939e+06	3.69925e+06	2.0192e+06	1.95677e+06	2877640	2.98973e+06	992908	1648687	1387909	1.37295e+06	761114	1.34577e+06	1.70957e+06	1.27523e+06	1.03288e+06	634845	1.1429e+06	691937	826193	1.20064e+06	1.00576e+06	660057	591622	324160	409977	635121	962302	485901	362596	503555	544000	316201	513559	341896	248363	125642	279910	385491	270458	276801	265606	224223	131461
1116249	14559515	11223431	5.90595e+06	4.53649e+06	3.88561e+06	4.67808e+06	3.93751e+06	2475368	1.91219e+06	2191588	2549007	1.74523e+06	1622288	2.9316e+06	1.9743e+06	1.06769e+06	911362	1.53273e+06	1.24449e+06	793509	403577	944055	2.10321e+06	1.32233e+06	620061	738604	904849	674094	533802	460614	703162	661677	686684	702020	563108	254819	477997	433403	233393	340862	221447	252997	212629	187522	184894	334188	345808	182476	149237
2.46413e+06	8.38263e+06	3514053	4353938	5177957	3.13215e+06	3.68534e+06	3.33792e+06	2.06293e+06	2279858	1691237	2.61853e+06	3.40033e+06	1.71157e+06	1.21734e+06	1.88993e+06	1.58913e+06	1.43835e+06	1.14085e+06	613729	1129279	742195	606242	1.46147e+06	1728067	828725	1215243	846568	765316	771247	512187	454695	712626	973951	680844	437703	187765	389080	472820	492285	277829	188153	272235	268210	284143	345529	228991	296028	271408	179347
1.50797e+06	6.51093e+06	9802202	12001294	5841814	2658190	5.19449e+06	4.07394e+06	2575908	1716690	3067902	2.45937e+06	3.02168e+06	2.88393e+06	1.74836e+06	1.91734e+06	1.82907e+06	2.7308e+06	1.31895e+06	932362	1.49482e+06	1.95843e+06	1.41844e+06	936991	917971	668618	1.14665e+06	1.0956e+06	730571	1.02874e+06	911592	544970	622201	607466	581808	438759	532126	361128	343384	378332	283842	378474	401382	285675	241186	258550	318649	292129	308000	227071
2.90662e+06	9450770	6472204	5857940	9083327	9605393	3.7828e+06	2.27497e+06	3.29013e+06	2.75843e+06	2.62365e+06	1994301	2.66823e+06	1.7337e+06	1.1203e+06	1.12508e+06	1.52029e+06	1.35327e+06	1.42868e+06	1.63699e+06	1.8476e+06	1.01755e+06	315111	687757	771913	892425	1.06109e+06	975989	955327	611727	278165	350379	388991	267529	297674	631840	563199	202643	582896	501475	375434	191976	423206	527853	444063	234560	84493.4	213094	236288	295736
7361876	13103719	11875637	10060850	5291618	5744470	3365478	2682572	2.59238e+06	3.69172e+06	1.51865e+06	1.52211e+06	1.18022e+06	1.03006e+06	1.59865e+06	2.88081e+06	2256089	1.8103e+06	1.08288e+06	889708	1.21331e+06	1246925	964782	762865	879917	514550	774693	1.14328e+06	360221	616695	557827	567294	433215	396170	789367	688760	306076	340235	350956	340457	310257	490569	278138	412690	352251	212236	227326	381820	320060	191449
2.17199e+06	13778660	8195548	7.99891e+06	9295320	5275839	5.23704e+06	5918930	3.89352e+06	3740584	4.70784e+06	3255381	3.66018e+06	1896645	2.91915e+06	1.71366e+06	1.16997e+06	835686	2.0911e+06	1.00801e+06	590825	446584	525294	642537	1.48586e+06	1.32618e+06	906426	437658	722117	714075	886058	680388	787722	569425	353001	439660	616091	560685	445000	498811	283335	351658	404580	218204	186968	213059	301773	200300	176257	98376.2
4215786	16046612	11040516	6.52982e+06	4.75454e+06	3.48483e+06	3.25218e+06	3436125	2.01881e+06	2.62362e+06	3.24531e+06	1.7322e+06	1561072	1.3894e+06	1918433	2.64093e+06	2.24141e+06	1.29641e+06	1.50656e+06	1.59455e+06	1.56742e+06	580784	811286	1.02911e+06	1.20007e+06	872910	546139	515574	522305	342260	333698	434316	752295	281232	550401	505212	491039	237409	304607	560252	532524	316856	517217	510965	261929	425886	348293	285059	305177	243518
3.76221e+06	10654754	10387420	7.77311e+06	7530924	4.04906e+06	2.97814e+06	2.60127e+06	3352214	2092020	1.4642e+06	1.85764e+06	2536165	979787	924242	1.94182e+06	1.74456e+06	2.05376e+06	2.0894e+06	1.58529e+06	1610932	1.84835e+06	1.24402e+06	803687	781626	1074273	1131931	250234	644707	936725	709942	600542	590865	889736	868492	533702	400865	463712	646284	435795	273409	179651	182672	105695	214843	432117	349857	181382	123735	167120
4660684	9969648	7837067	3.42191e+06	4681003	4133182	4.10225e+06	4980746	2924385	2.55504e+06	1.16814e+06	890373	1.6768e+06	2.05864e+06	2.34757e+06	1.90885e+06	904236	1.25014e+06	1.57855e+06	1.63123e+06	1.07993e+06	1.32309e+06	2018834	2.10426e+06	1.36421e+06	939142	641888	632025	699860	337943	505144	789306	552278	435787	683874	395272	285327	576442	253142	217443	187782	278246	316802	266364	231950	358835	150151	168856	269966	196798
4.45989e+06	11750713	13561770	7.43739e+06	8719393	7.28683e+06	3003164	2.72164e+06	3.60107e+06	2.07593e+06	1.35069e+06	2166977	2.74399e+06	2403809	1.531e+06	1854771	1.85099e+06	890163	937588	847900	1634410	1.32741e+06	998428	639971	1.10501e+06	1.02225e+06	1.13405e+06	1.5111e+06	977418	946074	459662	435751	504415	296405	503918	519313	331684	457897	806350	526698	313056	301637	551479	393763	283261	269354	285428	155107	303910	267056
4.97813e+06	10846098	7865767	4.0673e+06	4265227	5127331	2684507	1.44502e+06	2.57574e+06	3.33014e+06	1.34111e+06	2.02919e+06	1.15165e+06	671165	1091372	627801	995671	1.53548e+06	2319827	1.92399e+06	923289	572104	505131	486068	825543	728755	1.27776e+06	619768	687727	666776	822039	690147	287038	531888	718836	378495	349992	573124	559002	348093	280294	318916	282597	198169	274577	392220	601259	347601	207001	399633
2972906	13572951	7.32088e+06	3847599	5.77734e+06	3447815	1.56511e+06	1.75072e+06	2.51293e+06	2.01861e+06	1.63892e+06	2.13203e+06	1.87195e+06	1.2422e+06	1549412	1.81662e+06	1.32836e+06	2.22481e+06	2168263	1.12177e+06	1.01997e+06	1.05585e+06	1.75334e+06	1.09951e+06	894379	1.4525e+06	1.66526e+06	1.32767e+06	787016	321175	243642	262287	760145	602452	445191	393112	372167	151233	305497	520112	507939	340114	225005	282949	349875	353118	370332	349713	95605.5	100144
4.20896e+06	10779116	8995186	4467782	5355783	4.56428e+06	4215591	2.708e+06	3.09107e+06	3.61988e+06	4.0942e+06	2396766	1.40026e+06	1.17369e+06	1.56861e+06	2546298	2.56245e+06	2.06061e+06	407266	311485	941712	1334539	953423	749147	887883	1.35549e+06	1.18077e+06	647874	639364	415779	428032	384324	762210	748133	519201	520852	314518	297388	314462	647609	472794	347690	258616	451036	368089	377394	281095	310416	430937	295150
12175067	29837774	14771807	11933962	6.88515e+06	4.74349e+06	3.03578e+06	4.79274e+06	2.85009e+06	3.20252e+06	3526110	3573104	4690067	1.46468e+06	1.7346e+06	2.70812e+06	2418452	1.23152e+06	913204	725735	1.26745e+06	1.85051e+06	1158048	636516	491060	698057	459684	611905	657115	574908	882979	670841	710866	696429	445941	553813	623985	465596	263681	320660	325818	451272	368470	182498	223960	346448	257127	350766	249034	247180
4347938	10335682	7552255	4544815	3.40448e+06	1.58086e+06	2.36442e+06	2.92884e+06	3301547	2.4007e+06	1.16054e+06	1.28598e+06	1.65493e+06	2.21541e+06	2.07934e+06	3.82083e+06	2.32047e+06	1.47431e+06	1.02346e+06	745491	1.02505e+06	839104	949885	1120216	917400	526530	544426	510090	733839	937400	668175	450256	297535	281970	473962	455941	503860	379966	364105	362332	393951	356330	312745	455529	385692	145557	315682	430477	235794	285291
1.45993e+06	5144161	9455402	6388568	4.19395e+06	3.5822e+06	3.19152e+06	2.04266e+06	3.23194e+06	3284547	1.79192e+06	1.99008e+06	1.20124e+06	1.00921e+06	1.11504e+06	1.14231e+06	1.5126e+06	1.32394e+06	1.07794e+06	973994	1.0668e+06	1114844	1.42534e+06	810083	234404	747465	998192	995156	1.04322e+06	745322	168943	541470	450722	469065	322341	311351	481850	407189	227996	216231	183466	433764	418408	486973	432045	346729	95512.4	84508.8	222989	251562
3.78743e+06	17724520	9131365	6030448	2.84142e+06	2.38594e+06	1.85763e+06	2.38364e+06	2.34205e+06	1.99807e+06	2.00969e+06	1.05383e+06	2.04624e+06	1.37762e+06	1.18114e+06	1.91647e+06	2527690	1.69612e+06	1.95499e+06	1218063	811250	982302	654409	604139	363482	714012	595988	723176	677052	520636	428142	408966	487065	520448	386138	366119	263834	433782	481719	332954	331427	130268	211065	268678	193728	256956	388606	221858	309354	254159
3644136	9952569	7.50483e+06	2.80546e+06	2.92881e+06	2.78465e+06	3.50247e+06	2805658	1.84637e+06	2.16089e+06	2.03739e+06	2.97526e+06	1.17946e+06	2.10303e+06	1.55119e+06	1.64133e+06	2.24855e+06	1.34957e+06	1.04535e+06	929928	1328935	1.5224e+06	803357	779077	1.16809e+06	1.557e+06	1.16084e+06	1.38079e+06	1.24544e+06	712286	729582	600618	808747	655177	623500	441866	708821	573158	316118	425123	320631	273728	340893	517380	355777	263879	285862	233781	209602	194165
1.99339e+06	10925513	13975307	6.79233e+06	4.13907e+06	4.73475e+06	3.86431e+06	3.35412e+06	3774996	3.23433e+06	1.17945e+06	1.9332e+06	2.13884e+06	2.43824e+06	1.82831e+06	1.19481e+06	620739	667517	957394	727441	1.51507e+06	1.0148e+06	462667	1149248	1.20674e+06	712754	819702	769897	972441	629662	806330	634812	248821	254850	583795	351484	200491	438054	440418	514425	449442	409656	343990	292631	226060	263445	298411	441064	461394	243394
3.53764e+06	13288715	13374825	10109020	5.36239e+06	5.09815e+06	3884513	3.03776e+06	2.30572e+06	1.68293e+06	2.2361e+06	1.94765e+06	1.57626e+06	1.31798e+06	1.04228e+06	1.42133e+06	1.2284e+06	1.44485e+06	1.44638e+06	1.98654e+06	1.12899e+06	897670	891871	1.2667e+06	1055440	834451	891323	762936	996138	857252	256001	407509	566083	769338	593618	455367	199929	415303	438834	833569	603787	501230	232707	85932.7	367618	319660	142267	288168	308993	187500
1.97895e+06	11384297	8.06277e+06	5257733	4458570	3079846	4922300	3.49815e+06	3.4563e+06	3.07374e+06	2.18348e+06	2.12458e+06	2.01361e+06	1.64283e+06	1455343	1.9691e+06	1437641	981779	1.4247e+06	1.28934e+06	1.49462e+06	790819	654744	649618	889293	1.32375e+06	591629	435437	575892	957209	1.38643e+06	537163	409881	351349	380081	430185	372967	598515	624618	649896	857079	545957	213576	257651	231974	228417	230529	268457	344767	194966
3.36791e+06	10442363	9201957	10855313	10995584	5.89464e+06	4711712	1.95794e+06	1.72763e+06	1111654	2110543	1230891	1.42951e+06	1.2678e+06	1.24674e+06	1.21748e+06	680186	1.06613e+06	1.41818e+06	1.49803e+06	1523252	1.47231e+06	1.066e+06	1.01101e+06	426450	625565	686220	617861	867385	944070	526309	453123	321995	696855	926546	833337	626316	389929	400795	332241	365601	224380	349684	254069	247287	198809	371874	329253	131923	89775.7
4749994	13843780	18486428	7.28956e+06	5.66329e+06	5050566	2.48668e+06	2.07906e+06	1.54135e+06	1.78793e+06	1.81504e+06	1.20362e+06	1.37153e+06	1360209	1.21047e+06	1.69925e+06	1.70101e+06	831242	895666	750585	825597	1.0837e+06	1.23254e+06	780674	1.30003e+06	588270	519524	870095	1.00868e+06	707555	487998	408942	699910	815913	806654	291101	401122	485847	500570	548251	577038	312186	341029	478305	556467	445013	317862	201021	263125	302989
5108222	15439927	8888795	8.3103e+06	5845343	3.30641e+06	2.74742e+06	2.19886e+06	2.02755e+06	1078032	1.50512e+06	2.09391e+06	1.93257e+06	1.2469e+06	1.02906e+06	1.00874e+06	2317130	1.68898e+06	1642286	1.80061e+06	1.74716e+06	1.3052e+06	829302	685860	373189	880448	467188	334234	967090	818924	386339	367272	553697	539484	436760	558813	484347	359577	298923	218313	719315	547957	480398	571750	427131	180043	188446	248929	195245	181462
3.42564e+06	14732421	10958126	9533129	7045568	6.05176e+06	5159376	4195355	1.61026e+06	2.07962e+06	2.14149e+06	3.71632e+06	2.56666e+06	1.05728e+06	1.12883e+06	1.14934e+06	1.42781e+06	1.35412e+06	1.1941e+06	979557	935362	1072322	880640	588792	1.07443e+06	1.41636e+06	825360	842369	827541	396417	540119	410092	342354	607517	629188	425605	355826	512519	450662	473389	371249	349308	286272	206092	101141	164952	401446	376617	223755	168681
998865	2.46418e+06	4148088	5.67595e+06	5709108	3.30859e+06	1.08968e+06	3.98251e+06	5614123	5.98758e+06	3.60158e+06	2.80237e+06	1757448	2.78714e+06	1667938	1.09704e+06	1.26863e+06	950873	828230	1.15793e+06	782447	1.01439e+06	705327	840546	996735	691671	996107	1.26597e+06	859205	587032	682276	622357	477555	258832	376551	441269	529540	346876	432666	467244	386156	306384	248362	165654	192240	217460	295170	402177	294446	121734
3.48907e+06	13649046	14583424	12418751	7350356	3.91637e+06	2920427	3.95186e+06	2.81001e+06	2.2792e+06	3.56641e+06	2.732e+06	1.8667e+06	671620	966892	1.14525e+06	1.9768e+06	1.56863e+06	656631	857354	590408	806953	1.07679e+06	969427	902444	805078	845750	726797	673756	435338	436553	516804	536013	310936	286410	304787	527714	586860	698628	627371	427267	393490	320319	313328	227946	120394	145177	197066	249685	280352
2339726	7.49358e+06	6373562	7641948	7543105	4552466	4052042	5.33608e+06	3.05422e+06	872208	2374578	4608427	3.43777e+06	1.74153e+06	1.30086e+06	498848	1.08154e+06	2.12386e+06	2.62924e+06	2.18193e+06	1.45459e+06	1.25936e+06	866691	505107	733034	1.0485e+06	1.22143e+06	1.21833e+06	639666	830755	834290	578364	838663	561537	343159	484704	502987	476299	258271	241067	360915	221213	209980	283276	157947	122404	132381	228350	285661	147841
5552902	15175704	10815027	13344719	9779433	7.01102e+06	6.49655e+06	5735656	5.44809e+06	2609403	1.2922e+06	1.43721e+06	2939521	1.45369e+06	2.14384e+06	3.16633e+06	2.0938e+06	963820	1.05315e+06	1.09562e+06	779010	828248	936713	1.06761e+06	720809	964448	856585	341492	523753	527969	334553	555145	1.05091e+06	825979	356711	502542	573012	344674	203307	340729	227415	256320	407449	392963	314408	286136	371027	316528	472798	505557
3.48093e+06	10287122	7.72637e+06	4.64475e+06	3.72722e+06	5512639	4.34702e+06	2.34152e+06	1.69217e+06	2.16615e+06	1.9958e+06	1.78488e+06	2.14069e+06	1.19697e+06	1.7671e+06	2.12349e+06	1.47721e+06	977780	935301	928682	1.98391e+06	1.03767e+06	897337	664247	731221	980260	990774	640976	486173	827925	717914	641380	574466	572690	584741	545876	508379	616036	370163	206204	222888	265973	374737	325502	386474	324669	376110	316071	363082	258686
4.0752e+06	8165087	4612465	4855563	7354134	5546097	3.49921e+06	1.68379e+06	2.04751e+06	1.71732e+06	2.29434e+06	1.57011e+06	1.3191e+06	987646	1.67014e+06	1.73134e+06	762688	1.00715e+06	1.38947e+06	1.30314e+06	1.04184e+06	988952	903648	684840	1.29988e+06	1.03781e+06	774840	619287	986381	660111	480144	405945	569529	566888	446141	386571	559941	610388	422111	243641	393129	327194	274404	211203	150281	285926	194793	190800	136283	103881
2.93625e+06	20920176	15895710	7.38112e+06	3.96185e+06	2.33458e+06	3239887	2.45317e+06	3439551	2295132	2.23147e+06	2.22468e+06	981377	1.30361e+06	1.54313e+06	1.32103e+06	996617	1.15537e+06	1.57902e+06	1641533	1.33314e+06	1.20918e+06	1.00934e+06	711151	462705	913664	855748	929528	500988	606699	698595	579910	305697	336899	385267	350586	319193	544621	623005	758436	618863	335770	238679	161805	75912.7	191868	259599	260362	253576	124631
2.86983e+06	12404026	14555840	8.06993e+06	6553477	2321138	2.68602e+06	3.13954e+06	1.41661e+06	1.75597e+06	1.97627e+06	898892	1.3054e+06	1.71984e+06	2.1879e+06	956735	1.10805e+06	1.46976e+06	1.53886e+06	1.49183e+06	1.71939e+06	1.20371e+06	831260	760402	885570	665285	560460	686417	662526	735893	561210	436580	383994	408614	334200	384116	329245	230025	214420	316064	364445	232362	59423.6	179739	330109	348855	235002	120734	229132	236796
4.00534e+06	9406007	10827614	12736239	4.00865e+06	2.15901e+06	3.87321e+06	3.88445e+06	4.5672e+06	3728934	3.18896e+06	1.60515e+06	1.54171e+06	1.96262e+06	1.9906e+06	1.39683e+06	925995	889829	694978	902083	828016	1.13194e+06	1.40511e+06	1.06049e+06	818318	746298	657962	663422	853198	1.11827e+06	1.23304e+06	992164	1.02178e+06	954849	351961	353673	294747	517203	937590	519479	414478	435535	216985	215207	99967.1	332224	208466	118886	291689	270653
3.42383e+06	19900572	17245464	4.55802e+06	3.76624e+06	3.89635e+06	1.83196e+06	2.50949e+06	1.53879e+06	1.03793e+06	1.48369e+06	3.55864e+06	2812578	1.04953e+06	1359146	1.73323e+06	1.49964e+06	1.01294e+06	443867	701161	723822	866931	1.28546e+06	1.03544e+06	1328939	1.05604e+06	820970	826387	904270	613709	717579	777338	775646	582298	295836	547949	484499	204734	390883	407934	543987	431284	466105	322724	262621	209878	414472	300941	387317	194408
3.49709e+06	18260824	4.25839e+06	3.74822e+06	3736276	2.46441e+06	2.48292e+06	2.34234e+06	2.08824e+06	1.18051e+06	1.74235e+06	1.70419e+06	1.36567e+06	1.23811e+06	702724	1.3553e+06	1.43835e+06	1.12511e+06	1057961	1.46102e+06	932865	932802	1.04232e+06	1.52953e+06	1326695	1.09042e+06	748781	836311	550505	454289	576970	442072	464085	492986	479221	191814	244818	356011	675314	775884	494715	182757	173648	265127	288173	333688	198799	237183	257272	196117
5.42186e+06	11683068	6.58707e+06	7.92152e+06	5744376	5481859	4.13126e+06	3.06406e+06	5.32137e+06	3.30656e+06	2083676	2.98109e+06	1.82473e+06	2.24815e+06	1.15399e+06	1.29103e+06	1.84581e+06	1.81291e+06	808904	1.12376e+06	1.01592e+06	754283	727237	780090	1.17398e+06	930193	966599	568472	479942	585437	463486	233964	182367	436137	466908	402018	422084	707360	378277	472918	260645	137350	282822	345456	495937	581102	330804	230766	246704	150714
3.74413e+06	11289278	9375668	9809337	3398446	2.44178e+06	5304368	4.35066e+06	2.28755e+06	2.20488e+06	4206738	4699148	2.04938e+06	1.3887e+06	1.37689e+06	2.08452e+06	2.16346e+06	1.64098e+06	1.26287e+06	693715	1.04181e+06	1.49149e+06	1.33634e+06	870440	515055	809004	904268	323044	724960	956819	766604	613445	538392	574410	407820	488060	379271	288119	314033	482175	567406	439626	321615	398769	372597	172587	272628	469766	414850	238489
4274159	11981491	12099640	7.10824e+06	4.02925e+06	6.76661e+06	4712139	2333802	4874371	3.0683e+06	2.84344e+06	3.20172e+06	2.11488e+06	1.75907e+06	1.69223e+06	1.41936e+06	1.83132e+06	2.10505e+06	1.53994e+06	1.52938e+06	1.1377e+06	826160	1.63631e+06	1.95063e+06	1.00687e+06	1.06274e+06	900349	1.11505e+06	475507	739892	226249	405631	687509	685278	612032	718912	390677	599766	506906	533797	477936	277463	176651	386583	481722	264071	212544	164904	137559	107454
3.39634e+06	13272345	9109883	3.3154e+06	4.32949e+06	3.16235e+06	3.71565e+06	2.18532e+06	2.73286e+06	3870929	4.6884e+06	3.16524e+06	2479012	1.83547e+06	1.63976e+06	1.50621e+06	943683	533950	626158	710447	658884	1.60875e+06	1.77471e+06	503262	584409	678973	833144	749355	828156	844983	459009	608273	829369	549231	363498	377803	806058	324214	210517	376513	236539	254087	349234	256494	246401	346780	230114	313540	210629	110624
2386631	9031527	5.66596e+06	3270560	3.28535e+06	3.39788e+06	3.21949e+06	2.81398e+06	2.12706e+06	1.19864e+06	1.61667e+06	1848688	1.86944e+06	1.27374e+06	1845409	1.5726e+06	1.83873e+06	1.86531e+06	1.53477e+06	847638	1.14105e+06	548458	577811	660646	576083	524320	826798	685422	958175	859504	535651	409378	325979	313938	750818	601004	658210	541875	172903	158239	574036	318810	329664	169197	319390	411577	324761	230134	160960	71634.4
4299659	11488833	12905585	7.11723e+06	8158588	4204961	3188180	4.50377e+06	4689977	4.13293e+06	2721993	1.08339e+06	824936	1.88641e+06	2.31361e+06	2615422	1.36482e+06	1.01573e+06	1269226	611310	1.18342e+06	958503	1.10291e+06	999354	509088	941440	678965	803055	564632	787112	719830	496638	421368	621634	634696	583216	763139	480287	553873	789076	434979	169676	418906	405048	272230	241333	305592	234139	218889	108762
6263363	19072500	17848198	14504567	9990430	4.28369e+06	4244500	2.57633e+06	2.64955e+06	5.65025e+06	3.3655e+06	1593205	907931	1479920	2.4007e+06	1.69314e+06	1.48575e+06	1.80728e+06	1136177	1263981	566008	914653	1.04322e+06	667038	1.34531e+06	822926	731292	710898	292252	472844	688962	710308	873868	574045	762591	538745	444744	596410	457131	388462	699814	353433	291363	323118	523310	304128	102411	165715	174329	188578
2.11354e+06	8682791	14323394	8455507	8053753	8577501	5.98842e+06	3635293	3.7752e+06	2993494	1.97289e+06	1.13954e+06	1.71119e+06	1.02453e+06	1.31015e+06	578386	991754	1.20889e+06	1.15023e+06	839466	1.58421e+06	852336	703513	512002	554216	528143	753157	976170	507581	724654	705304	520892	673849	508155	523783	265461	194787	334159	271970	327420	467462	596447	282644	247983	271125	95986.2	124894	257221	201186	250927
1.52876e+06	10650661	9780153	4.6878e+06	4952858	5.20666e+06	1.87446e+06	1.35562e+06	2131411	2.28409e+06	1580592	2602242	2.29617e+06	1.5089e+06	1.24088e+06	2.28856e+06	1.87948e+06	1.03065e+06	1.23061e+06	875434	730375	691225	794914	1.14946e+06	1.37626e+06	992104	1.66172e+06	903907	1.17167e+06	560386	679544	879301	995772	818213	717840	869214	504443	279144	464133	341928	319498	228819	276789	377564	239360	236966	322282	163663	228836	166876
2.64806e+06	7.71045e+06	6323386	9608983	10259375	7.18784e+06	6179749	3.19833e+06	2.51117e+06	2.20371e+06	2.20209e+06	2500643	3497354	2211584	2.04725e+06	2.13969e+06	1.70412e+06	1.54368e+06	1632171	986446	781353	490901	774511	1.13561e+06	1.17287e+06	984575	1.23087e+06	515450	391868	571339	929060	1076222	499190	606268	843953	578343	325767	437680	487728	229100	177204	516549	428908	187397	153307	236156	351086	195592	282016	326913
3423884	12928456	16245985	13769951	4307564	5.0557e+06	3.16704e+06	3.01117e+06	3.26639e+06	2141444	2.60762e+06	2.44833e+06	1246500	2.14249e+06	1.72883e+06	1.85717e+06	1.35295e+06	1.21769e+06	1.19342e+06	681660	844587	1.38798e+06	1.34003e+06	803218	792382	976529	811767	352297	849500	951250	781613	846173	525607	506211	477294	594660	594354	441416	619013	518398	558619	403711	393220	384319	218755	280116	208495	360672	215230	166913
1.9959e+06	6.57739e+06	5.06872e+06	4.62445e+06	1428029	1.85364e+06	1.82753e+06	1.87664e+06	3.34358e+06	2.89783e+06	2.20961e+06	1737663	1.41846e+06	1.23847e+06	1448063	983076	593552	732891	740750	1.1465e+06	1.26843e+06	1.32042e+06	1986806	1.2202e+06	692571	767635	769575	811348	935163	255833	811194	982279	720475	530811	512826	904135	544105	270761	155062	489378	531598	342297	155429	214101	224867	307249	174008	318242	162917	95220
2.6463e+06	8665561	11381840	4.81037e+06	4271055	5287521	4650316	4341855	2.51581e+06	1633388	1.7881e+06	1552549	916490	1.41587e+06	1.68035e+06	1.57239e+06	753378	663037	814671	567510	952142	1.65986e+06	1.56163e+06	1.10739e+06	1.17474e+06	876480	670247	1.02783e+06	1.21666e+06	748230	417277	355687	478987	256046	318397	397110	755337	940475	743914	371483	149264	192953	308075	384066	357157	254793	250590	362112	171812	62579.9
3.20205e+06	12057677	21984676	10905869	8.36157e+06	3.53909e+06	1.74708e+06	2.65072e+06	2.59969e+06	2.73161e+06	2649015	2.74886e+06	1.36594e+06	1.07109e+06	1.76613e+06	945005	1.13569e+06	1.68303e+06	1.38001e+06	835196	553607	1.59492e+06	2.60335e+06	1.70729e+06	530430	428928	1.04163e+06	965599	626467	450116	432691	789101	438074	318920	727881	517787	299197	251003	367812	231226	362361	332442	333494	324819	357902	284828	146849	192234	321906	133803
2.65809e+06	7048443	10303683	6624084	5190819	6322202	7.09104e+06	4.18885e+06	4720802	4.22063e+06	2.45234e+06	1.63026e+06	1.3536e+06	1.32573e+06	2.12569e+06	1.99474e+06	1241237	1.06572e+06	1.0109e+06	1.267e+06	1.40964e+06	1.08789e+06	941520	711725	1.60598e+06	1.84123e+06	1.06951e+06	814458	930881	953419	824920	740842	912455	1.02827e+06	535328	263941	526518	556941	318432	423021	353227	97025.9	221495	276013	259143	249181	214581	251836	265954	200976
4.6322e+06	15925359	11416182	8.06032e+06	6.82835e+06	5332310	3.96924e+06	2.24775e+06	2.69447e+06	3.90786e+06	2.9987e+06	2.81286e+06	1.83771e+06	931531	1.53703e+06	1.37214e+06	784337	514771	934637	593378	686203	1.0054e+06	886398	824676	542526	1.17068e+06	1353478	1.55863e+06	976495	893970	711956	1016687	721169	627585	545990	430530	342238	534340	901581	660616	416332	401355	274399	588256	463828	225697	157451	208767	137775	134737
12274849	21390832	11316548	5.79562e+06	5954608	3.43396e+06	1.34413e+06	1.80648e+06	2.97377e+06	3209129	3.1372e+06	1.99376e+06	1.24214e+06	527005	928297	815847	1.00677e+06	1019028	1.29603e+06	1.53293e+06	975430	1.70325e+06	2.45825e+06	1505018	826041	785762	1092419	960980	728996	712973	916297	728263	363160	513987	621236	463910	635617	648668	271772	257902	295331	192027	209463	271466	200285	247896	179111	134780	196082	133994
6.07104e+06	18176330	6.1934e+06	3.00146e+06	5560768	8.09489e+06	6034972	2.19933e+06	1.98821e+06	1.80546e+06	2.76642e+06	3580585	1.98782e+06	1592730	2379300	1.31765e+06	845709	792986	734220	1.13252e+06	1.19766e+06	1.02909e+06	971533	714578	638232	379744	828965	816519	427973	496774	499343	399611	362368	335971	242322	401467	203696	197438	192089	289059	345186	368277	356248	331889	280768	389832	188195	270076	321794	252396
5.3277e+06	18259568	16221547	6.09172e+06	4.92287e+06	4.0513e+06	3.91902e+06	2.21624e+06	3.12058e+06	1.80846e+06	1793594	2.50348e+06	1.81677e+06	1.88533e+06	1807255	1.76313e+06	2.94142e+06	1.14957e+06	583216	1.35727e+06	1.52875e+06	1.06272e+06	856886	572618	578975	1.00837e+06	648476	624647	750918	778604	760705	357662	636596	559017	485849	206132	207103	374155	408662	205008	348683	417082	550432	244338	242391	400200	319717	267252	209094	137662
3.96953e+06	8399651	7693375	5.53721e+06	4744672	4.69499e+06	3.1352e+06	3.78835e+06	3934198	2.98757e+06	980507	2.28469e+06	2.02986e+06	1.23803e+06	541297	1.02874e+06	1.3745e+06	1.02709e+06	1.25416e+06	1.13828e+06	759918	369411	417384	608039	323662	465718	431678	503154	736351	762330	757398	477204	526704	688978	761219	962316	522925	574649	691080	966858	653596	252184	290414	155660	227417	355704	255195	190938	185959	213925
3.43247e+06	16131026	16935140	6878909	3.38343e+06	2.93588e+06	4.24771e+06	5.36633e+06	2.8916e+06	2.34295e+06	3.01649e+06	2.02544e+06	1.24112e+06	1.29106e+06	850517	1.07635e+06	1.61505e+06	1.2238e+06	734642	1.58945e+06	2.01487e+06	1.16836e+06	1.08927e+06	722874	1.01039e+06	1705552	1.50122e+06	1170090	624952	701697	575730	468465	657419	391127	245391	301701	643833	467007	415669	288724	383590	611115	400279	383018	411638	263079	301318	352138	149888	104730
3.59932e+06	10942971	10374745	4983212	7109046	9559931	5.19315e+06	3413166	3159658	3029127	4540542	1.60529e+06	1.51272e+06	1.87344e+06	1.6149e+06	1.01897e+06	620844	2.1402e+06	2.04097e+06	1.34178e+06	1.20141e+06	1.34595e+06	1.22479e+06	566382	591260	1.02392e+06	863536	932177	971398	1.42102e+06	854822	476797	1.26776e+06	587558	374482	423477	461952	502794	351232	525592	346753	148693	294656	249376	207381	190552	310075	217505	280159	264194
3.01235e+06	13420818	10537580	9136932	4.47266e+06	5.82337e+06	2.711e+06	2.67847e+06	2.55353e+06	2.39475e+06	2.73637e+06	3.0989e+06	2.82035e+06	1.95473e+06	2.01932e+06	2.8532e+06	2.58187e+06	1.698e+06	1.17648e+06	1092171	1.31173e+06	1.1372e+06	987024	647772	589862	805602	1.46422e+06	1.2572e+06	575348	1.01742e+06	860984	595904	381918	532657	580917	483762	521127	756658	408757	166605	193620	215682	277683	424148	305058	442830	228800	59425.2	239986	341828
4592101	12678332	9168262	9100579	7899997	4985532	2.98899e+06	1.33293e+06	1.2382e+06	2.54163e+06	2.61922e+06	2602031	1.95307e+06	1.64663e+06	954497	1.2776e+06	2.99432e+06	2.24151e+06	1.23737e+06	751195	904153	751230	1.02336e+06	1.06002e+06	1.17423e+06	684323	604683	643595	428564	1050849	825718	625242	441819	277387	403231	362932	296620	271362	400730	314356	501206	352999	140696	526464	352469	206344	300850	274685	161083	194652
7653560	11521232	7.91977e+06	5.53537e+06	6.61333e+06	3788985	2.79144e+06	3002678	2.53458e+06	1.91425e+06	2.85032e+06	1.91311e+06	1.0211e+06	1.72568e+06	898384	1352203	2.54838e+06	1.75357e+06	1.15362e+06	735642	786874	994013	1.11246e+06	831192	459503	701850	316374	533028	594501	702614	736641	822877	391587	814836	799764	709538	403499	470339	431120	359530	152594	207792	339067	238893	295418	405005	342431	275599	222589	198424
1.95953e+06	4637066	5085468	4483099	6.86145e+06	7296832	3.61345e+06	3.17424e+06	4916708	5.24808e+06	3.63848e+06	1.36871e+06	2.36017e+06	2934465	979703	922266	1.1377e+06	1.22586e+06	1.2075e+06	839687	1.27707e+06	1.03265e+06	585985	871064	656817	531569	905770	875898	923469	891757	890490	897354	802716	225436	614217	429344	301438	378788	268370	175493	259967	222942	292652	328104	526039	328060	281484	347369	207993	184587
6403460	12999989	10327163	10904714	6043583	4.03002e+06	3839408	1.19132e+06	1.80613e+06	1.85476e+06	2.48255e+06	2.37851e+06	3.29564e+06	2329021	965483	891446	1.76674e+06	1.16162e+06	918416	1.23015e+06	905564	1.48825e+06	834276	883558	942013	422568	647877	1050243	824514	748845	861632	721281	853985	596601	624341	494252	326678	338946	345099	206877	277859	465773	199732	365278	419326	452905	245480	221128	156275	233959
5.96728e+06	13690538	7215379	6769226	8322075	5427078	2252836	3.45202e+06	2.18122e+06	2.08608e+06	1.30594e+06	2.11097e+06	2479201	1.97694e+06	1.42661e+06	1.50873e+06	903429	1.2648e+06	1435042	1.30112e+06	753735	1.06262e+06	623750	695511	824320	891699	982112	944547	591136	1.01683e+06	1201853	717444	362334	590896	622125	217125	265510	371550	896320	352715	601106	166027	236217	325967	162188	233998	238919	183623	173468	147417
4157529	15108069	8308969	8789852	6.76257e+06	5.63325e+06	4.10434e+06	2.36903e+06	2.41585e+06	2.25882e+06	2.39624e+06	1750747	2.38409e+06	3.04341e+06	1.4925e+06	843552	1.61028e+06	1.84172e+06	824961	907574	708494	941546	553990	739639	1.22295e+06	1.04593e+06	1.03985e+06	1.34085e+06	1.12802e+06	824971	592693	209221	336936	467749	112893	434237	373008	490228	349069	425851	234184	492326	548371	362462	143120	222799	248514	235952	348453	205885
2.87157e+06	11874741	8415405	6928881	4399981	5559954	5.24687e+06	4.75225e+06	3.84273e+06	2253341	2262145	3.12091e+06	3.63711e+06	1.99674e+06	1.51283e+06	923398	509096	825261	925496	893043	1.08137e+06	1.64071e+06	1.00787e+06	870921	748286	609055	604939	645904	748055	217061	338272	445906	843602	732891	329050	513688	408589	464736	326073	483907	613519	434916	286059	404848	290549	442021	425553	137042	150637	210342
4.01444e+06	9821325	6.6505e+06	7394014	5.1448e+06	4126872	2436716	2.16842e+06	1.04939e+06	1.67515e+06	1.69941e+06	1.4616e+06	2493917	1610748	1.85136e+06	826191	866131	2.23138e+06	1.541e+06	1.2667e+06	691203	877433	895184	744144	1.03212e+06	1.40332e+06	855157	970524	721691	588842	370369	467482	521095	582819	643583	354590	535631	319403	275716	159271	176683	447361	673575	577193	513402	361340	147039	128482	127890	98697.6
2.75713e+06	17077240	14294423	4.52503e+06	2.9348e+06	3.81365e+06	3.22982e+06	2.39087e+06	2.97969e+06	2.12837e+06	2819386	2.79864e+06	562040	755520	1.60982e+06	2.36228e+06	1.76884e+06	2.33447e+06	1.57663e+06	1.47752e+06	1880625	1.72298e+06	1776843	937704	978630	766330	574012	735659	813618	678948	478825	508746	478364	624805	538544	623272	464746	430338	465837	419890	349214	287699	198558	289691	248813	229305	338183	321143	295774	441900
4.49303e+06	10021490	8253063	6.35011e+06	3.94884e+06	4.10362e+06	3.46265e+06	2.13642e+06	2126120	1.47099e+06	2.34114e+06	2.25326e+06	2.32156e+06	2333022	1.24824e+06	1091445	980920	682592	1.41817e+06	1.03863e+06	1.00644e+06	1.05499e+06	847808	585956	672096	948022	980076	461658	1.16597e+06	1.32184e+06	644045	779427	675451	477907	424689	615531	813613	581591	372978	660323	274257	329375	396442	335518	484687	320496	367257	236753	277611	209958
3.37541e+06	17414402	6.0098e+06	2.57923e+06	2.79935e+06	3771525	3.62241e+06	4.95855e+06	3.96913e+06	2.11999e+06	3.1501e+06	2.08314e+06	2394735	3.19805e+06	1.41266e+06	1.31206e+06	1.06049e+06	2.0927e+06	1778772	892769	963838	814706	1.20255e+06	1.51398e+06	774160	804738	698613	873628	1.04643e+06	689527	816199	393595	385507	659004	725688	689636	738180	580061	477882	392858	376438	242179	352325	216015	295321	205012	270742	234830	303267	253546
6039211	18250534	14382822	9713525	7350808	3.86945e+06	6.9111e+06	3.09079e+06	3.08021e+06	2.34109e+06	2.80119e+06	1.64284e+06	1.53403e+06	2.23354e+06	1.15956e+06	1.23651e+06	1.47177e+06	1.76333e+06	1.59976e+06	989713	854173	942365	1.65738e+06	1.17949e+06	1.12862e+06	639006	950086	932031	553952	454837	762228	727429	359085	435446	535819	750193	614060	334239	379903	270878	529257	405578	224944	455742	397424	381836	240589	166177	161482	125485
3.98922e+06	14636777	5.43754e+06	7307923	8048375	3.96332e+06	6003579	5295516	4.33903e+06	2.90482e+06	2.41878e+06	1.61867e+06	1.47682e+06	851008	1.43482e+06	1.06532e+06	935507	1.03063e+06	1.22232e+06	2.04289e+06	944678	533569	777065	823584	967854	1.03472e+06	806360	708517	781279	787166	797577	944479	475219	594811	829889	627146	773253	426487	238262	364547	342623	335283	568005	456225	198508	292403	235544	162468	184119	433199
7472480	14112687	15352208	9003812	10060995	8278051	5.10055e+06	5492973	3.66141e+06	3020568	2.61982e+06	3.28392e+06	2.99192e+06	2.41847e+06	1.56836e+06	1.63007e+06	2.1788e+06	1.78979e+06	1001473	1.18573e+06	1.56838e+06	1.17577e+06	655928	1.02691e+06	863808	377333	896214	1.24216e+06	696721	577248	618941	620064	882015	542033	213189	756379	927686	760294	631981	241200	233623	186081	229644	195113	233121	266317	273245	162366	101075	72570.5
4013422	8454040	11347158	10830095	6.32135e+06	7.01712e+06	6506022	3.75006e+06	2.12981e+06	2280963	2.94363e+06	2.53937e+06	2.28542e+06	1.78346e+06	1.27255e+06	1.72766e+06	1.22897e+06	823566	1.2176e+06	1.2875e+06	1.8837e+06	1.85693e+06	1171499	593759	664774	849508	583678	897046	950852	1.25151e+06	683083	517306	388208	456055	668149	717053	491560	629863	520475	636909	319934	250836	453407	333685	387628	428895	193496	146374	94029.3	207759
2.72362e+06	7.35808e+06	7680338	13523655	10242980	5225996	2.40041e+06	1.41884e+06	3824649	3389949	1.81328e+06	2.0338e+06	1.77902e+06	2.15555e+06	895623	1.24292e+06	1.8109e+06	1.18103e+06	910117	844143	1.17796e+06	845029	1.6571e+06	1.3663e+06	893409	1.01033e+06	586144	703101	840080	554913	429737	823986	630558	569770	509449	345031	442408	472223	477637	330269	228454	522648	309093	421062	338736	318339	184873	132146	275132	167152
5792986	16413473	16456216	7.44335e+06	6.7912e+06	5969889	3.02001e+06	2.38273e+06	4485348	2.71611e+06	1.7247e+06	2124881	2247958	1778706	1.40717e+06	1.23535e+06	1.94478e+06	1.2462e+06	717618	580560	381112	934180	1.62443e+06	994944	687282	917776	717959	948906	746296	658030	841388	678499	655459	874350	466700	277782	215947	319936	284493	280527	355940	392509	183958	292444	381094	236831	229312	277084	185498	133583
5925652	21737760	12746432	7.84616e+06	4097452	2.01228e+06	3.53591e+06	5.60866e+06	6.10976e+06	6.24361e+06	3.23327e+06	1569266	2594201	1.74018e+06	2002175	2.1014e+06	2020017	791373	425613	969786	767608	1000296	1.30918e+06	1324724	740428	664279	853923	585211	662314	464447	516663	720126	569401	522093	473820	586653	519519	388062	628688	528398	225720	297614	407251	319171	292225	220477	171658	188998	205050	157516
3484858	10952825	5992481	3420388	4078217	5.50335e+06	5.41947e+06	3.57675e+06	3136745	2.44958e+06	1.43991e+06	1.57271e+06	1.27153e+06	1.95162e+06	1.66162e+06	897359	1.48093e+06	1.37211e+06	1624558	1.2622e+06	1.51231e+06	537383	233846	972436	924830	680493	970313	1.225e+06	515078	508093	557410	411940	534028	442380	507792	482387	386815	395005	499162	403119	515164	446038	320817	279034	316694	284976	264307	218754	287877	122841
3000837	10121009	7.04512e+06	8964003	6.33568e+06	4.77296e+06	5.79563e+06	4.05278e+06	2691324	1.24001e+06	2.11881e+06	2.33021e+06	1.36741e+06	2.03773e+06	2.97245e+06	1.05448e+06	645737	1.88896e+06	867066	1.39197e+06	1.98585e+06	485133	412408	544112	751015	913702	755962	848842	1.27084e+06	979237	596179	562345	585447	393146	657154	380739	405338	507527	549829	384864	407860	382350	353160	383293	295708	174599	244695	158818	213102	259144
2.81712e+06	9644769	9071683	10628698	6.57392e+06	6.43381e+06	1.9817e+06	1.30876e+06	2.53554e+06	3.92437e+06	3.40503e+06	1706092	1909055	1225810	947251	1320863	1.30291e+06	912735	1498234	1.55695e+06	1.24567e+06	1.03125e+06	453308	681168	1.05865e+06	480733	1.29527e+06	582490	952314	1.57794e+06	885231	436379	548076	503662	612558	469528	441441	436163	305779	414327	479623	641810	341085	235602	283740	238351	137876	220250	178040	107178
3.95848e+06	12775267	10518247	6137626	3.79636e+06	2246765	2.40004e+06	1.29586e+06	2235190	1.86003e+06	1.94754e+06	3191808	1.39766e+06	1.21617e+06	1.03041e+06	1.57989e+06	1.65244e+06	1507439	1.47128e+06	1.79251e+06	2.8262e+06	2.52328e+06	1.24121e+06	679737	615690	471185	669690	522008	743920	635643	871892	861170	565680	553541	511089	527378	493344	297119	404906	329386	244920	229608	438312	514881	374830	199989	160922	181294	224369	333630
5350538	12096760	8117786	5229277	4.1736e+06	3.46056e+06	3.28728e+06	2.8429e+06	2873492	1.75084e+06	3.25569e+06	2.00119e+06	2.72171e+06	1.99946e+06	1.02526e+06	626711	1.14757e+06	574030	942935	1.12218e+06	1.37486e+06	490209	1.02786e+06	1.40736e+06	511070	969696	1.01361e+06	760615	619807	549252	798769	480951	461704	475656	511130	206265	556308	456331	257242	64714.7	274261	407215	319919	199875	321813	318591	291663	351874	340585	247514
3.81096e+06	16111350	20339486	8766132	3.04801e+06	4645573	6713106	3.19348e+06	3.29299e+06	3.60874e+06	3.55057e+06	2.32453e+06	2373243	1.33765e+06	2.13503e+06	1.34147e+06	1.39759e+06	2.27469e+06	1.75426e+06	1.70596e+06	1.83724e+06	1.25237e+06	873654	784206	780222	556344	685027	1.02618e+06	1.2101e+06	977518	780650	487833	786273	590552	570437	430133	395166	634371	588100	634082	652478	396632	357562	374175	270566	409178	331312	330184	285170	201456
4.72274e+06	14105175	12401586	11282644	5.44733e+06	2.71885e+06	2.56633e+06	3.53292e+06	2.59939e+06	1.512e+06	2439667	1.31078e+06	1.32449e+06	1.02081e+06	1.13247e+06	1569516	1.38522e+06	837918	1.3391e+06	1.79892e+06	1.12582e+06	669328	347125	1009207	1.21442e+06	1.136e+06	534056	730402	520903	662394	695996	610366	696516	569448	234606	450190	508217	246460	286254	170202	410411	390400	378770	462115	674785	383719	243372	334236	218265	189477
1.15162e+06	7350517	8842397	7287639	4856406	4144138	3.71803e+06	2.96585e+06	2.05017e+06	1.8415e+06	1.6399e+06	1.13341e+06	1.18619e+06	2.20173e+06	2.46738e+06	987519	1.03023e+06	1.33458e+06	1.04238e+06	1.46987e+06	1.62612e+06	1.48989e+06	1.18541e+06	785445	938100	1428005	996149	731553	955187	650041	740752	924271	651086	659763	570317	373430	478700	603031	550999	387095	334136	501095	477196	441529	355867	184004	160732	177829	226598	317689
2.58313e+06	9397805	8960158	5867269	4.38004e+06	2.71288e+06	1.71154e+06	3328192	3600822	1.76176e+06	1846369	1.59553e+06	861885	804100	1.35812e+06	712283	840806	884567	1.49906e+06	1.05934e+06	1.06198e+06	1.01972e+06	1.03503e+06	810139	1.12059e+06	1.18182e+06	1.10473e+06	1.04054e+06	806991	569502	634262	650722	875936	777262	431617	510521	132262	225582	360430	237186	254673	246589	185944	329290	248733	311548	204448	205106	232484	203515
5.60817e+06	15651929	12210836	4633554	8981692	4.15919e+06	2.35516e+06	2.18771e+06	3.3623e+06	2.49043e+06	2769639	3691239	3.13145e+06	1.32875e+06	868833	1.15824e+06	731788	1.2713e+06	936099	812920	1.21882e+06	754926	781650	1.91914e+06	2.33937e+06	810100	889830	814584	503802	425877	674076	657320	547120	600027	501151	603151	396061	272162	355767	290350	329927	155851	296269	209890	185547	264979	315577	396064	131224	185277
4.18512e+06	11909941	7.68461e+06	5.98804e+06	3.70253e+06	2.8343e+06	3284650	2.97026e+06	3.34097e+06	2.85497e+06	2044475	2417298	2.60559e+06	1.12647e+06	1.35557e+06	1.92938e+06	1.27441e+06	1.37324e+06	1.07635e+06	1512905	1.13279e+06	1.06682e+06	1.23688e+06	684868	363089	681586	1.13351e+06	901992	589576	559324	620900	695798	468349	847518	686862	310524	342059	391264	180395	412592	441606	225746	383838	414021	258125	309716	485427	202133	161592	169456
2.6566e+06	13402260	8248427	8545981	6.5258e+06	3906660	4.30587e+06	4062437	4.12992e+06	2.29184e+06	3.61633e+06	2499296	1.90894e+06	2.15996e+06	1.96025e+06	2.43618e+06	1.49058e+06	767346	1.64241e+06	1.06559e+06	688834	594912	562095	1.32371e+06	620731	243554	635862	901144	864148	410412	573571	649314	409556	551941	909543	667425	532269	343271	238872	407974	200305	515256	508177	443396	241940	239521	240353	323536	274435	190816
4.57472e+06	14768931	12391722	9224224	9156231	4.15973e+06	5.45804e+06	4.41276e+06	3.43753e+06	1.95622e+06	2.27678e+06	2.11523e+06	2.91238e+06	1.82102e+06	1.21437e+06	1.66991e+06	1115148	730164	1.11628e+06	1.8503e+06	2.06791e+06	1.18326e+06	474731	773478	1.15739e+06	712443	1.14602e+06	796726	892245	802055	904407	1.04418e+06	460148	713153	542323	494337	578047	422126	576507	609046	333809	257542	307945	322227	320904	437063	313236	451190	238561	86863.2
2.18552e+06	14924385	15010172	7.84958e+06	11448779	6987711	4.52319e+06	4.4406e+06	1603640	1.28162e+06	5.41342e+06	6788329	2.05918e+06	1.19717e+06	1.71043e+06	1724241	1.69391e+06	1.20361e+06	1.41367e+06	1.69598e+06	1.38383e+06	713674	916834	752626	511856	681178	621408	686564	347578	277849	527554	681094	711832	470288	496879	828342	659713	528904	243790	366748	388293	367832	475264	429524	328424	210241	178929	92466.6	232350	219519
4.90149e+06	25803284	15379111	11176307	8323417	6363506	2706021	2.71484e+06	3.31667e+06	3.38261e+06	806619	998544	678801	1.72503e+06	1.42159e+06	422543	1.72579e+06	2.34181e+06	1.31511e+06	988112	794286	1.03228e+06	600826	733767	778455	322131	547786	923625	521374	752415	710672	671766	366198	773540	1.1133e+06	612739	563625	320694	319808	488364	528489	568887	497702	220236	272087	223734	182454	308276	443989	237453
2243032	8.00153e+06	9955407	6828691	4.59987e+06	2.40013e+06	2.82973e+06	2.69722e+06	2.57016e+06	2.70894e+06	1.88954e+06	1.612e+06	1.27285e+06	1.74164e+06	2.67577e+06	1.87593e+06	1370059	762966	1.31884e+06	1.14458e+06	943557	1.18889e+06	1.09374e+06	957935	1.19611e+06	1.24161e+06	893269	710467	752682	523873	618233	547304	231228	282032	239855	413251	633167	574088	495626	385862	366887	290182	299671	330059	246192	216214	362410	269974	205233	161308
9670907	30145546	13422166	10470189	6.38116e+06	5.72903e+06	3.35627e+06	2.44776e+06	2167384	1.7078e+06	2.34135e+06	2.6722e+06	1.11889e+06	1.39933e+06	1.28754e+06	687679	841598	1.14495e+06	739378	751520	619012	915550	942640	778058	1.09104e+06	461898	443853	521965	607262	1.12655e+06	964790	1.10009e+06	527860	1.05601e+06	722344	511083	491170	613700	613662	509099	488497	547146	490369	464266	372172	274746	258113	244245	215464	196584
3.72312e+06	22445136	15773315	7.62789e+06	4271195	3.19813e+06	3.71698e+06	1.59999e+06	2.73273e+06	2.72692e+06	2.13761e+06	3.26589e+06	1.78143e+06	1.86789e+06	2.50307e+06	2.0252e+06	1.48828e+06	1.58383e+06	1.79213e+06	1.12807e+06	1.31588e+06	1.69957e+06	739295	641340	731409	672966	916650	955380	839408	1.10738e+06	566613	587868	553591	795962	556311	261886	425810	333487	162657	482599	326605	582777	494173	396433	338773	419877	402008	269169	180045	177817
5616450	9066540	10320143	4.57158e+06	5047383	5083113	4.39067e+06	5.10401e+06	3.21878e+06	2.64446e+06	2.74738e+06	3.89205e+06	4.44582e+06	2.93108e+06	3.55919e+06	2553578	2.81754e+06	1.33411e+06	613662	855894	1.14582e+06	836464	725625	478522	1.00175e+06	1.23607e+06	1.49972e+06	1.10158e+06	846064	563184	945158	911936	765465	881015	1.00472e+06	953990	660859	562827	693174	444904	311098	432294	489707	265648	431089	455428	145387	133125	309873	305485
5.4513e+06	21318550	12630097	6257971	2.30312e+06	3.94441e+06	4411727	2.8042e+06	3049828	2.64674e+06	2.16218e+06	2.39003e+06	2.70701e+06	5.50851e+06	3.81524e+06	1.18815e+06	1.53396e+06	642623	1.20845e+06	2.00825e+06	1.32067e+06	998674	1.0672e+06	1.49418e+06	1.81855e+06	1.03464e+06	527597	902786	903087	521984	499269	684872	620692	446890	508596	562736	484292	493589	390435	658655	263567	309282	427348	471586	311573	308566	222746	345092	213869	179218
6.58097e+06	22852066	16122153	4690333	3.77039e+06	5350390	5037162	4.33496e+06	3.1099e+06	2.56747e+06	1.3608e+06	3.62419e+06	2.95228e+06	1.11248e+06	779797	815075	1127271	1.14515e+06	765846	821324	541581	1.20238e+06	1.02808e+06	671547	731694	579915	706131	635184	891059	1.04993e+06	930952	713230	306253	493729	547094	502063	546047	516972	618752	213774	270093	343500	403641	468065	426629	431286	268409	201060	121358	172768
6966296	16266163	17941100	14218588	7.69951e+06	4601216	2.18266e+06	2.22876e+06	3.28877e+06	1.92732e+06	1.69238e+06	2.28995e+06	2292928	2.74327e+06	912569	1.14696e+06	1461986	1298342	1.53506e+06	1227546	987473	928707	1.46211e+06	895729	618924	851084	1.11212e+06	822850	1.03761e+06	1.05563e+06	702633	995363	800288	378053	431449	508562	439481	531827	790731	879497	229594	162148	273251	189711	243489	232974	401397	357933	198475	207686
651485	8874547	18272970	10773758	2.43758e+06	5.09442e+06	5.75621e+06	2.10185e+06	2.67534e+06	1.53914e+06	1.33994e+06	1.52648e+06	1.2267e+06	1.01631e+06	1.81403e+06	2.39465e+06	1.41109e+06	1.18e+06	1.46126e+06	1060871	1.13687e+06	780780	861358	927683	803381	557764	581947	676762	919542	640833	637314	643806	1.06498e+06	599274	657454	523361	400278	504700	431147	438661	301912	283706	435357	685890	586157	282305	513967	427380	317522	245463
3.27053e+06	13673186	11011151	10635020	6.08298e+06	12648096	7874225	1327787	3.44336e+06	2.50345e+06	3.79092e+06	4996123	1.9386e+06	2.13249e+06	2.00678e+06	1.42711e+06	1.4167e+06	2.48045e+06	2.20882e+06	1.32918e+06	1.4806e+06	924936	909063	495980	589762	1.50951e+06	1.30979e+06	564299	782427	240886	342334	464299	1.08721e+06	983690	1.0836e+06	1.03911e+06	633287	392794	391744	294202	283382	415598	398408	232092	202476	165195	179678	268388	229582	191530
7.24683e+06	22070726	8812456	3.91736e+06	4.77715e+06	3.96783e+06	4930255	3.65629e+06	1.82776e+06	1.82187e+06	1.05113e+06	2.7343e+06	2.37739e+06	934348	1.3578e+06	850208	947960	1.20135e+06	792266	1.19078e+06	1.07377e+06	506067	1108429	1.16801e+06	379087	399231	925212	982237	586276	348077	786756	551322	436172	422112	617983	584024	653276	610765	769317	562511	436756	302882	282402	233683	384671	353487	206650	200760	325095	228794
1161114	7558597	6200255	9799323	4.56759e+06	4.19228e+06	2.16087e+06	3621671	1.77499e+06	2.17461e+06	2.53491e+06	3.08198e+06	2.81667e+06	1.90465e+06	1.892e+06	1.06282e+06	1.08436e+06	1.03655e+06	1216248	836707	1.01582e+06	707137	845946	1.18417e+06	639991	441084	798127	696860	494317	308532	432038	633933	687329	472296	407884	521133	677677	571775	236443	180611	432673	610018	661002	274404	273121	254390	306659	243066	244517	151385
1214227	10586802	11024787	13569406	6596935	5.33552e+06	3.16613e+06	5616266	3.72097e+06	2.726e+06	2662123	986909	1.05246e+06	1.81987e+06	1.54618e+06	865538	808432	1136693	763648	850843	954859	798724	968812	1.1683e+06	1.40585e+06	881910	583205	498371	840285	1.03208e+06	1.68062e+06	921273	702162	456180	403524	255004	256271	291880	416749	431481	345780	181185	398868	393435	236229	358475	348604	287448	352476	291791
2.08921e+06	6.0871e+06	5157116	5.75999e+06	7.82183e+06	7.31285e+06	3.09968e+06	3.05567e+06	3.21813e+06	2.19973e+06	2.02237e+06	1.00575e+06	1062241	1.47901e+06	987006	1164359	1.48749e+06	1.01942e+06	580086	1.80254e+06	2.1044e+06	1.21551e+06	611442	759660	775966	1.06478e+06	822617	699317	504005	508731	561572	716333	830955	530976	416630	461015	455853	576283	575628	448920	308536	271813	477643	550920	560647	275659	238406	326008	348592	380588
4.34146e+06	14626589	9495115	7.00315e+06	8591999	3.01027e+06	5591467	4.33054e+06	3368156	3022327	3.37181e+06	3.41938e+06	2.82539e+06	2565380	928967	981115	1.42632e+06	1.30645e+06	842899	865412	2.06298e+06	1.6528e+06	1.12219e+06	1322410	774033	655633	907535	754500	770280	635771	431858	610631	693376	634264	652830	411917	280728	561724	513660	481923	369564	286137	240059	204650	277680	392474	382487	363612	202883	231123
4.16115e+06	18746978	6.49203e+06	4067488	3.81999e+06	3.88343e+06	2.24242e+06	1.5155e+06	2.64251e+06	3.01646e+06	2658598	2.09774e+06	1.66309e+06	982193	1.06439e+06	1.55531e+06	2.51018e+06	1.64848e+06	1.31667e+06	1.24481e+06	945350	1.1864e+06	1.26461e+06	730238	650576	1.94225e+06	1.21289e+06	613735	971865	896494	427342	680981	1.00678e+06	769186	350997	440853	754116	406551	199475	226579	689048	609844	178527	271896	289079	194228	254571	393199	335598	242527
1.6062e+06	4691616	9062199	8794319	3.63129e+06	3.57218e+06	3.77162e+06	3.81387e+06	4736651	2.33066e+06	2.49598e+06	1.16434e+06	1.38015e+06	1.40566e+06	1.94221e+06	2.28676e+06	2256030	1.32236e+06	710507	1088324	1.23878e+06	1.43214e+06	1.26728e+06	1.19816e+06	449340	287246	418149	734166	747858	686932	620903	802362	542545	530863	651099	390913	411528	578279	436343	469472	583470	436037	338418	392046	324975	265705	248865	201995	244268	133689
3282787	8526203	3.23312e+06	4721579	3.97768e+06	2936813	3.81424e+06	3288581	4.70632e+06	1.49516e+06	1.9639e+06	2.68642e+06	1.49364e+06	1.32916e+06	1.4522e+06	772220	605258	638685	1.77998e+06	1.08651e+06	769068	981662	843732	1.02645e+06	1.4342e+06	880206	329101	344835	442263	278929	275945	296455	526847	419888	821771	567124	598309	618446	463757	239707	183023	152997	338746	298520	196429	178549	288408	253584	566485	280412
1.67862e+06	7372276	11981556	12131765	4.90719e+06	3.606e+06	4.51045e+06	4.12521e+06	3.56894e+06	3.05632e+06	2.5356e+06	2.06129e+06	2.48817e+06	2.0133e+06	1.72315e+06	1970442	2175327	1.2571e+06	1.29167e+06	1.71243e+06	1.9173e+06	1.53062e+06	1.12712e+06	907175	1.47912e+06	1.44603e+06	747157	856752	794526	817494	357200	436635	1.08602e+06	794905	618993	682160	467534	503629	484006	389712	330280	518333	337325	264691	276856	204400	158545	226103	212266	222764
3.2374e+06	11529884	10140688	8394575	8416818	8296543	4.1753e+06	1940541	2367041	2.83926e+06	2.60502e+06	1638568	1.22997e+06	2.44067e+06	2661045	1.50931e+06	2265032	1.73736e+06	1.69026e+06	687393	1051018	1.06595e+06	425789	669190	532730	774671	726013	469770	919815	706314	426316	426778	582446	479576	525463	638162	518346	458214	362953	257518	328667	431997	492835	413526	274360	428590	421033	228133	420454	282088
868813	4.97616e+06	14636221	16478000	10235114	5.26794e+06	3879695	4182112	4.16242e+06	3.75444e+06	2280451	1.47783e+06	2.57129e+06	1.8383e+06	912123	2109806	2.63616e+06	2.02345e+06	1.11395e+06	470470	1.02234e+06	900508	951480	506025	386329	446819	1.01113e+06	360623	799732	801013	863346	523685	271826	544324	349736	375167	480676	499910	445242	487548	449430	429444	441182	212760	284308	343582	284472	201382	222476	226813
5.73442e+06	13886470	6888263	14014469	9613093	3971752	2.92283e+06	4.27965e+06	2363887	2.79368e+06	2.60138e+06	2.76029e+06	3.79695e+06	3.00133e+06	1.16865e+06	1.0996e+06	813421	964321	1.77493e+06	1336094	622865	1161038	966503	1.17139e+06	473180	740812	694552	845459	1.21724e+06	776926	327182	486035	573570	891423	750153	487760	430751	258623	404345	618074	255330	311399	187124	256681	300797	351560	364755	295088	141382	170364
3.50771e+06	13482386	13529166	6.33438e+06	7.67815e+06	7.07969e+06	4.0854e+06	2873500	2.57583e+06	2.35273e+06	3932651	2569893	1.67626e+06	2051160	2.1883e+06	1.77667e+06	1.47808e+06	1.25499e+06	1523406	907306	1.25479e+06	608833	1.25722e+06	1140227	1.22721e+06	1.2376e+06	524536	797474	880925	980876	683906	487793	353365	387976	396821	588518	511904	444879	598724	669439	445494	253746	131296	141647	268857	220735	148113	276216	286017	175292
5.44739e+06	18407248	17905090	10673100	9323241	3765495	3.89292e+06	3.55326e+06	4.08172e+06	2.83606e+06	3230229	2.84379e+06	3.09726e+06	1.97921e+06	1.12829e+06	1.25532e+06	2.19001e+06	2.88547e+06	1.28191e+06	2.18819e+06	1.5417e+06	1.00835e+06	651320	518918	892919	995683	1.70156e+06	1201070	700170	926984	980062	639699	359062	775758	906250	757557	625894	601522	513761	432831	248984	573085	546405	352150	227234	417297	506279	291411	499213	220266
989166	7.15705e+06	14275503	20073936	6796559	3.85235e+06	5.62122e+06	3.91279e+06	2.82218e+06	3282381	2427513	1.29558e+06	1.61307e+06	2805527	1.28165e+06	1.87848e+06	1.69253e+06	481062	604814	1.12772e+06	938324	1.1578e+06	1.49089e+06	1.25445e+06	1.22824e+06	1063964	1.43646e+06	1.78093e+06	1.43878e+06	1.053e+06	680449	536696	706015	763996	723440	469453	285571	507056	585334	420806	313261	334746	305173	403178	289714	119355	220495	222331	292886	117156
3.59797e+06	19516458	4.03307e+06	9964120	6.37745e+06	3.18619e+06	2.65529e+06	1.76205e+06	2.09668e+06	2.81114e+06	1.81415e+06	2.11306e+06	2.02477e+06	2227661	1.40333e+06	888054	1.25651e+06	623830	696493	860461	1.1319e+06	1583520	1.02122e+06	710852	788730	1.08731e+06	1.23554e+06	732111	729001	880240	557377	435223	488713	586986	428896	714286	951072	595810	370683	432828	208559	189347	498704	491240	513405	378010	219173	229234	192850	339256
6.44196e+06	22909192	17656744	7.08462e+06	4262440	3.49956e+06	5.07159e+06	2.64921e+06	2.92432e+06	3.18295e+06	3.02446e+06	2.9572e+06	2.242e+06	2.39159e+06	872970	1.07144e+06	1.34039e+06	1.48509e+06	2478939	1.87739e+06	1.53562e+06	1.57191e+06	1.18681e+06	954478	1065589	1.53548e+06	1.38885e+06	518176	966602	669741	651433	914476	950820	958458	495416	563101	528188	773030	457454	354569	351612	289374	186932	285112	497648	469377	239692	167109	152874	210562
4.85665e+06	11500584	5.66087e+06	2.48986e+06	4967186	8567597	7.08143e+06	3.01243e+06	1.6476e+06	1.52871e+06	1.19226e+06	2.11361e+06	2.82249e+06	1.91567e+06	1.53311e+06	1.48267e+06	2.19462e+06	1.20245e+06	1.43948e+06	926388	1.53222e+06	1.34011e+06	734809	497430	304270	392328	439443	955723	1.10586e+06	705691	475518	1.07227e+06	937936	448578	395010	739766	571580	768785	571478	727954	480741	245356	233417	210794	214976	407517	565289	260812	365769	343733
4.05441e+06	26559546	20762790	8928564	8186996	3.9091e+06	2.56683e+06	3.60259e+06	2604258	2140316	1.36583e+06	1.27516e+06	2.57894e+06	2640949	1.52135e+06	2.01084e+06	1.50847e+06	1.63269e+06	1.4887e+06	1.53112e+06	1.34081e+06	1.34418e+06	820878	1.1141e+06	1.48987e+06	1.00571e+06	1.27288e+06	1.47487e+06	946333	596130	497640	436654	214466	665894	537707	399965	516261	513363	587184	357478	225411	437596	188464	305685	343039	488136	485204	243071	180862	139553
5.00369e+06	12457095	13342576	8563964	6.2862e+06	4.51121e+06	2.71136e+06	1.00643e+06	1.83344e+06	1.46777e+06	1.23212e+06	1.49349e+06	1806799	1.5081e+06	1.61441e+06	1.92562e+06	900737	1.65527e+06	1.58818e+06	1121445	797301	412639	655505	642727	579065	785715	881255	755512	533412	752545	458444	605509	451938	482381	667954	956828	851325	512543	331416	288412	336212	382912	521404	316884	527953	379019	486284	393079	209726	139317
4875756	11887865	19642622	17749502	8413574	8425385	7.12585e+06	5576804	4278875	2.30416e+06	880442	2.02283e+06	2.41102e+06	1566851	961928	1.1813e+06	1.4492e+06	1.99033e+06	1.53243e+06	1.46008e+06	1.2203e+06	594882	1.14999e+06	894263	996428	493936	743760	1.10544e+06	1.06791e+06	709825	548231	336427	484342	474694	479291	600372	457825	477805	416944	363888	630645	465568	409624	215587	332808	295751	233230	325453	396423	393881
5211262	11494255	2.94869e+06	5601117	11776961	5864349	3769855	3268283	5.89531e+06	4.45052e+06	4120392	2.28851e+06	2.5106e+06	3.18216e+06	1.16712e+06	1.66994e+06	1.56128e+06	913099	1.35979e+06	2578788	1.76873e+06	1.54298e+06	1.22098e+06	808060	742462	1.10766e+06	834379	1107806	1.50988e+06	1067750	772243	609318	603196	626976	288260	408512	693117	492465	290934	322079	216341	340599	414672	399921	322779	303557	279478	190212	235859	149050
3.85502e+06	19288876	18623892	9457955	4687265	2872402	1.83604e+06	1.67552e+06	2.21027e+06	989802	1.04101e+06	602610	867111	1.15884e+06	1.89537e+06	1362295	1.01238e+06	1.11439e+06	1.18389e+06	1.30338e+06	1.56278e+06	1312776	918546	894125	865400	811085	395228	819986	782454	269144	442087	504557	816223	592710	758960	436092	328798	522875	495892	356716	259160	248875	216431	205515	216030	205874	252329	351401	265852	299075
3048096	12528572	8.11587e+06	8640933	10623674	7772048	6.98828e+06	5.90089e+06	2525591	2.67732e+06	2.7138e+06	1.78524e+06	2.53196e+06	3.52755e+06	1.89232e+06	1.49094e+06	1.51114e+06	594117	963718	444638	1.00275e+06	1.60983e+06	796671	1.39479e+06	916780	469553	396386	834995	889966	436219	364574	637455	394604	544265	506096	520800	479646	540542	638990	759249	331087	371374	175518	347939	350125	338039	234958	189101	309140	282948
4490941	13731417	14423933	6857923	3.57056e+06	3.00925e+06	1.4886e+06	1.46998e+06	2.74663e+06	5316472	3.40757e+06	1.2032e+06	1.57376e+06	1.77936e+06	2.74478e+06	1.21311e+06	1.45358e+06	1.58255e+06	2749221	2.70304e+06	1.78369e+06	1.15838e+06	1267469	1.33672e+06	676397	914132	459199	753954	1.13259e+06	1.10266e+06	1.02114e+06	691481	671648	317844	252744	376953	541437	277599	200277	598748	516974	300835	239613	269794	281415	252499	174615	207310	250330	261508
4847116	25055252	18452118	7.69465e+06	7713738	5474990	3165852	2.24512e+06	3055493	2.76216e+06	2.70225e+06	1.59408e+06	2.04623e+06	2.30581e+06	1.82529e+06	857143	1.27689e+06	1.37052e+06	1.22257e+06	867350	924578	1.14564e+06	1.00856e+06	569734	368770	994684	500005	316501	643247	1.44383e+06	593332	497497	357363	369148	745217	657372	361577	454409	543809	618179	460687	280249	189341	247004	287234	281018	353694	159904	138513	226144
4.06158e+06	18641074	23431472	12046297	5.08043e+06	8.10091e+06	5.82916e+06	5025637	3.83557e+06	2999808	1.93805e+06	1.4458e+06	1.95126e+06	2.16721e+06	1792493	1.08463e+06	778260	921846	1.11898e+06	411105	449594	880356	1.31669e+06	911564	588705	779909	658925	516236	1.09668e+06	570493	398683	609004	729986	412354	444231	503370	340575	340133	162052	261688	385435	337822	410579	424540	183649	189454	140906	168605	253167	112955
2.55699e+06	15260956	8302012	9347089	4384192	4.35706e+06	5517245	5374832	3084513	5.44663e+06	4.10293e+06	2.89174e+06	3.62018e+06	2.3054e+06	1.94473e+06	2.06707e+06	2.08863e+06	1.10895e+06	935116	1.19201e+06	920098	741232	757486	878268	751112	654308	747415	1.10738e+06	679734	672403	507927	751215	545882	585585	380829	385941	236403	344035	379149	420442	363517	408033	267998	199290	198933	279179	456003	301096	218120	201244
3748515	13443630	13083925	14209964	9705571	5127990	2551698	2.27237e+06	3.05901e+06	1.9182e+06	1.2527e+06	2.81868e+06	2.5396e+06	2.24277e+06	1.66662e+06	1.91824e+06	804929	913858	1668954	574361	499793	334822	1.10934e+06	1.32438e+06	1.30393e+06	658643	897523	1.04673e+06	586031	428057	504526	383191	722507	471605	333916	494469	433227	373748	545153	449032	275451	220586	281786	350301	145155	128314	226081	192176	170294	206195
5.27597e+06	24377484	18696992	4.31786e+06	3.16604e+06	3.42278e+06	3450565	3435636	3231232	2.98321e+06	4.98194e+06	2.68578e+06	2.17228e+06	3.5507e+06	1.33758e+06	1.11568e+06	1.51018e+06	1.25959e+06	648545	867204	1.05e+06	918605	1165425	990699	482498	396936	495061	549120	187792	391351	491874	605936	602537	626007	356808	364061	384086	654250	653505	620840	403888	274638	451037	206919	185840	290236	303808	215704	258133	327984
6154176	17958798	15269011	9234236	6846724	2.83587e+06	4905686	3757313	3231426	2151369	1.35401e+06	1.88921e+06	1.76415e+06	1.66504e+06	2.53662e+06	1912484	1422702	1.93659e+06	1.77093e+06	1452397	1.10716e+06	965062	1.29066e+06	1.00302e+06	999196	626540	807295	1.19074e+06	616406	221200	413320	461179	467971	547433	486667	457664	399881	330502	639024	529514	429667	286088	171515	173551	325193	304620	241899	124739	187366	136715
4525873	13799099	11194637	7496583	6242255	5169632	6.16432e+06	2.95727e+06	2.3843e+06	2.08215e+06	1.94823e+06	1.66361e+06	2.29798e+06	2702235	2.10067e+06	1.91663e+06	1.89125e+06	1.18341e+06	1.30394e+06	1.91256e+06	995477	968452	1.51312e+06	1163807	1.14164e+06	657008	497100	451781	439960	509787	441984	462545	547909	486651	730056	712524	461046	503452	387934	323794	118832	214821	315396	375918	232729	278572	471093	349612	393070	217214
3.27412e+06	19639106	7.46794e+06	2.94102e+06	3506011	3095533	2.21787e+06	3038453	4.47853e+06	2.47734e+06	1.49214e+06	1300130	1.47715e+06	2.82084e+06	1.3502e+06	1.4253e+06	925493	1.13772e+06	1.31709e+06	862460	1.11535e+06	877640	1.00706e+06	743855	832081	642341	1.16906e+06	495775	933238	668656	391534	348370	478483	474790	453392	444858	550218	260376	446255	705438	268204	293249	214119	375858	441392	417536	250638	290425	183123	133235
6553910	12818638	6.65103e+06	2.46748e+06	6097299	8696683	5941730	2.93192e+06	2.7802e+06	1.43126e+06	2.1223e+06	2.02652e+06	1.52091e+06	1990107	1.53257e+06	1.07954e+06	1.35224e+06	2.07636e+06	1.38482e+06	1.25264e+06	1.60066e+06	926119	886677	1.69323e+06	1.30694e+06	698742	516929	935683	983545	737131	673801	416473	656170	672156	959855	753087	679350	572977	350523	164091	258423	308167	308618	415591	401822	305414	241176	183058	172102	224144
8571432	18777288	10709820	6.80427e+06	6.62962e+06	7.08189e+06	3543410	2.96526e+06	2408562	1952974	1.73188e+06	4655654	3.41876e+06	2.39852e+06	1567451	1.47075e+06	946334	815778	1.09057e+06	549133	935189	1.10759e+06	1.39196e+06	918431	1.0556e+06	879731	1.24119e+06	721195	630107	477924	530810	343445	557066	577152	486021	609075	368484	566279	337414	136621	126961	517343	365196	466687	318151	129896	236533	330489	475908	484593
3.97585e+06	15868547	13712259	5.78889e+06	4854944	6.11133e+06	3.5711e+06	1.94061e+06	1.75189e+06	3.03385e+06	3.84876e+06	2136149	2.27519e+06	1.52121e+06	1.7735e+06	1307224	733218	1.38086e+06	1.4058e+06	1.43441e+06	1.32654e+06	1.01997e+06	1.11958e+06	1.26559e+06	1.14104e+06	1.53758e+06	1.12823e+06	1.11181e+06	737501	763996	488481	474212	267912	373447	597572	709958	371024	283012	504015	450779	516231	829407	339621	110532	252869	200672	235021	233262	378275	208102
4.0657e+06	12212049	11834307	7178380	8.2275e+06	5531890	5.77817e+06	3.21268e+06	1695459	1935550	2.40576e+06	1.59186e+06	1742475	1281636	1.7254e+06	1579099	1.22603e+06	1.17061e+06	1.28646e+06	1.11755e+06	1.04693e+06	946348	800873	397663	378945	926212	960133	1.11764e+06	718286	701788	400071	733959	1.05333e+06	728542	496858	465166	578416	634193	398298	370194	364215	239929	431214	425631	409587	275128	270610	422574	182152	247265
3.23739e+06	13177072	10844714	12319868	6.66713e+06	4275153	3.5925e+06	4.30365e+06	2.21748e+06	2.18952e+06	3.80275e+06	3.42499e+06	2.60572e+06	816628	365874	868456	2.09504e+06	2.07824e+06	1.25737e+06	1.45909e+06	1.26811e+06	832233	1.62887e+06	1.23308e+06	1.03756e+06	1.03162e+06	1.55593e+06	1.54096e+06	1.18351e+06	721952	807777	851143	850191	715320	810634	604721	836953	328835	279712	466598	838517	526608	565621	261537	262244	138643	347082	315366	214040	149420
9391601	15576309	7997420	5.26215e+06	7117425	7.68517e+06	4.11494e+06	3230568	3.18206e+06	3.12713e+06	2315594	1215269	918820	1.21337e+06	1.22953e+06	2.11138e+06	1.15261e+06	1.12999e+06	1.33574e+06	1.009e+06	1093798	1.23984e+06	1.01166e+06	1.45257e+06	920309	582942	685633	973703	486344	479123	590528	868632	848849	964439	421737	624099	655894	351845	428998	492181	239758	279322	318473	269460	275256	228994	248808	135521	155806	156749
3.02328e+06	13465636	12364188	8.18924e+06	7.51709e+06	2.55069e+06	1.05571e+06	1.58243e+06	2.58604e+06	2.42487e+06	1.61066e+06	1.7248e+06	2806015	3.46516e+06	2979158	1.43792e+06	1.35203e+06	1.02093e+06	1.11833e+06	892408	895644	1.58822e+06	650144	728604	559409	966893	1.64177e+06	1.49069e+06	863996	747612	614186	1.02356e+06	1.12956e+06	469211	281667	526097	472668	356364	294983	309703	427180	470929	354215	365347	308732	230332	345116	534192	354601	217847
869378	13096545	14561518	9662893	8.38606e+06	4993030	3910704	3.60204e+06	3.53112e+06	2.18908e+06	1844101	1.62447e+06	1.83102e+06	783012	865152	902246	1.30508e+06	1.22853e+06	1.16837e+06	1.81479e+06	1.27932e+06	859884	756829	930701	1.19982e+06	962248	1.44007e+06	844985	697327	359511	996656	793864	668489	482083	513193	749963	429724	311449	238444	295331	395796	384796	238170	160383	201468	252487	194312	200800	239834	160209
3.69358e+06	13399213	6.90661e+06	3.87321e+06	3.88044e+06	6575514	5852813	3.17249e+06	2192029	2657800	2.5162e+06	2.35285e+06	2.59775e+06	2.14637e+06	1.42023e+06	1.43858e+06	1.5975e+06	2.10005e+06	1654639	866457	1.21406e+06	1.80128e+06	865517	918463	1.04816e+06	1.01344e+06	692579	1.15646e+06	1.19499e+06	1.30426e+06	880384	497206	475012	647250	413205	299524	516954	416026	367316	335460	345749	328261	468123	244338	152390	373666	248291	240355	161545	256743
4758764	19981016	15777952	3.67238e+06	4.7326e+06	4.78588e+06	2.16808e+06	1.1894e+06	2.43919e+06	2828647	1.52751e+06	2.12036e+06	2964233	2.4242e+06	2.22279e+06	3.00408e+06	2.10658e+06	1.4338e+06	1.52752e+06	1.06671e+06	1.51887e+06	1.1081e+06	1.16983e+06	1.00223e+06	1.28587e+06	909396	784696	864483	1.0473e+06	701940	577943	471392	541131	499935	337846	265380	348753	454706	600872	710090	483313	353698	274741	218038	295553	232506	230465	237719	158388	223402
3.40508e+06	16006954	16567992	8977790	5257789	2.83094e+06	1.66668e+06	2.82065e+06	2.76644e+06	2.53613e+06	3.92281e+06	2.27857e+06	2166187	1.54612e+06	1531573	1.71582e+06	1.28867e+06	1.48629e+06	1.51187e+06	1.03839e+06	600660	749309	588983	462781	1336955	1.1401e+06	710059	1049413	902892	698409	526290	589309	573556	342344	360827	284657	567454	641596	398913	192636	357543	358026	266989	434192	377327	337360	254630	205508	75375	124722
4.27574e+06	10616061	9826979	5.34506e+06	6366693	5287976	4173529	4.78884e+06	4536037	3.12026e+06	3.30528e+06	4637422	1.73889e+06	1.08302e+06	1.31424e+06	889495	688036	964225	1.28939e+06	1.66143e+06	1.51674e+06	1.96216e+06	1.16924e+06	1.29083e+06	859081	882414	1.1665e+06	347782	699851	569701	383620	508448	436526	613829	571153	614259	580867	383639	493546	490606	385232	264732	399210	287180	246537	219809	211980	269360	173946	220295
3.58541e+06	13390473	14310664	11858485	5.3693e+06	1910314	3.76588e+06	4.8471e+06	2.50944e+06	2.19279e+06	2376936	2.04689e+06	1.59487e+06	1995193	1.998e+06	1.05076e+06	844329	961785	1.35893e+06	1.22498e+06	636277	725836	826696	1.2035e+06	462597	1.04997e+06	1.20336e+06	788923	932656	1.00791e+06	400443	684523	625945	530739	486356	318073	314581	576059	349755	237940	392898	456047	287380	255168	197309	166852	238845	233461	226817	272368
5.32013e+06	23869304	14093869	8565910	4.67275e+06	6566960	3.51595e+06	2.08974e+06	2325723	1.39739e+06	1.67146e+06	3.0062e+06	1806366	1.86622e+06	881023	1.81494e+06	1.67441e+06	898790	1.29023e+06	1.3253e+06	694422	875055	1064000	1.42546e+06	1.10206e+06	927408	526289	502298	937367	980508	686841	526384	544856	822723	627807	800679	887254	351480	298949	476847	403517	534682	603045	403151	417673	252586	233792	254127	150319	108357
4604190	13778510	13021863	7713375	5642516	7389954	4.16909e+06	4.4322e+06	5.24021e+06	3643519	3.43895e+06	3.25562e+06	2.55801e+06	1.41622e+06	1.35992e+06	1.86362e+06	2.33676e+06	2.01353e+06	1.2085e+06	881296	753331	1.49256e+06	1.99745e+06	951555	1.58422e+06	1.75745e+06	1.0071e+06	686938	821999	554140	648662	850817	452144	342134	370903	326514	651477	501549	375735	432098	233534	255133	482366	370516	254107	259544	339157	176517	213450	297894
2.00806e+06	6.66e+06	9194360	6.78736e+06	4.06975e+06	2812809	3.16509e+06	2.38935e+06	1584533	1835513	1.1723e+06	1.74966e+06	2.16429e+06	2.21059e+06	3.15691e+06	3.08455e+06	1.84024e+06	873766	962773	556773	703606	981237	770987	1.05138e+06	1.03105e+06	729356	958893	755553	366196	810879	775179	652323	205559	455174	823226	641802	241364	134031	215258	550984	726435	586740	438835	203467	235436	351570	254650	157823	230987	143867
5.39217e+06	11888545	5771450	10229603	5970656	6.13098e+06	3.53473e+06	2.83908e+06	2677892	3.59633e+06	2.76085e+06	3.05428e+06	2.13423e+06	1.54988e+06	1.51943e+06	1.90036e+06	1.18793e+06	979118	1.22282e+06	1.56331e+06	1.58991e+06	950922	757554	1.48745e+06	1204896	462549	293094	866982	899236	652287	666940	657168	397468	259836	342294	466452	523800	340742	237319	396189	368858	196323	330135	373363	330093	263980	125751	179122	270015	301357
2.54974e+06	11499195	9604547	11462391	9082472	5.38121e+06	3.07183e+06	1.99897e+06	2.65196e+06	2.74869e+06	1.58752e+06	921102	1.83262e+06	1.04874e+06	1.03285e+06	1.33969e+06	1.70278e+06	1.55974e+06	1.19536e+06	1.85752e+06	1487805	1.10919e+06	1456348	816278	771526	1.05171e+06	671569	249887	474115	882412	621419	686438	952842	735710	670351	487495	362684	390942	307761	227892	223659	208894	324536	238674	282974	261084	251542	439469	277480	310619
5846595	12355757	11789600	6.38799e+06	4.79225e+06	5.33227e+06	4.27759e+06	3.46994e+06	4.34209e+06	2.18135e+06	740355	2257834	2.44432e+06	2.52277e+06	2.29272e+06	972607	1.67629e+06	1.92971e+06	1.50355e+06	1.34727e+06	1.38673e+06	491076	1.02781e+06	1.10369e+06	1.24257e+06	705124	599495	390456	561781	565494	644552	413638	540046	620517	699256	525597	468328	445776	411184	423036	231530	313042	445370	275910	253298	300211	316387	202502	211890	188027
4.26038e+06	12771973	16018214	5.42226e+06	3.90232e+06	2.96632e+06	2.07075e+06	1.49099e+06	3069506	3.51121e+06	2.35738e+06	1.18944e+06	1.43089e+06	3.13902e+06	1.93457e+06	960505	1.52018e+06	2127687	2467543	1.20267e+06	837600	711941	517210	638962	1.05739e+06	813159	736401	472454	552212	1.17823e+06	837434	504371	617283	343414	481667	345684	480884	409057	293724	335520	398232	283966	342338	640688	637511	392400	307359	369454	404804	272940
7.97407e+06	15547533	12434113	6543649	5.64614e+06	4.8116e+06	4.46498e+06	4.25809e+06	4.03882e+06	4886986	2.71336e+06	2.19854e+06	3.23137e+06	1.95267e+06	1.90976e+06	1.31738e+06	1.32013e+06	721941	1.18911e+06	2.24696e+06	1.15449e+06	431715	1.23715e+06	273120	1.04225e+06	750170	737285	1.45807e+06	1.11208e+06	476307	616278	905977	759588	472486	446905	778769	930008	810894	671632	400301	374096	455330	220371	290846	250555	232362	371920	285261	371294	213505
6.173e+06	16115452	17187568	12611191	4288134	3.8841e+06	3.89811e+06	3.53093e+06	1327183	2.25995e+06	2.11037e+06	2.53371e+06	1.32251e+06	1.78506e+06	1.92873e+06	1.31649e+06	1.23805e+06	2.3653e+06	1.6807e+06	1.67233e+06	2.34375e+06	2.04868e+06	1.08387e+06	746442	656377	999698	875181	675982	767957	236915	359567	553037	275005	659645	443328	409140	499143	355279	570488	650622	450174	358814	172447	261410	343915	287130	225033	249044	265658	268142
1.72569e+06	8468962	12608572	9158140	6.87184e+06	6.79038e+06	4.45279e+06	2.80928e+06	2.69903e+06	3.67648e+06	2.32964e+06	3.33723e+06	1.47281e+06	1.04185e+06	1.4111e+06	582034	909182	1.78126e+06	1.5057e+06	1.02677e+06	730737	1.62592e+06	1.13535e+06	588926	378345	441044	693986	745867	1.28801e+06	675894	366517	329165	634702	491788	567986	462101	283939	542830	535325	525288	363362	167158	395113	391744	260312	259947	308895	243211	296319	287985
2.19791e+06	20169974	15512126	12079318	9248833	5.11166e+06	5.72346e+06	6.33037e+06	2.53881e+06	1.9454e+06	1.47192e+06	1.78012e+06	2.19643e+06	1.64693e+06	2809502	2.80244e+06	1078791	1.46823e+06	1.2818e+06	1.28932e+06	1.62561e+06	915968	1.192e+06	1.52036e+06	763996	639965	871552	994839	694554	844668	951697	815815	566589	589861	464402	447789	582392	582899	570001	314736	317988	467296	437136	389446	423774	319873	165212	217947	362159	135718
8128037	21899156	10501589	5414096	6.0798e+06	2.34115e+06	2.21274e+06	1.44865e+06	2517626	2.26312e+06	2.26265e+06	2.75263e+06	2029967	2.13617e+06	1.57599e+06	1.60204e+06	1.7479e+06	965035	1.40236e+06	564525	927177	852356	1252243	657587	730081	810628	494820	964760	615491	835133	713554	538362	727649	450100	413185	755271	471188	377029	582431	569893	431855	484425	211696	273490	248428	274750	293181	546083	247784	234447
7480649	18725848	15008140	7227095	2.35051e+06	1.41609e+06	3199255	4.22575e+06	1.87556e+06	2.3952e+06	2.67652e+06	3.05173e+06	1.71911e+06	1.79799e+06	1.29171e+06	1.55981e+06	1.94726e+06	1.52428e+06	1.09236e+06	995007	878312	638836	530450	665238	650941	782118	816122	981476	947570	547155	571813	623531	565709	592984	527583	536830	933108	520908	510332	614467	378193	342538	425048	205002	368040	449126	331029	309388	193796	142739
1.96826e+06	6.13407e+06	13310653	9799037	4762756	5106078	3.76788e+06	2737750	2.14357e+06	2.23602e+06	1.82562e+06	1.46696e+06	1265013	1261608	948206	1.45078e+06	1.15453e+06	803477	1.07142e+06	1.20227e+06	1.21458e+06	762663	787351	563342	585797	736122	364096	794756	1.1181e+06	563730	913184	884823	497770	376444	357951	394540	413813	359823	488015	866431	639725	312011	238080	256518	208230	213601	188757	235576	320933	437591
2.12965e+06	13614425	6.68303e+06	9764567	5.49614e+06	3.48585e+06	1.55968e+06	2.42256e+06	3.0277e+06	2.06462e+06	1.47859e+06	1.49471e+06	1.52379e+06	2.30624e+06	579978	942271	1.33409e+06	522842	1.38233e+06	1.51026e+06	1.49138e+06	1.21796e+06	806623	626353	861534	576150	1.01433e+06	693373	728423	218149	379591	257204	511090	402569	368250	373018	322516	361093	390841	544876	561826	597512	443313	238733	284978	317140	305779	304556	303184	204042
1.75887e+06	7778134	6606896	9197891	5.48534e+06	5.7583e+06	5334380	2.39005e+06	2.19657e+06	2.28643e+06	2.4747e+06	2.75019e+06	1.51317e+06	1839227	1.78567e+06	1.21457e+06	2.689e+06	2.28693e+06	2.15187e+06	1.97838e+06	1.40935e+06	1.24284e+06	889144	1.03423e+06	706402	1.33324e+06	739237	905772	640899	475235	955480	740127	532185	367234	516842	782341	533078	149047	314636	349808	484922	260692	315329	263231	300026	273914	214924	265501	456997	434010
623651	3105929	5126620	4.73493e+06	5.6182e+06	2.90237e+06	2.75139e+06	2199386	1.55397e+06	2.29393e+06	1.93377e+06	2106848	1.33925e+06	1.89027e+06	1.68511e+06	1.93217e+06	2309153	1.80574e+06	1673192	1.37591e+06	799653	893292	1422085	1.41347e+06	1.16534e+06	957475	680945	575971	501311	673207	758020	829708	545906	423535	426593	475490	621567	456840	320137	254543	515261	527721	284628	167334	350792	230080	134887	365836	470844	419357
1764581	8744274	4429959	5058463	4769149	4.00314e+06	6357229	2.61633e+06	2413320	2.33333e+06	1.57917e+06	1.20679e+06	1.07804e+06	1.19188e+06	2.25956e+06	3.66356e+06	2.22037e+06	1.48608e+06	2.07581e+06	1.63092e+06	1.38675e+06	906901	1.09323e+06	1.09672e+06	722812	1.06034e+06	476461	538954	554583	584194	497750	674145	890537	1.35782e+06	807808	323076	425842	274633	469577	479434	484457	421682	615836	477308	228955	209942	553909	366729	224274	199257
3.63013e+06	15485942	10637056	5.81752e+06	5586309	4.17253e+06	1.60317e+06	2.87249e+06	3.71576e+06	2.04107e+06	970772	1.90323e+06	2.23674e+06	978561	1.32218e+06	615758	1000533	1.24141e+06	867263	742068	968399	546880	1.19247e+06	2.4813e+06	1.96052e+06	866951	385310	604305	785355	427357	576706	496015	452582	745278	510691	187884	423994	391832	680886	376185	447294	306261	321060	220586	223373	199608	167799	146828	296289	276474
3583462	10677663	8993792	7.42195e+06	5007439	5.30167e+06	4.16733e+06	5033217	4.66303e+06	2.32426e+06	2.38702e+06	3.7314e+06	3.52722e+06	2.26425e+06	1.51456e+06	1.74324e+06	1.62591e+06	1.73862e+06	1.25995e+06	872005	923568	612466	831266	456237	731682	1.26141e+06	1.33973e+06	773940	901529	823472	545064	406119	555894	492945	375091	418814	351961	317557	1.31689e+06	795826	747067	462802	329805	255609	372177	307028	412649	355677	180360	214251
2.10559e+06	9219269	14687939	7888484	4.57518e+06	2477410	1956777	3.99017e+06	5.76062e+06	4896103	2.78155e+06	1.73515e+06	2.21668e+06	1.82472e+06	2.5377e+06	3.32578e+06	1.73776e+06	2.08101e+06	820620	929867	762571	542352	707606	865873	1.60138e+06	1.04787e+06	892112	476347	517577	633082	607458	478732	789482	672395	476758	365255	289624	358469	329899	577632	417232	140935	180491	312817	323402	470495	340287	226259	151065	222223
3.94219e+06	14736854	11897032	6814027	2.60898e+06	3457322	2.1725e+06	2.73293e+06	2548669	1.38773e+06	1.76798e+06	3.27048e+06	3.2058e+06	1.61873e+06	2.36644e+06	1591631	1.4758e+06	944052	1.13086e+06	1.33314e+06	1.71229e+06	992103	1.12554e+06	843108	682036	600659	720097	655250	508712	651570	629219	447159	446992	366481	262801	318053	427226	561536	478953	339221	471574	317264	352195	303502	207663	360024	344295	260240	231266	263039
2.01302e+06	7.33683e+06	6.56438e+06	10082399	7.79338e+06	7.03609e+06	2703659	2539361	1.97558e+06	1770510	1.97511e+06	1.74779e+06	3.57556e+06	3086381	1.59065e+06	2.80281e+06	1.61516e+06	1.3255e+06	1.80789e+06	1.3527e+06	1.23114e+06	1.17977e+06	767553	1.29411e+06	1.76271e+06	882597	1.48351e+06	730451	565880	519070	893735	987628	996702	645949	521954	548216	388774	401477	361199	218610	225464	391988	397045	310397	343790	304582	322833	122505	118723	195866
2.30679e+06	8191388	12039661	8887799	4550746	3.64089e+06	5.31875e+06	4.50411e+06	3.81624e+06	2.00629e+06	3057662	3060162	2.20014e+06	2.59982e+06	1.85874e+06	1.99879e+06	1.37385e+06	1.36382e+06	823966	720701	1.24939e+06	964420	759358	1.0764e+06	1.36939e+06	1935667	1.30152e+06	810455	1.47386e+06	501194	735211	531383	750035	561890	531952	348136	711809	439926	443440	744383	610262	408193	407906	237558	372905	615360	483458	164150	313516	316212
7842953	26153220	23693834	5.71415e+06	9882851	5.76748e+06	1.96051e+06	4935126	2.70317e+06	2420755	2287299	2.38558e+06	2.85362e+06	1.74043e+06	1601080	2.3137e+06	1.87393e+06	1.41635e+06	1.78927e+06	1.59037e+06	1.99944e+06	1.24127e+06	825319	651051	481951	403276	908727	750056	607627	1196239	536012	624851	687135	343734	736248	771319	436862	441199	497990	297140	189036	203190	236602	402087	293520	310148	416386	319604	514811	307809
2516356	13266887	18187860	14121266	6777691	3474911	6.53405e+06	4.73578e+06	4799231	5.2929e+06	4.18201e+06	2.43721e+06	1.89128e+06	1781539	1.72498e+06	1092285	1.31532e+06	1.18415e+06	780458	1.13163e+06	1.80097e+06	1.13226e+06	1.60273e+06	1.71069e+06	1.3848e+06	803687	774232	947599	1.35018e+06	951322	536643	435068	620578	573341	344765	215241	376344	707109	696465	506519	516142	372969	362291	347192	318597	493154	373232	348878	250318	196617
4.90884e+06	15968307	11075776	8022591	6.91733e+06	7.19748e+06	4765013	1.03088e+06	3.75643e+06	3.40001e+06	2.21048e+06	2.201e+06	3.04583e+06	1.78467e+06	1.67076e+06	1.32156e+06	1.2339e+06	1.50552e+06	846051	479805	1.10961e+06	1.37101e+06	1226419	1.20726e+06	873461	694870	701877	875687	840836	961814	466938	561452	541544	643901	570715	907199	1.03648e+06	785125	240895	199680	219253	257933	313794	277470	349833	405749	496521	305612	304655	334303
3.77782e+06	18282114	18993806	10550716	6233185	3.38953e+06	1.94783e+06	3.49603e+06	4914806	4.22299e+06	2.13237e+06	1.60254e+06	1.4593e+06	2.17166e+06	2.28431e+06	1.67356e+06	1.38915e+06	1.09677e+06	1.94833e+06	1.71458e+06	635967	1.2024e+06	1.06716e+06	1.33242e+06	1.92541e+06	1.06404e+06	880111	1.34639e+06	832510	702819	730152	401476	524226	715288	487000	471216	816672	541609	339763	209632	247141	279544	220810	336598	110835	119567	294501	295054	127092	301644
9074409	27090044	10394667	4774244	5.48309e+06	7.32887e+06	4.83699e+06	2.8482e+06	4249732	3.21154e+06	2.90969e+06	2.09832e+06	2.21152e+06	1.22694e+06	1.22913e+06	1.04899e+06	1.58098e+06	1.33422e+06	1.1162e+06	1.54996e+06	948522	1.01236e+06	1.07529e+06	798295	1.20405e+06	922134	918376	448805	980848	1.01862e+06	422130	420365	662929	641553	643408	405263	416079	340476	396394	484386	268129	376806	218697	170208	195366	249357	79677.1	249984	333641	278354
4489501	11742507	15236140	14050655	5716781	4368229	2.62743e+06	1.56376e+06	1347224	1.92454e+06	1.12921e+06	1.65628e+06	1.88762e+06	1.57985e+06	828426	857113	1.89662e+06	1.65544e+06	1.19072e+06	1.3423e+06	755777	1.19502e+06	1.31336e+06	1.32074e+06	782766	761439	982912	972257	415504	1.1831e+06	677553	696808	1.00112e+06	964465	1.09503e+06	653701	562773	349921	227131	291372	514751	320542	169415	130740	298996	317351	120393	160833	226158	228599
3.42615e+06	17570312	18531416	8415153	4.21565e+06	4384083	6132546	5091014	2.39769e+06	1.45221e+06	1.85339e+06	1.45704e+06	1.12908e+06	667872	1.25634e+06	1.1123e+06	1.50732e+06	753951	1.02885e+06	880948	664602	468901	500341	1.09589e+06	889448	1.37948e+06	1.08499e+06	1.1537e+06	751326	604462	471524	562144	524036	381218	705287	874587	573229	503051	282892	335773	306451	342775	365997	395294	231473	285575	330121	211603	256209	274091
4814354	15016887	7279854	10421519	5.72553e+06	3.93949e+06	2.20757e+06	2186574	3.73081e+06	2.2524e+06	3822727	3098876	1.50149e+06	1.56879e+06	1.36507e+06	1.94313e+06	1.108e+06	1.71465e+06	739886	637351	757549	1.08383e+06	1.28608e+06	492936	594506	572455	802318	750448	407438	1.0021e+06	1.01614e+06	698323	500897	452481	838744	840751	504853	371598	362089	193810	170494	222653	337796	175210	195288	399385	369611	253372	135235	368348
1.02803e+06	6.68265e+06	6.80923e+06	5.78872e+06	7958730	4.62614e+06	3.90345e+06	1.16846e+06	1.87326e+06	1.81934e+06	1.59799e+06	2.68447e+06	2729210	3.62965e+06	1.41054e+06	2.06046e+06	1.60691e+06	1.22693e+06	909951	576603	954290	742789	687570	509117	295173	737938	1.0279e+06	1.22998e+06	355704	837278	921926	601905	1.01655e+06	761820	414464	492280	459055	408777	405852	438835	542940	508150	309691	357940	474152	162882	212458	258430	124210	122549
3.58045e+06	10351846	10683655	7.32083e+06	5.51403e+06	7.20034e+06	7.08155e+06	2866280	1.23699e+06	991080	1.80309e+06	2.53176e+06	1.55745e+06	1.54261e+06	1.47899e+06	1764670	1.36565e+06	1.70885e+06	991131	1236349	1.55066e+06	1.49044e+06	1.17148e+06	1.0732e+06	1.18963e+06	1.0619e+06	808382	797212	901554	692135	773293	589842	458609	475119	648739	715907	438787	365684	477313	513409	393635	489479	452794	316087	262293	412396	214670	239621	161775	240430
2.85848e+06	11461964	10472149	9444731	7455425	5587351	5526291	3342126	2.68632e+06	2864389	1.20479e+06	1.40389e+06	1.78907e+06	2.15371e+06	2.96763e+06	1.88741e+06	690252	1.27708e+06	898811	663794	1.19548e+06	1.29002e+06	672197	687445	1.30336e+06	733566	923824	905810	845143	977475	821108	353976	583973	922270	664518	445066	303762	460720	519403	359584	443691	334695	319395	315866	273115	326933	264241	261823	248912	155903
5211479	12171967	6.2954e+06	6.54704e+06	4673874	4.35498e+06	3.30518e+06	3603129	2836454	3.01112e+06	2.07682e+06	2.02685e+06	1.42581e+06	1.06588e+06	1.09959e+06	2.36055e+06	1.70724e+06	806223	617398	1194466	1.16974e+06	975546	780154	666821	504599	908248	998541	787037	774825	662004	699817	594507	548931	608261	475075	463700	332522	253698	486820	444189	264517	324454	152335	464843	347584	320249	315196	230250	241336	210153
2.23212e+06	9191050	12586784	7.93554e+06	5.75021e+06	3.86794e+06	2237493	4309122	2.43267e+06	2.5704e+06	2.87036e+06	2.4704e+06	1.6986e+06	2.00875e+06	1866466	2.3167e+06	1261614	952282	1.28762e+06	1.36947e+06	1.43311e+06	1.22875e+06	892101	1.08628e+06	506302	604566	458818	305165	688779	1.00914e+06	975724	848463	564720	921508	843132	668276	631717	510370	388960	281703	448818	503253	428167	396103	375763	340686	344830	217109	201087	373825
7.05404e+06	12348164	11755197	10379267	7.89404e+06	3374897	4.17847e+06	3.55581e+06	3.83483e+06	2860357	1.77275e+06	932699	1.41787e+06	2689561	2.57861e+06	1.66699e+06	854325	1.44946e+06	1.87123e+06	1.4189e+06	1239497	2.08478e+06	1865021	892073	888190	736872	313286	767552	962596	668219	560757	514666	445019	362756	283919	352957	566227	185369	255658	584507	637357	565663	410468	255750	184936	422164	363652	212325	175664	303066
5.02343e+06	9675115	6.81966e+06	11046861	6.28519e+06	5.40968e+06	5898133	4.77374e+06	2.89031e+06	1.25648e+06	2.82025e+06	3121057	2.17061e+06	1.31267e+06	2.43954e+06	3842073	2665368	1.81019e+06	1.49591e+06	1.86236e+06	1.17404e+06	1417421	1.14503e+06	572496	639496	769633	928763	761430	538896	799520	493036	433225	629035	241431	382142	604489	747991	845350	531075	719271	656648	319338	449850	274908	355830	240816	308827	250263	161565	221292
2230473	9305434	11610056	11199069	10339145	9207489	5380071	2780462	2.60142e+06	1.70906e+06	2.46201e+06	1.31408e+06	1.02805e+06	1087429	822147	1.20325e+06	1.19847e+06	1.01652e+06	1.39762e+06	1601475	1142669	591895	1486150	1.30807e+06	698467	683915	740050	989662	674447	686821	537467	400690	522886	742375	644867	398553	450530	302619	367932	386785	947953	969902	359051	213920	180750	55311.8	220990	89847.7	195870	159109
4.946e+06	14285241	11449706	8657900	5977632	3.47327e+06	2.41586e+06	2591967	3.16426e+06	2473003	2200186	2.03726e+06	1.76121e+06	1.46548e+06	1.39313e+06	1.3805e+06	962354	1.04869e+06	839086	623994	655956	495876	785870	647917	526901	652070	685427	585347	845662	851114	727569	964234	727976	473557	308156	350916	399643	679109	743022	581405	303358	166485	173622	255796	225192	265741	171512	203232	221616	317930
1.07058e+06	18046166	15627016	5209701	2.16398e+06	4.15261e+06	7625683	4873168	4011410	2953096	2021854	1.82078e+06	2.35706e+06	2.14945e+06	1.48636e+06	1.18292e+06	808952	1919332	1.96778e+06	1.39112e+06	828845	1.15834e+06	1.41864e+06	1.08532e+06	1.14977e+06	854496	814409	699703	724839	1051712	507587	474438	552173	537255	469558	562243	305767	286054	523307	374404	247815	291796	536624	484324	206726	298203	348586	323253	186879	106336
1.95464e+06	15375406	21972424	6021537	2657077	1.66001e+06	2.0831e+06	4.63975e+06	4.40411e+06	2.17311e+06	3.044e+06	1.6369e+06	1.41182e+06	2.00087e+06	1.00507e+06	856909	1.11256e+06	1.07516e+06	1.06823e+06	1.74503e+06	1.16126e+06	804627	584654	1.4491e+06	1.37356e+06	832865	489624	846440	912018	691373	423085	565545	605193	633746	331508	499316	687326	497362	426749	293930	362991	186431	316560	523334	321262	154971	262353	302190	233329	175823
9023991	17789200	13022309	8730120	7139945	4772586	5569921	3314333	3.05662e+06	1.79232e+06	1.79027e+06	1.38247e+06	1.49568e+06	2.51613e+06	1.62056e+06	1.39801e+06	1.7496e+06	884544	851728	792626	599457	815912	1.21032e+06	679410	551113	763977	947540	1.69572e+06	1.12874e+06	895721	1.36722e+06	1.14033e+06	964969	587387	645134	717331	325246	579123	619761	581812	415553	494879	204572	369577	490817	198518	235584	271041	234577	286626
6.199e+06	20751754	15899656	5.88103e+06	2.76955e+06	5459970	4.8258e+06	4.96066e+06	3432605	2.21472e+06	2.03606e+06	1687999	1.4883e+06	1.39203e+06	2.04196e+06	1.14078e+06	1.36829e+06	1.86511e+06	1.0125e+06	1.04756e+06	1.57331e+06	1.09486e+06	900514	794886	842116	1.09025e+06	496227	712691	821107	708748	539349	715335	1.08943e+06	760804	522323	408317	528743	352087	241870	405925	264196	239365	342885	289390	320211	154414	220480	331471	340669	303196
7299079	18163006	13711252	15294958	6.26774e+06	4374924	3251007	1.722e+06	3.04221e+06	2.61157e+06	3.07799e+06	3672709	2353208	2.14149e+06	2.08506e+06	1.94586e+06	1.82453e+06	999776	1.47335e+06	1.36437e+06	952135	1.72466e+06	898126	1.04847e+06	1.0806e+06	269166	570577	882905	597338	848707	999268	673622	504537	601793	489820	694032	376363	423060	402071	247167	277681	262037	169648	353597	241818	326563	361061	476657	285135	242452
4552096	10925277	6248148	3738491	2469741	3.7073e+06	2.75403e+06	2846678	4009713	3604872	3.96153e+06	2.62424e+06	1.43034e+06	852359	1.14976e+06	2087302	1.62819e+06	1.31062e+06	1.25544e+06	1182363	869742	1197121	1579897	1.60729e+06	793834	760042	1.09108e+06	1.00427e+06	1.11671e+06	685108	703786	921208	737230	619772	1.14774e+06	980785	1.08985e+06	924815	531771	275615	439876	498928	407048	289324	325180	151172	239225	123175	152994	156451
3.8823e+06	9554673	15279358	12385777	2.47671e+06	4.20057e+06	5.93454e+06	2.80168e+06	3.2766e+06	2.2802e+06	1.29659e+06	2.46726e+06	2914068	1.21439e+06	1.7744e+06	1.55575e+06	1.10703e+06	1.45673e+06	977594	1.03843e+06	965532	989404	1.12686e+06	1.31669e+06	1405528	990605	812418	620804	579520	750436	726394	663696	962998	762357	647733	400576	370337	362648	496537	485783	576371	757578	478186	197865	341400	337556	449327	415313	207039	135913
5038154	17794038	14717628	6417865	4.17973e+06	6.37792e+06	7.32744e+06	5.1346e+06	3.71437e+06	1894792	1.28355e+06	2.25532e+06	2.50197e+06	1.78501e+06	2.23251e+06	2.6321e+06	1.37119e+06	1.34049e+06	1.21169e+06	882380	545712	1.12785e+06	1.40487e+06	747704	956530	482402	644423	378330	950459	491392	594718	596043	498991	432923	553927	470859	301928	681931	629991	420331	405025	461895	316438	270133	281739	233782	168463	143767	261639	208085
2.05084e+06	10156642	9312212	10517837	9748192	7.02714e+06	3068165	2.18866e+06	2.75785e+06	3.03739e+06	2172322	1.14513e+06	1.57384e+06	1.7599e+06	1548026	1.18307e+06	1.70662e+06	521705	1.10976e+06	1.6921e+06	1666633	1.18828e+06	1.34814e+06	958322	703814	1.29207e+06	1.26663e+06	528338	395252	704822	901479	1.40699e+06	832741	601247	703123	488047	301924	244263	270120	207452	249201	286012	193251	176894	171318	180741	319145	442501	258876	140273
5111178	11350732	7047412	5.07635e+06	2.82941e+06	3.5953e+06	4.55892e+06	4288973	1520128	1.67217e+06	2.61021e+06	1.65574e+06	1.10544e+06	1.74526e+06	1.80006e+06	1313339	1.66516e+06	840081	820002	1.57673e+06	1.55747e+06	1.09892e+06	871678	1.17933e+06	924319	961263	780105	596411	578237	511094	366853	424645	554129	372199	426428	451364	231185	422413	428052	351678	635091	640389	285033	346500	489132	374698	359755	415876	268595	217596
4.65664e+06	10808717	8768319	8.15839e+06	5120095	5840663	5.87937e+06	2.95087e+06	2.99678e+06	2.12031e+06	3930672	1.58183e+06	1.9913e+06	2.26283e+06	1.57081e+06	893217	1.55742e+06	1.73222e+06	2.05725e+06	1321724	1.061e+06	1.1944e+06	1.14153e+06	1.14886e+06	991289	1.27644e+06	1150519	1.2385e+06	745025	324286	923196	953977	1.36538e+06	1.37171e+06	865115	737056	612920	484073	429206	258715	239469	211946	550194	626092	415930	427251	242419	387126	247776	165555
613441	9123385	7.71149e+06	6.32096e+06	4.66543e+06	6268432	4.9433e+06	4890446	2700690	1.67778e+06	1515070	1298238	1.67559e+06	1.26178e+06	2.81878e+06	2.55776e+06	1.38463e+06	1.57892e+06	1.47887e+06	1.7735e+06	926822	1.42407e+06	893519	709866	1.70386e+06	1484214	441849	833934	1.29725e+06	922152	673411	528372	578393	508546	351880	535983	358137	337058	576539	429471	502534	152591	278451	307197	359957	220204	373031	459389	384850	378684
4355152	14257457	10349362	4983501	4.49586e+06	4.94706e+06	3551037	5379470	5.25551e+06	4.7913e+06	3.16529e+06	1.73654e+06	1450815	1.40957e+06	1.60448e+06	1.6822e+06	943552	824956	1.2264e+06	1.1121e+06	970657	1557655	1.02845e+06	626978	824197	682274	628225	957538	940645	1.12791e+06	966696	834209	825194	797129	358924	729962	829867	405607	525281	416658	360240	361351	457680	344292	273473	275037	288692	243270	220376	150384
4.33342e+06	11016940	3.86148e+06	4610774	2.89753e+06	1.78484e+06	3892964	2624228	2.25811e+06	2.62375e+06	1.42149e+06	1.59699e+06	1.30446e+06	1.41531e+06	1.49664e+06	1.0516e+06	1.40006e+06	1.61265e+06	1.72978e+06	566644	561350	476085	406542	463688	760102	1.03901e+06	1.31691e+06	433981	475276	802486	463952	597463	948851	251593	307253	230734	518823	433669	358463	388062	400701	732034	559343	371175	199892	210835	234232	345892	202361	247431
1.86215e+06	8.32506e+06	14491546	6222053	4.86986e+06	3.11502e+06	2.89802e+06	3.34353e+06	2969339	2.98017e+06	4222265	3.34907e+06	4.86044e+06	3.6895e+06	2.13274e+06	2.20102e+06	1.22268e+06	1.11741e+06	730367	1.0259e+06	547226	765296	980575	1.11577e+06	608612	563339	616279	795181	1118999	746244	769203	790741	579330	403898	599499	341342	365327	352553	250452	558047	375097	327177	214067	404031	582060	355590	304318	397880	337925	209578
6.23028e+06	17559594	14020656	6178514	3892964	4244920	3.15087e+06	5.1398e+06	3.06866e+06	1.50675e+06	2.39825e+06	1483805	455302	1.05038e+06	1.33721e+06	1.28381e+06	1.06288e+06	1.4143e+06	1.55143e+06	1.19984e+06	861171	418625	847553	686339	886726	582027	650406	694710	1089512	1.06872e+06	747832	575633	834741	782751	814303	681095	573664	463980	497705	504925	459980	279349	427194	578930	428891	274432	301314	248269	259842	237958
3.65632e+06	15371735	15213144	10007300	5.95886e+06	3.87565e+06	4.47274e+06	3.89479e+06	4052211	2.11554e+06	2.29677e+06	2.6479e+06	2.00682e+06	1.43847e+06	1.2151e+06	1.25385e+06	923583	2.13374e+06	979749	1.37007e+06	1.44443e+06	1.28366e+06	1879860	1.32666e+06	682981	783576	704746	832755	503678	729396	649265	697465	462225	402926	479984	787134	546120	408675	538609	580263	331412	333133	361604	440711	379127	376899	331287	358801	185485	99284.8
4.9755e+06	12366633	6715490	7.81726e+06	6.60642e+06	4935845	3.30432e+06	6266388	5.76626e+06	2.04902e+06	1004593	2.53142e+06	3.75407e+06	2.11273e+06	1.53115e+06	1.23044e+06	2.36584e+06	1.27068e+06	1.26403e+06	1.70608e+06	1.148e+06	448114	372507	486100	603775	483232	683257	986252	1.00632e+06	766716	556837	407583	496256	444949	725976	560408	298768	255707	332206	258590	413171	288861	740466	575648	322831	304775	332872	276281	119182	140626
3.12326e+06	16634472	16564155	12533929	7.55739e+06	2.8474e+06	2.42537e+06	2.52115e+06	2.05831e+06	2.64711e+06	3465894	2569126	1.90902e+06	2256059	1.87572e+06	2.59352e+06	1.37828e+06	653997	666550	1.00807e+06	1.1928e+06	1.05533e+06	1677106	1.64217e+06	664758	752359	757070	496714	565132	455419	776724	824481	689680	640920	394905	714675	666763	396864	393773	179202	315436	345424	299597	200885	357243	231932	116998	80225.8	270509	253296
2.03666e+06	8813628	7.14181e+06	6317779	6409929	4615840	4.90016e+06	6869407	3.92237e+06	3.74024e+06	3579271	1.60455e+06	1.27627e+06	1.43205e+06	2.84186e+06	2897484	1786578	1.23409e+06	989010	930525	1.04318e+06	818546	1.24474e+06	1.20119e+06	836641	618771	594529	753955	646913	890555	795264	584372	727267	359895	362154	408533	484269	302914	401999	504967	390566	260214	291927	267563	206591	379736	328016	153994	97739.9	113874
4.70784e+06	14190127	13295105	8384969	5.20684e+06	6237558	3.12243e+06	2397657	4.14874e+06	2288808	1.81678e+06	4.13842e+06	2.07119e+06	1.0036e+06	1.21941e+06	2.0268e+06	2333635	1074751	758019	1.53796e+06	997113	475669	1.0158e+06	748379	1.0656e+06	1066498	652092	690650	888815	743213	419354	814340	646306	423296	404169	786130	902641	372772	671279	653297	394899	280125	209064	221940	225633	210717	142847	179922	144164	226485
7.39084e+06	16863470	7766300	4737429	4.04232e+06	5.20072e+06	5600074	7.3637e+06	5.66031e+06	3.49158e+06	3.3345e+06	3.39568e+06	2.53945e+06	2.35078e+06	2.62136e+06	1.58751e+06	1.64697e+06	1.52473e+06	950425	1.27944e+06	1.63817e+06	1.69897e+06	1.07271e+06	1.46968e+06	1.62198e+06	1.62373e+06	978013	950781	1.35322e+06	1.35392e+06	760628	645461	463823	506256	333139	538028	385336	374643	507081	551617	379700	476828	230567	277079	291908	275728	264093	295305	235107	200346
5885097	29948146	21658982	8797359	4.50079e+06	3852199	4.19157e+06	2704103	2558863	1.95294e+06	2.17441e+06	2.09713e+06	2.40481e+06	3.88356e+06	1.67293e+06	667506	2.49726e+06	3.16312e+06	1.69898e+06	826695	569575	750759	1.26371e+06	1309303	1.25107e+06	1.21001e+06	1.01102e+06	501629	332935	483445	464941	931939	847942	461525	260310	282348	802508	798117	390850	429940	468781	511330	372385	394831	300665	352978	295246	215558	241881	210693
8354050	16931970	9494621	7.38769e+06	7.94009e+06	3.88288e+06	4.18603e+06	1.76497e+06	3.59042e+06	3.23197e+06	1.78452e+06	1.07762e+06	2.03686e+06	2.41189e+06	2527537	1.39937e+06	744312	1724642	1.70405e+06	956501	737008	1.15168e+06	934628	805395	1.38784e+06	925259	570299	575614	602917	614767	386162	306107	291118	471460	440925	805363	701802	485284	337351	674231	645213	270429	459488	345599	218610	409576	337939	317916	359223	263846
5.87172e+06	13946900	9658143	5843484	9763714	5.85589e+06	3.09947e+06	2.89869e+06	2.67269e+06	3.56813e+06	2.65658e+06	2.81751e+06	1.56415e+06	2.6922e+06	1.84498e+06	3420609	2495664	1.73235e+06	1.8545e+06	1.01996e+06	459182	374737	392874	455791	647810	1.21193e+06	455366	621761	872370	561034	656683	900474	796723	577920	647081	430469	215105	391390	467004	436841	349347	380067	702106	731375	213936	294232	230939	406597	288299	131824
3.16858e+06	5546106	7881175	7.47111e+06	3.9781e+06	2.50632e+06	3.82198e+06	3.76582e+06	4004777	2.28416e+06	2757655	2.75769e+06	3.26594e+06	1.69577e+06	2024654	3.64746e+06	1.5625e+06	826895	1.11454e+06	1.58936e+06	943596	1.27375e+06	1.29626e+06	590200	543641	833122	944421	579863	249487	619091	695323	336412	331448	887178	744082	335218	295011	205454	236240	295786	361128	416429	310864	277676	289169	157248	321394	375854	402547	414538
8418431	21495636	22688906	10457373	7687850	5.11757e+06	1.79408e+06	1.12394e+06	1.69015e+06	2.43367e+06	2.60691e+06	1.35993e+06	1.01692e+06	1.85226e+06	1.18598e+06	1.44086e+06	2.03994e+06	2.16853e+06	1.34323e+06	1.35053e+06	969823	806161	808442	525475	916739	857636	772746	549924	760508	799649	1389859	837361	227359	372183	534720	664730	625816	753731	578627	157444	412787	770100	558241	400254	437760	346405	219963	263919	190046	218448
3.19578e+06	14106275	13432777	6.12296e+06	6.64472e+06	6398909	5113857	4594079	3.41062e+06	3.35874e+06	1.29986e+06	1.37566e+06	1.10328e+06	1.36897e+06	1.87662e+06	2.10807e+06	1.49198e+06	978275	1.10327e+06	910399	660750	811713	1.36423e+06	1.28638e+06	783401	906286	619098	580781	737822	874770	1.32786e+06	973817	411224	353209	608776	430357	366876	506469	395654	302971	412013	332387	238166	491553	359628	166041	198580	211311	200373	144136
5.10155e+06	12984167	5.14412e+06	7212824	6934079	6121644	7758285	4293442	2.90186e+06	3.04722e+06	2.58901e+06	3.31518e+06	3837786	1669977	1.19234e+06	1.44299e+06	1.84553e+06	1.2861e+06	759668	1.97837e+06	1829910	1465988	1.63383e+06	1.53062e+06	1.70947e+06	545480	818952	777758	438569	374355	388086	564229	317576	198938	302036	365779	602762	455923	497286	753470	539526	370779	405620	329268	154713	141275	174930	230695	295133	123871
1.38822e+06	13475705	11165786	5440786	3.83042e+06	1.3828e+06	3.3544e+06	1.88755e+06	2.85656e+06	2.9206e+06	984734	1.47707e+06	2.89769e+06	1.7882e+06	1.69763e+06	333950	1.0359e+06	741223	1.03057e+06	1.19165e+06	1896233	1.49885e+06	999346	1.14579e+06	955874	487964	1.07191e+06	857921	506955	678525	966796	956032	620090	449594	411162	167016	305720	503784	355431	531408	500560	257009	215272	336914	498269	316202	419102	527652	285658	198472
4333989	19384518	13012637	8.17046e+06	6.4285e+06	6.0997e+06	3563671	2.76397e+06	3.81276e+06	2318282	2.49579e+06	2.56468e+06	1.7682e+06	2.92238e+06	3.01531e+06	1.62826e+06	774066	1.33397e+06	1.8719e+06	1115864	1460137	1.15059e+06	1.2199e+06	759626	1.60994e+06	1.5321e+06	970299	355452	1.12922e+06	691943	747948	967870	568714	406990	804927	536297	630658	583184	351557	354776	214378	405303	526128	314565	289038	241998	484996	316751	154940	211094
5.4023e+06	9251587	7.89972e+06	10833249	5923307	2.83053e+06	2302652	4.0754e+06	1.79111e+06	2.9594e+06	3.93644e+06	3.52316e+06	3.56677e+06	1.18585e+06	767314	884379	700693	1.35435e+06	1.52622e+06	891331	862844	1.08369e+06	796465	637454	729486	486945	716067	1.00683e+06	1150854	607718	764029	571060	355250	342460	571023	698339	434324	299947	330033	355846	430680	368776	244877	410323	305477	185536	196396	266719	164751	159848
2.15167e+06	5812128	6920571	2.80191e+06	4.33526e+06	2211385	2.9711e+06	3538337	4917099	2594932	2.65062e+06	1.91121e+06	1.61366e+06	1.12108e+06	792205	1.16314e+06	2222984	1.3715e+06	854272	924538	1.39542e+06	760221	654270	1.41068e+06	1.2229e+06	940710	969651	430007	468596	338472	566674	394487	652413	698715	600660	526102	476344	312675	261990	424303	621107	309596	247259	427644	334417	403507	312091	244160	248473	154771
2405986	13935966	8490270	5741627	3.78851e+06	2.56961e+06	3.04356e+06	3.60026e+06	2.35763e+06	3.36933e+06	2533321	3644459	3.11953e+06	1.62642e+06	1.49318e+06	1.21274e+06	1.00003e+06	1.498e+06	1.31443e+06	1.50515e+06	1.09705e+06	618677	1.35979e+06	1633831	995051	1.19658e+06	314202	549470	424122	1.0044e+06	707309	366511	302665	527102	580248	955380	902414	476343	547072	391689	387532	219737	392326	424166	166741	260877	520418	307863	279719	321396
6510110	10769989	8499334	5724048	4.53469e+06	3.39342e+06	3.26341e+06	1.5769e+06	4.7723e+06	4.13323e+06	2654351	1.93108e+06	1.54447e+06	2.14661e+06	1913001	1.39981e+06	1.57317e+06	1.86941e+06	1.25558e+06	1437052	827561	996394	1.10008e+06	1.07043e+06	1.21179e+06	855541	1.00989e+06	805304	779254	682772	692315	731080	537749	705647	432518	238148	535059	779428	401893	551910	552534	208457	281137	223704	221235	227055	292689	265355	245255	204096
7.55113e+06	24905778	9921311	10736946	4.27355e+06	3311768	4374069	3.10096e+06	3.71391e+06	1867678	1.67275e+06	957655	954623	682116	804295	993096	1.21733e+06	956380	737052	1.07139e+06	1.30113e+06	1.23764e+06	890271	863698	999751	920906	881165	735936	1.00665e+06	578322	839472	459576	293775	426656	445990	189018	421774	333514	394444	387835	449336	548096	846824	486035	229975	330798	306010	365876	234553	168942
3.98906e+06	17314748	20522466	13405753	8731517	3.40379e+06	7.20738e+06	5587216	3.01875e+06	4.47129e+06	5678829	2.65941e+06	1.74077e+06	2.91165e+06	3.1234e+06	2.65656e+06	698519	1.59404e+06	2.14446e+06	1.48345e+06	1.44961e+06	985106	1.11042e+06	753611	535661	442978	929449	1.00945e+06	789156	725779	863580	1.10462e+06	776128	626583	624197	251479	329000	443176	583965	308780	209477	323151	271899	249370	141115	164695	257386	296552	235148	181528
6.41405e+06	18774480	8472248	4836011	2.43194e+06	3272325	2.72115e+06	2.11366e+06	3082183	2.57994e+06	1.82502e+06	1.43081e+06	2959327	1.33084e+06	673231	1.4627e+06	970389	504084	830348	847285	982391	985033	1.08041e+06	960083	552204	460566	659710	584224	888531	416717	613886	424392	731345	559137	515978	367074	576144	649359	403137	166200	186359	419587	392101	249909	274172	246260	203260	241439	315793	488184
5.78796e+06	21915332	14529546	10088621	9271162	5353205	4.79293e+06	3.16284e+06	2.54712e+06	4865890	3178115	2.65449e+06	2.31309e+06	2.27928e+06	1.84681e+06	2.20114e+06	2.41165e+06	1.30327e+06	1638300	1.35228e+06	1.18382e+06	706946	898966	1303516	1.57081e+06	598667	726658	837171	1.21413e+06	923076	723321	671083	625637	558452	697620	523384	228898	415721	330472	335972	494923	705339	563845	373494	196934	215326	279821	317997	254035	78111.7
3.22306e+06	14510173	9711660	6224849	7683157	6.32222e+06	3.22665e+06	2.63754e+06	2.48489e+06	1.96477e+06	1.73342e+06	2230913	1.37143e+06	1.11119e+06	1.23916e+06	587601	638670	1.22941e+06	882537	681885	2.02156e+06	1257682	501120	959590	1.01278e+06	589332	721218	449843	575885	827204	507685	511691	423379	547272	556043	746200	432772	334855	371078	350640	297175	392502	208914	264240	191338	193367	220909	233737	264304	308031
8226386	21990872	20232746	12085453	7572847	6.67138e+06	5567902	3.27975e+06	3.49534e+06	2.78308e+06	2.34893e+06	2.96486e+06	2353667	2462998	906505	887096	1.22205e+06	1.33338e+06	943678	1.03503e+06	1.26854e+06	673768	901632	1.25777e+06	1276974	1.0518e+06	654148	1.05809e+06	1.10349e+06	872067	496538	636644	213511	181288	329098	318228	392627	408394	443395	406320	627694	341950	244867	343934	560324	321931	177363	208514	223412	383042
6.63537e+06	11222641	9027547	10219036	7.65011e+06	8168531	6.33277e+06	2.85927e+06	3.31669e+06	1616625	1.4338e+06	2.17692e+06	1.88485e+06	2235982	2000328	2.753e+06	1985075	1.08504e+06	928768	1.1502e+06	1.60872e+06	1.01134e+06	1.04217e+06	1.52552e+06	951317	554438	618152	691764	1.09643e+06	789448	644393	566120	812397	678081	1.09619e+06	1260945	485736	275623	425606	320198	392410	171613	343872	462691	394770	404756	452698	252160	163796	225996
1.82867e+06	7818089	15822727	10149143	8.2724e+06	7.41411e+06	5.81112e+06	3828534	2.37399e+06	2.57207e+06	4.05604e+06	3.35846e+06	2.14374e+06	2.27377e+06	1.209e+06	1.60878e+06	1.51135e+06	740793	1.22185e+06	999428	1.89322e+06	2306442	1.97642e+06	775430	1211034	944312	411149	640025	1410283	855055	852453	711599	472309	264139	346387	592642	765983	649438	442667	182873	561995	737633	319133	316037	255436	366537	330890	332864	357126	182727
7602817	25123638	23139526	13041924	8246576	5156996	1.89509e+06	1.14543e+06	3430302	5061776	2.0495e+06	1.90068e+06	1.81407e+06	1.35341e+06	1445282	905660	641049	450921	1.53057e+06	1.19401e+06	785379	531757	1.16577e+06	945992	858165	613976	927008	954490	667998	584243	621806	651561	403789	580171	548658	441968	316114	417880	525342	508476	307865	293256	251784	294500	235894	374044	344751	236619	378863	231155
6.08048e+06	15579724	13104776	7982348	9417185	5.05431e+06	7.77289e+06	4408798	2140696	2.14215e+06	2.43663e+06	3905408	3.58251e+06	2536301	2859452	1.97192e+06	1.45107e+06	1145532	1.89444e+06	1.57112e+06	1.31828e+06	1.29204e+06	910180	1.34892e+06	1.56998e+06	764689	1.20034e+06	1.25409e+06	977417	484420	618262	1.10167e+06	488021	402576	470252	321649	383198	308209	356324	573758	388761	298851	337388	261598	263608	347475	344332	153300	170318	139126
2.33824e+06	14257231	14932517	9658663	9049982	7.94355e+06	7.78846e+06	5.99307e+06	3535973	3535404	2125758	1.93818e+06	1.72529e+06	1.24082e+06	2468499	2.97197e+06	1.36699e+06	1.55407e+06	1.1103e+06	938893	1063771	1.34552e+06	924191	507829	1.07631e+06	865877	1.1504e+06	742071	632700	503087	632346	706567	851096	965425	729127	421044	218115	308090	313783	417432	541276	422243	406492	221883	427245	334727	87276.2	266599	433645	251418
5008044	30305944	14384381	7284695	10043126	6762457	4877169	2.7947e+06	4514487	4.00787e+06	1.79631e+06	870237	1.38263e+06	1.01388e+06	1.32672e+06	1.64181e+06	1.29667e+06	1.13524e+06	975096	1.65775e+06	1.53262e+06	2.13804e+06	1.53035e+06	1.01709e+06	878845	1.35876e+06	792379	1.15087e+06	1.50307e+06	1.2277e+06	1.03061e+06	740533	365651	441961	477166	249359	604406	844469	705893	537206	222920	50964.6	266463	483545	551506	375855	170643	112105	211352	267366
7.17224e+06	19990466	15978718	12191566	7670520	4387332	3.05815e+06	5.54025e+06	3.08027e+06	1.4066e+06	2.15054e+06	1.01413e+06	2.08831e+06	2.1507e+06	993930	1.37448e+06	1.29324e+06	2.01007e+06	1552700	900416	1.02218e+06	1.13001e+06	1951273	987690	1.38742e+06	827559	575011	607506	928461	826242	1.01302e+06	594004	415685	432813	511807	677823	459027	246128	592192	637509	653163	635196	285418	400123	602343	586323	373487	225073	267788	198818
4643315	21077862	14120380	8164419	7.84922e+06	4207980	2.33322e+06	2.43344e+06	3409135	3.33465e+06	2688463	2157598	3.11556e+06	3.93521e+06	1.42835e+06	1.75558e+06	1611319	2.29016e+06	1.84369e+06	1.10644e+06	1.67332e+06	962462	391189	1.32008e+06	1.21848e+06	997254	644138	410704	588571	973846	1.08845e+06	728328	693037	767609	530497	533545	400096	202491	544237	480892	341066	485395	656846	655656	290621	422232	395377	170595	311239	427825
7.41505e+06	17785214	10925019	8160411	8902783	5695954	1.75321e+06	1.96826e+06	3.50637e+06	2.64976e+06	830737	2.0768e+06	1.45922e+06	1.57308e+06	1.48342e+06	1.74247e+06	1.2596e+06	1.72457e+06	1.91695e+06	1.20358e+06	1.12935e+06	1.48052e+06	1.23938e+06	730667	956171	792037	1.16487e+06	786016	710043	448827	590872	356106	385889	533689	630481	406424	165077	437015	572117	669270	295058	198835	442654	308840	359162	298166	255588	255999	315487	147258
5.28576e+06	25425230	19854090	6.8221e+06	6831262	3.38475e+06	3.36786e+06	4.5444e+06	3.22824e+06	3.65826e+06	1.97525e+06	1.59914e+06	1.5066e+06	1.63004e+06	1.12516e+06	1215605	1.03646e+06	1.52024e+06	1.74236e+06	1.3951e+06	1.53059e+06	1.32158e+06	1270504	889297	637951	883311	723961	750065	756076	855749	600467	455938	980730	552052	362813	323622	312746	227154	767796	647336	456411	499505	317861	496727	316051	373217	366810	203243	153120	210367
5.63756e+06	12837006	13861272	3.94632e+06	4.16833e+06	3.19338e+06	5547733	6.09683e+06	3.37271e+06	2.52298e+06	3891704	2.52922e+06	1623064	2.20853e+06	844877	1708514	1.83067e+06	1.77163e+06	2.00548e+06	1.63546e+06	480941	399809	1003795	972356	1.02305e+06	457551	463695	707038	688529	515578	453859	415469	423649	780053	1.06181e+06	714600	663247	358974	261344	476657	371868	464438	469279	385265	536489	331997	226243	195722	403379	424013
3937862	7965192	8.15471e+06	10399011	10344740	6735875	3.69436e+06	3.15604e+06	4938095	4301230	3.40314e+06	2.61321e+06	2.38495e+06	1.63973e+06	1.52072e+06	1.35063e+06	2.45946e+06	2.89093e+06	1.08136e+06	805170	1.9322e+06	1.13457e+06	619211	515729	667291	729416	958078	479460	473081	756959	743048	550523	865639	444594	437638	641748	696121	694888	633439	316735	295441	256127	360231	221495	128510	336369	285886	224340	231944	353416
1.5032e+06	5965047	6109266	5662715	5382633	4.20907e+06	3.73261e+06	4.62919e+06	1785421	2.6663e+06	2.00385e+06	2.89864e+06	2848217	1.46055e+06	1.31163e+06	1.37074e+06	986645	2.09e+06	1.04147e+06	999388	1.49052e+06	2.036e+06	1.81718e+06	1.05073e+06	1.23413e+06	930933	879467	721935	724431	761094	622183	541751	493376	522331	584055	306584	413394	455109	331221	162475	304213	259697	429120	317247	295316	445321	429382	325872	223976	124468
2.77541e+06	12323002	10528713	8342058	9755815	6604025	5414405	4.45603e+06	3.71776e+06	2.96386e+06	2.19989e+06	2383767	2.11806e+06	1.06675e+06	573180	2123305	2559832	763862	808807	1.02469e+06	1.21299e+06	1.2695e+06	717756	766579	878333	581734	407735	447194	576328	491298	870894	555668	428911	524413	794176	735106	436222	252863	371886	278983	284999	450116	277547	320619	294702	231531	264798	170532	204812	302703
2.4606e+06	19447376	14055798	8.20498e+06	6.46628e+06	2028578	1.30981e+06	2.21928e+06	1.93565e+06	1.68541e+06	3.25537e+06	2.85297e+06	2.08029e+06	1.266e+06	1.1376e+06	1.9064e+06	896418	1.7846e+06	1.99509e+06	1.20404e+06	1.01576e+06	2370178	1.88287e+06	1483439	974155	843601	1.23419e+06	1.76906e+06	1.26544e+06	626655	613448	494465	408064	508143	263409	774012	536446	608294	630852	239618	269751	441487	237971	150810	175229	411610	203766	332176	480963	253884
2.31689e+06	6.65945e+06	5.35214e+06	3.44803e+06	7299718	5077792	2.70685e+06	2238048	2.90501e+06	2.71923e+06	2.11058e+06	2.81463e+06	3841636	2.21358e+06	2667667	2.18407e+06	1136254	593872	1.61508e+06	2121376	1.09549e+06	863265	1.28331e+06	1.63279e+06	1.7734e+06	875172	675751	597897	932083	867018	487877	286309	479031	607602	903523	1.05423e+06	504075	336275	442875	247591	239406	391298	238415	572785	463586	214732	285298	474409	276265	150429
7804188	20591632	12822858	5713342	6.91683e+06	6411407	3.62814e+06	2.53461e+06	3.10559e+06	3.84821e+06	2.51025e+06	1.94091e+06	2.50829e+06	2.35188e+06	750700	876601	1.18154e+06	565934	1359515	1.56491e+06	748712	545713	1.10147e+06	972193	665539	1378354	1.32183e+06	467363	560526	746626	1.06145e+06	687364	484025	334449	522587	439084	552391	496183	321546	418896	205048	171449	289182	434450	309259	329730	264015	250719	355285	318355
4902296	13197050	15681683	13590419	8962536	8192884	3.89069e+06	2.20233e+06	2.26452e+06	1.63114e+06	1.7196e+06	2.69376e+06	1.67413e+06	977616	1.44806e+06	1264362	1.07667e+06	1.09457e+06	874273	947286	1.36862e+06	706642	1.0385e+06	1.0709e+06	1.18259e+06	578088	859052	815207	1.13874e+06	589076	800334	612242	190353	653120	706427	416113	178267	240995	265549	331242	303405	165473	206847	381267	352003	240190	385409	190213	315830	251862
4.69293e+06	10907534	6998487	3.33584e+06	3539894	6.43542e+06	5.83558e+06	4.21218e+06	2.36372e+06	1.50077e+06	1.71904e+06	1.38334e+06	1.36827e+06	1216640	1.57623e+06	2.09074e+06	1.85363e+06	1.4575e+06	1652447	836327	667202	570896	846653	975062	1.3351e+06	680159	655588	724953	782911	300468	450434	611497	509423	873815	744962	320386	586948	822092	514091	578699	404297	381948	426847	357997	288955	322791	271775	226430	222192	222670
1.2462e+06	12427927	6078744	3.77055e+06	3.67482e+06	1.3722e+06	2.72684e+06	3.28574e+06	3.41942e+06	1.9183e+06	1.29582e+06	2.00349e+06	2.02371e+06	1.06575e+06	1.02398e+06	1620218	1.94967e+06	1.39583e+06	1.05136e+06	741753	966974	635295	857912	1.10366e+06	552623	938953	656735	436961	512228	692850	591650	404484	617517	491193	312318	442195	260057	523090	555408	458220	510860	387528	324267	285019	303892	203073	117304	230314	192241	164900
2.76338e+06	15033249	8169590	7959085	9851087	7.38873e+06	4555636	2.50478e+06	2.19319e+06	2.6965e+06	1.83572e+06	1.75442e+06	1.86261e+06	1.72594e+06	818373	893109	979491	1.76551e+06	1.88543e+06	1469856	757654	984050	876133	559149	580626	727879	851076	830494	940722	416874	846230	661407	344977	729643	274754	495714	619994	673201	640089	312317	381999	375754	387371	277481	126483	218124	176908	203172	144880	69182.4
7.56967e+06	14000531	14426106	15697348	6410918	2587092	4718130	3.60428e+06	4881793	4383907	6736995	3.39723e+06	2617749	3031776	1.6801e+06	2.16461e+06	2.40158e+06	1354851	1.00175e+06	476805	846962	965001	660926	727324	409272	643313	910080	672913	977631	720138	674663	589428	722007	468551	393006	294272	399615	419749	431988	300218	299046	275385	314571	379117	442793	386650	350984	359556	160088	164710
3.05506e+06	6979688	15980242	11973708	6194456	6948120	4922467	3.08891e+06	2.12896e+06	3220318	3232062	1.25303e+06	2.01665e+06	2.83622e+06	2.70641e+06	1.71821e+06	1.49713e+06	1.11262e+06	1.07786e+06	733548	1.4569e+06	809642	1.08712e+06	1.22866e+06	1.45887e+06	880732	551866	396062	434949	959645	756826	416086	538684	491178	419956	207222	426388	409793	555987	651970	647037	381714	339989	277370	216263	380180	561815	442737	266600	232666
8765284	17031992	6486083	9761499	5921036	3.45917e+06	3841349	1.61684e+06	2381826	2.41563e+06	1533800	1.37468e+06	1.25442e+06	1.53298e+06	1.32821e+06	930963	1.34563e+06	1.28072e+06	1.94928e+06	1.00391e+06	866159	1.11987e+06	1.18999e+06	1.39907e+06	874962	1.51953e+06	1.03982e+06	916981	1.52797e+06	1.21426e+06	346155	618842	915331	522963	248636	256146	806696	696569	266236	429353	445367	150810	387648	385411	365336	177231	194969	264268	285565	288042
1992759	5.8877e+06	6.16559e+06	4801208	4.81771e+06	5.11371e+06	3.58827e+06	2.47902e+06	2370610	1.91631e+06	1.55781e+06	2.4315e+06	2.16324e+06	1.69438e+06	2.06329e+06	2.22088e+06	1.04646e+06	1.02981e+06	719060	1093258	892447	913992	1.07766e+06	765558	1.00053e+06	1.41103e+06	736248	744232	465617	740363	747020	613727	427073	338577	200505	359492	581407	783534	538943	344207	342465	255474	182870	204420	231194	269653	277998	196899	241823	131689
10549913	27284364	13117293	10888249	6.02201e+06	5.30111e+06	4.63211e+06	2.92747e+06	2.38957e+06	1.09129e+06	1.48516e+06	1780210	1.76132e+06	397680	1.69873e+06	1667820	1.30408e+06	1.98346e+06	2.07023e+06	602162	822245	554482	793922	1.48119e+06	515432	453713	1.14026e+06	1.68351e+06	1.54664e+06	726168	449016	713635	484729	362612	312852	476249	465982	198924	217967	462761	318356	150230	89477.9	357065	561594	479878	300496	283866	256546	267327
3.27028e+06	12958732	14672820	7523381	5.42867e+06	3795677	5958973	5.70578e+06	3.28184e+06	3.32722e+06	3804646	3.12649e+06	1.21241e+06	1.10909e+06	609095	1.41006e+06	2745471	2.10288e+06	1.85197e+06	2001202	1.25678e+06	778886	1062520	1.10161e+06	776859	899312	2.04838e+06	1.56898e+06	1.04514e+06	1.29852e+06	831089	383145	808849	1.07146e+06	718594	599578	564034	427252	548461	429147	365731	289851	275374	500534	529697	289953	169466	257515	282351	290807
7.78012e+06	21382152	23454498	11253369	4960229	4.47744e+06	4.86823e+06	5685540	2.51614e+06	1.68733e+06	1509251	1.7378e+06	2.28011e+06	2.1197e+06	2.71005e+06	1520843	2726857	1.70019e+06	1.20057e+06	750527	852123	801081	1.06239e+06	614649	363553	1232112	963941	567230	838900	552967	741770	1.0167e+06	963473	574270	806798	832469	525262	613498	390110	929074	786185	467667	559920	560240	460514	505218	393814	248957	251102	202471
3.27276e+06	8700909	9857192	8.1866e+06	4.0929e+06	7358646	5411326	3.39392e+06	3370075	2.05262e+06	2600701	3.73597e+06	3784239	1.95341e+06	1.70021e+06	1.17946e+06	1.3836e+06	423910	923512	1.49828e+06	1.18748e+06	1.06707e+06	760748	994655	1.11391e+06	1.0086e+06	768535	421259	534078	784256	891711	753233	670548	534754	510806	640194	968524	764254	483878	509581	287268	328116	479126	306506	342462	497446	335264	245809	221689	225340
4.28445e+06	12458200	7.36199e+06	9337308	9125687	4.79328e+06	2942522	3.16792e+06	1.6805e+06	2.10473e+06	4.60795e+06	2.59533e+06	2.25166e+06	1.95397e+06	1.28104e+06	773970	1.1889e+06	1.29655e+06	1.02764e+06	980079	1.22049e+06	1.18227e+06	1.23612e+06	1.15102e+06	904871	1206422	1.29648e+06	1.32616e+06	891549	809412	512656	749197	499133	566183	737550	415542	420000	453900	304432	464973	500821	373066	304477	358310	258516	358835	367845	375928	266017	243543
3.03418e+06	14155883	12070256	4730964	6.72895e+06	7693682	4.12408e+06	2.34482e+06	4.30451e+06	4739323	3.65523e+06	2.60942e+06	1.45686e+06	1.56617e+06	1.68873e+06	1268158	1704584	1.48744e+06	1.06536e+06	1.22163e+06	2.02458e+06	1.36401e+06	1.3291e+06	1.25398e+06	1.06279e+06	682577	764764	1.12287e+06	592625	655783	573553	597209	781107	853793	678626	491258	608813	705721	646026	657865	456785	272822	413869	385300	314478	207988	288959	188115	233682	281205
2.10855e+06	17943954	16632354	9942511	4781443	6.29753e+06	5231217	4.72978e+06	3902518	2.07835e+06	2.01588e+06	1.87303e+06	1540592	2.13669e+06	1.8415e+06	2.54906e+06	2.58061e+06	2.77011e+06	1712926	2.14265e+06	2.46514e+06	1.03036e+06	1.18801e+06	2.13498e+06	2.40681e+06	673584	928866	881959	598082	210063	209437	594158	812648	516115	654958	666561	588101	541989	533568	178726	259060	259732	301561	467137	386020	363555	304474	280060	347849	233511
6.26182e+06	19442072	15394890	8.00244e+06	8689894	4102204	2.79475e+06	3433611	3.79439e+06	6.08413e+06	5.29405e+06	2.267e+06	1.77742e+06	1.69645e+06	1.54884e+06	2171754	1.92423e+06	903966	763561	1.5809e+06	1.04247e+06	1.22605e+06	1.30439e+06	890531	1.84274e+06	1.04946e+06	1.01133e+06	924006	338486	381424	549244	687383	930328	836524	400407	415346	490533	514019	442846	613770	349925	342734	194288	244641	233118	242382	396372	402294	223596	180593
1.88309e+06	9148330	8679798	9113600	8426750	3376331	2139676	1984038	2.17073e+06	2.2405e+06	2.2682e+06	1.43825e+06	821103	1.5435e+06	895687	845124	651258	1.61142e+06	1.48673e+06	1.33818e+06	1.35663e+06	1384050	847259	670064	1083042	880550	716779	881637	843566	783346	983697	627816	717932	565141	368896	467937	347636	426069	285726	362967	322114	251280	144022	345406	511445	284243	225063	288056	326737	354884
2.80627e+06	10701510	5.56649e+06	8591372	7884452	5867989	3.45506e+06	2362003	2.38469e+06	3614979	3066377	2.1659e+06	2.30102e+06	2.0865e+06	2.0705e+06	1704415	1125209	1.09479e+06	1358840	1.45582e+06	947743	906998	619031	1.01267e+06	1.24131e+06	1.37719e+06	833200	750588	1029010	1.26895e+06	1.02219e+06	706761	699592	655542	569795	921548	722312	744672	667980	789701	334646	243271	338919	657556	296445	294668	391929	248221	170616	130329
4399281	18350344	12990695	8.25894e+06	4.89444e+06	4454410	2353059	2.06852e+06	1.53398e+06	2.4644e+06	2.96218e+06	2203911	517500	1.17335e+06	1.23082e+06	1.16814e+06	1.84395e+06	1.98937e+06	1.4603e+06	1115482	1.95255e+06	1.30555e+06	846752	793968	1222483	1.35853e+06	1.06601e+06	644340	701763	542339	679540	705515	330887	272560	387431	524646	561008	1.03546e+06	476264	265876	292431	397194	247822	490884	408507	319646	284417	292176	300156	183364
3293403	13565393	16009923	8133386	5.5092e+06	3.51409e+06	5392037	2570263	2.83431e+06	2.71081e+06	2110158	1397055	2.30603e+06	2.11121e+06	1.73323e+06	1736645	2.11044e+06	1.49903e+06	875804	885021	1.08504e+06	714905	1.05386e+06	1.13226e+06	800221	1150035	1.08411e+06	1.07004e+06	1.28823e+06	981861	518244	557417	800203	764368	313601	318389	577766	351704	303352	373724	369052	273956	187499	401814	271632	355398	318573	124090	178860	336998
3.6946e+06	13284413	17000444	8920947	7109228	4.74834e+06	4.03326e+06	3.84514e+06	2.31641e+06	1756657	2.90579e+06	2.18906e+06	2719362	1.81331e+06	1.66277e+06	862948	778454	1.77476e+06	2.21328e+06	1.6883e+06	1.17609e+06	1.3154e+06	730064	468375	1.07676e+06	549474	784721	902159	863995	605924	459729	865763	701203	741021	296418	583699	639805	415866	446905	310470	327355	295127	203343	157949	543569	413724	264191	283604	428643	515814
7.89641e+06	28250694	17174510	8954543	6029042	4.61168e+06	5916099	5540392	3869663	4.62915e+06	4394923	2.03164e+06	2.86739e+06	2.71909e+06	2.39965e+06	1.15553e+06	1.62499e+06	1.15249e+06	1.01807e+06	1.16498e+06	859024	843143	1.26773e+06	1.18105e+06	1.00068e+06	865270	598880	731280	1.00256e+06	756534	333812	653573	910466	788886	615098	470299	602206	659400	956340	583075	492148	541701	471121	545416	419417	249614	225557	164870	68579.4	258897
4.18385e+06	10264600	8.36165e+06	8434512	9837357	6.96149e+06	6464938	3.83464e+06	2413770	2.69116e+06	3.03718e+06	3.06715e+06	3.15474e+06	1.01198e+06	769137	402219	1.98498e+06	2.00433e+06	1.32221e+06	1.84887e+06	2.4834e+06	838250	678333	996261	657063	746231	672022	973290	573035	741247	802575	533390	729668	613153	515216	659827	328193	369567	402310	343574	181984	345955	559509	508733	382863	426975	222580	116331	245274	228725
2.63971e+06	23907498	13988249	9115732	4.96938e+06	3.18395e+06	3764149	2661268	4.30537e+06	2207173	2.36085e+06	2.04944e+06	1.82002e+06	1.48331e+06	1.69072e+06	3.34133e+06	1379991	1065725	876153	838704	1.12096e+06	673568	1.60787e+06	875525	677835	374314	559133	358928	257678	545218	502454	761603	861524	509112	225118	285140	635200	747975	290970	270932	272102	278357	363833	390499	273708	236503	271119	477697	305033	241267
5639226	16200044	7018796	10155052	7.83008e+06	5.50996e+06	5599056	5982287	6.2637e+06	3.75275e+06	2.52312e+06	1.64027e+06	1.34251e+06	2.2812e+06	3.04042e+06	1.64978e+06	1.57959e+06	2.28543e+06	680192	1.09658e+06	1.08574e+06	1.31449e+06	1.24992e+06	651588	1.34035e+06	1305131	730184	621133	518537	208841	526637	525670	887447	844090	719826	577096	277663	256079	516656	406447	366947	282480	383111	275212	268639	315294	296792	175362	293094	250029
967130	7.95516e+06	10761000	8828995	7125970	4.9318e+06	4.75475e+06	4.31561e+06	5.54556e+06	4785065	1.78134e+06	985078	1.23881e+06	1.53675e+06	1.28488e+06	1.53069e+06	1.19885e+06	1305301	930957	1.23683e+06	1.12104e+06	1.04019e+06	649787	1.20726e+06	990513	590838	1.14347e+06	857788	702563	592006	626939	698677	626642	519863	380934	337079	202517	453306	402642	597507	699145	345537	386846	371518	234378	201967	161288	146260	193024	254208
7926228	16408695	8694942	8.3863e+06	5.84704e+06	4297366	4.63826e+06	1.33134e+06	1.28507e+06	2.29623e+06	2.12325e+06	3.08937e+06	3339181	2.83901e+06	1.40662e+06	2061705	1.4412e+06	775026	1.23357e+06	1.42625e+06	1.71452e+06	1.42526e+06	460057	573952	1.63948e+06	1.39903e+06	1.39181e+06	1.03728e+06	1254413	666357	659628	700185	501247	221646	235694	507061	616140	475476	410857	336942	339576	247889	195061	404724	563574	175869	272665	319198	590301	365403
5.32324e+06	11176875	9932553	8924375	10291579	8075380	3.39634e+06	3.32908e+06	5645669	5367461	4619461	3.10984e+06	1.98556e+06	2.56489e+06	2.67057e+06	2.18015e+06	1.70207e+06	1396514	1.14184e+06	1182862	899988	536410	918330	925392	669600	682481	430766	358514	667099	822738	565657	959458	1.35543e+06	803953	576366	518674	343141	289296	249316	216720	252412	311887	462425	410717	190157	133212	157459	218283	147695	291768
4523624	11258303	11072384	9305143	6285437	7024895	6279948	2.41501e+06	3.24911e+06	3.87749e+06	2709735	1830263	1.32166e+06	1.08854e+06	748027	1.07744e+06	1.7113e+06	1802500	1.92115e+06	997260	833402	861460	880488	894094	977212	1150435	1175452	541844	815717	859646	735736	492529	348625	252617	442167	392807	581525	542852	365638	495418	415843	347985	267727	512515	314993	165907	330384	283292	312140	392958
1.93031e+06	7417757	8429109	9109535	9252478	12984208	10429448	4.30896e+06	2.16084e+06	3.47048e+06	2477784	928363	1.96243e+06	1.26173e+06	2.0131e+06	3.07139e+06	1.17481e+06	656874	921423	1.73593e+06	2264799	1.8657e+06	1.02714e+06	652519	1.2856e+06	868753	447942	1.13548e+06	1254828	717512	253985	430101	457707	412233	757075	861815	542287	433786	406550	563298	451074	466359	276488	189919	185088	337535	389596	306101	361752	289672
3.86885e+06	19470772	15443925	4475130	10600812	5.38834e+06	3.21617e+06	2.52259e+06	3.67661e+06	3.11045e+06	2.00312e+06	1.74542e+06	2.53164e+06	2010134	1.11444e+06	1.08358e+06	1.21577e+06	987926	1.93496e+06	1.72819e+06	757341	585727	731599	1.06299e+06	785743	750958	882662	538304	737584	585244	566355	437267	439642	753448	1.10025e+06	520000	453707	790470	596638	272939	332173	514722	448782	564340	404315	265832	338810	346600	497205	337372
2.90425e+06	10590522	13398870	11996489	9667039	7656474	3479200	3.45122e+06	2.65711e+06	2.31363e+06	2586475	1.69047e+06	1191615	1.0753e+06	933235	1411789	2.42618e+06	2.20588e+06	2.29062e+06	1.58579e+06	1.28962e+06	904700	766768	940369	1.67369e+06	1.38806e+06	778241	391854	675346	569459	810040	824984	397576	464759	457424	448686	687839	342005	386509	352632	404819	499703	632798	390328	368928	203682	175162	422497	392973	239900
4571428	10454119	8842331	5.68843e+06	5364021	3.91893e+06	5.35589e+06	3.83419e+06	4.23823e+06	3.57132e+06	2.31853e+06	1.31568e+06	1.8131e+06	2.94917e+06	1.99115e+06	1.43456e+06	2.50776e+06	1.81654e+06	793791	1.09149e+06	1.75326e+06	1.65387e+06	909868	989390	1.38938e+06	1.04408e+06	897854	688490	1.05962e+06	988250	879762	972795	753639	444233	431666	456758	347678	269752	383860	465034	406181	258507	437805	430899	248984	262628	251365	303344	272457	183857
1.30089e+06	9501574	12910802	6824617	5499985	6920756	4.22666e+06	4.81849e+06	4.89608e+06	2.39384e+06	1.82016e+06	1.86706e+06	1.26141e+06	849262	710527	895169	1.52824e+06	1.06827e+06	988486	1209321	975723	979022	1.05817e+06	1.18873e+06	767818	1.08659e+06	1.15246e+06	824485	798662	949682	759703	594100	632759	597684	504868	491622	427916	357148	335205	224052	399077	307685	254778	409426	244140	252933	271062	270064	204914	176373
2.89232e+06	11984038	10725805	8.26768e+06	7.6498e+06	3.95495e+06	4.35947e+06	4.08191e+06	1.0954e+06	1.59914e+06	2.62686e+06	3.38518e+06	4.21118e+06	1830995	1.39603e+06	1.4708e+06	2.07414e+06	1.70729e+06	1.78073e+06	1.6164e+06	1.13175e+06	658739	606572	819623	874366	1.2194e+06	872843	395835	330396	378522	444656	517038	471878	477011	507383	264989	185352	266516	327132	479328	294684	222161	318566	260827	181651	143188	330977	209215	369348	293782
8470445	13800745	4.73954e+06	4237959	2.09775e+06	4.78058e+06	3798865	2.69684e+06	2.45034e+06	1.19684e+06	1.65719e+06	4.08201e+06	4.51921e+06	3.01717e+06	1.19376e+06	1276715	1904272	1.69266e+06	1.25495e+06	1.14488e+06	919036	299364	944165	785182	1.0529e+06	1523824	1251156	1.28634e+06	1057794	1.33256e+06	1.04175e+06	857763	630201	640105	599302	258466	311579	465516	435494	306568	356721	417894	225071	185639	374970	593099	447922	214685	225557	324309
3478852	14426169	12901794	10626445	2.87265e+06	4761816	3706090	4642482	2.76435e+06	2512461	1.20246e+06	2.69301e+06	2.76789e+06	1.75038e+06	1.22601e+06	1.70841e+06	1.32148e+06	1.13031e+06	1.09333e+06	1.27876e+06	1.16253e+06	1141287	692521	495129	1.27031e+06	1.60074e+06	1.09152e+06	637921	908500	829331	845509	494581	263047	538641	315036	309764	235202	290471	546013	554742	354564	182226	490192	628317	541568	338101	282933	391668	354320	253317
8437323	18084402	14988586	7.01536e+06	6.84319e+06	5938253	2.10706e+06	3.06696e+06	1.87028e+06	1.36693e+06	2819390	2270483	2.18804e+06	3.45913e+06	3.06939e+06	1.84738e+06	1.37311e+06	1.49459e+06	656727	551330	649238	1.70178e+06	1.06373e+06	517978	1.1349e+06	1.30937e+06	956012	637898	736136	655985	848979	372153	293743	748949	398881	472386	510708	381918	431863	177532	163762	213725	369130	516693	440666	399749	406297	188543	254456	74280.7
4.11691e+06	11799029	10809592	12431055	10243291	7.21203e+06	2.44121e+06	4.76354e+06	6541397	3891375	4275307	3.60414e+06	2.5757e+06	1.74725e+06	1.50167e+06	1.41256e+06	1.4632e+06	2297427	2747360	2.31878e+06	1.59872e+06	785255	932257	960210	855780	887809	420572	570672	635942	794848	450382	454256	805514	735757	564285	450187	422106	378603	450662	398817	360054	282136	312993	447498	337509	152058	203550	123222	60732.6	116708
2.20471e+06	6588373	16145364	12081073	8430464	8188955	6.57245e+06	5.83177e+06	3.93851e+06	2.38619e+06	2756028	4.75871e+06	3.45825e+06	1.43777e+06	717003	955050	1.67851e+06	1.1828e+06	836105	707237	1.63904e+06	1.18985e+06	1.42802e+06	1.17077e+06	682814	946344	1.2271e+06	617620	1.19093e+06	1175752	872505	469488	824620	732913	477686	338196	184052	358865	577497	419766	386902	237258	185149	238603	344906	530018	309467	275103	415062	351426
6.25539e+06	19362774	10270141	9350081	5.00255e+06	4.33136e+06	1.86438e+06	2.2727e+06	3.58364e+06	2.31791e+06	1.08828e+06	996137	1.01808e+06	1.00688e+06	767955	1.81105e+06	2529912	2.1106e+06	1.08236e+06	1009524	520155	1.04842e+06	1.82807e+06	1.46219e+06	818421	1157374	1.0414e+06	690904	228861	361083	743546	823760	855535	560191	675424	485683	540916	263039	296662	299762	215935	217861	155230	284596	217903	220399	286106	374980	319456	301287
4364974	15736929	7.79088e+06	5049207	3961209	1.72292e+06	4.39528e+06	3.99157e+06	4.68983e+06	4.24485e+06	2.33001e+06	2.47627e+06	2.25861e+06	2.0449e+06	719251	1.17278e+06	988162	1.10032e+06	1.25908e+06	937044	1.01994e+06	757200	720708	774361	1.35038e+06	887737	608867	384144	322750	444805	954363	710068	544548	796236	983112	264775	187059	419307	390844	319467	202706	309345	350287	101769	344941	335370	226653	117613	138403	219858
4.18324e+06	21226118	21409280	17040892	5031120	3.08349e+06	4.75407e+06	2.88273e+06	1.9384e+06	1.63479e+06	2.01749e+06	1.19579e+06	1.63689e+06	1.998e+06	1.36858e+06	1.45256e+06	1.95204e+06	2.23228e+06	1.64402e+06	926574	1.11342e+06	1.2865e+06	1.09011e+06	776995	464011	586494	647819	539354	633832	492936	574977	503962	324639	593194	509760	424542	407001	462081	567434	457809	412991	448164	230744	248029	275277	264317	424709	451957	294866	162809
7220096	18579546	14344312	12373016	8728748	5.1053e+06	5.04854e+06	4.10222e+06	2.37131e+06	4.13506e+06	3.48428e+06	2373983	2.88432e+06	1.97827e+06	1.0162e+06	1.21636e+06	897689	1.01744e+06	2.13178e+06	2.23709e+06	1.48576e+06	1.27506e+06	489926	779388	1.39928e+06	1.13746e+06	1.3049e+06	962064	274281	425387	828636	721841	551530	628984	448508	350446	389676	532531	401265	165706	255500	209959	196587	155476	255331	282715	218906	318023	137239	158127
2.0998e+06	12697159	13985818	8037569	6.01134e+06	4.5134e+06	3.9104e+06	3.15068e+06	2.13545e+06	1.90072e+06	2.35816e+06	2.76743e+06	2394959	1.93763e+06	2.02e+06	1.07936e+06	928740	1201540	1.44297e+06	1.77257e+06	1.60003e+06	1260426	1.35287e+06	527086	1.36435e+06	1329838	452415	1.06323e+06	1.56244e+06	1.37083e+06	917425	607500	502415	685783	700144	307965	634253	581061	487873	342075	250717	393604	307871	347216	370875	246778	196648	273838	354699	437289
1.54222e+06	5.09637e+06	4915147	6.14563e+06	6217192	5599985	3.93041e+06	1.73094e+06	3047440	3.56798e+06	3.23911e+06	1.81008e+06	1.80219e+06	1.74553e+06	1.29072e+06	1.38855e+06	1.72389e+06	2.24628e+06	1598924	1.72593e+06	795852	947639	1239496	992791	813334	728590	548107	710222	1.42909e+06	1.0827e+06	981035	552670	549369	465326	735207	476160	326378	209029	456476	689474	586950	415862	281019	403680	316929	128219	165982	296823	227880	188356
1.63657e+06	8.21355e+06	6.79825e+06	5293028	9699338	8430689	1.70552e+06	2.46681e+06	1.81866e+06	2945725	2.28924e+06	2.05145e+06	2665265	2.11906e+06	1.44279e+06	1.17115e+06	1.20915e+06	1.26394e+06	596157	990677	1.23062e+06	1.20554e+06	1.42933e+06	906049	793905	841108	592841	778565	942364	537630	643524	490842	288400	474635	435371	257180	428231	340217	619240	430145	419352	572124	322041	463751	463207	469104	346502	277773	260387	91320.9
7.33673e+06	18400942	15777269	5.84107e+06	5689787	6781192	5.87013e+06	5.94266e+06	3.58457e+06	4.54088e+06	1.92512e+06	777129	1.16642e+06	1.27485e+06	1.7493e+06	1.96948e+06	1.55334e+06	1783458	1104325	883641	964864	851687	1196126	706141	1.27867e+06	1.37834e+06	1.11983e+06	862628	941470	394817	311863	520831	365867	512428	587962	238109	209763	470354	459823	295127	471294	476602	273254	367494	268134	239995	218516	161807	152258	106824
1.0436e+06	4.12071e+06	3.78235e+06	4509948	6.62486e+06	5743014	2.34612e+06	3.14839e+06	3069754	2138461	1.84719e+06	1.97639e+06	2.33153e+06	1.88289e+06	1997835	1.7024e+06	2.28645e+06	1.87427e+06	1.61456e+06	533226	689927	586510	892077	1.08685e+06	440779	579261	489845	567096	1.02257e+06	639824	431847	739021	241834	363233	529416	197213	336466	332163	325780	597840	338247	248324	494992	550970	392625	213484	215906	294302	447094	376838
1.82478e+06	5.2938e+06	6926249	7627545	4216401	3020794	4564186	2.4935e+06	1.07193e+06	1.8912e+06	4.59575e+06	3.27304e+06	1.04449e+06	2443866	1713127	1.04147e+06	1.54026e+06	1697580	1.39604e+06	1.11641e+06	1.34443e+06	1.02501e+06	1.30096e+06	365338	1.01957e+06	1.2638e+06	1.34865e+06	1.21041e+06	895773	1.02974e+06	639400	697547	1.3995e+06	637146	596941	544458	333379	471841	490827	193828	341336	371491	273045	230906	150802	152123	203842	277241	219069	167750
2852588	10353792	8679968	7.05323e+06	4.90127e+06	4.42693e+06	4.57604e+06	4.3543e+06	2.04529e+06	1422417	1.59487e+06	2.29779e+06	1.77609e+06	1.37152e+06	1.1587e+06	688673	1.93696e+06	2337756	993240	1.55547e+06	910951	659697	1.70108e+06	872510	316165	505300	588466	759900	571224	474665	617878	526162	588428	415495	506923	390233	248846	738015	384932	415161	342724	262921	387668	180731	218640	250858	300041	312715	310933	209001
6914882	15991627	9471008	7.59434e+06	3.50677e+06	2.02459e+06	2426796	2170068	1.6691e+06	1.53458e+06	2.47913e+06	1.40006e+06	1605957	3.22947e+06	2.36989e+06	1.93913e+06	1063803	877192	1.04475e+06	1.37694e+06	2.08793e+06	1.72088e+06	1.00279e+06	1.59371e+06	1.49651e+06	940793	850867	691359	928733	536714	639802	569462	771960	328610	513938	263949	430716	776513	785817	574863	286579	423339	254370	361956	268445	563811	442958	279338	321625	236048
4.51239e+06	8182275	6032918	4758546	10469314	8.03148e+06	3562825	5292322	2738681	2634791	4.23479e+06	2.94084e+06	2.37321e+06	1.82524e+06	2677784	2.03316e+06	2.14886e+06	916712	1372876	1.16539e+06	987355	845676	1.34574e+06	1.55961e+06	1.40627e+06	1.20866e+06	1.08108e+06	784340	836680	620251	572005	484610	147901	449127	505087	382694	705752	358719	356529	636260	379336	451622	415718	362161	219814	196259	304067	276221	303933	267700
7.62349e+06	19150910	12662567	6.01561e+06	3152373	2478725	2.46582e+06	2191970	2.75603e+06	2.43881e+06	1.86665e+06	3032687	1.905e+06	2.10679e+06	2487803	1.8314e+06	1.86841e+06	508691	939943	1.67135e+06	1.91918e+06	1.39452e+06	637126	968944	717674	633435	1.05573e+06	755391	932092	822712	395609	755677	854075	499207	567402	431262	532318	661691	599601	698447	522386	256159	165086	302274	387470	289648	353033	317814	137968	130812
8.20863e+06	12788528	14916076	18496044	13588462	7.41415e+06	5.7479e+06	5.22478e+06	2369067	3.31351e+06	3.45934e+06	2.33946e+06	1.75091e+06	1.30982e+06	1.18327e+06	1.41091e+06	1.23555e+06	1.22727e+06	1.08529e+06	2.02844e+06	1897002	1.07517e+06	803094	1.27734e+06	1880364	1.37836e+06	1089148	927626	871006	562252	615414	596056	568162	687233	494896	450970	641066	428730	527291	474792	304978	219349	236381	402768	458913	374965	234714	165353	269673	219005
2916148	9992197	9229427	7.58562e+06	7.12723e+06	4220077	3.28312e+06	2.73329e+06	1.39658e+06	2.59381e+06	2.04369e+06	1.94745e+06	3.81667e+06	2.69615e+06	916901	1.37649e+06	1.93215e+06	1.6606e+06	1.37968e+06	898287	524253	1.31669e+06	1.61773e+06	1.77899e+06	1.80707e+06	729827	536196	416812	381583	414518	571636	560630	1.24151e+06	483796	402557	410081	399869	374056	321857	305234	462200	370619	360620	263564	173544	110120	148395	185544	204399	198991
5317209	10447763	20455234	11854041	5837184	5109011	5025597	6131614	3424643	3.73136e+06	1.94764e+06	1.11877e+06	1.29575e+06	1963439	1.84939e+06	1.87774e+06	1.56716e+06	1.88281e+06	1.33441e+06	1.32528e+06	2133156	1.73388e+06	1.07871e+06	664927	1.0325e+06	1.14465e+06	592924	1.25929e+06	955289	299619	589012	789987	601365	623312	393378	578846	534802	414749	388592	229034	310553	428241	343276	479580	633024	467837	297208	234019	265844	251650
6332468	21887662	17238328	7.3415e+06	6142395	6581025	4.97798e+06	4.87356e+06	5027917	2331830	1.8936e+06	2232270	2.91687e+06	3216373	1.79363e+06	1.27633e+06	1.57017e+06	2268695	1.65873e+06	1.9699e+06	1.84495e+06	1.06762e+06	649717	917458	1.06906e+06	1.02612e+06	638321	635160	661113	762714	791022	914943	559552	477329	700086	200301	305915	494755	624638	671253	343313	396889	583333	536375	435119	351229	161071	236095	220001	177640
1691927	12081313	12034959	7.13845e+06	6.18928e+06	7.14497e+06	5.06619e+06	3.48065e+06	6.87433e+06	5451953	3122359	2267408	2.39827e+06	2456185	1.47836e+06	1.81798e+06	752400	916566	697028	703488	877827	1.35018e+06	841913	1.25226e+06	1.24992e+06	922363	909324	393060	659555	862073	743234	629181	404892	569460	363729	513640	662520	558122	508676	396104	520759	482890	342615	273732	271001	247672	389943	402254	373894	461816
6.40166e+06	15116558	9012422	9050175	8050375	5969714	5597294	3986063	5091046	3.45841e+06	2.89046e+06	3136299	2.83243e+06	722069	1.56763e+06	2911878	2.13186e+06	2125051	1848204	1.29738e+06	1.31438e+06	1.08963e+06	1.05954e+06	1.13262e+06	999590	793782	962516	671732	646280	612447	466193	383403	475575	584119	368769	245831	290319	415094	302481	449730	396272	360309	439023	715768	498504	431221	315968	168031	197224	179889
6582275	17919368	16964896	13702324	8921514	5869808	2577162	2.9625e+06	3.32034e+06	1.35192e+06	1383797	1.06763e+06	2.45655e+06	1.50783e+06	1.32932e+06	1.96715e+06	1.75507e+06	2.06803e+06	1.89293e+06	1.37725e+06	913105	979448	1.09978e+06	923046	930927	727317	796152	1.00857e+06	388818	553055	399987	356288	618623	832854	496108	206263	336417	441529	613308	956824	681124	395158	382096	398479	249681	111647	105201	293323	417227	173653
3478591	13490852	16400896	7662525	6.50222e+06	3946650	3.98797e+06	3953259	3.40361e+06	4.88866e+06	3.08304e+06	2340858	744817	1.41083e+06	1.3638e+06	1.57378e+06	1.70395e+06	1971419	2.04715e+06	686110	752663	767082	1.04032e+06	753774	1.29732e+06	1.41099e+06	1.10312e+06	874969	437266	452062	360072	381701	886884	1.08682e+06	612337	579761	646256	329668	369459	268426	640695	461614	347551	316311	270866	78169.8	166428	229720	235163	168548
3.25183e+06	13969109	18577058	14163126	4592818	5449342	3532540	4693667	4753661	4291712	4.20372e+06	2.4855e+06	2833410	2.57036e+06	1.90686e+06	1.72515e+06	1.31616e+06	1.16929e+06	1.22962e+06	916698	953020	1.28995e+06	1.43212e+06	1.05058e+06	952100	1.02577e+06	1.10635e+06	646576	371199	649788	685723	316940	313693	413107	438237	584815	646446	443935	489304	458031	493480	487022	663884	389987	156389	131129	217577	387306	424746	225773
2.1097e+06	10182860	8543024	8126457	9827018	6301417	4.08014e+06	1.31073e+06	2.11999e+06	2.3244e+06	1768694	2.3627e+06	1.64468e+06	1.22499e+06	1.4119e+06	1.30086e+06	915428	816434	1.25539e+06	1.15359e+06	1941041	839947	654912	1.16442e+06	577153	443525	520297	863731	679566	890366	721286	841720	757316	921695	798951	601975	180408	397179	542604	477723	391041	263587	298747	354123	298817	164267	246142	257707	294391	179879
4.30559e+06	15155732	10674101	12790226	8848022	5.92231e+06	3203193	4.66095e+06	3983544	3.28736e+06	1.95465e+06	2.60945e+06	1628047	619656	1.75051e+06	1.81498e+06	2.36181e+06	2.68321e+06	1.75186e+06	1.10757e+06	549136	1.25018e+06	1.48518e+06	840442	605715	881763	1.0035e+06	819863	1.03604e+06	1.10431e+06	885232	637791	444912	563577	677194	431712	296381	514431	456678	306238	245322	328047	407610	319660	180365	267007	473870	266555	175972	165656
3.73728e+06	8396737	5.68838e+06	7.21967e+06	11048718	4.48943e+06	2.81318e+06	4034109	3.10766e+06	2.02562e+06	2260949	1.30318e+06	2.46521e+06	1.48951e+06	2.03108e+06	1.40666e+06	813970	1.01837e+06	1.68309e+06	1.14523e+06	893378	508756	1.02266e+06	951408	448742	924313	711717	516914	872714	671694	649565	719497	926216	390923	286431	418368	710004	368842	704155	314775	537530	663140	641742	338740	331709	430604	179248	181496	177597	237675
2260038	12166065	9154751	9382642	8.11878e+06	3.34361e+06	3.45154e+06	2.82774e+06	1.64353e+06	2.30283e+06	4.13196e+06	3383814	870001	796610	2.00337e+06	2.20418e+06	1.57694e+06	643866	982391	1.64324e+06	1.10929e+06	1.12313e+06	646998	825082	1.34779e+06	1.52928e+06	510379	690336	978906	601268	681069	936242	802481	431700	397603	501466	473737	694088	393707	282194	446928	332586	343900	245600	528022	353597	279255	208276	264172	291208
3.09382e+06	10363492	11608247	12135623	6.08154e+06	3.40188e+06	4410479	6.602e+06	3698399	1.50114e+06	2.2298e+06	1.98159e+06	1.79235e+06	2.15065e+06	2.23295e+06	2.77233e+06	1.78929e+06	1.01884e+06	707577	1.20395e+06	855958	798819	1.00043e+06	812164	1.00243e+06	1.42224e+06	1.37591e+06	713053	474043	900031	1.19811e+06	924954	465458	461612	472165	490037	375707	556009	547734	226977	360758	582947	424497	406363	347607	204237	289615	197440	234640	241594
3.90044e+06	9159030	9502707	6593497	5.14043e+06	9060960	6.06214e+06	3.20887e+06	2.03476e+06	2.23175e+06	1.75432e+06	2.77551e+06	2.97802e+06	2.86697e+06	3.45591e+06	1.49032e+06	993228	1.23483e+06	1.42228e+06	1.17627e+06	993497	757545	671074	1.08623e+06	819380	884853	397816	738115	559078	1.0007e+06	986462	665056	594808	916595	782710	566715	679391	486581	292608	364492	599861	461113	339788	345277	197115	198754	209446	243100	272882	148313
4.01574e+06	11076518	18589408	6.5161e+06	4.48863e+06	6930746	6.33544e+06	3.55562e+06	2312330	1.26493e+06	3.40085e+06	2502539	2248858	1.47887e+06	1.85915e+06	915436	935410	1.17625e+06	781865	1.52209e+06	929934	878227	922943	597446	1003839	323009	758835	423788	409970	577678	952023	1.02979e+06	401522	748038	377462	478005	621124	761296	335346	288993	352596	364268	273960	302706	369424	229068	221390	167398	249156	262486
4.55026e+06	19586438	14154960	6.28689e+06	3.19797e+06	4.99644e+06	5.09605e+06	3.73286e+06	1.99662e+06	1.12907e+06	3.50888e+06	4324136	2.60054e+06	3.07246e+06	2.98606e+06	1.60041e+06	1.65518e+06	2.0052e+06	1.68526e+06	1.10926e+06	881388	1.47104e+06	1.46142e+06	857497	1.25209e+06	927447	1.33928e+06	1.54303e+06	731265	418667	653547	524502	211464	471456	614781	627496	634073	435924	399795	333243	255035	202232	185769	318953	371635	350898	216700	231701	217108	198374
5.06247e+06	13279474	12896225	7.92672e+06	9470959	6414364	3.81385e+06	4602557	6346100	3.12504e+06	995850	1.87181e+06	1.95396e+06	2.03832e+06	929120	1242777	863210	1.35602e+06	1.3268e+06	1220207	869241	674794	893641	1.19304e+06	1.07682e+06	1.01751e+06	664618	426653	808789	840369	625812	699851	783529	859825	652848	383002	230058	139519	140894	319261	375654	308359	351703	362303	270080	326469	215096	208254	204308	223483
4.74717e+06	10765439	13686337	5.59585e+06	6312494	4.4982e+06	5714815	2.67145e+06	1.9094e+06	2101157	1.58876e+06	1.97743e+06	2.20746e+06	2.20415e+06	1.78847e+06	1.71249e+06	2.48835e+06	1.16431e+06	796970	481329	939544	1.0636e+06	693325	639544	681597	782267	935974	513399	748260	862437	314596	915081	1.01837e+06	668979	413080	375670	386139	460963	467753	638524	469941	240463	347124	294542	225479	110147	298526	337545	267665	107269
3015753	15343248	10563499	6.62432e+06	3392560	7.07215e+06	5352334	3.35749e+06	2.5713e+06	2.65996e+06	1.2147e+06	2.37301e+06	2.36863e+06	1.21715e+06	1.21573e+06	1.04041e+06	1.46406e+06	911881	809792	1.36737e+06	1.67902e+06	1.04777e+06	703361	602562	715530	951490	343380	303972	607630	1.28424e+06	1.09012e+06	382918	372583	797969	647419	520010	894224	1.00481e+06	475976	348533	507243	394798	273035	144110	146767	195051	280834	238031	256505	210357
2.71923e+06	10915119	11782935	11173206	5.43868e+06	5208022	5.06441e+06	3.21949e+06	5.23366e+06	2788571	3222453	2.76251e+06	1.05438e+06	1.14045e+06	1.1109e+06	2.04456e+06	1.90854e+06	1.63951e+06	1.77514e+06	1.18061e+06	873363	1.21614e+06	1634432	1.71296e+06	1.53975e+06	1451978	690315	579388	750598	512755	700963	683960	619823	347200	635959	579252	437845	424122	368552	291340	295543	532006	463525	291587	417856	377463	296687	221113	188430	216837
5.38387e+06	18700732	17285474	11387350	9792801	4838369	2.22901e+06	2.3388e+06	3654215	3.12759e+06	3.8425e+06	4.04501e+06	3308980	2332582	852049	1.71899e+06	2207103	1.36835e+06	1.27012e+06	1.35821e+06	619280	730937	395480	540030	961605	545317	932286	481027	693468	689776	570787	736633	364295	762133	806098	568005	376207	426561	133732	264475	279626	288496	307144	171137	363565	446041	373641	310145	179801	231352
6139517	16367524	15404076	7.52396e+06	8028370	3.59778e+06	2.41585e+06	1.93369e+06	1.82639e+06	3.68887e+06	4.14311e+06	2.09619e+06	1675677	1.32477e+06	1.21025e+06	1.31314e+06	1.31592e+06	1.22057e+06	1.40944e+06	591592	754164	1.04888e+06	790788	1.07115e+06	891239	1.2509e+06	616107	773621	790491	461426	731750	683192	344879	463159	498441	414323	556847	465737	302643	635521	432098	456665	506461	410295	206535	122263	315885	396335	266930	280912
5.2312e+06	11252067	7.78801e+06	7348396	5630226	4.24491e+06	4541890	5162986	3.19423e+06	2.51901e+06	2.90036e+06	1.94502e+06	1.48725e+06	2.0928e+06	2.53112e+06	2697178	2.58911e+06	2.08517e+06	1.37907e+06	824082	1.14261e+06	965605	586927	821196	479784	1044420	1.18523e+06	656659	1.06704e+06	655583	761644	721327	527665	494447	747907	659188	771784	673959	538784	527697	316257	538180	797774	674526	343187	461479	231389	234133	167402	152445
3.45364e+06	15913607	8.26633e+06	11386031	6432586	5757359	5776898	5.04075e+06	1.73114e+06	2495302	4.13289e+06	3118249	1.8617e+06	2.42239e+06	1.38149e+06	1.57405e+06	1.07299e+06	2.10703e+06	2.93726e+06	1.39032e+06	1.53176e+06	1394298	912470	971989	510100	530872	1.35356e+06	1.18962e+06	532334	198032	322646	552489	539890	767857	596944	394531	388652	304356	926436	750518	472403	431881	279734	175120	307002	348136	209320	220934	196511	99913.2
6579633	24020846	15911323	8883888	4.90065e+06	2.45856e+06	4311195	3046499	4.09185e+06	4.62278e+06	4.45695e+06	2.60926e+06	1.99952e+06	2.11911e+06	2.32322e+06	1.53981e+06	580495	657872	836583	1.11985e+06	731591	1.15429e+06	924570	1383328	1.16532e+06	834533	677233	774629	906684	689794	378169	485551	713078	795477	705201	724561	660484	350730	833638	838122	437271	263128	416741	402624	190819	401292	306461	216212	345810	152205
6595563	23649178	13827634	4581678	6036610	4.39648e+06	3.31052e+06	7.07827e+06	2.21655e+06	2.96449e+06	2.27612e+06	1.75386e+06	2459859	1.26085e+06	1.42301e+06	1.74117e+06	1.58668e+06	1.60163e+06	1.54598e+06	1.60976e+06	962717	1.03788e+06	1.37587e+06	1.13952e+06	743989	517543	340435	409136	354787	726223	568761	588680	486951	421314	321798	452353	660414	362469	542814	519634	262250	414473	473923	220884	249692	249889	203365	143518	122894	256178
3.70282e+06	13526911	9567695	8769476	6.40665e+06	3.93138e+06	2.53298e+06	3261267	4.5809e+06	2775981	1.7968e+06	1.73802e+06	1326564	998586	1.34564e+06	2.27648e+06	2.35713e+06	2.23982e+06	1.95982e+06	1.86786e+06	1.16696e+06	924509	1.86962e+06	1983785	710020	629374	1.1881e+06	1.38664e+06	1120554	714865	776332	675691	601672	321042	382258	695063	924100	358604	424296	688788	579960	533437	275559	103202	260039	278382	254353	243276	196740	393961
4.38956e+06	11778866	9962805	6.65883e+06	3.68529e+06	3.41248e+06	2.30343e+06	1.14476e+06	1.52503e+06	1.37038e+06	1.64984e+06	1.99858e+06	1576975	2.08117e+06	1614917	1.77731e+06	1.85126e+06	769119	677422	437568	473716	489370	468796	607016	876193	933258	565863	695312	611375	563257	507631	528570	435930	379864	293471	495339	459712	447859	507561	296914	264234	135461	206680	281288	213769	267541	177346	240210	187763	277334
6.16147e+06	20310066	20515442	7.93166e+06	6780520	5.00424e+06	3502918	3.34652e+06	1.68454e+06	834131	1.3173e+06	928281	1.16418e+06	1.06795e+06	1.41201e+06	2377489	2.66064e+06	1.41651e+06	1599586	693343	947369	869038	907161	1.64233e+06	856702	1.4072e+06	941837	769848	1.48127e+06	1.06391e+06	672521	494948	760338	799745	570602	616470	430323	389395	377841	368263	227336	365664	281926	229310	394022	335032	161485	285953	170537	143870
3276655	10826212	9365836	16425170	5320351	6.42535e+06	5398917	2.48525e+06	2.91663e+06	3662469	5005270	3.41413e+06	2270712	2.52991e+06	2.14535e+06	1.66172e+06	1.65111e+06	1.96995e+06	899346	931177	1.18436e+06	1.18433e+06	1.7384e+06	945948	934017	665064	357102	617190	976575	889105	681021	685047	596691	562674	586884	658727	551165	579486	493454	433238	175332	180893	310148	230083	287581	260488	346565	216204	143814	91669.9
4634254	12129336	7.83622e+06	10219242	5.14287e+06	1.9536e+06	3.3679e+06	5250216	4.53615e+06	4.03635e+06	2.94618e+06	2.90431e+06	2.56328e+06	1.76922e+06	879563	1936688	1.76779e+06	1.62889e+06	2322504	1.58303e+06	1.57762e+06	1.62369e+06	1.45706e+06	1.33727e+06	1.49681e+06	520982	925042	567268	644328	748578	770038	468220	565902	860386	815701	469266	588486	614056	362200	240114	348630	550945	601653	362950	235215	159419	123780	167583	107415	129113
779001	11019528	12967921	8989117	4987780	4854588	3421110	3.20537e+06	3.62653e+06	2746051	3.1313e+06	3.97398e+06	2.71974e+06	1.44922e+06	1.92572e+06	1.76415e+06	1.27212e+06	1.11093e+06	518425	1.27905e+06	1.39883e+06	948227	1.18126e+06	951537	860167	642837	1.38235e+06	1.28606e+06	1.06389e+06	1.15344e+06	896418	790024	781173	280604	457772	303503	223539	310547	285980	213687	216231	230079	191498	288142	399640	318771	247001	300194	150536	343444
5.69581e+06	12639954	8.1217e+06	6857616	9009408	11733007	7926600	6089768	2.61048e+06	2.86689e+06	3153733	2353396	1.33448e+06	1.87253e+06	2.64021e+06	2099224	1.38409e+06	1.7208e+06	925469	1.19011e+06	1.17866e+06	907269	550247	751815	769609	662491	422098	957878	885828	861745	677616	623836	371138	404264	302318	867664	982910	644394	372604	500129	267051	212676	208002	296040	176981	354266	394103	301089	287078	282731
2608097	9839152	4.90389e+06	6686013	3.15775e+06	5231387	5881115	3.35009e+06	2.92856e+06	2.16227e+06	1.88951e+06	1.24931e+06	1.9462e+06	2663048	1.36426e+06	1.60791e+06	1701078	1.18543e+06	869149	264053	497566	1035898	817642	826812	930619	986489	1.0574e+06	272843	639501	684048	680546	420180	495746	523555	348360	375748	550300	476160	269760	252813	348503	261747	211535	409067	274689	224110	220071	225386	173602	124474
8207534	14868680	13071812	11021460	6.41135e+06	3.23413e+06	3.08687e+06	2.30917e+06	3818658	2.57729e+06	1.30184e+06	1.72944e+06	1.22755e+06	1.75773e+06	1.55011e+06	2.11506e+06	2.37736e+06	2.22533e+06	1.14466e+06	1.07288e+06	1.0705e+06	964999	511371	541418	1.08852e+06	900620	957887	919351	974672	724056	955998	759442	686726	739607	856799	675586	404119	744096	650243	410432	512216	348656	344072	272453	172681	149727	131958	285942	233651	174958
6032454	12321717	13622542	15340276	7.65862e+06	5074358	3.543e+06	3.71769e+06	4.84844e+06	2317184	1290279	2.52259e+06	2873756	2.13383e+06	938361	1.03938e+06	1.51189e+06	1681846	1.23889e+06	1.28231e+06	1.91573e+06	1.1547e+06	1.06267e+06	1.33159e+06	1132155	1.14742e+06	912472	532210	1.07288e+06	722245	710208	667076	470531	682018	503225	595152	527715	580405	336626	698612	787283	365707	189230	228228	209516	222366	189507	300210	174756	262557
5.95554e+06	15987342	15541566	7760860	7.2574e+06	7538221	3.21894e+06	2.24074e+06	2.91081e+06	3.0588e+06	1.72798e+06	939735	2.40382e+06	1.43973e+06	1.3333e+06	1.90362e+06	1.74359e+06	1.23243e+06	846841	936594	996317	456553	314152	852972	932114	545443	896714	815473	986704	1233675	830680	1.13954e+06	908786	659969	319370	606778	410994	361904	352289	366010	360564	329300	338137	336027	333800	305087	198100	144462	170660	378182
3587053	7757740	5992378	12285369	9118960	6110188	3.58665e+06	3.97928e+06	3.23482e+06	2.62429e+06	3216683	2.30733e+06	3.46381e+06	3119458	1.05406e+06	1.94649e+06	1464927	775071	981320	1.58176e+06	1.16992e+06	1.04044e+06	1.33185e+06	1.19622e+06	1367034	749415	382973	762158	773862	506464	514836	390038	389572	513233	462742	232746	546658	523715	469442	515522	429836	341455	324527	341175	284144	435608	319827	178550	84653.8	294309
5.0632e+06	12069870	7880871	7.24339e+06	5992824	7.27627e+06	7.54729e+06	3.49853e+06	1.05693e+06	2.31374e+06	3064872	3.71035e+06	3.46432e+06	2277580	2.5122e+06	2.00238e+06	1.94531e+06	1.76103e+06	1.39942e+06	2690635	2.31828e+06	1.51194e+06	978586	710752	1.70712e+06	1.22802e+06	1147784	1.51469e+06	1240910	1.08395e+06	670512	496330	435274	461905	547255	361706	295610	447322	338945	400316	343703	372523	235898	119706	127986	147563	258931	190189	289415	353014
3.85869e+06	9143864	3.41305e+06	6518659	7005825	4.12182e+06	3.6152e+06	4.60991e+06	3.4307e+06	2.16115e+06	1.29549e+06	1.89672e+06	3.71177e+06	2.2951e+06	953678	950124	1.07896e+06	1.41639e+06	918112	1.01787e+06	835839	1.57035e+06	1.58922e+06	1.2182e+06	1.28102e+06	1.53355e+06	1.22232e+06	641847	750696	929851	568562	569000	451773	902739	824073	480964	702994	697706	406040	459347	535318	329196	336938	271487	405453	294784	290548	430159	274119	114491
1612767	5845016	5.53999e+06	3.13853e+06	5.66451e+06	6.06257e+06	5.78033e+06	2379944	3.93075e+06	2.43816e+06	1.6032e+06	2.2095e+06	2206167	1.65145e+06	2322631	2.24525e+06	1.69618e+06	595403	589457	888095	1.15003e+06	1189620	1.00237e+06	613968	443079	600036	592275	314106	270060	574459	804490	785024	939046	552814	623014	321374	385149	692298	506474	326876	560697	436278	437881	286410	251578	157723	175865	340149	214006	217309
3.29837e+06	19708784	18395832	7610412	4543898	6.96831e+06	4040012	5.03368e+06	3.54766e+06	6239160	4376685	2.02864e+06	2.79639e+06	1.08023e+06	1.57312e+06	978582	1.77804e+06	1.26915e+06	1.25158e+06	439237	898839	2.07549e+06	1493713	817760	838492	901390	974766	772957	472820	959291	749682	364775	312821	345522	338813	627808	788706	548830	482986	303206	194891	273205	466241	340139	343711	204378	155661	183000	223113	169851
2.53207e+06	9430477	9436504	11098655	5.95298e+06	6.41835e+06	7.63148e+06	4457077	3.79854e+06	2965899	2391574	2.2494e+06	2.21989e+06	1.93708e+06	1.26281e+06	1.15472e+06	1.75533e+06	1.32141e+06	1.06495e+06	886808	923657	762447	570792	594460	954669	757090	758552	639969	961978	672486	719628	753287	422364	461334	524141	423142	643663	509751	393823	226317	343856	637383	318267	310334	257494	339411	388507	343408	138893	153993
6436573	20813174	21149656	9545953	4.02911e+06	1.96458e+06	3.42865e+06	3.69575e+06	4.21706e+06	3.24985e+06	2133751	2591422	2612066	3054023	1.63676e+06	1818525	2.92053e+06	2.26074e+06	2.7367e+06	2.04289e+06	1.35803e+06	1.85155e+06	1.48288e+06	1.08664e+06	1218877	617079	1.09491e+06	1.61892e+06	603984	771218	928018	956801	589820	816877	468181	581196	338262	280083	304369	324416	354470	592076	447565	730802	305419	405462	360389	295628	299027	180637
2929188	14558339	19857426	9533250	4.42122e+06	5849815	4727173	5442055	2.22064e+06	2884923	4.17677e+06	3.20572e+06	2365442	1.84585e+06	3.17065e+06	3.0586e+06	1.34502e+06	685750	1.36909e+06	704874	619646	574634	1.17304e+06	780279	448563	1.3774e+06	788018	659674	1.20208e+06	831462	555319	402443	343570	150519	504187	468273	492963	794011	502730	257495	380220	292287	294406	165620	207332	134593	155409	207200	245010	232553
8.00237e+06	23909038	14197078	9828242	6571624	3.1053e+06	2.75426e+06	1.96371e+06	4072352	3.3981e+06	1.87493e+06	2.46069e+06	1.92433e+06	1.67184e+06	1367536	1.82124e+06	1.25975e+06	1.10342e+06	1.14317e+06	508231	442523	1037516	1.24022e+06	1.56666e+06	613895	489129	586096	758891	681851	896121	898422	577072	696368	577957	567160	737511	681835	564629	473513	381127	252937	73638.8	173688	300998	593228	561734	301887	239071	101466	112398
4955928	15666044	17944220	6.11649e+06	3.56783e+06	4.42093e+06	4.08802e+06	3928430	2.6932e+06	3.56784e+06	2.73484e+06	1.34544e+06	1.52146e+06	1.66063e+06	1520723	1.8802e+06	1.3261e+06	939161	2.08227e+06	1.96278e+06	888551	751242	866056	857909	1.41485e+06	1124565	1.41499e+06	1.14319e+06	1.05309e+06	458272	413770	460347	601762	649696	292500	238505	424248	606100	731526	591169	481017	371784	426749	318554	487697	453625	214466	247164	195720	141629
4.6967e+06	10766621	6766697	7211505	8681282	9160590	3.45384e+06	3.34074e+06	3069811	2.73479e+06	1.60964e+06	2236355	2.53295e+06	1.22356e+06	1.42139e+06	2.38958e+06	2.00724e+06	2208016	2013339	1.95671e+06	2.0229e+06	1.275e+06	1.15538e+06	1.05161e+06	537535	784766	730189	889817	422474	378571	520799	539274	544552	357534	390376	249194	320251	347442	347962	532070	525586	323199	418279	507931	290810	371051	392583	223568	264406	208345
3.71895e+06	18795014	12073229	6859161	5.86449e+06	3.23447e+06	3709174	3.71059e+06	2440030	1.47943e+06	1.37191e+06	1.45595e+06	1.5457e+06	1.57032e+06	1.76106e+06	1.38577e+06	1.07409e+06	643268	1.19776e+06	1.48788e+06	1.61309e+06	763077	1154930	1.29572e+06	526018	879365	1127338	345449	363309	862586	625181	542300	580733	666776	415694	500484	626149	597879	460252	326032	336876	279095	509337	541290	291590	232221	223617	171251	279876	354532
10733483	20552466	15904661	11017682	6430652	7049987	4892138	2.05446e+06	4.15967e+06	4661719	3.06586e+06	2859163	2.79155e+06	1.82797e+06	1.68175e+06	1.97135e+06	1.74876e+06	1.47336e+06	1.30916e+06	1.65289e+06	2.19852e+06	1.96802e+06	817896	793866	823119	496219	533585	542068	786924	747927	925649	356246	776376	1.18398e+06	964815	499693	478699	417023	451503	402809	227457	213303	301473	272150	512531	271589	177099	421143	478564	211489
2.30202e+06	8.15131e+06	6171177	9797184	8991493	8818703	7710483	4.01587e+06	2273422	2.35503e+06	1.95166e+06	2.25391e+06	1.16106e+06	1.75086e+06	1.72772e+06	1579191	2.14413e+06	2993559	1.39298e+06	1.69753e+06	1.5153e+06	2.08475e+06	1.56339e+06	1.08534e+06	1.45436e+06	1.5217e+06	1.34589e+06	635853	877511	652150	667429	457423	668027	900995	661416	306295	721557	809800	397794	408221	266582	330085	241178	312175	240777	247960	281948	319225	207191	234524
4.52073e+06	11441804	9154904	12212597	7.38049e+06	8.22152e+06	4217410	3.48745e+06	4.38611e+06	2.94253e+06	3.28053e+06	2166121	1.6687e+06	1.8004e+06	1.34782e+06	2043700	1.62131e+06	1.03037e+06	1728441	1.79848e+06	1.89553e+06	2.73198e+06	1.79972e+06	1.35267e+06	1620315	1.66667e+06	1268984	1.28762e+06	1155576	367884	480050	811277	659526	445959	612826	788807	351659	555198	427663	524920	560786	275667	297486	316432	301595	176972	257351	466227	285499	461759
10281949	27030588	14856951	8984607	3114849	2.37134e+06	4695339	3.69903e+06	2.66976e+06	2.30899e+06	1.62815e+06	1.82029e+06	1690287	1.44982e+06	3.34819e+06	2694508	1.57439e+06	752211	1.05599e+06	1.47965e+06	871731	348170	603421	976356	1.38968e+06	739637	697414	894840	875157	802857	975036	447403	735726	498801	297800	372474	357147	425287	342997	760970	558390	471916	480199	510038	595863	366176	246446	289897	471022	385336
6.98096e+06	26885392	18408078	6205098	3670304	3.73187e+06	2.4784e+06	2.44075e+06	2.07807e+06	1.89458e+06	1.96072e+06	1.29905e+06	1978853	2.0745e+06	1.63258e+06	1.11813e+06	1.45066e+06	2.21317e+06	1.71151e+06	1.96939e+06	1547201	1.70252e+06	1.1734e+06	558110	573345	913450	1.014e+06	636694	839286	1.08963e+06	564192	804137	652094	632794	414720	391087	655263	682588	631879	299345	312242	239508	267645	452209	249743	282815	229976	255859	211197	95753.5
5.02479e+06	10278316	9874531	12832461	11332740	5376720	3.99072e+06	3792847	2.65295e+06	2.41771e+06	1.31542e+06	1.26696e+06	1.34748e+06	1.66642e+06	898570	921571	2.13935e+06	1.85762e+06	1.34406e+06	1.50863e+06	1.24435e+06	1.48357e+06	1.87988e+06	735779	315929	713746	867948	604128	770913	689976	1009528	816301	477912	250139	420694	474012	340470	690642	449556	128929	442382	616620	301980	268640	122571	282939	525623	376787	332466	214195
6367195	18494638	7.47961e+06	6679784	5606096	6174843	4392222	4174903	3.46894e+06	3.24661e+06	1.99828e+06	2829705	2582418	2.4226e+06	2.49244e+06	1.64432e+06	3.34185e+06	2.14643e+06	1.13275e+06	928411	736409	853284	1.15005e+06	761744	758644	1.30245e+06	1.95818e+06	852742	756875	614717	753745	893997	780051	375475	324898	500844	545520	576079	496558	290273	185140	406175	532164	294455	316071	368942	232776	283599	457349	219366
2271241	8368109	10719400	6538479	6.39872e+06	5115763	6912004	3.78357e+06	2.52124e+06	4.52086e+06	3.17425e+06	2.18111e+06	2985505	2138290	1.5433e+06	1.55821e+06	932461	1.33827e+06	1.31293e+06	1.12861e+06	1020677	1.67058e+06	1.52844e+06	415095	654768	864396	1.10585e+06	644891	910376	943869	770938	425664	362905	571977	777814	749723	718062	697312	547802	523780	332792	374113	327658	368776	513687	378763	239333	327348	450976	351054
5346719	18395058	12617050	6.3024e+06	9763365	9259668	4.0417e+06	6.11257e+06	2.67315e+06	3.18162e+06	2815649	1.7451e+06	2.53141e+06	1840285	809371	1.28532e+06	1610403	1.31596e+06	1.75553e+06	1.12552e+06	1.03438e+06	757197	703532	560193	832176	709903	891437	787104	446788	455909	721455	555125	194844	332816	490475	412889	306088	326610	442483	368913	357276	431499	135668	349435	560036	364854	186208	254605	278845	185003
2582904	18427382	8398306	8.3576e+06	5.4332e+06	5581642	3465662	2.6261e+06	2668447	2.71222e+06	2917702	2.74122e+06	2.19467e+06	3.14971e+06	3.18423e+06	2.11453e+06	1.59991e+06	1.24608e+06	1.08007e+06	1.02269e+06	980151	1.33513e+06	1.27996e+06	1.0382e+06	596721	647573	417103	658854	1.11166e+06	951576	470707	697406	529622	541532	664493	472094	334539	396258	428140	505186	322626	209807	245401	224919	290360	381806	427213	300381	126650	266438
10472796	22945790	9228540	6.13447e+06	3.14715e+06	3.7312e+06	4.02931e+06	5771343	4.63533e+06	3.59638e+06	2.80056e+06	2096788	2.91618e+06	1.42793e+06	1293303	3071250	3.96449e+06	3.02657e+06	1.96651e+06	1.8174e+06	2.20117e+06	1.92021e+06	1.30674e+06	1232195	1114581	1.46989e+06	923335	974430	1.35605e+06	639385	478052	594259	1.07662e+06	1.18739e+06	378319	197157	536570	741602	700515	613706	375470	239049	215661	282454	328566	209007	115555	174222	165766	127792
8661522	19167562	6965601	5891175	4.73947e+06	5.44667e+06	4.19197e+06	3.552e+06	2209557	1.65775e+06	1.2472e+06	1.2699e+06	2.23523e+06	1.73588e+06	1.75564e+06	1.37639e+06	1.52063e+06	1.43713e+06	1.08146e+06	1.39634e+06	1.27876e+06	1.15185e+06	909291	1.02354e+06	521820	437223	665096	579411	594058	764852	333128	594586	836501	868527	439656	332084	801592	356926	176447	589543	455938	572708	481672	331324	277228	204114	145206	169777	183015	177116
2.43611e+06	21577816	9849521	4.79954e+06	6.40489e+06	4.62929e+06	1.9726e+06	2.49646e+06	2.04821e+06	1.28128e+06	2.80885e+06	3.69003e+06	3.85487e+06	2.02575e+06	1.83707e+06	1.74032e+06	1.11614e+06	1.11198e+06	1.67833e+06	1.21132e+06	1.00193e+06	1.20392e+06	678968	1.07227e+06	1024885	1.76803e+06	1.46861e+06	898312	858076	687376	469594	394994	693689	614026	396268	515745	325992	733246	927680	671453	364041	440780	265886	205584	277116	218995	186105	238008	217759	270536
6745611	13007566	9041395	3829603	5398453	7.21052e+06	3.1269e+06	3173704	4.03377e+06	2.41606e+06	2.87369e+06	2.42085e+06	2.49039e+06	3.11156e+06	3.00986e+06	1.90863e+06	2.00912e+06	2.34436e+06	1.1715e+06	1.10971e+06	730618	424277	489902	755930	919801	643147	754629	424984	557701	318563	541892	316174	524692	509968	315219	360972	420671	366913	194064	214405	340449	296879	466903	570637	357770	237020	309759	312175	240376	196338
3170093	6359059	7.80776e+06	7.63828e+06	7.99078e+06	5.12926e+06	4.78188e+06	4.61745e+06	5279201	3.38208e+06	2.33405e+06	2515066	2.75135e+06	2094241	1.88424e+06	1.93862e+06	1.79543e+06	1.54611e+06	889248	1.1084e+06	968162	764247	873666	495807	171247	636999	728746	594374	913801	627023	387177	613059	965994	796145	644650	316336	531686	394836	179679	191547	358128	416365	359489	262848	216531	198885	184117	182293	85774.3	192117
3.64427e+06	15396482	12254762	5.04961e+06	5.6883e+06	8089262	5.71206e+06	3294384	1908397	1.07097e+06	829709	1.32083e+06	2.51244e+06	1.54108e+06	2.38984e+06	3.11607e+06	1.24167e+06	829527	1.44914e+06	627526	980515	1.34939e+06	1.41136e+06	747798	474346	491321	400758	644417	854178	1.08078e+06	1.02545e+06	744800	601225	375103	279887	219442	244217	232447	271491	286180	199595	310179	380084	194155	230372	205310	406914	323436	131913	100393
3.66645e+06	7.57833e+06	7.89324e+06	6.92871e+06	6.2697e+06	4130444	3.20973e+06	3.09873e+06	4608265	3.24848e+06	1.30959e+06	857684	1.29636e+06	621074	1110500	1.6184e+06	1.87775e+06	1.1542e+06	1.53921e+06	1.00728e+06	1.01475e+06	1.0769e+06	1.15177e+06	884616	1.14126e+06	627960	771815	1.11636e+06	909929	569565	496215	888901	1.13738e+06	676853	690208	625475	444719	311869	535693	505001	387070	251047	324973	426637	454150	319751	176713	338675	329359	152944
5.73088e+06	12578535	7.38297e+06	4435650	8791432	10177222	4643851	5808775	5086851	2667980	2.0946e+06	1.13457e+06	1.64494e+06	1.06669e+06	907812	938762	697198	1.37568e+06	1.75012e+06	1.56723e+06	740154	861958	447306	949088	952047	626836	395627	793976	1.04538e+06	1.40418e+06	1267335	522779	647630	590590	455028	448485	399458	403855	775529	588022	412582	580425	291657	137866	376909	374006	292299	205728	239276	182140
4489602	14467675	8513711	5.3554e+06	9009181	3726030	1739034	1.29049e+06	1.619e+06	1.61045e+06	896573	1.23169e+06	678976	670040	1.13772e+06	1.18905e+06	1.70176e+06	1.93343e+06	1.50701e+06	801345	546391	669837	618628	360179	655117	802266	808554	354612	293825	410640	775233	878788	967419	405736	544194	304867	245856	392470	483447	336687	237993	261483	198525	182296	147231	270162	381481	372472	201154	278257
4.06335e+06	15049836	12258915	6357330	4.15192e+06	3.62734e+06	2.58607e+06	3.48097e+06	2.28239e+06	1.32866e+06	1.65139e+06	1.55612e+06	1.55191e+06	2.5366e+06	1.73333e+06	1.37948e+06	732888	1.4212e+06	1.70188e+06	1.35308e+06	1.04883e+06	607529	817905	833985	626727	527432	430440	845626	497208	760769	732264	580292	671030	465718	339123	359874	360797	308033	201994	293600	221204	345264	292741	276733	420744	380999	228878	205154	231793	196181
3.7378e+06	9860004	5106242	5.6449e+06	3.63981e+06	4.1778e+06	5159079	3.58126e+06	3.2064e+06	2.84383e+06	3507871	3498443	2.99686e+06	2.4833e+06	1.41277e+06	748709	1.35069e+06	1.09543e+06	575450	926134	1.48317e+06	619094	439572	496261	488632	573580	545611	566906	505778	753054	648533	371057	498964	397465	345143	398922	546995	458659	361621	230830	296985	369556	292582	89178.5	313164	163716	269465	274301	282533	194884
5.05675e+06	13647806	5.50558e+06	5.39635e+06	6395619	8777376	5.29997e+06	2388403	1.73022e+06	798891	2138161	1.57761e+06	1.04733e+06	1.52293e+06	1.38708e+06	972213	804292	1.02948e+06	824823	526456	730079	1.38362e+06	1.05588e+06	942150	811398	821056	654167	627316	454799	440579	477390	348406	524787	546018	420616	283694	321648	309415	308769	464356	358826	218159	288429	294157	267082	242537	215163	169506	71822.4	154578
1.63232e+06	22694664	13866324	4884869	7912222	5575303	3853056	2.80759e+06	2313565	2.73686e+06	1.42999e+06	2.55231e+06	1.72872e+06	1.07684e+06	1.30612e+06	865846	1.65822e+06	1.15164e+06	988971	651904	826462	589482	1.26523e+06	707519	462413	415343	457536	578628	815536	653011	638984	742445	742152	392909	739360	927021	687776	589987	409864	301492	304499	270950	219159	216615	296754	351245	258179	190651	212486	284910
2.77889e+06	9650797	9133300	7811404	4640252	2860515	4.69934e+06	2112809	1.37158e+06	2550509	1.94891e+06	1.5207e+06	2.03085e+06	1.50794e+06	2226296	1.74721e+06	1.89452e+06	1.73208e+06	1.25774e+06	1.57696e+06	1659625	1.55187e+06	736744	522998	367605	349290	553552	659263	404653	628592	581095	467629	477851	406859	412445	277006	293829	334813	569027	449098	302642	157530	116015	200895	170509	91378.9	132690	260162	278999	114933
4.02606e+06	13880554	10133238	11940334	8481142	5.72756e+06	4973901	5.52217e+06	3.87099e+06	4853272	1.87629e+06	1893079	964521	827740	1.27631e+06	1.48389e+06	1.83885e+06	1.49223e+06	851941	966919	1.10258e+06	1.02503e+06	373774	321456	685575	547844	511574	1.0729e+06	1.1392e+06	690684	500360	677639	665345	229157	436145	327540	277401	517054	387149	345651	348866	233293	384259	313082	279872	217419	229659	300726	263904	338744
4.45891e+06	11815295	6.78188e+06	8522006	12106744	7700049	3.72036e+06	4.05542e+06	3.16384e+06	3.74318e+06	2.06031e+06	1768876	1161291	546115	1.42157e+06	1.46007e+06	1.44362e+06	550821	908490	958190	1.03257e+06	621389	573962	784586	855986	862667	592516	487326	573264	574753	336585	346540	313273	427370	460170	534371	309297	244819	270048	424224	248213	257558	185279	336494	278200	274451	254096	360506	367452	320123
2.64833e+06	10009475	10045895	7.63891e+06	8705016	4.09543e+06	2.90034e+06	1.67401e+06	2.30305e+06	1.75163e+06	1.30811e+06	1.17594e+06	2.85471e+06	1372246	1452458	1279645	1.30219e+06	1.23671e+06	923857	1.3573e+06	1.06582e+06	1.40256e+06	976328	780001	456681	632726	789298	566412	918478	978552	449344	345013	495898	280075	194353	323621	243514	235725	241896	200305	432891	326711	362728	430629	429141	245150	203852	330934	223943	283107
4092830	9606160	18731546	11912393	4.7267e+06	5.86133e+06	5.66714e+06	2.22945e+06	2699866	2.1197e+06	1.37495e+06	1.73806e+06	1.40342e+06	2533247	3156956	2.17598e+06	1.40761e+06	1.999e+06	1.04598e+06	1.12313e+06	1.22885e+06	1.10705e+06	1.22418e+06	941057	673793	366209	892428	988825	962407	447781	454444	631900	832284	782028	671047	617044	460047	363586	347988	256819	395011	323788	218722	138577	134071	238129	330318	355562	224252	118092
2.85497e+06	14556040	13004049	9136301	5.50975e+06	4.97526e+06	4.71921e+06	2.66243e+06	1.70127e+06	2.68622e+06	3.46012e+06	1.80685e+06	1.50914e+06	2897073	3.36475e+06	3.45689e+06	2103893	870394	915227	609262	1.17684e+06	960315	542141	826334	1.01294e+06	1.78875e+06	1.06976e+06	942118	900852	927879	576066	342651	454120	459056	269229	355546	489257	576997	502530	279356	280740	195149	171046	432060	255768	308040	221359	360815	163008	167338
3.8084e+06	10156050	7.1971e+06	5.50721e+06	3.50239e+06	1.78149e+06	2.91249e+06	3.51324e+06	1.67044e+06	1.34054e+06	1.22318e+06	3.51897e+06	2.05014e+06	1.39284e+06	1.50894e+06	847828	1.7186e+06	1716787	1.61545e+06	1.081e+06	464714	623249	957991	858169	689268	721072	839998	817984	582434	597607	358474	260682	473370	376468	604198	799819	527199	313154	590227	498354	266481	371661	353777	209871	245323	283426	365232	238659	139079	169332
1.03784e+06	5056254	3457405	8679634	8.38142e+06	4109530	1.95035e+06	2.04663e+06	2394038	2.95867e+06	3.05786e+06	3.16947e+06	2229205	1.72351e+06	807322	657524	1.51718e+06	1.0908e+06	886849	1.35058e+06	1327932	1.18251e+06	1.03412e+06	1.25723e+06	812302	740191	931891	600576	685922	973401	960154	779914	573389	449402	588569	616246	478971	422402	304564	344654	356216	235577	204347	128873	255561	224081	187783	202770	290857	272366
4.74538e+06	13610007	15027046	9248885	6074522	5591572	4.24706e+06	2.35137e+06	2996706	2.16825e+06	2.77257e+06	3863694	3798474	2.51727e+06	1.38111e+06	1.94804e+06	1.8483e+06	792398	1.371e+06	1.38772e+06	824661	541413	886278	710745	628835	594864	777005	1007106	747224	359372	477890	478573	368635	526312	455583	486167	534617	802489	530966	204178	238653	346355	397054	313253	125588	165230	196441	441014	378022	320590
2.09866e+06	5834569	8892073	7013624	3.64865e+06	2.10707e+06	2.34978e+06	2.994e+06	3.41859e+06	1.83076e+06	1.38072e+06	1.72741e+06	2.05494e+06	2.48913e+06	871999	908553	1.43637e+06	952459	1.18738e+06	701631	763735	1.16402e+06	890079	591274	742385	1.12873e+06	1098710	1.21062e+06	702854	464900	1.1916e+06	538254	379897	668512	757880	389507	412706	294429	428129	169007	295749	344863	481668	297900	210535	348034	485600	248736	203984	242684
1.65405e+06	11115067	13771810	6158704	4.93924e+06	2.77673e+06	3.22371e+06	2.9864e+06	1.39491e+06	2.06737e+06	1.47574e+06	1.17124e+06	1.01212e+06	1.21257e+06	910525	1917493	1.7578e+06	1.98902e+06	2.27307e+06	1.82944e+06	1.28692e+06	1.27302e+06	1.63596e+06	1.45209e+06	1.0721e+06	1.29074e+06	1.13875e+06	459062	518512	752025	660502	433379	548031	440704	303321	421211	279281	222097	315243	537708	526336	482009	159168	187142	305840	277227	252536	196727	203613	228855
5903055	19779182	15749198	8.37086e+06	5824508	2.9587e+06	1.71801e+06	4.05864e+06	3.12167e+06	2.09715e+06	1.37254e+06	1.78067e+06	1.16348e+06	792366	1.27639e+06	1.42003e+06	1.10833e+06	872494	935571	631892	698114	865761	1437042	1.24132e+06	718873	725501	1.04849e+06	665936	540412	560494	448395	742896	742889	409694	562012	658928	687250	659900	310706	496836	243106	121406	286115	330695	151713	128953	172029	175480	179784	321638
1.25493e+06	6.17817e+06	6.23259e+06	3.43777e+06	2.36284e+06	4.48559e+06	6737424	6660811	3.9775e+06	2.62227e+06	3.53331e+06	2.14492e+06	1.79461e+06	1.34756e+06	1.93004e+06	1.82021e+06	1546185	1.23032e+06	985262	1245064	1.5887e+06	1.44797e+06	868284	1.26674e+06	1.57101e+06	1.43013e+06	945250	1050521	1.2596e+06	807269	258097	446039	434152	370853	428337	248316	523085	766275	535147	298676	318227	197566	291748	256880	177593	146378	226181	262634	154909	193015
4.10335e+06	12905580	7.37202e+06	6.68635e+06	6571522	5.92447e+06	4.4433e+06	3.94954e+06	3.46771e+06	2298207	2.74354e+06	3.46632e+06	2.46945e+06	1.38995e+06	1.55907e+06	2146327	1737101	2.39633e+06	1.73186e+06	2.043e+06	1.96018e+06	2.22171e+06	2.05128e+06	1.06082e+06	718250	792643	860588	1.07266e+06	976621	638784	572789	764063	858520	1.01044e+06	397593	399678	422178	722945	409747	302602	486815	344446	390528	272114	294958	247857	339212	156164	167598	285029
2536038	14949105	18557136	7653520	4.12792e+06	4.24079e+06	2.55608e+06	2.15303e+06	2.27632e+06	2.39178e+06	1729991	1.94217e+06	4.50857e+06	2.97319e+06	1851895	1.42908e+06	955902	1778850	1.30079e+06	572212	508974	843471	1.45728e+06	660838	664268	961043	1.18933e+06	1.38393e+06	1.00703e+06	385858	618237	449472	386544	322049	480199	623874	627780	423283	352628	410884	383414	433905	225565	208976	273011	135207	146289	190708	264071	124185
5597358	19307746	16675754	12890818	12097197	3.45815e+06	4551722	3318184	2.61433e+06	2.08308e+06	2.51567e+06	1.94163e+06	1.66827e+06	2681774	1.54282e+06	1.209e+06	733082	701802	1.38468e+06	1415858	675892	847591	675415	1.29514e+06	1.37466e+06	1.03434e+06	405010	466166	534733	428306	653670	978376	825285	566029	455687	472073	297295	102298	152183	295116	234254	286010	395183	481285	290753	229939	158457	101715	175732	234946
11819844	17576694	5785519	8847235	3.20773e+06	4.47711e+06	2753601	1.95825e+06	2257548	2.95402e+06	2.517e+06	1.81798e+06	2.80285e+06	2.03221e+06	1.09013e+06	1011940	939887	1546597	1.97003e+06	1.62953e+06	1.50464e+06	1.23384e+06	1.1755e+06	1.52578e+06	1.16505e+06	790157	1148119	1.02765e+06	580839	533880	818528	1.11171e+06	727517	395388	512302	657536	440090	397578	447557	754464	897341	538271	450170	368127	352939	154874	280333	252578	283148	193036
5.51299e+06	22747774	9968170	6187695	6.14294e+06	8477176	4.60445e+06	2.35783e+06	1.27654e+06	2.33227e+06	2414709	2.24484e+06	2.35391e+06	1.22412e+06	1.65879e+06	1.45651e+06	1.7878e+06	1.28772e+06	1199237	1.30349e+06	957786	1.16915e+06	1.02184e+06	627697	486059	577173	742787	835767	836897	397450	615670	724994	588375	458925	542520	527335	386642	501652	507207	287821	230528	241347	371125	452521	326968	445978	318780	177802	169646	132403
4.4918e+06	13085402	11476207	10372084	6312355	4.7268e+06	5907203	6612713	3.07148e+06	1.64902e+06	1.02177e+06	3026827	1.47346e+06	1.44097e+06	1.62817e+06	1.25945e+06	1.13582e+06	939151	799910	1.30696e+06	1341884	880002	1.09001e+06	1.0651e+06	747237	1.15142e+06	1.17224e+06	616333	859049	801858	635322	520569	622324	688150	782071	502253	280479	381870	668917	343808	327380	285237	162667	172696	207026	223501	318879	334404	241948	228642
3.70027e+06	6783714	4082083	4.70267e+06	3.7213e+06	4.81431e+06	4335481	3546238	2959615	2.63083e+06	1.34804e+06	1.93994e+06	2.09792e+06	876988	445385	603994	1.34872e+06	1.0691e+06	764139	879820	771385	1.12563e+06	824752	988635	703869	882426	1.25104e+06	1.09417e+06	986360	634284	576938	787817	708451	576734	273121	575083	446954	303792	193257	261691	373672	260788	194922	341973	449499	316034	277674	256834	226336	157020
4146330	11387951	9564181	4.42946e+06	2.78265e+06	1895883	2.4898e+06	3355831	2.55865e+06	2.00191e+06	1633412	1.46782e+06	909733	1136855	841840	1.03033e+06	1.60124e+06	1.5593e+06	784600	1135324	1.03868e+06	911207	682290	978748	989164	1.05653e+06	713612	885088	692445	629906	435614	353986	474619	380458	375166	331905	428240	279143	284758	181422	280925	314164	342680	321866	314865	357076	328658	240427	205759	197289
3.33401e+06	8877754	7485114	9449005	9901501	7.23327e+06	4510751	3.77822e+06	6334108	4622310	2708109	3.04142e+06	2.55251e+06	1.69468e+06	2.60358e+06	2.43229e+06	1.93614e+06	1.40264e+06	1.42642e+06	1.32666e+06	915549	491438	1.00467e+06	946508	671083	573204	480015	944877	983432	852664	872228	873150	652317	491577	698508	300386	638154	598598	503859	462238	342144	270600	193437	218946	240329	144978	161421	270627	112480	242254
3.69205e+06	12330221	7502941	5.25246e+06	5077325	3.39774e+06	5105008	5985398	4.00474e+06	1.01106e+06	2.11125e+06	5313188	3990407	1.87383e+06	954996	1.2109e+06	982431	787660	2.69992e+06	2.6141e+06	1.44278e+06	1518390	1.44894e+06	792016	1.0412e+06	777973	416686	542276	797744	705750	930282	980698	703628	493667	496721	704442	446372	343093	588585	659414	264398	209596	368665	325595	184995	207342	161126	222687	165259	148372
5873110	18217180	13905881	7584285	3.89296e+06	4399091	8.3256e+06	4554517	2.94048e+06	1856167	1.75903e+06	1707700	3.53964e+06	3.90177e+06	2.94663e+06	1.65711e+06	1.11399e+06	1804922	893349	1.21338e+06	1.25197e+06	893441	1.03862e+06	1.71477e+06	1.07114e+06	561318	769372	819961	587688	823801	736861	327348	447344	376964	400932	431570	518465	497285	374373	174253	210062	321485	268606	263058	339377	338432	177001	143469	150783	154724
3669596	11077280	8152207	5384062	5.45534e+06	5382717	4.1458e+06	1.74081e+06	1.71092e+06	1.94876e+06	2.30414e+06	1.7761e+06	2.09572e+06	1.33076e+06	1690906	2.70041e+06	1.60696e+06	713264	1.08051e+06	1.54081e+06	1.1946e+06	1.02234e+06	889705	562389	684405	505932	322319	518628	826124	815808	653836	664991	446176	328951	479076	245928	466054	480452	355446	400795	506232	387836	286967	220948	230852	212963	232178	306863	303880	218839
8328945	14326036	8197443	5.38512e+06	5.4712e+06	5527211	2.87433e+06	4975866	6.45478e+06	3158644	3339484	3.09335e+06	2.72808e+06	3387599	3.4091e+06	1.93759e+06	1.91338e+06	1.9022e+06	1.73381e+06	1099240	1.92654e+06	1.04906e+06	1298757	1.91239e+06	1.33511e+06	555866	949762	698927	641322	653420	683402	610246	919490	325618	348334	446350	400434	390998	394190	361453	320278	228452	126540	175469	201279	246363	323286	243478	273100	281975
3.01105e+06	20025268	7.90368e+06	6.91071e+06	4.68335e+06	4677447	4.71505e+06	2457407	2260423	2.04001e+06	2.20726e+06	1.68045e+06	1.34703e+06	2264335	2061489	1342754	1.29957e+06	1.81753e+06	1498813	1.4247e+06	1.18283e+06	1.18745e+06	720439	448743	847574	1.01282e+06	1.22775e+06	974662	713238	392724	192355	485667	823018	365434	569490	488102	454158	377714	615370	667365	668386	751346	602423	243384	309722	298031	247063	198752	200490	134862
6.22452e+06	16315463	13315614	11685534	6713489	6.39266e+06	3082876	2.09309e+06	2989666	3.78153e+06	2.47536e+06	1.59672e+06	1.67995e+06	2.68871e+06	1.69739e+06	1.38062e+06	1.78276e+06	751271	1697621	956714	733767	541407	1285988	599959	640950	432965	513564	568233	697788	1.15862e+06	822400	762197	1066606	1107307	707717	640521	479317	361894	411056	572196	481531	204050	420663	332277	241875	403453	228674	220945	251795	394457
3063172	12320788	7338664	3903294	5.55266e+06	4251526	4.87403e+06	4.41427e+06	3.14665e+06	2.18236e+06	2.2657e+06	3.21767e+06	3.89292e+06	2.40109e+06	1.90011e+06	1116889	1.45192e+06	1.76372e+06	2.09183e+06	1.07378e+06	950096	921098	411885	644713	1.07382e+06	930724	1273227	986310	465817	837038	935620	792349	843212	657825	683993	490574	508830	527912	315147	446750	354652	284688	422591	283699	246697	247872	293336	318343	343085	298426
7678518	18360520	12505945	10924653	6.9869e+06	3.29813e+06	2848655	3.16375e+06	2.58352e+06	2.35336e+06	2.949e+06	2.79087e+06	1.60638e+06	808255	1.42464e+06	2.06516e+06	1.4708e+06	1.23745e+06	1.0036e+06	1.23958e+06	634286	1115303	1.46305e+06	1.25274e+06	1.35742e+06	1.32814e+06	1.10599e+06	932955	627700	1.01623e+06	1121935	867028	848490	695737	709528	320944	214961	533055	315128	350948	343423	380940	467198	118969	181848	168777	170951	170905	158423	217198
3.1736e+06	9623844	10990264	12250499	7.35019e+06	4.88154e+06	4917344	8049254	3.21526e+06	1.71252e+06	1.34928e+06	2.42983e+06	2.72916e+06	2191987	2.90634e+06	1.94245e+06	2175894	1.94779e+06	1.47258e+06	1.37904e+06	803242	774047	907545	833170	356775	617730	1.02099e+06	1.16894e+06	830954	887210	607545	718012	706796	414841	508054	564940	448196	517909	391801	419946	379352	288921	200549	507026	407735	238228	103584	168207	248087	315929
2.98341e+06	15872855	11429108	12103881	9624446	3.47009e+06	2.68795e+06	4399958	6205904	3.20093e+06	2.41634e+06	3.57549e+06	2.56279e+06	1832860	1.25144e+06	897214	784130	1.15885e+06	1.41912e+06	1.1088e+06	1.3237e+06	1710245	730101	1.46192e+06	1.61065e+06	613755	715227	847929	406663	533734	645120	559557	599049	885111	932314	852630	687053	544950	442068	401556	263051	250137	207337	236908	303534	194966	296462	212056	203875	372513
2.34825e+06	15388472	15948318	8766912	5.59067e+06	4421033	2.00025e+06	4030960	2.41177e+06	1.57873e+06	1.42237e+06	707478	1851923	2.04242e+06	1.77926e+06	1.81733e+06	1.81561e+06	1.37902e+06	899686	1807902	2.49844e+06	1.2889e+06	1.78131e+06	1.57438e+06	1.13496e+06	843837	853354	1.1663e+06	1522549	734839	476172	655960	314419	328413	543822	596761	447389	413217	379659	483539	644785	583317	368938	297824	274571	143494	250022	267807	136923	167191
5.54332e+06	21005614	10968900	4.4172e+06	5.38152e+06	4.92991e+06	2.93132e+06	3.61643e+06	2324135	1.83091e+06	1.97925e+06	3.83995e+06	3.38272e+06	1.74506e+06	1.06249e+06	1.71037e+06	1.3865e+06	1524646	1.90508e+06	918406	717241	853764	1.15493e+06	1.0017e+06	761791	629076	627566	789983	841598	698557	522381	611156	534971	772697	1.04013e+06	483052	406976	437800	349610	417222	547644	525366	441196	524901	352683	307237	294054	299907	285637	200302
4.87864e+06	6427629	4.66777e+06	5.67842e+06	4047609	3.97474e+06	3.20891e+06	2.88083e+06	2027143	3.68047e+06	1.9167e+06	1.23649e+06	1.85225e+06	1.31844e+06	771806	1.21249e+06	1109289	808692	1.25897e+06	1.22419e+06	949892	904926	1.16018e+06	926761	651498	618102	405325	934442	1662511	955752	360744	755862	1.00583e+06	911666	524547	670173	566267	230771	200107	315716	328633	288053	310443	323767	249679	205568	323539	150799	107247	226086
3958523	9450991	10326934	4.08407e+06	5187964	9616275	7115500	4.15445e+06	4.42128e+06	3.22039e+06	2.41379e+06	3.63354e+06	4236746	3.75577e+06	1.55462e+06	1.66221e+06	635441	1.37509e+06	942808	288164	458402	1.16761e+06	1.87999e+06	1.44801e+06	857050	1.07373e+06	918135	462696	702195	659301	318760	538875	471095	404059	401551	260872	395609	335969	432873	437683	390265	362269	228918	256728	370028	385485	340950	335189	347218	304592
9341513	14744942	7.28995e+06	2.77682e+06	2.22682e+06	1.76041e+06	3.10775e+06	4.17282e+06	3560543	2561368	2.4151e+06	3.15952e+06	2.60014e+06	2.59164e+06	1811527	775566	1.47575e+06	1562657	850981	522952	1.37155e+06	1.64293e+06	1307989	1.12077e+06	1.15541e+06	604316	518585	589547	1.03369e+06	1082155	800972	308187	568180	392554	427310	329035	318816	652372	566807	292719	232234	432510	480690	326591	186787	429674	485584	372104	314958	292375
3.83469e+06	17538504	14490762	7.90845e+06	5.32583e+06	4748896	4486930	2.36633e+06	1.81324e+06	1.67333e+06	2.64235e+06	2.91547e+06	3.04744e+06	2.94765e+06	2494181	1.24083e+06	1298344	991315	1.47854e+06	1.44854e+06	1.00319e+06	1.09101e+06	1.14553e+06	1.0943e+06	783315	1.37635e+06	1.18945e+06	468295	638622	1.0396e+06	642926	1.07328e+06	1.01497e+06	657132	677092	401900	341342	552198	472053	386298	349404	324933	469272	523408	475971	257186	206931	280491	285505	214156
1.6922e+06	11009688	11280527	8939970	7.94441e+06	3377846	5661350	2867574	2775493	1.96999e+06	1.82552e+06	2.77971e+06	3205859	2331806	1.56751e+06	1.12285e+06	1.24182e+06	809651	1.16959e+06	1.13573e+06	1.31085e+06	1.61787e+06	1.62055e+06	1.27986e+06	991430	856031	279770	670156	742231	727662	576297	278990	481354	348392	275801	442813	390028	654537	506646	323142	420123	418795	332193	199384	236995	240341	124151	205676	251200	125142
6.61086e+06	21493122	17128178	7.18817e+06	6764131	9915896	3.81626e+06	3334178	3.04676e+06	2.26749e+06	3.04514e+06	2.14608e+06	1.93679e+06	1.53685e+06	2.08768e+06	2.2708e+06	2769108	2598728	1406776	1.43128e+06	517625	713779	758560	730052	691243	1.1424e+06	894445	1.14725e+06	778149	440757	339246	453033	348248	387214	433549	336969	433972	683246	670193	510783	588357	328449	220993	285233	370917	239615	245396	375508	247133	241567
3.91173e+06	14791902	16602891	7.28803e+06	3.34656e+06	2.58044e+06	5178724	2.79869e+06	4.24698e+06	3.34913e+06	2.15776e+06	1.91097e+06	2198665	1.52221e+06	1.44803e+06	977365	1.00528e+06	1.0084e+06	1.10379e+06	1.04957e+06	1.6102e+06	1.29568e+06	376770	744930	1.2276e+06	840860	677841	788356	1.12934e+06	897670	369744	394640	318119	413838	635718	456065	493386	258314	420150	376480	368994	342631	212891	177462	304605	284830	360367	226757	211588	182665
6148308	18470060	9436692	5219184	3.97105e+06	6997424	5.09758e+06	2314038	1989748	2.09843e+06	2.42852e+06	2.79701e+06	1.90101e+06	1.07497e+06	837788	2526852	1.73879e+06	1.19046e+06	969198	1.2011e+06	1.67926e+06	2.02129e+06	959492	1.0233e+06	912925	432899	793887	502170	463219	867746	728671	673014	747795	657209	794954	413566	548165	391292	329515	405238	286528	305971	175563	301767	274694	377185	382365	259734	273845	335373
4.09748e+06	15844752	12608084	6.57527e+06	4203061	8434571	8730800	5.87284e+06	3.58125e+06	3.73979e+06	3.14507e+06	3.37283e+06	2391296	1.21852e+06	1.84954e+06	965295	1.86792e+06	2.16028e+06	1.27999e+06	1.68344e+06	1065860	549031	888216	967294	1333759	698602	528554	927218	827014	930140	651828	400467	610402	475263	750734	737068	775109	894198	315708	494105	487933	449024	183616	224252	323931	205723	320442	246378	258154	342687
4.50444e+06	7.11099e+06	11836588	8318630	5.59966e+06	1.2885e+06	4803177	4221730	3.51586e+06	2970794	1264752	1.47341e+06	1.60774e+06	1800735	2.12731e+06	2.17282e+06	1.79788e+06	1.77469e+06	1.14782e+06	874734	594291	978730	1.64066e+06	1.45263e+06	865183	953659	1.10099e+06	638035	620432	745535	822544	644166	491453	360876	496714	807625	660824	410628	364639	295261	516546	395541	346708	415867	250109	184959	175009	184260	222538	149182
3.39975e+06	16182055	20678392	12815390	6.74235e+06	6036618	3.59501e+06	4.04418e+06	3.91968e+06	2.98435e+06	2.73779e+06	1.0927e+06	1.31202e+06	1.11735e+06	947020	2.52886e+06	1.28721e+06	1.08142e+06	954835	704285	1.12713e+06	918137	1.40993e+06	2.37918e+06	1.70721e+06	1.15452e+06	1052808	1.13141e+06	379522	612064	805465	544657	380187	456206	444007	469240	440497	634645	430028	438519	518205	353773	157673	275700	292117	475955	292739	271793	311331	157889
2.81864e+06	10226684	9469919	8398097	5.19787e+06	3.40285e+06	2.42678e+06	1.73373e+06	1476989	1.24265e+06	905817	1546092	1.72808e+06	1.11284e+06	2236615	2789991	2.00506e+06	1.95897e+06	1.62719e+06	990575	815609	496645	1098973	1.4864e+06	962664	486556	709192	602643	656114	1.11821e+06	858906	699025	418297	366623	473706	397606	105308	221565	315470	381119	251755	364216	360539	418401	258445	392008	401002	276684	183064	296989
2.69752e+06	10060625	15164920	8361029	6893299	5.24183e+06	4.43166e+06	2.10064e+06	2551060	2683780	3.10533e+06	3.12699e+06	1.49558e+06	1.54665e+06	1.54224e+06	1.96484e+06	1.96348e+06	1.70489e+06	1369576	2.14406e+06	1.85727e+06	1.37129e+06	666579	1086293	850995	677252	598709	525805	770505	483017	441292	292812	502779	440466	330293	396311	341335	338269	430180	362819	361600	302172	319257	341162	312919	171594	201285	233935	303521	144088
4668086	7.60573e+06	11355685	9203807	3.31096e+06	1.96189e+06	1.51439e+06	1.58746e+06	1.68086e+06	2.6737e+06	4214302	1139502	933519	964881	1.08317e+06	1.27215e+06	1.75648e+06	1.24929e+06	1.71301e+06	1.187e+06	772491	1.00125e+06	996523	1.10854e+06	577179	563854	740818	666586	1.37382e+06	1.14166e+06	1.08209e+06	939909	429744	427825	628134	382382	207725	440737	436452	470462	521236	390050	431429	195053	208912	196135	207108	253830	290521	198851
1.9593e+06	11099060	7420935	10949094	6525920	5.61316e+06	2929492	2.85537e+06	1.7142e+06	2.11617e+06	3.9062e+06	4.0192e+06	4937971	2.35952e+06	1.37017e+06	2.01379e+06	2.03241e+06	1.2862e+06	1.50562e+06	978458	422633	712592	623071	724117	1.09609e+06	1.23342e+06	589560	356007	741000	613093	900160	554319	396275	224710	428099	349712	290539	363835	499787	521275	263698	447232	469814	285590	264044	163191	226797	260680	233146	127638
1.47321e+06	9180643	6714214	4.36832e+06	5.99874e+06	2.97169e+06	2.78729e+06	2.89818e+06	3.9313e+06	4436466	2.77584e+06	1.64076e+06	2.32281e+06	1.43067e+06	1.3504e+06	1.59862e+06	2.67637e+06	2.04477e+06	1.25463e+06	757226	836039	820829	749963	857186	1.15258e+06	855646	460998	612250	507172	781605	478213	377714	388145	605648	622929	332030	401690	792948	482689	275767	156046	321392	532560	540401	256592	193705	323959	312942	339510	182937
2.58996e+06	15744084	9183578	7.56746e+06	9363976	6.15962e+06	5306124	4.17247e+06	3.58779e+06	2.10315e+06	1.84641e+06	2.20289e+06	1.87565e+06	2.61989e+06	2.37766e+06	2.60348e+06	1.94556e+06	1.12409e+06	1.14541e+06	756594	1.5587e+06	1.17758e+06	1.03525e+06	591704	1.09855e+06	1.18369e+06	1.30779e+06	777955	905025	462805	213975	413264	734635	859834	417295	391972	454451	342244	415109	366249	475903	369502	168151	260765	300477	202068	86133.5	176525	190157	193743
5.48966e+06	10900874	11506797	13028777	10729339	5.6493e+06	2243989	4.003e+06	2.11503e+06	1.70544e+06	1.90898e+06	3632947	3117777	2.24529e+06	3.43616e+06	1.93382e+06	1.19368e+06	843832	628811	578933	520716	1.41562e+06	1.96588e+06	780451	1.12465e+06	806190	686141	514937	446931	429905	376665	549616	524421	441798	412354	555852	550700	549341	462342	158328	241895	210177	398561	219272	272381	508336	216298	401914	250295	199429
5.69807e+06	17171676	13279423	10537255	7.74731e+06	5.27703e+06	3.01576e+06	2.81805e+06	1761043	3.69579e+06	2.53526e+06	1.92806e+06	1221647	1.38499e+06	1.8458e+06	1.9515e+06	1.55449e+06	1.08458e+06	1.29331e+06	2.79886e+06	1.60086e+06	945780	1561196	1.1244e+06	851234	572212	438900	796558	687356	586220	752852	499858	587028	546587	594411	404694	509079	482734	625648	467320	348002	268436	294110	355980	401702	386047	196492	332821	351765	186003
4794252	15349688	11916394	5673026	4837524	5.04798e+06	3948956	2.66565e+06	2.97759e+06	3.02271e+06	3772553	2.80157e+06	3159589	2.78529e+06	1315817	1.01715e+06	761692	869516	550195	1.6554e+06	1.52514e+06	1.53614e+06	1.44158e+06	1.31716e+06	959839	949758	1.04825e+06	604449	559625	313896	833537	708480	159723	249603	401960	473311	384467	214356	278442	190761	274232	333613	243632	305190	287987	269135	277991	245027	254695	154875
3.17101e+06	6.56111e+06	9981969	9608633	5.47807e+06	6582083	2.93499e+06	3.11329e+06	4.75421e+06	5.26443e+06	4071226	4.15865e+06	3.16504e+06	1.60009e+06	877134	823076	1.04288e+06	2.08597e+06	1.73482e+06	780072	634481	455499	1.12808e+06	1.26459e+06	762753	948920	1250535	1065993	901030	998672	737454	642633	929296	612681	607029	546466	486711	427546	338111	349114	295320	346406	445776	456211	297789	179860	147126	171521	241099	299278
2.21853e+06	9446067	6049294	2.69387e+06	1.13917e+06	2.5075e+06	1.85474e+06	1.59763e+06	3128672	3.33127e+06	3804357	1.41787e+06	1.20513e+06	2.2331e+06	2.01975e+06	823286	1.21704e+06	840577	1.0866e+06	1253400	1.42174e+06	1.60597e+06	1.55158e+06	966257	1.23699e+06	1138808	493182	441119	482357	728555	487852	384182	474423	477303	226085	370351	361483	930123	585421	196023	238084	254462	278352	276124	218792	250419	309357	246034	168434	261575
2.86124e+06	5961420	7922359	14584613	7.67733e+06	3.31988e+06	2.66041e+06	1.71359e+06	3.13969e+06	2.50535e+06	2.80337e+06	1.94788e+06	2.13492e+06	3.67485e+06	1.98961e+06	719266	739031	685535	481937	1.52019e+06	1.71302e+06	1.32577e+06	1.20943e+06	756806	679589	711645	614838	629732	661591	600140	444116	565437	497810	906908	655051	489264	376799	291900	419642	446593	393057	180872	153228	243219	384711	320707	141749	190752	166253	267352
3588816	21559372	12643858	7483501	3.60996e+06	6789656	6044896	3.17485e+06	2659821	1921495	2.162e+06	1.73176e+06	1.31358e+06	566572	1343914	1.01994e+06	1.00905e+06	1.06605e+06	1.39807e+06	1.03055e+06	968372	1.31157e+06	1.02195e+06	715470	864122	675765	770726	336920	564471	791052	760835	568100	212504	260368	494821	536744	380445	401344	178839	252422	258893	406523	336136	290187	205116	180625	95786.7	238015	301454	417429
4606324	11665957	8584207	5002478	5321942	8776504	3.56164e+06	3.27179e+06	2.3894e+06	1.82558e+06	1.16892e+06	1.01087e+06	1533494	1.87584e+06	1.93101e+06	2395319	2.91703e+06	1.17863e+06	1.21536e+06	524482	807236	768682	605749	367605	499612	478426	599834	521996	609592	1.15727e+06	562889	547795	507906	304334	172065	454901	422603	581983	308373	371773	460590	202298	264005	182806	214511	181162	262770	146138	281772	319447
5812957	12999647	15154466	11006787	6788494	4.17121e+06	2.16298e+06	3325981	3.40259e+06	3.24834e+06	1.67434e+06	1.90454e+06	2.03001e+06	1.56554e+06	1.55238e+06	1.90397e+06	2299194	1.81459e+06	2.04569e+06	1.44681e+06	1.8119e+06	1.16553e+06	746689	873360	792100	824052	785098	926851	781269	565847	508846	746197	425368	305034	505606	847413	501970	363558	450237	436947	255464	242814	348319	428759	175954	276160	372683	298060	182899	218070
2764618	6.56556e+06	9950031	7735330	4589445	3476051	3771087	5.46749e+06	4012269	2.77729e+06	3303062	1794460	1.08189e+06	1.96469e+06	2.31862e+06	1.6496e+06	1.8873e+06	1.22553e+06	1.30212e+06	894624	1.40123e+06	1.11674e+06	464924	1.26759e+06	1.34935e+06	846683	618241	446684	969178	682608	574590	441861	355836	284784	252985	331033	443403	458959	580512	529230	467823	255780	159790	431187	376020	245271	199542	236675	232864	184020
1.49604e+06	5941304	11287878	13982571	7552649	8.0183e+06	4643026	2.39729e+06	2.51997e+06	2.08062e+06	1977628	1.14876e+06	1.11541e+06	1.65081e+06	1.0384e+06	931615	1.6917e+06	1.35538e+06	1.7425e+06	1.16837e+06	1.87976e+06	1.82679e+06	831338	752398	978145	1.15246e+06	1.31518e+06	1.07289e+06	807183	526868	732266	511319	367707	514317	553723	510334	301162	312589	472170	284914	298447	225775	272911	208227	366693	256353	184910	152283	168816	279473
3.34316e+06	8528420	9966723	9439039	5046193	5612277	4.1859e+06	2267192	1.31618e+06	3.0151e+06	2.81478e+06	2788744	1944651	2.81346e+06	2392531	1.42766e+06	686761	731137	1.52595e+06	1904362	2.53791e+06	1.22128e+06	1.08923e+06	784794	821884	480633	739408	684132	729432	655864	461333	476700	376035	377656	497421	417576	362870	362936	523915	693777	432556	265430	191189	300596	488937	323687	330396	226567	116467	122499
2794142	13697253	10907036	8.19875e+06	8876334	8495564	5.74504e+06	4315450	4659069	6.30135e+06	5108656	4634440	3.27699e+06	2127836	2.20831e+06	2.27316e+06	2392658	1.50691e+06	651148	559894	857754	1220714	1.24049e+06	1276128	1.09422e+06	991231	1.06743e+06	1.14202e+06	760791	741132	366541	412415	555772	498389	443146	122068	421965	433009	523619	615589	423439	182833	359336	306673	301302	370217	250970	182296	218901	181079
3.95235e+06	20587022	15746430	8451884	8163155	5794834	2763435	1.16092e+06	2.51916e+06	2.9142e+06	2.298e+06	1.39966e+06	1.12764e+06	1.74863e+06	1.40243e+06	2.6408e+06	1.24526e+06	1.13636e+06	1.25475e+06	1.4839e+06	1.21742e+06	543674	984324	992335	805114	474049	577752	776226	973949	592779	703411	776005	518573	559878	431330	253618	480619	547820	325267	406424	521161	342762	180179	322920	231342	170744	212899	160421	175451	71145.9
1805686	6.12742e+06	5.53352e+06	7.24445e+06	6065180	4021930	3.80105e+06	3.28189e+06	3.76566e+06	3431024	2.7777e+06	1.61863e+06	668524	1.29547e+06	1.69841e+06	963674	1.10382e+06	1.69025e+06	1.63175e+06	2.07999e+06	1.51586e+06	983981	820386	1.04851e+06	1.34572e+06	1.15169e+06	1.32211e+06	1.23195e+06	1.04698e+06	617349	663858	313321	630114	777963	653115	574264	404443	318509	297962	595398	466096	267532	179773	119158	246926	457473	308686	108491	60542.8	91162.4
1.85072e+06	5.11312e+06	7.10702e+06	8091200	6268350	6.0852e+06	3.99391e+06	2.80541e+06	1733016	1.27546e+06	1.78432e+06	1.99574e+06	2.0758e+06	2375868	2.24675e+06	1.71019e+06	1.22614e+06	584301	1.40146e+06	1.91687e+06	1.50957e+06	1.68837e+06	1.31013e+06	800008	624161	1.025e+06	945824	689370	580664	484842	489000	533409	342050	671533	345817	547176	509238	593482	383924	261228	394600	401738	325274	443442	364958	165931	292967	296946	335708	227791
4601866	12444418	17109314	7483558	5.39517e+06	4587795	4.47708e+06	3.7241e+06	1.11237e+06	3.80979e+06	4055819	3.08573e+06	3.82362e+06	1.56507e+06	670680	711411	1.59563e+06	2.1843e+06	1.33256e+06	1.93973e+06	1.51519e+06	788690	644758	664378	535495	685686	782326	1.24412e+06	1.03999e+06	975479	576919	818236	724232	447565	717604	619707	518944	473607	542583	452923	339660	455867	566885	406122	257907	180974	307136	261467	324163	377823
661607	8699277	11640541	8007936	5.67094e+06	4106925	3.09995e+06	2.89062e+06	1.84078e+06	2306207	3566276	1.43092e+06	3.15377e+06	1.95062e+06	1.70162e+06	1.06691e+06	901551	967330	812860	1.31114e+06	1.19931e+06	631060	889540	1.62926e+06	712530	712309	922863	874464	1.04514e+06	969975	924075	964889	674729	692536	807873	773156	517697	401128	307663	363800	202528	448616	487192	341510	249663	154136	356539	439471	349914	432585
3.09473e+06	9308454	7.19192e+06	9369719	5.70029e+06	5078371	5678647	2.03015e+06	2.21257e+06	1.40786e+06	2.34744e+06	1.54298e+06	974776	991008	1.27967e+06	1.09161e+06	590323	1.45321e+06	1.45218e+06	996871	1.01222e+06	902597	1.16111e+06	1.06289e+06	712136	897169	939503	1.06102e+06	808632	773321	522588	1.32174e+06	813748	337436	456171	573137	531994	240587	308529	419657	419990	346740	241475	131027	241744	245151	166169	208003	249415	263389
3045037	10814382	8.32396e+06	4.34556e+06	3.31021e+06	2.12763e+06	1.6891e+06	3.2693e+06	3.89895e+06	1773209	1.88862e+06	2677454	1.91787e+06	2.8693e+06	3.64546e+06	3.0082e+06	1.61576e+06	2.09735e+06	1.19998e+06	1.39359e+06	1.15658e+06	830674	629876	872917	471511	623533	1.10362e+06	1.06297e+06	738213	666212	346436	465876	472852	828432	1.00519e+06	733192	556180	278280	304083	676442	456067	360857	223920	394107	457063	177861	104112	128566	156016	113342
2.73182e+06	10291732	5.98942e+06	9866719	13430962	12092541	7076482	3.86619e+06	5233867	1.66209e+06	1053351	3.04696e+06	2.51575e+06	1.71219e+06	2.62922e+06	1.79892e+06	1.16335e+06	1.85988e+06	1788272	1.25378e+06	1.24916e+06	961623	1.44904e+06	1.90674e+06	1.60619e+06	927930	917465	968779	954656	671289	386952	249124	485139	473350	338062	455966	862808	757272	460581	292684	491957	813920	505139	257590	360384	372692	167476	250888	275855	312527
3.75778e+06	14255892	10800945	8118600	3.33027e+06	7648096	4.26825e+06	4.13211e+06	2.43366e+06	1.768e+06	2858716	1.68532e+06	1.31765e+06	1.79699e+06	1268833	1.29883e+06	1.58269e+06	1.02329e+06	1.49705e+06	1.74712e+06	1.43003e+06	741780	652210	1.50743e+06	1.58608e+06	1.02155e+06	857464	538740	804091	1.07425e+06	829182	615686	812595	446034	258504	273413	327764	446586	371620	266278	283662	410035	505897	544572	281294	185954	258933	269991	410270	284982
1.37823e+06	8318875	9979721	7955364	3.92969e+06	3052767	3.09754e+06	3.20199e+06	3.48505e+06	1.28646e+06	2315476	2.51901e+06	1.2538e+06	2154836	2.42254e+06	1.53852e+06	1.27493e+06	1.68201e+06	961453	1279444	1.11135e+06	692021	833242	1.0019e+06	876936	871513	675032	551613	447188	557346	618622	403295	581381	373696	377924	421149	622971	766983	489655	247040	344312	302176	390785	275118	251684	280109	217237	227180	188668	148777
8396725	22002926	10945320	7.18732e+06	8677363	3.53714e+06	2.81496e+06	2.57928e+06	1.38924e+06	1.88836e+06	2.39956e+06	1.98635e+06	3.80481e+06	3618301	1.2996e+06	1.05139e+06	1.10908e+06	1.0341e+06	986942	630123	1.03566e+06	1.58929e+06	752917	1.19309e+06	1.11046e+06	655403	897586	1.23217e+06	1.11862e+06	641829	377694	1.0866e+06	720670	453460	479240	396495	364918	498443	591621	927724	798194	542615	380363	224655	244799	292049	228654	351883	244426	226072
3.59436e+06	7.55155e+06	8.1716e+06	10719111	6362758	3.47298e+06	4.31902e+06	3.72965e+06	2.49496e+06	3078178	2.39631e+06	2.0481e+06	1.55138e+06	1.67657e+06	1.1525e+06	2239998	2066626	1998804	578742	1.02457e+06	1.32921e+06	1.24646e+06	1.39923e+06	1325977	763580	1.33754e+06	922318	390376	537126	759560	705461	726171	1.07105e+06	636398	370882	427864	454145	441864	415504	406874	339523	464336	300475	301826	252333	283513	326204	194347	134174	194113
2.36895e+06	7776755	11264378	9831535	7.49614e+06	5556191	3.7359e+06	2.40341e+06	2.14639e+06	1.83132e+06	2784465	4.87267e+06	2.67135e+06	1907486	1.22423e+06	1.64921e+06	1.15689e+06	537473	893930	829945	1.12844e+06	833474	419192	1.10681e+06	591673	471005	550318	277349	556234	370350	729069	737005	485807	637685	709898	350684	562935	404775	322890	468093	399720	206354	182083	122104	186945	211426	349496	208781	227033	329461
5.15992e+06	13045920	10182782	6298187	7.37124e+06	4.91278e+06	5.59736e+06	3.12326e+06	2.13179e+06	2607993	3817800	4.4073e+06	5155618	2.66125e+06	1214880	1.68831e+06	1.80521e+06	1.42551e+06	1.24421e+06	1.00753e+06	1.17072e+06	1.18615e+06	660553	2.22477e+06	981419	821831	717857	479953	892316	1.02288e+06	557579	486188	386183	488209	525769	766725	611296	1.01949e+06	847249	331790	325929	257444	296348	226177	348214	187127	268509	208005	206423	318766
2.42392e+06	16528515	14029168	10068994	4.62127e+06	4938978	3577011	1.86868e+06	2.33952e+06	4.19459e+06	5.5631e+06	4430958	2.16717e+06	1936077	2.45366e+06	1.67946e+06	1.25459e+06	1.40025e+06	1.326e+06	1647118	1.05214e+06	1.14078e+06	941837	613969	844909	313622	562972	532901	478423	926860	630932	596141	572472	454534	445130	488385	382208	128638	105232	196520	241327	271710	522561	246261	269590	377628	358326	206898	107832	149977
5535284	11362096	11926735	8162303	7.72098e+06	8536084	6.71501e+06	3263253	2.96222e+06	4.94389e+06	1.96177e+06	1.46305e+06	2.02649e+06	2.24979e+06	2066527	2.74541e+06	2123668	1.16668e+06	1.56079e+06	746797	1.12866e+06	1.23854e+06	1.11986e+06	1.63357e+06	1.928e+06	1.15734e+06	485636	1.19613e+06	637964	689524	874455	916252	981127	246195	383417	211363	188010	400087	483110	526811	281696	262817	508391	246137	124850	334359	288021	199334	277331	294935
3.11322e+06	9674932	8829459	6829372	3.54972e+06	3.74075e+06	5.88729e+06	2.39206e+06	3715734	2.41566e+06	882310	1.43549e+06	2.23094e+06	1.81952e+06	1.31367e+06	1.4809e+06	2.07297e+06	2046644	937538	1.22135e+06	1.20572e+06	599531	574443	532858	979431	562152	563370	768765	1.44494e+06	1.22537e+06	793399	713116	415830	409217	386648	242129	363220	371686	225219	488460	698867	285670	145226	304758	368687	190175	264431	363556	245548	162972
4.39984e+06	17764912	10528651	9123579	7281681	4.70712e+06	5.58797e+06	4058486	2.91939e+06	3896454	3.6079e+06	5913867	4.10956e+06	2.79527e+06	2813777	1.94923e+06	1.53403e+06	1.38808e+06	1.33387e+06	968646	990982	708997	1127056	1129991	1.15747e+06	1.59151e+06	1.46163e+06	455862	889886	640906	785005	959192	744189	1.03936e+06	1.04957e+06	550708	509797	617987	321764	291087	324119	436076	351072	179455	417717	478018	324534	286761	377354	343308
3.714e+06	16024323	13031397	7.5847e+06	3.95784e+06	3937188	5.07307e+06	3382924	1282456	2.99217e+06	2.98966e+06	2.28533e+06	2.34791e+06	2.39111e+06	2.90387e+06	3.0923e+06	3.89877e+06	3.09098e+06	2.27508e+06	1.19787e+06	715191	1.34652e+06	1.68183e+06	1.29048e+06	497782	551568	890925	990133	558555	754456	510681	425048	622071	408197	342590	374886	458066	287849	359451	292102	354484	332509	311649	293755	461483	517798	389770	324299	259107	232562
8283345	23440706	21269254	6152661	8932889	6.12211e+06	6523823	3.78444e+06	2.82735e+06	2.50426e+06	1.85516e+06	1312724	903864	1.27109e+06	1.90299e+06	1382733	1.14985e+06	1.12576e+06	1.04446e+06	677588	772490	794764	558517	738552	794268	1.13252e+06	983962	1.18532e+06	682071	943944	823832	720136	930150	526089	611442	538803	346701	462129	324091	214354	394946	142147	191696	204628	222511	245967	253793	276372	193645	267774
2.78025e+06	19278126	14237071	8577129	6.14208e+06	3.48857e+06	2.87391e+06	1.16934e+06	567036	2.71119e+06	2162819	1.96129e+06	2.50762e+06	2.66039e+06	2.05965e+06	1.80856e+06	2.07315e+06	2.26429e+06	1.07797e+06	1.10682e+06	510719	469368	802825	645014	887410	1.37024e+06	1.18663e+06	977725	1.03257e+06	754082	1.21447e+06	820506	506922	424081	665744	729793	634137	635904	440186	410787	451932	504894	428172	225947	346068	219729	298385	305906	342381	305476
4331618	8513758	9369078	5.29419e+06	3.63598e+06	5900870	5297687	3.42615e+06	2.74132e+06	1.39798e+06	2.28079e+06	1.8302e+06	2163518	1.98911e+06	1290455	1.01173e+06	1389169	1.3474e+06	1.55424e+06	1.11572e+06	1388895	1.20072e+06	918733	1.04377e+06	2.08058e+06	1.43993e+06	974085	711074	658328	955787	610872	445815	822046	824289	315925	311285	470215	309038	313774	564782	515401	318183	322988	398584	318259	311889	369971	151069	190016	343056
6.64756e+06	16532705	12953265	11651782	6442129	1.91212e+06	3395185	6.56707e+06	3.66635e+06	3.56644e+06	3.53791e+06	2660984	3.69318e+06	2925669	1.45374e+06	911009	859862	878878	2.02128e+06	2.21837e+06	1.34202e+06	1.16527e+06	680575	680784	555877	601598	577184	1.04937e+06	1.24738e+06	1.04851e+06	530288	574030	987091	616604	478252	553064	723801	379266	611529	391532	372835	223578	266210	297785	449910	245870	267618	262226	157520	291436
3.85714e+06	9032862	7.29241e+06	7697870	6708264	4.51757e+06	4.95453e+06	2.25984e+06	2907150	3.04555e+06	2.04156e+06	1.58274e+06	1.91901e+06	2.7538e+06	1.64583e+06	1830447	1.93899e+06	1.72279e+06	1.84412e+06	2.89646e+06	1.9781e+06	1.03937e+06	942170	862917	1.17506e+06	610799	934982	820004	241617	419006	462917	364480	384415	526983	613904	522818	459903	306606	241742	260870	268999	207326	196455	364250	483382	309735	344697	422023	180450	211742
3.4582e+06	18085654	11863014	5914451	5655192	5571111	5.66038e+06	2.50591e+06	4.17221e+06	3.15314e+06	2.65182e+06	2.01818e+06	1.94993e+06	2.42242e+06	1.92973e+06	1.80462e+06	2.38432e+06	2.86893e+06	2.54495e+06	1724089	1.05358e+06	2.03851e+06	1.76893e+06	1162292	1.06585e+06	871192	616807	699435	675365	734105	750012	647860	792672	763529	459474	204131	267841	185671	163002	329111	380310	276998	248394	136281	176967	276528	219226	169442	328064	227817
7694220	15210340	9120639	4.75226e+06	4977667	3.97856e+06	4.02342e+06	3653016	1.77195e+06	1386602	1.9875e+06	2814405	1663121	2.40266e+06	1.77478e+06	931660	1.84578e+06	1.59528e+06	1170522	611829	805946	548159	903671	1.10403e+06	766209	559776	432702	810988	1.02567e+06	1.31911e+06	663118	302993	669772	894710	397813	361476	221388	454306	649296	422321	272524	159390	332675	565035	423098	505541	197692	170012	114989	182145
4539455	17774526	14851307	7.27785e+06	4239347	2.45258e+06	4455141	3418224	3653873	2.63622e+06	1.7727e+06	3.05775e+06	1.94865e+06	1825226	1.94445e+06	2237339	1.21916e+06	838631	1.4996e+06	1.32196e+06	1.0582e+06	1.13086e+06	1.48925e+06	1.18455e+06	970908	1048697	826681	627757	1.22705e+06	992218	973212	885554	563985	688231	1.06596e+06	403854	371693	545599	595624	533652	566326	374714	258954	149654	191558	213646	360707	309314	150454	107976
4.0165e+06	13812690	15513862	10548701	5.5882e+06	2.00591e+06	2.79468e+06	2.84134e+06	5423534	2.60879e+06	1.90914e+06	1.55532e+06	2.74733e+06	1718031	1442163	2.67493e+06	2.40809e+06	2.12302e+06	2.12991e+06	1.80662e+06	1.18153e+06	1.62954e+06	1.22268e+06	1.34609e+06	788560	856137	442286	715201	624851	366961	616966	1.08683e+06	843757	702548	217337	393703	556739	319973	301354	179744	351057	663650	419177	209729	321317	219053	260906	310920	321483	279749
5391607	15092953	7574525	6699317	2.73784e+06	3.87915e+06	2468518	4.40648e+06	2.60935e+06	1.11801e+06	1854722	1.91738e+06	1.36399e+06	1.37732e+06	1.66429e+06	1153357	1.42779e+06	1.46641e+06	1.45804e+06	780436	1.18243e+06	1.02111e+06	930697	1.16518e+06	912250	1.02901e+06	1.14164e+06	869692	395057	720599	825915	680022	530052	438602	504135	464455	697432	519946	330524	384190	190565	478250	427208	183185	116388	253620	283711	204050	152068	170660
2924397	17876950	14249241	4.21966e+06	4.86066e+06	9083033	7.24954e+06	5656148	3.55061e+06	3201259	2.50961e+06	3.88504e+06	2390738	1.7486e+06	2.01053e+06	1.82246e+06	2.59451e+06	1267333	890575	837170	1.02373e+06	704191	980465	948206	671670	888529	879933	777482	804422	407539	760298	747033	469526	348842	594669	699214	354410	344365	247812	318611	474989	640678	332311	389961	245068	189963	235243	117647	139137	213006
3947223	14575297	8.17622e+06	2743616	3.46223e+06	3.44447e+06	2.77238e+06	1.39736e+06	1.12871e+06	1.81895e+06	2.70709e+06	2.35838e+06	2805895	3.00392e+06	2.87963e+06	2.68912e+06	1.74832e+06	1.24174e+06	1.55796e+06	1501121	1.39362e+06	1.06045e+06	1238661	1.0934e+06	2.0296e+06	1.71961e+06	942580	1.03528e+06	1343175	1.18362e+06	1.05615e+06	1.20588e+06	1.23099e+06	852707	702875	579000	392538	403029	484224	421292	365847	304685	222165	208495	380562	342239	244021	314082	127350	166502
2403153	8444629	7846585	3106081	2.74304e+06	1.88006e+06	2.54928e+06	3.37045e+06	1.67995e+06	1.31634e+06	821024	1.14407e+06	1909929	1.55449e+06	677475	917318	817595	679589	1.26559e+06	1.62258e+06	930960	1.19043e+06	1.32421e+06	1.21739e+06	864907	1.35926e+06	897430	566486	749673	938505	636082	337119	503241	523842	366638	685186	342715	223591	350060	271598	351578	256013	295100	581996	528987	347487	188993	133656	153021	152582
5.24871e+06	23493696	15154145	9494810	5.14185e+06	4475733	2.80535e+06	2.84157e+06	3868771	2.60137e+06	1.24501e+06	1.88979e+06	1.88228e+06	794266	1.71513e+06	2.45378e+06	1.66298e+06	1.50184e+06	1.13191e+06	1126027	1.57174e+06	660062	356314	682062	624452	629549	1.26969e+06	572757	558891	749884	827808	721443	521357	232917	451494	411284	323563	268630	474660	348632	343124	336795	147244	187186	155929	199407	220090	255994	258278	229730
3.13838e+06	8554083	10096567	10903091	11454896	5818332	3.69633e+06	2.29422e+06	2.78831e+06	2060183	1.91761e+06	3.55522e+06	4.34567e+06	2.60937e+06	1292972	1.85952e+06	1.5773e+06	824152	2.01154e+06	3.12836e+06	1.91024e+06	1.07601e+06	1.06063e+06	743026	672215	654622	876343	534020	627203	806475	839511	436852	399624	316634	455643	522362	557955	352348	268563	384324	399688	382606	291581	246748	371211	219125	192815	130859	216227	241948
4891730	15344225	13230281	6822047	4.93285e+06	4958603	2184631	2553529	4.03965e+06	1.37847e+06	1.42753e+06	1.78001e+06	1.0852e+06	618917	1729130	2.93319e+06	2.25422e+06	1.51558e+06	1.62592e+06	1.40038e+06	759744	531606	942824	867544	901328	703330	920918	762281	573565	590619	685819	362262	437887	354916	411996	583793	713554	438569	499689	511043	687430	546246	480520	318878	281813	325469	221675	277110	169807	196562
2.32343e+06	10818556	9676074	4098693	6.59959e+06	5654935	4.13293e+06	3.74428e+06	3.63176e+06	2225453	1.69949e+06	1622581	2868899	1.87778e+06	1.57179e+06	2.02423e+06	2624245	2.07592e+06	1.67443e+06	1861262	1.44244e+06	1.29885e+06	917418	1.03151e+06	835078	638149	582051	660694	691196	490580	1.0376e+06	1.05392e+06	930079	626059	590591	280947	396061	621439	516728	698334	691262	469934	446908	222785	292304	389391	379594	412288	169703	112396
2.76208e+06	5960299	7.07188e+06	11184676	3.1767e+06	3.70095e+06	4286847	5.45672e+06	4159119	2.63951e+06	2.29918e+06	2.23421e+06	1946729	971697	1.38992e+06	1.54894e+06	1.23386e+06	535512	657760	1.16155e+06	1.01094e+06	2.2215e+06	1667050	665628	791497	960239	727964	1107998	697502	282590	325580	425110	312119	545514	657125	781846	612311	521406	533242	397351	276222	440911	312631	347501	335988	176130	280520	140556	191508	487520
4.29798e+06	8832905	6354195	4.18896e+06	5.60033e+06	4476851	2175177	3745694	3.47986e+06	968950	3.14153e+06	2.1044e+06	1.86308e+06	2.61704e+06	1.9852e+06	2737104	2.73885e+06	1.74583e+06	1.3895e+06	1.39194e+06	1.20694e+06	1.30506e+06	850347	1.50278e+06	709804	918617	1.18325e+06	747079	582867	931559	945675	888572	925120	535214	270930	286636	752426	687104	401760	244446	246385	392792	232638	174483	311659	213507	408896	245760	98541	245421
5013107	17430084	21477226	11726828	6.50719e+06	4.50591e+06	2.97358e+06	2.47791e+06	2.52914e+06	3.2193e+06	2.649e+06	1.79103e+06	2.18224e+06	1.34902e+06	1.52159e+06	1.11478e+06	1.2886e+06	909296	871674	943682	1.74525e+06	1.38341e+06	854720	897672	785802	865601	824051	553797	817939	694812	554207	969691	431517	419593	610901	448050	204260	118792	182468	399679	384275	266224	283005	209414	182931	302138	395077	199383	254347	205708
3.7451e+06	15452393	10597144	7.49183e+06	4.48345e+06	3.93654e+06	3.55536e+06	2.14853e+06	1.85005e+06	1.88654e+06	2.29227e+06	1.87786e+06	1.50669e+06	2.41734e+06	1.70571e+06	1.95224e+06	1.89622e+06	968194	1.08162e+06	1.14274e+06	1.63073e+06	1.27994e+06	924742	577336	778223	753064	670107	835598	367319	620055	905712	513319	613972	361885	623857	545706	308970	338967	291326	394998	261043	270229	318284	281144	263536	311344	250427	206781	157506	254086
3.06995e+06	12875622	12446706	9292561	4624380	2.73235e+06	2.14765e+06	4.49827e+06	2171096	1.91377e+06	1179988	2.72843e+06	1.85876e+06	1072485	939254	890638	1.23913e+06	1.08085e+06	1.76823e+06	995635	682059	554234	832246	952436	955908	505518	1.09678e+06	572409	563509	605952	639463	507733	377762	442076	461524	270286	371202	330380	555209	586304	276105	271754	206863	308693	305507	276112	163387	116856	158647	268138
4510874	15519232	9188159	4653452	2.17971e+06	7319991	5167463	2.68465e+06	1681200	1.05176e+06	1.75574e+06	3.49062e+06	2.12401e+06	1.06129e+06	1.11234e+06	715987	940343	1634466	419349	1.10004e+06	1.1676e+06	796738	653223	687650	825396	840747	339678	361388	346035	361983	530117	716437	597945	1.0916e+06	944566	381998	530409	703946	368151	277394	325393	391271	467854	452146	219858	174130	121828	315086	422503	403100
4003527	12002656	13410847	7580320	4232429	4.14973e+06	3.85546e+06	3.46861e+06	2.98113e+06	2.66588e+06	1852811	920225	1557605	2.10289e+06	2119834	1.55559e+06	904633	1479243	934820	836941	1.07035e+06	1.66137e+06	1.40364e+06	1.42483e+06	927927	657466	659042	767136	614132	532762	536104	890840	849950	522434	393816	448038	351596	124490	265074	286493	323842	432545	577101	593731	393030	318974	290425	184287	139686	181349
2.23262e+06	9830539	6.29952e+06	5.37782e+06	4864854	6.19372e+06	5.64003e+06	4.92617e+06	2.97342e+06	1.10551e+06	1.51012e+06	1.49443e+06	2370329	2.50876e+06	1.76579e+06	1.1443e+06	1.31461e+06	1.12886e+06	940221	1.22147e+06	844969	667507	718522	1080448	717080	721119	326252	428542	644568	803669	689502	649314	382681	494078	637280	380327	399666	338953	336968	428775	466957	382680	280405	303170	328884	202394	155064	195966	138697	182845
1.35086e+06	8681566	11964088	7685846	7713367	5213071	6.94581e+06	5119039	1.35815e+06	2.73904e+06	3.23245e+06	1.88261e+06	1.7381e+06	1.96692e+06	1.88548e+06	1.38952e+06	2.99155e+06	2.44971e+06	1.10466e+06	1.47372e+06	695217	961948	2.09406e+06	1.7534e+06	934742	955324	642967	800207	892519	718435	589925	765408	482650	204717	464163	330121	215785	493482	169542	262388	421266	297777	370039	296199	349680	451655	355396	266786	307452	279152
4.18755e+06	12347115	11615219	7782452	3039316	3.56537e+06	1.41022e+06	1.08816e+06	2284499	3.09326e+06	4.38502e+06	2877155	1.50698e+06	2224107	1.36161e+06	1.15873e+06	1.07522e+06	1017194	1.20257e+06	1.87197e+06	1393099	1.45967e+06	684752	611042	559064	346492	766971	354493	527899	599553	544853	837631	669482	308810	282209	399031	415154	391170	169838	351382	392902	269672	243418	400866	394284	177925	237998	200275	146135	136223
5703506	13946471	7772456	5.0537e+06	6173394	3.64418e+06	4056396	3.11515e+06	2407887	3166000	2.59564e+06	3.44259e+06	4.69699e+06	2.31019e+06	984960	1.72934e+06	2556519	1.90462e+06	1.00198e+06	896176	756263	992137	873909	515345	913525	503970	778548	777370	534767	646305	657633	334861	873732	899954	668428	517864	304034	608452	321101	287389	445440	279032	400044	556340	201410	231689	196887	307355	119068	356449
6.04056e+06	12117162	9671082	9216079	4481337	3146484	4.03608e+06	4221546	3.02351e+06	3.39427e+06	2.63752e+06	1226794	1.58324e+06	1.35064e+06	1.58129e+06	2.32897e+06	1.01871e+06	1.37459e+06	907296	1.66624e+06	1.92658e+06	1.25214e+06	870747	466329	632537	751863	901254	704051	370190	433973	477098	324112	488559	486810	432356	337814	391938	351739	316565	285616	471714	555652	271158	218836	240659	161527	230982	171044	206473	167338
3833382	11593687	9845188	6.94023e+06	4.13701e+06	2.73251e+06	2.20858e+06	1563022	2.3485e+06	2.10386e+06	2125912	2.65153e+06	1857203	1.30777e+06	1.81669e+06	1.74383e+06	1.16019e+06	1.23579e+06	808041	562320	363559	852935	676205	1.11198e+06	839222	1.05813e+06	786787	718553	797772	911546	615043	509691	989769	885856	317827	264629	215143	315562	222976	289811	171068	269401	189294	319208	333181	303147	272257	164273	186012	188694
2293384	7.51731e+06	6025552	7.26221e+06	2.52217e+06	5416136	6.75719e+06	2.87447e+06	2813290	2.9798e+06	3957020	1.92346e+06	2.43853e+06	2.77335e+06	1.7107e+06	1.3283e+06	1.19274e+06	1.32111e+06	1.23333e+06	1062546	1.34802e+06	1.10059e+06	830322	780830	1289460	1.28162e+06	563916	1.09453e+06	577385	793981	685588	516124	610267	597993	1199622	684283	313299	404908	476567	271551	267562	256101	116397	266568	252980	241634	174055	181060	215101	295391
1.06174e+06	13291568	9342732	6.72548e+06	5419395	2.87937e+06	2.96994e+06	4.98634e+06	4128841	1.85099e+06	1.33021e+06	1.04327e+06	2.00099e+06	999355	1.13831e+06	1.04476e+06	590651	1.89308e+06	1.73658e+06	1.10939e+06	1.23937e+06	927590	811840	805318	839983	977306	975217	702206	1128982	929713	288624	392643	314579	719302	310692	473553	497649	412752	362050	547589	366543	572780	261184	337484	442027	484791	321625	206080	121810	109157
2830635	14905485	13612930	6531482	5936128	2.60587e+06	3.68994e+06	4.65971e+06	3.79116e+06	3.91303e+06	1.99486e+06	2325037	4.49799e+06	2.00983e+06	1.34493e+06	1.29014e+06	2.20423e+06	1.91433e+06	1.48392e+06	1.38393e+06	1.01631e+06	684907	726527	358685	805387	1.2447e+06	765338	577052	631086	489684	459714	532138	988190	554822	538068	575431	374767	665328	684931	654971	520331	371183	527279	351592	353090	253055	295004	138894	119611	282021
5295735	19077324	12503114	6176232	3.65225e+06	5754302	4713469	2863423	2.92449e+06	4366811	2.02336e+06	970631	1.3073e+06	1.25742e+06	1.48641e+06	1.18231e+06	1.96861e+06	1.34408e+06	732972	795005	1.2682e+06	672955	1.14354e+06	1.25046e+06	510248	693407	729871	920030	802970	440787	652275	711595	655234	412148	484723	560529	490859	472411	323997	408366	509945	300428	297614	255980	259462	248645	289373	313784	286014	320177
5.85641e+06	19136600	11964199	3.56725e+06	4.59933e+06	5778769	4.1702e+06	2.88804e+06	3.62964e+06	3333988	1.75669e+06	1.8046e+06	1.7669e+06	1.74308e+06	1.03118e+06	1.8031e+06	2.38542e+06	1.75717e+06	1.19216e+06	1.47376e+06	1.31417e+06	514455	752928	1.09471e+06	731396	898768	278287	390978	679217	910198	669264	397053	464300	489392	354499	372230	198853	309585	618510	703720	630715	230877	197904	174635	313923	212084	250412	389559	191178	76108.7
3.60852e+06	15262092	14195369	8724905	7811841	5.40922e+06	5394141	5637612	7180386	3.38935e+06	1.91989e+06	1.81188e+06	1.71522e+06	2039383	1.88934e+06	1.18043e+06	865729	1.57006e+06	1.80466e+06	1.14362e+06	1.00795e+06	940709	1.02512e+06	757048	617841	938252	699168	676511	1.04095e+06	882923	451115	677121	538515	831128	756751	778101	623008	726165	637367	715440	782439	292919	184703	303791	287691	252440	122079	129473	361780	238972
1.96433e+06	10748390	15534986	4180384	3.50838e+06	5157566	2.11966e+06	1.46324e+06	1.31826e+06	1.30114e+06	2.5186e+06	1.79751e+06	2.65524e+06	2.29668e+06	1.38182e+06	1.53817e+06	1.37303e+06	1.35283e+06	1.13697e+06	1.33521e+06	1.8511e+06	1.60003e+06	2.00372e+06	1.30113e+06	1.36315e+06	1.06463e+06	509640	795446	862135	756574	703513	540458	300570	258427	408323	466402	504126	732904	461089	368736	311836	345819	318215	474849	445789	213553	216298	163090	136447	276162
4.30644e+06	13233737	16483070	8.26891e+06	4882506	4.17399e+06	3.71e+06	2.5196e+06	1.91473e+06	2.81011e+06	2.4864e+06	2319756	2.91031e+06	1.23809e+06	931908	423496	829638	645950	1265272	1557686	1.01009e+06	986200	988720	557179	1.37781e+06	1.11373e+06	757949	755376	441164	850990	853529	755896	642450	517798	317564	306998	401661	577277	399253	254311	317688	478148	228035	165382	240737	267198	325647	274252	256997	180486
3020837	17056010	19380970	6456048	6927050	5016037	2.2324e+06	1.17622e+06	2.94895e+06	3.5282e+06	2.04339e+06	2.84222e+06	1.58875e+06	1.38831e+06	1.58516e+06	955233	606184	978969	1.30052e+06	1.28601e+06	1.46272e+06	1.82895e+06	1.00291e+06	1.10352e+06	1.17172e+06	835845	1.46189e+06	1.39517e+06	683373	800311	510041	572329	355985	620334	442378	453504	537367	665266	454905	478408	178668	409406	382077	597520	311815	239666	300820	289585	234783	212753
3.96787e+06	12879934	8949714	4280367	4.19288e+06	6.62486e+06	3.73769e+06	2.33684e+06	3.53806e+06	2.61566e+06	3.2372e+06	3454899	2.50101e+06	2.07103e+06	1.55883e+06	1.84545e+06	2.10046e+06	1.49501e+06	1.79678e+06	1.19361e+06	849814	1.59921e+06	1.74205e+06	571299	251529	523421	852489	1.01167e+06	555036	719586	632553	506291	435703	524379	1.15955e+06	1.03074e+06	595116	230622	366447	268715	486191	391842	91424.7	287930	353850	257526	307619	290473	274397	295541
4.45624e+06	14407003	15716090	5192478	4.42016e+06	3.95755e+06	2.47175e+06	3.1113e+06	2.13383e+06	2.02838e+06	1.71553e+06	1.82678e+06	2389551	801229	933746	1.23829e+06	682431	721668	759338	1.64157e+06	1.56244e+06	1.31355e+06	696976	1.17938e+06	1.00096e+06	526758	401735	844711	700124	215448	627049	217233	385247	398766	755439	550874	460574	616759	524174	463490	370135	448558	180862	269407	213372	220120	177738	188635	199813	206019
4.09398e+06	9173121	18257252	7.86758e+06	5997192	3.67165e+06	2.71339e+06	4.38692e+06	5.22641e+06	2771769	2.33344e+06	2741463	2.3295e+06	1736538	1.47376e+06	1.07624e+06	1.48281e+06	1.42228e+06	2.15117e+06	1.75182e+06	1887112	1.31375e+06	780466	680049	1.03199e+06	1.09688e+06	963793	844096	479760	435351	816362	709577	1.01752e+06	619577	535235	743240	360871	476697	523426	221370	216318	356154	253507	161490	103186	269822	224930	88007.4	91054.8	237575
1.69973e+06	14635949	14424038	7.20812e+06	4791097	2794055	2.30545e+06	1174296	2.34268e+06	3.62132e+06	2.85737e+06	1900720	3.24593e+06	2.47228e+06	2.70973e+06	2.28308e+06	1770271	1379705	506381	1.08927e+06	948572	652892	709292	892038	871638	710682	1.21371e+06	448859	684400	795502	464768	423991	362773	606791	410576	649178	466016	497541	502100	308444	356795	249656	371177	430292	340231	308998	364138	324008	263888	146400
878909	10720360	9293700	3414168	4.33791e+06	4359138	3.63683e+06	4.06386e+06	1.59483e+06	2.93174e+06	1.4325e+06	2.18718e+06	3.19984e+06	2456546	1.22215e+06	1.57817e+06	2.39159e+06	2098887	2231969	1.06647e+06	921490	1.097e+06	1.37218e+06	732874	958996	1.15322e+06	496424	394505	693810	739145	262812	333506	813316	546838	350833	393761	381812	382826	612981	743420	732489	438793	286522	266655	178336	320077	199737	131079	149147	251423
1.93278e+06	8882642	14222506	5.60699e+06	4.55357e+06	3826413	4419089	4.00119e+06	3.27215e+06	2772331	2.70749e+06	1.68496e+06	3.25551e+06	1.85842e+06	1.47026e+06	1421051	784446	1.36868e+06	1.83318e+06	1.32722e+06	2.01518e+06	1.7993e+06	1.70911e+06	419500	947130	1.02783e+06	986233	1.10522e+06	1.52275e+06	905733	858766	1.19964e+06	686340	671276	529802	529102	412727	614699	438162	353365	312698	269183	199031	144764	228291	319536	262881	263807	133316	160592
2.6471e+06	8222221	6.84728e+06	12338997	10141383	3.84764e+06	5.55326e+06	4.43226e+06	3122142	2.97109e+06	3168991	2.70711e+06	3717437	1.9868e+06	3573091	2.73461e+06	1.35634e+06	1.30981e+06	1.70128e+06	857751	1.11047e+06	1.00178e+06	901204	1.08546e+06	786183	1.01469e+06	605334	725908	1102634	1.18718e+06	553830	661234	647840	579409	431396	260218	424790	398914	347007	393732	254451	298870	234290	280277	285722	186772	329315	313039	187403	268584
1.88811e+06	9419160	9514104	9342294	6572372	6.12716e+06	3.89605e+06	2.14251e+06	2.64501e+06	3262211	2364085	2.17909e+06	3.17737e+06	2.30705e+06	1.10818e+06	706681	1.24836e+06	1.34165e+06	2.01048e+06	1542459	881256	1.2477e+06	785095	265126	1.02362e+06	791906	909662	701668	819926	512184	400850	618705	339303	375970	653236	356604	210179	410205	423847	334313	458438	729968	671694	452764	366631	232543	259187	142228	146630	185161
5419880	14452058	13191612	5.69687e+06	3648206	2.54023e+06	6029128	1285367	2.01055e+06	2.44814e+06	3.6665e+06	1.48755e+06	723679	1.17127e+06	809553	1.18378e+06	1.63383e+06	1.28238e+06	1.20733e+06	665777	1.64274e+06	1.68995e+06	1.22297e+06	628509	978596	1.47624e+06	661188	554142	722806	801152	423414	324704	516827	640277	791864	725450	455593	461394	419329	540884	393900	283786	387893	276790	169017	226166	285147	133057	102078	136376
2.89953e+06	6.17683e+06	5296773	3.22555e+06	3.72063e+06	3.0038e+06	2.20604e+06	2.65196e+06	3.88462e+06	4.86717e+06	2.50376e+06	1.63099e+06	2.14688e+06	2.20805e+06	2.04111e+06	825543	1.11826e+06	1.46792e+06	1.12361e+06	1.79762e+06	1.3471e+06	1.08516e+06	849441	1.4356e+06	2.09213e+06	1.28518e+06	735538	440481	520853	377713	526124	557509	733632	1.26262e+06	1.06576e+06	539637	469755	687149	592849	701372	705558	601388	579651	370519	174126	380438	333980	280839	280827	185831
4554379	17598178	9447007	5.94561e+06	2800519	1.28128e+06	2929542	3.06609e+06	3.04933e+06	1431553	2.3374e+06	2.46714e+06	1.15969e+06	1.87245e+06	1.61214e+06	881685	2.04656e+06	1.37409e+06	941829	1.3136e+06	1.534e+06	1.44333e+06	1.05556e+06	604219	702527	250634	555051	745616	664647	656826	968218	529169	569287	478209	402123	493528	268364	299820	280373	277883	558248	404471	206971	182518	190036	121208	237016	136322	133633	215247
11589511	22511906	12691984	7695495	5928644	4349036	3230305	1.26658e+06	1.85696e+06	1.28963e+06	1944746	1.34962e+06	2.00449e+06	972631	1.37752e+06	265328	951059	1.37443e+06	1.96118e+06	1.51059e+06	891219	770671	658520	1.38252e+06	1.1868e+06	986746	688223	750451	596642	772117	828289	952734	419947	478136	443838	455850	567220	359165	291528	269601	318513	354126	495229	623295	737470	374860	276381	200219	123864	101794
4.58436e+06	16469088	23478160	9474843	6618618	5.10836e+06	3.92602e+06	3147838	2.05431e+06	2168983	2.7162e+06	2219492	1.40861e+06	1376685	3206650	1.72342e+06	1.29105e+06	1.80283e+06	1.67414e+06	1.31177e+06	1714402	1.26647e+06	957609	1.05296e+06	1.24767e+06	516376	242248	432399	638364	541810	584719	464049	727326	471371	424108	308497	471442	661278	581100	430277	487951	454996	343678	378416	270110	434280	439033	466855	234326	180730
2.70575e+06	7.30404e+06	7.18287e+06	4.17856e+06	5.32131e+06	3.24889e+06	2.38964e+06	1.35916e+06	3.48675e+06	3.92254e+06	2.20572e+06	2.32888e+06	3.07089e+06	2.19833e+06	2.34794e+06	1.23789e+06	1.37148e+06	1.4346e+06	1.62693e+06	774060	1.24283e+06	1.67814e+06	962922	802864	1.27885e+06	1.04307e+06	692834	364912	781065	859874	835833	302491	471986	678472	778609	322130	244124	436846	493414	804203	373985	130398	200528	274013	402295	205671	183283	283348	322790	287869
3.91373e+06	11159003	20396838	8194942	7265591	7.43181e+06	4.25447e+06	1.82734e+06	2.32144e+06	2.29919e+06	2478608	2.45276e+06	1.365e+06	1.04281e+06	1.21688e+06	1.16995e+06	1.78205e+06	947458	1159411	978331	634317	865679	1.24579e+06	1.01872e+06	1.44697e+06	1.17895e+06	1.03247e+06	845378	870156	540074	345878	320830	482044	538130	282853	401646	475611	289331	350517	306999	345082	297382	308578	157024	322943	413814	155321	323272	289335	142871
5.47375e+06	16451497	10285884	10604477	6.82376e+06	6.53892e+06	4686097	4288486	5.20971e+06	2.78316e+06	1.75892e+06	1.85425e+06	1.95635e+06	2.44444e+06	2.54726e+06	1362019	1.6706e+06	1.04874e+06	1.03044e+06	1364386	1.11761e+06	1.11892e+06	1.01711e+06	851750	787429	784539	513261	741528	768949	709385	629547	620419	523397	362670	190043	255759	257977	352873	189653	202326	453090	525209	204745	288670	208865	84159.3	204060	315337	281065	168435
2.76664e+06	9550214	7.82026e+06	7.40918e+06	5430778	5560550	4434551	1.6259e+06	2131505	2.89152e+06	2.32396e+06	2320232	964498	1.28695e+06	2464263	1.63809e+06	1.56786e+06	1.1658e+06	1018266	841843	1.36638e+06	1.53453e+06	1.08093e+06	492622	438441	408400	508231	929409	998823	312679	340225	722247	656560	454616	496131	422066	353595	560238	429123	415864	316975	343162	303897	379522	447412	346474	320938	219184	204609	256362
2631923	13926416	14025812	11177832	4.36188e+06	4308636	3239081	2447148	3579778	2.3085e+06	1.29854e+06	1.52833e+06	1.66565e+06	1.34799e+06	1.63619e+06	1923477	1.1761e+06	847430	962197	1.58529e+06	1.06156e+06	928712	1.1315e+06	752935	326037	631985	716908	317106	1.45279e+06	1.44768e+06	644716	771015	712555	191714	515280	394200	351592	276451	323588	454652	509577	380201	578776	465924	399323	273011	133134	353471	167054	111856
2.76514e+06	10396569	8976554	8443934	3.90185e+06	5443894	5.25569e+06	2752518	2689388	2635599	3.2012e+06	1.72565e+06	2.22272e+06	2.064e+06	1.22591e+06	787475	828455	710484	1.1775e+06	734692	742403	793687	938192	685589	627802	555312	659764	326462	583850	642931	552170	555584	338178	304042	345359	317470	268454	328035	272575	571450	524565	458054	371590	393852	451408	297726	366569	439842	205006	118869
3.5916e+06	12122461	12428884	8.1577e+06	6.74212e+06	6.52309e+06	3.21496e+06	3.116e+06	4323046	3.22547e+06	1.57949e+06	1.04031e+06	2.0033e+06	2.51484e+06	2.34878e+06	2798249	1.04847e+06	1.26272e+06	1318200	2.84825e+06	1936188	1.02809e+06	2.14937e+06	1.94624e+06	1.05998e+06	1248953	1.18686e+06	880438	1.08381e+06	1.25771e+06	1.17622e+06	682172	371116	258954	332877	364253	204834	265126	405136	497348	485517	412305	118670	221111	402255	388890	232556	229967	157591	265202
5510785	14699851	10523020	4473511	4.2166e+06	2.54111e+06	3.21324e+06	4.25508e+06	5060293	1.98436e+06	2.42299e+06	2.06937e+06	1.70017e+06	1.25841e+06	1.34311e+06	1.52893e+06	2.16331e+06	880871	1.11119e+06	2.20464e+06	1.44553e+06	702729	867202	704759	278836	383926	539315	611951	468933	689532	654350	427394	643401	523407	598413	469819	565795	562816	358677	264081	298084	646136	606527	487229	368843	300232	134813	264062	284313	157067
2.85281e+06	10426094	16995946	9261547	3.04208e+06	3.03022e+06	2.47781e+06	1.96621e+06	2.84252e+06	2.2515e+06	1.80419e+06	3.16689e+06	2.7854e+06	1.39209e+06	1.23256e+06	1.19512e+06	1104215	1.13482e+06	1.59282e+06	947659	578359	1.00093e+06	1.01343e+06	1.40471e+06	880937	668074	485339	517766	450267	393895	629514	639112	554253	367331	421632	666295	867330	494088	218549	375899	312240	152681	167034	189514	261948	294149	376576	311706	270786	213863
4.15252e+06	13094723	12212566	10131706	5231847	8310588	4328940	3.66228e+06	2332377	1.16464e+06	2000831	1.91552e+06	1.17591e+06	1092646	1.60483e+06	1.90623e+06	1.3655e+06	1.50445e+06	1.27213e+06	1.11695e+06	742496	1.25613e+06	1.29011e+06	1.38187e+06	975208	970278	900436	340014	739431	847901	469090	332873	623807	318971	367764	447919	491707	577902	331224	271858	320567	462077	337218	391720	403390	186785	187250	219403	311720	342699
4363385	14584262	18791630	15187817	10020852	7.14846e+06	2.45548e+06	2732572	3.32344e+06	1.34808e+06	2.05174e+06	1.51633e+06	1.46725e+06	1.31233e+06	1.58262e+06	1.22206e+06	1278877	1.13045e+06	1.39266e+06	1.66291e+06	1.2308e+06	1.634e+06	989229	1.25887e+06	772798	997666	1.1457e+06	1.02303e+06	777683	746567	517252	484382	432452	776430	627147	462450	258598	273595	226068	242400	183199	334228	186674	281183	377247	243524	271288	388993	281962	140929
2.98625e+06	9812049	10852048	5.24173e+06	3.99846e+06	2.7578e+06	2593635	2.17295e+06	1.63178e+06	1.42351e+06	1.45475e+06	1.40268e+06	1.64482e+06	2.59025e+06	2.50329e+06	2.05013e+06	2.00276e+06	1.45889e+06	2.01608e+06	1.41429e+06	1.61703e+06	1.03003e+06	906153	955270	782559	1.45858e+06	1140879	792359	1.3127e+06	912306	606739	404017	560850	605758	916815	450358	607398	622294	367021	345681	243610	299412	304314	300159	279234	367200	245689	222686	372065	292549
4.36524e+06	16068544	11472013	7174933	5.82176e+06	4.06931e+06	5.85713e+06	6.13184e+06	4.60272e+06	2347694	2.30728e+06	1.55291e+06	1.98741e+06	1.41827e+06	755292	1.20679e+06	1560730	1.78922e+06	2.38561e+06	783536	1.1728e+06	1.66118e+06	815714	495597	505512	1.23194e+06	1.24688e+06	1147189	336688	317427	852361	917477	696797	643302	556062	456194	583970	858826	653903	277473	138626	328677	437170	298017	295656	361931	293857	191140	151086	91103.2
6809337	12503850	4.43042e+06	8011791	9966604	6090292	4635863	2052234	2.99201e+06	2.21044e+06	2.63175e+06	3306705	1.68644e+06	1.3418e+06	1.85564e+06	1.44468e+06	1071103	1.40797e+06	1.08197e+06	748468	823712	1.29945e+06	867639	1.01645e+06	1.90304e+06	1.0407e+06	1.4159e+06	1.0421e+06	218585	235404	764870	896822	530986	508231	483373	372679	281993	392557	644524	386615	215772	311801	455392	403834	365854	291746	255460	244024	220311	335308
2.15852e+06	11819199	8535955	4.52685e+06	6695972	6847404	5588792	4395651	2.52469e+06	1.11285e+06	3081973	3.18201e+06	1.50662e+06	1441663	2.22459e+06	966792	1.16619e+06	1.24318e+06	2.15585e+06	1.34676e+06	802250	658400	1.10809e+06	1.45732e+06	1.31079e+06	1.21126e+06	521019	632212	1.15963e+06	1.17802e+06	951312	751973	770694	602076	378178	359100	370725	415565	629170	711120	512810	243056	149754	157358	267548	309572	298957	305508	265777	323652
7.47839e+06	17292652	13935527	9074723	10503156	3.29137e+06	3.91989e+06	3.42636e+06	1.57525e+06	2.77967e+06	2.10981e+06	1.57927e+06	1.33924e+06	1.7794e+06	1.76378e+06	920946	1.34776e+06	1.66872e+06	2.26807e+06	2.26496e+06	1.50103e+06	837494	1.39165e+06	1.23476e+06	1.07927e+06	776183	707537	612409	614292	559444	1.14299e+06	685410	368042	599316	257495	284819	364575	319286	480111	401518	308030	451748	388246	279354	206161	372377	262669	225449	269824	157734
3.49535e+06	10786282	5971101	2961918	5.41383e+06	4.38643e+06	2391796	3640667	3144768	3777327	2.08118e+06	1.38848e+06	1.6896e+06	1.98671e+06	2347809	2.61704e+06	1.46147e+06	1572319	1.61425e+06	771484	1.74806e+06	1.84455e+06	973877	906112	1.09506e+06	971698	1231399	1.31301e+06	1.05687e+06	923272	674278	402588	173482	310477	488389	304445	333019	402816	334794	520955	547051	331154	319343	347524	169334	230516	234045	172078	218379	134845
1.8833e+06	10460134	10723883	3.73205e+06	2299816	3.80477e+06	4.90643e+06	3745998	3253184	3.99657e+06	1.94004e+06	1.64198e+06	3.49152e+06	2.51689e+06	754831	781209	1.40834e+06	816726	817804	545881	1158091	574816	632388	1145544	962960	753496	567148	785188	455428	221761	367824	306087	580048	357684	493331	273590	315272	370459	419054	495438	514565	544514	156958	132935	242391	122098	197330	187743	217330	131748
3683051	12159324	12559517	8805105	6525021	2.62482e+06	2367982	3.29117e+06	2.19258e+06	2.27876e+06	2.69481e+06	2.49314e+06	2427599	1.27379e+06	1314159	788309	1.28574e+06	714514	747458	1.05022e+06	974742	1.02678e+06	875481	1.15822e+06	1.08214e+06	749616	446299	524654	777131	522735	600709	405300	332305	606232	620883	268392	324080	319264	303537	167719	219061	232375	117402	254908	176156	209438	223664	236508	207316	234309
4.13686e+06	17978000	15516817	3.10721e+06	2.08968e+06	2.18804e+06	3.1271e+06	3100800	1.47154e+06	2.94484e+06	1.39263e+06	1.17915e+06	1.25342e+06	711627	842666	1.37933e+06	2071330	1.78468e+06	1.0497e+06	795044	484816	1.12481e+06	940929	790126	927498	1.53713e+06	956794	597732	541691	553926	278110	475250	507143	577504	316447	541622	409183	530690	443948	281397	326218	378341	259182	230098	222193	255616	190331	191878	347744	232651
2.14026e+06	9132897	10951277	5891601	3345600	4.02578e+06	3057242	1.23951e+06	3062496	1.6756e+06	1.78125e+06	1.36519e+06	870943	1960511	2.36879e+06	2.33764e+06	2.00367e+06	1.57041e+06	863517	571742	820884	1143041	1.01786e+06	657246	524892	789915	992942	345063	374301	672040	890407	928058	641714	576096	353175	408238	368406	431606	233406	364742	375156	173051	185264	317410	196707	110399	134474	248284	212336	166994
1.83513e+06	6447071	6749874	8419006	6363344	2.58079e+06	3.39082e+06	2.63488e+06	1.47594e+06	1.65684e+06	2.20531e+06	1.14705e+06	1.01479e+06	537753	887274	1.36637e+06	1.0233e+06	1.64519e+06	2.26874e+06	1.13619e+06	757741	933622	813164	640120	616206	504728	591022	337727	574631	534082	419290	429715	460668	574416	345102	444435	422070	436382	268360	179668	193257	368443	174410	283389	194992	273919	259374	120125	102921	144565
3286283	11035303	14381786	7699816	5357537	2.66305e+06	2418784	2.36025e+06	2.01591e+06	2588277	2.30918e+06	2.42915e+06	3.27212e+06	2.43198e+06	2665965	1.99283e+06	921742	863002	1.36721e+06	2259245	1.34066e+06	482359	701710	651640	1.05827e+06	750132	428892	693901	780401	611014	642069	748048	340559	169702	194819	272212	159285	269470	302272	421291	300720	356485	410689	236620	178316	252710	321956	291258	218033	162018
1.7295e+06	11025106	6.73324e+06	6.69314e+06	4.78924e+06	2.65402e+06	4.00849e+06	4839905	4.08281e+06	4271929	1.87862e+06	1.61051e+06	1.72104e+06	1.30119e+06	1333545	1.82197e+06	1028150	1.32743e+06	1.13146e+06	1.07574e+06	792976	880681	938408	1.48305e+06	848852	480332	570804	1.26698e+06	646554	741882	584961	415555	309839	419022	212554	391142	476261	439529	420093	257515	134883	219446	211959	197080	168888	126228	125217	120376	216737	183510
2.43072e+06	9010405	9760046	7.56277e+06	7643300	4105331	3.28331e+06	2.69489e+06	1.96675e+06	4.79149e+06	4.44039e+06	1897141	1.87576e+06	1.9271e+06	2.66487e+06	1.58616e+06	916413	985795	699132	497022	422755	865380	1.04818e+06	603771	773216	1.13847e+06	575334	667620	763828	914378	975032	800347	695040	390048	198731	360466	332821	260039	261186	328680	494927	239939	402841	349092	280194	310654	192370	138249	231953	237752
1.54246e+06	7.98646e+06	14343418	6068476	4.12728e+06	4786903	2319596	2884910	2.36461e+06	1.11796e+06	2.01672e+06	2.12962e+06	2797261	1.53532e+06	1.18325e+06	772482	1.32728e+06	1.71771e+06	1.33436e+06	979960	1.14164e+06	741487	972880	1.36829e+06	1.0135e+06	730676	757883	962484	584344	406364	334427	241577	406892	355963	170506	254508	234248	339608	294224	268351	329518	283517	150085	272193	345965	228851	267304	343559	315719	201647
2.04088e+06	13146438	13545321	8287027	2.28679e+06	2.93164e+06	2.38087e+06	1574324	2609874	2.72147e+06	2934726	2.39558e+06	2315305	1.70357e+06	1.34959e+06	1.07466e+06	1.27412e+06	754379	1.27085e+06	1.1257e+06	551231	941686	795673	745384	1.09692e+06	845909	527284	611588	906996	1.0736e+06	886691	500494	380902	627954	685665	334632	295119	327076	291823	401187	435791	278493	348604	257114	208607	368838	182339	172814	282747	295225
4547664	12009203	6983099	6.12746e+06	12046581	8059019	3814553	2712194	3.05797e+06	2.89896e+06	1.98077e+06	1.19366e+06	1.61586e+06	672995	1.36884e+06	834775	601109	1.02613e+06	1.4875e+06	1.39876e+06	1114115	681225	844673	886787	700938	692770	588172	709613	490103	321907	294754	261249	474424	356272	428132	506731	501114	511850	275774	345676	560811	472039	175322	105464	132459	223841	262818	195765	124835	109801
1.03993e+06	8591317	9404774	9347861	9373583	8.10857e+06	4.40864e+06	3.39563e+06	4.19148e+06	2.91421e+06	2.66292e+06	4.16423e+06	2963353	2.23493e+06	1.95936e+06	1.60942e+06	2.09236e+06	2.14166e+06	1.744e+06	1.69084e+06	997271	727077	750053	1.06762e+06	1.59926e+06	1.5277e+06	1.26965e+06	1.07955e+06	864033	650958	965366	808983	535976	732317	703592	352750	297168	301846	165434	352024	319021	241368	288375	347643	244500	139620	225950	222572	184768	199889
2.50821e+06	10557478	9666864	8.3359e+06	4.47488e+06	3681134	1.84953e+06	2504214	1.98387e+06	1.44257e+06	1.04148e+06	544037	1.3451e+06	1.50066e+06	1.17508e+06	2.02616e+06	2.78106e+06	2.20168e+06	835831	1.71099e+06	967778	550029	1.38267e+06	977863	629568	723845	428722	392052	298601	276336	553172	524909	602819	718423	739974	531257	305042	520823	304163	376610	403581	198464	264466	297409	250596	180950	191847	224073	181886	234062
2.25534e+06	4435823	8118859	4.68959e+06	3029061	4284168	4766734	2.86351e+06	2.97942e+06	1.9492e+06	3.24882e+06	2.35313e+06	2.57585e+06	2.22022e+06	1064849	1.59394e+06	1694244	654061	834331	1.07294e+06	1.18261e+06	951102	1.02739e+06	876214	873169	822642	763680	680475	809336	706916	294961	541480	763949	559758	439886	228628	312735	417791	302915	270594	563016	686890	470711	273429	255513	189501	138858	203203	232350	247790
2.27628e+06	13441447	16426522	8973867	4573591	4426149	7.23797e+06	2.955e+06	1.83119e+06	2.06229e+06	1.65302e+06	1.93469e+06	2.00163e+06	2.20963e+06	1.59157e+06	1.76087e+06	1.70118e+06	1088616	1.10287e+06	1.15765e+06	1826983	956079	602840	560216	607968	1.06214e+06	685740	743967	563185	515961	690965	772317	778733	331504	471454	484422	250457	317004	417988	360949	212939	258259	268036	390356	397894	323835	375479	388915	287253	259458
3.04697e+06	14394228	10241195	10684060	7.37292e+06	4869697	1.41704e+06	1.45064e+06	1.7542e+06	2.10344e+06	3.00309e+06	2.01559e+06	2.42969e+06	1.78122e+06	2.03488e+06	1.36486e+06	1.00022e+06	773054	1.25539e+06	1.34334e+06	1.59224e+06	1.6949e+06	1269707	840392	434913	647041	417919	483144	406048	515905	584851	386574	435787	403215	513398	576672	395561	318817	440900	505582	425552	259040	164207	195582	306413	335474	256189	313111	165426	132484
3.52815e+06	8.18061e+06	11890805	10382562	5268379	3.4193e+06	2.24578e+06	1520298	4.01867e+06	5206984	2.83608e+06	2.2322e+06	1.71908e+06	1.19974e+06	1.54797e+06	1.57205e+06	1.8768e+06	1.64375e+06	1.19343e+06	1.12826e+06	1.09075e+06	640575	832866	901134	531789	746752	222053	377171	573810	953584	753033	209018	262520	301447	295158	437252	264552	327049	454377	375497	381704	305644	131939	170414	206606	266413	387315	306370	125994	88066.8
3.07712e+06	8974755	9267518	4497568	2.38681e+06	5.4029e+06	5813864	2.50013e+06	1.52366e+06	1.89341e+06	1.34094e+06	1.43599e+06	2732405	1.66955e+06	1.0652e+06	1.3208e+06	1.07883e+06	869918	961184	985950	1.13441e+06	714867	467971	599495	245341	505659	571347	443474	520769	310863	591784	502940	502731	413914	369975	211910	318739	272020	420686	281973	100670	191114	118606	225760	187654	376477	177840	252954	223756	124593
2516409	8897967	6811085	7.07438e+06	6210718	4.68992e+06	4.13718e+06	4471534	2.99439e+06	2.15812e+06	2.61036e+06	2.15143e+06	2.07641e+06	2.20145e+06	1.917e+06	1.87215e+06	2141129	1.46553e+06	1.3621e+06	1.14916e+06	750634	493647	524919	658920	778253	956411	697898	656036	837770	700847	779475	602228	521047	576133	388617	324312	234374	298507	285408	306714	244748	390608	385045	164300	204858	310837	458040	219322	98925.9	165512
2052819	10688592	7.04934e+06	2605206	4.36574e+06	4605066	3.55717e+06	2.17586e+06	1.53104e+06	2.58038e+06	1.53179e+06	2.19322e+06	3.36367e+06	1.16069e+06	870342	2424168	1.76078e+06	1.45359e+06	1.91408e+06	915160	984891	1.03041e+06	548281	594998	788540	966562	844618	533390	457960	511656	430504	346182	617897	629533	938490	643371	376874	312196	352613	362808	247762	250920	365390	160039	232953	458719	222665	230973	146337	212132
2200081	8902078	8797434	5.41977e+06	5191223	3.73419e+06	3.74804e+06	2.45365e+06	3002186	2.66821e+06	1.48597e+06	831975	611037	573565	874771	1.33821e+06	2054033	1.72479e+06	1250971	841383	998756	841111	495822	550484	534326	812761	693346	1.05113e+06	663706	245368	291403	680692	602751	558242	388725	235338	323264	261822	370834	233438	326062	153191	247003	296472	193433	113176	156724	333018	200485	144803
1.14774e+06	7.20963e+06	8081932	6.48512e+06	3.93074e+06	3.94806e+06	2584860	1.83255e+06	3.01417e+06	2.54301e+06	1.62342e+06	1.56069e+06	2.12534e+06	2.4754e+06	1.91739e+06	1.50691e+06	1.04481e+06	1477564	931998	808501	1.22896e+06	1268441	764169	667337	1.02257e+06	918022	990707	747214	927679	519136	644526	330281	365422	367906	393520	553992	449758	402509	432246	323676	453688	406006	131003	230086	165950	133233	189899	218818	182031	178309
804677	10459612	12137565	12396784	7068412	5090282	3.35277e+06	3.17951e+06	3.45696e+06	2.56233e+06	2.26241e+06	1.46017e+06	1.65074e+06	1.92158e+06	1.25744e+06	1.06628e+06	938625	1.17146e+06	1.41663e+06	964654	1.38009e+06	404459	878753	736445	1.08666e+06	656321	527201	501642	420955	607989	598660	459832	424888	218956	409723	286082	405398	608678	420480	225204	236332	205505	278172	122431	122304	275689	261758	195043	142601	170926
2.30861e+06	17577348	10412532	4.06707e+06	2.07044e+06	4.9575e+06	3749710	4768641	3.62009e+06	1.61409e+06	2.71697e+06	1.99715e+06	1.16164e+06	1.68358e+06	731526	938842	1.75302e+06	1.1202e+06	948349	931504	943369	1.24861e+06	1.6402e+06	1.0408e+06	345656	658319	679242	467265	459707	383103	930607	752244	547336	846619	680236	525366	556446	260688	374506	455377	438679	407453	289539	194643	242543	191134	302001	223366	265453	161679
5885726	13983284	9298376	6700325	5.16183e+06	4.7837e+06	1.88062e+06	2834996	3.51083e+06	3.46229e+06	1.95704e+06	2.11368e+06	1.32384e+06	1.38535e+06	2866180	2442440	2.02606e+06	1.60209e+06	560917	729458	904975	738758	651858	418027	336539	1.07526e+06	1.36821e+06	1.18808e+06	682685	554580	355844	501649	676995	572753	686009	524161	354493	529531	439603	200073	270192	237003	203253	368519	375796	205966	135111	155943	187911	187321
2.99028e+06	12368212	13657799	13978978	8784246	2.98136e+06	3.52206e+06	2.71862e+06	3.02688e+06	1.909e+06	2.80144e+06	1.90313e+06	1.35135e+06	1.08508e+06	935221	1.37217e+06	1.15649e+06	1.44074e+06	987038	1226420	1.49074e+06	939363	884786	1120933	1.28784e+06	682010	477541	720216	328372	399825	634634	342841	123614	315374	370687	446650	588103	570521	353861	279907	264930	142036	153082	218248	179819	198394	225742	233156	142989	134225
3.75862e+06	13815620	10201989	9401907	8.0266e+06	3182105	1.47666e+06	1.04176e+06	3352605	3.96273e+06	3.46586e+06	1.39743e+06	1.96346e+06	2254971	1.41744e+06	1297766	1.51892e+06	2.82979e+06	2.12795e+06	1.02783e+06	739710	975827	603951	758973	638220	583276	817019	493947	304354	967424	1.32614e+06	754419	265089	364480	460061	565068	462181	220320	217712	500670	514890	367294	362191	189675	208145	189297	259608	126824	145363	229057
2.56276e+06	12723944	5.60926e+06	10526998	8420334	2.49705e+06	2.33248e+06	3123056	2.45067e+06	2.67711e+06	1817075	1.63291e+06	1.27976e+06	1.50596e+06	1.8275e+06	1859242	1.91511e+06	661640	1.22908e+06	1.51244e+06	1.69889e+06	928761	1.68763e+06	940193	446848	814128	1.02679e+06	627660	334896	491202	356278	638472	363208	451026	477537	291689	221216	588884	563635	432207	409744	500104	390410	479148	299120	236760	208694	291594	133561	130366
2358391	6600427	6.34187e+06	4.95303e+06	2.6412e+06	2.35745e+06	2954861	3.0503e+06	2964358	2.66676e+06	1.85561e+06	838061	1.45383e+06	1.61158e+06	2.59593e+06	1.99783e+06	2.74422e+06	1.68922e+06	1.96368e+06	1.92745e+06	1.47398e+06	654879	807796	869294	1.22688e+06	1.05413e+06	740708	1.2929e+06	1104502	426910	641384	947092	886575	636474	320037	534435	462872	587965	514868	415496	346850	398484	315124	253603	332238	445479	228543	161795	188829	182412
4.78004e+06	10307299	10131218	7780246	10225802	7.26844e+06	1.82949e+06	1.91075e+06	1.98987e+06	1.61474e+06	1.72911e+06	1.27432e+06	1.28631e+06	1.07732e+06	601713	1.3115e+06	1.24747e+06	1212960	888517	597433	571328	429908	533078	616974	1.25709e+06	803466	457090	830293	1071129	912972	254787	486044	208453	262860	476405	332686	236209	288877	507198	451362	226151	312584	256408	219475	318904	210518	183843	137472	213012	156675
2.68565e+06	13353841	5.72463e+06	5194162	4.29845e+06	2.87354e+06	1.50464e+06	3690213	3.46957e+06	2.01933e+06	3.52319e+06	2.90856e+06	1.52716e+06	2228262	2.1385e+06	1.81653e+06	1.93393e+06	1.17316e+06	906714	770575	784155	779147	1.17404e+06	1.46472e+06	494360	861008	1.02721e+06	476516	340283	380980	466077	675554	981413	963953	719757	323457	381090	467777	396095	494632	534760	334965	200792	110794	157792	271439	429407	240072	187259	104746
4434501	8091253	5.09057e+06	7568791	6.43446e+06	1.81531e+06	2.06136e+06	4307947	3.13299e+06	2.04244e+06	2021996	3.42441e+06	2052478	2.39207e+06	2753575	2.2349e+06	1.38597e+06	683372	1.81065e+06	1.40079e+06	923090	949657	752865	1.08841e+06	726704	886905	1.07617e+06	951588	1.14176e+06	1.14784e+06	417387	558095	415246	531081	407087	315881	750433	744847	629702	606703	294498	212865	193740	393361	385560	212200	174188	205801	298084	155865
1.48157e+06	8713366	5851617	4984152	2630755	4.25826e+06	5.32049e+06	3.26953e+06	1.76275e+06	1.5576e+06	1.3391e+06	1.19815e+06	1.37364e+06	2.15843e+06	1.45265e+06	1.50927e+06	2.45789e+06	1.73228e+06	1.1054e+06	1.82641e+06	915120	1.14743e+06	1.02566e+06	486289	417943	510952	1.09609e+06	992144	340538	412119	661769	240426	740400	771319	367363	442586	681088	475484	403798	258885	328352	149332	294545	264505	313782	238940	241391	276084	66175.3	207038
3.77477e+06	6.53647e+06	13219524	9683274	5.65915e+06	3631413	1.79532e+06	1.67224e+06	4.15198e+06	5.37987e+06	2.40715e+06	1.37109e+06	1.41578e+06	1411615	1.63687e+06	1.22738e+06	1.01989e+06	1.15567e+06	1.07006e+06	1.0465e+06	1.16209e+06	623660	1.08809e+06	1.53732e+06	1.22782e+06	1.29507e+06	973983	803527	784308	603963	570062	630359	312797	295337	422492	328141	705580	637138	634097	467730	248737	316411	404373	208867	189499	247801	308633	284367	212170	112460
1.85198e+06	5.55508e+06	2766158	1.7856e+06	4.70725e+06	4.91046e+06	3.46057e+06	2.88271e+06	3280625	3.43177e+06	2.85652e+06	1.49244e+06	1.91524e+06	2.93073e+06	1.98458e+06	1.34883e+06	1.7922e+06	1.02224e+06	1.03038e+06	977956	513497	651668	1.33903e+06	814463	519824	333538	359391	416955	1.03169e+06	944140	1.01901e+06	753167	725610	573334	419850	608423	570044	292816	293942	369272	388450	203554	340255	346042	140644	82088.2	122457	278553	124205	163271
1.81054e+06	7253385	2.98385e+06	3.99994e+06	9064995	4612219	1.97363e+06	1.71375e+06	3116339	2257270	2.00691e+06	1.34201e+06	2.31841e+06	1779480	1.37279e+06	1.27905e+06	1.12544e+06	1125658	1.73179e+06	1.94621e+06	2.05564e+06	1.67559e+06	1.10095e+06	718116	375477	774958	855325	438515	600805	455281	489248	600545	455336	307064	355844	173362	218733	223078	375131	146877	349915	483856	363653	436163	232829	261473	152889	235924	253249	105825
2.7692e+06	10697454	11393138	5.09637e+06	4.93064e+06	3.35493e+06	2.93619e+06	4365210	3.12003e+06	1.91579e+06	1.2594e+06	1.16295e+06	1.37838e+06	1.05016e+06	904662	1.29803e+06	589142	1.33461e+06	1.52857e+06	662459	537629	307577	402101	856939	685046	666793	674539	1.04237e+06	942272	559790	422517	613133	535504	467808	269690	261889	235198	192255	268479	531098	402495	215718	317136	142103	216047	114956	121305	184525	199275	161777
3211796	8399150	8877731	7.67413e+06	5475438	3.82812e+06	4.04319e+06	3.3021e+06	2447949	1.74385e+06	2.03433e+06	2.64711e+06	3.42221e+06	2.53767e+06	1.3544e+06	1.94915e+06	1.30279e+06	904921	767058	776280	967479	918378	463257	504560	801719	421387	721714	622893	569286	642319	564369	692818	740865	739845	612706	581749	432617	444296	479354	609062	611732	327991	199208	156778	158617	176266	179875	145381	156113	163790
4.49644e+06	16195195	8703770	5418452	5679952	5453295	2.08535e+06	2680336	3.99666e+06	2.12889e+06	959126	1967567	1.56313e+06	1.30076e+06	1.6922e+06	2.34877e+06	1.77621e+06	1.67428e+06	1.11491e+06	1.11101e+06	992520	1.60941e+06	1.08789e+06	893683	1.08803e+06	999168	530326	523712	685080	894363	903972	417558	265028	563983	389704	300459	219439	176139	330113	409300	154009	147295	263545	259039	120124	161373	185470	173641	267582	142982
5.41273e+06	18041804	14253955	5.61117e+06	3.7646e+06	4.77908e+06	5214904	2897755	4.03474e+06	5.18794e+06	2.48939e+06	2.86529e+06	3.80778e+06	2.57754e+06	2.00585e+06	1.71675e+06	1.32582e+06	1.07482e+06	1.59302e+06	1.56679e+06	854287	1.04694e+06	997178	592537	898256	491417	336972	621071	1.19876e+06	642334	644445	682580	449610	868885	671043	320533	318115	407848	706986	621176	458243	693634	677455	468856	306989	227609	155049	192139	397786	279667
2.38004e+06	12469398	9998577	7591311	3.91493e+06	3.93673e+06	5.56941e+06	2.48871e+06	3431073	2.44187e+06	1.35259e+06	1.65334e+06	1.83642e+06	1.39523e+06	1.26157e+06	1.17303e+06	1.90147e+06	2.73938e+06	2.07995e+06	1597839	1.15438e+06	779642	1.37738e+06	1.28159e+06	914275	816484	695508	963231	668656	568603	466545	423206	719291	801954	518097	355233	275155	320913	149154	140739	359598	569422	301388	383480	287855	151593	106704	282534	262320	166118
3643760	19023928	15160624	6518525	5.28813e+06	4.89992e+06	2.9946e+06	1.85126e+06	1.22872e+06	1.03326e+06	3179283	3.64617e+06	2.24724e+06	2.51583e+06	3203560	1.11656e+06	890888	957883	780562	558617	744144	869410	968610	970324	486874	1.34421e+06	1297742	859136	779485	726511	349410	592383	721394	712687	391132	275013	362014	515002	335556	334426	412490	270725	158776	208649	226829	154767	202841	367195	338949	207538
1171772	9248140	4570146	4.95383e+06	5950803	5986505	5.13916e+06	3820683	3.80516e+06	2.22996e+06	3.18709e+06	1.98992e+06	2093408	1.75171e+06	2.04181e+06	2.03198e+06	1.9992e+06	1211214	542056	996394	982632	901499	1.1156e+06	1.04435e+06	878895	631210	587632	491262	621880	756436	1.02375e+06	614421	480296	546467	554512	412813	345695	326700	568844	695978	516848	321302	227261	275788	287361	227370	245267	313332	174126	353108
4547590	11556847	9441722	7.43025e+06	10794114	10926560	2930218	2601876	2.41048e+06	1.77149e+06	1.90452e+06	1.57307e+06	3.94415e+06	2836330	1.49079e+06	2.09114e+06	1.32531e+06	1.09285e+06	1.04103e+06	884205	969921	910203	1.05011e+06	755237	505443	488090	574237	672953	932768	657767	517999	465195	572177	628195	824393	493484	371725	480432	326897	333497	368862	471353	660294	356027	305636	305227	321507	134244	115048	202586
5179751	15058402	10332906	7.59952e+06	7263829	4.63098e+06	4.09908e+06	4.34736e+06	2.74196e+06	1.84633e+06	2.1715e+06	3.00723e+06	1.70509e+06	1410949	883370	731130	1.37268e+06	1362787	624592	832161	684017	900688	1.28554e+06	1.18802e+06	1.24409e+06	844154	1.0447e+06	1.16781e+06	720890	683680	662837	678555	875766	1.192e+06	485990	354769	557378	441865	187691	299916	292103	242542	440481	257467	66708.5	171983	217208	181125	282185	122324
4.31479e+06	21661770	12883077	12251468	9007587	6023053	4.34261e+06	3.8071e+06	4.11883e+06	3.2475e+06	2.94563e+06	1.62139e+06	1.25478e+06	819887	1.22337e+06	1.3582e+06	1.17737e+06	1278886	1.95923e+06	1.57874e+06	660843	615913	698568	1.43711e+06	1.14412e+06	1.80773e+06	1.13419e+06	465816	836771	973872	1.36498e+06	1.29314e+06	733761	853318	632223	472108	345275	274859	131716	257434	387431	427570	241799	183227	138557	266369	167871	109787	113382	185699
5927564	16230224	10285684	5.3281e+06	4557836	3.90865e+06	3056525	2696754	2314128	2707289	2468087	2.32705e+06	1.94278e+06	2233072	2.16339e+06	1.44068e+06	1.42305e+06	920157	909957	1406859	671104	736340	793003	960298	708963	898748	492780	567022	554894	394213	613278	407528	343231	497175	290257	524772	497980	441700	336499	243703	189450	331390	337079	360645	230527	177132	187422	153096	191875	156559
3.3282e+06	13239810	12302288	9763549	6426581	5.78257e+06	1924327	2.70973e+06	2361112	2430847	1.54939e+06	801462	1.1971e+06	1.48322e+06	959506	2.29606e+06	2209575	1.48031e+06	1.36122e+06	1.45119e+06	777936	514637	773343	748944	865270	720035	893553	621688	463301	596804	610015	710590	413418	611092	595523	397487	323938	317235	275821	321926	283188	448367	411363	408398	276480	96923.3	176138	161111	283657	280397
3402450	12658743	11027060	10396852	6184936	6.71539e+06	5.36996e+06	3.25047e+06	2527161	3.25398e+06	2.76859e+06	3.39842e+06	2.81437e+06	1.44579e+06	3.5131e+06	3.97132e+06	1946469	1703978	1.66412e+06	1.53402e+06	757127	516456	356367	795854	501334	626457	650116	630349	472604	301087	480960	268671	476632	388222	252238	273832	247562	546874	639684	374614	271188	309171	303952	316864	173609	157183	236396	481647	321004	309943
6133813	10792177	10856256	12136589	4.70603e+06	4130760	2.77483e+06	3.40663e+06	3.51685e+06	2.7612e+06	2.30027e+06	2.47259e+06	2.00983e+06	2.88105e+06	3.44369e+06	2.93237e+06	1.39153e+06	994969	728240	1.25558e+06	1.25941e+06	721863	459544	911590	752776	587056	599061	668531	253352	479655	437201	617316	659455	426327	460395	412866	360404	372051	363954	279198	314571	420676	202006	354213	215859	154754	178771	224874	249070	276865
1.22399e+06	7.33501e+06	7.72247e+06	3.8502e+06	4.10094e+06	4949316	2994121	1.65584e+06	2.4451e+06	2.80302e+06	2.23945e+06	2.43696e+06	1880082	1.07268e+06	582687	1.14407e+06	659585	871136	875868	610979	370795	986614	1.01271e+06	998056	764244	527310	381880	505838	863099	679605	522308	624671	424336	174983	307669	253668	247787	347641	270764	184680	154547	162212	287735	373493	224864	263390	254654	163324	169405	206699
2.4206e+06	10666364	9269459	5.62744e+06	2.79533e+06	2501541	3.15963e+06	4.10166e+06	2.19738e+06	2.89902e+06	2223365	1.38606e+06	825431	711683	1.01497e+06	1561133	1.79765e+06	756381	519891	399655	953380	700836	647651	846904	820641	790463	544398	807896	1.07091e+06	405721	224467	679996	550486	334400	364208	482440	319298	213360	174632	255903	324524	273481	302697	281408	455745	316763	175349	162445	229753	207797
8002062	17547572	10149115	4.03342e+06	2.85516e+06	4.37139e+06	3.05081e+06	3.08446e+06	1.84773e+06	3064355	1.93897e+06	1.84055e+06	951352	1.3689e+06	1.937e+06	1.03242e+06	414235	1.05239e+06	798973	542665	752705	527134	1.24167e+06	1.73756e+06	1.07784e+06	612156	855670	514735	413754	599135	677838	486121	236546	229852	230728	398002	419471	528007	274032	208503	358791	326147	293017	273889	354518	259933	139018	199148	169016	190402
4.02702e+06	7.43832e+06	8026203	7.34005e+06	3953694	4.3331e+06	3.57306e+06	3186686	2618201	2.63878e+06	1.87846e+06	1.38271e+06	1584283	1.23088e+06	1.72271e+06	1.40889e+06	1.01055e+06	900254	856320	944123	836840	1081080	610194	1.04277e+06	479762	728587	626085	351662	767572	746865	478851	650033	312578	267382	431285	306940	407210	499311	222979	370872	686083	348724	172488	107340	256970	208341	147140	128608	240585	162080
6443431	10636369	6919103	8986685	6.48687e+06	3979363	4897642	2.34328e+06	2528875	2.5045e+06	1.76105e+06	611262	751562	1.04168e+06	1.28353e+06	1.92824e+06	1.70858e+06	865531	772218	1.08973e+06	1049757	304784	792404	1.04745e+06	653416	746653	528969	574649	638465	544147	594176	363505	265921	882655	698354	403736	333872	294303	444846	296900	400197	103075	139359	267820	229489	113270	189627	170796	236181	123114
3527871	13512782	11235077	7.02971e+06	2.45121e+06	3.48951e+06	2.12522e+06	1.32827e+06	2.17311e+06	2.16696e+06	3.00792e+06	1.76767e+06	2.18958e+06	2.2285e+06	1.51385e+06	970112	866245	1.67285e+06	1.46681e+06	945220	803409	1.12981e+06	1.15692e+06	1.55692e+06	1213733	592185	509040	359316	527579	563969	250096	365920	661309	317882	538713	562609	398386	413595	487990	380536	285927	221080	337123	197008	153207	239706	266053	454329	590085	253916
6.55977e+06	18507998	11082672	3.01412e+06	3810762	3.68662e+06	2.49945e+06	1.76233e+06	1.70568e+06	2.66989e+06	1.5481e+06	866044	1.36538e+06	1.00255e+06	357135	910752	937023	1.2485e+06	1.40092e+06	1.06857e+06	515204	683476	522644	390166	456900	544974	585087	640758	1019840	636040	361285	447977	436189	408589	485544	485107	499977	340514	378449	496502	253602	138163	165647	218923	270386	320834	243958	189515	182300	192446
1.5372e+06	9834670	6.30175e+06	5540602	3.25634e+06	3.69736e+06	2927115	1.65358e+06	2.0158e+06	2.08807e+06	1.31392e+06	1.18262e+06	2.01395e+06	1953904	3029552	1.6726e+06	616786	1.03946e+06	1.08865e+06	931025	1.1577e+06	915750	1.40195e+06	1.64315e+06	1.81116e+06	1.44935e+06	1.34953e+06	743094	706595	459494	242696	542771	651713	443262	122509	277024	622092	338513	426237	499658	512464	402608	330746	230095	135022	238355	298592	155797	120491	133144
4130159	10066062	7162770	6598363	3.31951e+06	5633455	3.97832e+06	1.64071e+06	3144117	2.39656e+06	879005	691199	1.06409e+06	1.42418e+06	1.21968e+06	1.28218e+06	1.56919e+06	1.31361e+06	1.10175e+06	676704	688773	695829	773561	336380	420209	659777	537931	729105	828988	282924	250568	585437	848557	444021	304350	574985	621001	325787	273176	293201	333707	365299	238262	271146	316401	188128	115947	116159	183756	157986
3.20344e+06	6030268	6.70706e+06	4203737	4208919	2.71483e+06	3.95594e+06	3.89577e+06	2.4e+06	1.25098e+06	1.30423e+06	1.73746e+06	2187681	2.20921e+06	1647857	1.08859e+06	711125	433091	641086	913810	1.30252e+06	673776	543407	508558	1.2046e+06	826264	752846	676216	660122	387267	521050	673726	792644	980758	1.02618e+06	596222	271985	280319	179847	229713	298574	250306	427252	551759	360628	279144	227321	280340	147667	110405
2.06416e+06	3.78491e+06	4.31645e+06	5.97e+06	4344530	2.66925e+06	1.73884e+06	976885	1.70308e+06	1795542	1.6164e+06	1.51429e+06	988888	1.14614e+06	820228	533611	1.64655e+06	1087195	1.2044e+06	725570	727714	602887	505325	375209	751708	526560	762734	528943	579185	448102	248602	387258	475564	543159	421523	245715	289973	204355	406509	295623	266212	236342	118410	180818	173308	118663	236489	225592	119230	137098
2153784	7.75674e+06	6712603	5.822e+06	3.26422e+06	1.67585e+06	1154702	1.67886e+06	3.02738e+06	2006352	1.35876e+06	1320274	779984	1.19826e+06	1.35613e+06	1.14339e+06	452498	764001	1.73151e+06	1.72855e+06	1.11556e+06	853133	928055	435119	629737	404725	522095	554276	556440	379031	378719	312001	361336	286490	255462	199066	334264	305534	297134	351803	290182	257102	329720	303341	210525	160748	201247	217508	147050	109471
5.26027e+06	9390757	8621434	7.09738e+06	6890991	3614442	3.24246e+06	1934142	1.75239e+06	2.55909e+06	2751142	1648371	740581	1741190	2.80586e+06	1.62617e+06	896954	888093	1.09417e+06	1.17295e+06	1.20238e+06	411263	1.35171e+06	1.56956e+06	983465	711884	494211	617086	619970	439920	608897	339450	228530	354870	249028	240544	338925	443420	474525	167278	150601	212552	209518	265096	230161	199585	180808	188145	221549	166029
975865	3.57777e+06	4258119	4.12741e+06	4.01165e+06	4506827	3.73619e+06	3.16208e+06	2843006	1.3521e+06	1.60374e+06	1.1913e+06	1.67321e+06	1.44072e+06	1736709	492214	1.06188e+06	947881	612819	781822	533372	590047	747365	606120	409400	434108	198604	652547	1.17064e+06	585150	647758	797220	410175	587526	478529	587002	693262	316012	266940	365680	505239	342027	178276	127645	131761	155757	226684	256078	142810	255171
1.87882e+06	11936868	5.88064e+06	5.13421e+06	7.50259e+06	4546743	2.55318e+06	1.14342e+06	1.48088e+06	1.74787e+06	1.90477e+06	1.50213e+06	1.39403e+06	904056	1.23197e+06	795046	675852	974666	1.35964e+06	1.31305e+06	1670466	1.54526e+06	768008	654742	652898	590986	661422	643739	575902	1.04713e+06	645821	542635	621689	308624	471756	400263	342581	302565	640619	557067	206801	173542	132631	101157	148314	170144	139473	74065.6	72525.6	177938
1774866	10213597	5.05368e+06	5.68407e+06	5.55082e+06	2.33569e+06	1.281e+06	2365844	1.34919e+06	1.50753e+06	1.20921e+06	1187675	1.32837e+06	1.71744e+06	733044	1.13273e+06	2.03697e+06	2.15825e+06	1.65123e+06	1.11627e+06	1.0629e+06	1000787	506366	566924	668895	802785	532452	628679	548293	299073	663661	435613	317002	443841	325823	364504	222988	150064	290435	218642	402087	280774	265356	172848	335383	183287	199705	219946	116344	58512.3
1.70214e+06	5544543	7.97944e+06	2490625	2234955	2.25997e+06	2.81861e+06	1.55747e+06	1.60942e+06	1.35386e+06	1.28745e+06	772067	1.23875e+06	1.29717e+06	1.33093e+06	1.31013e+06	936119	613675	816512	1.03655e+06	1.41472e+06	497885	853625	884839	1.0884e+06	548179	617512	394211	314774	357671	793107	404147	621634	341810	191621	233423	356526	499044	554453	435590	279719	244475	282247	212026	139738	249086	205453	172111	252554	252698
2.40439e+06	7585635	9349362	5.1173e+06	1.94454e+06	2.31436e+06	2.03457e+06	1.95152e+06	1.82615e+06	2.78325e+06	1.93481e+06	1.45905e+06	1.38333e+06	1089459	1.60268e+06	2327388	1.03349e+06	768243	663244	614800	716244	456355	917907	625579	551289	438616	734709	638162	513567	566274	344713	382502	729138	496798	472240	246260	262559	282694	244558	291661	247802	142470	207330	239041	157754	163986	141434	205951	200031	85367.6
2.50585e+06	4.07651e+06	8118197	7.94383e+06	3.2056e+06	2242656	1.40867e+06	2690661	2745160	2.47374e+06	3288279	1.60859e+06	878044	480969	746893	828034	1.14202e+06	1.10472e+06	578224	587600	830668	405764	503039	750839	960390	708059	492278	295889	612368	555882	655793	456374	623173	406708	416915	330769	503104	422641	423305	254568	265920	177866	227027	331718	522429	360443	233714	129981	115740	111193
1.95862e+06	3.26177e+06	3383147	5.9852e+06	4354295	3536713	1.78178e+06	2.21586e+06	1130205	1.05384e+06	1.61872e+06	2.92045e+06	2354815	1.23713e+06	1.3695e+06	1.22293e+06	953480	697888	1.10824e+06	770228	1.1762e+06	826773	1.0851e+06	936237	688895	625934	552935	354706	296434	297172	131470	492496	485176	346994	241900	336176	535898	310748	481127	284515	241001	245143	359052	307837	157564	118718	105213	192918	156546	248394
1.66719e+06	7077629	4.53532e+06	2.79675e+06	2.73691e+06	2.7573e+06	1717519	2462473	1.37827e+06	1.3979e+06	690218	838122	1.11338e+06	1080342	1.23576e+06	688784	527808	539198	1.05501e+06	987174	824650	548051	258720	699386	617257	717875	1.20611e+06	941676	974533	527477	300704	369700	355489	278873	591990	459036	321245	368995	363710	463886	432028	311483	210932	228390	131383	201404	158144	176313	121644	73049.7
2024225	4.92605e+06	5721138	7.51754e+06	3.2473e+06	1905915	2.9712e+06	1.90053e+06	2.47021e+06	2.32809e+06	1.18772e+06	1.04314e+06	1.90565e+06	2.71556e+06	2.48533e+06	1.07528e+06	1.02045e+06	448604	915327	406289	518654	598280	429356	597596	336753	510119	350546	366550	477990	588520	231863	272706	520070	624522	531686	197190	202483	151587	338245	291315	230476	225930	256040	218272	143471	136591	111779	97599.6	92621.5	111925
2.06978e+06	10407674	8639505	5128234	5.38598e+06	4.11691e+06	2.98541e+06	2.91429e+06	1.61853e+06	1.17897e+06	1.58133e+06	1.77072e+06	1450974	2.03869e+06	1.953e+06	1.57157e+06	651001	486211	907218	630080	759001	1.07998e+06	817734	557083	472859	533992	477748	700840	729688	552167	370925	385602	264132	397234	368493	471350	347530	196746	159566	187714	199109	191186	204719	190781	243793	346116	329320	222433	113598	130594
3729149	7590963	6296394	4.82913e+06	3694940	2.73322e+06	1.31276e+06	935155	1.62022e+06	1.47563e+06	958476	891767	1.34328e+06	2.11318e+06	2.18982e+06	1.08864e+06	960181	563316	1.05067e+06	1.02033e+06	769760	522317	223684	365053	387154	604435	306450	509735	370157	339931	316769	326345	251527	280630	333256	282051	200944	256576	333596	251388	150123	283187	173681	139556	92493.8	78785.6	92448.4	66647.9	95505.3	93252.2
5533859	9829005	5.79527e+06	3.25696e+06	3177917	2.41622e+06	2.42178e+06	1.14284e+06	1.38935e+06	1.44999e+06	745686	1.05506e+06	1.39888e+06	1.21265e+06	1.31233e+06	575248	1.50911e+06	1.50413e+06	1.052e+06	1.64304e+06	605133	292122	829764	917861	1082758	509795	299691	461549	539260	435877	426494	383812	893042	713216	346209	151616	246689	284000	448725	234963	67487.5	287393	256662	115369	128368	180013	154933	183038	317015	230907
2167822	9643731	5.58507e+06	4561922	3.58549e+06	2.05746e+06	953497	2.08566e+06	2.39454e+06	1693808	1.42116e+06	939316	1.33465e+06	713404	843770	1.38295e+06	1.2725e+06	1.26174e+06	837391	925836	661964	689884	863401	602788	544905	633034	456958	645379	526142	296132	520526	551786	231532	337416	550461	140856	184514	322031	547246	158062	151396	240762	171474	98748.8	260483	194903	133123	109948	192418	136860
720190	6775979	8559065	8.27125e+06	3816856	2.1884e+06	2.12344e+06	1382087	1.65102e+06	2.14594e+06	1.51695e+06	1.70069e+06	1.75658e+06	1.18084e+06	1.05993e+06	1.48829e+06	1.67597e+06	1001422	1169485	1.08267e+06	649402	1.81352e+06	1.73203e+06	867582	597089	803103	906964	594087	693340	404498	519246	684053	422013	219608	308772	540389	326472	126255	192584	336904	277043	413783	390541	286513	113169	149490	206245	234233	285363	177574
981164	4388649	2.82626e+06	2.1045e+06	1.0381e+06	3.01838e+06	2.29497e+06	1.46055e+06	1.83813e+06	1.54832e+06	1.91003e+06	1921132	1.36181e+06	950532	919356	662001	691680	501737	610060	737746	621590	391175	517015	480177	736378	614854	587197	557604	180697	277303	241183	424360	507340	397375	473816	540052	313128	317554	367231	226133	230510	273067	358367	211783	173155	150346	189749	121752	117807	134198
2.59041e+06	4672858	5786808	7.27836e+06	4.49335e+06	3.13593e+06	1224224	1.68324e+06	1.0969e+06	639838	1190054	1.76495e+06	1.82271e+06	2.1648e+06	1029055	1.01113e+06	731164	647265	780320	697775	711219	723764	768000	706763	732135	706161	532350	577640	574478	556309	347967	415070	372044	478909	524488	227233	112324	132880	253211	277022	332492	371543	262927	137876	188672	141115	105881	93560	70969.9	122812
5.72344e+06	14614036	6673906	4.74737e+06	4932687	2.75741e+06	3.44433e+06	4648651	3222459	3678596	3.3719e+06	2.37886e+06	1.80868e+06	1524959	1.20681e+06	1.36992e+06	2014093	1.52296e+06	1.15105e+06	1.48689e+06	1.79502e+06	1.48201e+06	1.3689e+06	765842	823336	587036	795378	863789	838477	425752	437863	452045	525126	259789	466542	588872	376392	428749	461269	389418	307069	296734	192500	169822	175117	182483	329335	232781	275944	228659
533929	5.57336e+06	6146396	8466859	3253185	900842	2.25156e+06	2.63918e+06	1.10192e+06	739105	565355	743964	1.26364e+06	1.9716e+06	1.43517e+06	2285607	1.4452e+06	1.09287e+06	1.16178e+06	582185	959568	637895	471128	666891	731709	1.43461e+06	1.21945e+06	323888	640379	521283	329272	292195	455198	497808	189754	227289	340697	433533	418729	244201	246162	345781	289796	305062	276122	328188	298761	235184	265168	143068
1.56099e+06	5876195	8.22674e+06	4620012	4.37667e+06	2.30734e+06	1718856	2.08262e+06	1.28653e+06	1.38988e+06	2.6038e+06	1.74151e+06	1.76125e+06	1.3738e+06	1.19194e+06	602050	934308	1.02035e+06	1.88351e+06	912338	350887	724964	1.25098e+06	778181	481197	519701	441963	319433	348239	376687	232010	172282	347470	364212	551596	266896	344884	273157	274466	189439	154858	220557	202358	127459	209406	174918	231502	183273	139895	85093
5.10309e+06	9579186	7401412	6078767	5577603	2.03199e+06	1.75521e+06	1.29433e+06	1.02509e+06	1.33262e+06	1.40439e+06	2.14386e+06	1.68846e+06	759136	1.53526e+06	1.28266e+06	1.37836e+06	1.54567e+06	742008	1.08886e+06	925994	1.313e+06	1.26824e+06	1.1613e+06	1.0441e+06	1.14131e+06	591070	384006	1.05173e+06	1.20839e+06	625992	521019	751171	561030	368037	255743	374587	407811	237255	190487	495705	384107	299643	162326	256421	119137	124894	111667	120254	178002
690966	4076604	8.01212e+06	3.62465e+06	3.32374e+06	1.94417e+06	2.54565e+06	1.01129e+06	1.0866e+06	1.65123e+06	2.45499e+06	1.89315e+06	1.15298e+06	1.49394e+06	951326	1.5821e+06	1.14838e+06	933820	1.04219e+06	1.5246e+06	904177	934693	566882	767583	581281	390798	841674	1.07022e+06	917800	404268	674790	568951	335726	554922	488319	224650	285744	547217	481115	396460	342822	387393	378239	271076	197760	130486	121377	278828	201283	131937
5.60639e+06	14551876	7.89917e+06	5439244	4.62123e+06	2.94703e+06	1.4181e+06	2.79101e+06	3.02341e+06	1.2789e+06	2.24099e+06	1.90999e+06	1.56322e+06	1150831	953633	1.47577e+06	1.47317e+06	1.39239e+06	970796	979577	545358	411257	458273	850236	492534	654804	700846	523033	309809	641760	478272	393351	357191	407256	424360	248723	311616	326491	264699	156178	210097	275256	244004	289199	273043	167566	196389	175733	139754	106611
1906021	7020320	10746562	7934489	3.95311e+06	3614715	2242611	3.76622e+06	5.04463e+06	1924611	1.74245e+06	2434760	3.1444e+06	1.20463e+06	651240	399407	1069863	1.23203e+06	572041	1.09822e+06	1.22983e+06	1.05296e+06	880724	608418	755258	560438	520887	744056	607230	674642	464206	618586	545552	364544	489290	553171	303227	176723	165060	285179	363302	533226	403681	252939	169563	228522	359130	277065	146954	66761.1
2752864	12720798	8528260	1.75124e+06	1.96999e+06	1.94527e+06	997812	2.05708e+06	1760899	1.2448e+06	1.4087e+06	1.6496e+06	1.18275e+06	1804665	1053967	760980	1.27085e+06	1.26915e+06	1.51047e+06	1.28406e+06	1.07306e+06	813371	934221	616806	569324	508004	634898	503137	429721	370145	207279	354324	710045	311616	362147	226227	379718	318963	156226	247576	152182	302045	256763	160442	131575	210508	154367	116332	211451	167157
2516222	8.15565e+06	8995490	8628328	9622810	7.90978e+06	5001831	2.59257e+06	2.09489e+06	2.86008e+06	3.58868e+06	2.77966e+06	1.3128e+06	881792	1923332	1.52341e+06	1.24181e+06	1.29403e+06	1.14637e+06	927958	641922	590808	626810	522414	551989	676386	543101	583668	427233	353538	346830	177078	527732	373841	205192	347989	372323	475286	281818	205646	142561	157141	183004	471024	409896	267227	136539	95860.6	134267	131743
2.80293e+06	8903560	11889814	8012431	4532399	3.44744e+06	2.85241e+06	2240985	1.449e+06	1.91505e+06	2712945	2.46404e+06	2.27143e+06	1.91796e+06	1.20544e+06	1.12682e+06	693534	857105	1.22429e+06	985282	945719	1.0328e+06	1.15858e+06	1.12905e+06	747853	503346	693094	540665	375684	166724	315369	769472	824297	403751	195048	343873	758646	865916	380511	349121	509274	456495	187215	309215	177917	187042	207611	259119	130656	50334.2
1.34445e+06	12396791	14540545	4.88786e+06	5921198	2.94709e+06	2.0165e+06	2.84611e+06	3.1427e+06	1.70019e+06	1.43914e+06	1.37672e+06	1.45925e+06	2.55557e+06	2.8067e+06	1769078	1.30857e+06	1.01062e+06	1.84865e+06	1.95167e+06	1.33692e+06	943675	1.40518e+06	1.39464e+06	1.28644e+06	1.25749e+06	783124	923075	779295	204989	246448	294211	314471	381524	530298	323236	178523	581415	471697	239188	158115	273881	220524	314034	281488	155267	186519	190403	151052	183375
1755376	8086343	6.69227e+06	6388852	7977664	4317439	2.91216e+06	3.16701e+06	1.06033e+06	649337	674398	634500	1.16911e+06	2.494e+06	1906694	1.06693e+06	1216026	1.7192e+06	1.02534e+06	430081	294895	780741	1152906	1.2755e+06	1101960	657763	528508	834296	435553	124589	213558	443200	359143	410687	687754	440620	224728	423561	443570	181358	224082	253168	143204	177968	200903	231249	158440	226682	206991	190240
1.63307e+06	5548818	7812817	6319769	6.14144e+06	2.26639e+06	2.94043e+06	1.64997e+06	2.86464e+06	3.56066e+06	3.67448e+06	2.2875e+06	1.9949e+06	2.38092e+06	2.02501e+06	628607	974685	765639	1580586	1.60563e+06	1.66903e+06	594971	828588	1.40126e+06	1.14354e+06	953175	397669	839040	614091	818033	624764	526915	522271	577072	307812	506025	703793	420613	328522	441213	483583	355872	287274	249019	147155	151016	393394	331065	183231	186350
2.04822e+06	5515928	5204813	4704219	4476425	2.71816e+06	3435007	2601749	2.35996e+06	2.34348e+06	2392508	2.83905e+06	2148932	2.02859e+06	1.96962e+06	898896	1.09805e+06	1.27468e+06	1.4116e+06	784550	1.55747e+06	1.18861e+06	503635	500480	312493	219112	449340	734372	632889	449053	390616	556431	562314	329802	407710	189957	391437	663074	520189	330334	220600	299188	277540	225252	440061	315432	133655	218346	146893	147126
7783085	16807872	11418355	9709908	5506821	3.88297e+06	4.14325e+06	2.60752e+06	3.50349e+06	2.33495e+06	2.56468e+06	1.26602e+06	2.18408e+06	1.29297e+06	1.31073e+06	1.82284e+06	1.19355e+06	474529	382691	859625	791672	466467	654555	656758	801356	573160	683547	474510	394744	725223	508706	445090	490894	438625	295760	223598	185717	550359	273675	394794	288887	435990	311909	228449	250648	180127	301310	166648	133296	71575.7
377675	14784198	5.97896e+06	4.93547e+06	5401853	2.85089e+06	4.25721e+06	4.07073e+06	2547928	1.55634e+06	2786473	1385428	1829264	1.18349e+06	1.16848e+06	2.46714e+06	1.98901e+06	1.23559e+06	710708	846648	1.58662e+06	1.13103e+06	1.33143e+06	1.489e+06	1.00636e+06	524222	1034338	1.56748e+06	1.06947e+06	677217	909354	961194	393123	334903	559884	563136	349562	283752	345889	401660	265276	271108	276785	280180	366137	408282	225074	139743	194532	231728
1.72353e+06	4.08413e+06	8597496	7481921	7.76668e+06	4.66444e+06	4.38257e+06	3.52032e+06	2.49369e+06	1.7927e+06	1.82212e+06	1.32868e+06	1.81819e+06	783828	523454	1.07219e+06	1.00408e+06	925248	766325	919340	886380	796082	908857	1.16212e+06	1.25272e+06	950227	574631	671475	523561	450769	552942	320251	427084	508848	535631	225274	342104	397457	534966	465653	584023	347727	171748	106623	114892	91518.1	283123	289920	226104	199950
6029288	17955794	14117142	4.32136e+06	3.27988e+06	3.21325e+06	3.93396e+06	4040680	1.48639e+06	919994	2.09237e+06	1.17954e+06	1.2945e+06	1600922	2.26447e+06	2.03711e+06	992690	1.46426e+06	1.77722e+06	1.38906e+06	1.0364e+06	358460	759504	611430	966082	969411	582966	519181	436364	555570	623902	593565	660975	556386	250898	443618	333867	335058	342720	255629	212821	234322	282652	352511	344810	324207	96601.3	156940	180248	174876
2.61801e+06	6.65276e+06	6.4829e+06	5.25818e+06	2.44476e+06	2.94706e+06	2.73585e+06	1628036	1.54483e+06	736394	1.28349e+06	2.15968e+06	1.43637e+06	948342	821721	1.05073e+06	874299	904481	1.11361e+06	1.18305e+06	880956	863014	819250	809933	1273420	741525	819059	467638	487303	675092	406331	448841	548669	324228	425278	327337	457027	442945	304728	225390	260441	180890	121665	207055	213170	136928	111519	124655	153672	141633
1.75717e+06	6.59147e+06	5.56613e+06	4427099	5023234	5247936	2.79549e+06	4.39547e+06	4471556	3.90486e+06	2150230	1575272	2.47634e+06	1.01807e+06	1.2838e+06	1.37265e+06	1.28363e+06	1.30443e+06	979612	961790	766076	1507613	1.20606e+06	1.21805e+06	759216	371692	596476	519084	454914	758619	839955	768985	619900	687848	381642	374874	584925	595220	199690	369680	334193	276453	416086	326490	167379	239504	211441	119350	137179	160098
2.44966e+06	4.81498e+06	5695358	3.79191e+06	2.2723e+06	3.86221e+06	2.88558e+06	2.47681e+06	2.36096e+06	1.78036e+06	2.23649e+06	1.83682e+06	870056	1.65361e+06	1423737	1.15125e+06	1.59017e+06	1.52381e+06	617838	1.36222e+06	1.48357e+06	1.23175e+06	867455	485427	390392	304132	461653	620397	623659	450613	450981	382227	280434	297710	222215	430802	256062	274064	418139	286813	248661	301470	196197	133466	235058	233391	236578	157730	71740.8	95264.2
1862629	5369533	6857050	3696144	3.26736e+06	3.34397e+06	2950128	1825841	2.71958e+06	3.54592e+06	1.81378e+06	1.12026e+06	815205	1.50279e+06	840577	1.16704e+06	699721	594987	897878	1.0426e+06	962483	951665	733891	817878	836030	491439	733104	414794	685341	576424	648953	647968	401337	235493	358875	216611	151159	146610	235689	220837	450829	367548	173434	105894	132138	169727	151609	136252	201969	224426
1424366	10412938	11592184	6810035	4235239	4681046	4.87821e+06	3.48509e+06	3906150	2.81205e+06	1.32215e+06	1.30528e+06	2.02381e+06	1.15986e+06	1616131	1087538	1.23723e+06	1.97915e+06	1.36768e+06	814462	1.02011e+06	1.31616e+06	516104	672806	1.23555e+06	766267	550206	294442	765132	472389	330690	847838	761187	398202	325078	350597	227080	482788	324479	239915	251524	234559	242957	315907	276611	313017	238950	117260	167650	167264
6.31713e+06	16707557	9730048	4871353	2.082e+06	1.88285e+06	3.11585e+06	2.19545e+06	3.59413e+06	3.13342e+06	2.01762e+06	1.43452e+06	1.20309e+06	1.65153e+06	939444	970020	1.18472e+06	807339	1.04075e+06	940070	876512	498360	772276	834452	451335	478282	464035	411839	634440	383843	632128	918150	447533	464563	509589	536198	290468	294286	307992	180411	325265	291565	246210	369411	195900	201764	143675	107534	121220	126936
1.8468e+06	7508193	8.20869e+06	6300861	5.53158e+06	2482175	1.93551e+06	1.03599e+06	2.25388e+06	2.51915e+06	1560202	1.78685e+06	1.33255e+06	1.30361e+06	801268	952053	1.90322e+06	1.11914e+06	530602	777061	1.17905e+06	988051	1.01138e+06	466170	636631	513506	609537	892673	861263	744318	509012	381395	561518	562468	244733	411462	223172	178513	389878	342216	409132	432394	366586	240621	118952	212479	217642	180721	118704	145382
897627	4856959	7107925	7093452	4.19975e+06	3.68019e+06	3.58354e+06	2.27213e+06	3.7799e+06	1.94912e+06	2.33747e+06	1.38749e+06	1.0314e+06	1153361	910830	1.10095e+06	1.70933e+06	748999	753666	808360	771352	746041	1.05251e+06	659834	609494	695015	826694	748665	327960	488242	632714	695070	742156	674069	352152	203195	239857	113108	227491	335418	316124	293456	197700	283204	203184	178052	238007	232326	145797	309691
3.19835e+06	7.9449e+06	3.99895e+06	2.49219e+06	3.93069e+06	2.77679e+06	2.26633e+06	1.78185e+06	2.60644e+06	1.55088e+06	1.6323e+06	1.22729e+06	2.03712e+06	1.20373e+06	1.84327e+06	2.08503e+06	1.57046e+06	1.5777e+06	1819130	1.41761e+06	1.18108e+06	974208	421731	287249	760027	1.27666e+06	802311	627423	579453	471384	498742	529254	261112	190042	222964	490563	455072	405098	363678	361244	260682	220964	244579	68724.3	167518	232142	157801	115871	138012	233572
4.31541e+06	9967488	7.70856e+06	4515394	2.76508e+06	2.32494e+06	2.30264e+06	1.81689e+06	1.29516e+06	1971596	1.17686e+06	975883	1.5208e+06	2.28062e+06	2.5206e+06	1.72581e+06	1.23501e+06	1.43943e+06	1.2974e+06	1.12562e+06	996973	773082	974920	437180	277114	426234	492022	615018	398534	239086	449026	718938	485045	376636	391289	375796	450446	289762	280431	291032	189390	286307	320938	284066	203029	105486	171266	214993	300727	153128
5708749	11870046	10020629	7.74096e+06	6875364	3.93446e+06	4678139	3.41613e+06	2.74721e+06	2.96839e+06	3311956	2.20253e+06	1.96387e+06	1.57679e+06	1.00017e+06	1.70156e+06	1.30095e+06	707350	488916	792134	681175	1.06892e+06	856123	490991	506156	741684	330695	296876	514121	711861	670181	670111	930630	672441	352759	260835	222895	310933	717037	534372	411630	273300	219339	235812	231813	163246	173383	74221.1	206041	282002
1.48056e+06	12261541	8618481	3.02498e+06	1.45576e+06	2.83307e+06	3143487	2.9674e+06	1715780	1.25145e+06	1.45795e+06	2.12356e+06	2.46588e+06	2.08194e+06	1100552	711440	1.10195e+06	1840740	1.88707e+06	1.0175e+06	1.13835e+06	1.06071e+06	927917	479632	563080	1.17485e+06	1.14451e+06	584013	617255	472870	539311	387537	360761	204090	211533	373050	347437	225724	297268	151211	176178	252221	202850	280383	160309	127867	210419	123599	177905	159951
4.57016e+06	7620728	4.35192e+06	7626157	6444179	4.26787e+06	2079804	2.0264e+06	1328570	1.1632e+06	1.73828e+06	2.28697e+06	1.80818e+06	1.39083e+06	1317815	1.44773e+06	1172326	927055	1.08518e+06	899645	710823	875730	925143	1.08664e+06	1.2932e+06	809642	723178	851553	495236	936575	1.02913e+06	327596	624858	713919	481147	376986	327817	204864	372287	313223	254418	316330	287426	365071	273897	266888	217493	73137.7	96810.9	129581
4475929	11097400	5.39015e+06	5.04345e+06	4.81225e+06	4.33205e+06	3.58407e+06	3.31171e+06	3.62881e+06	2.05155e+06	1.19545e+06	1.46645e+06	1.28873e+06	800177	1.23572e+06	1.27676e+06	1.92421e+06	1.4623e+06	1336405	430593	817889	550810	741142	994143	632444	1.53119e+06	650487	384930	475576	698056	689790	463995	458731	444863	474345	395712	232216	447337	412199	311626	222714	204983	331120	357311	149834	207976	127084	184087	180046	133457
1.62677e+06	8.02996e+06	6.95765e+06	4.99561e+06	2772681	2.27173e+06	3.06945e+06	4557111	2.70881e+06	1.39805e+06	1.37409e+06	1.60405e+06	3.09662e+06	1.71816e+06	1.29979e+06	1.29437e+06	931037	1.44719e+06	1.29724e+06	765665	839788	855564	683168	894571	513652	744812	742906	1.12051e+06	598359	468831	315984	362587	623505	300637	275992	657164	554692	272414	245879	252688	117643	86202.9	194662	264297	305756	168691	86192.4	105745	193323	169491
3.02e+06	6342284	11930917	5.57182e+06	3.17634e+06	5.34507e+06	5.31917e+06	2.92138e+06	3.09741e+06	3.19877e+06	2.26128e+06	1.98919e+06	1.74997e+06	1.17433e+06	1.78064e+06	1502047	770596	675989	1.21125e+06	822994	722605	694569	1.10644e+06	875075	1.29958e+06	1.08966e+06	637746	645687	761459	813937	409098	576318	447886	396727	330897	565626	462321	361939	602349	284778	292665	316600	188575	166818	256580	407079	239441	130761	127863	90379.4
1620801	3.28672e+06	6.53874e+06	4.36008e+06	7394047	3435241	4849272	4.38259e+06	1.48349e+06	1.0519e+06	1.03525e+06	1.51215e+06	1.14499e+06	1361917	703251	859083	668715	692592	1.04679e+06	1.50027e+06	1.28386e+06	665859	401219	953620	1170085	673817	546739	489575	666306	384397	541782	1.07151e+06	773382	368783	704689	474566	291148	272802	569695	479218	526325	463249	312767	156167	131776	256654	184609	203864	105923	210346
8682734	17923258	9577388	4.92658e+06	3036970	5.25712e+06	5344716	1.42029e+06	2.23969e+06	1377228	957479	928342	2.77357e+06	2.57562e+06	1.76756e+06	1.87743e+06	1928837	1.09885e+06	952697	1.06311e+06	1.02675e+06	620866	759195	845203	772942	468585	645250	693523	612560	374090	326532	647505	382102	328786	495604	489068	427530	407639	288349	604313	616723	462056	206930	156500	232638	187527	107836	195611	340639	240518
1447955	8939529	7.83972e+06	5296842	1.28204e+06	5.56486e+06	1.65228e+06	1.71293e+06	1.47987e+06	783074	829055	1.03694e+06	1.63943e+06	1.70714e+06	1.54205e+06	1.12394e+06	1.96319e+06	1.18864e+06	867974	633907	519931	1.0964e+06	1.24084e+06	631189	754888	1.03513e+06	619560	208654	806239	689800	572622	770404	589303	414389	622156	549655	354805	201975	299352	488913	440885	520843	182893	135230	213589	202345	269837	228597	146875	170300
1.52799e+06	5.85195e+06	6644880	8391909	3.71773e+06	3.33216e+06	1.5376e+06	2740778	4.59465e+06	2.65982e+06	1.18778e+06	1.80202e+06	1.4446e+06	1.47054e+06	996423	1567152	1.83653e+06	921137	1110398	424426	424328	626725	544647	798708	951445	762840	612429	458846	507970	561186	417106	766490	356666	484576	624019	654106	524579	641161	279971	486607	393212	177313	501708	318773	344344	419717	321636	391842	430627	360445
1.32902e+06	8603579	9419132	8.27199e+06	3.77477e+06	3.85188e+06	2961418	3535388	2.70665e+06	2.53143e+06	1.45007e+06	2604772	2.03075e+06	1307978	1.59482e+06	2.09059e+06	1.03277e+06	1.36746e+06	1.29637e+06	588087	864010	1.16392e+06	1.71853e+06	1.35557e+06	828357	900961	1.03807e+06	1.19721e+06	632613	591409	755310	860003	720019	604818	615932	510928	424925	485856	506029	150078	338656	294919	396105	282603	502245	363931	147426	290649	215345	117347
2.26349e+06	9445615	9158136	3926091	8.38161e+06	6526184	3.68116e+06	1.45762e+06	1.85405e+06	2.09095e+06	613415	2.80832e+06	3.33245e+06	1.45309e+06	877472	1.3945e+06	2.12034e+06	1.11733e+06	1.44807e+06	1.02287e+06	391279	910674	1.2898e+06	667629	556959	492806	399207	463131	540789	301184	627870	525602	368336	757476	436293	435243	455649	426252	184585	187990	230467	276731	461276	208079	177884	301473	251754	149402	195010	194483
3.04066e+06	11182123	8672154	6028350	7395126	4775012	2.73311e+06	1.29553e+06	2.42669e+06	1.23852e+06	2.08796e+06	1823412	1.33647e+06	2.36606e+06	2448835	784536	880749	420960	1.07577e+06	702641	736169	1.39902e+06	945421	749069	1.01405e+06	812897	619747	566842	345670	547445	553732	696653	388611	308160	308191	625885	552325	361723	416876	285968	287622	263584	333908	326987	276642	256682	171426	154626	129987	115171
2.72821e+06	9383858	5.68534e+06	3.67494e+06	3008947	2725853	2.03654e+06	2.25169e+06	2134876	1311378	604294	871062	1218666	1.18186e+06	1.79554e+06	1.48414e+06	1.67007e+06	1.21314e+06	660043	925876	1028607	759011	566272	768422	863611	652357	407644	754807	1121898	643318	325087	375864	390582	280249	281761	243484	257764	299552	315601	318859	260257	420302	283087	322659	466385	291387	158181	291877	142306	95367.2
1.09567e+06	3694965	4.76134e+06	4230442	5.60421e+06	4426588	2.56209e+06	2.38749e+06	1.37633e+06	1.30689e+06	1.29192e+06	1.23755e+06	1.71986e+06	1.60731e+06	1.25028e+06	1.60644e+06	655551	1.1262e+06	874716	960447	1.56516e+06	1.47591e+06	1.22215e+06	896222	599438	957757	1.08663e+06	531413	250327	298523	233361	404891	456911	517461	478226	443264	149961	139780	340965	218553	96333.6	92000	206219	114175	225089	260412	242362	253178	120562	121278
2.09414e+06	4495945	4.31636e+06	3.03099e+06	2745276	2.9007e+06	2658203	1.66217e+06	2.4929e+06	2923883	1.58115e+06	2.10124e+06	1.3521e+06	734672	1669303	661236	586478	1.20736e+06	616331	425433	638744	946660	1.04084e+06	521885	659639	829342	817050	455813	243531	263315	397016	513632	398020	319566	487069	296849	173666	290677	412121	177014	273229	442374	197843	224014	171961	103548	133864	109525	207075	139812
[truncated: 493 more rows]
[truncated: 81 more columns]
