# Supplementary material for: A Low-Cost, Low-Power Water Velocity Sensor Utilizing Acoustic Doppler Measurement
Source: Sensors (Basel). 2022 Sep 30;22(19):7451. doi: 10.3390/s22197451 (PMC9572237; doi:10.3390/s22197451)
Supplement: Supplementary file 1 [file sensors-22-07451-s001.zip › supplementary_material/data/total_harmonic_distortion/fft.csv]

X	CH1	Start	Increment
Sequence	Volt	-3.000000e-05	1.000000e-09
0	-1.64e-01
1	-1.60e-01
2	-1.52e-01
3	-1.56e-01
4	-1.52e-01
5	-1.56e-01
6	-1.52e-01
7	-1.48e-01
8	-1.56e-01
9	-1.60e-01
10	-1.64e-01
11	-1.68e-01
12	-1.64e-01
13	-1.68e-01
14	-1.68e-01
15	-1.60e-01
16	-1.60e-01
17	-1.56e-01
18	-1.52e-01
19	-1.52e-01
20	-1.52e-01
21	-1.56e-01
22	-1.56e-01
23	-1.52e-01
24	-1.56e-01
25	-1.56e-01
26	-1.60e-01
27	-1.60e-01
28	-1.56e-01
29	-1.56e-01
30	-1.56e-01
31	-1.52e-01
32	-1.52e-01
33	-1.52e-01
34	-1.48e-01
35	-1.52e-01
36	-1.48e-01
37	-1.52e-01
38	-1.52e-01
39	-1.48e-01
40	-1.56e-01
41	-1.52e-01
42	-1.56e-01
43	-1.56e-01
44	-1.56e-01
45	-1.56e-01
46	-1.56e-01
47	-1.48e-01
48	-1.48e-01
49	-1.40e-01
50	-1.40e-01
51	-1.44e-01
52	-1.40e-01
53	-1.44e-01
54	-1.44e-01
55	-1.40e-01
56	-1.48e-01
57	-1.48e-01
58	-1.48e-01
59	-1.52e-01
60	-1.48e-01
61	-1.48e-01
62	-1.48e-01
63	-1.44e-01
64	-1.44e-01
65	-1.36e-01
66	-1.36e-01
67	-1.36e-01
68	-1.28e-01
69	-1.32e-01
70	-1.36e-01
71	-1.28e-01
72	-1.36e-01
73	-1.36e-01
74	-1.40e-01
75	-1.44e-01
76	-1.40e-01
77	-1.40e-01
78	-1.40e-01
79	-1.36e-01
80	-1.36e-01
81	-1.28e-01
82	-1.28e-01
83	-1.32e-01
84	-1.28e-01
85	-1.32e-01
86	-1.36e-01
87	-1.28e-01
88	-1.36e-01
89	-1.36e-01
90	-1.36e-01
91	-1.36e-01
92	-1.28e-01
93	-1.32e-01
94	-1.32e-01
95	-1.24e-01
96	-1.20e-01
97	-1.16e-01
98	-1.16e-01
99	-1.20e-01
100	-1.16e-01
101	-1.20e-01
102	-1.20e-01
103	-1.16e-01
104	-1.20e-01
105	-1.20e-01
106	-1.16e-01
107	-1.16e-01
108	-1.16e-01
109	-1.16e-01
110	-1.16e-01
111	-1.08e-01
112	-1.08e-01
113	-1.00e-01
114	-1.00e-01
115	-1.04e-01
116	-1.04e-01
117	-1.12e-01
118	-1.12e-01
119	-1.08e-01
120	-1.16e-01
121	-1.16e-01
122	-1.16e-01
123	-1.12e-01
124	-1.08e-01
125	-1.12e-01
126	-1.12e-01
127	-1.04e-01
128	-1.08e-01
129	-1.08e-01
130	-1.08e-01
131	-1.08e-01
132	-1.08e-01
133	-1.12e-01
134	-1.12e-01
135	-1.08e-01
136	-1.12e-01
137	-1.08e-01
138	-1.08e-01
139	-1.04e-01
140	-1.00e-01
141	-1.00e-01
142	-9.20e-02
143	-8.80e-02
144	-8.80e-02
145	-8.40e-02
146	-8.40e-02
147	-8.80e-02
148	-8.40e-02
149	-8.40e-02
150	-8.40e-02
151	-8.00e-02
152	-8.40e-02
153	-8.00e-02
154	-7.60e-02
155	-7.60e-02
156	-7.20e-02
157	-7.20e-02
158	-6.80e-02
159	-6.40e-02
160	-6.40e-02
161	-6.00e-02
162	-6.40e-02
163	-6.40e-02
164	-6.40e-02
165	-6.80e-02
166	-7.20e-02
167	-6.80e-02
168	-7.60e-02
169	-7.60e-02
170	-7.60e-02
171	-7.60e-02
172	-7.20e-02
173	-7.20e-02
174	-7.20e-02
175	-6.40e-02
176	-6.80e-02
177	-6.40e-02
178	-6.40e-02
179	-6.80e-02
180	-6.80e-02
181	-7.60e-02
182	-7.60e-02
183	-7.20e-02
184	-8.00e-02
185	-7.20e-02
186	-7.20e-02
187	-7.20e-02
188	-6.80e-02
189	-6.40e-02
190	-6.00e-02
191	-5.20e-02
192	-5.20e-02
193	-4.40e-02
194	-4.00e-02
195	-4.40e-02
196	-4.40e-02
197	-4.80e-02
198	-4.80e-02
199	-4.80e-02
200	-5.20e-02
201	-4.40e-02
202	-4.40e-02
203	-4.40e-02
204	-4.00e-02
205	-3.60e-02
206	-3.20e-02
207	-2.80e-02
208	-3.20e-02
209	-3.20e-02
210	-3.20e-02
211	-3.60e-02
212	-3.20e-02
213	-4.00e-02
214	-4.00e-02
215	-3.20e-02
216	-3.20e-02
217	-3.20e-02
218	-3.20e-02
219	-2.80e-02
220	-2.00e-02
221	-2.00e-02
222	-2.00e-02
223	-1.60e-02
224	-2.00e-02
225	-2.00e-02
226	-1.60e-02
227	-2.40e-02
228	-2.40e-02
229	-2.40e-02
230	-2.40e-02
231	-2.00e-02
232	-2.00e-02
233	-2.00e-02
234	-2.40e-02
235	-2.40e-02
236	-1.20e-02
237	-1.60e-02
238	-1.20e-02
239	-1.20e-02
240	-1.20e-02
241	-1.20e-02
242	-1.20e-02
243	-2.00e-02
244	-2.40e-02
245	-2.80e-02
246	-2.40e-02
247	-2.00e-02
248	-1.60e-02
249	-1.20e-02
250	-1.20e-02
251	-8.00e-03
252	-4.00e-03
253	-4.00e-03
254	-4.00e-03
255	4.00e-03
256	4.00e-03
257	4.00e-03
258	4.00e-03
259	0.00e+00
260	4.00e-03
261	0.00e+00
262	4.00e-03
263	8.00e-03
264	8.00e-03
265	1.20e-02
266	1.60e-02
267	2.00e-02
268	2.40e-02
269	2.00e-02
270	2.40e-02
271	2.40e-02
272	2.40e-02
273	2.40e-02
274	2.40e-02
275	2.00e-02
276	2.00e-02
277	1.60e-02
278	2.00e-02
279	2.40e-02
280	2.40e-02
281	2.40e-02
282	2.40e-02
283	2.80e-02
284	3.20e-02
285	2.80e-02
286	2.80e-02
287	3.20e-02
288	3.20e-02
289	3.20e-02
290	2.80e-02
291	2.80e-02
292	2.80e-02
293	2.40e-02
294	2.40e-02
295	2.80e-02
296	2.80e-02
297	3.20e-02
298	3.60e-02
299	4.00e-02
300	4.40e-02
301	4.00e-02
302	4.40e-02
303	4.80e-02
304	4.80e-02
305	4.40e-02
306	4.40e-02
307	3.60e-02
308	4.00e-02
309	4.00e-02
310	4.00e-02
311	4.40e-02
312	4.00e-02
313	4.80e-02
314	4.80e-02
315	4.80e-02
316	5.60e-02
317	5.20e-02
318	5.60e-02
319	6.40e-02
320	6.80e-02
321	6.80e-02
322	6.80e-02
323	6.80e-02
324	6.80e-02
325	6.40e-02
326	6.40e-02
327	6.80e-02
328	6.40e-02
329	6.80e-02
330	7.20e-02
331	7.20e-02
332	7.60e-02
333	6.80e-02
334	7.20e-02
335	7.60e-02
336	7.20e-02
337	7.60e-02
338	7.20e-02
339	6.80e-02
340	7.20e-02
341	6.80e-02
342	6.80e-02
343	7.20e-02
344	7.20e-02
345	7.60e-02
346	8.00e-02
347	8.00e-02
348	8.80e-02
349	8.80e-02
350	8.80e-02
351	8.80e-02
352	8.80e-02
353	8.80e-02
354	8.80e-02
355	8.40e-02
356	8.80e-02
357	8.80e-02
358	8.80e-02
359	8.80e-02
360	8.80e-02
361	9.60e-02
362	1.04e-01
363	1.04e-01
364	1.08e-01
365	1.04e-01
366	1.04e-01
367	1.08e-01
368	1.00e-01
369	1.00e-01
370	9.60e-02
371	9.20e-02
372	9.60e-02
373	9.60e-02
374	1.04e-01
375	1.08e-01
376	1.12e-01
377	1.12e-01
378	1.16e-01
379	1.16e-01
380	1.20e-01
381	1.20e-01
382	1.20e-01
383	1.20e-01
384	1.16e-01
385	1.16e-01
386	1.20e-01
387	1.20e-01
388	1.20e-01
389	1.20e-01
390	1.20e-01
391	1.28e-01
392	1.28e-01
393	1.36e-01
394	1.32e-01
395	1.28e-01
396	1.28e-01
397	1.28e-01
398	1.28e-01
399	1.28e-01
400	1.24e-01
401	1.28e-01
402	1.28e-01
403	1.28e-01
404	1.28e-01
405	1.28e-01
406	1.32e-01
407	1.40e-01
408	1.40e-01
409	1.44e-01
410	1.44e-01
411	1.40e-01
412	1.44e-01
413	1.40e-01
414	1.40e-01
415	1.44e-01
416	1.40e-01
417	1.40e-01
418	1.40e-01
419	1.36e-01
420	1.40e-01
421	1.40e-01
422	1.48e-01
423	1.52e-01
424	1.56e-01
425	1.60e-01
426	1.56e-01
427	1.56e-01
428	1.64e-01
429	1.56e-01
430	1.56e-01
431	1.52e-01
432	1.48e-01
433	1.48e-01
434	1.52e-01
435	1.48e-01
436	1.52e-01
437	1.52e-01
438	1.56e-01
439	1.60e-01
440	1.64e-01
441	1.68e-01
442	1.64e-01
443	1.68e-01
444	1.68e-01
445	1.64e-01
446	1.64e-01
447	1.60e-01
448	1.56e-01
449	1.56e-01
450	1.56e-01
451	1.52e-01
452	1.56e-01
453	1.56e-01
454	1.64e-01
455	1.68e-01
456	1.68e-01
457	1.68e-01
458	1.68e-01
459	1.68e-01
460	1.68e-01
461	1.60e-01
462	1.56e-01
463	1.60e-01
464	1.56e-01
465	1.56e-01
466	1.56e-01
467	1.56e-01
468	1.60e-01
469	1.60e-01
470	1.68e-01
471	1.72e-01
472	1.68e-01
473	1.72e-01
474	1.72e-01
475	1.68e-01
476	1.68e-01
477	1.64e-01
478	1.64e-01
479	1.64e-01
480	1.64e-01
481	1.68e-01
482	1.68e-01
483	1.64e-01
484	1.64e-01
485	1.60e-01
486	1.68e-01
487	1.68e-01
488	1.72e-01
489	1.72e-01
490	1.72e-01
491	1.68e-01
492	1.68e-01
493	1.64e-01
494	1.60e-01
495	1.60e-01
496	1.56e-01
497	1.56e-01
498	1.60e-01
499	1.56e-01
500	1.60e-01
501	1.64e-01
502	1.64e-01
503	1.68e-01
504	1.68e-01
505	1.68e-01
506	1.68e-01
507	1.68e-01
508	1.68e-01
509	1.64e-01
510	1.64e-01
511	1.64e-01
512	1.60e-01
513	1.64e-01
514	1.64e-01
515	1.60e-01
516	1.60e-01
517	1.60e-01
518	1.64e-01
519	1.64e-01
520	1.64e-01
521	1.64e-01
522	1.64e-01
523	1.60e-01
524	1.60e-01
525	1.52e-01
526	1.52e-01
527	1.52e-01
528	1.52e-01
529	1.52e-01
530	1.56e-01
531	1.52e-01
532	1.56e-01
533	1.56e-01
534	1.60e-01
535	1.64e-01
536	1.60e-01
537	1.60e-01
538	1.60e-01
539	1.56e-01
540	1.56e-01
541	1.52e-01
542	1.48e-01
543	1.48e-01
544	1.44e-01
545	1.48e-01
546	1.48e-01
547	1.52e-01
548	1.56e-01
549	1.56e-01
550	1.60e-01
551	1.60e-01
552	1.56e-01
553	1.56e-01
554	1.52e-01
555	1.48e-01
556	1.48e-01
557	1.40e-01
558	1.36e-01
559	1.40e-01
560	1.40e-01
561	1.44e-01
562	1.40e-01
563	1.40e-01
564	1.44e-01
565	1.44e-01
566	1.48e-01
567	1.48e-01
568	1.48e-01
569	1.52e-01
570	1.44e-01
571	1.44e-01
572	1.40e-01
573	1.32e-01
574	1.32e-01
575	1.32e-01
576	1.32e-01
577	1.32e-01
578	1.36e-01
579	1.36e-01
580	1.40e-01
581	1.40e-01
582	1.40e-01
583	1.40e-01
584	1.36e-01
585	1.36e-01
586	1.32e-01
587	1.28e-01
588	1.28e-01
589	1.24e-01
590	1.24e-01
591	1.24e-01
592	1.24e-01
593	1.28e-01
594	1.28e-01
595	1.28e-01
596	1.36e-01
597	1.32e-01
598	1.32e-01
599	1.32e-01
600	1.28e-01
601	1.28e-01
602	1.24e-01
603	1.20e-01
604	1.20e-01
605	1.16e-01
606	1.16e-01
607	1.20e-01
608	1.16e-01
609	1.16e-01
610	1.20e-01
611	1.20e-01
612	1.28e-01
613	1.24e-01
614	1.24e-01
615	1.24e-01
616	1.20e-01
617	1.16e-01
618	1.12e-01
619	1.08e-01
620	1.08e-01
621	1.04e-01
622	1.04e-01
623	1.08e-01
624	1.08e-01
625	1.08e-01
626	1.08e-01
627	1.08e-01
628	1.08e-01
629	1.08e-01
630	1.08e-01
631	1.12e-01
632	1.08e-01
633	1.08e-01
634	1.04e-01
635	1.00e-01
636	1.04e-01
637	9.60e-02
638	9.60e-02
639	1.00e-01
640	9.60e-02
641	1.00e-01
642	1.00e-01
643	1.00e-01
644	1.00e-01
645	9.20e-02
646	9.20e-02
647	9.20e-02
648	8.80e-02
649	8.80e-02
650	8.40e-02
651	8.00e-02
652	8.40e-02
653	8.40e-02
654	8.40e-02
655	9.20e-02
656	8.80e-02
657	9.20e-02
658	9.20e-02
659	9.20e-02
660	9.20e-02
661	8.40e-02
662	8.40e-02
663	8.80e-02
664	8.00e-02
665	8.00e-02
666	7.60e-02
667	7.60e-02
668	7.60e-02
669	7.20e-02
670	6.80e-02
671	7.60e-02
672	7.60e-02
673	8.00e-02
674	8.00e-02
675	7.60e-02
676	7.60e-02
677	6.80e-02
678	7.20e-02
679	7.20e-02
680	6.80e-02
681	6.40e-02
682	6.00e-02
683	5.60e-02
684	6.00e-02
685	6.00e-02
686	5.60e-02
687	6.40e-02
688	6.00e-02
689	6.40e-02
690	6.40e-02
691	6.40e-02
692	6.40e-02
693	6.40e-02
694	6.40e-02
695	6.40e-02
696	6.00e-02
697	6.00e-02
698	5.60e-02
699	5.20e-02
700	5.20e-02
701	4.80e-02
702	4.40e-02
703	4.80e-02
704	4.40e-02
705	4.80e-02
706	5.20e-02
707	4.80e-02
708	4.80e-02
709	4.40e-02
710	4.40e-02
711	4.40e-02
712	4.00e-02
713	3.60e-02
714	3.60e-02
715	3.20e-02
716	3.60e-02
717	2.80e-02
718	2.80e-02
719	3.20e-02
720	3.60e-02
721	4.00e-02
722	4.00e-02
723	3.60e-02
724	4.00e-02
725	3.60e-02
726	3.60e-02
727	3.60e-02
728	3.20e-02
729	2.80e-02
730	2.80e-02
731	2.80e-02
732	2.80e-02
733	2.00e-02
734	2.00e-02
735	2.40e-02
736	2.00e-02
737	2.80e-02
738	2.80e-02
739	2.40e-02
740	2.80e-02
741	2.00e-02
742	2.00e-02
743	1.60e-02
744	8.00e-03
745	4.00e-03
746	0.00e+00
747	0.00e+00
748	4.00e-03
749	0.00e+00
750	4.00e-03
751	8.00e-03
752	8.00e-03
753	8.00e-03
754	8.00e-03
755	8.00e-03
756	8.00e-03
757	8.00e-03
758	4.00e-03
759	4.00e-03
760	0.00e+00
761	0.00e+00
762	0.00e+00
763	-4.00e-03
764	0.00e+00
765	-4.00e-03
766	-4.00e-03
767	0.00e+00
768	0.00e+00
769	0.00e+00
770	-4.00e-03
771	-8.00e-03
772	-4.00e-03
773	-1.20e-02
774	-1.20e-02
775	-1.20e-02
776	-2.00e-02
777	-2.00e-02
778	-2.00e-02
779	-2.40e-02
780	-2.40e-02
781	-2.40e-02
782	-2.40e-02
783	-2.00e-02
784	-2.00e-02
785	-1.60e-02
786	-2.00e-02
787	-2.00e-02
788	-1.60e-02
789	-2.40e-02
790	-2.40e-02
791	-2.40e-02
792	-2.80e-02
793	-3.20e-02
794	-3.20e-02
795	-4.00e-02
796	-3.60e-02
797	-3.60e-02
798	-3.20e-02
799	-2.80e-02
800	-2.80e-02
801	-2.80e-02
802	-2.80e-02
803	-3.20e-02
804	-3.20e-02
805	-3.60e-02
806	-4.00e-02
807	-4.00e-02
808	-4.80e-02
809	-4.80e-02
810	-5.20e-02
811	-5.60e-02
812	-5.60e-02
813	-6.00e-02
814	-6.00e-02
815	-6.00e-02
816	-6.00e-02
817	-6.00e-02
818	-5.60e-02
819	-5.60e-02
820	-5.20e-02
821	-5.60e-02
822	-5.60e-02
823	-5.60e-02
824	-6.00e-02
825	-6.00e-02
826	-6.40e-02
827	-6.80e-02
828	-6.40e-02
829	-6.00e-02
830	-5.60e-02
831	-5.20e-02
832	-6.00e-02
833	-5.20e-02
834	-5.20e-02
835	-5.60e-02
836	-5.60e-02
837	-6.40e-02
838	-6.80e-02
839	-6.80e-02
840	-7.60e-02
841	-7.20e-02
842	-7.60e-02
843	-7.60e-02
844	-7.20e-02
845	-7.20e-02
846	-6.80e-02
847	-6.00e-02
848	-6.40e-02
849	-6.40e-02
850	-6.80e-02
851	-7.20e-02
852	-7.60e-02
853	-8.80e-02
854	-8.80e-02
855	-8.80e-02
856	-9.20e-02
857	-9.20e-02
858	-9.20e-02
859	-1.00e-01
860	-1.00e-01
861	-1.00e-01
862	-9.20e-02
863	-8.80e-02
864	-9.20e-02
865	-8.80e-02
866	-9.20e-02
867	-1.00e-01
868	-1.04e-01
869	-1.12e-01
870	-1.16e-01
871	-1.12e-01
872	-1.16e-01
873	-1.16e-01
874	-1.12e-01
875	-1.12e-01
876	-1.08e-01
877	-1.12e-01
878	-1.08e-01
879	-1.04e-01
880	-1.08e-01
881	-1.04e-01
882	-1.04e-01
883	-1.08e-01
884	-1.08e-01
885	-1.16e-01
886	-1.16e-01
887	-1.12e-01
888	-1.16e-01
889	-1.16e-01
890	-1.20e-01
891	-1.20e-01
892	-1.16e-01
893	-1.20e-01
894	-1.24e-01
895	-1.24e-01
896	-1.28e-01
897	-1.24e-01
898	-1.28e-01
899	-1.32e-01
900	-1.32e-01
901	-1.36e-01
902	-1.36e-01
903	-1.28e-01
904	-1.36e-01
905	-1.36e-01
906	-1.36e-01
907	-1.36e-01
908	-1.36e-01
909	-1.36e-01
910	-1.36e-01
911	-1.32e-01
912	-1.36e-01
913	-1.32e-01
914	-1.36e-01
915	-1.40e-01
916	-1.40e-01
917	-1.44e-01
918	-1.48e-01
919	-1.44e-01
920	-1.52e-01
921	-1.48e-01
922	-1.44e-01
923	-1.44e-01
924	-1.40e-01
925	-1.44e-01
926	-1.44e-01
927	-1.40e-01
928	-1.44e-01
929	-1.48e-01
930	-1.48e-01
931	-1.56e-01
932	-1.60e-01
933	-1.64e-01
934	-1.64e-01
935	-1.56e-01
936	-1.60e-01
937	-1.60e-01
938	-1.56e-01
939	-1.56e-01
940	-1.52e-01
941	-1.52e-01
942	-1.48e-01
943	-1.40e-01
944	-1.44e-01
945	-1.44e-01
946	-1.48e-01
947	-1.56e-01
948	-1.56e-01
949	-1.64e-01
950	-1.64e-01
951	-1.60e-01
952	-1.68e-01
953	-1.64e-01
954	-1.56e-01
955	-1.56e-01
956	-1.48e-01
957	-1.56e-01
958	-1.56e-01
959	-1.52e-01
960	-1.56e-01
961	-1.56e-01
962	-1.60e-01
963	-1.68e-01
964	-1.68e-01
965	-1.72e-01
966	-1.72e-01
967	-1.68e-01
968	-1.68e-01
969	-1.60e-01
970	-1.56e-01
971	-1.56e-01
972	-1.52e-01
973	-1.56e-01
974	-1.56e-01
975	-1.52e-01
976	-1.56e-01
977	-1.52e-01
978	-1.52e-01
979	-1.56e-01
980	-1.56e-01
981	-1.56e-01
982	-1.52e-01
983	-1.48e-01
984	-1.56e-01
985	-1.56e-01
986	-1.52e-01
987	-1.52e-01
988	-1.44e-01
989	-1.52e-01
990	-1.56e-01
991	-1.52e-01
992	-1.56e-01
993	-1.56e-01
994	-1.60e-01
995	-1.64e-01
996	-1.64e-01
997	-1.68e-01
998	-1.68e-01
999	-1.64e-01
1000	-1.68e-01
1001	-1.60e-01
1002	-1.64e-01
1003	-1.64e-01
1004	-1.60e-01
1005	-1.60e-01
1006	-1.56e-01
1007	-1.52e-01
1008	-1.56e-01
1009	-1.56e-01
1010	-1.56e-01
1011	-1.64e-01
1012	-1.64e-01
1013	-1.68e-01
1014	-1.68e-01
1015	-1.60e-01
1016	-1.64e-01
1017	-1.56e-01
1018	-1.56e-01
1019	-1.56e-01
1020	-1.56e-01
1021	-1.56e-01
1022	-1.56e-01
1023	-1.52e-01
1024	-1.56e-01
1025	-1.56e-01
1026	-1.56e-01
1027	-1.56e-01
1028	-1.56e-01
1029	-1.56e-01
1030	-1.52e-01
1031	-1.44e-01
1032	-1.44e-01
1033	-1.40e-01
1034	-1.36e-01
1035	-1.40e-01
1036	-1.36e-01
1037	-1.36e-01
1038	-1.40e-01
1039	-1.40e-01
1040	-1.48e-01
1041	-1.48e-01
1042	-1.48e-01
1043	-1.56e-01
1044	-1.56e-01
1045	-1.56e-01
1046	-1.52e-01
1047	-1.44e-01
1048	-1.44e-01
1049	-1.40e-01
1050	-1.40e-01
1051	-1.40e-01
1052	-1.36e-01
1053	-1.40e-01
1054	-1.40e-01
1055	-1.36e-01
1056	-1.48e-01
1057	-1.48e-01
1058	-1.48e-01
1059	-1.52e-01
1060	-1.48e-01
1061	-1.48e-01
1062	-1.44e-01
1063	-1.36e-01
1064	-1.36e-01
1065	-1.32e-01
1066	-1.28e-01
1067	-1.28e-01
1068	-1.20e-01
1069	-1.28e-01
1070	-1.28e-01
1071	-1.24e-01
1072	-1.32e-01
1073	-1.36e-01
1074	-1.32e-01
1075	-1.36e-01
1076	-1.36e-01
1077	-1.36e-01
1078	-1.32e-01
1079	-1.24e-01
1080	-1.28e-01
1081	-1.24e-01
1082	-1.24e-01
1083	-1.28e-01
1084	-1.24e-01
1085	-1.28e-01
1086	-1.32e-01
1087	-1.28e-01
1088	-1.36e-01
1089	-1.32e-01
1090	-1.32e-01
1091	-1.32e-01
1092	-1.32e-01
1093	-1.28e-01
1094	-1.24e-01
1095	-1.16e-01
1096	-1.16e-01
1097	-1.12e-01
1098	-1.08e-01
1099	-1.08e-01
1100	-1.08e-01
1101	-1.08e-01
1102	-1.12e-01
1103	-1.12e-01
1104	-1.20e-01
1105	-1.16e-01
1106	-1.16e-01
1107	-1.16e-01
1108	-1.16e-01
1109	-1.16e-01
1110	-1.12e-01
1111	-1.04e-01
1112	-1.00e-01
1113	-9.20e-02
1114	-9.20e-02
1115	-1.00e-01
1116	-1.00e-01
1117	-1.04e-01
1118	-1.08e-01
1119	-1.08e-01
1120	-1.16e-01
1121	-1.16e-01
1122	-1.12e-01
1123	-1.12e-01
1124	-1.08e-01
1125	-1.04e-01
1126	-1.00e-01
1127	-9.20e-02
1128	-9.20e-02
1129	-8.80e-02
1130	-8.40e-02
1131	-8.40e-02
1132	-8.00e-02
1133	-8.80e-02
1134	-8.80e-02
1135	-9.20e-02
1136	-9.20e-02
1137	-9.20e-02
1138	-9.20e-02
1139	-9.20e-02
1140	-8.80e-02
1141	-8.80e-02
1142	-8.40e-02
1143	-7.60e-02
1144	-8.00e-02
1145	-8.00e-02
1146	-8.00e-02
1147	-8.00e-02
1148	-8.00e-02
1149	-8.00e-02
1150	-8.40e-02
1151	-8.40e-02
1152	-8.80e-02
1153	-8.00e-02
1154	-8.00e-02
1155	-8.40e-02
1156	-7.60e-02
1157	-7.60e-02
1158	-7.20e-02
1159	-6.80e-02
1160	-6.80e-02
1161	-6.40e-02
1162	-6.40e-02
1163	-6.80e-02
1164	-6.40e-02
1165	-6.80e-02
1166	-7.20e-02
1167	-6.80e-02
1168	-7.20e-02
1169	-7.20e-02
1170	-7.20e-02
1171	-7.20e-02
1172	-6.40e-02
1173	-5.60e-02
1174	-5.20e-02
1175	-4.80e-02
1176	-5.20e-02
1177	-4.80e-02
1178	-4.80e-02
1179	-5.20e-02
1180	-5.20e-02
1181	-5.60e-02
1182	-6.00e-02
1183	-5.60e-02
1184	-6.00e-02
1185	-5.60e-02
1186	-5.60e-02
1187	-5.60e-02
1188	-5.20e-02
1189	-5.20e-02
1190	-4.40e-02
1191	-3.60e-02
1192	-3.60e-02
1193	-3.20e-02
1194	-3.20e-02
1195	-3.60e-02
1196	-3.60e-02
1197	-4.40e-02
1198	-4.40e-02
1199	-4.40e-02
1200	-4.80e-02
1201	-4.00e-02
1202	-4.00e-02
1203	-4.00e-02
1204	-3.20e-02
1205	-2.80e-02
1206	-2.40e-02
1207	-2.40e-02
1208	-2.80e-02
1209	-2.80e-02
1210	-3.20e-02
1211	-3.20e-02
1212	-3.20e-02
1213	-3.60e-02
1214	-3.60e-02
1215	-3.20e-02
1216	-3.20e-02
1217	-2.80e-02
1218	-2.40e-02
1219	-2.40e-02
1220	-1.60e-02
1221	-1.60e-02
1222	-1.20e-02
1223	-1.20e-02
1224	-1.20e-02
1225	-1.20e-02
1226	-1.60e-02
1227	-2.00e-02
1228	-2.00e-02
1229	-2.40e-02
1230	-2.00e-02
1231	-1.20e-02
1232	-1.60e-02
1233	-1.20e-02
1234	-1.20e-02
1235	-1.20e-02
1236	-8.00e-03
1237	-4.00e-03
1238	0.00e+00
1239	4.00e-03
1240	0.00e+00
1241	0.00e+00
1242	-4.00e-03
1243	-8.00e-03
1244	-4.00e-03
1245	-1.20e-02
1246	-8.00e-03
1247	-4.00e-03
1248	-4.00e-03
1249	0.00e+00
1250	4.00e-03
1251	0.00e+00
1252	8.00e-03
1253	8.00e-03
1254	8.00e-03
1255	1.20e-02
1256	1.60e-02
1257	1.60e-02
1258	1.60e-02
1259	8.00e-03
1260	1.20e-02
1261	8.00e-03
1262	1.20e-02
1263	1.20e-02
1264	1.20e-02
1265	1.60e-02
1266	2.00e-02
1267	1.60e-02
1268	2.40e-02
1269	2.40e-02
1270	2.40e-02
1271	2.40e-02
1272	2.40e-02
1273	2.80e-02
1274	2.40e-02
1275	2.00e-02
1276	2.00e-02
1277	2.00e-02
1278	2.40e-02
1279	2.80e-02
1280	2.80e-02
1281	2.80e-02
1282	3.20e-02
1283	3.20e-02
1284	4.00e-02
1285	4.00e-02
1286	4.40e-02
1287	4.80e-02
1288	4.40e-02
1289	4.80e-02
1290	4.40e-02
1291	4.00e-02
1292	4.00e-02
1293	3.60e-02
1294	3.60e-02
1295	3.60e-02
1296	3.60e-02
1297	4.40e-02
1298	4.80e-02
1299	5.20e-02
1300	5.60e-02
1301	5.20e-02
1302	5.60e-02
1303	6.00e-02
1304	5.60e-02
1305	5.60e-02
1306	4.80e-02
1307	4.80e-02
1308	4.80e-02
1309	4.40e-02
1310	4.80e-02
1311	5.20e-02
1312	5.20e-02
1313	5.60e-02
1314	6.40e-02
1315	6.40e-02
1316	6.80e-02
1317	6.80e-02
1318	7.20e-02
1319	7.60e-02
1320	7.20e-02
1321	7.20e-02
1322	6.80e-02
1323	6.80e-02
1324	6.80e-02
1325	6.40e-02
1326	6.40e-02
1327	6.80e-02
1328	7.20e-02
1329	7.60e-02
1330	8.40e-02
1331	8.00e-02
1332	8.00e-02
1333	8.00e-02
1334	8.00e-02
1335	8.00e-02
1336	8.00e-02
1337	7.60e-02
1338	7.60e-02
1339	7.60e-02
1340	8.00e-02
1341	8.00e-02
1342	8.40e-02
1343	8.40e-02
1344	8.80e-02
1345	9.20e-02
1346	9.60e-02
1347	9.60e-02
1348	9.60e-02
1349	9.60e-02
1350	1.00e-01
1351	1.04e-01
1352	1.00e-01
1353	1.04e-01
1354	1.04e-01
1355	1.04e-01
1356	1.08e-01
1357	1.04e-01
1358	1.04e-01
1359	1.04e-01
1360	1.00e-01
1361	1.04e-01
1362	1.08e-01
1363	1.08e-01
1364	1.12e-01
1365	1.08e-01
1366	1.12e-01
1367	1.16e-01
1368	1.08e-01
1369	1.08e-01
1370	1.00e-01
1371	9.60e-02
1372	9.20e-02
1373	8.40e-02
1374	8.40e-02
1375	8.40e-02
1376	8.80e-02
1377	9.60e-02
1378	1.04e-01
1379	1.12e-01
1380	1.28e-01
1381	1.32e-01
1382	1.44e-01
1383	1.48e-01
1384	1.44e-01
1385	1.44e-01
1386	1.40e-01
1387	1.32e-01
1388	1.32e-01
1389	1.28e-01
1390	1.28e-01
1391	1.32e-01
1392	1.40e-01
1393	1.48e-01
1394	1.52e-01
1395	1.52e-01
1396	1.52e-01
1397	1.52e-01
1398	1.48e-01
1399	1.44e-01
1400	1.36e-01
1401	1.28e-01
1402	1.24e-01
1403	1.20e-01
1404	1.24e-01
1405	1.20e-01
1406	1.28e-01
1407	1.36e-01
1408	1.44e-01
1409	1.48e-01
1410	1.52e-01
1411	1.52e-01
1412	1.56e-01
1413	1.52e-01
1414	1.48e-01
1415	1.48e-01
1416	1.44e-01
1417	1.44e-01
1418	1.40e-01
1419	1.44e-01
1420	1.48e-01
1421	1.48e-01
1422	1.56e-01
1423	1.68e-01
1424	1.68e-01
1425	1.72e-01
1426	1.68e-01
1427	1.64e-01
1428	1.60e-01
1429	1.52e-01
1430	1.48e-01
1431	1.48e-01
1432	1.44e-01
1433	1.48e-01
1434	1.52e-01
1435	1.56e-01
1436	1.64e-01
1437	1.68e-01
1438	1.68e-01
1439	1.72e-01
1440	1.72e-01
1441	1.72e-01
1442	1.68e-01
1443	1.60e-01
1444	1.60e-01
1445	1.56e-01
1446	1.56e-01
1447	1.56e-01
1448	1.56e-01
1449	1.60e-01
1450	1.64e-01
1451	1.64e-01
1452	1.64e-01
1453	1.64e-01
1454	1.60e-01
1455	1.60e-01
1456	1.52e-01
1457	1.44e-01
1458	1.40e-01
1459	1.36e-01
1460	1.44e-01
1461	1.48e-01
1462	1.56e-01
1463	1.64e-01
1464	1.68e-01
1465	1.76e-01
1466	1.84e-01
1467	1.80e-01
1468	1.80e-01
1469	1.72e-01
1470	1.72e-01
1471	1.72e-01
1472	1.72e-01
1473	1.72e-01
1474	1.72e-01
1475	1.72e-01
1476	1.80e-01
1477	1.76e-01
1478	1.80e-01
1479	1.84e-01
1480	1.76e-01
1481	1.76e-01
1482	1.68e-01
1483	1.56e-01
1484	1.52e-01
1485	1.44e-01
1486	1.44e-01
1487	1.48e-01
1488	1.52e-01
1489	1.56e-01
1490	1.60e-01
1491	1.64e-01
1492	1.68e-01
1493	1.64e-01
1494	1.64e-01
1495	1.64e-01
1496	1.60e-01
1497	1.56e-01
1498	1.56e-01
1499	1.52e-01
1500	1.60e-01
1501	1.60e-01
1502	1.64e-01
1503	1.72e-01
1504	1.76e-01
1505	1.76e-01
1506	1.80e-01
1507	1.80e-01
1508	1.76e-01
1509	1.68e-01
1510	1.64e-01
1511	1.60e-01
1512	1.56e-01
1513	1.52e-01
1514	1.48e-01
1515	1.48e-01
1516	1.52e-01
1517	1.52e-01
1518	1.60e-01
1519	1.64e-01
1520	1.68e-01
1521	1.68e-01
1522	1.68e-01
1523	1.64e-01
1524	1.64e-01
1525	1.52e-01
1526	1.48e-01
1527	1.48e-01
1528	1.44e-01
1529	1.44e-01
1530	1.44e-01
1531	1.48e-01
1532	1.52e-01
1533	1.56e-01
1534	1.60e-01
1535	1.64e-01
1536	1.64e-01
1537	1.60e-01
1538	1.52e-01
1539	1.44e-01
1540	1.40e-01
1541	1.28e-01
1542	1.28e-01
1543	1.28e-01
1544	1.28e-01
1545	1.32e-01
1546	1.44e-01
1547	1.56e-01
1548	1.68e-01
1549	1.72e-01
1550	1.72e-01
1551	1.72e-01
1552	1.68e-01
1553	1.64e-01
1554	1.60e-01
1555	1.48e-01
1556	1.44e-01
1557	1.36e-01
1558	1.36e-01
1559	1.40e-01
1560	1.44e-01
1561	1.48e-01
1562	1.48e-01
1563	1.52e-01
1564	1.56e-01
1565	1.48e-01
1566	1.48e-01
1567	1.44e-01
1568	1.36e-01
1569	1.32e-01
1570	1.28e-01
1571	1.20e-01
1572	1.20e-01
1573	1.16e-01
1574	1.24e-01
1575	1.28e-01
1576	1.28e-01
1577	1.32e-01
1578	1.36e-01
1579	1.36e-01
1580	1.40e-01
1581	1.36e-01
1582	1.32e-01
1583	1.32e-01
1584	1.28e-01
1585	1.28e-01
1586	1.28e-01
1587	1.24e-01
1588	1.28e-01
1589	1.20e-01
1590	1.28e-01
1591	1.28e-01
1592	1.28e-01
1593	1.24e-01
1594	1.20e-01
1595	1.16e-01
1596	1.20e-01
1597	1.16e-01
1598	1.16e-01
1599	1.16e-01
1600	1.20e-01
1601	1.24e-01
1602	1.28e-01
1603	1.24e-01
1604	1.24e-01
1605	1.24e-01
1606	1.24e-01
1607	1.24e-01
1608	1.12e-01
1609	1.08e-01
1610	1.04e-01
1611	1.04e-01
1612	1.08e-01
1613	1.08e-01
1614	1.16e-01
1615	1.20e-01
1616	1.20e-01
1617	1.20e-01
1618	1.20e-01
1619	1.08e-01
1620	1.04e-01
1621	8.80e-02
1622	8.40e-02
1623	8.00e-02
1624	7.20e-02
1625	7.60e-02
1626	8.00e-02
1627	8.40e-02
1628	9.60e-02
1629	1.04e-01
1630	1.16e-01
1631	1.24e-01
1632	1.24e-01
1633	1.24e-01
1634	1.16e-01
1635	1.08e-01
1636	1.04e-01
1637	9.20e-02
1638	9.20e-02
1639	8.80e-02
1640	9.20e-02
1641	9.60e-02
1642	1.04e-01
1643	1.08e-01
1644	1.12e-01
1645	1.08e-01
1646	1.08e-01
1647	1.04e-01
1648	9.20e-02
1649	8.40e-02
1650	7.20e-02
1651	6.00e-02
1652	6.00e-02
1653	5.20e-02
1654	6.00e-02
1655	6.40e-02
1656	6.80e-02
1657	7.60e-02
1658	8.40e-02
1659	8.40e-02
1660	8.80e-02
1661	8.40e-02
1662	8.40e-02
1663	8.00e-02
1664	7.20e-02
1665	6.80e-02
1666	6.80e-02
1667	6.40e-02
1668	6.80e-02
1669	6.40e-02
1670	6.80e-02
1671	7.60e-02
1672	8.00e-02
1673	8.40e-02
1674	8.40e-02
1675	8.00e-02
1676	7.60e-02
1677	6.80e-02
1678	6.40e-02
1679	6.00e-02
1680	5.20e-02
1681	4.80e-02
1682	4.80e-02
1683	4.40e-02
1684	4.80e-02
1685	5.20e-02
1686	5.60e-02
1687	6.00e-02
1688	6.00e-02
1689	6.40e-02
1690	6.00e-02
1691	6.00e-02
1692	6.00e-02
1693	5.20e-02
1694	4.80e-02
1695	4.80e-02
1696	4.40e-02
1697	4.00e-02
1698	4.40e-02
1699	4.00e-02
1700	4.40e-02
1701	4.40e-02
1702	4.40e-02
1703	4.80e-02
1704	4.40e-02
1705	4.00e-02
1706	3.60e-02
1707	2.40e-02
1708	2.40e-02
1709	1.60e-02
1710	1.60e-02
1711	2.40e-02
1712	2.40e-02
1713	2.80e-02
1714	4.00e-02
1715	4.00e-02
1716	4.40e-02
1717	4.40e-02
1718	4.40e-02
1719	4.40e-02
1720	4.40e-02
1721	4.40e-02
1722	3.60e-02
1723	3.20e-02
1724	3.20e-02
1725	2.80e-02
1726	2.80e-02
1727	3.20e-02
1728	2.80e-02
1729	3.20e-02
1730	3.20e-02
1731	2.80e-02
1732	2.80e-02
1733	1.20e-02
1734	8.00e-03
1735	8.00e-03
1736	0.00e+00
1737	4.00e-03
1738	4.00e-03
1739	4.00e-03
1740	8.00e-03
1741	8.00e-03
1742	8.00e-03
1743	1.20e-02
1744	4.00e-03
1745	4.00e-03
1746	4.00e-03
1747	-4.00e-03
1748	0.00e+00
1749	-4.00e-03
1750	-4.00e-03
1751	0.00e+00
1752	0.00e+00
1753	4.00e-03
1754	4.00e-03
1755	8.00e-03
1756	1.20e-02
1757	8.00e-03
1758	8.00e-03
1759	4.00e-03
1760	-8.00e-03
1761	-1.20e-02
1762	-1.60e-02
1763	-2.40e-02
1764	-2.40e-02
1765	-2.80e-02
1766	-2.40e-02
1767	-1.20e-02
1768	-1.20e-02
1769	-8.00e-03
1770	-4.00e-03
1771	-4.00e-03
1772	-4.00e-03
1773	-8.00e-03
1774	-1.60e-02
1775	-2.00e-02
1776	-3.20e-02
1777	-3.60e-02
1778	-3.60e-02
1779	-3.60e-02
1780	-3.20e-02
1781	-3.20e-02
1782	-2.00e-02
1783	-1.60e-02
1784	-1.20e-02
1785	-1.20e-02
1786	-1.60e-02
1787	-2.40e-02
1788	-3.20e-02
1789	-4.80e-02
1790	-5.60e-02
1791	-5.60e-02
1792	-6.80e-02
1793	-6.40e-02
1794	-6.00e-02
1795	-5.20e-02
1796	-4.00e-02
1797	-3.20e-02
1798	-2.00e-02
1799	-1.20e-02
1800	-1.60e-02
1801	-1.60e-02
1802	-2.40e-02
1803	-3.20e-02
1804	-3.60e-02
1805	-4.80e-02
1806	-5.60e-02
1807	-5.20e-02
1808	-5.60e-02
1809	-4.80e-02
1810	-4.40e-02
1811	-4.40e-02
1812	-4.00e-02
1813	-4.40e-02
1814	-4.00e-02
1815	-4.40e-02
1816	-5.20e-02
1817	-5.60e-02
1818	-6.40e-02
1819	-7.20e-02
1820	-7.20e-02
1821	-8.00e-02
1822	-8.00e-02
1823	-7.20e-02
1824	-7.20e-02
1825	-6.80e-02
1826	-6.80e-02
1827	-6.80e-02
1828	-6.40e-02
1829	-6.40e-02
1830	-6.40e-02
1831	-6.40e-02
1832	-7.20e-02
1833	-7.20e-02
1834	-7.60e-02
1835	-7.60e-02
1836	-7.20e-02
1837	-7.60e-02
1838	-8.00e-02
1839	-7.20e-02
1840	-7.60e-02
1841	-7.20e-02
1842	-7.60e-02
1843	-8.00e-02
1844	-8.00e-02
1845	-8.80e-02
1846	-8.40e-02
1847	-8.40e-02
1848	-9.20e-02
1849	-8.80e-02
1850	-8.80e-02
1851	-8.80e-02
1852	-8.40e-02
1853	-9.20e-02
1854	-9.20e-02
1855	-8.40e-02
1856	-8.80e-02
1857	-8.80e-02
1858	-9.20e-02
1859	-1.04e-01
1860	-1.04e-01
1861	-1.08e-01
1862	-1.08e-01
1863	-1.00e-01
1864	-1.04e-01
1865	-1.00e-01
1866	-1.00e-01
1867	-1.04e-01
1868	-1.08e-01
1869	-1.16e-01
1870	-1.16e-01
1871	-1.20e-01
1872	-1.28e-01
1873	-1.32e-01
1874	-1.36e-01
1875	-1.40e-01
1876	-1.32e-01
1877	-1.36e-01
1878	-1.24e-01
1879	-1.12e-01
1880	-1.08e-01
1881	-1.00e-01
1882	-9.20e-02
1883	-1.00e-01
1884	-1.00e-01
1885	-1.08e-01
1886	-1.16e-01
1887	-1.16e-01
1888	-1.24e-01
1889	-1.28e-01
1890	-1.32e-01
1891	-1.32e-01
1892	-1.24e-01
1893	-1.24e-01
1894	-1.20e-01
1895	-1.16e-01
1896	-1.20e-01
1897	-1.20e-01
1898	-1.24e-01
1899	-1.36e-01
1900	-1.40e-01
1901	-1.56e-01
1902	-1.60e-01
1903	-1.56e-01
1904	-1.64e-01
1905	-1.60e-01
1906	-1.56e-01
1907	-1.52e-01
1908	-1.44e-01
1909	-1.40e-01
1910	-1.36e-01
1911	-1.32e-01
1912	-1.36e-01
1913	-1.36e-01
1914	-1.40e-01
1915	-1.48e-01
1916	-1.48e-01
1917	-1.56e-01
1918	-1.56e-01
1919	-1.52e-01
1920	-1.56e-01
1921	-1.48e-01
1922	-1.44e-01
1923	-1.40e-01
1924	-1.36e-01
1925	-1.40e-01
1926	-1.44e-01
1927	-1.40e-01
1928	-1.48e-01
1929	-1.52e-01
1930	-1.56e-01
1931	-1.68e-01
1932	-1.68e-01
1933	-1.72e-01
1934	-1.72e-01
1935	-1.60e-01
1936	-1.64e-01
1937	-1.60e-01
1938	-1.56e-01
1939	-1.60e-01
1940	-1.56e-01
1941	-1.60e-01
1942	-1.56e-01
1943	-1.52e-01
1944	-1.56e-01
1945	-1.52e-01
1946	-1.56e-01
1947	-1.56e-01
1948	-1.56e-01
1949	-1.60e-01
1950	-1.60e-01
1951	-1.56e-01
1952	-1.56e-01
1953	-1.56e-01
1954	-1.52e-01
1955	-1.52e-01
1956	-1.48e-01
1957	-1.52e-01
1958	-1.52e-01
1959	-1.48e-01
1960	-1.52e-01
1961	-1.52e-01
1962	-1.56e-01
1963	-1.60e-01
1964	-1.60e-01
1965	-1.64e-01
1966	-1.68e-01
1967	-1.64e-01
1968	-1.68e-01
1969	-1.64e-01
1970	-1.60e-01
1971	-1.60e-01
1972	-1.56e-01
1973	-1.60e-01
1974	-1.56e-01
1975	-1.52e-01
1976	-1.56e-01
1977	-1.60e-01
1978	-1.64e-01
1979	-1.72e-01
1980	-1.68e-01
1981	-1.72e-01
1982	-1.72e-01
1983	-1.72e-01
1984	-1.72e-01
1985	-1.64e-01
1986	-1.60e-01
1987	-1.56e-01
1988	-1.48e-01
1989	-1.52e-01
1990	-1.48e-01
1991	-1.44e-01
1992	-1.52e-01
1993	-1.56e-01
1994	-1.60e-01
1995	-1.68e-01
1996	-1.68e-01
1997	-1.72e-01
[truncated: 58,002 more rows]
