# Supplementary material for: A Low-Cost, Low-Power Water Velocity Sensor Utilizing Acoustic Doppler Measurement
Source: Sensors (Basel). 2022 Sep 30;22(19):7451. doi: 10.3390/s22197451 (PMC9572237; doi:10.3390/s22197451)
Supplement: Supplementary file 1 [file sensors-22-07451-s001.zip › supplementary_material/data/total_harmonic_distortion/fft0.csv]

X	CH1	Start	Increment
Sequence	Volt	-3.000000e-05	1.000000e-09
0	-2.04e+00
1	-2.04e+00
2	-2.04e+00
3	-2.00e+00
4	-2.04e+00
5	-2.04e+00
6	-2.04e+00
7	-2.04e+00
8	-2.04e+00
9	-2.12e+00
10	-2.12e+00
11	-2.04e+00
12	-2.12e+00
13	-2.12e+00
14	-2.04e+00
15	-2.12e+00
16	-2.12e+00
17	-2.12e+00
18	-2.12e+00
19	-2.04e+00
20	-2.12e+00
21	-2.12e+00
22	-2.12e+00
23	-2.12e+00
24	-2.12e+00
25	-2.12e+00
26	-2.12e+00
27	-2.12e+00
28	-2.16e+00
29	-2.12e+00
30	-2.12e+00
31	-2.12e+00
32	-2.12e+00
33	-2.12e+00
34	-2.12e+00
35	-2.12e+00
36	-2.16e+00
37	-2.12e+00
38	-2.12e+00
39	-2.12e+00
40	-2.12e+00
41	-2.12e+00
42	-2.12e+00
43	-2.04e+00
44	-2.12e+00
45	-2.12e+00
46	-2.12e+00
47	-2.12e+00
48	-2.12e+00
49	-2.12e+00
50	-2.12e+00
51	-2.04e+00
52	-2.12e+00
53	-2.04e+00
54	-2.04e+00
55	-2.04e+00
56	-2.04e+00
57	-2.04e+00
58	-2.04e+00
59	-2.04e+00
60	-2.04e+00
61	-2.04e+00
62	-2.04e+00
63	-2.04e+00
64	-2.04e+00
65	-2.04e+00
66	-2.04e+00
67	-2.00e+00
68	-2.04e+00
69	-2.00e+00
70	-2.00e+00
71	-2.00e+00
72	-2.00e+00
73	-2.00e+00
74	-2.00e+00
75	-1.96e+00
76	-2.00e+00
77	-2.00e+00
78	-1.96e+00
79	-1.96e+00
80	-1.96e+00
81	-1.96e+00
82	-1.96e+00
83	-1.88e+00
84	-1.96e+00
85	-1.88e+00
86	-1.88e+00
87	-1.88e+00
88	-1.88e+00
89	-1.88e+00
90	-1.88e+00
91	-1.84e+00
92	-1.88e+00
93	-1.84e+00
94	-1.84e+00
95	-1.84e+00
96	-1.84e+00
97	-1.84e+00
98	-1.84e+00
99	-1.80e+00
100	-1.84e+00
101	-1.80e+00
102	-1.80e+00
103	-1.80e+00
104	-1.80e+00
105	-1.80e+00
106	-1.80e+00
107	-1.72e+00
108	-1.80e+00
109	-1.72e+00
110	-1.72e+00
111	-1.72e+00
112	-1.68e+00
113	-1.72e+00
114	-1.68e+00
115	-1.64e+00
116	-1.68e+00
117	-1.64e+00
118	-1.64e+00
119	-1.64e+00
120	-1.64e+00
121	-1.64e+00
122	-1.64e+00
123	-1.60e+00
124	-1.64e+00
125	-1.60e+00
126	-1.60e+00
127	-1.60e+00
128	-1.52e+00
129	-1.60e+00
130	-1.52e+00
131	-1.52e+00
132	-1.52e+00
133	-1.52e+00
134	-1.48e+00
135	-1.48e+00
136	-1.48e+00
137	-1.48e+00
138	-1.48e+00
139	-1.44e+00
140	-1.48e+00
141	-1.44e+00
142	-1.44e+00
143	-1.44e+00
144	-1.44e+00
145	-1.44e+00
146	-1.36e+00
147	-1.36e+00
148	-1.36e+00
149	-1.32e+00
150	-1.32e+00
151	-1.32e+00
152	-1.32e+00
153	-1.32e+00
154	-1.32e+00
155	-1.28e+00
156	-1.32e+00
157	-1.28e+00
158	-1.28e+00
159	-1.28e+00
160	-1.20e+00
161	-1.20e+00
162	-1.20e+00
163	-1.16e+00
164	-1.20e+00
165	-1.16e+00
166	-1.16e+00
167	-1.16e+00
168	-1.16e+00
169	-1.16e+00
170	-1.16e+00
171	-1.12e+00
172	-1.12e+00
173	-1.12e+00
174	-1.12e+00
175	-1.12e+00
176	-1.04e+00
177	-1.04e+00
178	-1.04e+00
179	-1.00e+00
180	-1.00e+00
181	-1.00e+00
182	-9.60e-01
183	-1.00e+00
184	-9.60e-01
185	-9.60e-01
186	-9.60e-01
187	-8.80e-01
188	-9.60e-01
189	-8.80e-01
190	-8.80e-01
191	-8.80e-01
192	-8.40e-01
193	-8.80e-01
194	-8.40e-01
195	-8.40e-01
196	-8.40e-01
197	-8.40e-01
198	-8.00e-01
199	-8.00e-01
200	-8.00e-01
201	-8.00e-01
202	-8.00e-01
203	-7.60e-01
204	-7.60e-01
205	-7.60e-01
206	-6.80e-01
207	-7.60e-01
208	-6.80e-01
209	-6.80e-01
210	-6.80e-01
211	-6.40e-01
212	-6.80e-01
213	-6.40e-01
214	-6.40e-01
215	-6.40e-01
216	-6.00e-01
217	-6.00e-01
218	-6.00e-01
219	-5.20e-01
220	-6.00e-01
221	-5.20e-01
222	-5.20e-01
223	-5.20e-01
224	-4.80e-01
225	-4.80e-01
226	-4.80e-01
227	-4.80e-01
228	-4.80e-01
229	-4.40e-01
230	-4.40e-01
231	-4.40e-01
232	-4.40e-01
233	-4.40e-01
234	-4.40e-01
235	-3.60e-01
236	-3.60e-01
237	-3.60e-01
238	-3.60e-01
239	-3.20e-01
240	-3.20e-01
241	-3.20e-01
242	-3.20e-01
243	-2.80e-01
244	-2.80e-01
245	-2.80e-01
246	-2.80e-01
247	-2.80e-01
248	-2.00e-01
249	-2.00e-01
250	-2.00e-01
251	-1.60e-01
252	-2.00e-01
253	-1.60e-01
254	-1.60e-01
255	-1.60e-01
256	-1.60e-01
257	-1.60e-01
258	-1.20e-01
259	-1.20e-01
260	-1.20e-01
261	-1.20e-01
262	-4.00e-02
263	-4.00e-02
264	-4.00e-02
265	-4.00e-02
266	-4.00e-02
267	0.00e+00
268	0.00e+00
269	0.00e+00
270	4.00e-02
271	0.00e+00
272	4.00e-02
273	4.00e-02
274	4.00e-02
275	8.00e-02
276	8.00e-02
277	8.00e-02
278	8.00e-02
279	8.00e-02
280	1.60e-01
281	8.00e-02
282	1.60e-01
283	1.60e-01
284	1.60e-01
285	2.00e-01
286	2.00e-01
287	2.00e-01
288	2.00e-01
289	2.00e-01
290	2.40e-01
291	2.40e-01
292	2.40e-01
293	2.40e-01
294	2.40e-01
295	2.40e-01
296	3.20e-01
297	3.20e-01
298	3.20e-01
299	3.60e-01
300	3.20e-01
301	3.60e-01
302	3.60e-01
303	3.60e-01
304	4.00e-01
305	4.00e-01
306	4.00e-01
307	4.00e-01
308	4.00e-01
309	4.00e-01
310	4.80e-01
311	4.80e-01
312	4.80e-01
313	4.80e-01
314	4.80e-01
315	5.20e-01
316	5.20e-01
317	5.20e-01
318	5.20e-01
319	5.20e-01
320	5.60e-01
321	5.60e-01
322	5.60e-01
323	5.60e-01
324	5.60e-01
325	6.40e-01
326	6.40e-01
327	6.40e-01
328	6.40e-01
329	6.40e-01
330	6.40e-01
331	6.80e-01
332	6.80e-01
333	6.80e-01
334	6.80e-01
335	6.80e-01
336	7.20e-01
337	7.20e-01
338	7.20e-01
339	8.00e-01
340	7.20e-01
341	8.00e-01
342	8.00e-01
343	8.00e-01
344	8.00e-01
345	8.00e-01
346	8.00e-01
347	8.40e-01
348	8.40e-01
349	8.40e-01
350	8.40e-01
351	8.40e-01
352	8.80e-01
353	8.80e-01
354	8.80e-01
355	8.80e-01
356	8.80e-01
357	8.80e-01
358	9.20e-01
359	9.20e-01
360	9.20e-01
361	9.20e-01
362	9.20e-01
363	1.00e+00
364	1.00e+00
365	1.00e+00
366	1.00e+00
367	1.00e+00
368	1.04e+00
369	1.04e+00
370	1.04e+00
371	1.04e+00
372	1.04e+00
373	1.04e+00
374	1.08e+00
375	1.08e+00
376	1.08e+00
377	1.08e+00
378	1.08e+00
379	1.16e+00
380	1.08e+00
381	1.16e+00
382	1.16e+00
383	1.16e+00
384	1.16e+00
385	1.16e+00
386	1.20e+00
387	1.20e+00
388	1.20e+00
389	1.20e+00
390	1.20e+00
391	1.20e+00
392	1.20e+00
393	1.20e+00
394	1.24e+00
395	1.24e+00
396	1.24e+00
397	1.24e+00
398	1.32e+00
399	1.32e+00
400	1.32e+00
401	1.32e+00
402	1.32e+00
403	1.36e+00
404	1.32e+00
405	1.36e+00
406	1.36e+00
407	1.36e+00
408	1.36e+00
409	1.36e+00
410	1.36e+00
411	1.40e+00
412	1.40e+00
413	1.40e+00
414	1.40e+00
415	1.40e+00
416	1.48e+00
417	1.40e+00
418	1.48e+00
419	1.48e+00
420	1.48e+00
421	1.48e+00
422	1.48e+00
423	1.48e+00
424	1.48e+00
425	1.48e+00
426	1.52e+00
427	1.52e+00
428	1.52e+00
429	1.56e+00
430	1.56e+00
431	1.56e+00
432	1.56e+00
433	1.56e+00
434	1.56e+00
435	1.56e+00
436	1.56e+00
437	1.56e+00
438	1.64e+00
439	1.64e+00
440	1.64e+00
441	1.64e+00
442	1.64e+00
443	1.64e+00
444	1.64e+00
445	1.68e+00
446	1.68e+00
447	1.68e+00
448	1.68e+00
449	1.68e+00
450	1.68e+00
451	1.68e+00
452	1.68e+00
453	1.72e+00
454	1.72e+00
455	1.72e+00
456	1.72e+00
457	1.72e+00
458	1.72e+00
459	1.72e+00
460	1.76e+00
461	1.76e+00
462	1.76e+00
463	1.76e+00
464	1.76e+00
465	1.76e+00
466	1.76e+00
467	1.84e+00
468	1.76e+00
469	1.84e+00
470	1.84e+00
471	1.84e+00
472	1.84e+00
473	1.84e+00
474	1.84e+00
475	1.88e+00
476	1.88e+00
477	1.88e+00
478	1.88e+00
479	1.88e+00
480	1.88e+00
481	1.88e+00
482	1.88e+00
483	1.88e+00
484	1.88e+00
485	1.92e+00
486	1.92e+00
487	1.92e+00
488	1.92e+00
489	1.92e+00
490	1.92e+00
491	1.92e+00
492	2.00e+00
493	2.00e+00
494	2.00e+00
495	2.00e+00
496	2.00e+00
497	2.00e+00
498	2.00e+00
499	2.00e+00
500	2.00e+00
501	2.00e+00
502	2.00e+00
503	2.00e+00
504	2.00e+00
505	2.00e+00
506	2.04e+00
507	2.04e+00
508	2.04e+00
509	2.04e+00
510	2.04e+00
511	2.04e+00
512	2.04e+00
513	2.04e+00
514	2.04e+00
515	2.04e+00
516	2.04e+00
517	2.04e+00
518	2.04e+00
519	2.04e+00
520	2.04e+00
521	2.04e+00
522	2.04e+00
523	2.04e+00
524	2.04e+00
525	2.08e+00
526	2.04e+00
527	2.04e+00
528	2.04e+00
529	2.04e+00
530	2.04e+00
531	2.04e+00
532	2.04e+00
533	2.04e+00
534	2.04e+00
535	2.04e+00
536	2.04e+00
537	2.04e+00
538	2.04e+00
539	2.04e+00
540	2.04e+00
541	2.04e+00
542	2.04e+00
543	2.04e+00
544	2.04e+00
545	2.00e+00
546	2.00e+00
547	2.04e+00
548	2.00e+00
549	2.00e+00
550	2.00e+00
551	2.00e+00
552	2.00e+00
553	2.00e+00
554	2.00e+00
555	2.00e+00
556	2.00e+00
557	2.00e+00
558	2.00e+00
559	1.92e+00
560	2.00e+00
561	1.92e+00
562	1.92e+00
563	1.92e+00
564	1.92e+00
565	1.92e+00
566	1.92e+00
567	1.92e+00
568	1.92e+00
569	1.92e+00
570	1.92e+00
571	1.92e+00
572	1.92e+00
573	1.88e+00
574	1.88e+00
575	1.88e+00
576	1.88e+00
577	1.88e+00
578	1.88e+00
579	1.88e+00
580	1.84e+00
581	1.84e+00
582	1.84e+00
583	1.84e+00
584	1.84e+00
585	1.84e+00
586	1.84e+00
587	1.84e+00
588	1.84e+00
589	1.76e+00
590	1.76e+00
591	1.76e+00
592	1.76e+00
593	1.76e+00
594	1.76e+00
595	1.72e+00
596	1.72e+00
597	1.72e+00
598	1.72e+00
599	1.72e+00
600	1.72e+00
601	1.68e+00
602	1.68e+00
603	1.68e+00
604	1.68e+00
605	1.68e+00
606	1.68e+00
607	1.68e+00
608	1.64e+00
609	1.64e+00
610	1.64e+00
611	1.64e+00
612	1.64e+00
613	1.64e+00
614	1.64e+00
615	1.56e+00
616	1.56e+00
617	1.56e+00
618	1.56e+00
619	1.56e+00
620	1.56e+00
621	1.52e+00
622	1.52e+00
623	1.52e+00
624	1.52e+00
625	1.48e+00
626	1.48e+00
627	1.48e+00
628	1.48e+00
629	1.48e+00
630	1.48e+00
631	1.40e+00
632	1.40e+00
633	1.40e+00
634	1.40e+00
635	1.40e+00
636	1.36e+00
637	1.36e+00
638	1.36e+00
639	1.36e+00
640	1.36e+00
641	1.32e+00
642	1.32e+00
643	1.32e+00
644	1.32e+00
645	1.32e+00
646	1.24e+00
647	1.24e+00
648	1.24e+00
649	1.24e+00
650	1.24e+00
651	1.24e+00
652	1.20e+00
653	1.20e+00
654	1.20e+00
655	1.16e+00
656	1.16e+00
657	1.16e+00
658	1.16e+00
659	1.16e+00
660	1.08e+00
661	1.16e+00
662	1.08e+00
663	1.08e+00
664	1.08e+00
665	1.04e+00
666	1.04e+00
667	1.04e+00
668	1.04e+00
669	1.04e+00
670	1.00e+00
671	1.00e+00
672	1.00e+00
673	1.00e+00
674	9.20e-01
675	1.00e+00
676	9.20e-01
677	9.20e-01
678	9.20e-01
679	9.20e-01
680	9.20e-01
681	8.80e-01
682	8.80e-01
683	8.80e-01
684	8.40e-01
685	8.40e-01
686	8.40e-01
687	8.40e-01
688	8.40e-01
689	8.00e-01
690	8.00e-01
691	8.00e-01
692	8.00e-01
693	8.00e-01
694	8.00e-01
695	7.20e-01
696	7.20e-01
697	7.20e-01
698	6.80e-01
699	6.80e-01
700	6.80e-01
701	6.80e-01
702	6.80e-01
703	6.40e-01
704	6.40e-01
705	6.40e-01
706	6.40e-01
707	6.40e-01
708	5.60e-01
709	5.60e-01
710	5.60e-01
711	5.60e-01
712	5.60e-01
713	5.20e-01
714	5.20e-01
715	5.20e-01
716	4.80e-01
717	4.80e-01
718	4.80e-01
719	4.80e-01
720	4.80e-01
721	4.00e-01
722	4.00e-01
723	4.00e-01
724	4.00e-01
725	4.00e-01
726	4.00e-01
727	3.60e-01
728	3.60e-01
729	3.60e-01
730	3.20e-01
731	3.60e-01
732	3.20e-01
733	3.20e-01
734	3.20e-01
735	2.40e-01
736	2.40e-01
737	2.40e-01
738	2.00e-01
739	2.40e-01
740	2.00e-01
741	2.00e-01
742	2.00e-01
743	2.00e-01
744	2.00e-01
745	1.60e-01
746	1.60e-01
747	1.60e-01
748	8.00e-02
749	8.00e-02
750	8.00e-02
751	8.00e-02
752	8.00e-02
753	4.00e-02
754	4.00e-02
755	4.00e-02
756	4.00e-02
757	4.00e-02
758	4.00e-02
759	0.00e+00
760	0.00e+00
761	0.00e+00
762	-4.00e-02
763	0.00e+00
764	-4.00e-02
765	-4.00e-02
766	-4.00e-02
767	-1.20e-01
768	-1.20e-01
769	-1.20e-01
770	-1.20e-01
771	-1.20e-01
772	-1.60e-01
773	-1.60e-01
774	-1.60e-01
775	-1.60e-01
776	-1.60e-01
777	-2.00e-01
778	-2.00e-01
779	-2.00e-01
780	-2.00e-01
781	-2.00e-01
782	-2.80e-01
783	-2.80e-01
784	-2.80e-01
785	-2.80e-01
786	-2.80e-01
787	-2.80e-01
788	-3.20e-01
789	-3.20e-01
790	-3.20e-01
791	-3.20e-01
792	-3.60e-01
793	-3.60e-01
794	-3.60e-01
795	-3.60e-01
796	-4.40e-01
797	-4.40e-01
798	-4.40e-01
799	-4.40e-01
800	-4.40e-01
801	-4.80e-01
802	-4.80e-01
803	-4.40e-01
804	-4.80e-01
805	-4.80e-01
806	-4.80e-01
807	-5.20e-01
808	-5.20e-01
809	-5.20e-01
810	-5.20e-01
811	-5.20e-01
812	-6.00e-01
813	-6.00e-01
814	-6.00e-01
815	-6.00e-01
816	-6.00e-01
817	-6.40e-01
818	-6.40e-01
819	-6.40e-01
820	-6.40e-01
821	-6.40e-01
822	-6.40e-01
823	-6.80e-01
824	-6.80e-01
825	-6.80e-01
826	-7.60e-01
827	-6.80e-01
828	-7.60e-01
829	-7.60e-01
830	-7.60e-01
831	-7.60e-01
832	-7.60e-01
833	-8.00e-01
834	-8.00e-01
835	-8.00e-01
836	-8.00e-01
837	-8.00e-01
838	-8.00e-01
839	-8.40e-01
840	-8.40e-01
841	-8.80e-01
842	-8.80e-01
843	-8.40e-01
844	-8.80e-01
845	-8.80e-01
846	-8.80e-01
847	-8.80e-01
848	-8.80e-01
849	-9.60e-01
850	-9.60e-01
851	-9.60e-01
852	-9.60e-01
853	-9.60e-01
854	-9.60e-01
855	-1.00e+00
856	-1.00e+00
857	-1.00e+00
858	-1.00e+00
859	-1.00e+00
860	-1.04e+00
861	-1.04e+00
862	-1.04e+00
863	-1.04e+00
864	-1.04e+00
865	-1.12e+00
866	-1.12e+00
867	-1.04e+00
868	-1.12e+00
869	-1.12e+00
870	-1.12e+00
871	-1.16e+00
872	-1.16e+00
873	-1.16e+00
874	-1.16e+00
875	-1.16e+00
876	-1.20e+00
877	-1.20e+00
878	-1.20e+00
879	-1.20e+00
880	-1.20e+00
881	-1.28e+00
882	-1.28e+00
883	-1.20e+00
884	-1.28e+00
885	-1.28e+00
886	-1.28e+00
887	-1.28e+00
888	-1.28e+00
889	-1.32e+00
890	-1.32e+00
891	-1.32e+00
892	-1.36e+00
893	-1.32e+00
894	-1.32e+00
895	-1.36e+00
896	-1.36e+00
897	-1.36e+00
898	-1.36e+00
899	-1.36e+00
900	-1.44e+00
901	-1.36e+00
902	-1.36e+00
903	-1.44e+00
904	-1.44e+00
905	-1.48e+00
906	-1.48e+00
907	-1.44e+00
908	-1.48e+00
909	-1.48e+00
910	-1.48e+00
911	-1.48e+00
912	-1.48e+00
913	-1.52e+00
914	-1.52e+00
915	-1.48e+00
916	-1.52e+00
917	-1.52e+00
918	-1.52e+00
919	-1.60e+00
920	-1.60e+00
921	-1.60e+00
922	-1.60e+00
923	-1.60e+00
924	-1.64e+00
925	-1.60e+00
926	-1.60e+00
927	-1.64e+00
928	-1.60e+00
929	-1.64e+00
930	-1.64e+00
931	-1.64e+00
932	-1.68e+00
933	-1.64e+00
934	-1.64e+00
935	-1.68e+00
936	-1.68e+00
937	-1.68e+00
938	-1.68e+00
939	-1.68e+00
940	-1.72e+00
941	-1.68e+00
942	-1.68e+00
943	-1.72e+00
944	-1.72e+00
945	-1.72e+00
946	-1.72e+00
947	-1.72e+00
948	-1.80e+00
949	-1.80e+00
950	-1.72e+00
951	-1.80e+00
952	-1.80e+00
953	-1.80e+00
954	-1.80e+00
955	-1.80e+00
956	-1.84e+00
957	-1.84e+00
958	-1.84e+00
959	-1.84e+00
960	-1.84e+00
961	-1.84e+00
962	-1.84e+00
963	-1.84e+00
964	-1.88e+00
965	-1.88e+00
966	-1.88e+00
967	-1.88e+00
968	-1.88e+00
969	-1.96e+00
970	-1.96e+00
971	-1.88e+00
972	-1.96e+00
973	-1.96e+00
974	-1.96e+00
975	-1.96e+00
976	-1.96e+00
977	-1.96e+00
978	-1.96e+00
979	-1.96e+00
980	-2.00e+00
981	-2.00e+00
982	-2.00e+00
983	-2.00e+00
984	-2.00e+00
985	-2.00e+00
986	-2.04e+00
987	-2.00e+00
988	-2.04e+00
989	-2.00e+00
990	-2.00e+00
991	-2.04e+00
992	-2.04e+00
993	-2.04e+00
994	-2.04e+00
995	-2.00e+00
996	-2.04e+00
997	-2.04e+00
998	-2.04e+00
999	-2.12e+00
1000	-2.04e+00
1001	-2.12e+00
1002	-2.12e+00
1003	-2.04e+00
1004	-2.12e+00
1005	-2.12e+00
1006	-2.12e+00
1007	-2.12e+00
1008	-2.12e+00
1009	-2.12e+00
1010	-2.12e+00
1011	-2.04e+00
1012	-2.16e+00
1013	-2.12e+00
1014	-2.12e+00
1015	-2.12e+00
1016	-2.12e+00
1017	-2.16e+00
1018	-2.16e+00
1019	-2.12e+00
1020	-2.16e+00
1021	-2.12e+00
1022	-2.12e+00
1023	-2.12e+00
1024	-2.12e+00
1025	-2.12e+00
1026	-2.12e+00
1027	-2.12e+00
1028	-2.12e+00
1029	-2.12e+00
1030	-2.12e+00
1031	-2.12e+00
1032	-2.12e+00
1033	-2.12e+00
1034	-2.12e+00
1035	-2.04e+00
1036	-2.12e+00
1037	-2.12e+00
1038	-2.12e+00
1039	-2.12e+00
1040	-2.04e+00
1041	-2.12e+00
1042	-2.12e+00
1043	-2.04e+00
1044	-2.12e+00
1045	-2.04e+00
1046	-2.04e+00
1047	-2.12e+00
1048	-2.04e+00
1049	-2.04e+00
1050	-2.04e+00
1051	-2.00e+00
1052	-2.04e+00
1053	-2.04e+00
1054	-2.00e+00
1055	-2.04e+00
1056	-2.00e+00
1057	-2.04e+00
1058	-2.04e+00
1059	-2.00e+00
1060	-2.04e+00
1061	-2.00e+00
1062	-2.00e+00
1063	-2.00e+00
1064	-2.00e+00
1065	-2.00e+00
1066	-2.00e+00
1067	-1.96e+00
1068	-2.00e+00
1069	-1.96e+00
1070	-1.96e+00
1071	-1.96e+00
1072	-1.96e+00
1073	-1.96e+00
1074	-1.96e+00
1075	-1.88e+00
1076	-1.96e+00
1077	-1.88e+00
1078	-1.88e+00
1079	-1.88e+00
1080	-1.88e+00
1081	-1.88e+00
1082	-1.88e+00
1083	-1.84e+00
1084	-1.88e+00
1085	-1.84e+00
1086	-1.84e+00
1087	-1.84e+00
1088	-1.84e+00
1089	-1.84e+00
1090	-1.84e+00
1091	-1.80e+00
1092	-1.84e+00
1093	-1.80e+00
1094	-1.72e+00
1095	-1.80e+00
1096	-1.72e+00
1097	-1.80e+00
1098	-1.72e+00
1099	-1.68e+00
1100	-1.72e+00
1101	-1.72e+00
1102	-1.68e+00
1103	-1.72e+00
1104	-1.68e+00
1105	-1.68e+00
1106	-1.68e+00
1107	-1.64e+00
1108	-1.68e+00
1109	-1.64e+00
1110	-1.64e+00
1111	-1.64e+00
1112	-1.64e+00
1113	-1.64e+00
1114	-1.64e+00
1115	-1.60e+00
1116	-1.60e+00
1117	-1.60e+00
1118	-1.52e+00
1119	-1.60e+00
1120	-1.52e+00
1121	-1.52e+00
1122	-1.52e+00
1123	-1.48e+00
1124	-1.52e+00
1125	-1.48e+00
1126	-1.48e+00
1127	-1.48e+00
1128	-1.48e+00
1129	-1.48e+00
1130	-1.48e+00
1131	-1.44e+00
1132	-1.44e+00
1133	-1.44e+00
1134	-1.36e+00
1135	-1.44e+00
1136	-1.36e+00
1137	-1.36e+00
1138	-1.36e+00
1139	-1.32e+00
1140	-1.36e+00
1141	-1.32e+00
1142	-1.32e+00
1143	-1.32e+00
1144	-1.32e+00
1145	-1.32e+00
1146	-1.32e+00
1147	-1.28e+00
1148	-1.28e+00
1149	-1.28e+00
1150	-1.20e+00
1151	-1.20e+00
1152	-1.20e+00
1153	-1.20e+00
1154	-1.20e+00
1155	-1.16e+00
1156	-1.20e+00
1157	-1.16e+00
1158	-1.16e+00
1159	-1.16e+00
1160	-1.16e+00
1161	-1.16e+00
1162	-1.12e+00
1163	-1.04e+00
1164	-1.12e+00
1165	-1.04e+00
1166	-1.04e+00
1167	-1.04e+00
1168	-1.04e+00
1169	-1.04e+00
1170	-1.04e+00
1171	-1.00e+00
1172	-1.00e+00
1173	-1.00e+00
1174	-9.60e-01
1175	-9.60e-01
1176	-9.60e-01
1177	-9.60e-01
1178	-9.60e-01
1179	-8.80e-01
1180	-8.80e-01
1181	-8.80e-01
1182	-8.80e-01
1183	-8.80e-01
1184	-8.40e-01
1185	-8.40e-01
1186	-8.40e-01
1187	-8.00e-01
1188	-8.40e-01
1189	-8.00e-01
1190	-8.00e-01
1191	-8.00e-01
1192	-8.00e-01
1193	-7.60e-01
1194	-7.60e-01
1195	-6.80e-01
1196	-7.60e-01
1197	-6.80e-01
1198	-6.80e-01
1199	-6.80e-01
1200	-6.80e-01
1201	-6.80e-01
1202	-6.80e-01
1203	-6.40e-01
1204	-6.40e-01
1205	-6.40e-01
1206	-6.00e-01
1207	-6.40e-01
1208	-6.00e-01
1209	-6.00e-01
1210	-6.00e-01
1211	-5.20e-01
1212	-5.20e-01
1213	-5.20e-01
1214	-5.20e-01
1215	-5.20e-01
1216	-4.80e-01
1217	-4.80e-01
1218	-4.80e-01
1219	-4.40e-01
1220	-4.80e-01
1221	-4.40e-01
1222	-4.40e-01
1223	-4.40e-01
1224	-3.60e-01
1225	-3.60e-01
1226	-3.60e-01
1227	-3.60e-01
1228	-3.60e-01
1229	-3.20e-01
1230	-3.20e-01
1231	-3.20e-01
1232	-3.20e-01
1233	-3.20e-01
1234	-3.20e-01
1235	-2.80e-01
1236	-2.80e-01
1237	-2.80e-01
1238	-2.00e-01
1239	-2.00e-01
1240	-2.00e-01
1241	-2.00e-01
1242	-2.00e-01
1243	-1.60e-01
1244	-1.60e-01
1245	-1.60e-01
1246	-1.60e-01
1247	-1.60e-01
1248	-1.20e-01
1249	-1.20e-01
1250	-1.20e-01
1251	-1.20e-01
1252	-1.20e-01
1253	-4.00e-02
1254	-4.00e-02
1255	-4.00e-02
1256	-4.00e-02
1257	-4.00e-02
1258	0.00e+00
1259	0.00e+00
1260	0.00e+00
1261	4.00e-02
1262	4.00e-02
1263	4.00e-02
1264	4.00e-02
1265	4.00e-02
1266	4.00e-02
1267	8.00e-02
1268	8.00e-02
1269	8.00e-02
1270	1.60e-01
1271	8.00e-02
1272	1.60e-01
1273	1.60e-01
1274	1.60e-01
1275	2.00e-01
1276	2.00e-01
1277	2.00e-01
1278	2.00e-01
1279	2.00e-01
1280	2.00e-01
1281	2.00e-01
1282	2.40e-01
1283	2.40e-01
1284	2.40e-01
1285	2.40e-01
1286	3.20e-01
1287	3.20e-01
1288	3.20e-01
1289	3.20e-01
1290	3.20e-01
1291	3.60e-01
1292	3.60e-01
1293	3.60e-01
1294	3.60e-01
1295	3.60e-01
1296	4.00e-01
1297	3.60e-01
1298	4.00e-01
1299	4.00e-01
1300	4.00e-01
1301	4.80e-01
1302	4.80e-01
1303	4.80e-01
1304	4.80e-01
1305	4.80e-01
1306	5.20e-01
1307	5.20e-01
1308	5.20e-01
1309	5.20e-01
1310	5.60e-01
1311	5.60e-01
1312	5.60e-01
1313	5.60e-01
1314	5.60e-01
1315	6.40e-01
1316	6.40e-01
1317	6.40e-01
1318	6.40e-01
1319	6.40e-01
1320	6.40e-01
1321	6.80e-01
1322	6.80e-01
1323	6.80e-01
1324	6.80e-01
1325	6.80e-01
1326	6.80e-01
1327	7.20e-01
1328	7.20e-01
1329	7.20e-01
1330	7.20e-01
1331	8.00e-01
1332	7.20e-01
1333	8.00e-01
1334	8.00e-01
1335	8.00e-01
1336	8.40e-01
1337	8.40e-01
1338	8.40e-01
1339	8.40e-01
1340	8.40e-01
1341	8.40e-01
1342	8.80e-01
1343	8.80e-01
1344	8.80e-01
1345	8.80e-01
1346	8.80e-01
1347	9.20e-01
1348	8.80e-01
1349	9.20e-01
1350	9.20e-01
1351	9.20e-01
1352	9.20e-01
1353	9.20e-01
1354	1.00e+00
1355	1.00e+00
1356	1.00e+00
1357	1.00e+00
1358	1.00e+00
1359	1.00e+00
1360	1.04e+00
1361	1.04e+00
1362	1.04e+00
1363	1.04e+00
1364	1.04e+00
1365	1.08e+00
1366	1.08e+00
1367	1.08e+00
1368	1.08e+00
1369	1.08e+00
1370	1.08e+00
1371	1.16e+00
1372	1.16e+00
1373	1.16e+00
1374	1.16e+00
1375	1.16e+00
1376	1.20e+00
1377	1.16e+00
1378	1.20e+00
1379	1.20e+00
1380	1.20e+00
1381	1.20e+00
1382	1.24e+00
1383	1.24e+00
1384	1.24e+00
1385	1.24e+00
1386	1.24e+00
1387	1.24e+00
1388	1.24e+00
1389	1.32e+00
1390	1.32e+00
1391	1.32e+00
1392	1.32e+00
1393	1.32e+00
1394	1.32e+00
1395	1.36e+00
1396	1.36e+00
1397	1.36e+00
1398	1.36e+00
1399	1.36e+00
1400	1.40e+00
1401	1.36e+00
1402	1.40e+00
1403	1.40e+00
1404	1.40e+00
1405	1.40e+00
1406	1.40e+00
1407	1.40e+00
1408	1.48e+00
1409	1.48e+00
1410	1.48e+00
1411	1.48e+00
1412	1.48e+00
1413	1.48e+00
1414	1.52e+00
1415	1.48e+00
1416	1.52e+00
1417	1.52e+00
1418	1.52e+00
1419	1.52e+00
1420	1.52e+00
1421	1.52e+00
1422	1.56e+00
1423	1.52e+00
1424	1.56e+00
1425	1.56e+00
1426	1.56e+00
1427	1.56e+00
1428	1.64e+00
1429	1.64e+00
1430	1.64e+00
1431	1.64e+00
1432	1.64e+00
1433	1.64e+00
1434	1.64e+00
1435	1.64e+00
1436	1.68e+00
1437	1.68e+00
1438	1.68e+00
1439	1.68e+00
1440	1.68e+00
1441	1.68e+00
1442	1.68e+00
1443	1.72e+00
1444	1.72e+00
1445	1.72e+00
1446	1.72e+00
1447	1.72e+00
1448	1.72e+00
1449	1.72e+00
1450	1.72e+00
1451	1.76e+00
1452	1.76e+00
1453	1.76e+00
1454	1.76e+00
1455	1.76e+00
1456	1.76e+00
1457	1.76e+00
1458	1.76e+00
1459	1.84e+00
1460	1.84e+00
1461	1.84e+00
1462	1.84e+00
1463	1.84e+00
1464	1.84e+00
1465	1.84e+00
1466	1.84e+00
1467	1.88e+00
1468	1.88e+00
1469	1.88e+00
1470	1.88e+00
1471	1.88e+00
1472	1.88e+00
1473	1.88e+00
1474	1.88e+00
1475	1.92e+00
1476	1.92e+00
1477	1.92e+00
1478	1.92e+00
1479	1.92e+00
1480	1.92e+00
1481	1.92e+00
1482	1.92e+00
1483	1.92e+00
1484	2.00e+00
1485	2.00e+00
1486	2.00e+00
1487	2.00e+00
1488	2.00e+00
1489	2.00e+00
1490	2.00e+00
1491	2.00e+00
1492	2.00e+00
1493	2.00e+00
1494	2.04e+00
1495	2.00e+00
1496	2.04e+00
1497	2.00e+00
1498	2.04e+00
1499	2.04e+00
1500	2.04e+00
1501	2.04e+00
1502	2.04e+00
1503	2.04e+00
1504	2.04e+00
1505	2.04e+00
1506	2.04e+00
1507	2.04e+00
1508	2.04e+00
1509	2.04e+00
1510	2.04e+00
1511	2.04e+00
1512	2.04e+00
1513	2.04e+00
1514	2.04e+00
1515	2.04e+00
1516	2.04e+00
1517	2.04e+00
1518	2.04e+00
1519	2.04e+00
1520	2.04e+00
1521	2.04e+00
1522	2.04e+00
1523	2.04e+00
1524	2.04e+00
1525	2.04e+00
1526	2.04e+00
1527	2.04e+00
1528	2.04e+00
1529	2.04e+00
1530	2.04e+00
1531	2.04e+00
1532	2.04e+00
1533	2.04e+00
1534	2.04e+00
1535	2.04e+00
1536	2.04e+00
1537	2.04e+00
1538	2.00e+00
1539	2.04e+00
1540	2.00e+00
1541	2.00e+00
1542	2.04e+00
1543	2.00e+00
1544	2.00e+00
1545	2.00e+00
1546	2.00e+00
1547	2.00e+00
1548	2.00e+00
1549	2.00e+00
1550	2.00e+00
1551	1.92e+00
1552	2.00e+00
1553	1.92e+00
1554	1.92e+00
1555	2.00e+00
1556	1.92e+00
1557	1.92e+00
1558	1.92e+00
1559	1.92e+00
1560	1.92e+00
1561	1.88e+00
1562	1.88e+00
1563	1.92e+00
1564	1.88e+00
1565	1.88e+00
1566	1.88e+00
1567	1.88e+00
1568	1.88e+00
1569	1.88e+00
1570	1.88e+00
1571	1.88e+00
1572	1.84e+00
1573	1.84e+00
1574	1.84e+00
1575	1.84e+00
1576	1.84e+00
1577	1.76e+00
1578	1.76e+00
1579	1.76e+00
1580	1.76e+00
1581	1.76e+00
1582	1.76e+00
1583	1.76e+00
1584	1.76e+00
1585	1.72e+00
1586	1.72e+00
1587	1.72e+00
1588	1.72e+00
1589	1.72e+00
1590	1.72e+00
1591	1.72e+00
1592	1.72e+00
1593	1.68e+00
1594	1.68e+00
1595	1.68e+00
1596	1.68e+00
1597	1.68e+00
1598	1.68e+00
1599	1.64e+00
1600	1.64e+00
1601	1.64e+00
1602	1.64e+00
1603	1.64e+00
1604	1.56e+00
1605	1.56e+00
1606	1.56e+00
1607	1.56e+00
1608	1.56e+00
1609	1.52e+00
1610	1.52e+00
1611	1.52e+00
1612	1.52e+00
1613	1.52e+00
1614	1.52e+00
1615	1.48e+00
1616	1.52e+00
1617	1.48e+00
1618	1.48e+00
1619	1.48e+00
1620	1.48e+00
1621	1.48e+00
1622	1.40e+00
1623	1.40e+00
1624	1.40e+00
1625	1.40e+00
1626	1.40e+00
1627	1.40e+00
1628	1.36e+00
1629	1.36e+00
1630	1.36e+00
1631	1.32e+00
1632	1.36e+00
1633	1.32e+00
1634	1.32e+00
1635	1.32e+00
1636	1.32e+00
1637	1.24e+00
1638	1.24e+00
1639	1.24e+00
1640	1.24e+00
1641	1.20e+00
1642	1.20e+00
1643	1.20e+00
1644	1.20e+00
1645	1.20e+00
1646	1.20e+00
1647	1.16e+00
1648	1.16e+00
1649	1.16e+00
1650	1.16e+00
1651	1.16e+00
1652	1.08e+00
1653	1.08e+00
1654	1.08e+00
1655	1.08e+00
1656	1.04e+00
1657	1.04e+00
1658	1.04e+00
1659	1.04e+00
1660	1.04e+00
1661	1.04e+00
1662	1.00e+00
1663	1.00e+00
1664	1.00e+00
1665	9.20e-01
1666	9.20e-01
1667	9.20e-01
1668	9.20e-01
1669	9.20e-01
1670	9.20e-01
1671	8.80e-01
1672	8.80e-01
1673	8.80e-01
1674	8.80e-01
1675	8.80e-01
1676	8.40e-01
1677	8.40e-01
1678	8.40e-01
1679	8.40e-01
1680	8.40e-01
1681	8.00e-01
1682	8.00e-01
1683	8.00e-01
1684	7.20e-01
1685	7.20e-01
1686	7.20e-01
1687	7.20e-01
1688	7.20e-01
1689	6.80e-01
1690	6.80e-01
1691	6.80e-01
1692	6.80e-01
1693	6.80e-01
1694	6.40e-01
1695	6.40e-01
1696	6.40e-01
1697	6.40e-01
1698	5.60e-01
1699	6.40e-01
1700	5.60e-01
1701	5.60e-01
1702	5.60e-01
1703	5.20e-01
1704	5.20e-01
1705	5.20e-01
1706	5.20e-01
1707	5.20e-01
1708	4.80e-01
1709	4.80e-01
1710	4.80e-01
1711	4.80e-01
1712	4.80e-01
1713	4.00e-01
1714	4.00e-01
1715	4.00e-01
1716	3.60e-01
1717	3.60e-01
1718	3.60e-01
1719	3.60e-01
1720	3.60e-01
1721	3.20e-01
1722	3.20e-01
1723	3.20e-01
1724	3.20e-01
1725	3.20e-01
1726	2.40e-01
1727	2.40e-01
1728	2.40e-01
1729	2.40e-01
1730	2.00e-01
1731	2.40e-01
1732	2.00e-01
1733	2.00e-01
1734	2.00e-01
1735	1.60e-01
1736	1.60e-01
1737	1.60e-01
1738	1.60e-01
1739	1.60e-01
1740	8.00e-02
1741	8.00e-02
1742	8.00e-02
1743	8.00e-02
1744	8.00e-02
1745	4.00e-02
1746	4.00e-02
1747	4.00e-02
1748	0.00e+00
1749	0.00e+00
1750	0.00e+00
1751	0.00e+00
1752	0.00e+00
1753	-4.00e-02
1754	-4.00e-02
1755	0.00e+00
1756	-4.00e-02
1757	-4.00e-02
1758	-4.00e-02
1759	-1.20e-01
1760	-1.20e-01
1761	-1.20e-01
1762	-1.60e-01
1763	-1.20e-01
1764	-1.60e-01
1765	-1.60e-01
1766	-1.60e-01
1767	-2.00e-01
1768	-2.00e-01
1769	-2.00e-01
1770	-2.00e-01
1771	-2.00e-01
1772	-2.00e-01
1773	-2.80e-01
1774	-2.00e-01
1775	-2.80e-01
1776	-2.80e-01
1777	-3.20e-01
1778	-3.20e-01
1779	-3.20e-01
1780	-3.20e-01
1781	-3.20e-01
1782	-3.20e-01
1783	-3.60e-01
1784	-3.60e-01
1785	-3.60e-01
1786	-3.60e-01
1787	-3.60e-01
1788	-4.40e-01
1789	-4.40e-01
1790	-4.40e-01
1791	-4.40e-01
1792	-4.40e-01
1793	-4.80e-01
1794	-4.80e-01
1795	-4.80e-01
1796	-5.20e-01
1797	-5.20e-01
1798	-5.20e-01
1799	-5.20e-01
1800	-5.20e-01
1801	-6.00e-01
1802	-6.00e-01
1803	-5.20e-01
1804	-6.00e-01
1805	-6.00e-01
1806	-6.00e-01
1807	-6.40e-01
1808	-6.00e-01
1809	-6.40e-01
1810	-6.40e-01
1811	-6.40e-01
1812	-6.80e-01
1813	-6.80e-01
1814	-6.80e-01
1815	-6.80e-01
1816	-6.80e-01
1817	-7.60e-01
1818	-7.60e-01
1819	-6.80e-01
1820	-7.60e-01
1821	-7.60e-01
1822	-7.60e-01
1823	-8.00e-01
1824	-8.00e-01
1825	-8.00e-01
1826	-8.40e-01
1827	-8.00e-01
1828	-8.40e-01
1829	-8.40e-01
1830	-8.40e-01
1831	-8.40e-01
1832	-8.40e-01
1833	-8.80e-01
1834	-8.80e-01
1835	-8.40e-01
1836	-8.80e-01
1837	-8.80e-01
1838	-8.80e-01
1839	-9.60e-01
1840	-9.60e-01
1841	-9.60e-01
1842	-9.60e-01
1843	-9.60e-01
1844	-1.00e+00
1845	-1.00e+00
1846	-1.00e+00
1847	-1.00e+00
1848	-1.00e+00
1849	-1.04e+00
1850	-1.04e+00
1851	-1.00e+00
1852	-1.04e+00
1853	-1.04e+00
1854	-1.04e+00
1855	-1.12e+00
1856	-1.12e+00
1857	-1.12e+00
1858	-1.12e+00
1859	-1.12e+00
1860	-1.16e+00
1861	-1.16e+00
1862	-1.16e+00
1863	-1.16e+00
1864	-1.16e+00
1865	-1.16e+00
1866	-1.16e+00
1867	-1.16e+00
1868	-1.20e+00
1869	-1.20e+00
1870	-1.20e+00
1871	-1.20e+00
1872	-1.20e+00
1873	-1.28e+00
1874	-1.28e+00
1875	-1.20e+00
1876	-1.28e+00
1877	-1.28e+00
1878	-1.28e+00
1879	-1.32e+00
1880	-1.32e+00
1881	-1.32e+00
1882	-1.32e+00
1883	-1.32e+00
1884	-1.32e+00
1885	-1.32e+00
1886	-1.36e+00
1887	-1.36e+00
1888	-1.36e+00
1889	-1.36e+00
1890	-1.44e+00
1891	-1.36e+00
1892	-1.44e+00
1893	-1.44e+00
1894	-1.44e+00
1895	-1.44e+00
1896	-1.44e+00
1897	-1.48e+00
1898	-1.48e+00
1899	-1.44e+00
1900	-1.48e+00
1901	-1.48e+00
1902	-1.48e+00
1903	-1.48e+00
1904	-1.48e+00
1905	-1.52e+00
1906	-1.52e+00
1907	-1.52e+00
1908	-1.52e+00
1909	-1.52e+00
1910	-1.52e+00
1911	-1.60e+00
1912	-1.52e+00
1913	-1.60e+00
1914	-1.60e+00
1915	-1.60e+00
1916	-1.60e+00
1917	-1.60e+00
1918	-1.60e+00
1919	-1.64e+00
1920	-1.64e+00
1921	-1.64e+00
1922	-1.68e+00
1923	-1.64e+00
1924	-1.68e+00
1925	-1.68e+00
1926	-1.64e+00
1927	-1.68e+00
1928	-1.68e+00
1929	-1.68e+00
1930	-1.68e+00
1931	-1.68e+00
1932	-1.72e+00
1933	-1.72e+00
1934	-1.72e+00
1935	-1.72e+00
1936	-1.72e+00
1937	-1.80e+00
1938	-1.80e+00
1939	-1.72e+00
1940	-1.80e+00
1941	-1.80e+00
1942	-1.80e+00
1943	-1.80e+00
1944	-1.80e+00
1945	-1.80e+00
1946	-1.84e+00
1947	-1.80e+00
1948	-1.84e+00
1949	-1.84e+00
1950	-1.84e+00
1951	-1.84e+00
1952	-1.84e+00
1953	-1.88e+00
1954	-1.88e+00
1955	-1.84e+00
1956	-1.88e+00
1957	-1.88e+00
1958	-1.88e+00
1959	-1.88e+00
1960	-1.88e+00
1961	-1.96e+00
1962	-1.96e+00
1963	-1.88e+00
1964	-1.96e+00
1965	-1.96e+00
1966	-1.96e+00
1967	-1.96e+00
1968	-1.96e+00
1969	-2.00e+00
1970	-2.00e+00
1971	-1.96e+00
1972	-2.00e+00
1973	-2.00e+00
1974	-2.00e+00
1975	-2.00e+00
1976	-2.00e+00
1977	-2.04e+00
1978	-2.04e+00
1979	-2.00e+00
1980	-2.04e+00
1981	-2.00e+00
1982	-2.04e+00
1983	-2.04e+00
1984	-2.04e+00
1985	-2.04e+00
1986	-2.04e+00
1987	-2.04e+00
1988	-2.12e+00
1989	-2.04e+00
1990	-2.04e+00
1991	-2.12e+00
1992	-2.04e+00
1993	-2.12e+00
1994	-2.12e+00
1995	-2.04e+00
1996	-2.12e+00
1997	-2.12e+00
[truncated: 58,002 more rows]
