# Supplementary material for: A Low-Cost, Low-Power Water Velocity Sensor Utilizing Acoustic Doppler Measurement
Source: Sensors (Basel). 2022 Sep 30;22(19):7451. doi: 10.3390/s22197451 (PMC9572237; doi:10.3390/s22197451)
Supplement: Supplementary file 1 [file sensors-22-07451-s001.zip › supplementary_material/data/total_harmonic_distortion/tdh.py]

import numpy as np
from scipy import signal
from matplotlib import pyplot as plt

d = np.loadtxt('fft0.csv', delimiter=',', skiprows = 2, usecols = (0,1))


t = d[:,0]*1E-9


f, psd = signal.welch(d[:,1], fs = 1E9, nperseg = 10000)

plt.plot(f,psd)
plt.yscale('log')
plt.xscale('log')

# plt.plot(t,d[:,1])
plt.show()
