# Supplementary material for: A Low-Cost, Low-Power Water Velocity Sensor Utilizing Acoustic Doppler Measurement
Source: Sensors (Basel). 2022 Sep 30;22(19):7451. doi: 10.3390/s22197451 (PMC9572237; doi:10.3390/s22197451)
Supplement: Supplementary file 1 [file sensors-22-07451-s001.zip › supplementary_material/data/total_harmonic_distortion/thd.xlsx]

## Sheet: Sheet1
	post filters		emitter driver
1	8.115e-08		1.28e-05
2	5.1e-12		3.79e-11
3	2.4e-10		3.5e-08
4	1.4e-13		2.8e-12
5	1.09e-11		1.35e-09
6	3e-13		4.2e-12
7	1.66e-12		1.9e-10
8	1.08e-13		3.65e-12
9	3.14e-13		8.7e-11
10	8.3e-14		2.6e-12
thd	0.0564513		0.0535302
