# Supplementary material for: A Low-Cost, Low-Power Water Velocity Sensor Utilizing Acoustic Doppler Measurement
Source: Sensors (Basel). 2022 Sep 30;22(19):7451. doi: 10.3390/s22197451 (PMC9572237; doi:10.3390/s22197451)
Supplement: Supplementary file 1 [file sensors-22-07451-s001.zip › supplementary_material/README.txt]

CAD contains the 3D printing case files for the sensor
code contains the latest version of the firmare for the sensor
data contains all the data collected and analysed in the study
EDA contains the electronic design files and schematics for the sensor
bill_of_materials.xlsx is a bill of materials for the sensor
